# Supplementary material for: Pairwise Heuristic Sequence Alignment Algorithm Based on Deep Reinforcement Learning
Source: IEEE Open J Eng Med Biol. 2021 Jan 29;2:36–43. doi: 10.1109/OJEMB.2021.3055424 (PMC8901008; doi:10.1109/OJEMB.2021.3055424)
Supplement: Three supplementary materials are attached to the submitted manuscript. First, we offer the detailed process of the DQNalign in Supplementary material S1. Then, the additional figures and tables are listed in the Supplementary material S2. Finally, the alignment results of the DQNalign are attached  [file ojemb-3055424-mm.zip › OJEMB-3055424-MM/10022021082020_DQNalignOJEMB20210126SupplementaryS3/Supplementary S3/Ecoli_fasterDDDQN+MUMmer.txt]

DQNalign Project v1.0
Pairwise alignment algorithm with deep reinforcement learning based heuristic alignment agent
Sequence 1 : Ecoli_1, length : 5528136
Sequence 2 : Ecoli_2, length : 4639714

Alignment results:
Exact matches: 4132349
Gaps: 44166

Query 1             AGCTTTTCATTCTGACTGCAACGGGCAATATGTCTCTGTGTGGATTAAAAAAAGAGTCTC
                    ||||||||||||||||||||||||||||||||||||||||||||||||||||||||| ||
Sbjct 1             AGCTTTTCATTCTGACTGCAACGGGCAATATGTCTCTGTGTGGATTAAAAAAAGAGTGTC

Query 61            TGACAGCAGCTTCTGAACTGGTTACCTGCCGTGAGTAAATTAAAATTTTATTGACTTAGG
                    ||| ||||||||||||||||||||||||||||||||||||||||||||||||||||||||
Sbjct 61            TGATAGCAGCTTCTGAACTGGTTACCTGCCGTGAGTAAATTAAAATTTTATTGACTTAGG

Query 121           TCACTAAATACTTTAACCAATATAGGCATAGCGCACAGACAGATAAAAATTACAGAGTAC
                    ||||||||||||||||||||||||||||||||||||||||||||||||||||||||||||
Sbjct 121           TCACTAAATACTTTAACCAATATAGGCATAGCGCACAGACAGATAAAAATTACAGAGTAC

Query 181           ACAACATCCATGAAACGCATTAGCACCACCATTACCACCACCATCACCACCACCATCACC
                    ||||||||||||||||||||||||||||||||||||||||||||||||++++++++++++
Sbjct 181           ACAACATCCATGAAACGCATTAGCACCACCATTACCACCACCATCACC------------

Query 241           ATTACCATTACCACAGGTAACGGTGCGGGCTGACGCGTACAGGAAACACAGAAAAAAGCC
                    ++++++||||||||||||||||||||||||||||||||||||||||||||||||||||||
Sbjct 228           ------ATTACCACAGGTAACGGTGCGGGCTGACGCGTACAGGAAACACAGAAAAAAGCC

Query 301           CGCACCTGACAGTGCGGGCTTTTTTT-TCGACCAAAGGTAACGAGGTAACAACCATGCGA
                    ||||||||||||||||||||||||||-|||||||||||||||||||||||||||||||||
Sbjct 283           CGCACCTGACAGTGCGGGCTTTTTTTTTCGACCAAAGGTAACGAGGTAACAACCATGCGA

Query 360           GTGTTGAAGTTCGGCGGTACATCAGTGGCAAATGCAGAACGTTTTCTGCGGGTTGCCGAT
                    |||||||||||||||||||||||||||||||||||||||||||||||||| |||||||||
Sbjct 343           GTGTTGAAGTTCGGCGGTACATCAGTGGCAAATGCAGAACGTTTTCTGCGTGTTGCCGAT

Query 420           ATTCTGGAAAGCAATGCCAGGCAGGGGCAGGTGGCCACCGTCCTCTCTGCCCCCGCCAAA
                    ||||||||||||||||||||||||||||||||||||||||||||||||||||||||||||
Sbjct 403           ATTCTGGAAAGCAATGCCAGGCAGGGGCAGGTGGCCACCGTCCTCTCTGCCCCCGCCAAA

Query 480           ATCACCAACCACCTGGTGGCGATGATTGAAAAAACCATTAGCGGCCAGGATGCTTTACCC
                    ||||||||||||||||||||||||||||||||||||||||||||||||||||||||||||
Sbjct 463           ATCACCAACCACCTGGTGGCGATGATTGAAAAAACCATTAGCGGCCAGGATGCTTTACCC

Query 540           AATATCAGCGATGCCGAACGTATTTTTGCCGAACTTCTGACGGGACTCGCCGCCGCCCAG
                    |||||||||||||||||||||||||||||||||||| |||||||||||||||||||||||
Sbjct 523           AATATCAGCGATGCCGAACGTATTTTTGCCGAACTTTTGACGGGACTCGCCGCCGCCCAG

Query 600           CCGGGATTCCCGCTGGCGCAATTGAAAACTTTCGTCGACCAGGAATTTGCCCAAATAAAA
                    ||||| |||||||||||||||||||||||||||||||| |||||||||||||||||||||
Sbjct 583           CCGGGGTTCCCGCTGGCGCAATTGAAAACTTTCGTCGATCAGGAATTTGCCCAAATAAAA

Query 660           CATGTCCTGCATGGCATTAGTTTGTTAGGGCAGTGCCCGGATAGCATTAACGCTGCGCTG
                    |||||||||||||||||||||||||| |||||||||||||||||||| ||||||||||||
Sbjct 643           CATGTCCTGCATGGCATTAGTTTGTTGGGGCAGTGCCCGGATAGCATCAACGCTGCGCTG

Query 720           ATTTGCCGTGGCGAGAAAATGTCGATCGCCATTATGGCCGGCGTATTAGAAGCGCGCGGT
                    ||||||||||||||||||||||||||||||||||||||||||||||||||||||||||||
Sbjct 703           ATTTGCCGTGGCGAGAAAATGTCGATCGCCATTATGGCCGGCGTATTAGAAGCGCGCGGT

Query 780           CACAACGTTACCGTTATCGATCCGGTCGAAAAACTGCTGGCAGTGGGGCATTACCTCGAA
                    ||||||||||| ||||||||||||||||||||||||||||||||||||||||||||||||
Sbjct 763           CACAACGTTACTGTTATCGATCCGGTCGAAAAACTGCTGGCAGTGGGGCATTACCTCGAA

Query 840           TCTACTGTCGATATTGCAGAGTCCACCCGCCGTATTGCGGCAAGTCGTATTCCGGCTGAT
                    ||||| ||||||||||| |||||||||||||||||||||||||| || ||||||||||||
Sbjct 823           TCTACCGTCGATATTGCTGAGTCCACCCGCCGTATTGCGGCAAGCCGCATTCCGGCTGAT

Query 900           CACATGGTGCTGATGGCAGGTTTCACCGCCGGTAATGAAAAAGGCGAACTGGTGGTACTT
                    |||||||||||||||||||||||||||||||||||||||||||||||||||||||| |||
Sbjct 883           CACATGGTGCTGATGGCAGGTTTCACCGCCGGTAATGAAAAAGGCGAACTGGTGGTGCTT

Query 960           GGACGCAACGGTTCCGACTACTCCGCGGCGGTGCTGGCTGCCTGTTTACGCGCCGATTGT
                    ||||||||||||||||||||||| || |||||||||||||||||||||||||||||||||
Sbjct 943           GGACGCAACGGTTCCGACTACTCTGCTGCGGTGCTGGCTGCCTGTTTACGCGCCGATTGT

Query 1020          TGCGAGATTTGGACGGACGTTGACGGGGTATATACCTGCGACCCGCGTCAGGTGCCCGAT
                    ||||||||||||||||||||||||||||| ||||||||||||||||||||||||||||||
Sbjct 1003          TGCGAGATTTGGACGGACGTTGACGGGGTCTATACCTGCGACCCGCGTCAGGTGCCCGAT

Query 1080          GCGAGGTTGTTGAAATCGATGTCCTACCAGGAAGCGATGGAGCTTTCCTACTTCGGCGCT
                    |||||||||||||| |||||||||||||||||||||||||||||||||||||||||||||
Sbjct 1063          GCGAGGTTGTTGAAGTCGATGTCCTACCAGGAAGCGATGGAGCTTTCCTACTTCGGCGCT

Query 1140          AAAGTTCTTCACCCCCGCACCATTACCCCCATCGCCCAGTTCCAGATCCCTTGCCTGATT
                    ||||||||||||||||||||||||||||||||||||||||||||||||||||||||||||
Sbjct 1123          AAAGTTCTTCACCCCCGCACCATTACCCCCATCGCCCAGTTCCAGATCCCTTGCCTGATT

Query 1200          AAAAATACCGGAAATCCTCAAGCTCCAGGTACGCTCATTGGTGCCAGTCGTGATGAAGAC
                    ||||||||||||||||||||||| ||||||||||||||||||||||| ||||||||||||
Sbjct 1183          AAAAATACCGGAAATCCTCAAGCACCAGGTACGCTCATTGGTGCCAGCCGTGATGAAGAC

Query 1260          GAATTACCGGTCAAGGGCATTTCCAATCTGAATAATATGGCAATGTTCAGCGTTTCCGGC
                    ||||||||||||||||||||||||||||||||||| |||||||||||||||||||| || 
Sbjct 1243          GAATTACCGGTCAAGGGCATTTCCAATCTGAATAACATGGCAATGTTCAGCGTTTCTGGT

Query 1320          CCGGGGATGAAAGGAATGGTCGGCATGGCGGCGCGCGTCTTTGCTGCAATGTCACGCGCC
                    |||||||||||||| ||||||||||||||||||||||||||||| || ||||||||||||
Sbjct 1303          CCGGGGATGAAAGGGATGGTCGGCATGGCGGCGCGCGTCTTTGCAGCGATGTCACGCGCC

Query 1380          CGTATTTCCGTGGTGCTGATTACGCAATCATCTTCCGAATACAGTATCAGTTTCTGCGTT
                    |||||||||||||||||||||||||||||||||||||||||||| |||||||||||||||
Sbjct 1363          CGTATTTCCGTGGTGCTGATTACGCAATCATCTTCCGAATACAGCATCAGTTTCTGCGTT

Query 1440          CCGCAAAGCGACTGTGTGCGAGCTGAACGGGCAATGCAGGAAGAGTTCTACCTGGAACTG
                    || |||||||||||||||||||||||||||||||||||||||||||||||||||||||||
Sbjct 1423          CCACAAAGCGACTGTGTGCGAGCTGAACGGGCAATGCAGGAAGAGTTCTACCTGGAACTG

Query 1500          AAAGAAGGCTTACTGGAGCCGCTGGCGGTGACGGAACGGCTGGCCATTATCTCGGTGGTA
                    |||||||||||||||||||||||||| |||||||||||||||||||||||||||||||||
Sbjct 1483          AAAGAAGGCTTACTGGAGCCGCTGGCAGTGACGGAACGGCTGGCCATTATCTCGGTGGTA

Query 1560          GGTGATGGTATGCGCACCTTGCGTGGGATCTCGGCGAAATTCTTTGCCGCGCTGGCCCGC
                    |||||||||||||||||||||||||||||||||||||||||||||||||| |||||||||
Sbjct 1543          GGTGATGGTATGCGCACCTTGCGTGGGATCTCGGCGAAATTCTTTGCCGCACTGGCCCGC

Query 1620          GCCAATATCAACATTGTCGCTATTGCTCAGGGATCTTCTGAACGCTCAATCTCTGTCGTG
                    |||||||||||||||||||| |||||||||||||||||||||||||||||||||||||||
Sbjct 1603          GCCAATATCAACATTGTCGCCATTGCTCAGGGATCTTCTGAACGCTCAATCTCTGTCGTG

Query 1680          GTAAATAACGATGATGCGACCACTGGCGTGCGCGTTACTCATCAGATGCTGTTCAATACC
                    ||||||||||||||||||||||||||||||||||||||||||||||||||||||||||||
Sbjct 1663          GTAAATAACGATGATGCGACCACTGGCGTGCGCGTTACTCATCAGATGCTGTTCAATACC

Query 1740          GATCAGGTTATCGAAGTGTTTGTGATTGGCGTCGGTGGCGTTGGCGGTGCGCTGCTGGAG
                    ||||||||||||||||||||||||||||||||||||||||||||||||||||||||||||
Sbjct 1723          GATCAGGTTATCGAAGTGTTTGTGATTGGCGTCGGTGGCGTTGGCGGTGCGCTGCTGGAG

Query 1800          CAACTGAAGCGTCAGCAAAGCTGGTTGAAGAATAAACATATCGACTTACGTGTCTGCGGT
                    |||||||||||||||||||||||| |||||||||||||||||||||||||||||||||||
Sbjct 1783          CAACTGAAGCGTCAGCAAAGCTGGCTGAAGAATAAACATATCGACTTACGTGTCTGCGGT

Query 1860          GTTGCTAACTCGAAGGCTCTGCTCACCAATGTGCATGGCCTAAATCTGGAAAACTGGCAG
                    ||||| |||||||||||||||||||||||||| |||||||| ||||||||||||||||||
Sbjct 1843          GTTGCCAACTCGAAGGCTCTGCTCACCAATGTACATGGCCTTAATCTGGAAAACTGGCAG

Query 1920          GAAGAACTGGCGCAAGCCAAAGAGCCGTTTAATCTCGGGCGCTTAATTCGCCTCGTGAAA
                    ||||||||||||||||||||||||||||||||||||||||||||||||||||||||||||
Sbjct 1903          GAAGAACTGGCGCAAGCCAAAGAGCCGTTTAATCTCGGGCGCTTAATTCGCCTCGTGAAA

Query 1980          GAATATCATCTGCTGAACCCGGTCATTGTTGACTGCACCTCCAGCCAGGCAGTGGCGGAT
                    |||||||||||||||||||||||||||||||||||||| |||||||||||||||||||||
Sbjct 1963          GAATATCATCTGCTGAACCCGGTCATTGTTGACTGCACTTCCAGCCAGGCAGTGGCGGAT

Query 2040          CAATATGCCGACTTCCTGCGCGAAGGTTTCCACGTTGTCACGCCGAACAAAAAGGCCAAC
                    ||||||||||||||||||||||||||||||||||||||||||||||||||||||||||||
Sbjct 2023          CAATATGCCGACTTCCTGCGCGAAGGTTTCCACGTTGTCACGCCGAACAAAAAGGCCAAC

Query 2100          ACCTCGTCGATGGATTACTACCATCTGTTGCGTCATGCGGCTGAAAAATCGCGGCGTAAA
                    ||||||||||||||||||||||||| ||||||| ||||||| ||||||||||||||||||
Sbjct 2083          ACCTCGTCGATGGATTACTACCATCAGTTGCGTTATGCGGCGGAAAAATCGCGGCGTAAA

Query 2160          TTCCTCTATGACACCAACGTTGGGGCTGGATTACCGGTTATTGAGAACCTGCAAAATCTG
                    ||||||||||||||||||||||||||||||||||||||||||||||||||||||||||||
Sbjct 2143          TTCCTCTATGACACCAACGTTGGGGCTGGATTACCGGTTATTGAGAACCTGCAAAATCTG

Query 2220          CTCAATGCTGGTGATGAATTGATGAAGTTCTCCGGCATTCTTTCAGGTTCGCTTTCTTAT
                    |||||||| ||||||||||||||||||||||||||||||||||| |||||||||||||||
Sbjct 2203          CTCAATGCAGGTGATGAATTGATGAAGTTCTCCGGCATTCTTTCTGGTTCGCTTTCTTAT

Query 2280          ATCTTCGGCAAGTTAGACGAAGGCATGAGTTTCTCCGAGGCGACTACGCTGGCGCGGGAA
                    |||||||||||||||||||||||||||||||||||||||||||| |||||||||||||||
Sbjct 2263          ATCTTCGGCAAGTTAGACGAAGGCATGAGTTTCTCCGAGGCGACCACGCTGGCGCGGGAA

Query 2340          ATGGGTTATACCGAACCGGATCCGCGAGATGATCTTTCTGGTATGGATGTAGCGCGTAAA
                    |||||||||||||||||||| ||||||||||||||||||||||||||||| |||||||||
Sbjct 2323          ATGGGTTATACCGAACCGGACCCGCGAGATGATCTTTCTGGTATGGATGTGGCGCGTAAA

Query 2400          CTATTAATTCTCGCTCGTGAAACGGGACGTGAACTGGAGCTGGCGGATATTGAAATTGAA
                    ||||| ||||||||||||||||||||||||||||||||||||||||||||||||||||||
Sbjct 2383          CTATTGATTCTCGCTCGTGAAACGGGACGTGAACTGGAGCTGGCGGATATTGAAATTGAA

Query 2460          CCTGTGCTGCCCGCAGAGTTTAACGCTGAGGGTGATGTTGCCGCTTTTATGGCGAATCTG
                    |||||||||||||||||||||||||| |||||||||||||||||||||||||||||||||
Sbjct 2443          CCTGTGCTGCCCGCAGAGTTTAACGCCGAGGGTGATGTTGCCGCTTTTATGGCGAATCTG

Query 2520          TCACAGCTCGACGATCTCTTTGCCGCGCGCGTGGCGAAGGCCCGTGATGAAGGAAAAGTT
                    ||||| ||||||||||||||||||||||||||||||||||||||||||||||||||||||
Sbjct 2503          TCACAACTCGACGATCTCTTTGCCGCGCGCGTGGCGAAGGCCCGTGATGAAGGAAAAGTT

Query 2580          TTGCGCTATGTTGGCAATATTGATGAAGATGGCGTCTGCCGCGTGAAGATTGCCGAAGTG
                    ||||||||||||||||||||||||||||||||||||||||||||||||||||||||||||
Sbjct 2563          TTGCGCTATGTTGGCAATATTGATGAAGATGGCGTCTGCCGCGTGAAGATTGCCGAAGTG

Query 2640          GATGGTAATGATCCGCTGTTCAAAGTGAAAAATGGCGAAAACGCCCTGGCCTTTTATAGC
                    ||||||||||||||||||||||||||||||||||||||||||||||||||||| ||||||
Sbjct 2623          GATGGTAATGATCCGCTGTTCAAAGTGAAAAATGGCGAAAACGCCCTGGCCTTCTATAGC

Query 2700          CACTATTATCAGCCGCTGCCGTTGGTGCTGCGCGGATATGGTGCGGGCAATGACGTTACC
                    |||||||||||||||||||||||||| |||||||||||||||||||||||||||||||| 
Sbjct 2683          CACTATTATCAGCCGCTGCCGTTGGTACTGCGCGGATATGGTGCGGGCAATGACGTTACA

Query 2760          GCTGCCGGTGTCTTTGCCGATCTGCTACGTACCCTCTCATGGAAGTTAGGAGTCTGACAT
                    ||||||||||||||||| ||||||||||||||||||||||||||||||||||||||||||
Sbjct 2743          GCTGCCGGTGTCTTTGCTGATCTGCTACGTACCCTCTCATGGAAGTTAGGAGTCTGACAT

Query 2820          GGTTAAAGTTTATGCCCCGGCTTCCAGTGCCAATATGAGCGTCGGGTTTGATGTGCTCGG
                    ||||||||||||||||||||||||||||||||||||||||||||||||||||||||||||
Sbjct 2803          GGTTAAAGTTTATGCCCCGGCTTCCAGTGCCAATATGAGCGTCGGGTTTGATGTGCTCGG

Query 2880          GGCGGCGGTGACACCCGTTGATGGTGCATTGCTCGGAGATGTAGTCACGGTTGAGTCGGC
                    ||||||||||||||| ||||||||||||||||||||||||||||||||||||||| ||||
Sbjct 2863          GGCGGCGGTGACACCTGTTGATGGTGCATTGCTCGGAGATGTAGTCACGGTTGAGGCGGC

Query 2940          AGAGACATTCAGTCTCAACAACCTCGGACGCTTTGCCGATAAGCTGCCGTCAGAACCACG
                    ||||||||||||||||||||||||||||||||||||||||||||||||||||||||||||
Sbjct 2923          AGAGACATTCAGTCTCAACAACCTCGGACGCTTTGCCGATAAGCTGCCGTCAGAACCACG

Query 3000          GGAAAATATCGTTTATCAGTGCTGGGAGCGTTTTTGCCAGGAGCTGGGCAAGCAAATTCC
                    |||||||||||||||||||||||||||||||||||||||||| ||||| |||||||||||
Sbjct 2983          GGAAAATATCGTTTATCAGTGCTGGGAGCGTTTTTGCCAGGAACTGGGTAAGCAAATTCC

Query 3060          AGTGGCGATGACTCTGGAAAAGAATATGCCGATCGGTTCGGGCTTAGGCTCCAGCGCCTG
                    |||||||||||| ||||||||||||||||||||||||||||||||||||||||| |||||
Sbjct 3043          AGTGGCGATGACCCTGGAAAAGAATATGCCGATCGGTTCGGGCTTAGGCTCCAGTGCCTG

Query 3120          TTCGGTGGTCGCGGCTCTGATGGCGATGAATGAACACTGCGGCAAGCCGCTTAATGACAC
                    ||||||||||||||| ||||||||||||||||||||||||||||||||||||||||||||
Sbjct 3103          TTCGGTGGTCGCGGCGCTGATGGCGATGAATGAACACTGCGGCAAGCCGCTTAATGACAC

Query 3180          CCGTTTGCTGGCTTTGATGGGCGAGCTGGAAGGACGAATCTCCGGCAGCATTCATTACGA
                     |||||||||||||||||||||||||||||||| || |||||||||||||||||||||||
Sbjct 3163          TCGTTTGCTGGCTTTGATGGGCGAGCTGGAAGGCCGTATCTCCGGCAGCATTCATTACGA

Query 3240          CAACGTGGCACCGTGTTTTCTTGGTGGTATGCAGTTGATGATCGAAGAAAACGACATCAT
                    ||||||||||||||||||||| ||||||||||||||||||||||||||||||||||||||
Sbjct 3223          CAACGTGGCACCGTGTTTTCTCGGTGGTATGCAGTTGATGATCGAAGAAAACGACATCAT

Query 3300          CAGCCAGCAAGTGCCAGGGTTTGATGAGTGGCTGTGGGTGCTGGCGTATCCGGGGATTAA
                    ||||||||||||||||||||||||||||||||||||||||||||||||||||||||||||
Sbjct 3283          CAGCCAGCAAGTGCCAGGGTTTGATGAGTGGCTGTGGGTGCTGGCGTATCCGGGGATTAA

Query 3360          AGTCTCGACGGCAGAAGCCCGGGCTATTTTACCGGCGCAGTATCGCCGCCAGGATTGCAT
                    ||||||||||||||||||| ||||||||||||||||||||||||||||||||||||||||
Sbjct 3343          AGTCTCGACGGCAGAAGCCAGGGCTATTTTACCGGCGCAGTATCGCCGCCAGGATTGCAT

Query 3420          TGCGCACGGGCGACACTTGGCAGGCTTCATTCACGCCTGCTATTCCCGTCAGCCTGAGCT
                    |||||||||||||||  |||||||||||||||||||||||||||||||||||||||||||
Sbjct 3403          TGCGCACGGGCGACATCTGGCAGGCTTCATTCACGCCTGCTATTCCCGTCAGCCTGAGCT

Query 3480          TGCCGCGAAGCTGATGAAAGATGTTATCGCAGAACCCTACCGTGAACGGTTACTGCCTGG
                    |||||||||||||||||||||||||||||| |||||||||||||||||||||||||| ||
Sbjct 3463          TGCCGCGAAGCTGATGAAAGATGTTATCGCTGAACCCTACCGTGAACGGTTACTGCCAGG

Query 3540          CTTCCGGCAGGCGCGGCAGGCGGTCGCGGAAATCGGCGCGGTAGCGAGCGGTATCTCCGG
                    ||||||||||||||||||||||||||||||||||||||||||||||||||||||||||||
Sbjct 3523          CTTCCGGCAGGCGCGGCAGGCGGTCGCGGAAATCGGCGCGGTAGCGAGCGGTATCTCCGG

Query 3600          CTCCGGCCCGACCTTGTTTGCTCTGTGTGACAAGCCGGATACCGCCCAGCGCGTTGCCGA
                    |||||||||||||||||| |||||||||||||||||||| ||||||||||||||||||||
Sbjct 3583          CTCCGGCCCGACCTTGTTCGCTCTGTGTGACAAGCCGGAAACCGCCCAGCGCGTTGCCGA

Query 3660          CTGGTTGGGTAAGAACTACCTGCAAAATCAGGAAGGTTTTGTTCATATTTGCCGGCTGGA
                    ||||||||||||||||||||||||||||||||||||||||||||||||||||||||||||
Sbjct 3643          CTGGTTGGGTAAGAACTACCTGCAAAATCAGGAAGGTTTTGTTCATATTTGCCGGCTGGA

Query 3720          TACGGCGGGCGCACGAGTACTGGAAAACTAAATGAAACTCTACAATCTTAAAGATCACAA
                    |||||||||||||||||||||||||||||||||||||||||||||||| |||||||||||
Sbjct 3703          TACGGCGGGCGCACGAGTACTGGAAAACTAAATGAAACTCTACAATCTGAAAGATCACAA

Query 3780          TGAGCAGGTCAGCTTTGCGCAAGCCGTAACCCAGGGGTTGGGCAAAAATCAGGGGCTGTT
                     |||||||||||||||||||||||||||||||||||||||||||||||||||||||||||
Sbjct 3763          CGAGCAGGTCAGCTTTGCGCAAGCCGTAACCCAGGGGTTGGGCAAAAATCAGGGGCTGTT

Query 3840          TTTTCCGCACGACCTGCCGGAATTCAGCCTGACTGAAATTGATGAGATGCTGAAGCTGGA
                    ||||||||||||||||||||||||||||||||||||||||||||||||||||||||||||
Sbjct 3823          TTTTCCGCACGACCTGCCGGAATTCAGCCTGACTGAAATTGATGAGATGCTGAAGCTGGA

Query 3900          TTTTGTCACCCGCAGTGCGAAGATCCTCTCGGCGTTTATTGGTGATGAAATCCCGCAGGA
                    |||||||||||||||||||||||||||||||||||||||||||||||||||||| |||||
Sbjct 3883          TTTTGTCACCCGCAGTGCGAAGATCCTCTCGGCGTTTATTGGTGATGAAATCCCACAGGA

Query 3960          AATCCTGGAAGAGCGCGTGCGCGCGGCGTTTGCCTTCCCGGCTCCGGTCGCCAATGTTGA
                    ||||||||||||||||||||||||||||||||||||||||||||||||||||||||||||
Sbjct 3943          AATCCTGGAAGAGCGCGTGCGCGCGGCGTTTGCCTTCCCGGCTCCGGTCGCCAATGTTGA

Query 4020          AAGCGATGTCGGTTGTCTGGAATTGTTCCACGGGCCAACGCTGGCATTTAAAGATTTCGG
                    ||||||||||||||||||||||||||||||||||||||||||||||||||||||||||||
Sbjct 4003          AAGCGATGTCGGTTGTCTGGAATTGTTCCACGGGCCAACGCTGGCATTTAAAGATTTCGG

Query 4080          CGGTCGCTTTATGGCACAAATGCTGACCCATATTGCGGGCGATAAGCCAGTGACCATTCT
                    ||||||||||||||||||||||||||||||||||||||| ||||||||||||||||||||
Sbjct 4063          CGGTCGCTTTATGGCACAAATGCTGACCCATATTGCGGGTGATAAGCCAGTGACCATTCT

Query 4140          GACCGCGACCTCCGGTGATACCGGAGCGGCAGTGGCTCATGCTTTCTACGGTTTACCGAA
                    ||||||||||||||||||||||||||||||||||||||||||||||||||||||||||||
Sbjct 4123          GACCGCGACCTCCGGTGATACCGGAGCGGCAGTGGCTCATGCTTTCTACGGTTTACCGAA

Query 4200          TGTGAAAGTGGTTATCCTTTATCCACGAGGCAAAATCAGTCCACTGCAAGAAAAACTGTT
                    |||||||||||||||||| |||||||||||||||||||||||||||||||||||||||||
Sbjct 4183          TGTGAAAGTGGTTATCCTCTATCCACGAGGCAAAATCAGTCCACTGCAAGAAAAACTGTT

Query 4260          CTGTACATTGGGCGGCAATATCGAAACTGTTGCCATCGACGGCGATTTCGATGCCTGTCA
                    ||||||||||||||||||||||||||||||||||||||||||||||||||||||||||||
Sbjct 4243          CTGTACATTGGGCGGCAATATCGAAACTGTTGCCATCGACGGCGATTTCGATGCCTGTCA

Query 4320          GGCGCTGGTGAAGCAGGCGTTTGATGATGAAGAGCTGAAAGTGGCGCTGGGGTTAAACTC
                    ||||||||||||||||||||||||||||||||| |||||||||||||| |||||||||||
Sbjct 4303          GGCGCTGGTGAAGCAGGCGTTTGATGATGAAGAACTGAAAGTGGCGCTAGGGTTAAACTC

Query 4380          AGCTAACTCGATTAACATTAGCCGGTTGCTGGCGCAGATTTGCTACTACTTTGAAGCAGT
                     ||||||||||||||||| ||||| |||||||||||||||||||||||||||||||| ||
Sbjct 4363          GGCTAACTCGATTAACATCAGCCGTTTGCTGGCGCAGATTTGCTACTACTTTGAAGCTGT

Query 4440          TGCGCAGCTGCCGCAGGAAGCGCGCAACCAGCTGGTTGTCTCGGTGCCAAGCGGAAACTT
                    ||||||||||||||||||  ||||||||||||||||||||||||||||||||||||||||
Sbjct 4423          TGCGCAGCTGCCGCAGGAGACGCGCAACCAGCTGGTTGTCTCGGTGCCAAGCGGAAACTT

Query 4500          CGGCGATTTGACGGCGGGTCTGCTGGCGAAGTCACTCGGTCTGCCGGTGAAACGTTTTAT
                    ||||||||||||||||||||||||||||||||||||||||||||||||||||||||||||
Sbjct 4483          CGGCGATTTGACGGCGGGTCTGCTGGCGAAGTCACTCGGTCTGCCGGTGAAACGTTTTAT

Query 4560          TGCTGCGACCAACGTGAACGATACCGTGCCACGTTTCCTGCATGACGGTCAGTGGTCACC
                    |||||||||||||||||||||||||||||||||||||||||| |||||||||||||||||
Sbjct 4543          TGCTGCGACCAACGTGAACGATACCGTGCCACGTTTCCTGCACGACGGTCAGTGGTCACC

Query 4620          CAAAGCGACTCAGGCGACGTTATCCAACGCGATGGACGTGAGTCAGCCGAACAACTGGCC
                    ||||||||||||||||||||||||||||||||||||||||||||||||||||||||||||
Sbjct 4603          CAAAGCGACTCAGGCGACGTTATCCAACGCGATGGACGTGAGTCAGCCGAACAACTGGCC

Query 4680          GCGTGTGGAAGAGTTGTTCCGCCGCAAAATCTGGCAACTGAAAGAGCTGGGTTATGCCGC
                    ||||||||||||||||||||||||||||||||||||||||||||||||||||||||| ||
Sbjct 4663          GCGTGTGGAAGAGTTGTTCCGCCGCAAAATCTGGCAACTGAAAGAGCTGGGTTATGCAGC

Query 4740          CGTGGATGATGAAACCACGCAACAGACAATGCGTGAGTTAAAAGAACTGGGCTACACTTC
                    ||||||||||||||||||||||||||||||||||||||||||||||||||||||||||||
Sbjct 4723          CGTGGATGATGAAACCACGCAACAGACAATGCGTGAGTTAAAAGAACTGGGCTACACTTC

Query 4800          GGAGCCGCACGCTGCCGTAGCGTATCGTGCGCTGCGTGACCAGTTGAATCCAGGCGAATA
                    ||||||||||||||||||||| ||||||||||||||||| ||||||||||||||||||||
Sbjct 4783          GGAGCCGCACGCTGCCGTAGCTTATCGTGCGCTGCGTGATCAGTTGAATCCAGGCGAATA

Query 4860          TGGCTTGTTCCTCGGCACCGCGCATCCGGCGAAATTTAAAGAGAGCGTGGAAGCGATTCT
                    ||||||||||||||||||||||||||||||||||||||||||||||||||||||||||||
Sbjct 4843          TGGCTTGTTCCTCGGCACCGCGCATCCGGCGAAATTTAAAGAGAGCGTGGAAGCGATTCT

Query 4920          CGGTGAAACGTTGGATCTGCCAAAAGAGCTGGCAGAACGTGCCGATTTACCCTTGCTTTC
                    |||||||||||||||||||||||||||||||||||||||||| |||||||||||||||||
Sbjct 4903          CGGTGAAACGTTGGATCTGCCAAAAGAGCTGGCAGAACGTGCTGATTTACCCTTGCTTTC

Query 4980          GCATAATCTGCCCGCCGATTTTGCTGCGTTGCGTAAATTGATGATGAATCATCAGTAACA
                     ||||||||||||||||||||||||||||||||||||||||||||||||||||||||| |
Sbjct 4963          ACATAATCTGCCCGCCGATTTTGCTGCGTTGCGTAAATTGATGATGAATCATCAGTAAAA

Query 5040          TCTATTCATTATCTCAATCAGGCCGGGTTTGCTTTTATGCAGCCCGGCTTTTTTGTGAAG
                    |||||||||||||||||||||||||||||||||||||||||||||||||||||| |||||
Sbjct 5023          TCTATTCATTATCTCAATCAGGCCGGGTTTGCTTTTATGCAGCCCGGCTTTTTTATGAAG

Query 5100          AAAATATGGAGAGAAACGACAGGGAAAAAGGAGAAATTCTCAATAAATGCGGTAACTTAG
                    ||| |||||||| ||| |||||||||||||||||||||||||||||||||||||||||||
Sbjct 5083          AAATTATGGAGAAAAATGACAGGGAAAAAGGAGAAATTCTCAATAAATGCGGTAACTTAG

Query 5160          AGATTAGGATTGCGGAGAATAACAACCGCCGCTCTCATCGCGTAATCTCCGGATATCGAC
                    ||||||||||||||||||||||||||||||| |||||||| |||||||||||||||||||
Sbjct 5143          AGATTAGGATTGCGGAGAATAACAACCGCCGTTCTCATCGAGTAATCTCCGGATATCGAC

Query 5220          CCATAACGGGCAATGATAAAAGGAGTAACCTGTGAAAAAGATGCAATCTATCGTACTCGC
                    ||||||||||||||||||||||||||||||||||||||||||||||||||||||||||||
Sbjct 5203          CCATAACGGGCAATGATAAAAGGAGTAACCTGTGAAAAAGATGCAATCTATCGTACTCGC

Query 5280          ACTTTCCCTGGTTCTGGTCGCTCCCATGGCAACGCAGGCTGCGGAAATTACGTTAGTCCC
                    ||||||||||||||||||||||||||||||| | ||||||||||||||||||||||||||
Sbjct 5263          ACTTTCCCTGGTTCTGGTCGCTCCCATGGCAGCACAGGCTGCGGAAATTACGTTAGTCCC

Query 5340          GTCAGTAAAATTACAGATAGGCGATCGTGATAATCGCGGTTATTACTGGGATGGCGGTCA
                    |||||||||||||||||||||||||||||||||||| || |||||||||||||| |||||
Sbjct 5323          GTCAGTAAAATTACAGATAGGCGATCGTGATAATCGTGGCTATTACTGGGATGGAGGTCA

Query 5400          CTGGCGCGACCACGGCTGGTGGAAACAACATTATGAATGGCGAGGCAATCGCTGGCACCC
                    ||||||||||||||||||||||||||||||||||||||||||||||||||||||||||| 
Sbjct 5383          CTGGCGCGACCACGGCTGGTGGAAACAACATTATGAATGGCGAGGCAATCGCTGGCACCT

Query 5460          ACACGGACCGCCGCCACCGCCGCGTCACCATAAGAAAGCTCATCATGATCATCACGGCGG
                    |||||||||||||||||||||||| |||||||||||||||| ||||||||||||||||||
Sbjct 5443          ACACGGACCGCCGCCACCGCCGCGCCACCATAAGAAAGCTCCTCATGATCATCACGGCGG

Query 5520          TCATGGTCCAGGCAAACATCACCGCTAAATGACAAATGCCGGGTAACAATCCGGCATTCA
                    ||||||||||||||||||||||||||||||||||||||||||||||||||||||||||||
Sbjct 5503          TCATGGTCCAGGCAAACATCACCGCTAAATGACAAATGCCGGGTAACAATCCGGCATTCA

Query 5580          GCGCCTGATGCGACGCTGGCGCGTCTTATCAGGCCTACGTGAATTCTGCAATATATTGAA
                    |||||||||||||||||||||||||||||||||||||||| |||||||||||||||||||
Sbjct 5563          GCGCCTGATGCGACGCTGGCGCGTCTTATCAGGCCTACGTTAATTCTGCAATATATTGAA

Query 5640          TCTGCATGCTTTTGTAGGCCGGATAAGGCGTTCACGCCGCATCCGGCATTGACTACAAAC
                    ||||||||||||||||||| |||||||||||||||||||||||||||||||||| |||||
Sbjct 5623          TCTGCATGCTTTTGTAGGCAGGATAAGGCGTTCACGCCGCATCCGGCATTGACTGCAAAC

Query 5700          TTAACGCTGCTCGTAGCGTTTAAACACCAGTTCGCCATTGCTGGAGGAAGCTTCATCAAA
                    ||||||||||||||||||||||||||||||||||||||||||||||||| ||||||||||
Sbjct 5683          TTAACGCTGCTCGTAGCGTTTAAACACCAGTTCGCCATTGCTGGAGGAATCTTCATCAAA

Query 5760          GAAGTAACCTTCGCTATTAAAACCAGTCAGTTGCTCTGGTTTGGTCAGCCGATTTTCAAT
                    ||||||||||||||||||||||||||||||||||||||||||||||||||||||||||||
Sbjct 5743          GAAGTAACCTTCGCTATTAAAACCAGTCAGTTGCTCTGGTTTGGTCAGCCGATTTTCAAT

Query 5820          AATGAAACGACTCATCAGACCGCGTGCTTTCTTAGCGTAGAAGCTGATTATCTTAAATTT
                    |||||||||||||||||||||||||||||||||||||||||||||||| |||||||||||
Sbjct 5803          AATGAAACGACTCATCAGACCGCGTGCTTTCTTAGCGTAGAAGCTGATGATCTTAAATTT

Query 5880          GCCGTTCTTCTCATCGAGGAACACCGGCTTGATAATCTCGGCATTCAATTTCTTCGGCTT
                    ||||||||||||||||||||||||||||||||||||||||||||||||||||||||||||
Sbjct 5863          GCCGTTCTTCTCATCGAGGAACACCGGCTTGATAATCTCGGCATTCAATTTCTTCGGCTT

Query 5940          CACCGATTTAAAATACTCATCTGACGCCAGATTAATCACCACATTATCGCCTTGTGCTGC
                    ||||||||||||||||||||||||||||||||||||||||||||||||||||||||||||
Sbjct 5923          CACCGATTTAAAATACTCATCTGACGCCAGATTAATCACCACATTATCGCCTTGTGCTGC

Query 6000          GAGCGCCTCGTTCAGCTTGTTGGTGATGATATCTCCCCAGAATTGATACAGATCTTTCCC
                    ||||||||||||||||||||||||||||||||||||||||||||||||||||||||||||
Sbjct 5983          GAGCGCCTCGTTCAGCTTGTTGGTGATGATATCTCCCCAGAATTGATACAGATCTTTCCC

Query 6060          TCGGGTATTCTCAAGACGGATCCCCATTTCCAGACGATAAGGCTGCATTAAATCGAGCGG
                    ||||| ||||||||||||||||||||||||||||||||||||||||||||||||||||||
Sbjct 6043          TCGGGCATTCTCAAGACGGATCCCCATTTCCAGACGATAAGGCTGCATTAAATCGAGCGG

Query 6120          GCGGAGTACGCCATACAAGCCGGAAAGCATTCGCAAATGCTGTTGGGCAAAATCGAAATC
                    ||||||||||||||||||||||||||||||||||||||||||||||||||||||||||||
Sbjct 6103          GCGGAGTACGCCATACAAGCCGGAAAGCATTCGCAAATGCTGTTGGGCAAAATCGAAATC

Query 6180          GTCTTCGCTGAAGGTTTCGGCCTGCAAGCCGGTGTAGACATCACCTTTAAACGCCAGAAT
                    ||||||||||||||||||||||||||||||||||||||||||||||||||||||||||||
Sbjct 6163          GTCTTCGCTGAAGGTTTCGGCCTGCAAGCCGGTGTAGACATCACCTTTAAACGCCAGAAT

Query 6240          CGCCTGGCGGGCATTCTCCGGCGTGAAATCTGGCTGCCAGTCATGAAAGCGAGCGGCGTT
                    |||||||||||||||| |||||||||||||||||||||||||||||||||||||||||||
Sbjct 6223          CGCCTGGCGGGCATTCGCCGGCGTGAAATCTGGCTGCCAGTCATGAAAGCGAGCGGCGTT

Query 6300          GATACCTGCCAGTTTGTCGCTGATACGCATCAGCGTGCTAATCTGCGGAGGCGTCAGTTT
                    |||||| ||||||||||||||||| |||||||||||||||||||||||||||||||||||
Sbjct 6283          GATACCCGCCAGTTTGTCGCTGATGCGCATCAGCGTGCTAATCTGCGGAGGCGTCAGTTT

Query 6360          CCGCGCTTCATGGATCAACTGCTGGGAATTGTCTAACAGCTCCGGCAGTGTATATCGCGT
                    |||||| ||||||||||||||||||||||||||||||||||||||||| ||||| |||||
Sbjct 6343          CCGCGCCTCATGGATCAACTGCTGGGAATTGTCTAACAGCTCCGGCAGCGTATAGCGCGT

Query 6420          GGTGGTCAACGGGCTTTGGTAATCAAGCGTTTTCGCAGGTGAAATAAGAATCAGCATATC
                    ||||||||||||||||||||||||||||||||||||||||||||||||||||||||||||
Sbjct 6403          GGTGGTCAACGGGCTTTGGTAATCAAGCGTTTTCGCAGGTGAAATAAGAATCAGCATATC

Query 6480          CAGTCCTTGCAGGAAATTTATGCCGACTTTAGCAAAAAAAGAGAATGAGTTGATCGATAG
                    ||||||||||||||||||||||||||||||||||||||| ||||||||||||||||||||
Sbjct 6463          CAGTCCTTGCAGGAAATTTATGCCGACTTTAGCAAAAAATGAGAATGAGTTGATCGATAG

Query 6540          TTGTGATTACTCCTGCGAAACATCATCCCACGCGTCCCGAGAAAGCTGGCGACCGATATC
                    ||||||||||||||||||||||||||||||||||||| ||||||||||||||||||||||
Sbjct 6523          TTGTGATTACTCCTGCGAAACATCATCCCACGCGTCCGGAGAAAGCTGGCGACCGATATC

Query 6600          CGGATAACGCAACGGATCAAACACCGGGCGCACGCCGAGTTTACGCTGGCGTAGATAATC
                    |||||||||||| |||||||||||||||||||||||||||||||||||||||||||||||
Sbjct 6583          CGGATAACGCAATGGATCAAACACCGGGCGCACGCCGAGTTTACGCTGGCGTAGATAATC

Query 6660          ACTGGCAATGGTATAAACCACAGGCGAGAGCAGTAATATGGCAGTCAAATTGGTAATAGC
                    |||||||||||||| ||||||||||||||||||||| ||||| |||||||||||||||||
Sbjct 6643          ACTGGCAATGGTATGAACCACAGGCGAGAGCAGTAAAATGGCGGTCAAATTGGTAATAGC

Query 6720          CATGCAGGCCATTATGATATCTGCCAGTTGCCACATCAGCGGAAGACTTAGCAAGGTGCC
                    ||||||||||||||||||||||||||||||||||||||||||||| ||||||||||||||
Sbjct 6703          CATGCAGGCCATTATGATATCTGCCAGTTGCCACATCAGCGGAAGGCTTAGCAAGGTGCC

Query 6780          GCCGATGACCGTTGCGAAGGTGCAGATCCGCAAACACCAGATCGCTTTAGGGTTGTTCAG
                    ||||||||||||||||||||||||||||||||||||||||||||||||||||||||||||
Sbjct 6763          GCCGATGACCGTTGCGAAGGTGCAGATCCGCAAACACCAGATCGCTTTAGGGTTGTTCAG

Query 6840          GCGTAAAAAGAAGAGATTGTTTTCGGCATAAATGTAGTTGGCAACGATGGAGCTGAAGGC
                    ||||||||||||||||||||||||||||||||||||||||||||||||||||||||||||
Sbjct 6823          GCGTAAAAAGAAGAGATTGTTTTCGGCATAAATGTAGTTGGCAACGATGGAGCTGAAGGC

Query 6900          AAACAGAATAACCACGAGGGTAACAAATTCAGCACCCCAGGAACCCATTAGCACCCGCAT
                    ||||||||||||||| ||||||||||| ||||||||||||||||||||||||||||||||
Sbjct 6883          AAACAGAATAACCACAAGGGTAACAAACTCAGCACCCCAGGAACCCATTAGCACCCGCAT

Query 6960          CGCCTTCTGGATAAGCTGAATACCTTCCAGCGGCATGTAGGTTGTGCCGTTACCCGCCAG
                    ||||||||||||||||||||||||||||||||||||||||||||||||||||||||||||
Sbjct 6943          CGCCTTCTGGATAAGCTGAATACCTTCCAGCGGCATGTAGGTTGTGCCGTTACCCGCCAG

Query 7020          TAATATCAGCATGGCGCTTGCCGTACAGATGACCAGGGTGTCGATAAAAATGCCAATCAT
                    ||||||||||||||||||||||||||||||||||||||||||||||||||||||||||||
Sbjct 7003          TAATATCAGCATGGCGCTTGCCGTACAGATGACCAGGGTGTCGATAAAAATGCCAATCAT

Query 7080          CTGGACAATTCCTTGCGCTGCCGGATGCGGAGGCCAGGACGCCGCTGCCGCTGCCGCGTT
                    ||||||||| ||||||||||||||||||||||||||||||||||||||||||||||||||
Sbjct 7063          CTGGACAATCCCTTGCGCTGCCGGATGCGGAGGCCAGGACGCCGCTGCCGCTGCCGCGTT

Query 7140          TGGCGTCGACCCCATTCCCGCCTCATTGGAAAACATACTGCGCTGAAAACCGTTAGTAAT
                    ||||||||| ||||||||||||||||||||||||||||||||||||||||||||||||||
Sbjct 7123          TGGCGTCGAACCCATTCCCGCCTCATTGGAAAACATACTGCGCTGAAAACCGTTAGTAAT

Query 7200          CGCCTGGCTTAAGGTATATCCCGCCGCGCCGCCTGCCGCTTCCTGCCAGCCAAAAGCACT
                    ||||||||||||||||||||||||||||||||||||||||||||||||||||||||||||
Sbjct 7183          CGCCTGGCTTAAGGTATATCCCGCCGCGCCGCCTGCCGCTTCCTGCCAGCCAAAAGCACT

Query 7260          CTCAAAAATAGACCAAATGACGTGGGGAAGTTGCCCGATATTTATTACGCAAATCACCAG
                    |||||||||||||||||||||||||||||||||||||||||| ||||||||||| |||||
Sbjct 7243          CTCAAAAATAGACCAAATGACGTGGGGAAGTTGCCCGATATTCATTACGCAAATTACCAG

Query 7320          GCTGGTCAGTACCCAGATTATCGCCATCAACGGGACAAACCCCTGCATGAGCCGGGCGAC
                    ||||||||||||||||||||||||||||||||||||||| ||||||||||||||||||||
Sbjct 7303          GCTGGTCAGTACCCAGATTATCGCCATCAACGGGACAAAGCCCTGCATGAGCCGGGCGAC

Query 7380          GCCATGAAGACCGCGAATGATTGCCAGCAGAGCAAAGACAGCAAGAATAATGCCTGTCAC
                    |||||||||||||||| ||||||||||||||| ||||||||| |||||||||||||||||
Sbjct 7363          GCCATGAAGACCGCGAGTGATTGCCAGCAGAGTAAAGACAGCGAGAATAATGCCTGTCAC

Query 7440          CAGCGGGGGAAAATCAAAAGAAAAACTCAGAGCTCGGGCAACAGCGTTTGCCTGAACTCC
                    |||||||||||||||||||||||||||||| || |||||||| ||||| || ||||||||
Sbjct 7423          CAGCGGGGGAAAATCAAAAGAAAAACTCAGGGCGCGGGCAACGGCGTTCGCTTGAACTCC

Query 7500          GCTGAAAATTATGCCGTAGGCGATGAGCAAAAAGACGGCGAACAGAACGCCCATCCAGCG
                    ||||||||||||||| ||||||||||||||||||||||||||||||||||||||||||||
Sbjct 7483          GCTGAAAATTATGCCATAGGCGATGAGCAAAAAGACGGCGAACAGAACGCCCATCCAGCG

Query 7560          CATCCCCAGCCCGCGCGCCATATACCATGCCGGTCCGCCACGAAACTGCCCATTGACGTC
                    ||||||||||||||||||||||||||||||||||||||||||||||||||||||||||||
Sbjct 7543          CATCCCCAGCCCGCGCGCCATATACCATGCCGGTCCGCCACGAAACTGCCCATTGACGTC

Query 7620          ACGTTCTTTATAAAGTTGTGCAAGGGAACATTCGGCAAACGAGGTCGCCATGCCGATAAA
                    ||||||||||||||||||||| || |||||||||||||||||||||||||||||||||||
Sbjct 7603          ACGTTCTTTATAAAGTTGTGCCAGAGAACATTCGGCAAACGAGGTCGCCATGCCGATAAA

Query 7680          CGCGGCAACCCACATCCAAAAGACGGCTCCAGGTCCACCGGCGGTAATAGCCAGCGCAAC
                    ||||||||||||||||||||||||||||||||||||||||||||||||||||||||||||
Sbjct 7663          CGCGGCAACCCACATCCAAAAGACGGCTCCAGGTCCACCGGCGGTAATAGCCAGCGCAAC

Query 7740          GCCGGCCAGGTTGCCGCTACCCACGCGCGCCGCAAGACTGGTACACAATGACTGAAATGA
                    ||||||||||||||||||||||||||||||||||||||||||||||||||||||||||||
Sbjct 7723          GCCGGCCAGGTTGCCGCTACCCACGCGCGCCGCAAGACTGGTACACAATGACTGAAATGA

Query 7800          GGTTAAACCGCCTGGCTGTGGATGAATGCTATTTTTAAGACTTTTGCCAAACTGGCGGAT
                    ||||||||||||||||||||||||||||||||||||||||||||||||||||||||||||
Sbjct 7783          GGTTAAACCGCCTGGCTGTGGATGAATGCTATTTTTAAGACTTTTGCCAAACTGGCGGAT

Query 7860          GTAGCGAAACTGCACAAATCCGGTGCGAAAAGTGAACCAACAACCTGCGCCGAAGAGCAG
                    ||||||||||||||||||||||||||||||||||||||||||||||||||||||||||||
Sbjct 7843          GTAGCGAAACTGCACAAATCCGGTGCGAAAAGTGAACCAACAACCTGCGCCGAAGAGCAG

Query 7920          GTAAATCATTACCGATCCCCAAAGGACGCTGTTAATAAAGGAGAAAAAATCTGGCATGCA
                    |||||||||||||||||||||||||||||||||||| |||||||||||||||||||||||
Sbjct 7903          GTAAATCATTACCGATCCCCAAAGGACGCTGTTAATGAAGGAGAAAAAATCTGGCATGCA

Query 7980          TATCCCTCTTATTGCCGGTCGCGATGACTTTCCTGTGTAAACGTTACCAATTGTTTAAGA
                    ||||||||||||||||||||||||||||||||||||||||||||||||||||||||||||
Sbjct 7963          TATCCCTCTTATTGCCGGTCGCGATGACTTTCCTGTGTAAACGTTACCAATTGTTTAAGA

Query 8040          AGTATATACGCTACGAGGTACTTGATAACTTCTGCGTAGCATACATGAGGTTTTGTTTAA
                    |||||||||||||||||||||||||||||||||||||||||||||||||||||||| |||
Sbjct 8023          AGTATATACGCTACGAGGTACTTGATAACTTCTGCGTAGCATACATGAGGTTTTGTATAA

Query 8100          AAATGGCGGGCGATATCAACGCAGTGTCAGAAATCCGAAACAGTCTCGCCTGGCGATAAC
                    ||||||||||||||||||||||||||||||||||||||||||||||||||||||||||||
Sbjct 8083          AAATGGCGGGCGATATCAACGCAGTGTCAGAAATCCGAAACAGTCTCGCCTGGCGATAAC

Query 8160          CGTCTTGTCGGCGGTTGCGCTGACGTTGCGTCGTGATATCATCAGGGCAGACCGGTTACA
                    ||||||||||||||||||||||||||||||||||||||||||||||||||||||||||||
Sbjct 8143          CGTCTTGTCGGCGGTTGCGCTGACGTTGCGTCGTGATATCATCAGGGCAGACCGGTTACA

Query 8220          TCCCCCTAACAAGCTGTTTAAAGAGAAATACTATCATGACGGACAAATTGACCTCCCTTC
                    ||||||||||||||||||||||||||||||||||||||||||||||||||||||||||||
Sbjct 8203          TCCCCCTAACAAGCTGTTTAAAGAGAAATACTATCATGACGGACAAATTGACCTCCCTTC

Query 8280          GTCAGTACACCACCGTAGTGGCCGACACTGGGGACATCGCGGCAATGAAGCTGTATCAAC
                    ||||||||||||||||||||||||||||||||||||||||||||||||||||||||||||
Sbjct 8263          GTCAGTACACCACCGTAGTGGCCGACACTGGGGACATCGCGGCAATGAAGCTGTATCAAC

Query 8340          CGCAGGATGCCACAACCAACCCTTCTCTCATTCTTAACGCAGCGCAGATTCCGGAATACC
                    ||||||||||||||||||||||||||||||||||||||||||||||||||||||||||||
Sbjct 8323          CGCAGGATGCCACAACCAACCCTTCTCTCATTCTTAACGCAGCGCAGATTCCGGAATACC

Query 8400          GTAAGTTGATTGATGATGCTGTCGCCTGGGCGAAACAGCAGAGCAACGATCGCGCGCAGC
                    ||||||||||||||||||||||||||||||||||||||||||||||||||||||||||||
Sbjct 8383          GTAAGTTGATTGATGATGCTGTCGCCTGGGCGAAACAGCAGAGCAACGATCGCGCGCAGC

Query 8460          AGATCGTGGACGCGACTGACAAACTGGCAGTAAATATTGGTCTGGAAATCCTGAAACTGG
                    |||||||||||||||| |||||||||||||||||||||||||||||||||||||||||||
Sbjct 8443          AGATCGTGGACGCGACCGACAAACTGGCAGTAAATATTGGTCTGGAAATCCTGAAACTGG

Query 8520          TTCCGGGCCGTATCTCAACTGAAGTTGATGCGCGTCTTTCCTATGACACAGAAGCGTCAA
                    ||||||||||||||||||||||||||||||||||||||||||||||||| ||||||||||
Sbjct 8503          TTCCGGGCCGTATCTCAACTGAAGTTGATGCGCGTCTTTCCTATGACACCGAAGCGTCAA

Query 8580          TTGCGAAAGCAAAACGCCTGATCAAACTCTACAACGATGCAGGTATTAGCAACGATCGTA
                    |||||||||||||||||||||||||||||||||||||||| |||||||||||||||||||
Sbjct 8563          TTGCGAAAGCAAAACGCCTGATCAAACTCTACAACGATGCTGGTATTAGCAACGATCGTA

Query 8640          TTCTGATCAAACTGGCTTCTACCTGGCAGGGTATCCGTGCTGCGGAACAGCTGGAAAAAG
                    ||||||||||||||||||||||||||||||||||||||||||| ||||||||||||||||
Sbjct 8623          TTCTGATCAAACTGGCTTCTACCTGGCAGGGTATCCGTGCTGCAGAACAGCTGGAAAAAG

Query 8700          AAGGTATCAACTGTAACCTGACCCTGCTGTTCTCCTTCGCTCAGGCTCGTGCTTGTGCGG
                    |||| |||||||||||||||||||||||||||||||||||||||||||||||||||||||
Sbjct 8683          AAGGCATCAACTGTAACCTGACCCTGCTGTTCTCCTTCGCTCAGGCTCGTGCTTGTGCGG

Query 8760          AAGCGGGCGTGTTCCTGATCTCGCCGTTTGTTGGCCGTATTCTTGACTGGTACAAAGCGA
                    ||||||||||||||||||||||||||||||||||||||||||||||||||||||||||||
Sbjct 8743          AAGCGGGCGTGTTCCTGATCTCGCCGTTTGTTGGCCGTATTCTTGACTGGTACAAAGCGA

Query 8820          ATACCGATAAGAAAGAGTACGCTCCGGCAGAAGATCCGGGCGTGGTTTCTGTATCTGAAA
                    ||||||||||||||||||||||||||||||||||||||||||||||||||||||||||||
Sbjct 8803          ATACCGATAAGAAAGAGTACGCTCCGGCAGAAGATCCGGGCGTGGTTTCTGTATCTGAAA

Query 8880          TCTACCAGTACTACAAAGAGCACGGTTATGAAACCGTGGTTATGGGCGCAAGCTTCCGTA
                    ||||||||||||||||||||||||||||||||||||||||||||||||||||||||||||
Sbjct 8863          TCTACCAGTACTACAAAGAGCACGGTTATGAAACCGTGGTTATGGGCGCAAGCTTCCGTA

Query 8940          ACATCGGCGAAATTCTGGAACTGGCAGGCTGCGACCGTCTGACCATCGCACCGGCACTGC
                    ||||||||||||||||||||||||||||||||||||||||||||||||||||||||||||
Sbjct 8923          ACATCGGCGAAATTCTGGAACTGGCAGGCTGCGACCGTCTGACCATCGCACCGGCACTGC

Query 9000          TGAAAGAGCTGGCTGAGAGCGAAGGGGCTATCGAACGTAAACTGTCTTACACCGGCGAAG
                    ||||||||||||| ||||||||||||||||||||||||||||||||||||||||||||||
Sbjct 8983          TGAAAGAGCTGGCGGAGAGCGAAGGGGCTATCGAACGTAAACTGTCTTACACCGGCGAAG

Query 9060          TGAAAGCGCGTCCGGCGCGTATCACTGAGTCCGAGTTCCTGTGGCAGCACAACCAGGATC
                    ||||||||||||||||||||||||||||||||||||||||||||||||||||||||||||
Sbjct 9043          TGAAAGCGCGTCCGGCGCGTATCACTGAGTCCGAGTTCCTGTGGCAGCACAACCAGGATC

Query 9120          CAATGGCAGTAGATAAACTGGCGGAAGGTATCCGTAAGTTTGCTATTGACCAGGAAAAAC
                    ||||||||||||||||||||||||||||||||||||||||||||||||||||||||||||
Sbjct 9103          CAATGGCAGTAGATAAACTGGCGGAAGGTATCCGTAAGTTTGCTATTGACCAGGAAAAAC

Query 9180          TGGAAAAAATGATCGGCGATCTGCTGTAATCATTCTTAGCGTGACCGGGAAGTCGGTCAC
                    ||||||||||||||||||||||||||||||||||||||||||||||||||||||||||||
Sbjct 9163          TGGAAAAAATGATCGGCGATCTGCTGTAATCATTCTTAGCGTGACCGGGAAGTCGGTCAC

Query 9240          GCTACCTCTTCTGAAGCCTGTCTGTCACTCCCTTCGCAGTGTATCATTCTGTTTAACGAG
                    ||||||||||||||||||||||||||||||||||||||||||||||||||||||||||||
Sbjct 9223          GCTACCTCTTCTGAAGCCTGTCTGTCACTCCCTTCGCAGTGTATCATTCTGTTTAACGAG

Query 9300          ACTGTTTAAACGGAAAAATCTTGATGAATACTTTACGTATTGGCTTAGTTTCCATCTCTG
                    ||||||||||||||||||||||||||||||||||||||||||||||||||||||||||||
Sbjct 9283          ACTGTTTAAACGGAAAAATCTTGATGAATACTTTACGTATTGGCTTAGTTTCCATCTCTG

Query 9360          ATCGCGCATCCAGCGGCGTTTATCAGGATAAAGGTATCCCTGCGCTGGAAGAATGGCTGA
                    |||||||||||||||||||||||||||||||||| |||||||||||||||||||||||||
Sbjct 9343          ATCGCGCATCCAGCGGCGTTTATCAGGATAAAGGCATCCCTGCGCTGGAAGAATGGCTGA

Query 9420          CATCGGCGCTAACCACGCCGTTTGAACTGGAAACCCGCTTAATCCCCGATGAGCAGGCGA
                    ||||||||||||||||||||||||||||||||||||||||||||||||||||||||||||
Sbjct 9403          CATCGGCGCTAACCACGCCGTTTGAACTGGAAACCCGCTTAATCCCCGATGAGCAGGCGA

Query 9480          TCATCGAGCAAACGTTGTGTGAGCTGGTGGATGAAATGAGTTGCCATCTGGTGCTCACCA
                    ||||||||||||||||||||||||||||||||||||||||||||||||||||||||||||
Sbjct 9463          TCATCGAGCAAACGTTGTGTGAGCTGGTGGATGAAATGAGTTGCCATCTGGTGCTCACCA

Query 9540          CGGGCGGAACTGGCCCGGCGCGTCGTGACGTAACGCCCGATGCGACGCTGGCAGTAGCGG
                    ||||||||||||||||||||||||||||||||||||||||||||||||||||||||||||
Sbjct 9523          CGGGCGGAACTGGCCCGGCGCGTCGTGACGTAACGCCCGATGCGACGCTGGCAGTAGCGG

Query 9600          ACCGCGAGATGCCTGGCTTTGGTGAACAGATGCGCCAGATCAGCCTGCATTTTGTACCAA
                    ||||||||||||||||||||||||||||||||||||||||||||||||||||||||||||
Sbjct 9583          ACCGCGAGATGCCTGGCTTTGGTGAACAGATGCGCCAGATCAGCCTGCATTTTGTACCAA

Query 9660          CTGCGATCCTTTCGCGTCAGGTGGGTGTGATTCGCAAACAGGCGCTGATCCTTAACTTAC
                    ||||||||||||||||||||||||| ||||||||||||||||||||||||||||||||||
Sbjct 9643          CTGCGATCCTTTCGCGTCAGGTGGGCGTGATTCGCAAACAGGCGCTGATCCTTAACTTAC

Query 9720          CCGGTCAGCCGAAGTCTATTAAAGAGACGCTGGAAGGTGTGAAGGACGCTGAGGGTAACG
                    ||||||||||||||||||||||||||||||||||||||||||||||||||||||||||||
Sbjct 9703          CCGGTCAGCCGAAGTCTATTAAAGAGACGCTGGAAGGTGTGAAGGACGCTGAGGGTAACG

Query 9780          TTGTGGTACACGGTATTTTTGCCAGCGTACCGTACTGCATTCAGTTGCTGGAAGGGCCAT
                    ||||||||||||||||||||||||||||||||||||||||||||||||||||||||||||
Sbjct 9763          TTGTGGTACACGGTATTTTTGCCAGCGTACCGTACTGCATTCAGTTGCTGGAAGGGCCAT

Query 9840          ACGTTGAAACGGCACCAGAAGTGGTTGCTGCATTCAGACCGAAGAGTGCAAGACGCGACG
                    |||||||||||||||| ||||||||||| |||||||||||||||||||||||||||||||
Sbjct 9823          ACGTTGAAACGGCACCGGAAGTGGTTGCAGCATTCAGACCGAAGAGTGCAAGACGCGACG

Query 9900          TTAGCGAATAAAAAAATCCCCCCGAGCGGGGGGATCTCAAGACAATTAGTGGGATTCACC
                    |||||||||||||||||||||||||||||||||||||||| |||||||||||||||||||
Sbjct 9883          TTAGCGAATAAAAAAATCCCCCCGAGCGGGGGGATCTCAAAACAATTAGTGGGATTCACC

Query 9960          AATCGGCAGAACGGTGCGACCAAACTGCTCGTTCAGTACTTCACCCATCGCCAGATAGAT
                    ||||||||||||||||||||||||||||||||||||||||||||||||||||||||||||
Sbjct 9943          AATCGGCAGAACGGTGCGACCAAACTGCTCGTTCAGTACTTCACCCATCGCCAGATAGAT

Query 10020         TGCGCTGGCACCGCAGATCAGACCAATCCAGCCGGCAAAGTGGATGATTGCGGCGTTACC
                    ||||||||||||||||||||| ||||||||||||||||||||||||||||||||||||||
Sbjct 10003         TGCGCTGGCACCGCAGATCAGCCCAATCCAGCCGGCAAAGTGGATGATTGCGGCGTTACC

Query 10080         GGCAATGTTACCGATCGCCAGCAGGGCAAACAGCACGGTCAGGCTAAAGAAAACGAATTG
                    ||||||||||||||||||||||||||||||||||||||||||||||||||||||||||||
Sbjct 10063         GGCAATGTTACCGATCGCCAGCAGGGCAAACAGCACGGTCAGGCTAAAGAAAACGAATTG

Query 10140         CAGAACGCGTGCGCCTTTCAGCGTGCCGAAGAACATAAACAGCGTAAATACGCCCCACAG
                    ||||||||||||||||||||||||||||||||||||||||||||||||||||||||||||
Sbjct 10123         CAGAACGCGTGCGCCTTTCAGCGTGCCGAAGAACATAAACAGCGTAAATACGCCCCACAG

Query 10200         ACCCAGGTAGACACCAAGGAACTGTGCATTTGGCGCATCGGTCAGACCCAGTTTCGGCAT
                    ||||||||||||||||||||||||||||||||||||||||||||||||||||||||||||
Sbjct 10183         ACCCAGGTAGACACCAAGGAACTGTGCATTTGGCGCATCGGTCAGACCCAGTTTCGGCAT

Query 10260         CAGCAGAATCGCAACCAGCGTCAGCCAGAAAGAACCGTAAGAGGTGAATGCGGTTAAACC
                    ||||||||||||||||||||||||||||||||||||||||||||||||||||||||||||
Sbjct 10243         CAGCAGAATCGCAACCAGCGTCAGCCAGAAAGAACCGTAAGAGGTGAATGCGGTTAAACC

Query 10320         GAAAGTGTTGCCTTTTTTGTACTCCAGCAGACCAGCAAAAATTTGCGCGATGCCGCCGTA
                    ||||||||||||||||||||||||||||||||||||||||||||||||||||||||||||
Sbjct 10303         GAAAGTGTTGCCTTTTTTGTACTCCAGCAGACCAGCAAAAATTTGCGCGATGCCGCCGTA

Query 10380         GAAAATGCCCATGGCAAGAATAATACCGTCCAGAGCGAAATAACCTACGTTGTGCAGGTT
                    ||||||||||||||||||||||||||||||||||||||||||||| ||||||||||||||
Sbjct 10363         GAAAATGCCCATGGCAAGAATAATACCGTCCAGAGCGAAATAACCCACGTTGTGCAGGTT

Query 10440         AAGCAGAATGGTGGTCATGCCGAAGCCCATCAGGCCCAGCGGTGCCGGATTAGCCAACTT
                    ||||||||||||||||||||||||||||||||||||||||||||||||||||||||||||
Sbjct 10423         AAGCAGAATGGTGGTCATGCCGAAGCCCATCAGGCCCAGCGGTGCCGGATTAGCCAACTT

Query 10500         AGTGTTGCCCATAATTCCTCAAAAATCATCATCGAATGAATGGTGAAATAATTTCCCTGA
                    ||||||||||||||||||||||||||||||||||||||||||||||||||||||||||||
Sbjct 10483         AGTGTTGCCCATAATTCCTCAAAAATCATCATCGAATGAATGGTGAAATAATTTCCCTGA

Query 10560         ATAACTGTAGTGTTTTCAGGGCGCGGCATAATAATCAGCCAGTGGGGCAGTGTCTACGAT
                    ||||||||||||||||||||||||||||||||||||||||||||||||||||||||||||
Sbjct 10543         ATAACTGTAGTGTTTTCAGGGCGCGGCATAATAATCAGCCAGTGGGGCAGTGTCTACGAT

Query 10620         CTTTTGAGGGGAAAATGAAAATTTTCCCCGGTTTCCGGTATCAGACCTGAGTGGCGCTAA
                    ||||||||||||||||||||||||||||||||||||||||||||||||||||||||||||
Sbjct 10603         CTTTTGAGGGGAAAATGAAAATTTTCCCCGGTTTCCGGTATCAGACCTGAGTGGCGCTAA

Query 10680         CCATCCGGCGCAGGCAGGCGATTTGCAGTACGGCTGGAATCGTCACGCGATAGGAGCTGC
                    |||||||||||||||||||||||||||||||||||||||||||||||||||||| |||||
Sbjct 10663         CCATCCGGCGCAGGCAGGCGATTTGCAGTACGGCTGGAATCGTCACGCGATAGGCGCTGC

Query 10740         CGCTGACCGCTTTAACCCCATTTAGTGCCGCGCCTACAGGGCCTCCCAGCCCCGCGCCGC
                    ||||||||||||||||||||||||||||||| ||||||||||||||||||||||||||||
Sbjct 10723         CGCTGACCGCTTTAACCCCATTTAGTGCCGCACCTACAGGGCCTCCCAGCCCCGCGCCGC

Query 10800         GCAGCAAACCATGCCCAAGTACGCTCATTGCTGCGTGGGTGCGTAAAATGCGGGTCAGTT
                    ||||||||||||||||||||||||||||||||||||||||||||||||||||||||||||
Sbjct 10783         GCAGCAAACCATGCCCAAGTACGCTCATTGCTGCGTGGGTGCGTAAAATGCGGGTCAGTT

Query 10860         GGCTGGAAAGCAGATGCGACACGCCTTTTGCCAATAATTTGTCTTTCATCAGCAGCGGCA
                    |||||||||||| ||||||||| |||||||||||||||||||||||||||||||||||||
Sbjct 10843         GGCTGGAAAGCAAATGCGACACACCTTTTGCCAATAATTTGTCTTTCATCAGCAGCGGCA

Query 10920         GCAGCTCTTCCAGCTCATTCACCCTGGCATCGACCGCGTGCAGAAACTCCTGCTTATGTT
                    ||||||||||||||||||||||||||||||||||||||||||||||||||||||||||||
Sbjct 10903         GCAGCTCTTCCAGCTCATTCACCCTGGCATCGACCGCGTGCAGAAACTCCTGCTTATGTT

Query 10980         CCTCGTCCATTTTCTTCCAGGTATTACGCAGAAATTGTTCCAGTAACTGTTGCTCAATTT
                    ||||||||||||||||||||||||||||||||||||||||||||||||||||||||||||
Sbjct 10963         CCTCGTCCATTTTCTTCCAGGTATTACGCAGAAATTGTTCCAGTAACTGTTGCTCAATTT

Query 11040         CAAACGTAGACATCTCTTTGTCGGCTTTCAGCTTCAATCGTTTTGAAACATCGAGCAAAA
                    |||||||||||||||||||||||||||||||||||||||| |||||||||||||||||||
Sbjct 11023         CAAACGTAGACATCTCTTTGTCGGCTTTCAGCTTCAATCGCTTTGAAACATCGAGCAAAA

Query 11100         TGGCCCGATACAATTTACCGTGTCCGCGCAGTTTGTTGGCGATACTATCGCCACCAAAAT
                    ||||||||||||||||||||||||||||||||||||||||||||||||||||||||||||
Sbjct 11083         TGGCCCGATACAATTTACCGTGTCCGCGCAGTTTGTTGGCGATACTATCGCCACCAAAAT

Query 11160         GCTGTAATTCTCCAGCAATCAGCTGCCAGTTGCGGCGATGTTGCTCGGGATGTCCTTCCA
                    ||||||||||||| |||||||||||||||||||||||||||||||||||||| |||||||
Sbjct 11143         GCTGTAATTCTCCGGCAATCAGCTGCCAGTTGCGGCGATGTTGCTCGGGATGCCCTTCCA

Query 11220         TCGATTTAAACAGTTCGTTGCGCATCAGTACGCTGGAGAGGCGAGTTTTGCCTTTTTCAT
                    ||||||||||||||||||||||||||||||||||||||||||||||||||||||||||||
Sbjct 11203         TCGATTTAAACAGTTCGTTGCGCATCAGTACGCTGGAGAGGCGAGTTTTGCCTTTTTCAT

Query 11280         TATGGGTGAGCAGCCGGGCGAAATTTGCTAACTGTTCCTCACTACAATGCTGGAGAAAAT
                    ||||||||||||  |||||||||||||| ||||||||||||||||||||||| |||||||
Sbjct 11263         TATGGGTGAGCAATCGGGCGAAATTTGCCAACTGTTCCTCACTACAATGCTGAAGAAAAT

Query 11340         CCAGATCTGAATCATTCAGGTAATTAACATTCATTTTTTGTGGCTTCTATATTCTGGCGT
                    ||||||||||||||||||||||||||||||||||||||||||||||||||||||||||||
Sbjct 11323         CCAGATCTGAATCATTCAGGTAATTAACATTCATTTTTTGTGGCTTCTATATTCTGGCGT

Query 11400         TAGTCGTCGCCGATAATTTTCAGCGTGGCCATATCCGATGAGTTCACCGTATGACCGGAA
                    |||||||||||||||||||||||||||||||||||||||||||||||||||||||| |||
Sbjct 11383         TAGTCGTCGCCGATAATTTTCAGCGTGGCCATATCCGATGAGTTCACCGTATGACCCGAA

Query 11460         AAGGTGATTTTTGAGACGCAGCGTTTATTGTCGTTATCGCTGTTAATGTTGATCCAGTCA
                    ||||||||||||||||||||||||||||||||||||||||||||||||||||||||||||
Sbjct 11443         AAGGTGATTTTTGAGACGCAGCGTTTATTGTCGTTATCGCTGTTAATGTTGATCCAGTCA

Query 11520         GTGGTTTGCCCTTCTTTTATTTCTGAAGGAATATTCAGGCTCTGACTGGCGCTACGGGCG
                    ||||||||||||||||||||||||||||||||||||||||||||||||||||||||||||
Sbjct 11503         GTGGTTTGCCCTTCTTTTATTTCTGAAGGAATATTCAGGCTCTGACTGGCGCTACGGGCG

Query 11580         GCTTTGAAATAAACCGATGCACCGCTTAACTGTAAATCGCCATGGTCGGCAGAGAGTTGT
                    ||||||||||||||||||||||||||||||||||||||||||||||||||||||||||||
Sbjct 11563         GCTTTGAAATAAACCGATGCACCGCTTAACTGTAAATCGCCATGGTCGGCAGAGAGTTGT

Query 11640         ATGCGTTTCACAATGCGACAAACAGGAAGTTTCAGCGCCAGAGCGTTGGTTTCGTTACGC
                    |||||||||||||||||||||||||||||||||||||||||| |||||||||||||||||
Sbjct 11623         ATGCGTTTCACAATGCGACAAACAGGAAGTTTCAGCGCCAGATCGTTGGTTTCGTTACGC

Query 11700         GGCATTGCAATGACGCCGAGGAGTTTATGGTCGTTTGCCTGCGCCGTGCAGCACAGCATC
                    |||||||||||| |||||||||||||||||||||||||||||||||||||||||||||||
Sbjct 11683         GGCATTGCAATGGCGCCGAGGAGTTTATGGTCGTTTGCCTGCGCCGTGCAGCACAGCATC

Query 11760         AGGCTAATCGCCAGGCTGGCGGAAATCGTAAAAACGGATTTCATAAGGATTCTCTTAGTG
                    ||||||||||||||||||||||||||||||||||||||||||||||||||||||||||||
Sbjct 11743         AGGCTAATCGCCAGGCTGGCGGAAATCGTAAAAACGGATTTCATAAGGATTCTCTTAGTG

Query 11820         GGAAGAGGTAGGGGGATGAATACCCACTAGTTTACTGCTGATAAAGAGAAGATTCAGGCA
                    ||||||||||||||||||||||||||||||||||||||||||||||||||||||||||||
Sbjct 11803         GGAAGAGGTAGGGGGATGAATACCCACTAGTTTACTGCTGATAAAGAGAAGATTCAGGCA

Query 11880         CGTAATCTTTTCTTTTTATTACAATTTTTTGATGAATACCTTGACTGCGATTCATTCTTT
                    ||||||||||||||||||||||||||||||||||||| ||||| ||||||||||||||||
Sbjct 11863         CGTAATCTTTTCTTTTTATTACAATTTTTTGATGAATGCCTTGGCTGCGATTCATTCTTT

Query 11940         ATATGAATAAAATTGCTGTCAATTTTACGTCTTGTCCTGCCATATCGCGAAATTTCTGCG
                    ||||||||||||||||||||||||||||||||||||||||||||||||||||||||||||
Sbjct 11923         ATATGAATAAAATTGCTGTCAATTTTACGTCTTGTCCTGCCATATCGCGAAATTTCTGCG

Query 12000         CAAAAGCACAAAAAATTTTTGCATCTCCCCCTTGATGACGTGGGTTACGACCCCATTTAG
                    ||||||||||||||||||||||||||||||||||||||||||| ||||||||||||||||
Sbjct 11983         CAAAAGCACAAAAAATTTTTGCATCTCCCCCTTGATGACGTGGTTTACGACCCCATTTAG

Query 12060         TAGTCAACCGCAGTGAGTGAGTCTGCAAAAAAATGAAATTGGGCAGTTGAAACCAGACGT
                    ||||||||||||||||||||||||||||||||||||||||||||||||||||||||||||
Sbjct 12043         TAGTCAACCGCAGTGAGTGAGTCTGCAAAAAAATGAAATTGGGCAGTTGAAACCAGACGT

Query 12120         TTCGCCCCTATTACAGACTCACAACCACATGATGACCGAATATATAGTGGAGACGTTTAG
                    ||||||||||||||||||||||||||||||||||||||||||||||||||||||||||||
Sbjct 12103         TTCGCCCCTATTACAGACTCACAACCACATGATGACCGAATATATAGTGGAGACGTTTAG

Query 12180         ATGGGTAAAATAATTGGTATCGACCTGGGTACTACCAACTCTTGTGTAGCGATTATGGAT
                    ||||||||||||||||||||||||||||||||||||||||||||||||||||||||||||
Sbjct 12163         ATGGGTAAAATAATTGGTATCGACCTGGGTACTACCAACTCTTGTGTAGCGATTATGGAT

Query 12240         GGCACCACTCCTCGTGTGCTGGAGAACGCCGAAGGCGATCGCACCACGCCTTCTATCATT
                    |||||||||||||| |||||||||||||||||||||||||||||||||||||||||||||
Sbjct 12223         GGCACCACTCCTCGCGTGCTGGAGAACGCCGAAGGCGATCGCACCACGCCTTCTATCATT

Query 12300         GCCTATACCCAGGATGGTGAAACTCTGGTTGGTCAGCCGGCTAAACGTCAGGCAGTGACG
                    |||||||||||||||||||||||||| |||||||||||||||||||||||||||||||||
Sbjct 12283         GCCTATACCCAGGATGGTGAAACTCTAGTTGGTCAGCCGGCTAAACGTCAGGCAGTGACG

Query 12360         AACCCGCAAAACACCCTGTTTGCGATTAAACGCCTGATTGGCCGCCGCTTCCAGGACGAA
                    |||||||||||||| |||||||||||||||||||||||||| ||||||||||||||||||
Sbjct 12343         AACCCGCAAAACACTCTGTTTGCGATTAAACGCCTGATTGGTCGCCGCTTCCAGGACGAA

Query 12420         GAAGTACAGCGTGATGTTTCCATCATGCCGTTCAAAATTATTGCTGCTGATAACGGCGAC
                    ||||||||||||||||||||||||||||||||||||||||||||||||||||||||||||
Sbjct 12403         GAAGTACAGCGTGATGTTTCCATCATGCCGTTCAAAATTATTGCTGCTGATAACGGCGAC

Query 12480         GCATGGGTCGAAGTTAAAGGCCAGAAAATGGCACCGCCGCAGATTTCTGCTGAAGTGCTG
                    ||||||||||||||||||||||||||||||||||||||||||||||||||||||||||||
Sbjct 12463         GCATGGGTCGAAGTTAAAGGCCAGAAAATGGCACCGCCGCAGATTTCTGCTGAAGTGCTG

Query 12540         AAAAAAATGAAGAAAACCGCTGAAGATTACCTGGGTGAACCGGTAACTGAAGCTGTTATC
                    ||||||||||||||||||||||||||||||||||||||||||||||||||||||||||||
Sbjct 12523         AAAAAAATGAAGAAAACCGCTGAAGATTACCTGGGTGAACCGGTAACTGAAGCTGTTATC

Query 12600         ACCGTACCGGCATACTTTAACGATGCTCAGCGTCAGGCAACCAAAGACGCAGGCCGTATC
                    ||||||||||||||||||||||||||||||||||||||||||||||||||||||||||||
Sbjct 12583         ACCGTACCGGCATACTTTAACGATGCTCAGCGTCAGGCAACCAAAGACGCAGGCCGTATC

Query 12660         GCTGGTCTGGAAGTAAAACGTATCATCAACGAACCGACCGCAGCTGCGCTGGCTTACGGT
                    ||||||||||||||||||||||||||||||||||||||||||||||||||||||||||||
Sbjct 12643         GCTGGTCTGGAAGTAAAACGTATCATCAACGAACCGACCGCAGCTGCGCTGGCTTACGGT

Query 12720         CTGGACAAAGGTACTGGCAACCGTACTATCGCGGTTTATGACTTGGGTGGTGGTACTTTC
                    ||||||||||| |||||||||||||||||||||||||||||| |||||||||||||||||
Sbjct 12703         CTGGACAAAGGCACTGGCAACCGTACTATCGCGGTTTATGACCTGGGTGGTGGTACTTTC

Query 12780         GATATTTCTATTATCGAAATCGACGAAGTTGACGGCGAAAAAACCTTCGAAGTTCTGGCA
                    ||||||||||||||||||||||||||||||||||||||||||||||||||||||||||||
Sbjct 12763         GATATTTCTATTATCGAAATCGACGAAGTTGACGGCGAAAAAACCTTCGAAGTTCTGGCA

Query 12840         ACCAACGGTGATACCCACCTGGGTGGTGAAGACTTCGACAGCCGTCTGATCAACTATCTG
                    ||||||||||||||||||||||| ||||||||||||||||||||||||||||||||||||
Sbjct 12823         ACCAACGGTGATACCCACCTGGGGGGTGAAGACTTCGACAGCCGTCTGATCAACTATCTG

Query 12900         GTTGAAGAATTCAAGAAAGATCAGGGCATTGACCTGCGCAACGATCCGCTGGCAATGCAG
                    ||||||||||||||||||||||||||||||||||||||||||||||||||||||||||||
Sbjct 12883         GTTGAAGAATTCAAGAAAGATCAGGGCATTGACCTGCGCAACGATCCGCTGGCAATGCAG

Query 12960         CGCCTGAAAGAAGCGGCAGAAAAAGCGAAAATCGAACTGTCTTCCGCTCAGCAGACCGAC
                    ||||||||||||||||||||||||||||||||||||||||||||||||||||||||||||
Sbjct 12943         CGCCTGAAAGAAGCGGCAGAAAAAGCGAAAATCGAACTGTCTTCCGCTCAGCAGACCGAC

Query 13020         GTTAACCTGCCGTACATCACTGCAGACGCGACCGGTCCGAAACACATGAACATCAAAGTG
                    ||||||||||| ||||||||||||||||||||||||||||||||||||||||||||||||
Sbjct 13003         GTTAACCTGCCATACATCACTGCAGACGCGACCGGTCCGAAACACATGAACATCAAAGTG

Query 13080         ACTCGTGCGAAACTGGAAAGCCTGGTTGAAGATCTGGTTAACCGTTCCATCGAGCCGCTG
                    |||||||||||||||||||||||||||||||||||||| ||||||||||| |||||||||
Sbjct 13063         ACTCGTGCGAAACTGGAAAGCCTGGTTGAAGATCTGGTAAACCGTTCCATTGAGCCGCTG

Query 13140         AAAGTTGCGCTGCAGGACGCTGGCCTGTCCGTATCTGATATCGACGACGTTATCCTCGTT
                    |||||||| |||||||||||||||||||||||||||||||||||||||||||||||||||
Sbjct 13123         AAAGTTGCACTGCAGGACGCTGGCCTGTCCGTATCTGATATCGACGACGTTATCCTCGTT

Query 13200         GGTGGTCAGACTCGTATGCCAATGGTTCAGAAGAAAGTTGCTGAGTTCTTTGGTAAAGAG
                    ||||||||||||||||||||||||||||||||||||||||||||||||||||||||||||
Sbjct 13183         GGTGGTCAGACTCGTATGCCAATGGTTCAGAAGAAAGTTGCTGAGTTCTTTGGTAAAGAG

Query 13260         CCGCGTAAAGACGTTAACCCGGACGAAGCTGTAGCAATCGGTGCTGCTGTTCAGGGTGGT
                    ||||||||||||||||||||||||||||||||||||||||||||||||||||||||||||
Sbjct 13243         CCGCGTAAAGACGTTAACCCGGACGAAGCTGTAGCAATCGGTGCTGCTGTTCAGGGTGGT

Query 13320         GTTCTGACTGGTGACGTAAAAGACGTACTGCTGCTGGATGTTACCCCGCTGTCTCTGGGT
                    |||||||||||||||||||||||||||||||||||||| |||||||||||||||||||||
Sbjct 13303         GTTCTGACTGGTGACGTAAAAGACGTACTGCTGCTGGACGTTACCCCGCTGTCTCTGGGT

Query 13380         ATCGAAACCATGGGCGGTGTGATGACGACGCTGATCGCGAAAAACACCACTATCCCGACC
                    ||||||||||||||||||||||||||||||||||||||||||||||||||||||||||||
Sbjct 13363         ATCGAAACCATGGGCGGTGTGATGACGACGCTGATCGCGAAAAACACCACTATCCCGACC

Query 13440         AAGCACAGCCAGGTGTTCTCTACCGCTGAAGACAACCAGTCTGCGGTAACCATCCATGTG
                    ||||||||||||||||||||||||||||||||||||||||||||||||||||||||||||
Sbjct 13423         AAGCACAGCCAGGTGTTCTCTACCGCTGAAGACAACCAGTCTGCGGTAACCATCCATGTG

Query 13500         CTGCAGGGTGAACGTAAACGTGCGGCTGACAACAAATCTCTGGGTCAGTTCAACCTGGAT
                    ||||||||||||||||||||||||||||| |||||||||||||||||||||||||| |||
Sbjct 13483         CTGCAGGGTGAACGTAAACGTGCGGCTGATAACAAATCTCTGGGTCAGTTCAACCTAGAT

Query 13560         GGTATCAACCCGGCACCGCGCGGCATGCCGCAGATCGAAGTTACCTTCGATATCGATGCT
                    ||||||||||||||||||||||||||||||||||||||||||||||||||||||||||||
Sbjct 13543         GGTATCAACCCGGCACCGCGCGGCATGCCGCAGATCGAAGTTACCTTCGATATCGATGCT

Query 13620         GACGGTATCCTGCACGTTTCCGCGAAAGATAAAAACAGCGGTAAAGAGCAGAAGATCACC
                    ||||||||||||||||||||||||||||||||||||||||||||||||||||||||||||
Sbjct 13603         GACGGTATCCTGCACGTTTCCGCGAAAGATAAAAACAGCGGTAAAGAGCAGAAGATCACC

Query 13680         ATCAAGGCGTCTTCTGGTCTGAACGAAGATGAAATCCAGAAAATGGTACGCGACGCCGAA
                    |||||||| ||||||||||||||||||||||||||||||||||||||||||||||| |||
Sbjct 13663         ATCAAGGCTTCTTCTGGTCTGAACGAAGATGAAATCCAGAAAATGGTACGCGACGCAGAA

Query 13740         GCTAACGCCGAAGCTGACCGTAAGTTTGAAGAGCTGGTACAGACTCGCAACCAGGGCGAC
                    ||||||||||||||||||||||||||||||||||||||||||||||||||||||||||||
Sbjct 13723         GCTAACGCCGAAGCTGACCGTAAGTTTGAAGAGCTGGTACAGACTCGCAACCAGGGCGAC

Query 13800         CATCTGCTGCACAGCACCCGTAAGCAGGTTGAAGAAGCAGGCGACAAACTGCCGGCTGAC
                    ||||||||||||||||||||||||||||||||||||||||||||||||||||||||||||
Sbjct 13783         CATCTGCTGCACAGCACCCGTAAGCAGGTTGAAGAAGCAGGCGACAAACTGCCGGCTGAC

Query 13860         GACAAAACTGCTATCGAGTCTGCGCTGACTGCACTGGAAACTGCTCTGAAAGGTGAAGAC
                    ||||||||||||||||||||||||||||||||||||||||||||||||||||||||||||
Sbjct 13843         GACAAAACTGCTATCGAGTCTGCGCTGACTGCACTGGAAACTGCTCTGAAAGGTGAAGAC

Query 13920         AAAGCCGCTATCGAAGCGAAAATGCAGGAACTGGCACAGGTTTCCCAGAAACTGATGGAA
                    ||||||||||||||||||||||||||||||||||||||||||||||||||||||||||||
Sbjct 13903         AAAGCCGCTATCGAAGCGAAAATGCAGGAACTGGCACAGGTTTCCCAGAAACTGATGGAA

Query 13980         ATCGCCCAGCAGCAACATGCCCAGCAGCAGACTGCCGGTGCTGATGCTTCTGCAAACAAC
                    ||||||||||||||||||||||||||||||||||||||||||||||||||||||||||||
Sbjct 13963         ATCGCCCAGCAGCAACATGCCCAGCAGCAGACTGCCGGTGCTGATGCTTCTGCAAACAAC

Query 14040         GCGAAAGATGACGATGTTGTCGACGCTGAATTTGAAGAAGTCAAAGACAAAAAATAATCG
                    ||||||||||||||||||||||||||||||||||||||||||||||||||||||||||||
Sbjct 14023         GCGAAAGATGACGATGTTGTCGACGCTGAATTTGAAGAAGTCAAAGACAAAAAATAATCG

Query 14100         CCCTATAAACGGGTTATTATACTGACACGGGCGAAGGGGAATTTCCTCTCCGCCCGTGCA
                    |||||||||||||| |||||||||||||||||||||||||||||||||||||||||||||
Sbjct 14083         CCCTATAAACGGGTAATTATACTGACACGGGCGAAGGGGAATTTCCTCTCCGCCCGTGCA

Query 14160         TTCATCTAGGGGCAATTTAAAAAAGATGGCTAAGCAAGATTATTACGAGATTTTAGGCGT
                    ||||||||||||||||||||||||||||||||||||||||||||||||||||||||||||
Sbjct 14143         TTCATCTAGGGGCAATTTAAAAAAGATGGCTAAGCAAGATTATTACGAGATTTTAGGCGT

Query 14220         TTCCAAAACAGCGGAAGAGCGTGAAATCAAAAAGGCCTACAAACGCCTGGCCATGAAATA
                    ||||||||||||||||||||||||||||| ||||||||||||||||||||||||||||||
Sbjct 14203         TTCCAAAACAGCGGAAGAGCGTGAAATCAGAAAGGCCTACAAACGCCTGGCCATGAAATA

Query 14280         CCACCCGGACCGTAACCAGGGTGACAAAGAGGCCGAGACGAAATTTAAAGAGATCAAGGA
                    ||||||||||||||||||||||||||||||||||||| ||||||||||||||||||||||
Sbjct 14263         CCACCCGGACCGTAACCAGGGTGACAAAGAGGCCGAGGCGAAATTTAAAGAGATCAAGGA

Query 14340         AGCTTATGAAGTTCTGACCGACTCGCAAAAACGTGCGGCATACGATCAGTATGGTCATGC
                    ||||||||||||||||||||||||||||||||||||||||||||||||||||||||||||
Sbjct 14323         AGCTTATGAAGTTCTGACCGACTCGCAAAAACGTGCGGCATACGATCAGTATGGTCATGC

Query 14400         TGCGTTTGAGCAAGGTGGCATGGGCGGCGGCGGTTTTGGCGGCGGCGCAGACTTCAGCGA
                    ||||||||||||||||||||||||||||||||||||||||||||||||||||||||||||
Sbjct 14383         TGCGTTTGAGCAAGGTGGCATGGGCGGCGGCGGTTTTGGCGGCGGCGCAGACTTCAGCGA

Query 14460         TATTTTTGGTGACGTTTTCGGCGATATTTTTGGCGGCGGACGTGGTCGTCAACGTGCGGC
                    ||||||||||||||||||||||||||||||||||||||||||||||||||||||||||||
Sbjct 14443         TATTTTTGGTGACGTTTTCGGCGATATTTTTGGCGGCGGACGTGGTCGTCAACGTGCGGC

Query 14520         GCGCGGTGCTGATTTACGCTATAACATGGAGCTCACCCTCGAAGAAGCTGTACGTGGCGT
                    ||||||||||||||||||||||||||||||||||||||||||||||||||||||||||||
Sbjct 14503         GCGCGGTGCTGATTTACGCTATAACATGGAGCTCACCCTCGAAGAAGCTGTACGTGGCGT

Query 14580         GACCAAAGAGATCCGCATTCCGACTCTGGAAGAGTGTGACGTTTGCCACGGTAGCGGTGC
                    ||||||||||||||||||||||||||||||||||||||||||||||||||||||||||||
Sbjct 14563         GACCAAAGAGATCCGCATTCCGACTCTGGAAGAGTGTGACGTTTGCCACGGTAGCGGTGC

Query 14640         AAAACCAGGTACACAGCCGCAGACCTGTCCGACCTGTCATGGTTCTGGTCAGGTGCAGAT
                    |||||||||||||||||||||||| |||||||||||||||||||||||||||||||||||
Sbjct 14623         AAAACCAGGTACACAGCCGCAGACTTGTCCGACCTGTCATGGTTCTGGTCAGGTGCAGAT

Query 14700         GCGCCAGGGTTTCTTTGCCGTGCAGCAGACCTGTCCACACTGTCAGGGCCGCGGTACGCT
                    ||||||||| ||||| || || ||||||||||||||||||||||||||||||||||||||
Sbjct 14683         GCGCCAGGGATTCTTCGCTGTACAGCAGACCTGTCCACACTGTCAGGGCCGCGGTACGCT

Query 14760         GATCAAAGATCCGTGCAACAAATGTCATGGTCATGGTCGTGTTGAGCGCAGCAAAACGCT
                    ||||||||||||||||||||||||||||||||||||||||||||||||||||||||||||
Sbjct 14743         GATCAAAGATCCGTGCAACAAATGTCATGGTCATGGTCGTGTTGAGCGCAGCAAAACGCT

Query 14820         GTCCGTTAAAATCCCGGCAGGGGTGGACACTGGAGACCGCATCCGTCTTGCGGGCGAAGG
                    ||||||||||||||||||||||||||||||||||||||||||||||||||||||||||||
Sbjct 14803         GTCCGTTAAAATCCCGGCAGGGGTGGACACTGGAGACCGCATCCGTCTTGCGGGCGAAGG

Query 14880         TGAAGCGGGTGAACACGGCGCACCGGCAGGCGATCTGTACGTTCAGGTTCAGGTTAAACA
                    ||||||||| || || ||||||||||||||||||||||||||||||||||||||||||||
Sbjct 14863         TGAAGCGGGCGAGCATGGCGCACCGGCAGGCGATCTGTACGTTCAGGTTCAGGTTAAACA

Query 14940         GCACCCGATTTTCGAGCGTGAAGGCAACAACCTGTATTGCGAAGTCCCGATCAACTTCGC
                    ||||||||||||||||||||||||||||||||||||||||||||||||||||||||||||
Sbjct 14923         GCACCCGATTTTCGAGCGTGAAGGCAACAACCTGTATTGCGAAGTCCCGATCAACTTCGC

Query 15000         TATGGCGGCGCTGGGTGGTGAAATCGAAGTACCGACCCTTGATGGTCGCGTCAAACTGAA
                    |||||||||||||||||| |||||||||||||||||||||||||||||||||||||||||
Sbjct 14983         TATGGCGGCGCTGGGTGGCGAAATCGAAGTACCGACCCTTGATGGTCGCGTCAAACTGAA

Query 15060         AGTGCCTGGCGAAACCCAGACCGGTAAGCTATTCCGTATGCGCGGTAAAGGCGTCAAGTC
                    ||||||||||||||||||||||||||||||||||||||||||||||||||||||||||||
Sbjct 15043         AGTGCCTGGCGAAACCCAGACCGGTAAGCTATTCCGTATGCGCGGTAAAGGCGTCAAGTC

Query 15120         TGTCCGCGGTGGCGCACAGGGTGATTTGCTGTGCCGCGTTGTCGTCGAAACACCGGTAGG
                    ||||||||||||||||||||||||||||||||||||||||||||||||||||||||||||
Sbjct 15103         TGTCCGCGGTGGCGCACAGGGTGATTTGCTGTGCCGCGTTGTCGTCGAAACACCGGTAGG

Query 15180         CCTGAACGAGAAGCAGAAACAGCTGCTGCAAGAGCTGCAAGAAAGCTTCGGTGGCCCAAC
                    ||||||||| | ||||||||||||||||||||||||||||||||||||||||||||||||
Sbjct 15163         CCTGAACGAAAGGCAGAAACAGCTGCTGCAAGAGCTGCAAGAAAGCTTCGGTGGCCCAAC

Query 15240         CGGCGAGCACAACAGCCCGCGCTCAAAGAGCTTCTTTGATGGTGTGAAGAAGTTTTTTGA
                    ||||||||||||||||||||||||||||||||||||||||||||||||||||||||||||
Sbjct 15223         CGGCGAGCACAACAGCCCGCGCTCAAAGAGCTTCTTTGATGGTGTGAAGAAGTTTTTTGA

Query 15300         CGACCTGACCCGCTAACCTCCCCAAAAGCCTGCCCGTGGGCAGGCCTGGGTAAAAATAGG
                    ||||||||||||||||||||||||||||||||||||||||||||||||||||||||||||
Sbjct 15283         CGACCTGACCCGCTAACCTCCCCAAAAGCCTGCCCGTGGGCAGGCCTGGGTAAAAATAGG

Query 15360         GTGCGTTGAAGATATGCGAGCACCTGTAAAGTGGCGGGGATCACTCCCCCGCCGTTGCTC
                    ||||||||||||||||||||||||||||||||||||||||||||||||||||||||||||
Sbjct 15343         GTGCGTTGAAGATATGCGAGCACCTGTAAAGTGGCGGGGATCACTCCCCCGCCGTTGCTC

Query 15419         TTACTCGGATTCGTAAGCCGTGAAAACAGCAACCTCCGTCTGGCCAGTTCGGATGTGAAC
                    ||||||||||||||||||||||||||||||||||||||||||||||||||||||||||||
Sbjct 16751         TTACTCGGATTCGTAAGCCGTGAAAACAGCAACCTCCGTCTGGCCAGTTCGGATGTGAAC

Query 15479         CTCACAGAGGTCTTTTCTCGTTACCAGCGCCGCCACTACGGCGGTGATACAGATGACGAT
                    ||||||||||||||||||||||||||||||||||||||||||||||||||||||||||||
Sbjct 16811         CTCACAGAGGTCTTTTCTCGTTACCAGCGCCGCCACTACGGCGGTGATACAGATGACGAT

Query 15539         CAGGGCGACAATCATCACCTTATGCTGCTTCATTGCTCTCTTCTCCTTGACCTTACGGTC
                    |||||||||||||||| |||||||||||||||||||||||||||||||||||||||||||
Sbjct 16871         CAGGGCGACAATCATCGCCTTATGCTGCTTCATTGCTCTCTTCTCCTTGACCTTACGGTC

Query 15599         AGTAAGAGGCACTCTACATGTGTTCAGCATATAGGGGGCCTCGGGTTGATGGTAAAATAT
                    ||||||||||||||||||||||||||||||||||| ||||||||||||||||||||||||
Sbjct 16931         AGTAAGAGGCACTCTACATGTGTTCAGCATATAGGAGGCCTCGGGTTGATGGTAAAATAT

Query 15659         CACTCGGGGCTTTTCTCTATCTGCCGTTCAGCTAATGCCTGAGACAGACAGCCTCAAGCA
                    ||||||||||||||||||||||||||||||||||||||||||||||||||||||||||||
Sbjct 16991         CACTCGGGGCTTTTCTCTATCTGCCGTTCAGCTAATGCCTGAGACAGACAGCCTCAAGCA

Query 15719         CCCGCCGCTATTATATCGCTCTCTTTAACCCATTCTGTTTTATCGATTCTAATCCGGAAG
                    |||||||||||||||||||||||||||||||||| |||||||||||||||||||| ||||
Sbjct 17051         CCCGCCGCTATTATATCGCTCTCTTTAACCCATTTTGTTTTATCGATTCTAATCCTGAAG

Query 15779         ACGCCTCGCATTTTTATGGCGTAATTTTTTAATGATTTAATTATTTAACTTTAATTTATC
                    ||||||||||||||| ||||||||||||||||||||||||||||||||||||||||||||
Sbjct 17111         ACGCCTCGCATTTTTGTGGCGTAATTTTTTAATGATTTAATTATTTAACTTTAATTTATC

Query 15839         TCTTCATCGCAATTATTGACGACAAGCTGGATTATTTTTGAAATATTGGCCTAACAAACA
                    ||||||||||||||||||||||||||||||||||||||||||||||||||||||||| ||
Sbjct 17171         TCTTCATCGCAATTATTGACGACAAGCTGGATTATTTTTGAAATATTGGCCTAACAAGCA

Query 15899         TCGCCGACTGACAACAAATTAATTATTACTTTTCCTAATTAATCCCTCAGAAATCCTCAC
                    |||||||||||||||||||||||||||||||||||||||||||||||||| |||||||||
Sbjct 17231         TCGCCGACTGACAACAAATTAATTATTACTTTTCCTAATTAATCCCTCAGGAATCCTCAC

Query 15959         CTTAAGCTATGATTATCAGGGCTTAGGGTCACCCGTCAGCGCTTACAGCCGTCAAAAACG
                    |||||||||||||||||  ||||||||||||| ||| |||||||||||||||||||||||
Sbjct 17291         CTTAAGCTATGATTATCTAGGCTTAGGGTCACTCGTGAGCGCTTACAGCCGTCAAAAACG

Query 16019         CATCTCACCGCTGATGGCGCAAATTCTTCTATAGATCGTAAAAAACGAATTATTCCTACA
                    ||||||||||||||||||||||||||||| |||| |||||||||||||||||||||||||
Sbjct 17351         CATCTCACCGCTGATGGCGCAAATTCTTCAATAGCTCGTAAAAAACGAATTATTCCTACA

Query 16079         CTATAATCTGATTTTAACGATGATTCGTGCGGGGTAAAATAGTAAAAACGATCTATTCAC
                    ||||||||||||||||||||||||||||||||||||||||||||||||||||||||||||
Sbjct 17411         CTATAATCTGATTTTAACGATGATTCGTGCGGGGTAAAATAGTAAAAACGATCTATTCAC

Query 16139         CTGAAAGAGAAATAAAAAGTGAAACATCTGCATCGATTCTTTAGCAGTGATGCCTCGGGA
                    ||||||||||||||||||||||||||||||||||||||||||||||||||||||||||||
Sbjct 17471         CTGAAAGAGAAATAAAAAGTGAAACATCTGCATCGATTCTTTAGCAGTGATGCCTCGGGA

Query 16199         GGCATTATTCTTATCATTGCCGCTATCCTGGCGATGATGATGGCCAACAGCGGCGCAACC
                    |||||||||||||||||||||||||||||||||||||| |||||||||||||||||||||
Sbjct 17531         GGCATTATTCTTATCATTGCCGCTATCCTGGCGATGATTATGGCCAACAGCGGCGCAACC

Query 16259         AGTGGATGGTATCACGACTTTCTGGAGACGCCGGTTCAGCTCCGGGTTGGTTCACTCGAA
                    ||||||||||||||||||||||||||||||||||||||||||||||||||||||||||||
Sbjct 17591         AGTGGATGGTATCACGACTTTCTGGAGACGCCGGTTCAGCTCCGGGTTGGTTCACTCGAA

Query 16319         ATCAACAAAAACATGCTGTTATGGATAAATGACGCGCTGATGGCGGTATTTTTCCTGTTA
                    ||||||||||||||||||||||||||||||||||||||||||||||||||||||||||||
Sbjct 17651         ATCAACAAAAACATGCTGTTATGGATAAATGACGCGCTGATGGCGGTATTTTTCCTGTTA

Query 16379         GTCGGTCTGGAAGTTAAACGTGAACTGATGCAAGGATCGCTAGCCAGCTTACGCCAGGCC
                    ||||||||||||||||||||||||||||||||||||||||||||||||||||||||||||
Sbjct 17711         GTCGGTCTGGAAGTTAAACGTGAACTGATGCAAGGATCGCTAGCCAGCTTACGCCAGGCC

Query 16439         GCATTTCCAGTTATCGCTGCTATTGGTGGGATGATTGTGCCGGCATTACTCTATCTGGCC
                    ||||||||||||||||| ||||||||||||||||||||||||||||||||||||||||| 
Sbjct 17771         GCATTTCCAGTTATCGCCGCTATTGGTGGGATGATTGTGCCGGCATTACTCTATCTGGCT

Query 16499         TTTAACTATGCCGATCCGATTACCCGCGAAGGGTGGGCGATCCCGGCGGCTACTGACATT
                    ||||||||||||||||||||||||||||||||||||||||||||||||||||||||||||
Sbjct 17831         TTTAACTATGCCGATCCGATTACCCGCGAAGGGTGGGCGATCCCGGCGGCTACTGACATT

Query 16559         GCCTTTGCACTTGGTGTGCTGGCGCTATTGGGAAGTCGTGTTCCGTTAGCGCTGAAGATC
                    || |||||||||||||| |||||||| |||||||||||||||||||||||||||||||||
Sbjct 17891         GCTTTTGCACTTGGTGTACTGGCGCTGTTGGGAAGTCGTGTTCCGTTAGCGCTGAAGATC

Query 16619         TTTTTGATGGCTCTGGCTATTATCGACGATCTTGGGGCCATCATTATCATCGCATTGTTC
                    ||||||||||||||||||||||||||||||||||||||||||||||||||||||||||||
Sbjct 17951         TTTTTGATGGCTCTGGCTATTATCGACGATCTTGGGGCCATCATTATCATCGCATTGTTC

Query 16679         TACACTAATGACTTATCGATGGCCTCTCTTGGCGTCGCGGCTGTAGCAATTGCTGTACTC
                    ||||||||||||||||||||||||||||||||||||||||||||||||||||| ||||||
Sbjct 18011         TACACTAATGACTTATCGATGGCCTCTCTTGGCGTCGCGGCTGTAGCAATTGCGGTACTC

Query 16739         GCGGTATTGAATCTGTGTGGTGTACGCCGCACGGGCGTCTATATTCTGGTTGGCGTAGTG
                    |||||||||||||||||||||| |||||||||||||||||||||||| |||||||| |||
Sbjct 18071         GCGGTATTGAATCTGTGTGGTGCACGCCGCACGGGCGTCTATATTCTTGTTGGCGTGGTG

Query 16799         TTGTGGACTGCAGTGTTGAAATCGGGGGTTCACGCAACCCTGGCGGGGGTAATTGTCGGC
                    ||||||||||| |||||||||||||||||||||||||| |||||||||||||||||||||
Sbjct 18131         TTGTGGACTGCGGTGTTGAAATCGGGGGTTCACGCAACTCTGGCGGGGGTAATTGTCGGC

Query 16859         TTCTTTATTCCTTTGAAAGAGAAGCATGGGCGTTCTCCAGCGAAGCGACTGGAGCATGTG
                    ||||||||||||||||||||||||||||||||||||||||||||||||||||||||||||
Sbjct 18191         TTCTTTATTCCTTTGAAAGAGAAGCATGGGCGTTCTCCAGCGAAGCGACTGGAGCATGTG

Query 16919         TTGCACCCGTGGGTGGCGTATCTGATTTTACCACTGTTTGCATTTGCTAATGCTGGCGTT
                    ||||||||||||||||||||||||||||| || |||||||||||||||||||||||||||
Sbjct 18251         TTGCACCCGTGGGTGGCGTATCTGATTTTGCCGCTGTTTGCATTTGCTAATGCTGGCGTT

Query 16979         TCACTGCAAGGCGTCACGCTGGATGGCTTGACCTCCATTCTGCCATTGGGGATCATCGCT
                    ||||||||||||||||||||||||||||||||||||||||||||||||||||||||||||
Sbjct 18311         TCACTGCAAGGCGTCACGCTGGATGGCTTGACCTCCATTCTGCCATTGGGGATCATCGCT

Query 17039         GGCTTGCTGATTGGCAAACCGCTGGGGATTAGTCTGTTCTGCTGGTTGGCGCTGCGTTTG
                    ||||||||||||||||||||||||||||||||||||||||||||||||||||||||||||
Sbjct 18371         GGCTTGCTGATTGGCAAACCGCTGGGGATTAGTCTGTTCTGCTGGTTGGCGCTGCGTTTG

Query 17099         AAACTGGCGCATCTGCCTGAGGGAACGACTTATCAGCAAATTATGGCGGTGGGGATCCTG
                    |||||||||||||||||||||||||||||||||||||||||||||| |||||||||||||
Sbjct 18431         AAACTGGCGCATCTGCCTGAGGGAACGACTTATCAGCAAATTATGGTGGTGGGGATCCTG

Query 17159         TGCGGTATCGGTTTTACTATGTCTATCTTTATTGCCAGCCTGGCCTTTGGTAGCGTAGAT
                    ||||||||||||||||||||||||||||||||||||||||||||||||||||||||||||
Sbjct 18491         TGCGGTATCGGTTTTACTATGTCTATCTTTATTGCCAGCCTGGCCTTTGGTAGCGTAGAT

Query 17219         CCAGAACTGATTAACTGGGCGAAACTCGGTATCCTGGTCGGTTCTATCTCTTCGGCGGTA
                    ||||||||||||||||||||||||||||||||||||||||||||||||||||||||||||
Sbjct 18551         CCAGAACTGATTAACTGGGCGAAACTCGGTATCCTGGTCGGTTCTATCTCTTCGGCGGTA

Query 17279         ATTGGATACAGCTGGTTACGCGTTCGTTTGCGTCCATCAGTTTGACAGGACGGTTTACCG
                    ||||||||||||||||||||||||||||||||||||||||||||||||||||||||||||
Sbjct 18611         ATTGGATACAGCTGGTTACGCGTTCGTTTGCGTCCATCAGTTTGACAGGACGGTTTACCG

Query 17339         GGGAGCCATAAACGGCTCCCTTTTCATTGTTATCAGGGAGAGAAATGAGCATGTCTCATA
                    ||||||||||||||||||||||||||||||||||||||||||||||||||||||||||||
Sbjct 18671         GGGAGCCATAAACGGCTCCCTTTTCATTGTTATCAGGGAGAGAAATGAGCATGTCTCATA

Query 17399         TCAATTACAACCACTTGTATTACTTCTGGCATGTTTATAAAGAAGGTTCTGTGGTTGGCG
                    |||||||||||||||||||||||||||||||||| |||||||||||||| ||||||||||
Sbjct 18731         TCAATTACAACCACTTGTATTACTTCTGGCATGTCTATAAAGAAGGTTCCGTGGTTGGCG

Query 17459         CAGCGGAGGCGCTTTATTTAACACCACAAACCATTACCGGACAGATTCGGGCGCTGGAAG
                    |||||||||||||||||||||| |||||||||||||||||||||||||| ||||||||||
Sbjct 18791         CAGCGGAGGCGCTTTATTTAACTCCACAAACCATTACCGGACAGATTCGAGCGCTGGAAG

Query 17519         AGCGCCTGCAAGGCAAATTATTTAAGCGCAAGGGACGTGGTCTCGAGCCCAGCGAGCTGG
                    ||||||||||||||||||||||||| |||||||||||||||||||| |||||||||||||
Sbjct 18851         AGCGCCTGCAAGGCAAATTATTTAAACGCAAGGGACGTGGTCTCGAACCCAGCGAGCTGG

Query 17579         GGGAGCTGGTCTATCGCTATGCCGATAAAATGTTTACCTTGAGCCAGGAAATGCTGGATA
                    | || ||||||||||||||||||||||||||||| ||||| |||||||||||||||||||
Sbjct 18911         GAGAACTGGTCTATCGCTATGCCGATAAAATGTTCACCTTAAGCCAGGAAATGCTGGATA

Query 17639         TCGTGAACTATCGCAAAGAATCCAATTTATTGTTTGACGTTGGCGTGGCTGATGTACTTT
                    | |||||||||||||||||||||||||||||||||||||||||||||||||||| |||||
Sbjct 18971         TTGTGAACTATCGCAAAGAATCCAATTTATTGTTTGACGTTGGCGTGGCTGATGCACTTT

Query 17699         CCAAACGTCTGGTCAGTAGCGTGCTGAATGCTGCAGTAGTAGAAGGCGAGCCGATTCATC
                    ||||||| |||||||||||||| || || || ||||| |||||||||||||| |||||||
Sbjct 19031         CCAAACGCCTGGTCAGTAGCGTACTTAACGCCGCAGTGGTAGAAGGCGAGCCCATTCATC

Query 17759         TTCGCTGCTTCGAATCCACCCACGAAATGCTGCTGGAGCAATTAAGCCAGCATAAACTGG
                    |||||||||||||||||||||||||||||||||||||||||||||| |||||||||||||
Sbjct 19091         TTCGCTGCTTCGAATCCACCCACGAAATGCTGCTGGAGCAATTAAGTCAGCATAAACTGG

Query 17819         ATATGATCATTTCCGACTGTCCGATAGATTCTACGCAGCAGGAAGGCCTGTTCTCCGTGA
                    ||||||||||||| |||||||||||||| |||||||||||||||||||||||||||||||
Sbjct 19151         ATATGATCATTTCTGACTGTCCGATAGACTCTACGCAGCAGGAAGGCCTGTTCTCCGTGA

Query 17879         GAATTGGCGAATGTGGCGTGAGTTTCTGGTGTACAAATCCACCGCCGGAAAAACCGTTCC
                    ||||||||||||||||||||||||||||||||||||||||||| || |||||||||||||
Sbjct 19211         GAATTGGCGAATGTGGCGTGAGTTTCTGGTGTACAAATCCACCACCAGAAAAACCGTTCC

Query 17939         CAGCTTGTCTTGAAGAACGGCGGCTTTTGATTCCTGGGCGACGTTCAATGTTAGGGCGCA
                    | |||||||| ||||||||||| |||||||||||||||||||||||||||||||||||||
Sbjct 19271         CGGCTTGTCTGGAAGAACGGCGACTTTTGATTCCTGGGCGACGTTCAATGTTAGGGCGCA

Query 17999         AATTACTTAACTGGTTTAACTCCCAGGGATTAAACGTAGAAATCCTTGGCGAGTTTGATG
                    |||| ||||||||||||||||||||||||||||||||||||||||| |||||||||||||
Sbjct 19331         AATTGCTTAACTGGTTTAACTCCCAGGGATTAAACGTAGAAATCCTCGGCGAGTTTGATG

Query 18059         ATGCCGCTTTGATGAAAGCTTTTGGTGCGATGCACAATGCAATCTTCGTTGCCCCAACGC
                    ||||||||||||||||||||||||||||||||||||||||||||||||||||||||||||
Sbjct 19391         ATGCCGCTTTGATGAAAGCTTTTGGTGCGATGCACAATGCAATCTTCGTTGCCCCAACGC

Query 18119         TTTATGCATATGACTTTTATGCCGATAAAACTGTCGTAGAAATTGGTCGCGTCGAGAATG
                    ||||||||||||||||||||||||||||||||||||||||||||||||||||||||||||
Sbjct 19451         TTTATGCATATGACTTTTATGCCGATAAAACTGTCGTAGAAATTGGTCGCGTCGAGAATG

Query 18179         TGATGGAAGAGTACCATGCTATTTTTGCTGAGCGGATGATTCAGCACCCGGCGGTACAGC
                    ||||||||||||||||||||||||||||||||||||||||||||||||||||||||||||
Sbjct 19511         TGATGGAAGAGTACCATGCTATTTTTGCTGAGCGGATGATTCAGCACCCGGCGGTACAGC

Query 18239         GAATCTGCAATACGGATTATTCTGCGCTTTTTAGTCCAGCGGTGCGTTAATCGGCAGCTC
                    ||||||||||||||||||||||||||||||||||||||||||||||||||||||||||||
Sbjct 19571         GAATCTGCAATACGGATTATTCTGCGCTTTTTAGTCCAGCGGTGCGTTAATCGGCAGCTC

Query 18299         CCCCAAAGTTAAGGTGGGGGAGATAGATTAGTTGTACATTACCACGATTTTGACTCGGCT
                    ||||||||||||||||||||||||||||||||||||||||||||||||||||||||||||
Sbjct 19631         CCCCAAAGTTAAGGTGGGGGAGATAGATTAGTTGTACATTACCACGATTTTGACTCGGCT

Query 18359         CATTATTTGCCCGCTTGAGACATTGTTTCCATATGTACGCGGGCGAATAAATAGAGGAAT
                    ||||||||||||||||||||||||||||||||||||||||||||||||||||||||||||
Sbjct 19691         CATTATTTGCCCGCTTGAGACATTGTTTCCATATGTACGCGGGCGAATAAATAGAGGAAT

Query 18419         CTGATTACTTCCTTCATGGGGATGCTGAAAAGAGTAGTAATTGCTTTACCATACTGG-AT
                    ||||||||||||||||||||||||||||||||||||||||||||| | || |  |||-  
Sbjct 19751         CTGATTACTTCCTTCATGGGGATGCTGAAAAGAGTAGTAATTGCTCTTCCTTCATGGGGA

Query 18478         TTC-ATT-CGTACCATCATTGGAGAGTTGAAAGCCTATTT--GACCCGCACCGT-CCT-C
                    | |-   - |     | ||||  |      |  || | ||--     |     |-  |-|
Sbjct 19811         TGCTGAAAAGAGTAGTAATTGCTGGTAATGACTCCAACTTATTGATAGTGTTTTATGTTC

Query 18532         A-CTGTTTTCTAACTCATTTTTTAATATGCTGGTTC-CT---GACTCCTGTATCGTCACT
                    |- |  |  |  |    ||| | |    |||    |- |---||   |   | || |   
Sbjct 19871         AGATAATGCCCGATGACTTTGTCATGCAGCTCCACCGATTTTGAGAACGACAGCGACTTC

Query 18587         GGTTCAA-A-GTAATATTCAACGTCACTGGGT--TCAAAAACTAATTCACCT--TGCTCG
                     || | |- -||   |      | | | |  |--    |  |   |  |   --|||   
Sbjct 19931         CGTCCCAGCCGTGCCAGGTGCTGCCTCAGATTCAGGTTATGCCGCTCAATTCGCTGCGTA

Query 18641         CCCTGGATGCAGTCAAATCTTATATG---ATGAAACTGATAATTTT-CA-TTATT-GATA
                        |  ||| |   |     |  | --- |  |   |  | |  |-||-     -|  |
Sbjct 19991         TATCGCTTGCTGATTACGTGCAGCTTTCCCTTCAGGCGGGATTCATACAGCGGCCAGCCA

Query 18695         CGAGACAGTACAA-ATCGTCC--AGTG-TCGATGGATTGATCTTCAAAACCAC-AG-GTC
                       | ||     |-  |  | --|  |-  ||  |   | || | | |  | |-||-|||
Sbjct 20051         TCCGTCATCCATATCACCACGTCAAAGGGTGACAGCAGGCTCATAAGACGCCCCAGCGTC

Query 18749         ATTAAATT-TACCTGTAAAATAG-TATTTAA-ATTAAAATTAAAGCGGACGCTATTA-CA
                       | | |-         |||| -|    ||-|      ||   | |   |  ||  -| 
Sbjct 20111         GCCATAGTGCGTTCACCGAATACGTGCGCAACAACCGTCTTCCGGAGACTGTCATACGCG

Query 18805         ATTAGTATTATTCCCTG-TACATGAACTCACTTCAAT-TTCGAACAAC--A--AA---GG
                       |  |     | |||-  |       | |    ||-  |  ||   -- -- |---  
Sbjct 20171         TAAAACAGCCAGCGCTGGCGCGATTTAGCCCCGACATAGCCCCACTGTTCGTCCATTTCC

Query 18856         A-AAAGGAGTTCCTGGAAAA--ATATCTGCGGTGTTGGAACTATCTGATACAGAT-GCGA
                     -  ||  | |   |  |  --    |||       |    || |   | | |  -| | 
Sbjct 20231         GCGCAGACGATGACGTCACTGCCCGGCTGTATGCGCGAGGTTACCGACTGCGGCCTGAGT

Query 18912         T---AGAGTATGGAATGGTGAAATTTATCGCAGATAGCATT-T-C-TTCTAAA-TTA-TA
                    |---  |||   | |   |    || |   ||     ||| -|-|-  ||   -   -  
Sbjct 20291         TTTTTAAGTGACGTAAAATCGTGTTGAGGCCAACGCCCATAATGCGGGCTGTTGCCCGGC

Query 18964         AGATAACTTCCCTGGAAGCGCTATTT-TTTTTACC-GTC-AGATTCAAAGGGGAAA-T-T
                    |   |||  |  |    ||  |||  -|  ||  |-|  - |   |     |  ||- - 
Sbjct 20351         ATCCAACGCCATTCATGGCCATATCAATGATTTTCTGGTGCGTACCGGGTTGAGAAGCGG

Query 19019         AATAATATAATGACGACTTCCGACTTTAA-ACCTTAAAGCG-T--TCTG-TGTTAAAAAA
                      |||   ||   |   | ||   ||| |-  |    || |- --  | - | | |    
Sbjct 20411         TGTAAGTGAACTGCAGTTGCCATGTTTTACGGCAGTGAGAGCAGAGATAGCGCTGATGTC

Query 19074         TG--AACTTTAATGGCGTTGGTCGTCTCTT-GCAAGTCTGCACACTCAATGATATTCCCA
                     |--     |  || ||||   |  | |  -|  |||      ||   | |     |  |
Sbjct 20471         CGGCGGTGCTTTTGCCGTTACGCACCACCCCGTCAGTAGCTGAACAGGAGGGACAGCTGA

Query 19131         GT-ATTTTCAATTTTTTCG-GCGGTGAGATTACTACCTCAATGTGTATCACAATATCCAC
                      -|     ||     | |-||      |  |||||||||||||||||||||||||||| 
Sbjct 20531         TAGAAACAGAAGCCACTGGAGCACCTCAAAAACTACCTCAATGTGTATCACAATATCCAT

Query 24997         ATTCTTTGTAGGGGAGTCTGGAGATTGAGTAGATATTCTTGTTCAGAATGTATCAGCCGA
                    ||||||||| ||||||||||||||||||||||||||||||||||||||||||||||||||
Sbjct 20591         ATTCTTTGTGGGGGAGTCTGGAGATTGAGTAGATATTCTTGTTCAGAATGTATCAGCCGA

Query 25057         TGGTTCTACGATTCTTAAGCCACGAAGAGTTCAGATAGTGCAACGGCATGTCTCTTTTGA
                    ||||||||||||||||||||||||||||||||||||||| ||||||||||||||||||||
Sbjct 20651         TGGTTCTACGATTCTTAAGCCACGAAGAGTTCAGATAGTACAACGGCATGTCTCTTTTGA

Query 25117         CTATCTGGCAACCGGCAGTGTGTTCTCTCACGCATCACAAAAGCAGCAGGCATAAAAAAA
                    ||||||||||||||||||||||||||||||||||||||||||||||||||||||||||||
Sbjct 20711         CTATCTGGCAACCGGCAGTGTGTTCTCTCACGCATCACAAAAGCAGCAGGCATAAAAAAA

Query 25177         CCCGCTTGCGCGGGCTTTTTCACAAAGCTTCAGCAAATTGGCAATTAAGCCAGTTTGTTG
                    |||||||||||||||||||||||||||||||||||||||||| |||||||||||||||||
Sbjct 20771         CCCGCTTGCGCGGGCTTTTTCACAAAGCTTCAGCAAATTGGCGATTAAGCCAGTTTGTTG

Query 25237         ATCTGTGCAGTCAGGTTAGCCTTATGACGTGCAGCTTTGTTTTTGTGGATCAGACCTTTA
                    ||||||||||||||||||||||||||||||||||||||||||||||||||||||||||||
Sbjct 20831         ATCTGTGCAGTCAGGTTAGCCTTATGACGTGCAGCTTTGTTTTTGTGGATCAGACCTTTA

Query 25297         GCAGCCTGACGGTCCACGATCGGTTGCATTTCGTTAAATGCTTTCTGTGCAGCAGCTTTG
                    ||||||||||||||||||||||||||||||||||||||||||||||||||||||||||||
Sbjct 20891         GCAGCCTGACGGTCCACGATCGGTTGCATTTCGTTAAATGCTTTCTGTGCAGCAGCTTTG

Query 25357         TCGCCAGCTTCGATAGCTGCGTATACTTTCTTGATGAAAGTACGCATCATAGAGCGACGG
                    ||||||||||||||||||||||||||||||||||||||||||||||||||||||||||||
Sbjct 20951         TCGCCAGCTTCGATAGCTGCGTATACTTTCTTGATGAAAGTACGCATCATAGAGCGACGG

Query 25417         CTTGCGTTGTGCTTACGAGCCTTTTCAGACTGAATGGCGCGCTTCTTAGCTGATTTGATA
                    ||||||||||||||||||||||||||||||||||||||||||||||||||||||||||||
Sbjct 21011         CTTGCGTTGTGCTTACGAGCCTTTTCAGACTGAATGGCGCGCTTCTTAGCTGATTTGATA

Query 25477         TTAGCCAAGGTCCAACTCCCAAATGTGTTCTATATGGACAATTCAAAGGCCGAGGAATAT
                    ||||||||||||||||||||||||||||||||||||||||||||||||||||||||||||
Sbjct 21071         TTAGCCAAGGTCCAACTCCCAAATGTGTTCTATATGGACAATTCAAAGGCCGAGGAATAT

Query 25537         GCCCTTTTAGCCTTCTTTTGTCAATGGATTTGTGCAAATAAGCGCCGTTAATGTGCCGGC
                    ||||||||||||||||||||||||||||||||||||||||||||||||||||||||||||
Sbjct 21131         GCCCTTTTAGCCTTCTTTTGTCAATGGATTTGTGCAAATAAGCGCCGTTAATGTGCCGGC

Query 25597         ACTCGTTACGTAGTGATGGCGCAGGATTCTACCAGCTTGCGGGGTGTGAATACAGCTTTT
                    ||||||||||||||||||||||||||||||||||||||||||||||||||||||||||||
Sbjct 21191         ACTCGTTACGTAGTGATGGCGCAGGATTCTACCAGCTTGCGGGGTGTGAATACAGCTTTT

Query 25657         CCGCGATAAAAATTGCAGCAGGCAGTCAGTTTCTTCCCGTGATTTGCGCCATGACCATGA
                    ||||||||||||||||||||||| |||||||||||||||||||||||||||||+++++|+
Sbjct 21251         CCGCGATAAAAATTGCAGCAGGCGGTCAGTTTCTTCCCGTGATTTGCGCCATG-----G-

Query 25717         CAATGAAAAGCCACTTCTTTCTGATTTCGGTACTCAATCGCCGGTTAACCTTGACCGCTG
                    ||||||||||||||||||||||||||||||||||||||||||||||||||||||||||||
Sbjct 21305         CAATGAAAAGCCACTTCTTTCTGATTTCGGTACTCAATCGCCGGTTAACCTTGACCGCTG

Query 25777         TACAAGGTATACTCGGACGATTTTCACTGTTTTGAGCCAGACATGAAGCTGATACGCGGC
                    ||||||||||||||||||||||||||||||||||||||||||||||||||||||||||||
Sbjct 21365         TACAAGGTATACTCGGACGATTTTCACTGTTTTGAGCCAGACATGAAGCTGATACGCGGC

Query 25837         ATACATAATCTCAGCCAGGCCCCGCAAGAAGGGTGTGTGCTGACTATTGGTAATTTCGAC
                    ||||||||||||||||||||||||||||||||||||||||||||||||||||||||||||
Sbjct 21425         ATACATAATCTCAGCCAGGCCCCGCAAGAAGGGTGTGTGCTGACTATTGGTAATTTCGAC

Query 25897         GGCGTGCATCGCGGTCATCGCGCGCTGTTACAGGGCTTGCAGGAAGAAGGGCGCAAGCGC
                    ||||||||||||||||||||||||||||||||||||||||||||||||||||||||||||
Sbjct 21485         GGCGTGCATCGCGGTCATCGCGCGCTGTTACAGGGCTTGCAGGAAGAAGGGCGCAAGCGC

Query 25957         AACTTACCGGTGATGGTGATGCTTTTTGAACCTCAACCACTGGAACTGTTTGCTACCGAT
                    ||||||||||||||||||||||||||||||||||||||||||||||||||||||||||||
Sbjct 21545         AACTTACCGGTGATGGTGATGCTTTTTGAACCTCAACCACTGGAACTGTTTGCTACCGAT

Query 26017         AAAGCCCCGGCACGGCTGACCCGACTGCGGGAAAAACTACGTTACCTTGCAGAGTGTGGC
                    |||||||||||| | |||||||| |||||||||||||| |||||||||||||||||||||
Sbjct 21605         AAAGCCCCGGCAAGACTGACCCGGCTGCGGGAAAAACTGCGTTACCTTGCAGAGTGTGGC

Query 26077         GTTGATTACGTGCTGTGCGTACGTTTCGACAGGCGTTTCGCGGCGTTAACCGCGCAAAAT
                    |||||||||||||||||||| |||||||||||||||||||||||||||||||||||||||
Sbjct 21665         GTTGATTACGTGCTGTGCGTGCGTTTCGACAGGCGTTTCGCGGCGTTAACCGCGCAAAAT

Query 26137         TTCATCAGCGATCTTCTGGTGAAGCATTTGCGGGTAAAATTCCTCGCCGTGGGGGATGAT
                    |||||||||||||||||||||||||||||||| |||||||| || ||||| || ||||||
Sbjct 21725         TTCATCAGCGATCTTCTGGTGAAGCATTTGCGCGTAAAATTTCTTGCCGTAGGTGATGAT

Query 26197         TTCCGCTTTGGCGCTGGTCGGGAAGGCGATTTCTTGTTATTACAGAAAGCTGGCATGGAA
                    |||||||||||||||||||| |||||||||||||||||||||||||||||||||||||||
Sbjct 21785         TTCCGCTTTGGCGCTGGTCGTGAAGGCGATTTCTTGTTATTACAGAAAGCTGGCATGGAA

Query 26257         TACGGCTTCGATATCACCAGTACGCAAACTTTTTGCGAAGGTGGCGTGCGTATCAGCAGC
                    |||||||||||||||||||||||||||||||||||||||||||||||||| |||||||||
Sbjct 21845         TACGGCTTCGATATCACCAGTACGCAAACTTTTTGCGAAGGTGGCGTGCGCATCAGCAGC

Query 26317         ACCGCCGTGCGTCAGGCCCTTGCGGATGACAATTTGGCTCTGGCAGAAAGTTTACTGGGG
                    ||||||||||||||||||||||||||||||||| ||||||||||||| ||||||||||||
Sbjct 21905         ACCGCCGTGCGTCAGGCCCTTGCGGATGACAATCTGGCTCTGGCAGAGAGTTTACTGGGG

Query 26377         CACCCGTTTGCCATCTCCGGGCGTGTAGTCCACGGTGATGAATTAGGGCGCACTATAGGT
                    ||||||||||||||||||||||||||||||||||||||||||||||||||||||||||||
Sbjct 21965         CACCCGTTTGCCATCTCCGGGCGTGTAGTCCACGGTGATGAATTAGGGCGCACTATAGGT

Query 26437         TTCCCGACGGCGAATGTACCGCTACGCCGTCAGGTTTCCCCGGTGAAAGGGGTTTATGCG
                    ||||||||||||||||||||||| ||||||||||||||||||||||||||||||||||||
Sbjct 22025         TTCCCGACGGCGAATGTACCGCTGCGCCGTCAGGTTTCCCCGGTGAAAGGGGTTTATGCG

Query 26497         GTAGAAGTGCTGGGCCTCGGTGAAAAGCCGTTACCCGGCGTGGCAAACATCGGAACACGC
                    ||||||||||||||||||||||||||||||||||||||||||||||||||||||||||||
Sbjct 22085         GTAGAAGTGCTGGGCCTCGGTGAAAAGCCGTTACCCGGCGTGGCAAACATCGGAACACGC

Query 26557         CCAACGGTTGCCGGTATTCGCCAGCAGCTGGAAGTGCATTTGTTAGATGTTGCAATGGAC
                    ||||||||||||||||||||||||||||||||||||||||||||||||||||||||||||
Sbjct 22145         CCAACGGTTGCCGGTATTCGCCAGCAGCTGGAAGTGCATTTGTTAGATGTTGCAATGGAC

Query 26617         CTTTACGGTCGCCATATACAAGTAGTGCTGCGTAAAAAAATACGCAATGAGCAGCGATTT
                    ||||||||||||||||||||||||||||||||||||||||||||||||||||||||||||
Sbjct 22205         CTTTACGGTCGCCATATACAAGTAGTGCTGCGTAAAAAAATACGCAATGAGCAGCGATTT

Query 26677         GCTTCGCTGGACGAACTGAAAGCGCAGATTGCGCGTGATGAATTAACCGCCCGCGAATTT
                    || |||||||||||||||||||||||||||||||||||||||||||||||||||||||||
Sbjct 22265         GCGTCGCTGGACGAACTGAAAGCGCAGATTGCGCGTGATGAATTAACCGCCCGCGAATTT

Query 26737         TTTGGGCTAACAAAACCGGCTTAAGCCTGTTATGTAATCAAACCGAAACACGGAACCGAG
                    |||||||||||||||||||||||||||||||||||||||||||||||| |||||||||||
Sbjct 22325         TTTGGGCTAACAAAACCGGCTTAAGCCTGTTATGTAATCAAACCGAAATACGGAACCGAG

Query 26797         AATCTGATGAGTGACTATAAATCAACCCTGAATTTGCCGGAAACAGGGTTCCCGATGCGT
                    ||||||||||||||||||||||||||||||||||||||||||||||||||||||||||||
Sbjct 22385         AATCTGATGAGTGACTATAAATCAACCCTGAATTTGCCGGAAACAGGGTTCCCGATGCGT

Query 26857         GGCGATCTCGCCAAGCGCGAACCGGGAATGCTGGCGCGTTGGACTGATGATGATCTGTAC
                    ||||||||||||||||||||||| ||||||||||||||||||||||||||||||||||||
Sbjct 22445         GGCGATCTCGCCAAGCGCGAACCCGGAATGCTGGCGCGTTGGACTGATGATGATCTGTAC

Query 26917         GGCATCATTCGTGCGGCTAAAAAAGGCAAAAAAACCTTCATTCTGCATGATGGCCCTCCT
                    |||||||| |||||||||||||||||||||||||||||||||||||||||||||||||||
Sbjct 22505         GGCATCATCCGTGCGGCTAAAAAAGGCAAAAAAACCTTCATTCTGCATGATGGCCCTCCT

Query 26977         TATGCGAATGGCAGCATTCATATTGGTCACTCGGTTAACAAGATTCTGAAAGACATTATC
                    ||||||||||||||||||||||||||||||||||||||||||||||||||||||||||||
Sbjct 22565         TATGCGAATGGCAGCATTCATATTGGTCACTCGGTTAACAAGATTCTGAAAGACATTATC

Query 27037         GTGAAGTCCAAAGGGCTTTCCGGTTATGACTCGCCGTATGTGCCTGGCTGGGACTGCCAC
                    ||||||||||||||||||||||||||||||||||||||||||||||||||||||||||||
Sbjct 22625         GTGAAGTCCAAAGGGCTTTCCGGTTATGACTCGCCGTATGTGCCTGGCTGGGACTGCCAC

Query 27097         GGTCTGCCGATCGAGCTGAAAGTAGAGCAAGAATACGGTAAGCCGGATGAGAAATTCACC
                    ||||||||||||||||||||||| |||||||||||||||||||||| |||||||||||||
Sbjct 22685         GGTCTGCCGATCGAGCTGAAAGTCGAGCAAGAATACGGTAAGCCGGGTGAGAAATTCACC

Query 27157         GCCGCCGAGTTCCGCGCCAAGTGCCGCGAATACGCGGCGACCCAGGTTGACGGTCAACGC
                    ||||||||||||||||||||||||||||||||||||||||||||||||||||||||||||
Sbjct 22745         GCCGCCGAGTTCCGCGCCAAGTGCCGCGAATACGCGGCGACCCAGGTTGACGGTCAACGC

Query 27217         AAAGACTTTATCCGTCTGGGCGTGCTGGGCGACTGGTCGCACCCGTACCTGACCATGGAC
                    ||||||||||||||||||||||||||||||||||||||||||||||||||||||||||||
Sbjct 22805         AAAGACTTTATCCGTCTGGGCGTGCTGGGCGACTGGTCGCACCCGTACCTGACCATGGAC

Query 27277         TTCAAAACTGAAGCCAATATCATCCGCGCGCTGGGCAAAATCATCGGCAATGGTCACCTG
                    ||||||||||||||||| |||||||||||||||||||||||||||||||| |||||||||
Sbjct 22865         TTCAAAACTGAAGCCAACATCATCCGCGCGCTGGGCAAAATCATCGGCAACGGTCACCTG

Query 27337         CACAAAGGCGCGAAGCCGGTGCACTGGTGCGTAGACTGCCGTTCTGCACTGGCAGAAGCG
                    ||||||||||||||||| || ||||||||||| |||||||||||||| ||||| ||||||
Sbjct 22925         CACAAAGGCGCGAAGCCAGTTCACTGGTGCGTTGACTGCCGTTCTGCGCTGGCGGAAGCG

Query 27397         GAAGTTGAGTATTACGACAAAACTTCTCCGTCCATTGACGTCGCTTTCCAGGCGGTCGAT
                    ||||||||||||||||||||||||||||||||||| ||||| ||||||||||| ||||||
Sbjct 22985         GAAGTTGAGTATTACGACAAAACTTCTCCGTCCATCGACGTTGCTTTCCAGGCAGTCGAT

Query 27457         CAGGATGCGCTGAAAGCGAAATTTGGCGTAAGCAACGTTAACGGCCCAATCTCGCTGGTG
                    |||||||| |||||||| ||||||| ||||||||||||||||||||||||||||||||| 
Sbjct 23045         CAGGATGCACTGAAAGCAAAATTTGCCGTAAGCAACGTTAACGGCCCAATCTCGCTGGTA

Query 27517         ATCTGGACCACTACGCCGTGGACTCTGCCTGCGAACCGCGCAATCTCTATTGCACCTGAT
                    ||||||||||| |||||||||||||||||||| ||||||||||||||||||||||| |||
Sbjct 23105         ATCTGGACCACCACGCCGTGGACTCTGCCTGCCAACCGCGCAATCTCTATTGCACCAGAT

Query 27577         TTCGACTATGCGCTGGTGCAGATCGACGGTCAGGCCGTGATTCTGGCGAAAGATCTGGTT
                    ||||||||||||||||||||||||||||||||||||||||||||||||||||||||||||
Sbjct 23165         TTCGACTATGCGCTGGTGCAGATCGACGGTCAGGCCGTGATTCTGGCGAAAGATCTGGTT

Query 27637         GAAAGCGTAATGCAGCGTATCGGCGTGACCGATTACACCATTCTCGGCACGGTAAAAGGT
                    ||||||||||||||||||||||||||||||||||||||||||||||||||||||||||||
Sbjct 23225         GAAAGCGTAATGCAGCGTATCGGCGTGACCGATTACACCATTCTCGGCACGGTAAAAGGT

Query 27697         GCGGAGCTTGAGCTGCTGCGCTTTGCCCATCCGTTTATGGGCTTCGACGTCCCGGCAATC
                    |||||||||||||||||||||||| ||||||||||||||||||||||||| |||||||||
Sbjct 23285         GCGGAGCTTGAGCTGCTGCGCTTTACCCATCCGTTTATGGGCTTCGACGTTCCGGCAATC

Query 27757         CTCGGCGATCACGTTACCCTGGATGCCGGTACCGGTGCCGTTCACACCGCGCCTGGCCAC
                    ||||||||||||||||||||||||||||||||||||||||||||||||||||||||||||
Sbjct 23345         CTCGGCGATCACGTTACCCTGGATGCCGGTACCGGTGCCGTTCACACCGCGCCTGGCCAC

Query 27817         GGCCCGGACGACTATGTGATCGGTCAGAAATACGGCCTGGAAACCGCTAACCCGGTTGGC
                    ||||||||||||||||||||||||||||||||||||||||||||||||||||||||||||
Sbjct 23405         GGCCCGGACGACTATGTGATCGGTCAGAAATACGGCCTGGAAACCGCTAACCCGGTTGGC

Query 27877         CCGGACGGCACTTATCTGCCGGGCACTTATCCGACGCTGGATGGCGTGAACGTCTTCAAA
                    ||||||||||||||||||||||||||||||||||||||||||||||||||||||||||||
Sbjct 23465         CCGGACGGCACTTATCTGCCGGGCACTTATCCGACGCTGGATGGCGTGAACGTCTTCAAA

Query 27937         GCGAACGACATCGTCGTTGCGCTGCTGCAGGAAAAAGGCGCGCTGCTGCACGTTGAGAAA
                    ||||||||||||||||||||||||||||||||||||||||||||||||||||||||||||
Sbjct 23525         GCGAACGACATCGTCGTTGCGCTGCTGCAGGAAAAAGGCGCGCTGCTGCACGTTGAGAAA

Query 27997         ATGCAGCACAGCTATCCGTGCTGCTGGCGTCACAAAACGCCGATCATCTTCCGCGCAACG
                    |||||||||||||||||||||||||||||||||||||||||||||||||||||||| |||
Sbjct 23585         ATGCAGCACAGCTATCCGTGCTGCTGGCGTCACAAAACGCCGATCATCTTCCGCGCGACG

Query 28057         CCGCAGTGGTTCGTCAGTATGGATCAGAAAGGTCTGCGCGCGCAGTCTCTGAAAGAGATC
                    ||||||||||||||||| |||||||||||||||||||| |||||||| ||||||||||||
Sbjct 23645         CCGCAGTGGTTCGTCAGCATGGATCAGAAAGGTCTGCGTGCGCAGTCACTGAAAGAGATC

Query 28117         AAAGGTGTGCAGTGGATCCCGGACTGGGGCCAGGCGCGTATCGAGTCGATGGTCGCTAAC
                    ||||| ||||||||||||||||||||||||||||||||||||||||||||||| ||||||
Sbjct 23705         AAAGGCGTGCAGTGGATCCCGGACTGGGGCCAGGCGCGTATCGAGTCGATGGTTGCTAAC

Query 28177         CGTCCTGACTGGTGTATCTCCCGTCAGCGTACCTGGGGCGTACCGATGTCTCTGTTCGTG
                    ||||||||||||||||||||||||||||| |||||||| ||||||||||| |||||||||
Sbjct 23765         CGTCCTGACTGGTGTATCTCCCGTCAGCGCACCTGGGGTGTACCGATGTCACTGTTCGTG

Query 28237         CACAAAGACACGGAAGAGCTGCATCCGCGTACCCTCGAACTGATGGAAGAAGTGGCTAAA
                    ||||||||||||||||||||||||||||||||||| |||||||||||||||||||| |||
Sbjct 23825         CACAAAGACACGGAAGAGCTGCATCCGCGTACCCTTGAACTGATGGAAGAAGTGGCAAAA

Query 28297         CGCGTTGAAGTTGATGGCATCCAGGCGTGGTGGGATCTTGATGCGAAAGAGATCCTCGGC
                    ||||||||||| |||||||||||||||||||||||||| |||||||||||||||||||||
Sbjct 23885         CGCGTTGAAGTCGATGGCATCCAGGCGTGGTGGGATCTCGATGCGAAAGAGATCCTCGGC

Query 28357         GATGAAGCTGATCAGTATGTGAAAGTGCCGGATACGCTGGATGTATGGTTTGACTCCGGC
                    || |||||||||||||| |||||||||||||| ||  |||||||||||||||||||||| 
Sbjct 23945         GACGAAGCTGATCAGTACGTGAAAGTGCCGGACACATTGGATGTATGGTTTGACTCCGGA

Query 28417         TCTACTCACTCTTCTGTTGTTGACGTGCGCCCGGAATTTGCCGGTCACGCTGCGGACATG
                    ||||| ||||||||||||||||||||||| |||||||||||||||||||| |||||||||
Sbjct 24005         TCTACCCACTCTTCTGTTGTTGACGTGCGTCCGGAATTTGCCGGTCACGCAGCGGACATG

Query 28477         TATCTGGAAGGTTCTGACCAACACCGTGGCTGGTTCATGTCTTCTCTGATGATCTCCACC
                    |||||||||||||||||||||||||| ||||||||||||||||| || ||||||||||||
Sbjct 24065         TATCTGGAAGGTTCTGACCAACACCGCGGCTGGTTCATGTCTTCCCTAATGATCTCCACC

Query 28537         GCGATGAAGGGCAAAGCGCCGTATCGTCAGGTGCTGACCCACGGCTTTACCGTAGATGGT
                    ||||||||||| |||||||||||||||||||| |||||||||||||||||||| ||||||
Sbjct 24125         GCGATGAAGGGTAAAGCGCCGTATCGTCAGGTACTGACCCACGGCTTTACCGTGGATGGT

Query 28597         CAGGGCCGCAAGATGTCTAAATCCATCGGCAACACCGTGTCGCCGCAGGATGTGATGAAC
                    |||||||||||||||||||||||||||||||| ||||| |||||||||||||||||||||
Sbjct 24185         CAGGGCCGCAAGATGTCTAAATCCATCGGCAATACCGTTTCGCCGCAGGATGTGATGAAC

Query 28657         AAACTGGGCGCGGATATTCTGCGTCTGTGGGTGGCATCAACCGACTACACCGGTGAAATG
                    ||||||||||||||||||||||||||||||||||||||||||||||||||||||||||||
Sbjct 24245         AAACTGGGCGCGGATATTCTGCGTCTGTGGGTGGCATCAACCGACTACACCGGTGAAATG

Query 28717         GCCGTTTCTGACGAGATCCTGAAACGTGCTGCCGACAGCTATCGTCGTATCCGTAACACC
                    ||||||||||||||||||||||||||||||||||| ||||||||||||||||||||||||
Sbjct 24305         GCCGTTTCTGACGAGATCCTGAAACGTGCTGCCGATAGCTATCGTCGTATCCGTAACACC

Query 28777         GCGCGCTTCCTGCTGGCAAACCTGAACGGTTTTGATCCGGCAAAAGATATGGTGAAACCG
                    |||||||||||||||||||||||||||||||||||||| |||||||||||||||||||||
Sbjct 24365         GCGCGCTTCCTGCTGGCAAACCTGAACGGTTTTGATCCAGCAAAAGATATGGTGAAACCG

Query 28837         GAAGAGATGGTAGTACTGGATCGCTGGGCCGTAGGTTGTGCGAAAGCGGCACAGGAAGAC
                    ||||||||||| ||||||||||||||||||||||||||||||||||||||||||||||||
Sbjct 24425         GAAGAGATGGTGGTACTGGATCGCTGGGCCGTAGGTTGTGCGAAAGCGGCACAGGAAGAC

Query 28897         ATCCTCAAGGCATACGAAGCATACGATTTCCACGAAGTGGTACAGCGTCTGATGCGCTTC
                    ||||||||||| ||||||||||||||||||||||||||||||||||||||||||||||||
Sbjct 24485         ATCCTCAAGGCGTACGAAGCATACGATTTCCACGAAGTGGTACAGCGTCTGATGCGCTTC

Query 28957         TGCTCCGTTGAGATGGGTTCCTTCTACCTCGACATCATCAAAGACCGTCAGTACACCGCC
                    ||||||||||||||||||||||||||||||||||||||||||||||||||||||||||||
Sbjct 24545         TGCTCCGTTGAGATGGGTTCCTTCTACCTCGACATCATCAAAGACCGTCAGTACACCGCC

Query 29017         AAAGCGGACAGCGTGGCGCGTCGTAGCTGCCAGACTGCGCTGTATCACATCGCAGAAGCG
                    ||||||||||| ||||||||||||||||||||||||||||| ||||||||||||||||||
Sbjct 24605         AAAGCGGACAGTGTGGCGCGTCGTAGCTGCCAGACTGCGCTATATCACATCGCAGAAGCG

Query 29077         CTGGTTCGCTGGATGGCACCAATCCTCTCCTTCACCGCTGATGAAGTGTGGGGCTACCTG
                    ||||| ||||||||||||||||||||||||||||||||||||||||||||||||||||||
Sbjct 24665         CTGGTGCGCTGGATGGCACCAATCCTCTCCTTCACCGCTGATGAAGTGTGGGGCTACCTG

Query 29137         CCGGGCGAACGTGAAAAATACGTCTTCACCGGCGAGTGGTACGAAGGTCTGTTTGGTCTG
                    |||||||||||||||||||||||||||||||| |||||||||||||| |||||||| |||
Sbjct 24725         CCGGGCGAACGTGAAAAATACGTCTTCACCGGTGAGTGGTACGAAGGCCTGTTTGGCCTG

Query 29197         GCAGACAGTGAAGCAATGAACGATGCGTTCTGGGACGAGCTGTTGAAAGTGCGTGGCGAA
                    |||||||||||||| |||||||||||||||||||||||||||||||||||||||||||||
Sbjct 24785         GCAGACAGTGAAGCGATGAACGATGCGTTCTGGGACGAGCTGTTGAAAGTGCGTGGCGAA

Query 29257         GTGAACAAAGTCATTGAGCAGGCGCGTGCCGACAAGAAAGTGGGTGGCTCGCTGGAAGCG
                    |||||||||||||||||||| |||||||||||||||||||||||||||||||||||||||
Sbjct 24845         GTGAACAAAGTCATTGAGCAAGCGCGTGCCGACAAGAAAGTGGGTGGCTCGCTGGAAGCG

Query 29317         GCAGTAACCTTGTATACAGAACCGGAACTGGCGGCGAAACTGACCGCATTGGGCGATGAA
                    ||||||||||||||| |||||||||||||| ||||||||||||||||  |||||||||||
Sbjct 24905         GCAGTAACCTTGTATGCAGAACCGGAACTGTCGGCGAAACTGACCGCGCTGGGCGATGAA

Query 29377         TTACGATTTGTCCTGTTGACCTCCGGCGCTACCGTTGCAGACTATAACGACGCACCTGCT
                    ||||||||||||||||||||||||||||||||||||||||||||||||||||||||||||
Sbjct 24965         TTACGATTTGTCCTGTTGACCTCCGGCGCTACCGTTGCAGACTATAACGACGCACCTGCT

Query 29437         GATGCTCAGCAGAGCGAAGTGCTCAAAGGGCTGAAAGTCGCGTTGAGTAAAGCCGAAGGT
                    |||||||||||||||||||| |||||||||||||||||||||||||||||||||||||||
Sbjct 25025         GATGCTCAGCAGAGCGAAGTACTCAAAGGGCTGAAAGTCGCGTTGAGTAAAGCCGAAGGT

Query 29497         GAGAAGTGCCCACGCTGCTGGCACTACACCCAGGATGTCGGCAAGGTGGCGGAACACGCA
                    ||||||||||||||||||||||||||||||||||||||||||||||||||||||||||||
Sbjct 25085         GAGAAGTGCCCACGCTGCTGGCACTACACCCAGGATGTCGGCAAGGTGGCGGAACACGCA

Query 29557         GAAATCTGCGGCCGCTGTGTCAGCAACGTCGCCGGTGACGGTGAAAAACGTAAGTTTGCC
                    ||||||||||||||||||||||||||||||||||||||||||||||||||||||||||||
Sbjct 25145         GAAATCTGCGGCCGCTGTGTCAGCAACGTCGCCGGTGACGGTGAAAAACGTAAGTTTGCC

Query 29617         TGATGAGTCAATCGATCTGTTCAACAGGGCTACGCTGGCTGTGGCTGGTGGTAGTCGTGC
                    ||||||||||||||||||||||||||||||||||||||||||||||||||||||||||||
Sbjct 25205         TGATGAGTCAATCGATCTGTTCAACAGGGCTACGCTGGCTGTGGCTGGTGGTAGTCGTGC

Query 29677         TGATTATCGATCTGGGCAGCAAATACCTGATCCTCCAGAACTTTGCTCTGGGGGATACGG
                    ||||||||||||||||||||||||||||||||||||||||||||||||||||||||||||
Sbjct 25265         TGATTATCGATCTGGGCAGCAAATACCTGATCCTCCAGAACTTTGCTCTGGGGGATACGG

Query 29737         TCCCGCTGTTCCCGTCGCTTAATCTGCATTATGCGCGTAACTATGGCGCGGCGTTTAGTT
                    ||||||||||||||||||||||||||||||||||||||||||||||||||||||||||||
Sbjct 25325         TCCCGCTGTTCCCGTCGCTTAATCTGCATTATGCGCGTAACTATGGCGCGGCGTTTAGTT

Query 29797         TCCTTGCCGATAGCGGCGGCTGGCAGCGTTGGTTCTTTGCCGGTATTGCGATTGGTATTA
                    ||||||||||||||||||||||||||||||||||||||||||||||||||||||||||||
Sbjct 25385         TCCTTGCCGATAGCGGCGGCTGGCAGCGTTGGTTCTTTGCCGGTATTGCGATTGGTATTA

Query 29857         GCGTTACCCTGGTTGTGATGATGTATCGCTCGAAGGCCACGCAGAAGCTAAACAATATCG
                    |||| | |||||  ||||||||||||||||||||||||||||||||||||||||||||||
Sbjct 25445         GCGTGATCCTGGCAGTGATGATGTATCGCTCGAAGGCCACGCAGAAGCTAAACAATATCG

Query 29917         CCTACGCGCTGATTATTGGCGGCGCGCTGGGCAACCTGTTCGACCGCCTGTGGCACGGCT
                    | ||||||||||||||||||||||||||||||||||||||||||||||||||||||||||
Sbjct 25505         CTTACGCGCTGATTATTGGCGGCGCGCTGGGCAACCTGTTCGACCGCCTGTGGCACGGCT

Query 29977         TCGTTGTCGATATGATCGACTTCTACGTCGGCGACTGGCACTTCGCCACCTTCAACCTCG
                    |||||||||||||||||||||||||||||||||||||||||||||||||||||||||| |
Sbjct 25565         TCGTTGTCGATATGATCGACTTCTACGTCGGCGACTGGCACTTCGCCACCTTCAACCTTG

Query 30037         CCGATACTGCCATCTGTGTTGGTGCGGCACTGATTGTGCTGGAAGGTTTTTTGCCTTCTA
                    ||||||||||||||||||| ||||||||||||||||||||||||||||||||||||||||
Sbjct 25625         CCGATACTGCCATCTGTGTCGGTGCGGCACTGATTGTGCTGGAAGGTTTTTTGCCTTCTA

Query 30097         AAGCGAAAAAACAATAATAAACCCTGCCGGAT-------------A----A---GGCCTA
                     |||||||||||||||||||||||||||||||-------------|----|---||||||
Sbjct 25685         GAGCGAAAAAACAATAATAAACCCTGCCGGATGCGATGCTGACGCATCTTATCCGGCCTA

Query 30137         CAGATTGCTGCGAAATCGTAGGCC------------------GCATCCGGCAAAAATCCT
                    ||||||||||||||||||||||||------------------||||||||||||||||||
Sbjct 25745         CAGATTGCTGCGAAATCGTAGGCCGGATAAGGCGTTTACGCCGCATCCGGCAAAAATCCT

Query 30179         CAAAATATAAGAGCAAACCTGCATGTCTGAATCTGTACAGAGCAATAGCGCCGTCCTGGT
                    + ||||||||||||||||||||||||||||||||||||||||||||||||||||||||||
Sbjct 25804         -TAAATATAAGAGCAAACCTGCATGTCTGAATCTGTACAGAGCAATAGCGCCGTCCTGGT

Query 30239         GCACTTCACGCTAAAACTCGACGATGGCACCACCGCCGAGTCTACCCGCAACAACGGTAA
                    ||||||||||||||||||||||||||||||||||||||||||||||||||||||||||||
Sbjct 25864         GCACTTCACGCTAAAACTCGACGATGGCACCACCGCCGAGTCTACCCGCAACAACGGTAA

Query 30299         ACCGGCGCTGTTCCGCCTGGGCGATGCTTCTCTTTCCGAAGGGCTGGAGCAACACCTGCT
                    ||||||||||||||||||||| |||||||||||||| ||||||||||||||||||||| |
Sbjct 25924         ACCGGCGCTGTTCCGCCTGGGTGATGCTTCTCTTTCTGAAGGGCTGGAGCAACACCTGTT

Query 30359         GGGGCTGAAAGTGGGCGATAAAACCACTTTCTCGCTGGAGCCAGATGCGGCGTTTGGCGT
                    ||||||||||||||||||||||||||| |||||| |||||||||||||||||||||||||
Sbjct 25984         GGGGCTGAAAGTGGGCGATAAAACCACCTTCTCGTTGGAGCCAGATGCGGCGTTTGGCGT

Query 30419         GCCGTCACCGGACCTGATTCAGTACTTCTCCCGCCGTGAGTTTATGGATGCAGGCGAGCC
                    ||||||||||||||||||||||||||||||||||||||| ||||||||||||||||||||
Sbjct 26044         GCCGTCACCGGACCTGATTCAGTACTTCTCCCGCCGTGAATTTATGGATGCAGGCGAGCC

Query 30479         AGAAATTGGCGCAATAATGCTTTTTACCGCAATGGATGGCAGTGAGATGCCTGGCGTGAT
                    ||||||||||||||| ||||||||||||||||||||||||||||||||||||||||||||
Sbjct 26104         AGAAATTGGCGCAATCATGCTTTTTACCGCAATGGATGGCAGTGAGATGCCTGGCGTGAT

Query 30539         CCGCGAAATTAACGGCGACTCCATTACCGTCGATTTCAACCATCCGCTGGCCGGGCAGAC
                    |||||||||||||||||||||||||||||| |||||||||||||||||||||||||||||
Sbjct 26164         CCGCGAAATTAACGGCGACTCCATTACCGTTGATTTCAACCATCCGCTGGCCGGGCAGAC

Query 30599         CGTTCATTTTGATATTGAAGTGCTGGAAATCGATCCGGCACTGGAGGCGTAACATGCAGA
                    ||||||||||||||||||||||||||||||||||||||||||||||||||||||||||||
Sbjct 26224         CGTTCATTTTGATATTGAAGTGCTGGAAATCGATCCGGCACTGGAGGCGTAACATGCAGA

Query 30659         TCCTGTTGGCCAACCCACGTGGTTTTTGTGCCGGGGTAGACCGCGCTATCAGCATTGTTG
                    |||||||||||||||| |||||||||||||||||||||||||||||||||||||||||||
Sbjct 26284         TCCTGTTGGCCAACCCGCGTGGTTTTTGTGCCGGGGTAGACCGCGCTATCAGCATTGTTG

Query 30719         AAAACGCGCTTGCCATTTACGGCGCACCGATATATGTCCGTCACGAAGTGGTGCATAACC
                    |||||||||| ||||||||||||||||||||||||||||||||||||||||| |||||||
Sbjct 26344         AAAACGCGCTGGCCATTTACGGCGCACCGATATATGTCCGTCACGAAGTGGTACATAACC

Query 30779         GCTACGTGGTCGATAGCCTGCGCGAGCGTGGAGCTATCTTTATTGAGCAGATCAGCGAAG
                    |||| |||||||||||| |||| |||||||| |||||||||||||||||||| |||||||
Sbjct 26404         GCTATGTGGTCGATAGCTTGCGTGAGCGTGGGGCTATCTTTATTGAGCAGATTAGCGAAG

Query 30839         TGCCGGACGGCGCGATCCTGATCTTCTCCGCACATGGTGTTTCTCAGGCGGTACGTAACG
                    | |||||||||||||||||||| ||||||||||| |||||||||||||||||||||||||
Sbjct 26464         TACCGGACGGCGCGATCCTGATTTTCTCCGCACACGGTGTTTCTCAGGCGGTACGTAACG

Query 30899         AAGCGAAAAGCCGTGATTTGACGGTATTCGACGCCACCTGTCCGCTGGTGACCAAAGTGC
                    |||| ||||| || ||||||||||| || || ||||||||||||||||||||||||||||
Sbjct 26524         AAGCAAAAAGTCGCGATTTGACGGTGTTTGATGCCACCTGTCCGCTGGTGACCAAAGTGC

Query 30959         ATATGGAAGTCGCCCGCGCCAGCCGTCGTGGCGAAGAGTCTATTCTCATCGGTCACGCCG
                    |||||||||||||||||||||| || ||||||||||| ||||||||||||||||||||||
Sbjct 26584         ATATGGAAGTCGCCCGCGCCAGTCGCCGTGGCGAAGAATCTATTCTCATCGGTCACGCCG

Query 31019         GGCACCCGGAAGTGGAAGGGACGATGGGGCAGTACAGCAACCCTGAAGGGGGAATGTATC
                    |||||||||||||||||||||| ||||| |||||||| ||||| ||||||||||||||||
Sbjct 26644         GGCACCCGGAAGTGGAAGGGACAATGGGCCAGTACAGTAACCCGGAAGGGGGAATGTATC

Query 31079         TGGTCGAATCGCCTGACGATGTGTGGAAACTGACGGTCAAAAACGAAGAGAAGCTCTCCT
                    ||||||||||||| ||||||||||||||||||||||||||||||||||||||||||||||
Sbjct 26704         TGGTCGAATCGCCGGACGATGTGTGGAAACTGACGGTCAAAAACGAAGAGAAGCTCTCCT

Query 31139         TTATGACCCAAACCACGCTGTCGGTAGATGACACGTCTGATGTGATCGACGCGCTGCGTA
                    |||||||||| |||||||||||||| ||||||||||||||||||||||||||||||||||
Sbjct 26764         TTATGACCCAGACCACGCTGTCGGTGGATGACACGTCTGATGTGATCGACGCGCTGCGTA

Query 31199         AACGCTTCCCGAAAATTGTCGGTCCGCGCAAAGATGACATCTGCTACGCCACGACTAACC
                    ||||||||||||||||||||||||||||||||||||||||||||||||||||||||||||
Sbjct 26824         AACGCTTCCCGAAAATTGTCGGTCCGCGCAAAGATGACATCTGCTACGCCACGACTAACC

Query 31259         GTCAGGAAGCGGTACGCGCCCTGGCAGAACAGGCGGAAGTTGTGTTGGTGGTCGGTTCGA
                    ||||||||||||||||||||||||||||||||||||||||||||||||||||||||||||
Sbjct 26884         GTCAGGAAGCGGTACGCGCCCTGGCAGAACAGGCGGAAGTTGTGTTGGTGGTCGGTTCGA

Query 31319         AAAACTCCTCCAACTCCAACCGTCTGGCGGAGCTGGCCCAGCGTATGGGCAAACGCGCGT
                    ||||||||||||||||||||||||||||||||||||||||||||||||||||||||||||
Sbjct 26944         AAAACTCCTCCAACTCCAACCGTCTGGCGGAGCTGGCCCAGCGTATGGGCAAACGCGCGT

Query 31379         TTTTGATTGACGATGCGAAAGATATCCAGGAAGAGTGGGTGAAAGAGGTTAAATGCGTCG
                    |||||||||||||||||||||| |||||||||||||||||||||||||||||||||||||
Sbjct 27004         TTTTGATTGACGATGCGAAAGACATCCAGGAAGAGTGGGTGAAAGAGGTTAAATGCGTCG

Query 31439         GCGTGACTGCGGGCGCATCGGCTCCGGATATTCTGGTGCAGAATGTGGTGGCACGTTTGC
                    ||||||||||||||||||||||||||||||||||||||||||||||||||||||||||||
Sbjct 27064         GCGTGACTGCGGGCGCATCGGCTCCGGATATTCTGGTGCAGAATGTGGTGGCACGTTTGC

Query 31499         AGCAGCTGGGTGGTGGTGAAGCCATTCCGCTGGAAGGCCGTGAAGAAAATATTGTTTTCG
                    |||||||||| |||||||||||||||||||||||||||||||||||||| ||||||||||
Sbjct 27124         AGCAGCTGGGCGGTGGTGAAGCCATTCCGCTGGAAGGCCGTGAAGAAAACATTGTTTTCG

Query 31559         AAGTGCCGAAAGAGCTGCGTGTCGATATTCGTGAAGTCGATTAAGTCATTAGCAGCCTAA
                    ||||||||||||||||||||||||||||||||||||||||||||||||||||||||||||
Sbjct 27184         AAGTGCCGAAAGAGCTGCGTGTCGATATTCGTGAAGTCGATTAAGTCATTAGCAGCCTAA

Query 31619         GTTATGCGAAAATGCCGGTCTTGTTATCGGCATTTTTTATGGAGAAAACATGCGCTTACC
                    |||||||||||||||||||||||||| ||||||||||||||||||||||||||| |||||
Sbjct 27244         GTTATGCGAAAATGCCGGTCTTGTTACCGGCATTTTTTATGGAGAAAACATGCGTTTACC

Query 31679         TATCTTCCTCGATACTGACCCCGGCATTGACGATGCCGTCGCCATTGCCGCCGCGATTTT
                    ||||||||||||||||||||||||||||||||||||||||||||||||||||||||||||
Sbjct 27304         TATCTTCCTCGATACTGACCCCGGCATTGACGATGCCGTCGCCATTGCCGCCGCGATTTT

Query 31739         TGCCCCCGAACTCGACCTGCAACTGATGACCACCGTCGCGGGTAATGTCTCGGTTGAGAA
                    ||| ||||||||||||||||||||||||||||||||||||||||||||||||||||||||
Sbjct 27364         TGCACCCGAACTCGACCTGCAACTGATGACCACCGTCGCGGGTAATGTCTCGGTTGAGAA

Query 31799         AACTACCCGTAACGCCTTGCAACTGCTGCATTTCTGGAATGCGGAGATTCCGCTCGCCCA
                    ||||||||| || ||| |||||||||||||||||||||||||||||||||||||||||||
Sbjct 27424         AACTACCCGCAATGCCCTGCAACTGCTGCATTTCTGGAATGCGGAGATTCCGCTCGCCCA

Query 31859         GGGAGCCGCTGTGCCGCTGGTACGCGCACCGCGTGATGCAGCATCTGTGCACGGCGAATC
                     || ||||||||||| ||||||||||||||||||||||| ||||||||||||||||||||
Sbjct 27484         AGGGGCCGCTGTGCCACTGGTACGCGCACCGCGTGATGCGGCATCTGTGCACGGCGAATC

Query 31919         GGGAATGGCTGGCTACGACTTTGTTGAGCACAACCGAAAGCCACTCGGGATACCGGCGTT
                    |||||||||||||||||||||||||||||||||||||||||| |||||||||||||||||
Sbjct 27544         GGGAATGGCTGGCTACGACTTTGTTGAGCACAACCGAAAGCCGCTCGGGATACCGGCGTT

Query 31979         TCTGGCGATTCGGGATGCCCTGATGCGTGCACCAGAGCCCGTTACCCTGGTGGCCATCGG
                    ||||||||||||||||||||||||||||||||||||||| ||||||||||||||||||||
Sbjct 27604         TCTGGCGATTCGGGATGCCCTGATGCGTGCACCAGAGCCTGTTACCCTGGTGGCCATCGG

Query 32039         CCCGTTAACCAATATTGCGCTGTTACTTTCACAATGCCCGGAATGTAAACCGTATATTCG
                    ||||||||||||||||||||||||||||||||||||||||||||| || |||||||||||
Sbjct 27664         CCCGTTAACCAATATTGCGCTGTTACTTTCACAATGCCCGGAATGCAAGCCGTATATTCG

Query 32099         CCGTCTGGTGATCATGGGTGGTTCTGCCGGACGCGGCAACTGTACGCCAAACGCCGAGTT
                    ||||||||||||||||||||||||||||||||||||||||||||||||||||||||||||
Sbjct 27724         CCGTCTGGTGATCATGGGTGGTTCTGCCGGACGCGGCAACTGTACGCCAAACGCCGAGTT

Query 32159         TAATATTGCTGCCGATCCAGAAGCTGCTGCCTGTGTCTTCCGCAGTGGTATTGAAATCGT
                    ||||||||||||||||||||||||||||||||||||||||||||||||||||||||||||
Sbjct 27784         TAATATTGCTGCCGATCCAGAAGCTGCTGCCTGTGTCTTCCGCAGTGGTATTGAAATCGT

Query 32219         CATGTGCGGTTTGGATGTCACCAATCAGGCAATATTAACTCCTGACTATCTCTCTACACT
                    ||||||||||||||||||||||||||||||||||||||||||||||||||||||||||||
Sbjct 27844         CATGTGCGGTTTGGATGTCACCAATCAGGCAATATTAACTCCTGACTATCTCTCTACACT

Query 32279         GCCGCAGTTAAACCGTACCGGGAAAATGCTTCACGCCCTGTTTAGCCACTACCGTAGCGG
                    ||||||||||||||||||||||||||||||||||||||||||||||||||||||||||||
Sbjct 27904         GCCGCAGTTAAACCGTACCGGGAAAATGCTTCACGCCCTGTTTAGCCACTACCGTAGCGG

Query 32339         CAGTATGCAAAGCGGCTTGCGAATGCACGATCTCTGCGCCATCGCCTGGCTGGTGCGCCC
                    ||||||||||||||||||||||||||||||||||||||||||||||||||||||||||||
Sbjct 27964         CAGTATGCAAAGCGGCTTGCGAATGCACGATCTCTGCGCCATCGCCTGGCTGGTGCGCCC

Query 32399         GGACCTGTTCACTCTCAAACCCTGTTTTGTGGCAGTGGAAACTCAAGGCGAATTTACCTC
                    ||||||||||||||||||||||||||||||||||||||||||||| ||||||||||||||
Sbjct 28024         GGACCTGTTCACTCTCAAACCCTGTTTTGTGGCAGTGGAAACTCAGGGCGAATTTACCTC

Query 32459         AGGCACGACGGTGGTTGATATCGACGGTTGCCTGGGCAAACCAGCCAATGTACAGGTGGC
                    ||||||||||||||||||||||||||||||||||||||| ||||||||||||||||||||
Sbjct 28084         AGGCACGACGGTGGTTGATATCGACGGTTGCCTGGGCAAGCCAGCCAATGTACAGGTGGC

Query 32519         ATTGGATCTGAATGTAAAAGGCTTCCAACAGTGGGTGGCTGAGGTGCTGGCTCTGGTGCC
                    |||||||||| |||| ||||||||||| |||||||||||||||||||||||||||| | |
Sbjct 28144         ATTGGATCTGGATGTGAAAGGCTTCCAGCAGTGGGTGGCTGAGGTGCTGGCTCTGGCGTC

Query 32579         GTAACCTGTCACATGTTATCGGCATGCAGTCATTCATCGACTCATGCCTTTCACTGATAT
                    ||||||||||||||||||| ||||||||||||||||||||||||||||||||||||||||
Sbjct 28204         GTAACCTGTCACATGTTATTGGCATGCAGTCATTCATCGACTCATGCCTTTCACTGATAT

Query 32639         CCCTCCCTGTTTATCATTAATTTCTAATTATCAGCGTTTTTGGCTGGCGGCGTAGCGATG
                    ||||||||||||||||||||||||||||||||||||||||||||||||||||||||||||
Sbjct 28264         CCCTCCCTGTTTATCATTAATTTCTAATTATCAGCGTTTTTGGCTGGCGGCGTAGCGATG

Query 32699         CGCTGGTTACTCTGAAAACGGTCTATGCAAATTAACAAAAGAGAATAGCTATGCATGATG
                    ||||||||||||||||||||||||||||||||||||||||||||||||||||||||||||
Sbjct 28324         CGCTGGTTACTCTGAAAACGGTCTATGCAAATTAACAAAAGAGAATAGCTATGCATGATG

Query 32759         CAAACATCCGCGTTGCCATCGCGGGAGCCGGGGGGCGTATGGGCCGCCAGTTGATTCAGG
                    ||||||||||||||||||||||||||||||||||||||||||||||||||||||||||||
Sbjct 28384         CAAACATCCGCGTTGCCATCGCGGGAGCCGGGGGGCGTATGGGCCGCCAGTTGATTCAGG

Query 32819         CGGCACTGGCATTAGAAGGCGTGCAGCTGGGCGCGGCGCTGGAGCGCGAAGGATCTTCTT
                    |||| ||||||||||| ||||||||| ||||||| ||||||||||| |||||||||||||
Sbjct 28444         CGGCGCTGGCATTAGAGGGCGTGCAGTTGGGCGCTGCGCTGGAGCGTGAAGGATCTTCTT

Query 32879         TACTGGGCAGCGACGCCGGTGAGCTGGCTGGTGCAGGGAAAACAGGCGTTACCGTGCAAA
                    |||||||||||||||||||||||||||| || || |||||||||||||||||||||||||
Sbjct 28504         TACTGGGCAGCGACGCCGGTGAGCTGGCCGGAGCCGGGAAAACAGGCGTTACCGTGCAAA

Query 32939         GCAGTCTTGATGCGATAAAAGATGATTTTGATGTGTTTATCGATTTTACCCGTCCGGAAG
                    |||| || |||||| |||||||||||||||||||||||||||||||||||||||||||||
Sbjct 28564         GCAGCCTCGATGCGGTAAAAGATGATTTTGATGTGTTTATCGATTTTACCCGTCCGGAAG

Query 32999         GTACGCTGAACCATCTCGCTTTTTGTCGCCAGCATGGCAAAGGGATGGTGATCGGCACTA
                    ||||||||||||||||||||||||||||||||||||||||||||||||||||||||||||
Sbjct 28624         GTACGCTGAACCATCTCGCTTTTTGTCGCCAGCATGGCAAAGGGATGGTGATCGGCACTA

Query 33059         CGGGGTTTGACGAAGCCGGAAAACAGGCAATTCGTGACGCCGCCGCCGATATTGCGATTG
                    ||||||||||||||||||| ||||| ||||||||||||||||| ||||||||||||||||
Sbjct 28684         CGGGGTTTGACGAAGCCGGTAAACAAGCAATTCGTGACGCCGCTGCCGATATTGCGATTG

Query 33119         TCTTTGCCGCCAATTTTAGCGTTGGCGTTAACGTCATGCTTAAGCTGCTGGAGAAAGCAG
                    ||||||| ||||||||||||||||||||||||||||||||||||||||||||||||||||
Sbjct 28744         TCTTTGCTGCCAATTTTAGCGTTGGCGTTAACGTCATGCTTAAGCTGCTGGAGAAAGCAG

Query 33179         CCAAAGTGATGGGTGACTACACCGATATTGAAATTATTGAAGCACATCATAGACATAAAG
                    |||||||||||||||||||||||||||| |||||||||||||||||||||||||||||||
Sbjct 28804         CCAAAGTGATGGGTGACTACACCGATATCGAAATTATTGAAGCACATCATAGACATAAAG

Query 33239         TTGATGCGCCGTCAGGCACCGCACTGGCAATGGGAGAGGCGATCGCCCACGCCCTTGATA
                    ||||||||||||||||||||||||||||||||||||||||||||||||||||||||||||
Sbjct 28864         TTGATGCGCCGTCAGGCACCGCACTGGCAATGGGAGAGGCGATCGCCCACGCCCTTGATA

Query 33299         AAGATCTGAAAGATTGCGCGGTCTACAGTCGTGAAGGCCATACCGGTGAACGTGTGCCTG
                    |||||||||||||||||||||||||||||||||||||||| |||||||||||||||||||
Sbjct 28924         AAGATCTGAAAGATTGCGCGGTCTACAGTCGTGAAGGCCACACCGGTGAACGTGTGCCTG

Query 33359         GTACCATTGGTTTTGCCACCGTGCGTGCAGGTGACATCGTTGGCGAACATACCGCGATGT
                    | ||||||||||||||||||||||||||||||||||||||||| ||||||||||||||||
Sbjct 28984         GCACCATTGGTTTTGCCACCGTGCGTGCAGGTGACATCGTTGGTGAACATACCGCGATGT

Query 33419         TTGCCGATATTGGCGAGCGTCTGGAGATCACCCATAAGGCGTCCAGCCGCATGACATTTG
                    ||||||||||||||||||||||||||||||||||||||||||||||||| ||||||||||
Sbjct 29044         TTGCCGATATTGGCGAGCGTCTGGAGATCACCCATAAGGCGTCCAGCCGTATGACATTTG

Query 33479         CTAACGGTGCGGTAAGATCGGCTTTGTGGTTGAGTGGTAAGGAAAATGGTCTTTTTGATA
                    ||||||| |||||||||||||||||||||||||||||||||||||  |||||||||||||
Sbjct 29104         CTAACGGCGCGGTAAGATCGGCTTTGTGGTTGAGTGGTAAGGAAAGCGGTCTTTTTGATA

Query 33539         TGCGAGATGTGCTTGATCTCAATAATTTGTAACCACAAAATGTTTATGATGATGCAAAAG
                    |||||||||| |||||||||||||||||||||||||||||| ||| | ||| ||||||| 
Sbjct 29164         TGCGAGATGTACTTGATCTCAATAATTTGTAACCACAAAATATTTGTTATGGTGCAAAAA

Query 33599         TAACATATTTAATTTATTAATTATAAAGGGCTTTAATTTTTAGCCCTTTTATTTTTGGTG
                    ||||| |||||||||||| |||||||||||||||||||||| ||||||||||||||||||
Sbjct 29224         TAACACATTTAATTTATTGATTATAAAGGGCTTTAATTTTTGGCCCTTTTATTTTTGGTG

Query 33659         TTATGCTTTTAATTTTTCTATAACTGCCAAAAATTACATGTTTTGTCTTCTATTTTTGTT
                    ||||| |||||| || ||||||| ||||||||||||||||||||||||||| ||||||||
Sbjct 29284         TTATGTTTTTAAATTGTCTATAAGTGCCAAAAATTACATGTTTTGTCTTCTGTTTTTGTT

Query 33719         GTCTTAATGTAAATTTTGACCATTTGGTCCACTTTTGCCTGCTCGTTTTTATTTCATGCA
                    || |||||||||||||||||||||||||||||||||  ||||||||||||||||||||||
Sbjct 29344         GTTTTAATGTAAATTTTGACCATTTGGTCCACTTTTTTCTGCTCGTTTTTATTTCATGCA

Query 33779         ATCTTCTTGCTGCGCAAGCGTTTTCCAGAACAGGTTAGATGATCTTTTTGTCGCTTAATG
                    ||||||||||||||||||||||||||||||||||||||||||||||||||||||||||||
Sbjct 29404         ATCTTCTTGCTGCGCAAGCGTTTTCCAGAACAGGTTAGATGATCTTTTTGTCGCTTAATG

Query 33839         CCTGTAAAACATGCATGAGCCACAAAATAATATAAAAAATCCTGCCATTAAGTTGACTTT
                    |||||||||||||||||||||||||||||||||||||||||| |||||||||||||||||
Sbjct 29464         CCTGTAAAACATGCATGAGCCACAAAATAATATAAAAAATCCCGCCATTAAGTTGACTTT

Query 33899         TAGCGCCCATATCTCCAGAATGCCGCCGTTTGCCAGAAATTCGTCGGTAAGCAGATTTGC
                    ||||||||||||||||||||||||||||||||||||||||||||||||||||||||||||
Sbjct 29524         TAGCGCCCATATCTCCAGAATGCCGCCGTTTGCCAGAAATTCGTCGGTAAGCAGATTTGC

Query 33959         ATTGATTTACGTCATCATTGTGAATTAATATGCAAATAAAGTGAGTGAATATTCTCTGGA
                    ||||||||||||||||||||||||||||||||||||||||||||||||||||||||||||
Sbjct 29584         ATTGATTTACGTCATCATTGTGAATTAATATGCAAATAAAGTGAGTGAATATTCTCTGGA

Query 34019         GGGTGTTTTGATTAAGTCAGCGCTATTGGTTCTGGAAGACGGAACCCAGTTTCACGGTCG
                    ||||||||||||||||||||||||||||||||||||||||||||||||||||||||||||
Sbjct 29644         GGGTGTTTTGATTAAGTCAGCGCTATTGGTTCTGGAAGACGGAACCCAGTTTCACGGTCG

Query 34079         GGCCATAGGGGCAACAGGTTCGGCGGTTGGGGAAGTCGTTTTCAATACTTCAATGACCGG
                    ||||||||||||||||||||||||||||||||||||||||||||||||||||||||||||
Sbjct 29704         GGCCATAGGGGCAACAGGTTCGGCGGTTGGGGAAGTCGTTTTCAATACTTCAATGACCGG

Query 34139         TTATCAAGAAATCCTCACTGATCCTTCCTATTCTCGTCAAATCGTTACTCTTACTTATCC
                    ||||||||||||||||||||||||||||||||||||||||||||||||||||||||||||
Sbjct 29764         TTATCAAGAAATCCTCACTGATCCTTCCTATTCTCGTCAAATCGTTACTCTTACTTATCC

Query 34199         CCATATTGGCAATGTCGGCACTAATGACGCCGATGAAGAATCTTCTCAGGTACATGCACA
                    ||||||||||||||||||||| ||||||||||||||||||||||||||||||||||||||
Sbjct 29824         CCATATTGGCAATGTCGGCACCAATGACGCCGATGAAGAATCTTCTCAGGTACATGCACA

Query 34259         AGGTCTGGTGATTCGCGACCTGCCGCTGATTGCCAGCAACTTCCGTAATACCGAAGACCT
                    ||||||||||||||||||||||||||||||||||||||||||||||||||||||||||||
Sbjct 29884         AGGTCTGGTGATTCGCGACCTGCCGCTGATTGCCAGCAACTTCCGTAATACCGAAGACCT

Query 34319         CTCTTCTTACCTGAAGCGCCATAACATCGTGGCGATTGCCGATATCGATACCCGTAAGCT
                    ||||||||||||||| ||||||||||||||||||||||||||||||||||||||||||||
Sbjct 29944         CTCTTCTTACCTGAAACGCCATAACATCGTGGCGATTGCCGATATCGATACCCGTAAGCT

Query 34379         GACGCGTTTACTGCGCGAGAAAGGCGCACAGAATGGCTGCATTATCGCAGGCGATAACCC
                    |||||||||||||||||||||||||||||||||||||||||||||||| |||||||||||
Sbjct 30004         GACGCGTTTACTGCGCGAGAAAGGCGCACAGAATGGCTGCATTATCGCGGGCGATAACCC

Query 34439         GGATGCGGCGCTGGCGTTAGAAAAAGCCCGCGCGTTCCCAGGTCTGAATGGCATGGATCT
                    ||||||||||||||||||||||||||||||||||||||||||||||||||||||||||||
Sbjct 30064         GGATGCGGCGCTGGCGTTAGAAAAAGCCCGCGCGTTCCCAGGTCTGAATGGCATGGATCT

Query 34499         GGCAAAAGAAGTGACCACCGCAGAAGCCTATAGCTGGACACAAGGGAGCTGGACGTTGAC
                    ||||||||||||||||||||||||||||||||||||||||||||||||||||||||||||
Sbjct 30124         GGCAAAAGAAGTGACCACCGCAGAAGCCTATAGCTGGACACAAGGGAGCTGGACGTTGAC

Query 34559         CGGCGGCCTGCCAGAAGCGAAAAAAGAAGACGAGCTGCCGTTCCACGTCGTGGCTTATGA
                    ||| ||||||||||||||||||||||||||||||||||||||||||||||||||||||||
Sbjct 30184         CGGTGGCCTGCCAGAAGCGAAAAAAGAAGACGAGCTGCCGTTCCACGTCGTGGCTTATGA

Query 34619         TTTTGGTGCCAAACGCAACATCCTGCGGATGCTGGTGGATAGAGGCTGTCGCCTGACCAT
                    |||||||||||| |||||||||||||||||||||||||||||||||||||||||||||||
Sbjct 30244         TTTTGGTGCCAAGCGCAACATCCTGCGGATGCTGGTGGATAGAGGCTGTCGCCTGACCAT

Query 34679         CGTTCCGGCGCAAACTTCTGCGGAAGATGTGCTGAAAATGAATCCAGACGGCATCTTCCT
                    ||||||||||||||||||||||||||||||||||||||||||||||||||||||||||||
Sbjct 30304         CGTTCCGGCGCAAACTTCTGCGGAAGATGTGCTGAAAATGAATCCAGACGGCATCTTCCT

Query 34739         CTCCAACGGTCCTGGCGACCCGGCCCCGTGCGATTACGCCATTACCGCCATCCAGAAATT
                    ||||||||||||||||||||||||||||||||||||||||||||||||||||||||||||
Sbjct 30364         CTCCAACGGTCCTGGCGACCCGGCCCCGTGCGATTACGCCATTACCGCCATCCAGAAATT

Query 34799         CCTCGAAACCGATATTCCGGTCTTCGGCATCTGCCTCGGTCATCAGCTGCTGGCGCTGGC
                    ||||||||||||||||||||| ||||||||||| ||||||||||||||||||||||||||
Sbjct 30424         CCTCGAAACCGATATTCCGGTATTCGGCATCTGTCTCGGTCATCAGCTGCTGGCGCTGGC

Query 34859         GAGCGGTGCGAAGACTGTCAAAATGAAATTTGGTCACCACGGCGGCAACCATCCGGTTAA
                    ||||||||||||||||||||||||||||||||||||||||||||||||||||||||||||
Sbjct 30484         GAGCGGTGCGAAGACTGTCAAAATGAAATTTGGTCACCACGGCGGCAACCATCCGGTTAA

Query 34919         AGATGTGGAGAAAAACGTGGTGATGATCACCGCCCAGAACCACGGTTTTGCGGTGGATGA
                    ||||||||||||||||||||| ||||||||||||||||||||||||||||||||||| ||
Sbjct 30544         AGATGTGGAGAAAAACGTGGTAATGATCACCGCCCAGAACCACGGTTTTGCGGTGGACGA

Query 34979         AGCAACATTACCTGCAAACCTGCGTGTCACGCATAAATCCCTGTTCGACGGTACGTTACA
                    ||||||||||||||||||||||||||||||||||||||||||||||||||||||||||||
Sbjct 30604         AGCAACATTACCTGCAAACCTGCGTGTCACGCATAAATCCCTGTTCGACGGTACGTTACA

Query 35039         GGGCATTCATCGCACCGATAAACCGGCGTTCAGCTTCCAGGGTCACCCTGAAGCCAGCCC
                    ||||||||||||||||||||||||||| |||||||||||||| |||||||||||||||||
Sbjct 30664         GGGCATTCATCGCACCGATAAACCGGCATTCAGCTTCCAGGGGCACCCTGAAGCCAGCCC

Query 35099         TGGTCCACACGACGCCGCGCCGTTGTTCGACCACTTTATCGAGTTAATTGAGCAGTACCG
                    ||||||||||||||||||||||||||||||||||||||||||||||||||||||||||||
Sbjct 30724         TGGTCCACACGACGCCGCGCCGTTGTTCGACCACTTTATCGAGTTAATTGAGCAGTACCG

Query 35159         TAAAACCGCTAAGTAATCAGGAGTAAAAGAGCCATGCCAAAACGTACAGATATAAAAAGT
                    ||||||||||||||||||||||||||||||||||||||||||||||||||||||||||||
Sbjct 30784         TAAAACCGCTAAGTAATCAGGAGTAAAAGAGCCATGCCAAAACGTACAGATATAAAAAGT

Query 35219         ATCCTGATTCTGGGTGCGGGCCCGATTGTTATCGGTCAGGCGTGTGAGTTTGACTACTCT
                    ||||||||||||||||||||||||||||||||||||||||||||||||||||||||||||
Sbjct 30844         ATCCTGATTCTGGGTGCGGGCCCGATTGTTATCGGTCAGGCGTGTGAGTTTGACTACTCT

Query 35279         GGCGCGCAAGCATGTAAAGCCCTGCGCGAAGAGGGTTACCGCGTCATTCTGGTGAACTCC
                    ||||||||||| |||||||||||||| |||||||||||||||||||||||||||||||||
Sbjct 30904         GGCGCGCAAGCGTGTAAAGCCCTGCGTGAAGAGGGTTACCGCGTCATTCTGGTGAACTCC

Query 35339         AACCCGGCGACCATCATGACCGACCCGGAAATGGCCGATGCGACCTACATCGAGCCGATT
                    ||||||||||||||||||||||||||||||||||| ||||| ||||||||||||||||||
Sbjct 30964         AACCCGGCGACCATCATGACCGACCCGGAAATGGCTGATGCAACCTACATCGAGCCGATT

Query 35399         CACTGGGAAGTGGTACGTAAGATTATTGAAAAAGAGCGCCCGGACGCGGTGCTGCCAACC
                    ||||||||||| ||||| ||||||||||||||||||||||||||||||||||||||||| 
Sbjct 31024         CACTGGGAAGTTGTACGCAAGATTATTGAAAAAGAGCGCCCGGACGCGGTGCTGCCAACG

Query 35459         ATGGGCGGTCAGACGGCGCTGAACTGCGCGCTGGAGCTGGAACGTCAGGGCGTGTTGGAA
                    ||||||||||||||||||||||||||||||||||||||||||||||||||||||||||||
Sbjct 31084         ATGGGCGGTCAGACGGCGCTGAACTGCGCGCTGGAGCTGGAACGTCAGGGCGTGTTGGAA

Query 35519         GAGTTCGGCGTCACCATGATTGGTGCCACTGCCGATGCGATTGATAAAGCAGAAGACCGC
                    |||||||| |||||||||||||||||||||||||||||||||||||||||||||||||||
Sbjct 31144         GAGTTCGGTGTCACCATGATTGGTGCCACTGCCGATGCGATTGATAAAGCAGAAGACCGC

Query 35579         CGTCGTTTCGACGTAGCGATGAAGAAAATTGGTCTGGAAACCGCGCGTTCCGGTATCGCA
                    ||||||||||||||||||||||||||||||||||||||||||||||||||||||||||||
Sbjct 31204         CGTCGTTTCGACGTAGCGATGAAGAAAATTGGTCTGGAAACCGCGCGTTCCGGTATCGCA

Query 35639         CATACGATGGAAGAAGCGCTGGCGGTTGCCGCTGACGTGGGCTTCCCGTGCATTATTCGC
                    || |||||||||||||||||||||||||||||||||||||||||||||||||||||||||
Sbjct 31264         CACACGATGGAAGAAGCGCTGGCGGTTGCCGCTGACGTGGGCTTCCCGTGCATTATTCGC

Query 35699         CCATCCTTTACCATGGGCGGTAGCGGCGGCGGTATCGCTTATAACCGCGAAGAGTTTGAA
                    ||||||||||||||||||||||||||||||||||||||||||||||| ||||||||||||
Sbjct 31324         CCATCCTTTACCATGGGCGGTAGCGGCGGCGGTATCGCTTATAACCGTGAAGAGTTTGAA

Query 35759         GAAATTTGCGCCCGCGGTCTGGATCTCTCTCCGACCAAAGAGTTGCTGATTGATGAGTCG
                    ||||||||||||||||||||||||||||||||||||||||||||||||||||||||||||
Sbjct 31384         GAAATTTGCGCCCGCGGTCTGGATCTCTCTCCGACCAAAGAGTTGCTGATTGATGAGTCG

Query 35819         CTGATCGGCTGGAAAGAGTACGAGATGGAAGTGGTGCGCGATAAAAACGACAACTGCATC
                    |||||||||||||||||||||||||||||||||||||| |||||||||||||||||||||
Sbjct 31444         CTGATCGGCTGGAAAGAGTACGAGATGGAAGTGGTGCGTGATAAAAACGACAACTGCATC

Query 35879         ATCGTCTGCTCTATCGAAAACTTTGATGCGATGGGCATCCACACCGGTGACTCCATCACT
                    ||||||||||||||||||||||| ||||||||||||||||||||||||||||||||||||
Sbjct 31504         ATCGTCTGCTCTATCGAAAACTTCGATGCGATGGGCATCCACACCGGTGACTCCATCACT

Query 35939         GTCGCGCCAGCCCAAACGCTGACCGACAAAGAATATCAAATCATGCGTAACGCCTCGATG
                    ||||||||||||||||||||||||||||||||||||||||||||||||||||||||||||
Sbjct 31564         GTCGCGCCAGCCCAAACGCTGACCGACAAAGAATATCAAATCATGCGTAACGCCTCGATG

Query 35999         GCGGTGCTGCGTGAAATCGGCGTTGAAACCGGTGGTTCCAATGTCCAGTTTGCGGTGAAC
                    ||||||||||||||||||||||||||||||||||||||||| || |||||||||||||||
Sbjct 31624         GCGGTGCTGCGTGAAATCGGCGTTGAAACCGGTGGTTCCAACGTTCAGTTTGCGGTGAAC

Query 36059         CCGAAAAACGGTCGCCTGATTGTTATCGAAATGAACCCACGCGTGTCCCGTTCTTCGGCG
                    |||||||||||||| |||||||||||||||||||||||||||||||||||||||||||||
Sbjct 31684         CCGAAAAACGGTCGTCTGATTGTTATCGAAATGAACCCACGCGTGTCCCGTTCTTCGGCG

Query 36119         CTGGCGTCGAAAGCGACCGGTTTCCCGATTGCTAAAGTGGCGGCGAAACTGGCGGTGGGT
                    ||||||||||||||||||||||||||||||||||||||||||||||||||||||||||||
Sbjct 31744         CTGGCGTCGAAAGCGACCGGTTTCCCGATTGCTAAAGTGGCGGCGAAACTGGCGGTGGGT

Query 36179         TACACCCTCGATGAACTGATGAACGACATCACTGGCGGACGTACTCCGGCCTCCTTCGAG
                    ||||||||||| ||||||||||||||||||||||||||||||||||||||||||||||||
Sbjct 31804         TACACCCTCGACGAACTGATGAACGACATCACTGGCGGACGTACTCCGGCCTCCTTCGAG

Query 36239         CCGTCCATCGATTACGTGGTTACCAAAATTCCTCGCTTCAACTTCGAAAAATTCGCCGGT
                    ||||||||||| || |||||||| ||||||||||||||||||||||||||||||||||||
Sbjct 31864         CCGTCCATCGACTATGTGGTTACTAAAATTCCTCGCTTCAACTTCGAAAAATTCGCCGGT

Query 36299         GCTAACGACCGTCTGACCACTCAGATGAAATCGGTTGGCGAAGTGATGGCGATTGGTCGC
                    ||||||||||||||||||||||||||||||||||||||||||||||||||||||||||||
Sbjct 31924         GCTAACGACCGTCTGACCACTCAGATGAAATCGGTTGGCGAAGTGATGGCGATTGGTCGC

Query 36359         ACGCAGCAGGAATCCCTGCAAAAAGCGCTGCGCGGCCTGGAAGTCGGTGCGACTGGATTC
                    ||||||||||||||||||||||||||||||||||||||||||||||||||||||||||||
Sbjct 31984         ACGCAGCAGGAATCCCTGCAAAAAGCGCTGCGCGGCCTGGAAGTCGGTGCGACTGGATTC

Query 36419         GACCCGAAAGTGAGCCTGGATGACCCGGAAGCGTTAACCAAAATCCGTCGCGAACTGAAA
                    ||||||||||||||||||||||||||||||||||||||||||||||||||||||||||||
Sbjct 32044         GACCCGAAAGTGAGCCTGGATGACCCGGAAGCGTTAACCAAAATCCGTCGCGAACTGAAA

Query 36479         GACGCAGGCGCAGAGCGTATCTGGTACATCGCCGATGCTTTCCGCGCGGGCCTGTCTGTG
                    |||||||||||||| ||||||||||||||||||||||| ||||| |||||||||||||||
Sbjct 32104         GACGCAGGCGCAGATCGTATCTGGTACATCGCCGATGCGTTCCGTGCGGGCCTGTCTGTG

Query 36539         GACGGCGTCTTCAACCTGACTAACATTGACCGCTGGTTCCTGGTACAGATTGAAGAACTG
                    |||||||||||||||||||| ||||||||||||||||||||||||||||||||||| |||
Sbjct 32164         GACGGCGTCTTCAACCTGACCAACATTGACCGCTGGTTCCTGGTACAGATTGAAGAGCTG

Query 36599         GTGCGTCTGGAAGAGAAAGTGGCGGAAGTGGGCATCACTGGCCTGAACGCTGAATTCCTG
                    ||||||||||||||||||||||||||||||||||||||||||||||||||||| ||||||
Sbjct 32224         GTGCGTCTGGAAGAGAAAGTGGCGGAAGTGGGCATCACTGGCCTGAACGCTGACTTCCTG

Query 36659         CGCCAGCTGAAACGCAAAGGCTTTGCCGATGCGCGCTTGGCAAAACTGGCGGGCGTACGC
                    ||||||||||||||||||||||||||||||||||||||||||||||||||||||||||||
Sbjct 32284         CGCCAGCTGAAACGCAAAGGCTTTGCCGATGCGCGCTTGGCAAAACTGGCGGGCGTACGC

Query 36719         GAAGCGGAAATCCGTAAGCTGCGTGACCAATATGACCTGCACCCGGTCTACAAGCGCGTG
                    ||||||||||||||||||||||||||||| ||||||||||||||||| || |||||||||
Sbjct 32344         GAAGCGGAAATCCGTAAGCTGCGTGACCAGTATGACCTGCACCCGGTTTATAAGCGCGTG

Query 36779         GATACCTGTGCGGCAGAGTTTGCCACCGACACCGCTTACATGTACTCCACTTATGAAGAA
                    |||||||||||||||||||| |||||||||||||||||||||||||||||||||||||||
Sbjct 32404         GATACCTGTGCGGCAGAGTTCGCCACCGACACCGCTTACATGTACTCCACTTATGAAGAA

Query 36839         GAGTGCGAAGCGAATCCGTCTACCGACCGTGAAAAAATCATGGTGCTTGGCGGCGGTCCA
                    |||||||||||||||||||||||||||||||||||||||||||||||||||||||| || 
Sbjct 32464         GAGTGCGAAGCGAATCCGTCTACCGACCGTGAAAAAATCATGGTGCTTGGCGGCGGCCCG

Query 36899         AACCGTATCGGTCAGGGTATCGAATTCGACTACTGCTGCGTACACGCCTCGCTGGCGCTG
                    ||||||||||||||||||||||||||||||||||| ||||||||||||||||||||||||
Sbjct 32524         AACCGTATCGGTCAGGGTATCGAATTCGACTACTGTTGCGTACACGCCTCGCTGGCGCTG

Query 36959         CGTGAAGACGGTTACGAAACCATTATGGTTAACTGTAACCCGGAAACCGTCTCTACCGAC
                    || |||||||||||||||||||||||||||||||||||||||||||||||||| ||||||
Sbjct 32584         CGCGAAGACGGTTACGAAACCATTATGGTTAACTGTAACCCGGAAACCGTCTCCACCGAC

Query 37019         TACGACACTTCCGATCGCCTCTACTTCGAGCCGGTAACTCTGGAAGATGTGCTGGAAATC
                    |||||||||||||| |||||||||||||||||||||||||||||||||||||||||||||
Sbjct 32644         TACGACACTTCCGACCGCCTCTACTTCGAGCCGGTAACTCTGGAAGATGTGCTGGAAATC

Query 37079         GTGCGTATTGAGAAGCCGAAAGGCGTTATCGTTCAGTACGGCGGTCAGACCCCGCTGAAA
                    |||||||| ||||||||||||||||||||||| |||||||||||||||||||||||||||
Sbjct 32704         GTGCGTATCGAGAAGCCGAAAGGCGTTATCGTCCAGTACGGCGGTCAGACCCCGCTGAAA

Query 37139         CTGGCGCGTGCACTGGAAGCCGCTGGCGTACCGGTTATCGGCACCAGCCCGGATGCTATC
                    |||||||| || |||||||| |||||||||||||||||||||||||||||||||||||||
Sbjct 32764         CTGGCGCGCGCGCTGGAAGCTGCTGGCGTACCGGTTATCGGCACCAGCCCGGATGCTATC

Query 37199         GACCGTGCGGAAGACCGTGAACGCTTCCAGCATGCGGTTGACCGTCTGAAACTGAAACAA
                    |||||||| |||||||||||||||||||||||||||||||| ||||||||||||||||||
Sbjct 32824         GACCGTGCAGAAGACCGTGAACGCTTCCAGCATGCGGTTGAGCGTCTGAAACTGAAACAA

Query 37259         CCGGCGAACGCCACCGTTACTGCTATTGAAATGGCAGTTGAGAAGGCAAAAGAGATTGGC
                    |||||||||||||||||||| |||||||||||||| || |||||||| ||||||||||||
Sbjct 32884         CCGGCGAACGCCACCGTTACCGCTATTGAAATGGCGGTAGAGAAGGCGAAAGAGATTGGC

Query 37319         TACCCGCTGGTGGTGCGTCCGTCTTACGTTCTCGGCGGTCGGGCGATGGAAATCGTCTAT
                    |||||||||||||| |||||||||||||||||||||||||||||||||||||||||||||
Sbjct 32944         TACCCGCTGGTGGTACGTCCGTCTTACGTTCTCGGCGGTCGGGCGATGGAAATCGTCTAT

Query 37379         GACGAAGCTGACCTGCGTCGCTACTTCCAGACGGCGGTTAGCGTGTCTAACGATGCGCCA
                    |||||||||||||||||||||||||||||||||||||| |||||||||||||||||||||
Sbjct 33004         GACGAAGCTGACCTGCGTCGCTACTTCCAGACGGCGGTCAGCGTGTCTAACGATGCGCCA

Query 37439         GTGTTGCTGGATCATTTCCTTGATGACGCAGTAGAAGTTGACGTGGATGCCATCTGCGAC
                    ||||||||||| || ||||| |||||||| ||||||||||||||||||||||||||||||
Sbjct 33064         GTGTTGCTGGACCACTTCCTCGATGACGCGGTAGAAGTTGACGTGGATGCCATCTGCGAC

Query 37499         GGCGAAATGGTGCTGATTGGCGGCATCATGGAGCACATCGAGCAGGCGGGCGTGCACTCC
                    ||||||||||||||||||||||||||||||||||| || |||||||||||||||||||||
Sbjct 33124         GGCGAAATGGTGCTGATTGGCGGCATCATGGAGCATATTGAGCAGGCGGGCGTGCACTCC

Query 37559         GGTGACTCCGCATGTTCGCTGCCAGCGTACACCTTAAGTCAGGAAATTCAGGATGTAATG
                    ||||||||||||||||| |||||||| ||||||||||||||||||||||||||||| |||
Sbjct 33184         GGTGACTCCGCATGTTCTCTGCCAGCCTACACCTTAAGTCAGGAAATTCAGGATGTGATG

Query 37619         CGCCAGCAGGTGCAGAAACTGGCCTTCGAATTGCAGGTGCGCGGCCTGATGAACGTGCAG
                    ||||||||||||||||||||||||||||||||||||||||||||||||||||||||||||
Sbjct 33244         CGCCAGCAGGTGCAGAAACTGGCCTTCGAATTGCAGGTGCGCGGCCTGATGAACGTGCAG

Query 37679         TTTGCGGTGAAAAACAACGAAGTCTACCTGATTGAAGTTAACCCGCGTGCGGCGCGTACC
                    ||||||||||||||||||||||||||||||||||||||||||||||||||||||||||||
Sbjct 33304         TTTGCGGTGAAAAACAACGAAGTCTACCTGATTGAAGTTAACCCGCGTGCGGCGCGTACC

Query 37739         GTTCCGTTCGTCTCCAAAGCCACCGGCGTACCGCTGGCAAAAGTGGCGGCGCGTGTGATG
                    ||||||||||||||||||||||||||||||||||||||||||||||||||||| ||||||
Sbjct 33364         GTTCCGTTCGTCTCCAAAGCCACCGGCGTACCGCTGGCAAAAGTGGCGGCGCGCGTGATG

Query 37799         GCTGGCAAATCGCTGGCTGAGCAGGGCGTAACCAAAGAAGTTATCCCGCCGTACTACTCG
                    ||||||||||||||||||||||||||||||||||||||||||||||||||||||||||||
Sbjct 33424         GCTGGCAAATCGCTGGCTGAGCAGGGCGTAACCAAAGAAGTTATCCCGCCGTACTACTCG

Query 37859         GTGAAAGAAGTGGTGCTGCCGTTCAATAAATTCCCGGGCGTTGACCCGCTGTTAGGGCCA
                    ||||||||||||||||||||||||||||||||||||||||||||||||||||||||||||
Sbjct 33484         GTGAAAGAAGTGGTGCTGCCGTTCAATAAATTCCCGGGCGTTGACCCGCTGTTAGGGCCA

Query 37919         GAAATGCGTTCTACCGGGGAAGTCATGGGCGTGGGCCGCACCTTCGCTGAAGCGTTTGCC
                    |||||||| |||||||||||||||||||||||||||||||||||||||||||||||||||
Sbjct 33544         GAAATGCGCTCTACCGGGGAAGTCATGGGCGTGGGCCGCACCTTCGCTGAAGCGTTTGCC

Query 37979         AAAGCGCAGCTGGGCAGCAACTCCACCATGAAGAAACACGGTCGTGCGCTGCTTTCCGTG
                    ||||||||||||||||||||||||||||||||||||||||||||||||||||||||||||
Sbjct 33604         AAAGCGCAGCTGGGCAGCAACTCCACCATGAAGAAACACGGTCGTGCGCTGCTTTCCGTG

Query 38039         CGCGAAGGCGATAAAGAACGCGTGGTGGACCTGGCGGCAAAACTGCTGAAACAGGGCTTC
                    ||||||||||||||||||||||||||||||||||||||||||||||||||||||||||||
Sbjct 33664         CGCGAAGGCGATAAAGAACGCGTGGTGGACCTGGCGGCAAAACTGCTGAAACAGGGCTTC

Query 38099         GAGCTGGATGCGACCCACGGCACGGCGATTGTGCTGGGCGAAGCGGGTATCAATCCGCGT
                    |||||||||||||||||||||||||||||||||||||||||||| |||||||| ||||||
Sbjct 33724         GAGCTGGATGCGACCCACGGCACGGCGATTGTGCTGGGCGAAGCAGGTATCAACCCGCGT

Query 38159         CTGGTAAACAAGGTGCATGAAGGCCGTCCGCACATTCAGGACCGTATCAAGAATGGCGAA
                    ||||||||||||||||||||||||||||||||||||||||||||||||||||||||||||
Sbjct 33784         CTGGTAAACAAGGTGCATGAAGGCCGTCCGCACATTCAGGACCGTATCAAGAATGGCGAA

Query 38219         TATACCTACATCATCAACACCACCTCAGGCCGTCGTGCGATTGAAGACTCCCGCGTGATC
                    ||||||||||||||||||||||||||||||||||||||||||||||||||||||||||| 
Sbjct 33844         TATACCTACATCATCAACACCACCTCAGGCCGTCGTGCGATTGAAGACTCCCGCGTGATT

Query 38279         CGTCGCAGTGCGCTGCAATATAAAGTGCATTATGACACCACCCTGAACGGTGGTTTCGCT
                    |||||||||||||||||||||||||||||||| ||||||||||||||||| || || || 
Sbjct 33904         CGTCGCAGTGCGCTGCAATATAAAGTGCATTACGACACCACCCTGAACGGCGGCTTTGCC

Query 38339         ACCGCGATGGCGCTGAATGCCGATGCGACTGAAAAAGTAATTTCGGTGCAGGAAATGCAC
                    ||||||||||||||||||||||||||||||||||||||||||||||||||||||||||||
Sbjct 33964         ACCGCGATGGCGCTGAATGCCGATGCGACTGAAAAAGTAATTTCGGTGCAGGAAATGCAC

Query 38399         GCACAGATCAAATAATAGCGTGTCATGGCGGATATTTTTCATCCGCTAATTTGATCGAAT
                    ||||||||||||||||||||||||||||| ||||||||||||||||||||||||||||||
Sbjct 34024         GCACAGATCAAATAATAGCGTGTCATGGCAGATATTTTTCATCCGCTAATTTGATCGAAT

Query 38459         AACTAATACGGTTCTCTGATGAGGACCGTTTTTTT-TGCCCATTAAGTAAATCTTTTGGG
                    |||||||||||||||||||||||||||||||||||-||||||||||||||||||||||||
Sbjct 34084         AACTAATACGGTTCTCTGATGAGGACCGTTTTTTTTTGCCCATTAAGTAAATCTTTTGGG

Query 38518         GAATCGATATTTTTGATGACATAAGCAGGATTTAGCTCACACTTATCGACGGTGAAGTTG
                    ||||||||||||||||||||||||||||||||||||||||||||||||||||||||||||
Sbjct 34144         GAATCGATATTTTTGATGACATAAGCAGGATTTAGCTCACACTTATCGACGGTGAAGTTG

Query 38578         CATACTATCGATATATCCACAATTTTAATATGGCCTTGTTTAATTGCTTCAAAACGAGTC
                    ||||||||||||||||||||||||||||||||||||||||||||||||||||||||||||
Sbjct 34204         CATACTATCGATATATCCACAATTTTAATATGGCCTTGTTTAATTGCTTCAAAACGAGTC

Query 38638         ATAGCCAGACTTTTAATTTGTGAAACTGGAGTTCGTATGTGTGAAGGATATGTTGAAAAA
                    ||||||||||||||||||||||||||||||||||||||||||||||||||||||||||||
Sbjct 34264         ATAGCCAGACTTTTAATTTGTGAAACTGGAGTTCGTATGTGTGAAGGATATGTTGAAAAA

Query 38698         CCACTCTACTTGTTAATCGCCGAATGGATGATGGCTGAAAATCGGTGGGTGATAGCAAGA
                    ||||||||||||||||||||||||||||||||||||||||||||||||||||||||||||
Sbjct 34324         CCACTCTACTTGTTAATCGCCGAATGGATGATGGCTGAAAATCGGTGGGTGATAGCAAGA

Query 38758         GAGATCTCTATTCATTTCGATATTGAACACAGCAAGGCGGTTAATACCCTGACTTATATT
                    ||||||||||||||||||||||||||||||||||||||||||||||||||||||||||||
Sbjct 34384         GAGATCTCTATTCATTTCGATATTGAACACAGCAAGGCGGTTAATACCCTGACTTATATT

Query 38818         CTGTCGGAAGTCACAGAAATAAGCTGCGAAGTTAAGATGATCCCTAATAAGCTGGAAGGG
                    ||||||||||||||||||||||||||||||||||||||||||||||||||||||||||||
Sbjct 34444         CTGTCGGAAGTCACAGAAATAAGCTGCGAAGTTAAGATGATCCCTAATAAGCTGGAAGGG

Query 38878         CGGGGATGCCAGTGTCAGCGACTGGTTAAAGTGGTCGATATCGATGAGCAAATTTACGCG
                    ||||||||||||||||||||||||||||||||||||||||||||||||||||||||||||
Sbjct 34504         CGGGGATGCCAGTGTCAGCGACTGGTTAAAGTGGTCGATATCGATGAGCAAATTTACGCG

Query 38938         CGCCTGCGCAATAACAGTCGGGAAAAATTAGTCGGCGTAAGAAAGACACCGCGTATTCCT
                    ||||||||||||||||||||||||||||||||||| ||||||||||| ||||||||||||
Sbjct 34564         CGCCTGCGCAATAACAGTCGGGAAAAATTAGTCGGTGTAAGAAAGACGCCGCGTATTCCT

Query 38998         GCCGTTCCGCTCACGGAACTTAACCGCGAGCAGAAGTGGCAGATGATGTTGTCAAAGAGT
                    ||||||||||||||||||||||||||||||||||||||||||||||||||||||||||||
Sbjct 34624         GCCGTTCCGCTCACGGAACTTAACCGCGAGCAGAAGTGGCAGATGATGTTGTCAAAGAGT

Query 39058         ATGCGTCGTTAATGTCATTTCGATGATACCGTGCGACCTGGTCGCCGGATGCGATGCTGG
                    ||||||||||||| | || ||| |||||||| ||| |||| | ||| ||||||||| || 
Sbjct 34684         ATGCGTCGTTAATTTTATCTCGTTGATACCGGGCGTCCTGCTTGCCAGATGCGATGTTGT

Query 39118         CGCATCTTATCCGGCCTACGGTTGCTCTCCAGCAGAGTTGGATAAGGCGTTTACGCCGCA
                     ||||||||++++++++++++++++++|||||||+++++++|  |||++++|++++||||
Sbjct 34744         AGCATCTTA------------------TCCAGCA-------ACCAGG----T----CGCA

Query 39178         TCCGGCAAGATCACCGTTTAGGCGTCACATCCGTCGTCCCCTGCAAACGGGGGCGATTTT
                    ||||||||||||||||||||||||||||||||||||||||||||||||||||||||||||
Sbjct 34771         TCCGGCAAGATCACCGTTTAGGCGTCACATCCGTCGTCCCCTGCAAACGGGGGCGATTTT

Query 39238         CCTCCATTTGCCTCAGTGGCTGTGTTTCATGTAACGATGCATGACAGCGCCCGACAAGAT
                    |||||||||||||||||||||| ||||||||||||||| |||||||||||||||||||||
Sbjct 34831         CCTCCATTTGCCTCAGTGGCTGCGTTTCATGTAACGATACATGACAGCGCCCGACAAGAT

Query 39298         CCTGATACTCTTTGGTATTCAACCGTTTCCAGTGTAACTCGTCGTCACTAACACTGCGTA
                    ||||||||||||||||||||||||||||||||||||||||||||||||||||| ||||||
Sbjct 34891         CCTGATACTCTTTGGTATTCAACCGTTTCCAGTGTAACTCGTCGTCACTAACATTGCGTA

Query 39358         CAGCGCGGGCTGGCGTACCCATCAACAACTGGCGTTTCTCGCCGTGAAAGCCTGCTTTGA
                    |||||||||||||||||||||||||||||||||||||||||||| ||||||| |||||||
Sbjct 34951         CAGCGCGGGCTGGCGTACCCATCAACAACTGGCGTTTCTCGCCGCGAAAGCCCGCTTTGA

Query 39418         CAAAGCTCATGGCGGCAACAATGCTCTCTTCGCCAATGACCGCGCCATCCATAATCACGC
                    ||||||||||||||||||||||||||||||||||||||||||||||||||||||||||||
Sbjct 35011         CAAAGCTCATGGCGGCAACAATGCTCTCTTCGCCAATGACCGCGCCATCCATAATCACGC

Query 39478         TGTTCATCCCGACCAATGCATCGCGACCAATCACACAACCATGCAGGATCGCTCCGTGCC
                    ||||||||||||||||||||||||||||||||| ||||||||||||||||||||||||||
Sbjct 35071         TGTTCATCCCGACCAATGCATCGCGACCAATCAAACAACCATGCAGGATCGCTCCGTGCC

Query 39538         CGATATGGCCGTTTTCCCCAACGATGGTGTCAGTGTCGGTGTAGCCATGCATAATGCAGC
                    ||||||||||||||||||||||||| ||||||||||||  ||||||||||||||||||||
Sbjct 35131         CGATATGGCCGTTTTCCCCAACGATAGTGTCAGTGTCGCAGTAGCCATGCATAATGCAGC

Query 39598         CATCCTGAATATTGGCTCCCGCTTGCACGATCAACCGCCCGTAGTCACCACGCAGTGAGG
                    ||||||||||||||||||||||||||||||||||||||||||||||||||||||||||||
Sbjct 35191         CATCCTGAATATTGGCTCCCGCTTGCACGATCAACCGCCCGTAGTCACCACGCAGTGAGG

Query 39658         CGAGTGGGCCGATGTAGACACCGGCTCCCACAATCACATCGCCAATCAAGACGGCACTGG
                    ||||||||||||||||||||||||||||||||||||||||||||||||||||||||||||
Sbjct 35251         CGAGTGGGCCGATGTAGACACCGGCTCCCACAATCACATCGCCAATCAAGACGGCACTGG

Query 39718         GATGGACAAACGCCGTCGGGTGAACCACCGGAATTAACCCCTCAAAGGCGTAATAGCTCA
                    ||||||||||||||||||||||||||||||||||||||||||||||||||||||||||||
Sbjct 35311         GATGGACAAACGCCGTCGGGTGAACCACCGGAATTAACCCCTCAAAGGCGTAATAGCTCA

Query 39778         CGGTTGTTAACGTCCTTTCCACACCGGATCGCGCTTCTCGGCAAACGCCAGCGGCCCTTC
                    ||||||||||||||||||||||||||||||||||||||||||||||||||||||||||||
Sbjct 35371         CGGTTGTTAACGTCCTTTCCACACCGGATCGCGCTTCTCGGCAAACGCCAGCGGCCCTTC

Query 39838         AATGGCATCTTCCGAATGCAGAACCGATGGATAGTGTTTCAACACGCCGCTGCGAATATA
                    ||||||||||||||||||||||||||||||||||||||||||||||||||||||||||||
Sbjct 35431         AATGGCATCTTCCGAATGCAGAACCGATGGATAGTGTTTCAACACGCCGCTGCGAATATA

Query 39898         GCTATACGATTCTTCTACCGGCATTTCGCTGGTGGTGCGGTAGATCTCTTTCAGCGCCGC
                    || ||||| |||||||||||||||||||||||||||||||||||||||||||||||||||
Sbjct 35491         GCGATACGCTTCTTCTACCGGCATTTCGCTGGTGGTGCGGTAGATCTCTTTCAGCGCCGC

Query 39958         AATCGCCAGCGGGGCGCTGTTAACCAGCTGCTGAGCCAGTTCGCGGGCGTTATCCATCAG
                    ||||||||||||||||||||||||||||||||||||||||||||||||||||||||||||
Sbjct 35551         AATCGCCAGCGGGGCGCTGTTAACCAGCTGCTGAGCCAGTTCGCGGGCGTTATCCATCAG

Query 40018         TTCCGCCTGGCTAACCACGCGGTTGACTATCCCCCAACGCAGCGCCTCTTCTGCGCCCAT
                    ||||||||||||||||||||||||||||||||||||||||||||||||||||||||||||
Sbjct 35611         TTCCGCCTGGCTAACCACGCGGTTGACTATCCCCCAACGCAGCGCCTCTTCTGCGCCCAT

Query 40078         TCGTCTGCCGGTCATCACCATTTCATTGACGATGGCAGGCGGCAGGATCTTCGGCAGACG
                    ||||||||||||||||||||||||||||||||||||||||||||||||||||||||||||
Sbjct 35671         TCGTCTGCCGGTCATCACCATTTCATTGACGATGGCAGGCGGCAGGATCTTCGGCAGACG

Query 40138         CAGCACACCGCCGCTGTCAGGAACGATGCCCAGTTTGGCTTCCGGCAGGGCGAAGCTGGC
                    ||||||||||||||||||||||||||||||||||||||||||||||||||||||||||||
Sbjct 35731         CAGCACACCGCCGCTGTCAGGAACGATGCCCAGTTTGGCTTCCGGCAGGGCGAAGCTGGC

Query 40198         GTTATCGGCACAAACAATAAAATCTGCCGCCAGCGCCAGTTCGAAACCGCCGCCAAAGGC
                    |||||||||||||||||||||||||||||||||||||||||| || ||||||||||||||
Sbjct 35791         GTTATCGGCACAAACAATAAAATCTGCCGCCAGCGCCAGTTCAAAGCCGCCGCCAAAGGC

Query 40258         GTAGCCGTTCACAGCTGCGATAACCGGTTTGTCGAGATTGAAAATTTCGGTTAATCCCGC
                     |||||||||||||||||||||||||||||||||||||||||||||||||||||||||||
Sbjct 35851         ATAGCCGTTCACAGCTGCGATAACCGGTTTGTCGAGATTGAAAATTTCGGTTAATCCCGC

Query 40318         AAAACCACCCGGGCCAAAGTCAGCATCCGGTGCTTCGCCTTCTGCTGCCGCTTTTAAATC
                    |||||||||||| |||||||||||||||||||||||||||||||||||||||||||||||
Sbjct 35911         AAAACCACCCGGACCAAAGTCAGCATCCGGTGCTTCGCCTTCTGCTGCCGCTTTTAAATC

Query 40378         CCAGCCCGCGGAAAAGAATTTCTCTCCGGCACCGGTAATAATGGCGACACGTAATTGCGG
                    |||||||||||||||||| |||||||||||||||||||||||||||||||||||||||||
Sbjct 35971         CCAGCCCGCGGAAAAGAACTTCTCTCCGGCACCGGTAATAATGGCGACACGTAATTGCGG

Query 40438         ATCGTCACGGAAATTTAGAAATACTTCGCCCATTTCAAAGCTGGTTTTTGCATCAATAGC
                    ||||||||||||||||||||||||||||||||||||||||||||||||||||||||||||
Sbjct 36031         ATCGTCACGGAAATTTAGAAATACTTCGCCCATTTCAAAGCTGGTTTTTGCATCAATAGC

Query 40498         ATTCGCTTTTGGGCGATCAAGAGTAATTTCCAGAATTGATCCATTGCGGGTCAGATGTAA
                    |||||||||||| |||||||| ||||||||||||||||||||||||||||||||||||||
Sbjct 36091         ATTCGCTTTTGGACGATCAAGGGTAATTTCCAGAATTGATCCATTGCGGGTCAGATGTAA

Query 40558         TGATTCACTCATTCCTTTTCTCCATTTTTGCTTTTTCAGGGACGACAACATCCCTGCAAA
                    ||||||||||||||||||||||||||||||||||||||||||||||||||||||||||||
Sbjct 36151         TGATTCACTCATTCCTTTTCTCCATTTTTGCTTTTTCAGGGACGACAACATCCCTGCAAA

Query 40618         AAATGCATATTGTTTTAGAGCGTGATTATTAGCTGGCAGGGTAGTTCCCTGCCGTTTCAT
                    |||||||||||||||||||| ||||||||||||||||||||||||||||||| |||||||
Sbjct 36211         AAATGCATATTGTTTTAGAGTGTGATTATTAGCTGGCAGGGTAGTTCCCTGCTGTTTCAT

Query 40678         TTATTTCAGATTCTTTCTAATTATTTTCCCCGAGCAATTACGTGGCAGATCTTTTCTGAT
                    ||||||||||||||||||||||||||||||||||||||||||||||||||||||||||||
Sbjct 36271         TTATTTCAGATTCTTTCTAATTATTTTCCCCGAGCAATTACGTGGCAGATCTTTTCTGAT

Query 40738         CTCCAGATAAGAGGGCACTTTAAATTTCGCCATATTTTGTTCGCAGAAGCGGAAAAATTC
                    ||||||||||||||||||||||||||||||||||||||||||||||||||||||||||||
Sbjct 36331         CTCCAGATAAGAGGGCACTTTAAATTTCGCCATATTTTGTTCGCAGAAGCGGAAAAATTC

Query 40798         CTCTTCGCTCAATGTTTCACCTTCATTCAGCACCACAAATGCTTTGATGGCTTCATCGCG
                    ||||||||||||||||||||||||||||||||||||||||||||||||||||||||||||
Sbjct 36391         CTCTTCGCTCAATGTTTCACCTTCATTCAGCACCACAAATGCTTTGATGGCTTCATCGCG

Query 40858         AATCGAATCTTTAATACCCACAACCACGATATCCTGAATTTTTGGATGGGTGGCGATGAT
                    |||||||||||||||||||||||||||||| ||||||||||| || || | |||||| ||
Sbjct 36451         AATCGAATCTTTAATACCCACAACCACGATGTCCTGAATTTTCGGGTGCGCGGCGATAAT

Query 40918         ATTTTCCAGCTCCACGCAGGAGACATTCTCGCCACCGCGTTTGATCATATTGCAGCGGCG
                    ||||||||||||||||||||||||||||||||| || ||||| |||||||||||||||||
Sbjct 36511         ATTTTCCAGCTCCACGCAGGAGACATTCTCGCCGCCACGTTTAATCATATTGCAGCGGCG

Query 40978         ATCGATGAAATAAAAAAAGCCTTCTTCGTCGCGGTATCCGGTATCGCCGGTATGCAGCCA
                    ||||| ||||||||||||| | ||||||||||||||||||||||||||||||||||||||
Sbjct 36571         ATCGACGAAATAAAAAAAGTCCTCTTCGTCGCGGTATCCGGTATCGCCGGTATGCAGCCA

Query 41038         GCCATCAGCTTCCAGCACTTTTGCAGTGGCTTTCGGGTTGAGAAAATACTCTTTGAAGAT
                    |||||| |||||||||||||| ||||||||||  ||||||||||| ||||||||||||||
Sbjct 36631         GCCATCGGCTTCCAGCACTTTCGCAGTGGCTTGTGGGTTGAGAAAGTACTCTTTGAAGAT

Query 41098         GGTTTTCCCTGGTACGCCTTTAATACAGATTTCACCGATCTCACCTGCCGGGAGCGGGCG
                    ||||||||| |||| ||||||||| |||||||||||||||||||| ||||||||||||||
Sbjct 36691         GGTTTTCCCAGGTATGCCTTTAATGCAGATTTCACCGATCTCACCAGCCGGGAGCGGGCG

Query 41158         ATTGTGATCGTCGCGGATCTCCGCGTCGTAGCAAAACCCCGCCCGACCAATCGACGGCCA
                    |||||||||||||||||||||||| ||||||||||||||| |||||||||||||||||||
Sbjct 36751         ATTGTGATCGTCGCGGATCTCCGCTTCGTAGCAAAACCCCACCCGACCAATCGACGGCCA

Query 41218         GCGTCGTTTATCGCCAGGGCGATCGCCGATAATGCCCACAATGGTTTCCGTCATCCCATA
                    |||||||||||||||||| |||||||||||||||||||||||||||||||||||||||||
Sbjct 36811         GCGTCGTTTATCGCCAGGACGATCGCCGATAATGCCCACAATGGTTTCCGTCATCCCATA

Query 41278         AGACGTCAGCAAGCGAACACCGAAGCGTTCACAAAATGTGTCTTTTTCCTGCTCCGACAA
                    |||||||||||||||||| ||||||||||||||||| |  ||||||||||||||||||||
Sbjct 36871         AGACGTCAGCAAGCGAACGCCGAAGCGTTCACAAAACGCATCTTTTTCCTGCTCCGACAA

Query 41338         GTTGAGATAAAACATCACTTCCCGCAGGCGGTGTTGCCGATCGTTCGCTGAAGGCGGCTG
                    ||||||||||||||||||||||||||||||||||||| ||||||||||||||||||||||
Sbjct 36931         GTTGAGATAAAACATCACTTCCCGCAGGCGGTGTTGCTGATCGTTCGCTGAAGGCGGCTG

Query 41398         CACCATCAACGTACGAATCATCATCGGAATACATTCGGTAATGGTGGCGCGGTACTTCTG
                     |||||||||||||| ||||||||||||||||||||||||| ||||||||||||||||||
Sbjct 36991         TACCATCAACGTACGGATCATCATCGGAATACATTCGGTAACGGTGGCGCGGTACTTCTG

Query 41458         TACCTGTCCCCAGAAGGCGCGGGCGCTGTATTTCTCGACCAGCACAAAGGTGGCCCCGGC
                    ||||||||||||||||||||||||||||||||||||||||||||||||||||||||||||
Sbjct 37051         TACCTGTCCCCAGAAGGCGCGGGCGCTGTATTTCTCGACCAGCACAAAGGTGGCCCCGGC

Query 41518         AGAAAACGCCGCCATCGCCGCAGTACACTGGCAATCGATATGAAACGCAGGCATTACCGT
                    ||||||||||||||||||||||||||||||||||||||||||||||||||||||||||||
Sbjct 37111         AGAAAACGCCGCCATCGCCGCAGTACACTGGCAATCGATATGAAACGCAGGCATTACCGT

Query 41578         CAGGTAGACGTCATCGTCACGCAGTGCACACTGCCAGGCGGAGTAATATCCAGCGAAGCG
                    ||||||||||||||||||||||||||||||||||||||||||||||||||||||||||||
Sbjct 37171         CAGGTAGACGTCATCGTCACGCAGTGCACACTGCCAGGCGGAGTAATATCCAGCGAAGCG

Query 41638         CAGGTTGTAATGGGTAATCACCACACCTTTCGGTCGGGAGGTGGTGCCGGAGGTGAAGAG
                    ||||||||||||||||||||||||||||||||||||||||||||||||||||||||||||
Sbjct 37231         CAGGTTGTAATGGGTAATCACCACACCTTTCGGTCGGGAGGTGGTGCCGGAGGTGAAGAG

Query 41698         AATTTCCGCCGTATCGTCAGTCGATAGCGGCGGTGCATAGCACAAGGTGGCAGGTTGTTG
                    ||||||||||||||||||||||||||||||||||||||||||||||||||||||||||||
Sbjct 37291         AATTTCCGCCGTATCGTCAGTCGATAGCGGCGGTGCATAGCACAAGGTGGCAGGTTGTTG

Query 41758         ATTTTTCAGTTGAGTAAACGAACTCACGCCATCATCAGCGGGAAGTGCCACATCTGTCAG
                    ||||||||||||||||||||||||||||||||||||||||||||||||||||||||||||
Sbjct 37351         ATTTTTCAGTTGAGTAAACGAACTCACGCCATCATCAGCGGGAAGTGCCACATCTGTCAG

Query 41818         GCAAATGTGCCGCAATTGAGTGGCATCTTCTTGCTGAATCTGTTGATACATAGGATAGAA
                    |||||||||||||||||||||||||||||| |||||||||||||||||||||||||||||
Sbjct 37411         GCAAATGTGCCGCAATTGAGTGGCATCTTCCTGCTGAATCTGTTGATACATAGGATAGAA

Query 41878         TTGCGCACTGGTCACCAGCAGGCACGCCTGGCTATTTTGCAGGATCCACGCACTTTCCTC
                    ||||||||||||||||||||||||||||||||||||||||||||||||||| ||||||||
Sbjct 37471         TTGCGCACTGGTCACCAGCAGGCACGCCTGGCTATTTTGCAGGATCCACGCGCTTTCCTC

Query 41938         GCGTAACAGGCGGGCGTTAATCGGCACCATAATCGCGCCAATTTTTGCCAGCCCGAACCA
                    ||  ||||||||||||||||||||||||||||||||||||||||||||||||||||||||
Sbjct 37531         GCACAACAGGCGGGCGTTAATCGGCACCATAATCGCGCCAATTTTTGCCAGCCCGAACCA

Query 41998         GCAAAAGATAAATTCCGGGCAGTTGTCGAGATGTAGTGCAACCTTGTCGCCTTTGCGAAT
                    ||||||||||||||||||||||||||||||||||||||||||||||||||||||||||||
Sbjct 37591         GCAAAAGATAAATTCCGGGCAGTTGTCGAGATGTAGTGCAACCTTGTCGCCTTTGCGAAT

Query 42058         CCCCAGCGTATAAAACAGGTTTGCCGTGCGGTTAATCTCCTGATTTAACTCAAGATAACT
                    ||||||||||||||||||||||||||||||||||||||||||||||||||||||||||||
Sbjct 37651         CCCCAGCGTATAAAACAGGTTTGCCGTGCGGTTAATCTCCTGATTTAACTCAAGATAACT

Query 42118         ATACCGGTTAACGACTCCGCCGCTGGATTCACAAATCAGCGCCGTTTTATGACCGTAAAC
                    ||||||||||||||||||||||||||||||||||||||||||||||||||||||||||||
Sbjct 37711         ATACCGGTTAACGACTCCGCCGCTGGATTCACAAATCAGCGCCGTTTTATGACCGTAAAC

Query 42178         GTCCGCCAGATCGTCCCACATTTGACGTAGATGTTGTCCGCCAATGATATCCATTGCACC
                    |||||| |||||||||||||||||||||||||||||||||||||||||||||||||||||
Sbjct 37771         GTCCGCAAGATCGTCCCACATTTGACGTAGATGTTGTCCGCCAATGATATCCATTGCACC

Query 42238         TCTATCCATTTTTGTTCGTTTGTTATTGGGCGGGCGCTAGTCAGGCAAGCCGACTGACGC
                    ||||||||||||||||||||||||||||||||||||||||||||||||||||||||||||
Sbjct 37831         TCTATCCATTTTTGTTCGTTTGTTATTGGGCGGGCGCTAGTCAGGCAAGCCGACTGACGC

Query 42298         CACGCGTTTAGTCCTCAACTTTGGCCAGACCTTTGCTGACCAACTCCTGAATGTCGTTTT
                    ||||||||||||||||||||||||||||||||||||||||||||||||||||||||||||
Sbjct 37891         CACGCGTTTAGTCCTCAACTTTGGCCAGACCTTTGCTGACCAACTCCTGAATGTCGTTTT

Query 42358         CGCTGTAGCCGATATTTTTCAAAATGGCAGCCGTGTCCATGCCATGTGAGGGCATTCCGC
                    ||||||||||||||||||||||||||||||||||||||||||||||||||||||||||||
Sbjct 37951         CGCTGTAGCCGATATTTTTCAAAATGGCAGCCGTGTCCATGCCATGTGAGGGCATTCCGC

Query 42418         GCCAGATTTGTCCGGGGTTATTTTTGAATTTCGGCATGATGTTCGGCCCTTTGCAGGTGC
                    ||||||||||||||||||||||||||||||||||||||||||||||||||||||||||||
Sbjct 38011         GCCAGATTTGTCCGGGGTTATTTTTGAATTTCGGCATGATGTTCGGCCCTTTGCAGGTGC

Query 42478         GACCATCCATCGTTTGCCACTGAGTGATTGATTCACGGGCAACATACTGTGGATTGCTTT
                    |||||||||||||||||||||||||||||||||| || || |||||||||||||||||||
Sbjct 38071         GACCATCCATCGTTTGCCACTGAGTGATTGATTCGCGAGCCACATACTGTGGATTGCTTT

Query 42538         CCAGTTCCGGTACGGTCAGTACTTTGGCACAGGCGATATTCAGTTCGGCAAAGCGTTCTT
                    ||||||||||||||||||| |||||||| ||||||||||||||||| |||||||||||||
Sbjct 38131         CCAGTTCCGGTACGGTCAGCACTTTGGCGCAGGCGATATTCAGTTCAGCAAAGCGTTCTT

Query 42598         TAACTTCTGCGATGGTATGTGCCGCCAGCCAGGCATCGAGTTTTTCTTCTACCAGTGGGC
                    | ||||| ||||||||||||| ||||||||||||||||||||| ||||| ||||||||||
Sbjct 38191         TTACTTCCGCGATGGTATGTGTCGCCAGCCAGGCATCGAGTTTCTCTTCAACCAGTGGGC

Query 42658         CGTAAGGGCATTCGATACGGTGGATAAGCTGAGTGCCTTCCGGGATTTCCGGCGTACCGA
                    ||||||||||||||||||||||||||||||||||||||||||||||||| ||||| || |
Sbjct 38251         CGTAAGGGCATTCGATACGGTGGATAAGCTGAGTGCCTTCCGGGATTTCTGGCGTGCCAA

Query 42718         GTAGATGTGCGAGGCCAATATCTTTAAAGCACTCTTCAATTTGGGTAATGCCCACCAGTT
                    | ||||||||||||||||||||||||||||||||||||||||||||||||||||||||||
Sbjct 38311         GCAGATGTGCGAGGCCAATATCTTTAAAGCACTCTTCAATTTGGGTAATGCCCACCAGTT

Query 42778         CCATCACGATGTAGCCGTCGGCACATTTATACAGACCGCAACCGGCATAGTAGGGATCTT
                    |||||||||||||||||||||||||||||||||||||||||||||| |||||||||||||
Sbjct 38371         CCATCACGATGTAGCCGTCGGCACATTTATACAGACCGCAACCGGCGTAGTAGGGATCTT

Query 42838         TACCTTTGCTCATGCGCGGGCACATTTCGCCGCCGTTGAAGTAATCCATCATGAAGTACT
                    ||||||||||||||||||||||||||||||||||||||||||||||||||||||||||||
Sbjct 38431         TACCTTTGCTCATGCGCGGGCACATTTCGCCGCCGTTGAAGTAATCCATCATGAAGTACT

Query 42898         GGCCCATACGCAGCATCACTTCATACATGGCGATGTCGATACTTTCGCCTTTACCGGTTT
                    ||||||||||||||||||||||||||||||||||||||||||||||||||||||||||||
Sbjct 38491         GGCCCATACGCAGCATCACTTCATACATGGCGATGTCGATACTTTCGCCTTTACCGGTTT

Query 42958         CACGCGCTTTATGCAGTGCTGCCAGCGCCGCCGTGGTGGCGGTCAGGCCAGAAAAGTAAT
                    ||||| ||||||||||||||||||||||||||||||||||||||||||||||||||||||
Sbjct 38551         CACGCACTTTATGCAGTGCTGCCAGCGCCGCCGTGGTGGCGGTCAGGCCAGAAAAGTAAT

Query 43018         CGGCGGTATACGGGAAGGCAGGCATTGGCTGGTCAACATCACCGTTCTGAATCAGGTAAC
                    ||||||||||||||||||||||||||||||||||||||||||||||||||||||||||||
Sbjct 38611         CGGCGGTATACGGGAAGGCAGGCATTGGCTGGTCAACATCACCGTTCTGAATCAGGTAAC

Query 43078         CACTGAAGGCCTGGGCGATGGTGTTATAGGCCGGAAGATTGGTGTACTCCTCGGTGCCGT
                    |||| |||||||||||||| ||||||||||||||||||||||||||||||||||||||||
Sbjct 38671         CACTAAAGGCCTGGGCGATAGTGTTATAGGCCGGAAGATTGGTGTACTCCTCGGTGCCGT

Query 43138         ACTGACCAAAACCGGACAGGTGAGCGATAACCAGTTTCGGGTTGTGTTGCCACAGTACTT
                    |||||||||||||||||||||||||||||||||||||||||||||| |||||||||||||
Sbjct 38731         ACTGACCAAAACCGGACAGGTGAGCGATAACCAGTTTCGGGTTGTGCTGCCACAGTACTT

Query 43198         CATCGGTAATGCCACGACGGGCAAAGGCCGGACCTTTACTGGCTTCGATGAAGATATCGG
                    ||||||||||||||||||||||||||||||||||||||||||||||||||||||||||||
Sbjct 38791         CATCGGTAATGCCACGACGGGCAAAGGCCGGACCTTTACTGGCTTCGATGAAGATATCGG

Query 43258         TGGTTTCCATTAATTTCAGAAACGCTTCGCGGCCTTCATCTTTGAAAATATTTAACGACA
                    ||||||||||||||||||||||||||||||||||||||||||||||||||||||||||||
Sbjct 38851         TGGTTTCCATTAATTTCAGAAACGCTTCGCGGCCTTCATCTTTGAAAATATTTAACGACA

Query 43318         GCGCGTGCAAATTGCGGCGGGAGAGTTGCGGGTAGTTCGGTTGAACGCGAATGGTGTCGG
                    ||||||||||||||||||||||||||||||||||||||||||||||||||||||||||||
Sbjct 38911         GCGCGTGCAAATTGCGGCGGGAGAGTTGCGGGTAGTTCGGTTGAACGCGAATGGTGTCGG

Query 43378         CCCAGGCGACGTTCTCGATCCAGATAACTTCCGCACCCCATTCTGCGAACATTTGCCCGG
                    |||||||||||||||||||||||||||||||||| |||||||||||||||||||||||||
Sbjct 38971         CCCAGGCGACGTTCTCGATCCAGATAACTTCCGCGCCCCATTCTGCGAACATTTGCCCGG

Query 43438         CGAACGGCCCGGCAATTTCGATACCGGAGAAGACAACGCGCAATCCGGCCAACGGCCCGA
                    | ||||| ||||| ||||||||||||||||||||||||||||||||||||||||||||||
Sbjct 39031         CAAACGGTCCGGCGATTTCGATACCGGAGAAGACAACGCGCAATCCGGCCAACGGCCCGA

Query 43498         ATTTCGGCATGGGTAGATGATCCATTATTAGCTCCTGAAAAATTTATGTAGCGCATGACT
                    ||||||||||||||||||||||||||||| ||||||||||||||||||||||||||||||
Sbjct 39091         ATTTCGGCATGGGTAGATGATCCATTATTTGCTCCTGAAAAATTTATGTAGCGCATGACT

Query 43558         GCCGGATGCGGCGTAAACGCCTTATCCGGCCTACATTCGTGCTCCCGTAGGCCTGATAAG
                    |||||||||||||||||||| |||||||||||||||||||||||||||||||||||||||
Sbjct 39151         GCCGGATGCGGCGTAAACGCTTTATCCGGCCTACATTCGTGCTCCCGTAGGCCTGATAAG

Query 43618         ACGCGTCAGCGTCGCATCAGGCAGCGCACGGACTTAGCGGTATTGCTTCAGCACCGCACG
                    |||| |||||||||||||||||||||||||||||||||||||||||||||||||||||||
Sbjct 39211         ACGCATCAGCGTCGCATCAGGCAGCGCACGGACTTAGCGGTATTGCTTCAGCACCGCACG

Query 43678         ACCCAGCGTCAGGATCTGCATTTCGTCAGATCCTCCGGAAACGCGGTCTACACGCAGGTC
                    ||||||||||||||||||||||||||||||||| ||||| ||||||||||||||||| ||
Sbjct 39271         ACCCAGCGTCAGGATCTGCATTTCGTCAGATCCCCCGGAGACGCGGTCTACACGCAGATC

Query 43738         ACGCCAGAAGCGGCTGATGCGGTGGTTGCCCGCAATCCCGACACCGCCCAGCACCTGCAT
                    ||||||||||||||||||||||||||||||||||||||||||||||||||||||||||||
Sbjct 39331         ACGCCAGAAGCGGCTGATGCGGTGGTTGCCCGCAATCCCGACACCGCCCAGCACCTGCAT

Query 43798         TGCGCTATCCACCACTTCAAATGCCGCATTGGCGCAGAAGTATTTGCACATCGCTGCATC
                    |||||||||||| |||||||||||||||||||||||||||||||||||||||||||||||
Sbjct 39391         TGCGCTATCCACAACTTCAAATGCCGCATTGGCGCAGAAGTATTTGCACATCGCTGCATC

Query 43858         GCCAGAGGTGATGGTGCCGTTGTCTGCTTTCCACGCTGCTTCATACAGCATGTTTTTCAT
                    ||||||||||||||||||||||||||||||||||||||||||||||||||||||||||||
Sbjct 39451         GCCAGAGGTGATGGTGCCGTTGTCTGCTTTCCACGCTGCTTCATACAGCATGTTTTTCAT

Query 43918         GGAGTTTAATTTGATCGCCATGTGGGCGAATTTTTCCTGAATCAACTGGAAACGACCAAT
                    ||||||||||||||||||||||||||||||||||||||||||||||||||||||||||||
Sbjct 39511         GGAGTTTAATTTGATCGCCATGTGGGCGAATTTTTCCTGAATCAACTGGAAACGACCAAT

Query 43978         AGCCTCGCCAAACTGCACGCGCTGGTTGGCGTAGCGCGCCGCATCTTCAAAGGCGCACAT
                    |||||||||||||||||||||||| |||||||||||||||||||||||||||||||||||
Sbjct 39571         AGCCTCGCCAAACTGCACGCGCTGATTGGCGTAGCGCGCCGCATCTTCAAAGGCGCACAT

Query 44038         CGCCGTACCGTAGTTGGTCAGGGCTACCAGGAAACGTTCATGGTCGAACTCTTCTTTGAC
                    |||||||||||||||||| |||||||||||||||||||||||||||||||||||||||||
Sbjct 39631         CGCCGTACCGTAGTTGGTGAGGGCTACCAGGAAACGTTCATGGTCGAACTCTTCTTTGAC

Query 44098         GCGGTTAAAGCCGTTACCTTCCCGACCGAACATGTCTTTCTCGTCCAGTTCCACATCGTC
                    |||||||||||||||||||||||||||||||||||||||||||||||||||||| |||||
Sbjct 39691         GCGGTTAAAGCCGTTACCTTCCCGACCGAACATGTCTTTCTCGTCCAGTTCCACGTCGTC

Query 44158         AAAGGTGATTTCACAGCAGCTATCCATACGCAGACCGAGCTTCTCAAGTTTGGTCACTTT
                    |||||||||||||||||||||||||||||||||||||||||| |||||||||||||||||
Sbjct 39751         AAAGGTGATTTCACAGCAGCTATCCATACGCAGACCGAGCTTTTCAAGTTTGGTCACTTT

Query 44218         GATGCCCGGTTTGCTCATATCAACAAACCATTCGGTGTAGACAGGTTTGTCCGGAGAAGC
                    ||||||||||||||||||||||||||||||||||||||||||||||||||||||||||||
Sbjct 39811         GATGCCCGGTTTGCTCATATCAACAAACCATTCGGTGTAGACAGGTTTGTCCGGAGAAGC

Query 44278         CCCGTCGCGCGCCATCACCACGATGTACGGGGTGTAGGCGCTACTGGTAATAAAACACTT
                    |||||||||||||||||||||||||||||||||||||||||| |||||||||||||||||
Sbjct 39871         CCCGTCGCGCGCCATCACCACGATGTACGGGGTGTAGGCGCTGCTGGTAATAAAACACTT

Query 44338         ACTACCATTAAGATAAATCTTACCATTTCTACGGGTATAAGTCGTTTTCAGGCTACCCAC
                    ||||||||||||||||||||||||||||||||||||||||||||||||||||||||||||
Sbjct 39931         ACTACCATTAAGATAAATCTTACCATTTCTACGGGTATAAGTCGTTTTCAGGCTACCCAC

Query 44398         GTCGGAGCCCGCGCCCGGTTCGGTAATCGCTGAGTTCCACATCTGCTTACCGGTGCCGCG
                    ||||||||||||||||||||||||||||||||||||||||||||||||||||||||||||
Sbjct 39991         GTCGGAGCCCGCGCCCGGTTCGGTAATCGCTGAGTTCCACATCTGCTTACCGGTGCCGCG

Query 44458         GAAAGCCATAATCTTGTCGATCTGCTCTTGTGTGCCTTCGCGCAGGAAGGTATTGAACCC
                    |||||||||||| |||||||||||||||||||||||||||||||||||||| ||||||||
Sbjct 40051         GAAAGCCATAATTTTGTCGATCTGCTCTTGTGTGCCTTCGCGCAGGAAGGTGTTGAACCC

Query 44518         GCCCGGCAACTGGTACAGTACATAGGTTGGTGCCCCCAGACGTCCCAGCTCCATCCACAC
                    |||||||||||||||||| |||||||||||||||||||||||||||||||||||||||||
Sbjct 40111         GCCCGGCAACTGGTACAGCACATAGGTTGGTGCCCCCAGACGTCCCAGCTCCATCCACAC

Query 44578         GGCGGCGAGAGTAACAAACCCCGCGTCCAGACCACCGTGCTCTTCAGGGATCAGCAGACT
                    ||||||||||||||||||||||||||||||||||||||||||||||||||||||||||||
Sbjct 40171         GGCGGCGAGAGTAACAAACCCCGCGTCCAGACCACCGTGCTCTTCAGGGATCAGCAGACT

Query 44638         GTCGATACCCATATCCGCCAGTGCTTTGACAAAACGTTCCGGGTAGACGCTGTCACGGTC
                    ||||||||||||||||||||||||||||||||||||||||||||||||||||||||||||
Sbjct 40231         GTCGATACCCATATCCGCCAGTGCTTTGACAAAACGTTCCGGGTAGACGCTGTCACGGTC

Query 44698         GCACTCGGCAAAATAGGCCTCCCAGTTTTCGCTGGCCATCAGTTCGCGGATACCGGCGAC
                    ||||||||||||||||||||||||||||||||||||||||||||||||||||||||||||
Sbjct 40291         GCACTCGGCAAAATAGGCCTCCCAGTTTTCGCTGGCCATCAGTTCGCGGATACCGGCGAC

Query 44758         AAACAGTTCCTGCTCATCATTTAAATTAAAATCCATCTTTCAACCTCTTGATATTTTGGG
                    ||||||||||||||||||||||||||||||||||||||||||||||||||||||||||||
Sbjct 40351         AAACAGTTCCTGCTCATCATTTAAATTAAAATCCATCTTTCAACCTCTTGATATTTTGGG

Query 44818         GGTTAATTAATCTTTCCAGTTCTGTTTCGCGTCTTTAATAAAGGAGAGCGTCACCATAAT
                    ||||||||||||||||||||||||||||||||||||||||||||||||||||||||||||
Sbjct 40411         GGTTAATTAATCTTTCCAGTTCTGTTTCGCGTCTTTAATAAAGGAGAGCGTCACCATAAT

Query 44878         GTTGACGAAGAACAGCGGGCATCCTCCGGCGATAATGGCAGTTTGAATCGGTTTCAGGCC
                    ||||||||||||||||||||||||||||||||||||||| ||||||||||||||||||||
Sbjct 40471         GTTGACGAAGAACAGCGGGCATCCTCCGGCGATAATGGCGGTTTGAATCGGTTTCAGGCC

Query 44938         GCCGAGCGCCAGCAAAACAATACCGATAATGCCAACCAGAATTGACCAACCGATACGCAC
                    |||||||||||||| |||||||||||||||||||||||||||||||||||||||||||||
Sbjct 40531         GCCGAGCGCCAGCAGAACAATACCGATAATGCCAACCAGAATTGACCAACCGATACGCAC

Query 44998         CAGCAGCGGTGGTTCTTCACCATCGCGTACTTCGCGGCAAGTGGACATCGCCAGGGTATA
                    |||||| |||||||||||||||||||||||||||||||||||||||||||||||||||||
Sbjct 40591         CAGCAGAGGTGGTTCTTCACCATCGCGTACTTCGCGGCAAGTGGACATCGCCAGGGTATA

Query 45058         AGAGCAGGCGTTAACCAGCGTAACGGTGGCAATAAAGCAGAGGATGAAGAAGCCCCACAT
                    ||||||||||||||||||||||||||||||||||||||||||||||||||||||||||||
Sbjct 40651         AGAGCAGGCGTTAACCAGCGTAACGGTGGCAATAAAGCAGAGGATGAAGAAGCCCCACAT

Query 45118         GGTGGCGGTGCTGAGCGGCAGAGCGGCCCAGGTTTCGATGATGGCGCGCGCCACACCGTA
                    ||||||||||||||| |||||||||||||||||||| |||||||||||||||||||||||
Sbjct 40711         GGTGGCGGTGCTGAGTGGCAGAGCGGCCCAGGTTTCAATGATGGCGCGCGCCACACCGTA

Query 45178         CTGTTCGATCAGATTTGGAATGTTGATGATGTTTTTATCTATCAACAGCAGAGTGTTACT
                    ||||||||||||||||||||||||||||||||||||||||||||||||||||||||||||
Sbjct 40771         CTGTTCGATCAGATTTGGAATGTTGATGATGTTTTTATCTATCAACAGCAGAGTGTTACT

Query 45238         ACCGAGTACAGTCCACAGGATCCAGGTGGATGCTGTCAGTCCCATCACCATGCCGAAGCA
                    ||||||||||||||||||||||||||| || |||||||| |||| |||||||||||||||
Sbjct 40831         ACCGAGTACAGTCCACAGGATCCAGGTTGACGCTGTCAGCCCCAGCACCATGCCGAAGCA

Query 45298         CAGTTCACGCACAGTACGACCACGGGAGATGCGGGCGAGGAAGATACTCATCTGGATGGC
                    ||||||||||||||||||||||||||||||||||||||||||||||||||||||||| ||
Sbjct 40891         CAGTTCACGCACAGTACGACCACGGGAGATGCGGGCGAGGAAGATACTCATCTGGATAGC

Query 45358         GTAAATCACCCACCATGCCCAGTAGAACACGGTCCAGCCCTGCGGGAAGCCGCCTTTAGC
                     |||||||||||||||||||||||||||||||||||||||||||||||||||||||||||
Sbjct 40951         ATAAATCACCCACCATGCCCAGTAGAACACGGTCCAGCCCTGCGGGAAGCCGCCTTTAGC

Query 45418         GATGGGATCGGTATAGAACAACATGCGCGGCAGATACATCAGCAACATCCCCACCGAATC
                    ||||||||||||||||||||||||||||||||||||||||||||||||||||||||||||
Sbjct 41011         GATGGGATCGGTATAGAACAACATGCGCGGCAGATACATCAGCAACATCCCCACCGAATC

Query 45478         GGTGAAGTAGTTCATGATGAAGCTGGCACCGCTGACGATGAACACCCAACCCAGCATCAG
                    |||||||||||||||||||||||||||||||||||| |||||||||||||||||||||||
Sbjct 41071         GGTGAAGTAGTTCATGATGAAGCTGGCACCGCTGACAATGAACACCCAACCCAGCATCAG

Query 45538         GAAGCTCAGGTAACTACGCACGTCACTGGCGATACGTACCCCTTTTTGCAGACCGCAGGC
                    ||||||||||||||||||||||||||||||||||||||||||||||||||||||||| ||
Sbjct 41131         GAAGCTCAGGTAACTACGCACGTCACTGGCGATACGTACCCCTTTTTGCAGACCGCAAGC

Query 45598         GACGCAAATGGCGTTGAGGATAATCCAGCAGGTAATGATGATAGCGTCCAGTTGCAGGGT
                    ||||||||||||||||||||||||||||||||||||||||||||||||||||||||||||
Sbjct 41191         GACGCAAATGGCGTTGAGGATAATCCAGCAGGTAATGATGATAGCGTCCAGTTGCAGGGT

Query 45658         ATGCGGAATGCCAAACAACCATTGCATACACTCGGTCACCAGCGGCGTGGCAAGGCCCAG
                    ||||||||||||||||||||||||||||||||||||||||||||||||||||||||||||
Sbjct 41251         ATGCGGAATGCCAAACAACCATTGCATACACTCGGTCACCAGCGGCGTGGCAAGGCCCAG

Query 45718         ACTGGTACCCATCGCGAAGATCAAGGCGACGAGATAGAAGTTGTCGACGATAGTGCCGAA
                    ||||||||||||||||||||||||||||||||||||||||||||||||||||||||||||
Sbjct 41311         ACTGGTACCCATCGCGAAGATCAAGGCGACGAGATAGAAGTTGTCGACGATAGTGCCGAA

Query 45778         CAACCCTTTGGCGTGTTTTTCACCTACCAGCGGCACCAGGGTGGAGCTGGGGCGAATCAC
                    ||||||||||||||||||||||||||||||||||||||| || |||||||||||||||||
Sbjct 41371         CAACCCTTTGGCGTGTTTTTCACCTACCAGCGGCACCAGTGTCGAGCTGGGGCGAATCAC

Query 45838         TTCCATTTTGCGGACAAAGAAGAAGTAAGCGAAGGCGACTGAAAGGAAGCTGTAAGTGGC
                    ||||||||||||||||||||||||||||||||||||||||||||||||||||||||||||
Sbjct 41431         TTCCATTTTGCGGACAAAGAAGAAGTAAGCGAAGGCGACTGAAAGGAAGCTGTAAGTGGC

Query 45898         CCACGGCAGAGGTCCCCAGAGGAACAAGCTGTAAGCCAGCCCCAACTCTTTCGCTCCTGT
                    ||||||||||||||||||| |||||||||||||||||||||||||||||||||| |||||
Sbjct 41491         CCACGGCAGAGGTCCCCAGTGGAACAAGCTGTAAGCCAGCCCCAACTCTTTCGCCCCTGT

Query 45958         CGAGTTCGGTTCTAAGCCAAACGGCGGGGTGGAGATGTAGTAGTAGATCTCAATCGATCC
                    ||||||||||||||||||||||||||||||||||||||||||||||||||||||||||||
Sbjct 41551         CGAGTTCGGTTCTAAGCCAAACGGCGGGGTGGAGATGTAGTAGTAGATCTCAATCGATCC

Query 46018         CCAGAACAGTACGGCAGCAGACGTACAGGAGGCGAACATCATAAAGATCCAACTGGCGGT
                    ||||||||||||||||||||||||||||||||||||||||||||||||||||||||||||
Sbjct 41611         CCAGAACAGTACGGCAGCAGACGTACAGGAGGCGAACATCATAAAGATCCAACTGGCGGT

Query 46078         ACTAAATTCAGGTGGTTCGTTACCTAAACGCTTTTTGGCATACGGGCCAAACACCAGCCA
                     |||||||| || |||||||||||||||||||||||||||||||||||||||||||||||
Sbjct 41671         GCTAAATTCTGGCGGTTCGTTACCTAAACGCTTTTTGGCATACGGGCCAAACACCAGCCA

Query 46138         GAACCAACCGAAAAGCATCACCACCATATACCATTCAAATGCCCATCCCCATACATTGGT
                    ||||||||||||||||||||||||||||||||||||||||||||||||||||||||||||
Sbjct 41731         GAACCAACCGAAAAGCATCACCACCATATACCATTCAAATGCCCATCCCCATACATTGGT

Query 46198         GACGTAACTGAATACAGCATTAATAACGACATTCGCCGCATCCAGATCTCTGACTGTAAG
                    |||||||||||||||||||||||||||||||||||| |||||||||||||||||||||||
Sbjct 41791         GACGTAACTGAATACAGCATTAATAACGACATTCGCTGCATCCAGATCTCTGACTGTAAG

Query 46258         CCAACAAAGTATGCCGACGATTATTAATGGCGGAAAGAAAACCTTCGGTTCTATTCCCGT
                    ||||||||||||||||||||||||||| ||||||||||||||||||||||||||||||||
Sbjct 41851         CCAACAAAGTATGCCGACGATTATTAACGGCGGAAAGAAAACCTTCGGTTCTATTCCCGT

Query 46318         TTTTCTCTTTTCATTCTTCATGAGTTAATTCCACTGTGAAAACGAATATTTATTTTGCGT
                    ||||||||||||||||||||||||||||||||||||||||||||||||||||||||||||
Sbjct 41911         TTTTCTCTTTTCATTCTTCATGAGTTAATTCCACTGTGAAAACGAATATTTATTTTGCGT

Query 46378         TCCCGTTTGTTTTATTTTTGTTAACATTTAATATAATTATTATTAACCTCATGGACGCGT
                    |||||||||||||||||||||||||||||||||||||||||||||||||| |||||||||
Sbjct 41971         TCCCGTTTGTTTTATTTTTGTTAACATTTAATATAATTATTATTAACCTCGTGGACGCGT

Query 46438         TAATGGCTAACTCATAATGGGTATTCAATAAGCTGCATTCTGTGATTGTTATCACATTTT
                    ||||||||||||||||||||||||||||||||||| |||||||||||| |||||||||||
Sbjct 42031         TAATGGCTAACTCATAATGGGTATTCAATAAGCTGTATTCTGTGATTGGTATCACATTTT

Query 46498         TGTTTCGGGTGAATAGAGGGCGCTTTTCTCGTTAATTTTGATTATTAATCAGTTTGTTAT
                    ||||||||||||||||||||||+|||| |||||||||||||||| |||||||||||||||
Sbjct 42091         TGTTTCGGGTGAATAGAGGGCG-TTTTTTCGTTAATTTTGATTAATAATCAGTTTGTTAT

Query 46558         GTTATGTTGCGAGTAAAAAAATAGCATCTGACTTTCAATATTGGTGATCCATAAAACAAT
                    | | ||||| ||||+|||||||| ||||||||||||||||||||||||||||||||||||
Sbjct 42150         GCTCTGTTGTGAGT-AAAAAATAACATCTGACTTTCAATATTGGTGATCCATAAAACAAT

Query 46618         ATTGAAAATTTCTTTTTGCTACGCCGTGTTTTCAATATTGGTGAGGAACTTAACAATATT
                    ||||||||||||||||||||||||||||||||||||||||||||||||||||||||||||
Sbjct 42209         ATTGAAAATTTCTTTTTGCTACGCCGTGTTTTCAATATTGGTGAGGAACTTAACAATATT

Query 46678         GAAAGTTGGATTTATCTGCGTGTGACATTTTCAATATTGGTGATTAAAGTTTTATTTCCA
                    |||||||||||||||||||||||||||||||||||||||||||||||||||||||||| |
Sbjct 42269         GAAAGTTGGATTTATCTGCGTGTGACATTTTCAATATTGGTGATTAAAGTTTTATTTCAA

Query 46738         AATTAAAGGGCATGATATCTGTAATTAACACCACCGATATGAACGACGTTTCCTTCATGA
                    ||||||||||| ||||||||||||||||||||||||||||||||||||||||||||||||
Sbjct 42329         AATTAAAGGGCGTGATATCTGTAATTAACACCACCGATATGAACGACGTTTCCTTCATGA

Query 46798         TTTCTGGAGATGCAATGAAGATTATTACTTGCTATAAGTGCGTGCCTGATGAACAGGATA
                    ||||||||||||||||||||||||||||||||||||||||||||||||||||||||||||
Sbjct 42389         TTTCTGGAGATGCAATGAAGATTATTACTTGCTATAAGTGCGTGCCTGATGAACAGGATA

Query 46858         TTGCGGTCAATAATGCTGATGGTTCGTTAGACTTCAGTAAAGCCGATGCCAAAATAAGCC
                    ||||||||||||||||||||||||| ||||||||||| ||||||||||||||||||||||
Sbjct 42449         TTGCGGTCAATAATGCTGATGGTTCATTAGACTTCAGCAAAGCCGATGCCAAAATAAGCC

Query 46918         AATACGATCTCAACGCTATTGAAGCGGCTTGCCAGCTAAAGCAACAGGCAGCAGAGGCGC
                    ||||||||||||||||||||||||||||||||||||||||||||||||||||||||||||
Sbjct 42509         AATACGATCTCAACGCTATTGAAGCGGCTTGCCAGCTAAAGCAACAGGCAGCAGAGGCGC

Query 46978         AGGTGACGGCCCTAAGTGTGGGCGGTAAAGCCCTGACCAACGCCAAAGGGCGTAAAGATG
                    ||||||| ||| ||||||||||||||||||||||||||||||||||||||||||||||||
Sbjct 42569         AGGTGACAGCCTTAAGTGTGGGCGGTAAAGCCCTGACCAACGCCAAAGGGCGTAAAGATG

Query 47038         TGCTATCGCGCGGTCCGGATGAACTGATTGTGGTGATTGATGACCAGTTCGAGCAGGCAC
                    ||||||||||||| ||||||||||||||||||||||||||||||||||||||||||||||
Sbjct 42629         TGCTATCGCGCGGCCCGGATGAACTGATTGTGGTGATTGATGACCAGTTCGAGCAGGCAC

Query 47098         TGCCGCAACAAACGGCGAGCGCACTGGCTGCAGCCGCCCAGAAAGCAGGCTTTGATTTGA
                    |||||||||||||||||||||||||||||||||||||||||||||||||||||||| |||
Sbjct 42689         TGCCGCAACAAACGGCGAGCGCACTGGCTGCAGCCGCCCAGAAAGCAGGCTTTGATCTGA

Query 47158         TCCTCTGTGGCGATGGTTCTTCCGACCTTTATGCCCAGCAGGTTGGTTTGCTGGTAGGCG
                    ||||||||||||||||||||||||||||||||||||||||||||||| ||||||| ||||
Sbjct 42749         TCCTCTGTGGCGATGGTTCTTCCGACCTTTATGCCCAGCAGGTTGGTCTGCTGGTGGGCG

Query 47218         AAATCCTCAATATTCCGGCAGTTAACGGCGTCAGCAAAATTATCTCCCTGACGGCAGATA
                    ||||||||||||||||||||||||||||||||||||||||||||||||||||||||||||
Sbjct 42809         AAATCCTCAATATTCCGGCAGTTAACGGCGTCAGCAAAATTATCTCCCTGACGGCAGATA

Query 47278         CCCTCACCGTTGAGCGCGAACTGGAAGATGAAACCGAAACCTTAAGCATTCCACTGCCTG
                    |||||||||||||||||||||||||||||||||||||||||||||||||||| |||||||
Sbjct 42869         CCCTCACCGTTGAGCGCGAACTGGAAGATGAAACCGAAACCTTAAGCATTCCGCTGCCTG

Query 47338         CGGTTGTTGCTGTTTCCACTGATATCAACTCCCCACAAATTCCTTCGATGAAAGCCATTC
                    ||||||||||||||||||||||||||||||||||||||||||||||||||||||||||||
Sbjct 42929         CGGTTGTTGCTGTTTCCACTGATATCAACTCCCCACAAATTCCTTCGATGAAAGCCATTC

Query 47398         TCGGCGCGGCGAAAAAGCCAGTCCAGGTATGGTCGGCGGCGGATATCGGTTTTAACGCAG
                    ||||||||||||||||||| |||||||||||||||||||||||||| |||||||||||||
Sbjct 42989         TCGGCGCGGCGAAAAAGCCCGTCCAGGTATGGTCGGCGGCGGATATTGGTTTTAACGCAG

Query 47458         AGGCAGCATGGTCAGAACAACAGGTTGCCGCGCCGAAACAGCGCGAGCGTCAGCGCATCG
                    ||||||| |||||||||||||||||||||||||||||||||||||| |||||||||||||
Sbjct 43049         AGGCAGCCTGGTCAGAACAACAGGTTGCCGCGCCGAAACAGCGCGAACGTCAGCGCATCG

Query 47518         TGATTGAAGGCGACGGCGAAGAACAGATCGCCGCATTTGCTGAAAATCTTCGCAAAGTCA
                    ||||||||||||||||||||||||||||||||||||||||||||||||||||||||||||
Sbjct 43109         TGATTGAAGGCGACGGCGAAGAACAGATCGCCGCATTTGCTGAAAATCTTCGCAAAGTCA

Query 47578         TTTAATTACAGGGGATGCTATGAACACGTTTTCTCAAGTCTGGGTATTCAGCGATACCCC
                    ||||||||||||||||||||||||||||||||||||||||||||||||||||||||||||
Sbjct 43169         TTTAATTACAGGGGATGCTATGAACACGTTTTCTCAAGTCTGGGTATTCAGCGATACCCC

Query 47638         TTCTCGTCTGCCGGAACTGATGAACGGTGCGCAGGCTTTAGCTAATCAAATCAATGCCTT
                    ||||||||||||||||||||||||||||||||||||||||||||||||||||||  ||||
Sbjct 43229         TTCTCGTCTGCCGGAACTGATGAACGGTGCGCAGGCTTTAGCTAATCAAATCAACACCTT

Query 47698         TGTCCTCAATGATGCCGACGGCGCACAGGCAATCCAGCTCGGCGCTAATCATGTCTGGAA
                    ||||||||||||||||||||||||||||||||||||||||||||||||||||||||||||
Sbjct 43289         TGTCCTCAATGATGCCGACGGCGCACAGGCAATCCAGCTCGGCGCTAATCATGTCTGGAA

Query 47758         ATTAAACGGCAAACCGGACGATCGGATGATCGAAGATTACGCCAGTGTCATGGCTGACAC
                    ||||||||||||||||||||||||||||||||||||||||||| ||||||||||||||||
Sbjct 43349         ATTAAACGGCAAACCGGACGATCGGATGATCGAAGATTACGCCGGTGTCATGGCTGACAC

Query 47818         TATTCGCCAGCACGGTGCAGACGGCCTGGTGCTGTTGCCAAACACCCGTCGCGGCAAATT
                    ||||||||||||||| |||||||||||||||||| |||||||||||||||||||||||||
Sbjct 43409         TATTCGCCAGCACGGCGCAGACGGCCTGGTGCTGCTGCCAAACACCCGTCGCGGCAAATT

Query 47878         ACTGGCGGCAAAACTGGGTTATCGCCTTAAAGCGGCGGTGTCTAACGATGCCAGCACCGT
                    ||||||||||||||||||||||||||||||||||||||||||||||||||||||||||||
Sbjct 43469         ACTGGCGGCAAAACTGGGTTATCGCCTTAAAGCGGCGGTGTCTAACGATGCCAGCACCGT

Query 47938         CAGCGTACAGGACGGTAAAGCAACAGTGAAACATATGGTTTACGGTGGTCTGGCGATTGG
                    ||||||||||||||||||||| ||||||||||| ||||||||||||||||||||||||||
Sbjct 43529         CAGCGTACAGGACGGTAAAGCGACAGTGAAACACATGGTTTACGGTGGTCTGGCGATTGG

Query 47998         CGAAGAACGCATTGCCACGCCGTATGCGGTACTGACCATCAGCAGCGGCACGTTCGATGC
                    ||||||||||||||||||||||||||||||||||||||||||||||||||||||||||||
Sbjct 43589         CGAAGAACGCATTGCCACGCCGTATGCGGTACTGACCATCAGCAGCGGCACGTTCGATGC

Query 48058         GGCTCAGCCAGACGCGTCACGCACTGGCGAAACGCACACCGTGGAGTGGCAGGCTCCGGC
                    ||||||||||||||||||||||||||||||||||||||||||||||||||||||||||||
Sbjct 43649         GGCTCAGCCAGACGCGTCACGCACTGGCGAAACGCACACCGTGGAGTGGCAGGCTCCGGC

Query 48118         TGTGGCGATTACCCGCACGGCAACCCAGGCGCGCCAGAGCAACAGCGTCGATCTCGACAA
                    ||||||||||||||||||||||||||||||||||||||||||||||||||||||||||||
Sbjct 43709         TGTGGCGATTACCCGCACGGCAACCCAGGCGCGCCAGAGCAACAGCGTCGATCTCGACAA

Query 48178         AGCCCGCCTGGTGGTCAGCGTCGGTCGCGGTATTGGCAGCAAAGAGAACATTGCGCTGGC
                    |||||| |||||||||||||||||||||||||||||||||||||||||||||||||||||
Sbjct 43769         AGCCCGTCTGGTGGTCAGCGTCGGTCGCGGTATTGGCAGCAAAGAGAACATTGCGCTGGC

Query 48238         AGAACAGCTTTGCAAGGCGATAGGTGCGGAGTTGGCCTGTTCTCGTCCGGTGGCAGAAAA
                    |||||||||||||||||||||||||||||||||||||||||||||||||||||| |||||
Sbjct 43829         AGAACAGCTTTGCAAGGCGATAGGTGCGGAGTTGGCCTGTTCTCGTCCGGTGGCGGAAAA

Query 48298         CGAAAAATGGATGGAGCACGAACGCTATGTCGGTATCTCCAACCTGATGCTGAAACCTGA
                    ||||||||||||||||||||||||||||||||||||||||||||||||||||||||||||
Sbjct 43889         CGAAAAATGGATGGAGCACGAACGCTATGTCGGTATCTCCAACCTGATGCTGAAACCTGA

Query 48358         ACTGTACCTAGCTGTGGGGATCTCCGGGCAGATCCAGCACATGGTTGGCGCTAACGCGTC
                    ||||||||| || |||||||||||||||||||||||||||||||||||||||||||||||
Sbjct 43949         ACTGTACCTGGCGGTGGGGATCTCCGGGCAGATCCAGCACATGGTTGGCGCTAACGCGTC

Query 48418         GCAAACCATTTTCGCCATCAATAAAGATAAAAATGCGCCGATCTTCCAGTACGCGGATTA
                    ||||||||||||||||||||||||||||||||||||||||||||||||||||||||||||
Sbjct 44009         GCAAACCATTTTCGCCATCAATAAAGATAAAAATGCGCCGATCTTCCAGTACGCGGATTA

Query 48478         CGGCATTGTTGGCGACGCCGTGAAGATCCTTCCGGCGCTGACCGCAGCTTTAGCGCGTTG
                    ||||||||||||||||||||||||||||||||||||||||||||||||||||||||||||
Sbjct 44069         CGGCATTGTTGGCGACGCCGTGAAGATCCTTCCGGCGCTGACCGCAGCTTTAGCGCGTTG

Query 48538         ATCCACTCTGGCAGGGCTGCATTTTGGTCCTGCCGCTGACAGGGAGCTCTTATGTCCGAA
                    ||||||||||||||||||||||||||| ||||||||||||||||||||||||||||||||
Sbjct 44129         ATCCACTCTGGCAGGGCTGCATTTTGGCCCTGCCGCTGACAGGGAGCTCTTATGTCCGAA

Query 48598         GATATCTTTGACGCCATCATCGTCGGTGCAGGGCTTGCCGGTTCGGTTGCCGCACTGGTG
                    ||||||||||||||||||||||||||||||||||||||||||||||||||||||||||||
Sbjct 44189         GATATCTTTGACGCCATCATCGTCGGTGCAGGGCTTGCCGGTTCGGTTGCCGCACTGGTG

Query 48658         CTCGCCCGCGAAGGGGCGCAAGTGTTAGTTATCGAGCGTGGCAATTCCGCAGGTGCCAAG
                    |||||||||||||| |||||||||||||||||||||||||||||||||||||||||||||
Sbjct 44249         CTCGCCCGCGAAGGTGCGCAAGTGTTAGTTATCGAGCGTGGCAATTCCGCAGGTGCCAAG

Query 48718         AACGTCACCGGCGGGCGTCTCTATGCCCACAGCCTGGAACACATTATTCCTGGTTTCGCC
                    |||||||||||||||||||||||||||||||| |||||||||||||||||||||||||||
Sbjct 44309         AACGTCACCGGCGGGCGTCTCTATGCCCACAGTCTGGAACACATTATTCCTGGTTTCGCC

Query 48778         GAATCCGCCCCGGTAGAACGCCTGATCACCCATGAAAAACTCGCGTTTATGACGGAAAAG
                    || |||||||| ||||||||||||||||||||||||||||||||||||||||||||||||
Sbjct 44369         GACTCCGCCCCCGTAGAACGCCTGATCACCCATGAAAAACTCGCGTTTATGACGGAAAAG

Query 48838         TCAGCGATGACTATGGACTACTGCAACGGTGACGAAACCTCGCCATCCCAGCGTTCTTAC
                    |||||||||||||||||||||||||| |||||||||||||||||||||||||||||||||
Sbjct 44429         TCAGCGATGACTATGGACTACTGCAATGGTGACGAAACCTCGCCATCCCAGCGTTCTTAC

Query 48898         TCCGTTTTGCGCAGTAAATTTGATGCCTGGCTGATGGAGCAGGCCGAAGAAGCGGGCGCG
                    ||||||||||||||||||||||||||||||||||||||||||||||||||||||||||||
Sbjct 44489         TCCGTTTTGCGCAGTAAATTTGATGCCTGGCTGATGGAGCAGGCCGAAGAAGCGGGCGCG

Query 48958         CAGTTAATTACCGGGATCCGCGTCGATAACCTCGTACAGCGCGATGGCAAAGTCGTCGGT
                    ||||||||||||||||||||||||||||||||||||||||||||||||||||||||||||
Sbjct 44549         CAGTTAATTACCGGGATCCGCGTCGATAACCTCGTACAGCGCGATGGCAAAGTCGTCGGT

Query 49018         GTAGAAGCCGATGGCGATGTGATTGAAGCGAAAACGGTGATCCTTGCTGATGGAGTGAAC
                    ||||||||||||||||||||||||||||||||||||||||||||||||||||| ||||||
Sbjct 44609         GTAGAAGCCGATGGCGATGTGATTGAAGCGAAAACGGTGATCCTTGCTGATGGGGTGAAC

Query 49078         TCCATCCTTGCCGAAAAGCTGGGGATGGCAAAACGCGTTAAACCGACGAATGTGGCGGTT
                    |||||||||||||||||  ||||||||||||||||||| ||||||||| |||||||||||
Sbjct 44669         TCCATCCTTGCCGAAAAATTGGGGATGGCAAAACGCGTCAAACCGACGGATGTGGCGGTT

Query 49138         GGCGTGAAGGAACTGATCGAGTTACCGAAGTCGGTTATTGAAGACCGTTTTCAGTTGCAG
                    ||||||||||||||||||||||||||||||||||||||||||||||||||||||||||||
Sbjct 44729         GGCGTGAAGGAACTGATCGAGTTACCGAAGTCGGTTATTGAAGACCGTTTTCAGTTGCAG

Query 49198         GGTAATCAGGGGGCGGCTTGCCTATTTGCGGGATCACCCACCGATGGCCTGATGGGCGGC
                    ||||||||||||||||||||||| ||||||||||||||||||||||||||||||||||||
Sbjct 44789         GGTAATCAGGGGGCGGCTTGCCTGTTTGCGGGATCACCCACCGATGGCCTGATGGGCGGC

Query 49258         GGTTTTCTTTATACCAATGAAAACACCCTGTCGCTGGGGCTGGTTTGTGGTCTGCATCAT
                    || || ||||||||||||||||||||||||||||||||||||||||||||| ||||||||
Sbjct 44849         GGCTTCCTTTATACCAATGAAAACACCCTGTCGCTGGGGCTGGTTTGTGGTTTGCATCAT

Query 49318         CTGCATGACGCGAAAAAATCGGTGCCGCAAATGCTGGAAGATTTCAAACAACATCCGGCC
                    |||||||||||||||||||||||||||||||||||||||||||||||||| |||||||||
Sbjct 44909         CTGCATGACGCGAAAAAATCGGTGCCGCAAATGCTGGAAGATTTCAAACAGCATCCGGCC

Query 49378         GTTGCACCGCTGATCGCGGGTGGCAAGCTGGTGGAATATTCCGCTCACGTAGTGCCGGAA
                    |||||||||||||||||||| |||||||||||||||||||||||||||||||||||||||
Sbjct 44969         GTTGCACCGCTGATCGCGGGCGGCAAGCTGGTGGAATATTCCGCTCACGTAGTGCCGGAA

Query 49438         GCAGGCATCAACATGCTGCCGGAGCTGGTCGGTGACGGCGTATTGATTGCCGGTGATGCC
                    |||||||||||||||||||||||| |||| ||||||||||||||||||||||||||||||
Sbjct 45029         GCAGGCATCAACATGCTGCCGGAGTTGGTTGGTGACGGCGTATTGATTGCCGGTGATGCC

Query 49498         GCCGGAATGTGTATGAACCTCGGTTTTACCATTCGCGGTATGGATCTGGCGATTGCCGCC
                    ||||||||||||||||||||||||||||||||||||||||||||||||||||||||||||
Sbjct 45089         GCCGGAATGTGTATGAACCTCGGTTTTACCATTCGCGGTATGGATCTGGCGATTGCCGCC

Query 49558         GGGGAAGCTGCAGCAAAAACCGTGCTTTCAGCGATGAAAAGCGACGATTTCAGTAAGCAA
                    |||||||| |||||||||||||||||||||||||||||||||||||||||||||||||||
Sbjct 45149         GGGGAAGCCGCAGCAAAAACCGTGCTTTCAGCGATGAAAAGCGACGATTTCAGTAAGCAA

Query 49618         AAACTCGCGGAATATCGTCAGCATCTTGAGAGTGGCCCGCTGCGCGATATGCGTATGTAC
                    ||||| ||||||||||||||||||||||||||||| ||||||||||||||||||||||||
Sbjct 45209         AAACTGGCGGAATATCGTCAGCATCTTGAGAGTGGTCCGCTGCGCGATATGCGTATGTAC

Query 49678         CAGAAACTACCGGCCTTCCTTGATAACCCACGCATGTTTAGCGGCTACCCGGAACTGGCG
                    |||||||||||||| |||||||||||||||||||||||||||||||||||||| ||||||
Sbjct 45269         CAGAAACTACCGGCGTTCCTTGATAACCCACGCATGTTTAGCGGCTACCCGGAGCTGGCG

Query 49738         GTAGGCGTGGCGCGTGACCTGTTCACCATTGACGGCAGTGCGCCGGAACTGATGCGCAAG
                    || || |||||||||||||||||||||||||| ||||| |||||||||||||||||||||
Sbjct 45329         GTGGGTGTGGCGCGTGACCTGTTCACCATTGATGGCAGCGCGCCGGAACTGATGCGCAAG

Query 49798         AAAATCCTCCGCCACGGCAAGAAAGTGGGCTTCATCAATCTGATCAAGGATGGCATGAAA
                    ||||||||||||||||||||||||||||||||||||||||| ||||||||||||||||||
Sbjct 45389         AAAATCCTCCGCCACGGCAAGAAAGTGGGCTTCATCAATCTAATCAAGGATGGCATGAAA

Query 49858         GGAGTGACCGTTTTATGACTTCTCCCGTCAATGTGGACGTCAAACTGGGCGTCAATAAAT
                    ||||||||||||||||||||||||||||||||||||||||||||||||||||||||||||
Sbjct 45449         GGAGTGACCGTTTTATGACTTCTCCCGTCAATGTGGACGTCAAACTGGGCGTCAATAAAT

Query 49918         TCAATGTCGATGAAGAGCATCCGCACATTGTTGTGAAAGCCGATGCCGATAAACAGGCGC
                    ||||||||||||||||||||||||||||||||||||| |||||||| |||||||||||||
Sbjct 45509         TCAATGTCGATGAAGAGCATCCGCACATTGTTGTGAAGGCCGATGCTGATAAACAGGCGC

Query 49978         TGGAGCTGCTGGTGAAAGCGTGCCCCGCAGGTCTGTACAAGAAGCAGGATGACGGCAGTG
                    ||||||||||||||||||||||||||||||||||||||||||||||||||||||||||||
Sbjct 45569         TGGAGCTGCTGGTGAAAGCGTGCCCCGCAGGTCTGTACAAGAAGCAGGATGACGGCAGTG

Query 50038         TGCGCTTCGATTACGCCGGATGTCTGGAGTGCGGCACCTGTCGCATTCTGGGGCTGGGGT
                    ||||||||||||||||||||||||||||||||||||||||||||||||||||||||||||
Sbjct 45629         TGCGCTTCGATTACGCCGGATGTCTGGAGTGCGGCACCTGTCGCATTCTGGGGCTGGGGT

Query 50098         CGGCGCTGGAACAGTGGGAATACCCGCGCGGCACCTTTGGTGTGGAGTTCCGTTACGGCT
                    ||||||||||||||||||||||||||||||||||||||||||||||||||||||||||||
Sbjct 45689         CGGCGCTGGAACAGTGGGAATACCCGCGCGGCACCTTTGGTGTGGAGTTCCGTTACGGCT

Query 50158         GATGTTGGTTTGATACGTAACGCCGCACTGACTCTCATTGCAAAAAACAGGAATAACCCA
                    |||||||||||||||||||||||||||||||||||||||||||||||||||||||||+||
Sbjct 45749         GATGTTGGTTTGATACGTAACGCCGCACTGACTCTCATTGCAAAAAACAGGAATAAC-CA

Query 50218         TGCAACCGTCCAGAAACTTTGACGATCTTAAATTTTCCTCTATTCACCGCCGCATTTTGC
                    |||||||||||||||||||||||||||| ||||| |||||||||||||||||||||||||
Sbjct 45808         TGCAACCGTCCAGAAACTTTGACGATCTCAAATTCTCCTCTATTCACCGCCGCATTTTGC

Query 50278         TGTGGGGAAGCGGTGGTCCGTTTCTGGATGGTTATATACTGGTAATGATTGGCGTGGCGC
                    ||||||||||||||||||||||||||||||||||| ||||||||||||||||||||||||
Sbjct 45868         TGTGGGGAAGCGGTGGTCCGTTTCTGGATGGTTATGTACTGGTAATGATTGGCGTGGCGC

Query 50338         TGGAGCAACTGACGCCGGCGCTAAAACTGGACGCTGACTGGATTGGCTTGCTGGGCGCGG
                    |||||||||||||||||||||| |||||||||||||||||||||||||||||||||||||
Sbjct 45928         TGGAGCAACTGACGCCGGCGCTGAAACTGGACGCTGACTGGATTGGCTTGCTGGGCGCGG

Query 50398         GAACGCTCGCCGGGCTGTTCGTTGGCACATCGCTGTTTGGTTATATTTCCGATAAAGTCG
                    ||||||||||||||||||||||||||||||||||||||||||||||||||||||||||||
Sbjct 45988         GAACGCTCGCCGGGCTGTTCGTTGGCACATCGCTGTTTGGTTATATTTCCGATAAAGTCG

Query 50458         GACGGCGCAAAATGTTCCTCATTGATATCATCGCCATCGGCGTGATATCGGTGGCGACGA
                    ||||||||||||||||||||||||||||||||||||||||||||||||||||||||||||
Sbjct 46048         GACGGCGCAAAATGTTCCTCATTGATATCATCGCCATCGGCGTGATATCGGTGGCGACGA

Query 50518         TGTTTGTTTCATCCCCCGTCGAACTGTTGGTGATGCGGGTACTTATCGGCATTGTCATCG
                    ||||||||||||||||||||||||||||||||||||||||||||||||||||||||||||
Sbjct 46108         TGTTTGTTTCATCCCCCGTCGAACTGTTGGTGATGCGGGTACTTATCGGCATTGTCATCG

Query 50578         GTGCAGACTATCCCATCGCCACTTCGATGATCACTGAGTTCTCCAGTACCCGTCAGCGGG
                    ||||||| |||||||||||||| || |||||||| |||||||||||||||||||||||||
Sbjct 46168         GTGCAGATTATCCCATCGCCACCTCAATGATCACCGAGTTCTCCAGTACCCGTCAGCGGG

Query 50638         CGTTTTCCATCAGCTTTATCGCCGCCATGTGGTATGTCGGCGCGACCTGTGCCGATCTGG
                    ||||||||||||||||||| ||||| ||||||||||||||||||||||||||||||||||
Sbjct 46228         CGTTTTCCATCAGCTTTATTGCCGCGATGTGGTATGTCGGCGCGACCTGTGCCGATCTGG

Query 50698         TCGGCTACTGGCTTTATGATGTGGAAGGCGGCTGGCGCTGGATGCTGGGTAGCGCGGCGA
                    ||||||||||||||||||||||||||||||||||||||||||||||||||||||||||||
Sbjct 46288         TCGGCTACTGGCTTTATGATGTGGAAGGCGGCTGGCGCTGGATGCTGGGTAGCGCGGCGA

Query 50758         TCCCCTGTTTGTTGATTTTGATTGGTCGATTCGAACTGCCTGAATCTCCCCGCTGGTTAT
                    ||||||||||||||||||||||||||||||||||||||||||||||||||||||||||||
Sbjct 46348         TCCCCTGTTTGTTGATTTTGATTGGTCGATTCGAACTGCCTGAATCTCCCCGCTGGTTAT

Query 50818         TACGCAAAGGGCGAGTAAAAGAGTGCGAAGAGATGATGATCAAACTGTTTGGCGAACCGG
                    ||||||||||||||||||||||||||||||||||||||||||||||||||||||||||||
Sbjct 46408         TACGCAAAGGGCGAGTAAAAGAGTGCGAAGAGATGATGATCAAACTGTTTGGCGAACCGG

Query 50878         TGGCTTTCGATGAAGAGCAGCCGCAGCAAACCCGTTTTCGCGATCTGTTTAATCGCCGCC
                    ||||||||||||||||||||||||||||||||||||||||||||||||||||||||||||
Sbjct 46468         TGGCTTTCGATGAAGAGCAGCCGCAGCAAACCCGTTTTCGCGATCTGTTTAATCGCCGCC

Query 50938         ATTTTCCTTTTGTTCTGTTTGTTGCCGCCATCTGGACCTGCCAGGTGATCCCAATGTTCG
                    ||||||||||||||||||||||||||||||||||||||||||||||||||||||||||||
Sbjct 46528         ATTTTCCTTTTGTTCTGTTTGTTGCCGCCATCTGGACCTGCCAGGTGATCCCAATGTTCG

Query 50998         CCATTTACACCTTTGGCCCGCAAATCGTTGGTTTGTTGGGATTGGGTGTTGGCAAAAACG
                    |||||||||||||||||||||||||||||||||||||||||||||| |||||||||||||
Sbjct 46588         CCATTTACACCTTTGGCCCGCAAATCGTTGGTTTGTTGGGATTGGGGGTTGGCAAAAACG

Query 51058         CGGCACTGGGGAACGTGGTGATTAGCCTGTTCTTTATGCTCGGCTGTATTCCGCCGATGC
                    ||||||| ||||| ||||||||||||||||||||||||||||||||||||||||||||||
Sbjct 46648         CGGCACTAGGGAATGTGGTGATTAGCCTGTTCTTTATGCTCGGCTGTATTCCGCCGATGC

Query 51118         TGTGGCTAAACACTGCCGGACGGCGTCCATTGTTGATTGGCAGCTTTGCCATGATGACGC
                    ||||| ||||||||||||||||||||||||||||||||||||||||||||||||||||||
Sbjct 46708         TGTGGTTAAACACTGCCGGACGGCGTCCATTGTTGATTGGCAGCTTTGCCATGATGACGC

Query 51178         TGGCGCTGGCGGTTTTGGGGCTGATCCCGGATATGGGGATCTGGCTGGTAGTGATGGCCT
                    |||||||||||||||||||||| |||||||||||||||||||||||||||||||||||||
Sbjct 46768         TGGCGCTGGCGGTTTTGGGGCTAATCCCGGATATGGGGATCTGGCTGGTAGTGATGGCCT

Query 51238         TTGCGGTGTATGCCTTTTTCTCTGGCGGGCCGGGTAATTTGCAGTGGCTCTATCCTAATG
                    ||||||||||||||||||||||||||||||||||||||||||||||||||||||||||||
Sbjct 46828         TTGCGGTGTATGCCTTTTTCTCTGGCGGGCCGGGTAATTTGCAGTGGCTCTATCCTAATG

Query 51298         AACTCTTCCCGACGGATATCCGCGCCTCTGCCGTGGGCGTGATTATGTCCTTAAGTCGTA
                    ||||||||||||| ||||||||||||||||||||||||||||||||||||||||||||||
Sbjct 46888         AACTCTTCCCGACAGATATCCGCGCCTCTGCCGTGGGCGTGATTATGTCCTTAAGTCGTA

Query 51358         TTGGCACCATTGTTTCGACCTGGGCACTACCGATCTTTATCAATAATTACGGTATCAGTA
                    ||||||||||||||||||||||||||||||||||||||||||||||||||||||||||||
Sbjct 46948         TTGGCACCATTGTTTCGACCTGGGCACTACCGATCTTTATCAATAATTACGGTATCAGTA

Query 51418         ACACGATGCTAATGGGGGCGGGTATCTCGCTGTTTGGCTTGTTGATTTCCGTAGCGTTTG
                    ||||||||||||||||||||||||||||||||||||||||||||||||||||||||||||
Sbjct 47008         ACACGATGCTAATGGGGGCGGGTATCTCGCTGTTTGGCTTGTTGATTTCCGTAGCGTTTG

Query 51478         CCCCGGAGACTCGAGGGATGTCACTGGCGCAGACCAGCAATATGACGATCCGCGGGCAGA
                    ||||||||||||||||||||||||||||||||||||||||||||||||||||||||||||
Sbjct 47068         CCCCGGAGACTCGAGGGATGTCACTGGCGCAGACCAGCAATATGACGATCCGCGGGCAGA

Query 51538         GAATGGGGTAATTTGTTCAGATTTATCTCTTTTCTGAATCAATATTATTGACTATAAGCC
                    ||||||||||| |||||||||||| |||||||||||||||||||||||||||||||||||
Sbjct 47128         GAATGGGGTAAATTGTTCAGATTTCTCTCTTTTCTGAATCAATATTATTGACTATAAGCC

Query 51598         GCGTGAATATATGACTACACTTTGTGGGAAAACAAAGGCGTAAACACGCGGGCTACCTAT
                    ||||||||||||||||||||||||||||||||||||||||||| ||||||||||||||||
Sbjct 47188         GCGTGAATATATGACTACACTTTGTGGGAAAACAAAGGCGTAATCACGCGGGCTACCTAT

Query 51658         GATTCTTATAATTTATGCGCATCCGTATCCGCATCATTCCCATGCGAATAAACGGATGTT
                    |||||||||||||||||||||||||||||||||||||||||||||||||||||||||| |
Sbjct 47248         GATTCTTATAATTTATGCGCATCCGTATCCGCATCATTCCCATGCGAATAAACGGATGCT

Query 51718         TGAACAGGCAAGGACGCTGGAAGGCGTCGAAATTCGCTCTCTTTATCAACTCTATCCTGA
                    ||||||||||||||||||||||||||||||||||||||||||||||||||||||||||||
Sbjct 47308         TGAACAGGCAAGGACGCTGGAAGGCGTCGAAATTCGCTCTCTTTATCAACTCTATCCTGA

Query 51778         CTTCAATATCGATATTGCCGCCGAGCAGGAGGCGCTGTCTCGCGCCGATCTGATCGTCTG
                    ||||||||||||||||||||||||||||||||||||||||||||||||||||||||||||
Sbjct 47368         CTTCAATATCGATATTGCCGCCGAGCAGGAGGCGCTGTCTCGCGCCGATCTGATCGTCTG

Query 51838         GCAGCACCCGATGCAGTGGTACAGCATTCCTCCGCTCCTTAAACTTTGGATCGATAAAGT
                    |||||| |||||||||||||||||||||||||||||||| ||||||||||||||||||||
Sbjct 47428         GCAGCATCCGATGCAGTGGTACAGCATTCCTCCGCTCCTCAAACTTTGGATCGATAAAGT

Query 51898         CTTCTCGCACGGCTGGGCTTACGGTCACGGCGGCACGGCGCTGCATGGCAAACATTTGCT
                     ||||| |||||||||||||||||||| ||||||||||||||||||||||||||||||||
Sbjct 47488         TTTCTCCCACGGCTGGGCTTACGGTCATGGCGGCACGGCGCTGCATGGCAAACATTTGCT

Query 51958         GTGGGCGGTGACGACCGGCGGCGGGGAAAGCCATTTTGAAATTGGTGCGCATCCGGGCTT
                    ||||||||||||||||||||||||||||||||||||||||||||||||||||||||||||
Sbjct 47548         GTGGGCGGTGACGACCGGCGGCGGGGAAAGCCATTTTGAAATTGGTGCGCATCCGGGCTT

Query 52018         TGATGTGCTGTCGCAGCCGCTACAGGCGACGGCAATCTACTGCGGGCTGAACTGGCTGCC
                    ||||||||||||||||||||||||||||||||||||||||||||||||||||||||||||
Sbjct 47608         TGATGTGCTGTCGCAGCCGCTACAGGCGACGGCAATCTACTGCGGGCTGAACTGGCTGCC

Query 52078         ACCGTTTGCCATGCACTGCACCTTTATTTGTGACGACGAAACCCTCGAAGGGCAGGCGCG
                    ||||||||||||||||||||||||||||||||||||||||||||||||||||||||||||
Sbjct 47668         ACCGTTTGCCATGCACTGCACCTTTATTTGTGACGACGAAACCCTCGAAGGGCAGGCGCG

Query 52138         TCACTATAAGCAACGTCTGCTGGAATGGCAGGAGGCCCATCATGGATAGCCATACGCTGG
                    ||||||||||||||||||||||||||||||||||||||||||||||||||||||||||| 
Sbjct 47728         TCACTATAAGCAACGTCTGCTGGAATGGCAGGAGGCCCATCATGGATAGCCATACGCTGA

Query 52198         TTCAGGCGCTGATTTATCTCGGTTCGGCGGCGCTGATTGTACCCATTGCAGTACGTCTTG
                    |||||||||||||||||||||||||||| |||||||||||||||||||| ||||||||||
Sbjct 47788         TTCAGGCGCTGATTTATCTCGGTTCGGCAGCGCTGATTGTACCCATTGCGGTACGTCTTG

Query 52258         GTCTGGGATCGGTACTTGGCTACCTGATCGCCGGCTGCATTATTGGCCCGTGGGGGCTGC
                    ||||||||||||||||||||||||||||||||||||||||||||||||||||||||||||
Sbjct 47848         GTCTGGGATCGGTACTTGGCTACCTGATCGCCGGCTGCATTATTGGCCCGTGGGGGCTGC

Query 52318         GACTGGTGACCGATGCCGAATCTATTCTGCACTTTGCCGAGATTGGCGTGGTGCTGATGC
                    |||||||||||||||||||||||||||||||||||||||||||||| |||||||||||||
Sbjct 47908         GACTGGTGACCGATGCCGAATCTATTCTGCACTTTGCCGAGATTGGGGTGGTGCTGATGC

Query 52378         TGTTTATTATCGGCCTCGAACTCGATCCACAAAGGCTGTGGAAGCTGCGTGCGGCAGTGT
                    ||||||||||||||||||||||||||||||||||||||||||||||||||||||||||||
Sbjct 47968         TGTTTATTATCGGCCTCGAACTCGATCCACAAAGGCTGTGGAAGCTGCGTGCGGCAGTGT

Query 52438         TTGGCGGTGGCGCATTGCAGATGGTGATTTGCGGCGGCCTGCTGGGGCTGTTCTGTATGT
                    | ||| ||||||||||||||||||||||||||||||||||||||||||||||||| ||||
Sbjct 48028         TCGGCTGTGGCGCATTGCAGATGGTGATTTGCGGCGGCCTGCTGGGGCTGTTCTGCATGT

Query 52498         TACTTGGGCTGCGCTGGCAGGTCGCGGAATTGATCGGCATGACGCTGGCGCTCTCCTCTA
                    ||||||||||||||||||||||||||||||||||||||||||||||||||||||||||||
Sbjct 48088         TACTTGGGCTGCGCTGGCAGGTCGCGGAATTGATCGGCATGACGCTGGCGCTCTCCTCTA

Query 52558         CGGCGATTGCCATGCAGGCGATGAATGAACGCAATCTGATGGTGACGCAAATGGGCCGCA
                    ||||||||||||||||||||||||||||||||||||||||||||||||||||||| ||||
Sbjct 48148         CGGCGATTGCCATGCAGGCGATGAATGAACGCAATCTGATGGTGACGCAAATGGGTCGCA

Query 52618         GTGCCTTTGCGGTGCTGCTGTTCCAGGATATCGCGGCAATCCCGCTGGTGGCGATGATCC
                    ||||||||||||||||||||||||||||||||||||| |||||||||||||||||||| |
Sbjct 48208         GTGCCTTTGCGGTGCTGCTGTTCCAGGATATCGCGGCGATCCCGCTGGTGGCGATGATTC

Query 52678         CGCTACTGGCGGCGAGCAGTGCCTCGACGACGATGGGCGCATTTGCTCTCTCGGCGTTAA
                    ||||||||||  ||||||||||||||||||||||||||||||||||||||||||||||||
Sbjct 48268         CGCTACTGGCAACGAGCAGTGCCTCGACGACGATGGGCGCATTTGCTCTCTCGGCGTTAA

Query 52738         AAGTGGCGGGCGCGCTGGTGCTGGTGGTACTGCTGGGGCGCTATGTCACGCGTCCGGCGC
                    |||||||||| |||||||||||||||||| ||||||||||||||||||||||||||||||
Sbjct 48328         AAGTGGCGGGTGCGCTGGTGCTGGTGGTATTGCTGGGGCGCTATGTCACGCGTCCGGCGC

Query 52798         TGCGTTTTGTTGCCCGCTCTGGCTTGCGGGAAGTGTTTAGTGCCGTGGCGTTATTCCTTG
                    |||||||||| ||||||||||||||||||||||||||||||||||||||||||||||| |
Sbjct 48388         TGCGTTTTGTAGCCCGCTCTGGCTTGCGGGAAGTGTTTAGTGCCGTGGCGTTATTCCTCG

Query 52858         TGTTTGGCTTTGGTTTGCTGCTGGAAGAGGTCGGCTTGTCGATGGCGATGGGCGCGTTTC
                    ||||||||||||||||||||||||||||||||||||||||||||||||||||||||||||
Sbjct 48448         TGTTTGGCTTTGGTTTGCTGCTGGAAGAGGTCGGCTTGTCGATGGCGATGGGCGCGTTTC

Query 52918         TGGCGGGCGTACTGCTGGCAAGCTCGGAATACCGTCATGCGCTGGAAAGCGATATCGAAC
                    |||||||||||||||||||||||||||||||||||||||||||||| |||||||||||||
Sbjct 48508         TGGCGGGCGTACTGCTGGCAAGCTCGGAATACCGTCATGCGCTGGAGAGCGATATCGAAC

Query 52978         CCTTTAAAGGTTTGCTGTTGGGGCTGTTTTTCATCGGTGTTGGCATGTCGATAGACTTTG
                    | ||||||||||||||||||||||||||||||||||||||||||||||||||||||||||
Sbjct 48568         CATTTAAAGGTTTGCTGTTGGGGCTGTTTTTCATCGGTGTTGGCATGTCGATAGACTTTG

Query 53038         GCACGCTGATTGAAAACCCATTGCGCATTGTCATTTTGCTGCTCGGTTTCCTCATCATCA
                    |||||||| |||||||||||||||||||||||||||||||||||||||||||||||||||
Sbjct 48628         GCACGCTGCTTGAAAACCCATTGCGCATTGTCATTTTGCTGCTCGGTTTCCTCATCATCA

Query 53098         AAATCGCCATGCTGTGGCTGATTGCCCGACCGTTGCAGGTGCCAAATAAACAGCGTCGCT
                    ||||||||||||||||||||||||||||||||||||| |||||||||||||||||||| |
Sbjct 48688         AAATCGCCATGCTGTGGCTGATTGCCCGACCGTTGCAAGTGCCAAATAAACAGCGTCGTT

Query 53158         GGTTTGCGGTGTTGTTAGGGCAGGGCAGTGAGTTTGCCTTTGTGGTATTTGGCGCGGCGC
                    ||||||||||||||||||||||||||||||||||||||||||||||||||||||||||||
Sbjct 48748         GGTTTGCGGTGTTGTTAGGGCAGGGCAGTGAGTTTGCCTTTGTGGTATTTGGCGCGGCGC

Query 53218         AGATGGCGAATGTGCTGGAGCCGGAGTGGGCGAAATCGCTGACCCTGGCGGTGGCGCTGT
                    ||||||||||||||||||||||||||||||||||||||||||||||||||||||||||||
Sbjct 48808         AGATGGCGAATGTGCTGGAGCCGGAGTGGGCGAAATCGCTGACCCTGGCGGTGGCGCTGT

Query 53278         CGATGGCGGCAACGCCGATTCTGCTGGTGATCCTCAATCGCCTTGAGCAATCTTCTACTG
                    ||||||| ||||||||||||||||||||||||||||||||||||||||||||||||||||
Sbjct 48868         CGATGGCAGCAACGCCGATTCTGCTGGTGATCCTCAATCGCCTTGAGCAATCTTCTACTG

Query 53338         AAGAGGCGCGTGAAGCCGATGAGATCGACGAAGAACAGCCGCGGGTAATCATTGCCGGAT
                    | || |||||||||||||||||||||||||||||||||||||| || || || |||||||
Sbjct 48928         AGGAAGCGCGTGAAGCCGATGAGATCGACGAAGAACAGCCGCGCGTGATTATCGCCGGAT

Query 53398         TCGGTCGTTTCGGGCAGATCACCGGACGTTTACTGCTCTCCAGCGGGGTGAAAATGGTGG
                    |||||||||| |||||||| ||||||||||||||||||||||||||||||||||||||||
Sbjct 48988         TCGGTCGTTTTGGGCAGATTACCGGACGTTTACTGCTCTCCAGCGGGGTGAAAATGGTGG

Query 53458         TGCTCGATCACGATCCGGACCATATCGAAACGCTGCGTAAATTTGGTATGAAAGTGTTTT
                    | |||||||||||||||||||||||||||||  |||||||||||||||||||||||||||
Sbjct 49048         TACTCGATCACGATCCGGACCATATCGAAACCTTGCGTAAATTTGGTATGAAAGTGTTTT

Query 53518         ATGGCGATGCCACGCGGATGGATTTACTGGAATCTGCGGGAGCGGCGAAAGCGGAAGTGC
                    ||||||||||||||||||||||||||||||||||||| ||||||||||||||||||||||
Sbjct 49108         ATGGCGATGCCACGCGGATGGATTTACTGGAATCTGCCGGAGCGGCGAAAGCGGAAGTGC

Query 53578         TGATTAACGCCATTGACGATCCGCAAACCAACCTGCAACTGACGGAGATGGTGAAAGAAC
                    ||||||||||||| ||||||||||||||||||||||||||||| ||||||||||||||||
Sbjct 49168         TGATTAACGCCATCGACGATCCGCAAACCAACCTGCAACTGACAGAGATGGTGAAAGAAC

Query 53638         ATTTCCCGCATTTGCAGATTATTGCCCGCGCCCGCGATGTCGATCACTACATTTGTTTGC
                    ||||||||||||||||||||||||||||||||||||||||||| ||||||||| ||||||
Sbjct 49228         ATTTCCCGCATTTGCAGATTATTGCCCGCGCCCGCGATGTCGACCACTACATTCGTTTGC

Query 53698         GTCAGGCAGGCGTTGAAAAGCCAGAGCGTGAAACCTTTGAAGGTGCGCTGAAAACCGGGC
                    |||||||||||||||||||||| |||||||||||||| ||||||||||||||||||||||
Sbjct 49288         GTCAGGCAGGCGTTGAAAAGCCGGAGCGTGAAACCTTCGAAGGTGCGCTGAAAACCGGGC

Query 53758         GTCTGGCGCTGGAAAGTTTAGGTCTGGGGCCGTATGAAGCGCGAGAACGTGCCGATGTGT
                    ||||||| ||||||||||||||||||||||||||||||||||||||||||||||||||||
Sbjct 49348         GTCTGGCACTGGAAAGTTTAGGTCTGGGGCCGTATGAAGCGCGAGAACGTGCCGATGTGT

Query 53818         TCCGCCGCTTTAATATTCAGATGGTGGAAGAGATGGCAATGGTTGAGAATGACACCAAAG
                    ||||||||||||||||||||||||||||||||||||||||||||||||| ||||||||||
Sbjct 49408         TCCGCCGCTTTAATATTCAGATGGTGGAAGAGATGGCAATGGTTGAGAACGACACCAAAG

Query 53878         CCCGCGCGGCGGTCTATAAACGCACCAGCGCGATGTTAAGTGAGATCATCACCGAGGACC
                    ||||||||||||||||||||||||||||||||||||||||||||||||| ||||||||||
Sbjct 49468         CCCGCGCGGCGGTCTATAAACGCACCAGCGCGATGTTAAGTGAGATCATTACCGAGGACC

Query 53938         GCGAACATCTGTCATTAATTCAACGACATGGCTGGCAGGGAACAGAAGAAGGTAAACATA
                    ||||||||||||||||||||||||||||||||||||||||||| ||||||||||||||||
Sbjct 49528         GCGAACATCTGTCATTAATTCAACGACATGGCTGGCAGGGAACCGAAGAAGGTAAACATA

Query 53998         CCGGCAACATGGCGGATGAACCGGAAACGAAACCCTCATCCTAATAAAGAGTGACGTAAA
                    ||||||||||||||||||||||||||||||||||||||||||||||||||||||||||||
Sbjct 49588         CCGGCAACATGGCGGATGAACCGGAAACGAAACCCTCATCCTAATAAAGAGTGACGTAAA

Query 54058         TCACACTTTACAGCTAACTGTTTGTTTTTGTTTCATTGTAATGCGGCGAGTCCAGGGAGA
                    ||||||||||||||||||||||||||||||||||||||||||||||||||||||||||||
Sbjct 49648         TCACACTTTACAGCTAACTGTTTGTTTTTGTTTCATTGTAATGCGGCGAGTCCAGGGAGA

Query 54118         GAGCGTGGACTCGCCAGCAGAATATAAAATTTTCCTCAACATCATCCTCGCACCAGTCGA
                    ||||||||||||||||||||||||||||||||||||||||||||||||||||||||||||
Sbjct 49708         GAGCGTGGACTCGCCAGCAGAATATAAAATTTTCCTCAACATCATCCTCGCACCAGTCGA

Query 54178         CGACGGTTTACGCTTTACGTATAGTGGCGACAATTTTTTTTATCGGGAAATCTCAATGAT
                    ||||||||||||||||||||||||||||||||||||||||||||||||||||||||||||
Sbjct 49768         CGACGGTTTACGCTTTACGTATAGTGGCGACAATTTTTTTTATCGGGAAATCTCAATGAT

Query 54238         CAGTCTGATTGCGGCGTTAGCGGTAGATCGCGTTATCGGCATGGAAAACGCCATGCCGTG
                    ||||||||||||||||||||||||||||||||||||||||||||||||||||||||||||
Sbjct 49828         CAGTCTGATTGCGGCGTTAGCGGTAGATCGCGTTATCGGCATGGAAAACGCCATGCCGTG

Query 54298         GAACCTGCCTGCCGATCTCGCCTGGTTTAAACGCAACACCTTAAATAAACCCGTAATTAT
                    |||||||||||||||||||||||||||||||||||||||||||||||||||||| |||||
Sbjct 49888         GAACCTGCCTGCCGATCTCGCCTGGTTTAAACGCAACACCTTAAATAAACCCGTGATTAT

Query 54358         GGGCCGCCATACCAGGGAATCCATCGGTCGTCCGTTGCCAGGACGCAAAAATATTATCCT
                    ||||||||||||| ||||||| ||||||||||||||||||||||||||||||||||||||
Sbjct 49948         GGGCCGCCATACCTGGGAATCAATCGGTCGTCCGTTGCCAGGACGCAAAAATATTATCCT

Query 54418         CAGCAGTCAACCGGGTACGGACGATCGCGTAACGTGGGTGAAGTCGGTGGATGAAGCCAT
                    ||||||||||||||||||||||||||||||||||||||||||||||||||||||||||||
Sbjct 50008         CAGCAGTCAACCGGGTACGGACGATCGCGTAACGTGGGTGAAGTCGGTGGATGAAGCCAT

Query 54478         CGCGGCGTGTGGTGACGTACCAGAAATCATGGTGATTGGCGGCGGTCGCGTTTATGAGCA
                    ||||||||||||||||||||||||||||||||||||||||||||||||||||||||| ||
Sbjct 50068         CGCGGCGTGTGGTGACGTACCAGAAATCATGGTGATTGGCGGCGGTCGCGTTTATGAACA

Query 54538         GTTCCTGCCGAAAGCGCAAAAACTGTACCTGACGCATATCGACGCAGAAGTGGAAGGCGA
                    |||| |||| ||||||||||||||||| ||||||||||||||||||||||||||||||||
Sbjct 50128         GTTCTTGCCAAAAGCGCAAAAACTGTATCTGACGCATATCGACGCAGAAGTGGAAGGCGA

Query 54598         CACCCATTTTCCGGATTACGAGCCGGATGACTGGGAATCGGTATTCAGCGAATTCCACGA
                    ||||||||| ||||||||||||||||||||||||||||||||||||||||||||||||||
Sbjct 50188         CACCCATTTCCCGGATTACGAGCCGGATGACTGGGAATCGGTATTCAGCGAATTCCACGA

Query 54658         CGCTGATGCGCAGAACTCTCACAGCTATTGTTTTGAGATTCTGGAGCGGCGGTAATTTTG
                     ||||||||||||||||||||||||||||| |||||||||||||||||||||||||||||
Sbjct 50248         TGCTGATGCGCAGAACTCTCACAGCTATTGCTTTGAGATTCTGGAGCGGCGGTAATTTTG

Query 54718         TATAT-AGAATTCCG--GCATCA-CTGA--TACGTGCAGATATCCGTGTATACTAGA-C-
                    |||| - |  ||  |-- |   |-| | --||  |    |||    |     |||| -|-
Sbjct 50308         TATAATTGCTTTGAGATTCTGGAGCGGCGGTAATTTTGTATAGAATTTACGGCTAGCGCC

Query 54770         GTAT-AAAT-TGTACAGGAGCACG-ATATC-CCCAAATCCTTATGCCGGTTCGACGGCTG
                    | ||-  | -      |   |   -    |-|||||||||||||||||||||||||||||
Sbjct 50368         GGATGCGACGCCGGTCGCGTCTTATCCGGCCCCCAAATCCTTATGCCGGTTCGACGGCTG

Query 55399         GACAAAATACTGTTTATCTTCCCAGCGCAGGCAGGTTAATGACCCACCCCAGCAGCAGCC
                    |||||||||||||||||||||||||||||||||||||||||  |||||||||||||||||
Sbjct 50428         GACAAAATACTGTTTATCTTCCCAGCGCAGGCAGGTTAATGTACCACCCCAGCAGCAGCC

Query 55459         GGTATCCAGCGCGTAAATACCTTCCGGCGTACCTTTGCCTTCCAGCGATGCCCAGTGACC
                    ||||||||||||||| ||||||||||||||||||||||| ||||||||||||||||||||
Sbjct 50488         GGTATCCAGCGCGTATATACCTTCCGGCGTACCTTTGCCCTCCAGCGATGCCCAGTGACC

Query 55519         AAAGGCGATGCTGTATTCTTCAGCGACAGGTCCAGGAATCGCAAACCACGGTTTCAGTGG
                    |||||||||||||||||||||||||||||| |||||||||||||||||||||||||||||
Sbjct 50548         AAAGGCGATGCTGTATTCTTCAGCGACAGGGCCAGGAATCGCAAACCACGGTTTCAGTGG

Query 55579         GGCAGGGGCCTCTTCCGGCGATTCTTTGCTGTACATATCCAGTTGACCGTTCGGGAAGCA
                    ||||||||||||||||||||||||||||||||||||||||||||||||||||||||||||
Sbjct 50608         GGCAGGGGCCTCTTCCGGCGATTCTTTGCTGTACATATCCAGTTGACCGTTCGGGAAGCA

Query 55639         AAAACGCATACGGGTAAAGGCGTTGGTGATAAACCGCAGTCTTCCCAGCCCCCGCAATTC
                    |||||||||||||||||| |||||||||||||| ||||||||||||||||||||||||||
Sbjct 50668         AAAACGCATACGGGTAAAAGCGTTGGTGATAAAACGCAGTCTTCCCAGCCCCCGCAATTC

Query 55699         CGGTGACCAGTTATTTGGCATATCGCCGTACATAGCGTCGAGAAAGAAGGGATAGGAGTC
                    ||||||||||||||||||||||||||||||||| || || ||||||||||||||||||||
Sbjct 50728         CGGTGACCAGTTATTTGGCATATCGCCGTACATGGCATCAAGAAAGAAGGGATAGGAGTC

Query 55759         ACTCGACAGCACCGCTTCTACATCGCGCGCGCACTCTTTGGCGGTCTGCAGATCCCACTG
                    |||||| |||||||||||||||||||| ||||||||||||||||||||||||||||||||
Sbjct 50788         ACTCGATAGCACCGCTTCTACATCGCGTGCGCACTCTTTGGCGGTCTGCAGATCCCACTG

Query 55819         CGGCGTGATCCCTGCGTGGGCCATCACCAGCTTTTTCTCTTCGTCGATTTGCAGCAGAGG
                    ||||||||||||||||||||||||||||||||||||||||||||||||||||||||||||
Sbjct 50848         CGGCGTGATCCCTGCGTGGGCCATCACCAGCTTTTTCTCTTCGTCGATTTGCAGCAGAGG

Query 55879         CTGGCGACGCAGCCAGTTAAGCAGCTCGTCGGCATCCGGCGCTTCCAGCAGCGGTGTCAG
                    |||||| |||||||||||||||||||||||||||||||||||||||||||||||||||||
Sbjct 50908         CTGGCGCCGCAGCCAGTTAAGCAGCTCGTCGGCATCCGGCGCTTCCAGCAGCGGTGTCAG

Query 55939         GCGATCTTTCGGTTTATTGCGGCTGATCCCGGCAAATACTGCCAGCAGATGCAGATCGTG
                    ||||||||||||||||||||||||||||||||||||||| ||||||||||||||||||||
Sbjct 50968         GCGATCTTTCGGTTTATTGCGGCTGATCCCGGCAAATACCGCCAGCAGATGCAGATCGTG

Query 55999         ATTGCCCAGCACCAGACGTACGCTGTCGCCTAAGGATTTCACATAGCGCAGAACATCCAG
                    ||||||||||||||||||||||||||||||||||||||||||||||||||||||||||||
Sbjct 51028         ATTGCCCAGCACCAGACGTACGCTGTCGCCTAAGGATTTCACATAGCGCAGAACATCCAG

Query 56059         CGAACCCGGGCCGCGCGCGACCAGATCGCCCGTCAGCCAGAGGGTATCTTTCCCAGGGGT
                    ||||||||| ||||||||||||||||||||||||||||||||||||||||||||||||||
Sbjct 51088         CGAACCCGGCCCGCGCGCGACCAGATCGCCCGTCAGCCAGAGGGTATCTTTCCCAGGGGT

Query 56119         AAATTCTACTTTATGCAGCAATGCGATCAGTTCATCGTAACAACCATGAACGTCGCCAAT
                    ||||||||||||||||||||||||||||||||||||||||||||||||||||||||||||
Sbjct 51148         AAATTCTACTTTATGCAGCAATGCGATCAGTTCATCGTAACAACCATGAACGTCGCCAAT

Query 56179         AAGGTATGTCGCCATATTCTTTTAATGAATGAGTGTGGGAACGGCGAGTCGGAATACGGG
                    ||||||||||||||||||||||||||||||||||||||||||||||||||||||||||||
Sbjct 51208         AAGGTATGTCGCCATATTCTTTTAATGAATGAGTGTGGGAACGGCGAGTCGGAATACGGG

Query 56239         AATGTCGATGCTGAAAGGGACGCCATTTTCATCGATCATTTCGTAGTGACCCTGCATGGT
                    ||||||||||||||||||||||||||||||||||||||||||||||||||||||||||||
Sbjct 51268         AATGTCGATGCTGAAAGGGACGCCATTTTCATCGATCATTTCGTAGTGACCCTGCATGGT

Query 56299         GCCCAGCGGGGTTTCAATGATTGCACCGCTGGTGTACTGGTACTCTTCGCCAGGCGCGAT
                    ||||||||||||||||||||||||||||||||||||||||||||||||||||||||||||
Sbjct 51328         GCCCAGCGGGGTTTCAATGATTGCACCGCTGGTGTACTGGTACTCTTCGCCAGGCGCGAT

Query 56359         AAGTGGCTGGACGCCAACCACTCCTTCGCCCTGGACTTCGGTTTCACGGCCATTGCCATT
                    ||||||||||||||||||||||||||||||||||||||||||||||||||||||||||||
Sbjct 51388         AAGTGGCTGGACGCCAACCACTCCTTCGCCCTGGACTTCGGTTTCACGGCCATTGCCATT

Query 56419         GGTGATCAGCCAGTAACGCCCCAACAACTGCACTGGCGCTCGCCCCAGATTGCGTATGGT
                    ||||||||||||||||||||||||||||||||||||||||||||||||||||||||||||
Sbjct 51448         GGTGATCAGCCAGTAACGCCCCAACAACTGCACTGGCGCTCGCCCCAGATTGCGTATGGT

Query 56479         TACGGTATAAGCAAAAACGTAACGTTCATTATCAGGTGAAGATTGTGCCTCAATGTAGAC
                    ||||||||||||||||||||||||||||||||||||||||||||| ||||||||||||||
Sbjct 51508         TACGGTATAAGCAAAAACGTAACGTTCATTATCAGGTGAAGATTGAGCCTCAATGTAGAC

Query 56539         GCTTTGAACCTGAATACACACTCGGGGCGAATTGATCATCGTTAACTCTCCTGAAAAGGC
                    ||||||||||||||||||||||||||||||||||||||||||||||||||||| ||||||
Sbjct 51568         GCTTTGAACCTGAATACACACTCGGGGCGAATTGATCATCGTTAACTCTCCTGCAAAGGC

Query 56599         GCGTTCTCCGCCAGATAGTTCGCCATCTGGCAATATTGCGCGACAGAGATATTTTCCGCT
                    ||||||||||||||||||||||||||||||||||||||||||||||||||||||||||||
Sbjct 51628         GCGTTCTCCGCCAGATAGTTCGCCATCTGGCAATATTGCGCGACAGAGATATTTTCCGCT

Query 56659         CGCATCGCCGGGTCGATCCCCATTCCCGTTAACACCTCGACGCTAAACAGGTTGCCGAGG
                    ||||||||||||||||||||||||||||||||||||||||||||||||||||||||||||
Sbjct 51688         CGCATCGCCGGGTCGATCCCCATTCCCGTTAACACCTCGACGCTAAACAGGTTGCCGAGG

Query 56719         CTGTTACGAATGGTTTTACGACGCTGGTTAAAGGCTTCGGTGGTGATGCGGCTCAACACA
                    ||||||||||||||||||||||||||||||||||||||||||||||||||||||||||||
Sbjct 51748         CTGTTACGAATGGTTTTACGACGCTGGTTAAAGGCTTCGGTGGTGATGCGGCTCAACACA

Query 56779         CGAACATCTTTAACCGGGTGAGGCATCGTTGCATGAGGAACCAGGCGCACGACGGCGGAA
                    ||||||||||||||||||||||||||||||||||||||||||||||||||||||||||||
Sbjct 51808         CGAACATCTTTAACCGGGTGAGGCATCGTTGCATGAGGAACCAGGCGCACGACGGCGGAA

Query 56839         TCCACTTTGGGTGGTGGTGTAAAGGCTGACGGCGGAACTTCCAGTACCGGGATCACGTTG
                    ||||||||||||||||||||||||||||||||||| |||||||||||||||||||| |||
Sbjct 51868         TCCACTTTGGGTGGTGGTGTAAAGGCTGACGGCGGTACTTCCAGTACCGGGATCACATTG

Query 56899         CAATAGTATTGCGCCATGACGCTTAATCGACCATACGCTTTGCTGTTCGGTCCTGCAACC
                    ||||||||||||||||||||||||||||||||||||||||||||||||||||||||||||
Sbjct 51928         CAATAGTATTGCGCCATGACGCTTAATCGACCATACGCTTTGCTGTTCGGTCCTGCAACC

Query 56959         AGACGATTCACCACCTCTTTTTGCAACATAAAGTGCATGTCGGCAATGGCATCAGTATAG
                    ||||||||||||||||||||||||||||||||||||||||||||||||||||||||||||
Sbjct 51988         AGACGATTCACCACCTCTTTTTGCAACATAAAGTGCATGTCGGCAATGGCATCAGTATAG

Query 57019         CTAAACAGATGGAACATCAACGGCGTGGAGATGTTATAAGGCAGGTTGCCGAAAACACGC
                    ||||||||||||||||||||||||||||||||||||||||||||||||||||||||||||
Sbjct 52048         CTAAACAGATGGAACATCAACGGCGTGGAGATGTTATAAGGCAGGTTGCCGAAAACACGC

Query 57079         AGCGGCTGACCCATTTTCTCGGCCAGTTCGCCAAAGTTAAAGGTCATCGCATCCTGCTGA
                    ||||||||||||||||||||||||||||| ||||||||||||||||||||||||||||||
Sbjct 52108         AGCGGCTGACCCATTTTCTCGGCCAGTTCACCAAAGTTAAAGGTCATCGCATCCTGCTGA

Query 57139         TAAATCGTCAGTTTCGGGCCTAAGAATGGATGCGTTTGCAGACGTGCCGCCAGATCGCGG
                    ||||||||||||||||||||||||||||||||||||||||||||||||||||||||||||
Sbjct 52168         TAAATCGTCAGTTTCGGGCCTAAGAATGGATGCGTTTGCAGACGTGCCGCCAGATCGCGG

Query 57199         TCAAGTTCGATGACCGTCAGCTGGTCCAGACGTTCGCCGACCGGCTCGGTCAATGCCGCC
                    |||||||||||||||||||||||||||||||||||||||||||| |||||||||||||||
Sbjct 52228         TCAAGTTCGATGACCGTCAGCTGGTCCAGACGTTCGCCGACCGGTTCGGTCAATGCCGCC

Query 57259         AGACCGGGGCCGATTTCGACCATTGCTTGGCCCTTTTGCGGGTTAATGGCAGAAACAATG
                    ||||||||||||||||||||||| || |||||||||||||||||||||||||| ||||| 
Sbjct 52288         AGACCGGGGCCGATTTCGACCATCGCCTGGCCCTTTTGCGGGTTAATGGCAGACACAATA

Query 57319         CTGTCGATCACGAACTGATCGTTGAGAAAGTTTTGCCCGAAGCGTTTACGGGCTAAGTGG
                    ||||||||||||||||||||||||||||||||||||||||||||||||||||||||||||
Sbjct 52348         CTGTCGATCACGAACTGATCGTTGAGAAAGTTTTGCCCGAAGCGTTTACGGGCTAAGTGG

Query 57379         CCCTGGTGGACTCGATTATTCATTGGGTGTTAACAATCATTTTGATGGCGAGATTAAGCG
                    ||||||||||||||||||||||||||||||||||||||||||||||||||||||||||||
Sbjct 52408         CCCTGGTGGACTCGATTATTCATTGGGTGTTAACAATCATTTTGATGGCGAGATTAAGCG

Query 57439         CCGTAATAAAACTGCCGACATCGGCTTCGCCACGTCCCGCCAGTTCAAGTGCGGTGCCGT
                    ||||||||||||||||||||||||||| ||||||||||||||||||||| ||||||||||
Sbjct 52468         CCGTAATAAAACTGCCGACATCGGCTTTGCCACGTCCCGCCAGTTCAAGCGCGGTGCCGT

Query 57499         GGTCCACTGATGTGCGAATAAAGGGCAGGCCCAGCGTAATGTTCACACCGCGCCCGAAGC
                    ||||||||||||||||||||||||||||||||||||||||||||||||||||||||||||
Sbjct 52528         GGTCCACTGATGTGCGAATAAAGGGCAGGCCCAGCGTAATGTTCACACCGCGCCCGAAGC

Query 57559         CCTGGTATTTTAGCACGGGAAGACCCTGATCGTGGTACATCGCCAGCACGGCGTCGGCGT
                    ||||||||||||||||||||||||||||||||||||||||||||||||||||||||||||
Sbjct 52588         CCTGGTATTTTAGCACGGGAAGACCCTGATCGTGGTACATCGCCAGCACGGCGTCGGCGT

Query 57619         TATCGAGATATTTCGGCTGAAACAGGGTATCGGCAGGCAGCGGCCCGTTGAGTTTCATCC
                    |||| |||||||||||||||||||||||||||||||||||||||||||||||||||||||
Sbjct 52648         TATCAAGATATTTCGGCTGAAACAGGGTATCGGCAGGCAGCGGCCCGTTGAGTTTCATCC

Query 57679         CCTGCGCCCGCAGCTCGTCGAGCACAGGAATAATGGTGTCTATCTCTTCCGTACCCATAT
                    |||||||||||||||| | |||||| ||||||||||||||||||||||||||||||||||
Sbjct 52708         CCTGCGCCCGCAGCTCATTGAGCACCGGAATAATGGTGTCTATCTCTTCCGTACCCATAT

Query 57739         GACCGCCTTCGCCCGCGTGCGGATTCAGCCCGCAGACCAGAATGCGCGGTTCGGCAATAC
                    ||||||||||||||||||||||||||||||||||||||||||||||||||||||||||||
Sbjct 52768         GACCGCCTTCGCCCGCGTGCGGATTCAGCCCGCAGACCAGAATGCGCGGTTCGGCAATAC

Query 57799         CAAATTTTGTACGCAAATCGTGATGCAAAATAGCAATCACTTCGTGCAAAAGTGCAGGGG
                    ||||||| || |||||||||||||||||||||||||||||||||||||||||||||||||
Sbjct 52828         CAAATTTGGTCCGCAAATCGTGATGCAAAATAGCAATCACTTCGTGCAAAAGTGCAGGGG

Query 57859         TGATAGCATCTGCGATATCGCGCAGCGGTAAATGCGTCGTTGCCAGCGCCACGCGAAGTT
                    ||||||| ||||||||||||||||||||||||||||||||||||||||||||||||||||
Sbjct 52888         TGATAGCGTCTGCGATATCGCGCAGCGGTAAATGCGTCGTTGCCAGCGCCACGCGAAGTT

Query 57919         CTTCGGTCGCCAGCATCATCACCACTTTTTTCGCCTGCGAACGCTCTTCGAAAAACTCGG
                    ||||||||||||||||||||||||| ||||||||||||||||||||||||||||||||||
Sbjct 52948         CTTCGGTCGCCAGCATCATCACCACCTTTTTCGCCTGCGAACGCTCTTCGAAAAACTCGG

Query 57979         TATGACCGGTAAACGGAATGCCTGCGTCGTTAATGACGCCTTTATGCACGGGGCCTGTGA
                    ||||||||||||| |||||||| ||||||||||| |||||||||||||| || |||||||
Sbjct 53008         TATGACCGGTAAAAGGAATGCCAGCGTCGTTAATAACGCCTTTATGCACCGGACCTGTGA

Query 58039         TCAGCGCAGCAAATTCACCGTTCAGACAGCCATCACACGCTCGCGCCAGCGTCTCCACCA
                    ||||||| |||||||| ||||||||||| ||||| ||||||||||||||||| |||||||
Sbjct 53068         TCAGCGCGGCAAATTCGCCGTTCAGACAACCATCGCACGCTCGCGCCAGCGTTTCCACCA

Query 58099         CGTAATGCCCATTTTCAATCGCTAACTGCCCCGCAGTGACAGATTCACGTAGCGCGACAG
                    | |||||||||||||||| ||||||||||||||||||||||| | |||||||||||||||
Sbjct 53128         CATAATGCCCATTTTCAACCGCTAACTGCCCCGCAGTGACAGGTGCACGTAGCGCGACAG

Query 58159         GAAGTAGCGTTAATGTGCCCGTAGTTTGCGGTTGTGCAGGGGAGTTGGGGGAATAAGGGC
                    ||||||||||||||||||||| ||||||||||||||||||||||||||||||||||||||
Sbjct 53188         GAAGTAGCGTTAATGTGCCCGCAGTTTGCGGTTGTGCAGGGGAGTTGGGGGAATAAGGGC

Query 58219         GGAGGGTGAGCGGCAAACCGAGCATCGCTGCCCGGTCGGTAAGGAGAGTGGCATCGGCAC
                    |||||||||||||||||||||||||||||||||||| |||||||||||||||||||||||
Sbjct 53248         GGAGGGTGAGCGGCAAACCGAGCATCGCTGCCCGGTTGGTAAGGAGAGTGGCATCGGCAC

Query 58279         AAACAACCAGTTCGACCGGCCACTCACGCTGTGCAAGCTGGACAACTAAGTCCGGGCCAA
                    ||||||||||||||||||||||||||||||||||||||||||||||||||||||||||||
Sbjct 53308         AAACAACCAGTTCGACCGGCCACTCACGCTGTGCAAGCTGGACAACTAAGTCCGGGCCAA

Query 58339         TCCCGGCGGGCTCGCCGGGAGTGATCACAACACGTTGGGTTTTAACCATTAGTTGCTCAG
                    ||||||||||||||||||||||||||||||||||||||||||||||||||||||||||||
Sbjct 53368         TCCCGGCGGGCTCGCCGGGAGTGATCACAACACGTTGGGTTTTAACCATTAGTTGCTCAG

Query 58399         GATTTTAACGTAGGCGCTGGCACGTTGTTCCTGCATCCAGCTTGCTGCTTCTTCCGAGAA
                    ||||||||||||||||||||||||||||||||||||||||||||||||||||||||||||
Sbjct 53428         GATTTTAACGTAGGCGCTGGCACGTTGTTCCTGCATCCAGCTTGCTGCTTCTTCCGAGAA

Query 58459         CTTACGGTTCATCAGCATGCGGTATGCACGATCTTTCTGCGCAGCGTCGGTTTTATCGAC
                    ||||||||||||||||||||||||||||||||||||||||||||||||||||||||||||
Sbjct 53488         CTTACGGTTCATCAGCATGCGGTATGCACGATCTTTCTGCGCAGCGTCGGTTTTATCGAC

Query 58519         ATTACGGGTATCCAGCAGTTCGATTAAATGCCAGCCGAATGAAGAGTGAACCGGTGCACT
                    ||||||||||||||||||||||||||||||||||||||||||||||||||||||||||||
Sbjct 53548         ATTACGGGTATCCAGCAGTTCGATTAAATGCCAGCCGAATGAAGAGTGAACCGGTGCACT

Query 58579         CATTTGACCTTTGTTCAGGCGGGTCAGGGCGTCACGGAAGGCCGGATCGAAAATATCTGG
                    ||||||||||||||||||||| ||||||||||||||||||||||||||||||||||||||
Sbjct 53608         CATTTGACCTTTGTTCAGGCGAGTCAGGGCGTCACGGAAGGCCGGATCGAAAATATCTGG

Query 58639         TGTAGCCCAGCCGAGATCACCGCCCTGGTTAGCAGAGCCTGGATCCTGAGAGAACTCTTT
                    |||||||||||||||||| |||||||||||||||||||||||||||||||||||||||||
Sbjct 53668         TGTAGCCCAGCCGAGATCGCCGCCCTGGTTAGCAGAGCCTGGATCCTGAGAGAACTCTTT

Query 58699         CGCTGCGGCAGCAAAAGTCGTTTTACCACTCTTGATATCAGCAGCAATCTGTTCCAGTTT
                    ||||||||||||||||||||||||||||||||||||||||||||||||||||||||||||
Sbjct 53728         CGCTGCGGCAGCAAAAGTCGTTTTACCACTCTTGATATCAGCAGCAATCTGTTCCAGTTT

Query 58759         CACACGAGCCTGTTCGTCAGTCATGATCGGCGACGGTTTCAGCAGAATATGGCGAGCATG
                    |||||| |||||||||||||||||||||||||||||||||||||||||||||||||||||
Sbjct 53788         CACACGGGCCTGTTCGTCAGTCATGATCGGCGACGGTTTCAGCAGAATATGGCGAGCATG

Query 58819         AACTTCGGTCACCGAGATATTTTTGCTTTCGCCGCGCAGGTCGTTAACTTTCAGTATATG
                    |||||||||||||||||||||||||||||||||||||||||||||||||||||| |||||
Sbjct 53848         AACTTCGGTCACCGAGATATTTTTGCTTTCGCCGCGCAGGTCGTTAACTTTCAGAATATG

Query 58879         GAAGCCAACGCCGGAACGAATCGGGCCAACAATGTCGCCTTTCTTCGCGGTGCTTAATGC
                    ||||||||||||||||||||||||||||||||||||||||||||||||||||||||||||
Sbjct 53908         GAAGCCAACGCCGGAACGAATCGGGCCAACAATGTCGCCTTTCTTCGCGGTGCTTAATGC

Query 58939         CTGGGCGAAGATCCCGGGCAACTCCTGAATACGGCCCCAGCCCATCTGGCCGCCGTTCAG
                    ||||||||||||||||||||||||||||||||||||||||||||||||||||||||||||
Sbjct 53968         CTGGGCGAAGATCCCGGGCAACTCCTGAATACGGCCCCAGCCCATCTGGCCGCCGTTCAG

Query 58999         CGCCTGCTGGTCGGCAGAATGAGCAATCGCCAGCTTACCGAAATCAGCGCCGTTACGCGC
                    ||||||||||||||||||||||||||||||||||||||||||||||||||||||||||||
Sbjct 54028         CGCCTGCTGGTCGGCAGAATGAGCAATCGCCAGCTTACCGAAATCAGCGCCGTTACGCGC

Query 59059         CTGATCGACAATGGCGCGCGCCTGGCTTTCCGCTTCGTTCACCTGATCAGAGGTCGGGTT
                    ||||||||||||||||||||||||||||||||||||||||||||||||||||||||||||
Sbjct 54088         CTGATCGACAATGGCGCGCGCCTGGCTTTCCGCTTCGTTCACCTGATCAGAGGTCGGGTT

Query 59119         TTCCGGCAGCGGGATCAGGATGTGGCTCAGGTTCAGCTCAGTGCTGGCGTCGTTTTGGTT
                    ||||||||||||||||||||||||||||||||||||||||||||||||||||||||||||
Sbjct 54148         TTCCGGCAGCGGGATCAGGATGTGGCTCAGGTTCAGCTCAGTGCTGGCGTCGTTTTGGTT

Query 59179         ACCCACCTGCTGCGCCAGGGATTCGACTTCCTGCGGCAGGATGGTGATGCGACGACGCAC
                    ||||||||||||||||||||||||||||||||||||||||||||||||||||||||||||
Sbjct 54208         ACCCACCTGCTGCGCCAGGGATTCGACTTCCTGCGGCAGGATGGTGATGCGACGACGCAC

Query 59239         CTCGTTGTTACGCACTTCAGAGATAATCATCTCTTTGCGGATCTGGTTACGATAGGTGTT
                    ||||||||||||||||||||||||||||||||||||||||||||||||||||||||||||
Sbjct 54268         CTCGTTGTTACGCACTTCAGAGATAATCATCTCTTTGCGGATCTGGTTACGATAGGTGTT

Query 59299         GTAGTTCAGACCATCGTAAGCCAGACGGCTGCGCATCTGATCCAGCGTCATGTTGTTCTG
                    ||||||||| ||||||||||||||||||||||||||||||||||||||||||||||||||
Sbjct 54328         GTAGTTCAGTCCATCGTAAGCCAGACGGCTGCGCATCTGATCCAGCGTCATGTTGTTCTG

Query 59359         TTTCGCGATGTTAGCAATCGCCTGATCCAGCTGCTCATCGGAGATTTTCACTCCCATTTT
                    ||||||||||||||||||||||||||||||||||||||||||||||||||||||||||||
Sbjct 54388         TTTCGCGATGTTAGCAATCGCCTGATCCAGCTGCTCATCGGAGATTTTCACTCCCATTTT

Query 59419         CTGCCCCATCTGCAGGATGATTTGATCCATGATCAAACGTTCCATGATTTGGTGGCGCAG
                    ||||||||||||||||||||||||||||||||||||||||||||||||||||||||||||
Sbjct 54448         CTGCCCCATCTGCAGGATGATTTGATCCATGATCAAACGTTCCATGATTTGGTGGCGCAG

Query 59479         CGTCGCGTCATCAGGAAGTTGCTGCCTTGCCTGAGCAGCGTTCAGTTTTACCGACTGCAT
                    ||||||||||||||||||||||||||||||||||||||||||||||||||||||||||||
Sbjct 54508         CGTCGCGTCATCAGGAAGTTGCTGCCTTGCCTGAGCAGCGTTCAGTTTTACCGACTGCAT

Query 59539         TAATCCATCAACGTCGCTTTCCAGCACGACGCCGTTATTGACGACGGCTGCGACTTTATC
                    ||||||||||||||||||||||||||||||||||||||||||||||||||||||||||||
Sbjct 54568         TAATCCATCAACGTCGCTTTCCAGCACGACGCCGTTATTGACGACGGCTGCGACTTTATC

Query 59599         GACTACCTGGGGGGCAGCGAAACTGGTATTCGCGATCATGGCGATACCGAGAAGCAGCGT
                    ||||||||||||||||||||||||||||||||||||||||||||||||||||||||||||
Sbjct 54628         GACTACCTGGGGGGCAGCGAAACTGGTATTCGCGATCATGGCGATACCGAGAAGCAGCGT

Query 59659         TTTCCAGTTCTTCATACTTTTTCCATTTCAATTAACCGCACTGCGGATTACGTGGTAAAT
                    ||||||||||||||||||||||||||||||||||||||||||||||||||||||||||||
Sbjct 54688         TTTCCAGTTCTTCATACTTTTTCCATTTCAATTAACCGCACTGCGGATTACGTGGTAAAT

Query 59719         CAACAAATCACAAAGTGTTTTGATACGGCAGAATGTTCGAACGCAGCATCTCTTGCGTAC
                    ||||||||||||||||||||||||||||||||||||||||||||||||||||||||||||
Sbjct 54748         CAACAAATCACAAAGTGTTTTGATACGGCAGAATGTTCGAACGCAGCATCTCTTGCGTAC

Query 59779         CCAGACCGTAGTTGGAGCTCAGGCCGCGAAGTTCGATGTTAAAGCCGATTGCGTTGTCAT
                    ||||||||||||||||||||||||||||||||||||||||||||||||||||||||||||
Sbjct 54808         CCAGACCGTAGTTGGAGCTCAGGCCGCGAAGTTCGATGTTAAAGCCGATTGCGTTGTCAT

Query 59839         ATACCGCATGTTGTTTATCGTTATCCCAACCGTTCAGCTTCCGCTCGTAACCGACGCGAA
                    ||||||||||||||||||||||||||||||||||||||||||||||||||||||||||||
Sbjct 54868         ATACCGCATGTTGTTTATCGTTATCCCAACCGTTCAGCTTCCGCTCGTAACCGACGCGAA

Query 59899         TTGCATAGCAGCAGGAGCTGTATTGCACACCTAACATAGAGTCGGCTTGCTTGTTCGCAT
                    ||||||||||||||||||||||||||||||||||||||||||||||||||||||| ||||
Sbjct 54928         TTGCATAGCAGCAGGAGCTGTATTGCACACCTAACATAGAGTCGGCTTGCTTGTTAGCAT

Query 59959         TGGTGTCGTAGTAGTAGGCCCCAACAATGGACCAACGATCGGCAATTGGCCAGCTGGCGA
                    ||||||||||||||||||||||||||||||||||||||||||||||||||||||||||||
Sbjct 54988         TGGTGTCGTAGTAGTAGGCCCCAACAATGGACCAACGATCGGCAATTGGCCAGCTGGCGA

Query 60019         CAGCACCTACCTGCGAAATACCATTCTTATATTGCTCAGCAGTGGAATAGTACTTAGGCA
                    ||||||||||||||||||||||||||||||||||||||||||||||||||||||||||||
Sbjct 55048         CAGCACCTACCTGCGAAATACCATTCTTATATTGCTCAGCAGTGGAATAGTACTTAGGCA

Query 60079         GCGTAGCCTGAATATATTCCGGGCTGGCGTAACGGTAATTCAGCTGTACCAGACGGTCTT
                    ||||||||||||||||||||||||||||||||||||||||||||||||||||||||||||
Sbjct 55108         GCGTAGCCTGAATATATTCCGGGCTGGCGTAACGGTAATTCAGCTGTACCAGACGGTCTT

Query 60139         CATCCCGACGGTATTCAATGCTGGAGTTACTGGTCGCTACGTTATCCAGACGTGTATCGT
                    ||||||||||||||||||||||||||||||||||||||||||||||||||||||||||||
Sbjct 55168         CATCCCGACGGTATTCAATGCTGGAGTTACTGGTCGCTACGTTATCCAGACGTGTATCGT

Query 60199         ACTGAATCCCGCCACGCAATCCCCAACGCTCGGAGATACGCCAGTAAGTATCGCCTGCCC
                    ||||||||||||||||||||||||||||||||||||||||||||||||||||||||||||
Sbjct 55228         ACTGAATCCCGCCACGCAATCCCCAACGCTCGGAGATACGCCAGTAAGTATCGCCTGCCC

Query 60259         ACACCAGTGAACCCGTTTTGTCGTCATTCTCCCATGTTATGTTGTCATCGCCAGTGCGAG
                    ||||||||||||||||||||||||||||||||||||||||||||||||||||||||||||
Sbjct 55288         ACACCAGTGAACCCGTTTTGTCGTCATTCTCCCATGTTATGTTGTCATCGCCAGTGCGAG

Query 60319         ACTCCGTGAAATAGTAGATTTGACCAACGGAAATATTAAAACGTTCAACGGCAGCATCAT
                    ||||||||||||||||||||||||||||||||||||||||||||||||||||||||||||
Sbjct 55348         ACTCCGTGAAATAGTAGATTTGACCAACGGAAATATTAAAACGTTCAACGGCAGCATCAT

Query 60379         CATATATGCGAGATGTGACACCGGTCGTCACCTGGTTAGCGGAGGCAATACGGTCAAGAC
                    ||||||||||||||||||||||||||||||||||||||||||||||||||||||||||||
Sbjct 55408         CATATATGCGAGATGTGACACCGGTCGTCACCTGGTTAGCGGAGGCAATACGGTCAAGAC

Query 60439         CGCCGTAAGTCCGGTCCCGGAACAGGCCAGAGTAGTCAGATTGCAGCAGAGACGAGTCGT
                    ||||||||||||||||||||||||||||||||||||||||||||||||||||||||||||
Sbjct 55468         CGCCGTAAGTCCGGTCCCGGAACAGGCCAGAGTAGTCAGATTGCAGCAGAGACGAGTCGT

Query 60499         AGTTATAGATGTCGCTCTGATCGCGATACGGCACGTACAAATACTGCGCGCGCGGTTCCA
                    ||||||||||||||||||||||||||||||||||||||||||||||||||||||||||||
Sbjct 55528         AGTTATAGATGTCGCTCTGATCGCGATACGGCACGTACAAATACTGCGCGCGCGGTTCCA

Query 60559         GCGTTTGGGTATAACCCGGAGCCAGCATTTCCATATCGCGTTCAAAGACCATTTTGCCGT
                    ||||||||||||||||||||||||||||||||||||||||||||||||||||||||||||
Sbjct 55588         GCGTTTGGGTATAACCCGGAGCCAGCATTTCCATATCGCGTTCAAAGACCATTTTGCCGT

Query 60619         CAACTTTGAATTGCGGCATTACGCGGTTAACGGATTCGTCCAGCTTGGTCGTGTTTCTGG
                    ||||||||||||||||||||||||||||||||||||||||||||||||||||||||||||
Sbjct 55648         CAACTTTGAATTGCGGCATTACGCGGTTAACGGATTCGTCCAGCTTGGTCGTGTTTCTGG

Query 60679         AGTTATACCAGTCAAGATTGGTTTGCTGATAATGGGTTGCCAGCAACTTCGCTTCGGTAT
                    ||||||||||||||||||||||||||||||||||||||||||||||||||||||||||||
Sbjct 55708         AGTTATACCAGTCAAGATTGGTTTGCTGATAATGGGTTGCCAGCAACTTCGCTTCGGTAT

Query 60739         TGATGCTGCCCCAGTTATTAGAGAGCGGCAAATTGATGGTCGGTTCCAGGTGAACACGGG
                    ||||||||||||||||||||||||||||||||||||||||||||||||||||||||||||
Sbjct 55768         TGATGCTGCCCCAGTTATTAGAGAGCGGCAAATTGATGGTCGGTTCCAGGTGAACACGGG

Query 60799         TTGCTTCAGGCATGTCGTCTCTGGTGTTAACAAAGTGCACTGCCTGGCCGTAAATACGCG
                    ||||||||||||||||||||||||||||||||||||||||||||||||||||||||||||
Sbjct 55828         TTGCTTCAGGCATGTCGTCTCTGGTGTTAACAAAGTGCACTGCCTGGCCGTAAATACGCG

Query 60859         TATCAAACGGACCAACATCATTCTGGTAGTAATTAACGTCTAACTGCGGCTCTGCCGAGT
                    ||||||||||||||||||||||||||||||||||||||||||||||||||||||||||||
Sbjct 55888         TATCAAACGGACCAACATCATTCTGGTAGTAATTAACGTCTAACTGCGGCTCTGCCGAGT

Query 60919         AGCTACTGGTGTTCTGTTCGCTGAAAACCTGGAACTGCTTGGTTGAAACGGTGGCATTGA
                    ||||||||||||||||||||||||||||||||||||||||||||||||||||||||||||
Sbjct 55948         AGCTACTGGTGTTCTGTTCGCTGAAAACCTGGAACTGCTTGGTTGAAACGGTGGCATTGA

Query 60979         AGTTTTGCACCGCATAGCCAACGCTGAATTTTTGCGTTGCGTAGCCGTCAGTACTGGAAC
                    ||||||||||||||||||||||||||||||||||||||||||||||||||||||||||||
Sbjct 56008         AGTTTTGCACCGCATAGCCAACGCTGAATTTTTGCGTTGCGTAGCCGTCAGTACTGGAAC

Query 61039         CGTACTTGTTATCGAAATCATTGAAGTAGCTAGGATCGCTGACCTTGGTGTAGTCGACGT
                    ||||||||||||||||||||||||||||||||||||||||||||||||||||||||||||
Sbjct 56068         CGTACTTGTTATCGAAATCATTGAAGTAGCTAGGATCGCTGACCTTGGTGTAGTCGACGT

Query 61099         TGAAACGCCACACCTGATCCATGACCCCGGAGTGGTTCCAGTAGAATAACCAACGACGTG
                    ||||||||||||||||||||||||||||||||||||||||||||||||||||||||||||
Sbjct 56128         TGAAACGCCACACCTGATCCATGACCCCGGAGTGGTTCCAGTAGAATAACCAACGACGTG

Query 61159         AACTGTCATCGTTCGGGTGTTCATCTTCATAGACTTTATCTGAAGGCAGATAGTCCAGTT
                    ||||||||||||||||||||||||||||||||||||||||||||||||||||||||||||
Sbjct 56188         AACTGTCATCGTTCGGGTGTTCATCTTCATAGACTTTATCTGAAGGCAGATAGTCCAGTT

Query 61219         CCATCAAGCCAGCGCCCGCCTGGGAGAGGTAGCGGAATTCGTTCTCCCACATGATGTTGC
                    ||||||||||||||||||||||||||||||||||||||||||||||||||||||||||||
Sbjct 56248         CCATCAAGCCAGCGCCCGCCTGGGAGAGGTAGCGGAATTCGTTCTCCCACATGATGTTGC

Query 61279         CACGACGATGCATATAATGCGGCGTGATGGTGGCATCCATATTTGGCGCGATGTTCCAGT
                    ||||||||||||||||||||||||||||||||||||||||||||||||||||||||||||
Sbjct 56308         CACGACGATGCATATAATGCGGCGTGATGGTGGCATCCATATTTGGCGCGATGTTCCAGT

Query 61339         AATATGGCAGGTAGAACTCAAAGTAGTTGGTGGTGGTGTACTTGGCGTTCGGGATCAAGA
                    ||||||||||||||||||||||||||||||||||||||||||||||||||||||||||||
Sbjct 56368         AATATGGCAGGTAGAACTCAAAGTAGTTGGTGGTGGTGTACTTGGCGTTCGGGATCAAGA

Query 61399         AACCAGAGCGACGTTTGTCACCCACCGGCAACTGCAAATAGGGGCTATAAAAGATCGATA
                    ||||||||||||||||||||||||||||||||||||||||||||||||||||||||| ||
Sbjct 56428         AACCAGAGCGACGTTTGTCACCCACCGGCAACTGCAAATAGGGGCTATAAAAGATCGGTA

Query 61459         CCGGACCCACCTTAAAGCGGGCGTTCCAGATCTCCGCAACTTGTTCTTCGCGGTCATGAA
                    ||||||||||||||||||||||||||||||||||||||||||||||||||||||||||||
Sbjct 56488         CCGGACCCACCTTAAAGCGGGCGTTCCAGATCTCCGCAACTTGTTCTTCGCGGTCATGAA

Query 61519         TAATTTCGCTACCTACCACGCTCCAGGTGTCAGAACCCGGCAGACAGGAGGTAAAGCTAC
                    ||||||||||||||||||||||||||||||||||||||||||||||||||||||||||||
Sbjct 56548         TAATTTCGCTACCTACCACGCTCCAGGTGTCAGAACCCGGCAGACAGGAGGTAAAGCTAC

Query 61579         CGTTATCCAGAATGGTATAGCGGTTTTCGCCACGTTGTTTCATCAGGTCCGCTTTACCGC
                    ||||||||||||||||||||||||||||||||||||||||||||||||||||||||||||
Sbjct 56608         CGTTATCCAGAATGGTATAGCGGTTTTCGCCACGTTGTTTCATCAGGTCCGCTTTACCGC

Query 61639         GACCCTGGCGACCCACCATCTGGTAATCACCTTCCCAGACGTTGGTATCTTTGGTGTTCA
                    ||||||||||||||||||||||||||||||||||||||||||||||||||||||||||||
Sbjct 56668         GACCCTGGCGACCCACCATCTGGTAATCACCTTCCCAGACGTTGGTATCTTTGGTGTTCA

Query 61699         GATTCGCCCAGCCTTTCGGCCCTTTGAGGATCACCTGGTTATCGTCGTAATGGACATTAC
                    ||||||||||||||||||||||||||||||||||||||||||||||||||||||||||||
Sbjct 56728         GATTCGCCCAGCCTTTCGGCCCTTTGAGGATCACCTGGTTATCGTCGTAATGGACATTAC

Query 61759         CGAGCGCATCAACGGTACGTACCGGCTCCGGTTGTCCTGGTGCCTCTTTTTGATGGAGCT
                    ||||||||||||||||||||||||||||||||||||||||||||||||||||||||||||
Sbjct 56788         CGAGCGCATCAACGGTACGTACCGGCTCCGGTTGTCCTGGTGCCTCTTTTTGATGGAGCT

Query 61819         GCACTTCGTCGGCCTGCAGACGGCTGTTACCCTGCATGATATCCACGCTGCCAGTAAACA
                    ||||||||||||||||||||||||||||||||||||||||||||||||||||||||||||
Sbjct 56848         GCACTTCGTCGGCCTGCAGACGGCTGTTACCCTGCATGATATCCACGCTGCCAGTAAACA

Query 61879         CGGCGTCATCCGGGTAGTCCCCTTTCGCGTGGTTAGCATTGATAGTCACGGGTAAGTCAT
                    ||||||||||||||||||||||||||||||||| ||||||||||||||||||||||||||
Sbjct 56908         CGGCGTCATCCGGGTAGTCCCCTTTCGCGTGGTCAGCATTGATAGTCACGGGTAAGTCAT

Query 61939         TGGTATCGCCCTGTACCAGAGGACGGTCATAGCTTGGCACGCCCAACATGCACTGTGAGG
                    ||||||||||||||||||||||||||||||||||||||||||||||||||||||||||||
Sbjct 56968         TGGTATCGCCCTGTACCAGAGGACGGTCATAGCTTGGCACGCCCAACATGCACTGTGAGG

Query 61999         CGAGGTCGGCTGCCAGTCCCTGTTGACTATAAAGGGCGGTGGCAATCATGGTGGCCAGGA
                    ||||||||||||||||||||||||||||||||||||||||||||||||||||||||||||
Sbjct 57028         CGAGGTCGGCTGCCAGTCCCTGTTGACTATAAAGGGCGGTGGCAATCATGGTGGCCAGGA

Query 62059         GAGTGGGGATACGTTTTTTCATACGTTGATTTTATTGTTCCATCATCGGTAACGTTGCGC
                    ||||||||||||||||||||||||||||||||||||||||||||||||||||||||||||
Sbjct 57088         GAGTGGGGATACGTTTTTTCATACGTTGATTTTATTGTTCCATCATCGGTAACGTTGCGC

Query 62119         GTGACAAACGGTCAGAGACTAACGTACTCGTCATCTCTACGCTAGTGTTAATCCTGTCCG
                    ||||||||||||||||||||||||||||||||||||||||||||||||||||||||||||
Sbjct 57148         GTGACAAACGGTCAGAGACTAACGTACTCGTCATCTCTACGCTAGTGTTAATCCTGTCCG

Query 62179         AATAGCGTCAGTGGTGTTAGGCACGGCATTGAATGACAGGTATGATAATGCAAATTATAG
                    ||||||||||||||||||||||||||||||||||||||||||||||||||||||||||||
Sbjct 57208         AATAGCGTCAGTGGTGTTAGGCACGGCATTGAATGACAGGTATGATAATGCAAATTATAG

Query 62239         GCGATGTCCCACAATTGACCGCAGCCGGAAAACGGTAAAAGCACCTTTATATTGTGGGAG
                    ||||||||||||||||||||||||||||||||||||||||||||||||||||||||||||
Sbjct 57268         GCGATGTCCCACAATTGACCGCAGCCGGAAAACGGTAAAAGCACCTTTATATTGTGGGAG

Query 62299         ATAGCCCTGATATCCGTGTGTCGATTTGGGGAATATATGCAGTATTGGGGAAAAATCATT
                    ||||||||||||||||||||||||||||||||||||||||||||||||||||||||||||
Sbjct 57328         ATAGCCCTGATATCCGTGTGTCGATTTGGGGAATATATGCAGTATTGGGGAAAAATCATT

Query 62359         GGCGTGGCCGTGGCCTTACTGATGGGCGGCGGCTTTTGGGGCGTAGTGTTAGGCCTGTTA
                    ||||||||||||||||||||||||||||||||||||||||||||||||||||||||||||
Sbjct 57388         GGCGTGGCCGTGGCCTTACTGATGGGCGGCGGCTTTTGGGGCGTAGTGTTAGGCCTGTTA

Query 62419         ATTGGCCATATGTTTGATAAAGCCCGTAGCCGTAAAATGGCGTGGTTCGCCAACCAGCGT
                    ||||||||||||||||||||||||||||||||||||||||||||||||||||||||||||
Sbjct 57448         ATTGGCCATATGTTTGATAAAGCCCGTAGCCGTAAAATGGCGTGGTTCGCCAACCAGCGT

Query 62479         GAGCGTCAGGCGCTGTTTTTTGCCACCACTTTTGAAGTGATGGGGCATTTAACCAAATCC
                    ||||||||||||||||||||||||||||||||||||||||||||||||||||||||||||
Sbjct 57508         GAGCGTCAGGCGCTGTTTTTTGCCACCACTTTTGAAGTGATGGGGCATTTAACCAAATCC

Query 62539         AAAGGTCGCGTCACGGAGGCTGATATTCATATCGCCAGCCAGTTGATGGACCGAATGAAT
                    ||||||||||||||||||||||||||||||||||||||||||||||||||||||||||||
Sbjct 57568         AAAGGTCGCGTCACGGAGGCTGATATTCATATCGCCAGCCAGTTGATGGACCGAATGAAT

Query 62599         CTTCATGGCGCTTCCCGTACTGCGGCGCAAAATGCGTTCCGGGTGGGAAAATCAGACAAT
                    ||||||||||||||||||||||||||||||||||||||||||||||||||||||||||||
Sbjct 57628         CTTCATGGCGCTTCCCGTACTGCGGCGCAAAATGCGTTCCGGGTGGGAAAATCAGACAAT

Query 62659         TACCCGCTGCGCGAAAAGATGCGCCAGTTTCGCAGTGTCTGCTTTGGTCGTTTTGACTTA
                    ||||||||||||||||||||||||||||||||||||||||||||||||||||||||||||
Sbjct 57688         TACCCGCTGCGCGAAAAGATGCGCCAGTTTCGCAGTGTCTGCTTTGGTCGTTTTGACTTA

Query 62719         ATTCGTATGTTTCTGGAGATCCAGATTCAGGCGGCGTTTGCTGATGGTTCACTGCACCCG
                    ||||||||||||||||||||||||||||||||||||||||||||||||||||||||||||
Sbjct 57748         ATTCGTATGTTTCTGGAGATCCAGATTCAGGCGGCGTTTGCTGATGGTTCACTGCACCCG

Query 62779         AATGAACGGGCGGTGCTGTATGTCATTGCTGAAGAATTAGGGATCTCCCGCGCCCAGTTT
                    ||||||||||||||||||||||||||||| ||||||||||||||||||||||| ||||||
Sbjct 57808         AATGAACGGGCGGTGCTGTATGTCATTGCAGAAGAATTAGGGATCTCCCGCGCTCAGTTT

Query 62839         GACCAGTTTTTGCGCATGATGCAGGGCGGTGCACAGTTTGGCGGCGGTTATCAGCAGCAA
                    ||||||||||||||||||||||||||||||||||||||||||||||||||||||||||||
Sbjct 57868         GACCAGTTTTTGCGCATGATGCAGGGCGGTGCACAGTTTGGCGGCGGTTATCAGCAGCAA

Query 62899         TCTGGCGGTGGTAACTGGCAGCAAGCGCAGCGTGGCCCAACGCTGGAAGATGCCTGTAAT
                     |||||||||||||||||||||||||||||||||||||||||||||||||||||||||||
Sbjct 57928         ACTGGCGGTGGTAACTGGCAGCAAGCGCAGCGTGGCCCAACGCTGGAAGATGCCTGTAAT

Query 62959         GTGCTGGGCGTGAAGCCGACGGATGATGCGACCACCATCAAACGTGCCTACCGTAAGCTG
                    ||||||||||||||||||||||||||||||||||||||||||||||||||||||||||||
Sbjct 57988         GTGCTGGGCGTGAAGCCGACGGATGATGCGACCACCATCAAACGTGCCTACCGTAAGCTG

Query 63019         ATGAGTGAACACCATCCCGATAAGCTGGTGGCGAAAGGTTTGCCGCCTGAGATGATGGAG
                    ||||||||||||||||||||||||||||||||||||||||||||||||||||||||||||
Sbjct 58048         ATGAGTGAACACCATCCCGATAAGCTGGTGGCGAAAGGTTTGCCGCCTGAGATGATGGAG

Query 63079         ATGGCGAAGCAGAAAGCGCAGGAAATTCAGCAGGCCTATGAGCTGATTAAGCAGCAGAAA
                    ||||||||||||||||||||||||||||||||||| ||||||||||| ||||||||||||
Sbjct 58108         ATGGCGAAGCAGAAAGCGCAGGAAATTCAGCAGGCATATGAGCTGATAAAGCAGCAGAAA

Query 63139         GGGTTTAAATGACCCTGTAAATGATGCTGAGTAACTGCCCACGATAAAAGGTGGCCGCCC
                    ||||||||||||||||||||||||||||||||||||||||||||| ||||||||||||||
Sbjct 58168         GGGTTTAAATGACCCTGTAAATGATGCTGAGTAACTGCCCACGATTAAAGGTGGCCGCCC

Query 63199         TGGCGGTCACTTCTTTGAGAAAAGGCGTTTACTCAGAATGGTGGACAGGCTCAATATACG
                    |||||||||||||||||||||||||||||||||||||||||||||||||||||||  |||
Sbjct 58228         TGGCGGTCACTTCTTTGAGAAAAGGCGTTTACTCAGAATGGTGGACAGGCTCAATGCACG

Query 63259         GTTTACGGGAGGGTTTCTGTTGGTTTTATCGCGTTGACCCTGCTTAAGGTTGAGAGCTTT
                    ||||||||||||| |||||| |||||||||||||||||||||||||||||||||||||||
Sbjct 58288         GTTTACGGGAGGGGTTCTGTAGGTTTTATCGCGTTGACCCTGCTTAAGGTTGAGAGCTTT

Query 63319         ACGGCGAGCGGAATTATATTTTTACGTCTTAAAAATAAAAAACACATATCTGAATGAGCG
                    ||| |||||||||||||||||||||||||||||||||||||||||||| |||||||||||
Sbjct 58348         ACGACGAGCGGAATTATATTTTTACGTCTTAAAAATAAAAAACACATACCTGAATGAGCG

Query 63379         ATTTTTGAAAGTATATTTATTCAGAGCGCGCATCATGAGTTTTTAACTCAATGCGAGGCT
                    ||||||||||||||||||||||||| ||||||||||||||||||||||||||||||||||
Sbjct 58408         ATTTTTGAAAGTATATTTATTCAGAACGCGCATCATGAGTTTTTAACTCAATGCGAGGCT

Query 63439         ATTACCATGAAAGTATCAGTTCCAGGCATGCCGGCTACACTTTTAAATATGAGCAATAAC
                    |||||||||||||||||||||||||||||||||| ||||||||||||||||||||| |||
Sbjct 58468         ATTACCATGAAAGTATCAGTTCCAGGCATGCCGGTTACACTTTTAAATATGAGCAAGAAC

Query 63499         GATATTTATAAGATGGTGAGCGGGGACAAGATGGACATGAAGATGAATATCTTTCAACGC
                    |||||||||||||||||||||||||||||||||||| |||||||||||||||||||||||
Sbjct 58528         GATATTTATAAGATGGTGAGCGGGGACAAGATGGACGTGAAGATGAATATCTTTCAACGC

Query 63559         TTGTGGGAGACGTTACGTCATCTGTTCTGGTCAGATAAACAGACTGAGGCTTATAAACTT
                    ||||||||||||||||| ||||||||||||||||||||||||||||||||||||||||||
Sbjct 58588         TTGTGGGAGACGTTACGCCATCTGTTCTGGTCAGATAAACAGACTGAGGCTTATAAACTT

Query 63619         CTGTTCAATTTCGTGAATAAAAAGGCTGGCAACATCAACGCCTCAAAATACTTTACTGGG
                    ||||||||||||||||||||  || |||||||||||||||||||| ||||||||||||||
Sbjct 58648         CTGTTCAATTTCGTGAATAACCAGACTGGCAACATCAACGCCTCAGAATACTTTACTGGG

Query 63679         GCTGTCAACGAGAATGAGAAAGAAAAGTTTATCCATAGTCTGGAATTATTCAATGAACTC
                    ||| ||||||||||||||| ||||||||||||| |||| ||||||||||||||| |||| 
Sbjct 58708         GCTATCAACGAGAATGAGAGAGAAAAGTTTATCAATAGCCTGGAATTATTCAATAAACTT

Query 63739         AAAACATGCGCAAAAAATCCGGATGAGATGGTCGCAAAGGGCAATATGAGCTGGGTCGCA
                    ||||||||||||||||||||||||||| |||||||||||||||||||| |||||||||| 
Sbjct 58768         AAAACATGCGCAAAAAATCCGGATGAGTTGGTCGCAAAGGGCAATATGCGCTGGGTCGCC

Query 63799         CAGACCTTCGGTGATATCGAGTTAAGTGTCACTTTTTTTATTGAAAATAAGGAGATATGT
                    ||||||||||| |||||||||||||||||||||||||| |||||||| ||  ||||||||
Sbjct 58828         CAGACCTTCGGGGATATCGAGTTAAGTGTCACTTTTTTCATTGAAAAGAATAAGATATGT

Query 63859         ACTCAGACGTTGCAGCTGCATAAAGGCCCAGGTAACTTGGGCGTTGATCTTAGAGAGGCT
                    ||||||||||||||||||||||| |||| ||||||||||||||||||||||||| |||||
Sbjct 58888         ACTCAGACGTTGCAGCTGCATAAGGGCCAAGGTAACTTGGGCGTTGATCTTAGAAAGGCT

Query 63919         TACCTTCCCGGCGTTGACATGAGGGATTGTTACCTTGGTCTCAAAACAATGAAAGGTCAC
                    |||||||||||||||||||||||||||||||||||||||   |||||||||||||||  |
Sbjct 58948         TACCTTCCCGGCGTTGACATGAGGGATTGTTACCTTGGTAAAAAAACAATGAAAGGTAGC

Query 63979         AATAAAGTCCTTTACTTGGA-ACCTGGGTGGAATGCTAACCTG--------------GAC
                    ||| |  |||||||+|  ||-||||||||||||||||||||||--------------|||
Sbjct 59008         AATGATATCCTTTA-TGAGAGACCTGGGTGGAATGCTAACCTGGGCGTGCTACCCCGGAC

Query 64024         GGTGCTACCCTGGACGGTGCTA--CCG-------------TGGACGGTGCTACC------
                    |||||||||| |||||||||||--|||-------------||||||||||||||------
Sbjct 59067         GGTGCTACCCCGGACGGTGCTAACCCGGACGGTGCTAACCTGGACGGTGCTACCGTGAAC

Query 64062         ----C-ACC----TATATGATGAGGTAATTATTATTAATAAAATCACCCCCAAAAAAATT
                    ----|-|||----|||||||||||||||||||||||||||||||| ||||||||||||||
Sbjct 59127         GGTGCTACCTCCTTATATGATGAGGTAATTATTATTAATAAAATCCCCCCCAAAAAAATT

Query 64114         GATAC---------------TGAAGAAGTTGCTACTAAACAAAGTACTGCTGAACAAATT
                    |||||---------------|||||||||||||||||||+||||||||||||||||||||
Sbjct 59187         GATACTAAAGGAGTTGCTACTGAAGAAGTTGCTACTAAA-AAAGTACTGCTGAACAAATT

Query 64159         ACTGACAACGCAATTATTGAATGAGCCAGAATAAGCTAAGGTTGAAGGGGCTGGAACGCC
                    ||||||||||||||||||||||||||||||||||||||||||||||||||||||||||||
Sbjct 59246         ACTGACAACGCAATTATTGAATGAGCCAGAATAAGCTAAGGTTGAAGGGGCTGGAACGCC

Query 64219         CCTTCAACCTTAGCAGTAGCGTGGGATGATTTCACAATTAGAAAGACCTGCATGATGAGC
                    ||||||||||||||||||||||||||||||||||||||||||||||||||||||||||||
Sbjct 59306         CCTTCAACCTTAGCAGTAGCGTGGGATGATTTCACAATTAGAAAGACCTGCATGATGAGC

Query 64279         TAGAGAAGAGGCTAGTGACGCAAGGCGTCGTGTACGACGCGGATCACCGAGATGGGCATC
                    |||||||||||||||||||||||||||||||| | ||| |||||||||||||||||||||
Sbjct 59366         TAGAGAAGAGGCTAGTGACGCAAGGCGTCGTGCAGGACACGGATCACCGAGATGGGCATC

Query 64339         GCCAACCAGACTGCTAATTAGCCCATGAATAACAATCAGAAAGGACCATAACAGACCCGA
                    ||||||||||||||||||||||||||||||||||||||||||||||||||||||||||| 
Sbjct 59426         GCCAACCAGACTGCTAATTAGCCCATGAATAACAATCAGAAAGGACCATAACAGACCCGT

Query 64399         TAAAATGAAATATAAGAGACGGTCAACGGGTGAAGAAAAAGTTCAAAAATTCGCTGTGGA
                    ||||||||||||||||||||||||||||||||||||||||||||||||||||||||||||
Sbjct 59486         TAAAATGAAATATAAGAGACGGTCAACGGGTGAAGAAAAAGTTCAAAAATTCGCTGTGGA

Query 64459         GCAGGAAGGGAATTACCGAATGGAAAGCGTAGCCACACGCAACAACTGAAAGCAGTTTGG
                    ||||||||||||||||||||||||||||||||||||||||||||||||||||||||||||
Sbjct 59546         GCAGGAAGGGAATTACCGAATGGAAAGCGTAGCCACACGCAACAACTGAAAGCAGTTTGG

Query 64519         CAGAAACAAAAAATCCCCGGACTCGGGGATTTATGTACAAGAGGCAGCCCTTAGGATGAG
                    ||||||||||||||||||||||||||||||||||||||||||||||||||||||||||||
Sbjct 59606         CAGAAACAAAAAATCCCCGGACTCGGGGATTTATGTACAAGAGGCAGCCCTTAGGATGAG

Query 64579         GGTATAAACGTACAGGAAAGGTTAAAAATCCGCTGGCGCTTTAAACGTCATACTATTGCC
                    ||||||||||||||||||||||||||||||||||||||||||||||||||||||||||||
Sbjct 59666         GGTATAAACGTACAGGAAAGGTTAAAAATCCGCTGGCGCTTTAAACGTCATACTATTGCC

Query 64639         ATACGCCGGATGGGTAATCGTCAACATCTCTGCATGTAGCAACAAACGCGGTGCCATCGC
                    |||||||||||||||||||||||||||||||||||||||||||||||| |||||||||||
Sbjct 59726         ATACGCCGGATGGGTAATCGTCAACATCTCTGCATGTAGCAACAAACGTGGTGCCATCGC

Query 64699         TCTCGCTTCTGGTGATGCATAAAAACGATCGCCGAGAATCGGATGCCCCAGCGCCAGCAT
                    ||||||||||||||||||||||||||||||||||||||||||||| ||||||||||||||
Sbjct 59786         TCTCGCTTCTGGTGATGCATAAAAACGATCGCCGAGAATCGGATGACCCAGCGCCAGCAT

Query 64759         ATGCACACGCAATTGATGCGAACGCCCGGTAATCGGTTTTAACACCACTCTTGCCGTGTT
                    ||||||||||||||||||||||||||||||||||||||||||||||||||||||||||||
Sbjct 59846         ATGCACACGCAATTGATGCGAACGCCCGGTAATCGGTTTTAACACCACTCTTGCCGTGTT

Query 64819         ATCCGCCGCATACTCCACCACTTCATATTCCGTCTGCGCAGGTTTACCCGTTTCGTAACA
                    ||||||||||||||||||||||||||||||||||||||||||||||||||||||||||||
Sbjct 59906         ATCCGCCGCATACTCCACCACTTCATATTCCGTCTGCGCAGGTTTACCCGTTTCGTAACA

Query 64879         GACTTTCTGTTTCGGGCGGTTTGGCCAGTCGCAAATCAGCGGCAGATCCACCAGACCTTC
                    ||||||||||||||||||||||||||||||||||||||||||||||||||||||||||||
Sbjct 59966         GACTTTCTGTTTCGGGCGGTTTGGCCAGTCGCAAATCAGCGGCAGATCCACCAGACCTTC

Query 64939         TGCGGGGGATGGATGCCCCCAGACGCGGGTCACATACTGCTTTTTCGGCACGCGCTCGCG
                    ||||||||||||||||||||||||||||| ||||||||||||||||||| ||||||||||
Sbjct 60026         TGCGGGGGATGGATGCCCCCAGACGCGGGCCACATACTGCTTTTTCGGCTCGCGCTCGCG

Query 64999         GAACTGGCGTTTTAACTCCCGCTCCGCGGCTTTGGTCAGCGCCACTACAATCACGCCGCT
                    ||||||||||||||||||||||||||||||||||||||||||||||||||||||||||||
Sbjct 60086         GAACTGGCGTTTTAACTCCCGCTCCGCGGCTTTGGTCAGCGCCACTACAATCACGCCGCT

Query 65059         GGTAGCCATATCCAGACGATGCACCGATTCTGCCTGCGGATAATCTCGCTGAATGCGCGT
                    ||||||||||||||||||||||||||||||||||||||||||||| ||||||||||||||
Sbjct 60146         GGTAGCCATATCCAGACGATGCACCGATTCTGCCTGCGGATAATCACGCTGAATGCGCGT

Query 65119         CATCACGCTGTCTTTGTGCTCTTCCAGACGACCCGGCACAGACAACAAACCGCTCGGCTT
                    ||||||||||||||||||||||||||||||||||||||| ||||||||||||||||||||
Sbjct 60206         CATCACGCTGTCTTTGTGCTCTTCCAGACGACCCGGCACTGACAACAAACCGCTCGGCTT

Query 65179         GTTGACCACCATAATATGGTCATCCTGATACAGGATAACCAACCAGGGTTCCTGCGGTGG
                    ||||||||||||||||||||||||||||||||||||||||||||||||||||||||||||
Sbjct 60266         GTTGACCACCATAATATGGTCATCCTGATACAGGATAACCAACCAGGGTTCCTGCGGTGG

Query 65239         ATTGTAGTTTTCCATCCCCATTTTCGGCTCCGTTACTGATGCGTTACAACGATCAAACGC
                    ||||||||||||||||||||||||||||||||||||||||||||||||||||||||||||
Sbjct 60326         ATTGTAGTTTTCCATCCCCATTTTCGGCTCCGTTACTGATGCGTTACAACGATCAAACGC

Query 65299         AGGGCATCCAGACGCCAACCTGCCTGATCCAGGCTTTCCATTACCTGCTGACGGTTGCTC
                    ||||||||||||||||||||||||||||||||||||||||||||||||||||||||||||
Sbjct 60386         AGGGCATCCAGACGCCAACCTGCCTGATCCAGGCTTTCCATTACCTGCTGACGGTTGCTC

Query 65359         TCAATGGCGGTCAGTTCGTCGTCACGAATGTTCGGGTTCACTGCACGCAGAGCTTCCAGA
                    ||||||||||||||||||||||||||||||||||||||||||||||||||||||||||||
Sbjct 60446         TCAATGGCGGTCAGTTCGTCGTCACGAATGTTCGGGTTCACTGCACGCAGAGCTTCCAGA

Query 65419         CGAGACAGCTCGGCAGACAGTTTTTCGTCGGCTTCGTTACGTGCTGCATCAATCAATGCA
                    ||||||||||||||||||||||||||||||||||||||||| ||||||||||||||||||
Sbjct 60506         CGAGACAGCTCGGCAGACAGTTTTTCGTCGGCTTCGTTACGCGCTGCATCAATCAATGCA

Query 65479         CGGGCAGATTTCTCGATCTGCGCTTCACCCAGTTGAAGGATAGCGTGAACATCCTGCTGC
                    ||||||||||||||||||||||||||||||||||||||||||||||||||||||||||||
Sbjct 60566         CGGGCAGATTTCTCGATCTGCGCTTCACCCAGTTGAAGGATAGCGTGAACATCCTGCTGC

Query 65539         ACGGCGTTAACCAGTTTGCTGCCGGTGTGACGGTTAACCGCGTTAAGCTGGCGGTTAAAG
                    ||||||||||||||||||||||||||||||||||||||||||||||||||||||||||||
Sbjct 60626         ACGGCGTTAACCAGTTTGCTGCCGGTGTGACGGTTAACCGCGTTAAGCTGGCGGTTAAAG

Query 65599         GTTTCAAACTCTACCTGCGCCGCCAGGTTGTTGCCGTTTTTATCCAGCAGCATACGTACC
                    ||||||||||||||||||||||||||||||||||||||||||||||||||||||||||||
Sbjct 60686         GTTTCAAACTCTACCTGCGCCGCCAGGTTGTTGCCGTTTTTATCCAGCAGCATACGTACC

Query 65659         GGCGTCGGTGGCAGGAAGCGGTTGAGCTGCAACTGCTTCGGAGCCTGGGCTTCAACCACA
                    ||||||||||||||||||||||||||||||||||||||||||||||||||||||||||||
Sbjct 60746         GGCGTCGGTGGCAGGAAGCGGTTGAGCTGCAACTGCTTCGGAGCCTGGGCTTCAACCACA

Query 65719         TAAATCAGTTCCACCAACAGCGTACCTACCGGCAACGCTTTGTTTTTTAACAGTGAAATC
                    ||||||||||||||||||||||||||||||||||||||||||||||||||||||||||||
Sbjct 60806         TAAATCAGTTCCACCAACAGCGTACCTACCGGCAACGCTTTGTTTTTTAACAGTGAAATC

Query 65779         GTGCTGCTACCGGTATCGCCAGAAAGAATCAGATCCAGACCGTTGCGGATCAGCGGATGT
                    |||||||||||||||||||||||||| |||||||||||||||||||||||||||||||| 
Sbjct 60866         GTGCTGCTACCGGTATCGCCAGAAAGGATCAGATCCAGACCGTTGCGGATCAGCGGATGC

Query 65839         TCCCAGGTAATAAACTGCGCATCTTCACGCGCCAGCGCCACTTCACGATCAAAGGTGATG
                    ||||||||||||||||| ||||||||||||||||||||||||||||||||||||||||||
Sbjct 60926         TCCCAGGTAATAAACTGTGCATCTTCACGCGCCAGCGCCACTTCACGATCAAAGGTGATG

Query 65899         GTGATGCCATCTTCCGACAGGCCAGGGAAGTCCGGCACCAGCATATGATCGGACGGCGTC
                    ||||||||||||||||||||||||||||||||||||||||||||||||||||||||||||
Sbjct 60986         GTGATGCCATCTTCCGACAGGCCAGGGAAGTCCGGCACCAGCATATGATCGGACGGCGTC

Query 65959         AGCACGATCATGTTGTCGCCGCGATCGTCCTGATTGATACCGATAATATCGAACAGGTTC
                    ||||||||||||||||||||||||||||||||||||||||||||||||||||||||||||
Sbjct 61046         AGCACGATCATGTTGTCGCCGCGATCGTCCTGATTGATACCGATAATATCGAACAGGTTC

Query 66019         ATGGCGAAGGCGATCAGGTTGGTATCGTCATCCTGCTCTTCAATGCTTTCTGCCAGTGCC
                    ||||||||||||||||||||||||||||||||||||||||||||||||||||||||||||
Sbjct 61106         ATGGCGAAGGCGATCAGGTTGGTATCGTCATCCTGCTCTTCAATGCTTTCTGCCAGTGCC

Query 66079         TGGGCTTTTTCGCCACCGTTGGAGTGGATTTCCAGCAGGCGGTCACGACCCTGTTCCAGC
                    ||||||||||||||||||||||||||||||||||||||||||||||||||||||||||||
Sbjct 61166         TGGGCTTTTTCGCCACCGTTGGAGTGGATTTCCAGCAGGCGGTCACGACCCTGTTCCAGC

Query 66139         TGTGCTTTCAGCGCTTCATGTTGCTCGCGGCAGTTTTTGATCAGATCGTCAAAGCCTTCG
                    ||||||||||||||||||||||||||||||||||||||||||||||||||||||||||||
Sbjct 61226         TGTGCTTTCAGCGCTTCATGTTGCTCGCGGCAGTTTTTGATCAGATCGTCAAAGCCTTCG

Query 66199         GTTTGATCCGGTGAAGCCAGATAGTTAATCAGATCGTTGTATACGCTATCGTAAATAGTG
                    ||||||||||||||||||||||||||||||||||||||||||||||||||||||||||||
Sbjct 61286         GTTTGATCCGGTGAAGCCAGATAGTTAATCAGATCGTTGTATACGCTATCGTAAATAGTG

Query 66259         CGTCCGGTCGGGCAGGTGTGCTCAAATGCATCCAGACCTTCGTGATACCAGCGCACCAGC
                    ||||||||||||||||||||||||||||||||||||||||||||||||||||||||||||
Sbjct 61346         CGTCCGGTCGGGCAGGTGTGCTCAAATGCATCCAGACCTTCGTGATACCAGCGCACCAGC

Query 66319         ACCGACTGAGCGGTTTTCTCCAGATAAGGCACATGGATCTGAATATCGTGCGCTTGGCCG
                    ||||||||||||||||||||||||||||||||||||||||||||||||||||| ||||||
Sbjct 61406         ACCGACTGAGCGGTTTTCTCCAGATAAGGCACATGGATCTGAATATCGTGCGCCTGGCCG

Query 66379         ATACGATCCAGACGACCAATACGCTGCTCCAGTAGATCCGGGTTGAATGGCAGGTCAAAC
                    ||||||||||||||||||||||||||||||||||||||||||||||||||||||||||||
Sbjct 61466         ATACGATCCAGACGACCAATACGCTGCTCCAGTAGATCCGGGTTGAATGGCAGGTCAAAC

Query 66439         ATCACCATGTGGCTGGCGAACTGGAAGTTACGTCCTTCAGAACCGATTTCTGAGCACAGC
                    ||||||||||||||||||||||||||||||||||||||||||||||||||||||||||||
Sbjct 61526         ATCACCATGTGGCTGGCGAACTGGAAGTTACGTCCTTCAGAACCGATTTCTGAGCACAGC

Query 66499         AGTACCTGTGCGCCGGTGTCTTCTTCGGCAAACCAGGCGGCAGCGCGGTCACGTTCGATA
                    ||||||||||||||||||||||||||||||||||||||||||||||||||||||||||||
Sbjct 61586         AGTACCTGTGCGCCGGTGTCTTCTTCGGCAAACCAGGCGGCAGCGCGGTCACGTTCGATA

Query 66559         ATCGACATACCTTCGTGGAACACCGCAGCGCGAATACCTTCACGTTCGCGCAGTACTTGC
                    |||||||||||||||||||||||||||||||||||||||||||||||||||||||| |||
Sbjct 61646         ATCGACATACCTTCGTGGAACACCGCAGCGCGAATACCTTCACGTTCGCGCAGTACCTGC

Query 66619         TCCAGTTGCAGCGCAGTGGCAGCTTTAGCGCAGATCACCAGCACTTTCTGAGAGCGATGG
                    |||||||||||||||||||||||||| |||||||||||||||||||||||||||||||||
Sbjct 61706         TCCAGTTGCAGCGCAGTGGCAGCTTTGGCGCAGATCACCAGCACTTTCTGAGAGCGATGG

Query 66679         CTGGTCAGGTAGCCCATCAGCCACTCAACGCGCGGATCGAAGTTCCACCAGGTGGCGTTA
                    ||||||||||||||||||||||||||||||||||||||||||||||||||||||||||||
Sbjct 61766         CTGGTCAGGTAGCCCATCAGCCACTCAACGCGCGGATCGAAGTTCCACCAGGTGGCGTTA

Query 66739         TCACCTTCAAATTCCTGATAAATACGCTCCGGGTAGAGCATATCGCGGGCGCGGTCTTCC
                    ||||||||||||||||||||||||||||||||||||||||||||||| || || ||||||
Sbjct 61826         TCACCTTCAAATTCCTGATAAATACGCTCCGGGTAGAGCATATCGCGAGCACGATCTTCC

Query 66799         GCACTTTTACGTGCGCCCATAATGCCGGAGACTTTAATAGCCGTCTGATACTGCGTCGGT
                    ||||||||||||||||||||||||||||||||||||||||||||||||||||||||||||
Sbjct 61886         GCACTTTTACGTGCGCCCATAATGCCGGAGACTTTAATAGCCGTCTGATACTGCGTCGGT

Query 66859         AGCGGCAGCTTAATGGTGTGCAGCTCGCGTTTCGGGAAGCCTTTCACACCGTTACGGGTG
                    |||||||||||||||||||||||||||||||||||||| ||||||||||||||||| |||
Sbjct 61946         AGCGGCAGCTTAATGGTGTGCAGCTCGCGTTTCGGGAATCCTTTCACACCGTTACGCGTG

Query 66919         TTACGGAACAGCACGCGGCTGGTGCCGTGGCGATCCATCAGCATCGAAACCAGCTCCTGA
                    ||||||||||||||||||||||||||||||||||||||||||||||||||||||||||||
Sbjct 62006         TTACGGAACAGCACGCGGCTGGTGCCGTGGCGATCCATCAGCATCGAAACCAGCTCCTGA

Query 66979         CGGGCGCTCTGGGCATCTTCGCTGTCGCTGTTTGCTGCTTGCAACAGCGGCTCGATATCC
                    |||||||||||||||||||||||||||||||||||||| |||||||||||||||||||||
Sbjct 62066         CGGGCGCTCTGGGCATCTTCGCTGTCGCTGTTTGCTGCCTGCAACAGCGGCTCGATATCC

Query 67039         TGCTCGCCGATCATCTCGCCAAGCATGTTCAGTTCGTCATTGCTCAGTTTGTTACCTGCC
                    |||||||||||||||||||| |||||||||||||||||||||||||||||||||||||||
Sbjct 62126         TGCTCGCCGATCATCTCGCCGAGCATGTTCAGTTCGTCATTGCTCAGTTTGTTACCTGCC

Query 67099         AGCAGCATGGCAACGGCGTCCGCTACTGGACGATAATTTTTCTGCTCTTCAACGAATTGC
                    ||||||||||||||||||||||| || ||||||||||||||||||||||||||||| |||
Sbjct 62186         AGCAGCATGGCAACGGCGTCCGCAACCGGACGATAATTTTTCTGCTCTTCAACGAACTGC

Query 67159         GCGAAATCGTGGAAACGGTTCGGGTCCAGCAGACGCAGACGGGCGAAGTGGCTTTCCATT
                    || |||||||||||||||||||||||||||||||||||||||||||||||||||||||| 
Sbjct 62246         GCAAAATCGTGGAAACGGTTCGGGTCCAGCAGACGCAGACGGGCGAAGTGGCTTTCCATC

Query 67219         CCCAGCTGTTCCGGGGTTGCGGTCAGCAGCAGAACGCCCGGCACGTGCTCTGCCAGTTGT
                    ||||||||||||||||| ||||||||||||||||||||||||||||||||||||||||||
Sbjct 62306         CCCAGCTGTTCCGGGGTCGCGGTCAGCAGCAGAACGCCCGGCACGTGCTCTGCCAGTTGT

Query 67279         TCAATAGCCTGATATTCGCGGCTCGGCGCGTCTTCGCTCCACACCAGGTGATGCGCTTCA
                    ||||| ||||||||||| ||||| ||||| ||||||||||||||||||||||||||||||
Sbjct 62366         TCAATGGCCTGATATTCACGGCTTGGCGCATCTTCGCTCCACACCAGGTGATGCGCTTCA

Query 67339         TCGACCACCAGCAGGTCCCACTCGGCTTCACAGAGATGTTCCAGACGCTGTTTGCTACGG
                    |||||||||||||||||||| ||||||||||||||||||||||| |||||||||||||| 
Sbjct 62426         TCGACCACCAGCAGGTCCCATTCGGCTTCACAGAGATGTTCCAGGCGCTGTTTGCTACGA

Query 67399         CGGGCAAAATCCAGCGAGCAAATCACCAGCTGTTCGGTGTCGAACGGGTTGTAAGCATCG
                    ||||||||||||||||||||||||||||||||||||||||| ||||||||||||||||||
Sbjct 62486         CGGGCAAAATCCAGCGAGCAAATCACCAGCTGTTCGGTGTCAAACGGGTTGTAAGCATCG

Query 67459         TGCTGAGCTTCGGCATAACGCTCATCATCAAACAGCGCAAAGCGCAGGTTGAAACGGCGC
                    |||||||||||||||||||||||||||||||| |||||||||||||||||||||||||||
Sbjct 62546         TGCTGAGCTTCGGCATAACGCTCATCATCAAATAGCGCAAAGCGCAGGTTGAAACGGCGC

Query 67519         AGCATTTCTACCAGCCACTGATGCTGTAAGGTTTCCGGGACGATAATCAGCACACGTTCA
                    ||||||||||||||||||||||||||||||||||||||||||||||| ||||||||||||
Sbjct 62606         AGCATTTCTACCAGCCACTGATGCTGTAAGGTTTCCGGGACGATAATTAGCACACGTTCA

Query 67579         GCAGCGCCAGAGAGCAGTTGCTGATGAAGGATCATCCCGGCTTCAATGGTTTTCCCTAAA
                    |||||||||||||||||||||||||| |||||||||||||||||||||||||||||||||
Sbjct 62666         GCAGCGCCAGAGAGCAGTTGCTGATGCAGGATCATCCCGGCTTCAATGGTTTTCCCTAAA

Query 67639         CCCACTTCGTCAGCCAGCAGGACGCGCGGCGCGTGGCGGCGGCCAACATCATGAGCGATG
                    ||||||||||||||||||||||||||||||||||||||||| ||||||||||||||||||
Sbjct 62726         CCCACTTCGTCAGCCAGCAGGACGCGCGGCGCGTGGCGGCGACCAACATCATGAGCGATG

Query 67699         TTGAGCTGGTGCGGGATCAGGCTGGTACGCTGACCGCGCAGGCCGCTGTACGGCATACGG
                    |||||||| |||||||||||||||||||||||||||||||||||||||||||||||||||
Sbjct 62786         TTGAGCTGATGCGGGATCAGGCTGGTACGCTGACCGCGCAGGCCGCTGTACGGCATACGG

Query 67759         AACTGTTCGCTGGAATACTTACGCGCGCGATAACGCAGCGCAAAGCGGTCCATACGGTCA
                    ||||||||||||||||| ||||||||||||||||||||||||||||||||||||||||||
Sbjct 62846         AACTGTTCGCTGGAATATTTACGCGCGCGATAACGCAGCGCAAAGCGGTCCATACGGTCA

Query 67819         ATCTGCCCGGCAAACAGGCGGTCCTGCGGTTTGCTGAACACCAGTTTGCTATCAAGGAAA
                    ||||||||||||||||| ||||||||||||||||||||||||||||||||||||||||||
Sbjct 62906         ATCTGCCCGGCAAACAGACGGTCCTGCGGTTTGCTGAACACCAGTTTGCTATCAAGGAAA

Query 67879         ACTTCACGCAGGGCTACGCCGGACTCTTCAGTATCCAGGCGAGTACCGATATAGGTCAGC
                    ||||||||||||||||||||||||||||||||||||||||||||||||||||||||||||
Sbjct 62966         ACTTCACGCAGGGCTACGCCGGACTCTTCAGTATCCAGGCGAGTACCGATATAGGTCAGC

Query 67939         AAGCCATTTTCTTCTTTTACTTCTTCGACTTGCATCTGCCAGCCGTCATGGCTGGTAATG
                    ||||||||||||||||||||||||||||||||||||||||||||||||||||||||||||
Sbjct 63026         AAGCCATTTTCTTCTTTTACTTCTTCGACTTGCATCTGCCAGCCGTCATGGCTGGTAATG

Query 67999         GTATCACCAGGGTTGAACATCACGCGGGTCACGGGGGAATCACTGCGTGCGTACAGACGG
                    ||||||||||||||||||||||||||||||||||||||||||||||||||||||||||||
Sbjct 63086         GTATCACCAGGGTTGAACATCACGCGGGTCACGGGGGAATCACTGCGTGCGTACAGACGG

Query 68059         TTTTCACCAGTAGATGGGAAAAGTAAAGTGACAGTTCGCGCATCCACCGCGACAACGGTT
                    ||||||||||||||||||||||||||||||||||||||||||||||||||||||||||||
Sbjct 63146         TTTTCACCAGTAGATGGGAAAAGTAAAGTGACAGTTCGCGCATCCACCGCGACAACGGTT

Query 68119         CCAAGTCCCAATTCGCTTTCTGTATCGCTGATCCAGCGTTGACCAAGTGTAAAAGGCATA
                    ||||||||||||||||||||||||||||||||||||||||||||||||||||||||||||
Sbjct 63206         CCAAGTCCCAATTCGCTTTCTGTATCGCTGATCCAGCGTTGACCAAGTGTAAAAGGCATA

Query 68179         TGTGTTCGGCTCTATATCTTTAATTGCAGGCAATAACCACCCGCTACCGTGCTTATGAGG
                    ||||||||||||||||||||||||||||||||||||||||||||||||||||||||||||
Sbjct 63266         TGTGTTCGGCTCTATATCTTTAATTGCAGGCAATAACCACCCGCTACCGTGCTTATGAGG

Query 68239         TAGTGGTGTTATTCAGGTCCAGGAATGGAAAGGGCGCTATGGTACTGGATGGCAAAGCAT
                    ||||||||||||||||||||||||||||||||||||||||||||||||||||||||||||
Sbjct 63326         TAGTGGTGTTATTCAGGTCCAGGAATGGAAAGGGCGCTATGGTACTGGATGGCAAAGCAT

Query 68299         TCGTCACGCATCAAAATGGTATCTGGCGAACTCTTTTTT-TGCTCAAAATAGCCCAAGTT
                    |||||||||||||||||||||||||||||||||||||||-||||||||||||||||||||
Sbjct 63386         TCGTCACGCATCAAAATGGTATCTGGCGAACTCTTTTTTTTGCTCAAAATAGCCCAAGTT

Query 68358         GCCCGGTCATAAGTGTAGCAAAATTATCCTCAATAAAAGGGAGTATTCCCTCCGCCACGG
                    ||||||||||||||||||||||||||||||||||||||||||||||||||||||||||||
Sbjct 63446         GCCCGGTCATAAGTGTAGCAAAATTATCCTCAATAAAAGGGAGTATTCCCTCCGCCACGG

Query 68418         GTTGTAGCTGGCGGGTCAGATAGTGTTCGTAATCCAGTGGTGAACGTTGGTAGTCCAGCG
                    ||||||||||||||||||||||||||||||||||||||||||||||||||||||||||||
Sbjct 63506         GTTGTAGCTGGCGGGTCAGATAGTGTTCGTAATCCAGTGGTGAACGTTGGTAGTCCAGCG

Query 68478         GCTCCGGGCCGTTGGTGGTCCATACGTACTTAATGGTGCCGCGGTTCTGATATTGCAAGG
                    ||||||||||||||||||||||||||||||||||||||||||| ||||||||||||||||
Sbjct 63566         GCTCCGGGCCGTTGGTGGTCCATACGTACTTAATGGTGCCGCGATTCTGATATTGCAAGG

Query 68538         GGCGACCGCGCTTTTGGTTTTCTTCATCGGCAAGACGAGCGGCGCGTACATGAGGCGGAA
                    ||||||| |||||||||||||||||||||||||| ||||||||||||||||||||||| |
Sbjct 63626         GGCGACCACGCTTTTGGTTTTCTTCATCGGCAAGGCGAGCGGCGCGTACATGAGGCGGCA

Query 68598         CATTACGCTGATATTCGCTCAGCGGACGGCGAAGGCGTTTACGGTAAACCAGCCGCGCAT
                    ||||||||||||| |||||||||||||||||||||||||||||||||||||| |||||||
Sbjct 63686         CATTACGCTGATACTCGCTCAGCGGACGGCGAAGGCGTTTACGGTAAACCAGTCGCGCAT

Query 68658         CCAGTTCACCCGCCATCAGTTTGTCGATGGTTTCGCGGAAGTACTCCTGATATGGCTCGT
                    ||||||||||||||||||||||||||||||||||||| |  || ||||||||||||||||
Sbjct 63746         CCAGTTCACCCGCCATCAGTTTGTCGATGGTTTCGCGTACATATTCCTGATATGGCTCGT

Query 68718         TGCGGAAGATACGCAGGTAAAGCTCCTGCTGAAACTGCTGGGCCAGCGGCGTCCAGTCCG
                    |||||||||| |||||||| |||||||||||||||||||||||||||||||||||||| |
Sbjct 63806         TGCGGAAGATGCGCAGGTATAGCTCCTGCTGAAACTGCTGGGCCAGCGGCGTCCAGTCGG

Query 68778         TACGCACGGTTTCCAGCCCTTTAAACACCATCCGCTGTTTGTCGCCCTCCTGAATCAGCC
                    | ||||||||||||||||||||||||||||||||||| |||||||||||||||||||| |
Sbjct 63866         TGCGCACGGTTTCCAGCCCTTTAAACACCATCCGCTGCTTGTCGCCCTCCTGAATCAGTC

Query 68838         CGGCATAACGCTTTTTACTGCCGGTATCGGCTCCGCGAATGGTTGGCATCAGAAAACGGC
                    ||||||||||||||||||||||||||||||||||||||||||||||||||||||||||||
Sbjct 63926         CGGCATAACGCTTTTTACTGCCGGTATCGGCTCCGCGAATGGTTGGCATCAGAAAACGGC

Query 68898         AGAAATGGGTTTCATACTCCAGTTCCAGTGCGCTGGTCAGCTGTTGTTTTTGCAGCGTTT
                    ||||||||||||||||||||||||| | ||||||||||||| ||||||||||||||||||
Sbjct 63986         AGAAATGGGTTTCATACTCCAGTTCTAATGCGCTGGTCAGCCGTTGTTTTTGCAGCGTTT

Query 68958         CTGCCCACCAGACGTTAACGTGCTGCACCAGTGCACGACCGATTTTCGTCGCTTCTTCTT
                    | ||||||||| |||||||||||||||||||||||||||||||||||| |||||||||||
Sbjct 64046         CCGCCCACCAGGCGTTAACGTGCTGCACCAGTGCACGACCGATTTTCGCCGCTTCTTCTT

Query 69018         CCGAATGTGCGCCTTTCAGCCAGACAAACGTTGAGTCGGTATCGCCGTAGATCACGTCGT
                    |||||||||||||||||||||||||||||||||||||||||||||||||||| |||||||
Sbjct 64106         CCGAATGTGCGCCTTTCAGCCAGACAAACGTTGAGTCGGTATCGCCGTAGATAACGTCGT

Query 69078         AGCCCTGCGCTTCAATCAACGCTTTGGTTTGCCGCATGATCTGATGACCACGCATGGTGA
                    ||||||| ||||||||||||||||||||||||||||||||||||||||||||||||||||
Sbjct 64166         AGCCCTGTGCTTCAATCAACGCTTTGGTTTGCCGCATGATCTGATGACCACGCATGGTGA

Query 69138         TCGACGATACCAGCCGCGGATCGAAGAAGCGGCAGGCGGTGGTGCCGAGCACGCCATAAA
                    |||||||| |||||||||||||||||||||||||||||||||||||||||||||||||||
Sbjct 64226         TCGACGATGCCAGCCGCGGATCGAAGAAGCGGCAGGCGGTGGTGCCGAGCACGCCATAAA

Query 69198         AGGCATTCATGATGATTTTCAGCGCCTGCGACAGCGGTTTGTTACCCTGGCGTTTGGCTT
                    ||||||||||||||||||||||||||||||||||||||||||||||||||||||||||||
Sbjct 64286         AGGCATTCATGATGATTTTCAGCGCCTGCGACAGCGGTTTGTTACCCTGGCGTTTGGCTT

Query 69258         CATCGCGTCCGTGCCAGATGTTAGTCACAATCTCCGGCAGGCAATGTTTTTCTCGCGAGA
                    ||||||| ||||||||||||||||||||||||||||||||||||||||||||||||||||
Sbjct 64346         CATCGCGCCCGTGCCAGATGTTAGTCACAATCTCCGGCAGGCAATGTTTTTCTCGCGAGA

Query 69318         ACCAGGCATCGAGAAAGCCTTCGGTGCTGTGCTCTGGATCAGGCTGCGCCATGCCTTCCA
                    |||||||||||||||| |||||||| ||||||||||||||||||||||||||||||||||
Sbjct 64406         ACCAGGCATCGAGAAAACCTTCGGTACTGTGCTCTGGATCAGGCTGCGCCATGCCTTCCA

Query 69378         CCAGCCCGACGGGATCAATCAGAAAGGTGCGGATGATCGACGGGTACAGGCTTTTGTAGT
                    ||||||||||||||||||||||||||||||||||||||||||||||||||||||| ||||
Sbjct 64466         CCAGCCCGACGGGATCAATCAGAAAGGTGCGGATGATCGACGGGTACAGGCTTTTATAGT

Query 69438         CCAGCACCAGCACCGAATCATAAAGCCCAGGTCGCGAATCCATCACGTAGCCGCCAGGGC
                    ||||||||||||| |||||||||||||| || || |||||||||||||||||||||||||
Sbjct 64526         CCAGCACCAGCACTGAATCATAAAGCCCTGGCCGTGAATCCATCACGTAGCCGCCAGGGC

Query 69498         TGGCGTGCGGCGGCACTTCGCCGAGATTAGGCGCGACATAACCAGCGCGATGCATACGGG
                    ||||||||||||||||||||||||||||||||||||||||||||||||||||||| || |
Sbjct 64586         TGGCGTGCGGCGGCACTTCGCCGAGATTAGGCGCGACATAACCAGCGCGATGCATTCGCG

Query 69558         GAAAATAGAGATGACCAAACGCTGCCACCGACCCGCCGTGTCGATCCACCGGCAGGCCGT
                    ||||||||||||||||||| || |||||||| ||||||||||| ||||||||||||||||
Sbjct 64646         GAAAATAGAGATGACCAAATGCCGCCACCGAACCGCCGTGTCGGTCCACCGGCAGGCCGT

Query 69618         TCACCGTTGCTCGTTCGAGCAAAAACGGCATGATTTCAGTTTTATGGAAGATCTGCGTCA
                    |||||||||| |||||||| ||||| ||||||||||||||||| ||||||||||||||||
Sbjct 64706         TCACCGTTGCCCGTTCGAGTAAAAATGGCATGATTTCAGTTTTGTGGAAGATCTGCGTCA

Query 69678         CCAGCTCGCAATCTTTCAGGTTATAAGTTGCCAGCGCAGGTTTATCTTCGGCGAAACGGC
                    ||||||||||||||||||||||||||||||||||||||||||||||||||||||||||||
Sbjct 64766         CCAGCTCGCAATCTTTCAGGTTATAAGTTGCCAGCGCAGGTTTATCTTCGGCGAAACGGC

Query 69738         GGTCAATTTCGTCCATTCGATCCCACGGGTTATCGATAGATTTTCCTTCGCCTAATAGCT
                    ||||||||||||||||||||||||||||||||||||||||||||||||||||||||||||
Sbjct 64826         GGTCAATTTCGTCCATTCGATCCCACGGGTTATCGATAGATTTTCCTTCGCCTAATAGCT

Query 69798         CCTGAGCGACAGTTTCCAGCGAGAATGAAGAGAAATTCCAGAACGCGGATTTCAGCGCCT
                    ||||||||||||||||||||||||||||||||||||||||||||||||||||||||||||
Sbjct 64886         CCTGAGCGACAGTTTCCAGCGAGAATGAAGAGAAATTCCAGAACGCGGATTTCAGCGCCT

Query 69858         CGATACCGTCGATAATTAGCCGACCTTTAGCCTGGGCAAAAAAGACGCCGTTTTTAAAGC
                    ||||||||||||||||||||||||||||||||||||||||||||||||||||||||||||
Sbjct 64946         CGATACCGTCGATAATTAGCCGACCTTTAGCCTGGGCAAAAAAGACGCCGTTTTTAAAGC

Query 69918         CGTGCTCGCGCCACTCCAGCTCACTGTTATCGCGCCCCAGCCGCAGCGGAATACGATAAC
                    |||||||||||||||||||||| || ||||||||||| || |||||||||| ||| ||||
Sbjct 65006         CGTGCTCGCGCCACTCCAGCTCGCTATTATCGCGCCCAAGACGCAGCGGAAGACGGTAAC

Query 69978         GCTCGGCATGTTTTTGCAGCATTCGCAGATCAAACTGCACCACGTTCCAACCGATGATCA
                    ||||||||||||||||||||||||||||||| ||||||||||||||||||||||||||||
Sbjct 65066         GCTCGGCATGTTTTTGCAGCATTCGCAGATCGAACTGCACCACGTTCCAACCGATGATCA

Query 70038         CATCAGGATCGTAGTTTGCAAACCAGGCGTTGAGTTTTTCCAGTAGCTGCGGGCGGCTGG
                    |||||||||||||||| |||||||||||||||||||||||||| | ||||||||||||||
Sbjct 65126         CATCAGGATCGTAGTTGGCAAACCAGGCGTTGAGTTTTTCCAGCAACTGCGGGCGGCTGG

Query 70098         CGACGTACTCCAGTTCAAAATCGAGCGCGGAGGCGTCGCCATTCTCTGGTCCCAGCATAT
                    ||||||| |||||||| ||||| |||| |||||||||||||||||| || ||||||||||
Sbjct 65186         CGACGTATTCCAGTTCGAAATCAAGCGAGGAGGCGTCGCCATTCTCCGGCCCCAGCATAT

Query 70158         AAACGATGCGCTGCCCGCAGCCCTCCAGGCCGATGCAGTACAGCTCTCCGTGGCGGGTGG
                    |||||||||||||||||||||| ||||||||||||||||||||||| |||||||||||||
Sbjct 65246         AAACGATGCGCTGCCCGCAGCCTTCCAGGCCGATGCAGTACAGCTCACCGTGGCGGGTGG

Query 70218         TTTCAATATCAATAGAAACCCACTTGAGCGGCGGACGATAGTCGGGATGCGGTTTCAGAC
                    |||||||||| |||||||||||||||||||||||||||||||||||||||||||||||||
Sbjct 65306         TTTCAATATCTATAGAAACCCACTTGAGCGGCGGACGATAGTCGGGATGCGGTTTCAGAC

Query 70278         GGGCATTAACGATAGCGCCATTGTGCATATCACCCTCGACCCACACCGGTGAGGTGATAA
                    ||||||||||||||| ||||||||||||||||||||||||||||||||||||||||||||
Sbjct 65366         GGGCATTAACGATAGTGCCATTGTGCATATCACCCTCGACCCACACCGGTGAGGTGATAA

Query 70338         ACCGCTCCATCAGATAGCGTTCTGGCGGGCGCACATCGGCCTCGTAGACGGTAACGCCAC
                    |||||||||||||||||||||||||||| |||||||||||||||||||||||||||||||
Sbjct 65426         ACCGCTCCATCAGATAGCGTTCTGGCGGACGCACATCGGCCTCGTAGACGGTAACGCCAC

Query 70398         CTTCACGCAGGCGCTTTTCGTAATTCATCAACTGGCGATGGGCGCGACAGTAAAGGCCAT
                    ||||||||||||||||||||||||||||||| ||||||||||||||||||||||||||||
Sbjct 65486         CTTCACGCAGGCGCTTTTCGTAATTCATCAATTGGCGATGGGCGCGACAGTAAAGGCCAT

Query 70458         ACACCGGCTGGCGGTGAAAATCCTTTAACGCCAGCGGCGTCAGGCGAAAGCCTTGTTCAC
                    ||||||||||||||||||||||||||||||||||||| ||||||||||||||||||||||
Sbjct 65546         ACACCGGCTGGCGGTGAAAATCCTTTAACGCCAGCGGTGTCAGGCGAAAGCCTTGTTCAC

Query 70518         CCCGCAAAATATGCTGAGCGCGGGGAACCTGATCGGCGGGAATAAACGCCACGGACTCTT
                    || |||||||||||||||||||||||||||||||||||||||||||||||||||||||||
Sbjct 65606         CCTGCAAAATATGCTGAGCGCGGGGAACCTGATCGGCGGGAATAAACGCCACGGACTCTT

Query 70578         GCGGTGCAAGCGTAACCTGCAACGGCCCGTTGTCCGTCGCCAGCCAGAAGGAGACCTCTG
                    ||||||||||||||||||||||||||||||||||||||||||||||||||||||| ||||
Sbjct 65666         GCGGTGCAAGCGTAACCTGCAACGGCCCGTTGTCCGTCGCCAGCCAGAAGGAGACTTCTG

Query 70638         TTCCTTGCGGGGTATCCCGCCAGTGTCGGGTTAAGATAAAACCTGCCTGCGCCACGCTGA
                    | ||||||||||| ||||||||||||||||||||||||||||||||||||||||||||||
Sbjct 65726         TCCCTTGCGGGGTGTCCCGCCAGTGTCGGGTTAAGATAAAACCTGCCTGCGCCACGCTGA

Query 70698         AAATCCATCAAAAAACCAGGCTTGATTATAGCCTGGTTTCATTTGATTGGCTGTGGTTTT
                    ||||||||||||||||||||||||| |||||||||||||| |||||||||||||||||||
Sbjct 65786         AAATCCATCAAAAAACCAGGCTTGAGTATAGCCTGGTTTCGTTTGATTGGCTGTGGTTTT

Query 70758         ATACAGTCATTACTGCCCGTAATATGCCTTCGCGCCATGCTTACGCAGATAGTGTTTATC
                    ||||||||||||||||||||||||||||||||||||||||||||||||||||||||||||
Sbjct 65846         ATACAGTCATTACTGCCCGTAATATGCCTTCGCGCCATGCTTACGCAGATAGTGTTTATC

Query 70818         CAGCAGCGTTTGCTGCATATCCGGTAACTGCGGCGCTAACTGACGGCAGAATATCCCCAT
                    ||||||||||||||||||||||||||||||||||||||||||||||||||||||||||||
Sbjct 65906         CAGCAGCGTTTGCTGCATATCCGGTAACTGCGGCGCTAACTGACGGCAGAATATCCCCAT

Query 70878         ATAAGCGACCTCTTCCAGCACGATGGCGTTATGCACCGCATCTTCGGCATTTTTGCCCCA
                    ||||||||||||||||||||||||||||||||||||||||||||||||||||||||||||
Sbjct 65966         ATAAGCGACCTCTTCCAGCACGATGGCGTTATGCACCGCATCTTCGGCATTTTTGCCCCA

Query 70938         TGCAAATGGGCCGTGAGAATGGACCAGAACGCCGGGCATTTGCGCTGCATCGATACCCTG
                    |||||| |||||||| ||||||||||||||||||||||||||||||||||||||||||||
Sbjct 66026         TGCAAACGGGCCGTGGGAATGGACCAGAACGCCGGGCATTTGCGCTGCATCGATACCCTG

Query 70998         TTTTTCGAAGGTTTCTACGATGACGTTACCGGTTTCCCACTCATATTCGCCGTTGATTTC
                    |||||| |||||||||||||||||||||||||||||||||||||||||||||||||||||
Sbjct 66086         TTTTTCAAAGGTTTCTACGATGACGTTACCGGTTTCCCACTCATATTCGCCGTTGATTTC

Query 71058         TGCGTCGGTCATTTTGCGGGTGCAGGGAATGGTGCCGTAGAAATAGTCGGCGTGGGTGGT
                    ||||||||||||||||||||||||||||||||||||||||||||||||||||||||||||
Sbjct 66146         TGCGTCGGTCATTTTGCGGGTGCAGGGAATGGTGCCGTAGAAATAGTCGGCGTGGGTGGT

Query 71118         GCCGGTTGCTGGAATCGACTGACCCGCCTGCGCCCAGATGGTGGCGTGGCGCGAGTGCGT
                    ||||||||||||||||||||||||||||||||||||||||||||||||||||||||||||
Sbjct 66206         GCCGGTTGCTGGAATCGACTGACCCGCCTGCGCCCAGATGGTGGCGTGGCGCGAGTGCGT

Query 71178         GTGCACAATGCCGCCAATGGACGGGAATGCCTGATAGAGTAGTCGGTGAGTTGGCGTATC
                     |||||||||||||||||||| ||||||||||||||||| || |||||||||||||| ||
Sbjct 66266         ATGCACAATGCCGCCAATGGAGGGGAATGCCTGATAGAGCAGCCGGTGAGTTGGCGTGTC

Query 71238         GGAGGAGGGCTTTTTCGCACCTTCAACCACTTCACCGGTTTCGATGCTGACCACGACCAT
                    ||||||||||||||||| |||||||||||||||||||||||||||||| |||||||||||
Sbjct 66326         GGAGGAGGGCTTTTTCGTACCTTCAACCACTTCACCGGTTTCGATGCTAACCACGACCAT

Query 71298         ATCGTCAGCGGTCATGATGCTGTAATCGACGCCGGAAGGTTTGATCACAAAGACGCCGCG
                    ||||||||||||||||| ||||||||||||||||||||||||||||||||||||||||||
Sbjct 66386         ATCGTCAGCGGTCATGACGCTGTAATCGACGCCGGAAGGTTTGATCACAAAGACGCCGCG

Query 71358         CTCGCGATCAACGGCGCTGACGTTGCCCCATGTGAGCGTGACCAGGTTGTGTTTTGGCAG
                    ||||||||||||||||||||||||||||||||||||||||||||||||||||||||||||
Sbjct 66446         CTCGCGATCAACGGCGCTGACGTTGCCCCATGTGAGCGTGACCAGGTTGTGTTTTGGCAG

Query 71418         CGCCAGGTTGGCTTCTAATACCTGACGTTTGAGATCTTCTAACATGTTGACTCCTTCGTG
                    |||||||||||||||||||||||| |||||||||||||||||||||||||||||||||||
Sbjct 66506         CGCCAGGTTGGCTTCTAATACCTGGCGTTTGAGATCTTCTAACATGTTGACTCCTTCGTG

Query 71478         CCGGATGCGCGTTGCTTATCCGGCCTACAAAATCGCAGCGTGTAGGCCAGATAAGACGCG
                    |||||||||| ||||||||||||||||||||||||||||||||||||| |||||||||||
Sbjct 66566         CCGGATGCGCTTTGCTTATCCGGCCTACAAAATCGCAGCGTGTAGGCCTGATAAGACGCG

Query 71538         TCAGCGTCGCATCAGGCGCTGAATGCCGGATGCGCGTTGCTTATCCGGCCTACAAAATTG
                     ||||||||||||||||| |||||||||||||||| |||||||||||||||||||||| |
Sbjct 66626         CCAGCGTCGCATCAGGCGTTGAATGCCGGATGCGCTTTGCTTATCCGGCCTACAAAATCG

Query 71598         CAGCGTGTAGGCCTGATAAGACGCGCCAGCGTCGCATCAGGCGT----------------
                    ||||| ||||||||||||||||||||||||||||||||||||||----------------
Sbjct 66686         CAGCGCGTAGGCCTGATAAGACGCGCCAGCGTCGCATCAGGCGTTGAATGCCGGATGCGC

Query 71641         ------------------------------------------------------------
                    ------------------------------------------------------------
Sbjct 66746         TTTGCTTATCCGGCCTACAAAATCGCAGCGTGTAGGCCAGATAAGACGCGTCAGCGTCGC

Query 71641         ---------TACATACCGGATGCGGCTACTTAGCGGCGAAACCCGTAATACACTTCGTTC
                    ---------|||||||||||||||||||||||||| ||||||||||||||||||||||||
Sbjct 66806         ATCAGGCGTTACATACCGGATGCGGCTACTTAGCGACGAAACCCGTAATACACTTCGTTC

Query 71693         CAGCGCAGCGCGTCTTTAAACGCTGGCAGGCGGGTGTCGTTATCAATCACCGTGATTTCA
                    |||||||||||||||||||||||||||||||| |||||||||||||||||||||||||||
Sbjct 66866         CAGCGCAGCGCGTCTTTAAACGCTGGCAGGCGTGTGTCGTTATCAATCACCGTGATTTCA

Query 71753         ATGTCGTGCATCTCGGCGAACTGGCGCATATCGTTGAGGTTCAGCGCATGGCTGAAGACG
                    |||||||||||||||||||| ||||||||||||||||||||||| |||||||||||||||
Sbjct 66926         ATGTCGTGCATCTCGGCGAATTGGCGCATATCGTTGAGGTTCAGTGCATGGCTGAAGACG

Query 71813         GTATGGTGCGCGCCACCAGCGAGGATCCACGCTTCGGAAGCAGTTGGCAGATCCGGTTGC
                    ||||||||||||||||||||||||||||||||||||||||||||||||||||||||||||
Sbjct 66986         GTATGGTGCGCGCCACCAGCGAGGATCCACGCTTCGGAAGCAGTTGGCAGATCCGGTTGC

Query 71873         GCTTTCCACAGCGCATTCGCCACCGGCAGTTTCGGCAGGGAGTGCGGTGTTTTCACCGTG
                    ||||||||||||||||||||||||||||||||||||||||||||||||||||||||||||
Sbjct 67046         GCTTTCCACAGCGCATTCGCCACCGGCAGTTTCGGCAGGGAGTGCGGTGTTTTCACCGTG

Query 71933         TCGATGCAGTTAACCAGTAGACGGTAACGATCGCCGAGATCAATCAAGCTGGCGACAATC
                    ||||||||||||||||||||||||||||||||||||||||||||||||||||||||||||
Sbjct 67106         TCGATGCAGTTAACCAGTAGACGGTAACGATCGCCGAGATCAATCAAGCTGGCGACAATC

Query 71993         GCTGGACCGGTTTGGGTATTGAAGATCAGGCGGGCAGGATCGTCCTTACCACCAATACCG
                    ||||| ||||||||||||||||||||||||||||||||||||||||||||||||||||||
Sbjct 67166         GCTGGGCCGGTTTGGGTATTGAAGATCAGGCGGGCAGGATCGTCCTTACCACCAATACCG

Query 72053         AGATGCTGAACGTCGAGGATCGGTTTCTCTTCTGCGGCGATCGACGGGCAGACTTCCAGC
                    ||||||||||||||||||||||||||||||||||||||||||||||||||||||||||||
Sbjct 67226         AGATGCTGAACGTCGAGGATCGGTTTCTCTTCTGCGGCGATCGACGGGCAGACTTCCAGC

Query 72113         ATATGGGAGCCGAGCACCAGGTCATTGCCTTTCTCGAAGTGATAGGTGTAGTCCTCCATA
                    |||||||||||||||||||||||||| |||||||||||||||||||||||||||||||||
Sbjct 67286         ATATGGGAGCCGAGCACCAGGTCATTACCTTTCTCGAAGTGATAGGTGTAGTCCTCCATA

Query 72173         AAGGAGGTGCCGCCCTGCAGACCGGTTGACATCACCTTCATGATGCGAAGCAGGGCGGCA
                    ||||||||||||||||||||||||||||||||||||||||||||||||||||||||||||
Sbjct 67346         AAGGAGGTGCCGCCCTGCAGACCGGTTGACATCACCTTCATGATGCGAAGCAGGGCGGCA

Query 72233         GTTTTCCAGTCGCCTTCGCCCGCAAAGCCGTAACCCTGCTGCATCAGACGCTGTACGGCC
                    ||||||||||||||||||||||||||||||||||||||||||||||||||||||||||||
Sbjct 67406         GTTTTCCAGTCGCCTTCGCCCGCAAAGCCGTAACCCTGCTGCATCAGACGCTGTACGGCC

Query 72293         AGACCAGGAAGCTGTTTCAGACCGTGCAAATCTTCAAAGGTGGTGGTGAACGCGTGGAAG
                    ||||||||||||||||||||||||||||||||||||||||||||||||||||||||||||
Sbjct 67466         AGACCAGGAAGCTGTTTCAGACCGTGCAAATCTTCAAAGGTGGTGGTGAACGCGTGGAAG

Query 72353         CCACCTTGTTCCAGGAAACGTTTCATCCCCAGCTCAATACGCGCCGCTTCCAGCACGTTC
                    |||||||||||||||||||| |||||||||||||||||||||||||||||||||||||||
Sbjct 67526         CCACCTTGTTCCAGGAAACGCTTCATCCCCAGCTCAATACGCGCCGCTTCCAGCACGTTC

Query 72413         TGTCGTTTTTCGCCGTGGATTTGTGTGGCAGGCGTCATGGTGTAGCAGCTTTCGTACTCA
                    |||||||||| |||||||||||||||||||||||||||||||||||||||||||||||||
Sbjct 67586         TGTCGTTTTTTGCCGTGGATTTGTGTGGCAGGCGTCATGGTGTAGCAGCTTTCGTACTCA

Query 72473         TCGACCAGCGCGTTAACATCGCCGTCGCTGATGGAGTTCACCACCTGCACCAGATCGCCA
                    ||||||||||||||||||||||||||||||||||||||||||||||||||||||||||||
Sbjct 67646         TCGACCAGCGCGTTAACATCGCCGTCGCTGATGGAGTTCACCACCTGCACCAGATCGCCA

Query 72533         ACCGCCCAGGTATTGACGGAGAAACCGAACTTGATCTGTGCGGCAACTTTATCGCCATCG
                    ||||||||||||||||||||||||||||||||||||||||||||||||||||||||||||
Sbjct 67706         ACCGCCCAGGTATTGACGGAGAAACCGAACTTGATCTGTGCGGCAACTTTATCGCCATCG

Query 72593         GTGACCGCCACTTCACGCATGTTATCGCCAAATCGGCAGACTTTCAGATGACGGGTATCC
                    ||||||||||||||||||||||||||||||||||||||||||||||||||||||||||||
Sbjct 67766         GTGACCGCCACTTCACGCATGTTATCGCCAAATCGGCAGACTTTCAGATGACGGGTATCC

Query 72653         TGTTTAGATACCGCCTGACGCATCCAGGAGCCGATACGCTCATGGGCTTGTTTATCCTGC
                    |||||||| |||||||||||||||||||||||||||||||||||||||||||||||||||
Sbjct 67826         TGTTTAGAGACCGCCTGACGCATCCAGGAGCCGATACGCTCATGGGCTTGTTTATCCTGC

Query 72713         CAGTGACCGGTAACCACGGCATGTTGCTGACGCATACGCGCGCCAATGAAGCCGAACTCG
                    ||||||||||||||||||||||||||||||||||||||||||||||||||||||||||||
Sbjct 67886         CAGTGACCGGTAACCACGGCATGTTGCTGACGCATACGCGCGCCAATGAAGCCGAACTCG

Query 72773         CGACCGCCGTGCGCGGTCTGGTTCAGGTTCATAAAGTCCATATCGATGCTGTCCCACGGC
                    |||||||| || || |||||||||||||||||||||||||||||||| ||||||||||||
Sbjct 67946         CGACCGCCATGTGCAGTCTGGTTCAGGTTCATAAAGTCCATATCGATACTGTCCCACGGC

Query 72833         AGCGCCGCGTTGAACTGGGTGTGGAATTGCAGCAACGGTTTGTTGAGCATGGTCAGGCCG
                    ||||||||||||||||||||||||||||||||||||||||||||||||||||||||||||
Sbjct 68006         AGCGCCGCGTTGAACTGGGTGTGGAATTGCAGCAACGGTTTGTTGAGCATGGTCAGGCCG

Query 72893         TTGATCCACATTTTGGCCGGGGAGAAGGTGTGTAGCCACACCACCAGACCAGCGCAACGA
                    |||||||||||||||||||||||||||||||| |||||||||||||||||||||||||||
Sbjct 68066         TTGATCCACATTTTGGCCGGGGAGAAGGTGTGCAGCCACACCACCAGACCAGCGCAACGA

Query 72953         TCGTCGTAATTAGCATCACGGCAAATAGCGGTGATTTCATCCGGCGTGGTGCCCAGCGGT
                    ||||||||||| || || ||||||||||||||||||||||||||||||||||||||||||
Sbjct 68126         TCGTCGTAATTCGCGTCGCGGCAAATAGCGGTGATTTCATCCGGCGTGGTGCCCAGCGGT

Query 73013         TTCAGTACCAGTTTGCAGGGCAGTTTCGCTTCCGTATTCAGCGCTTTCACAACGTGCTCG
                    ||||  |||||||||||||||||||||||||||||||||||||| || || |||||||||
Sbjct 68186         TTCAACACCAGTTTGCAGGGCAGTTTCGCTTCCGTATTCAGCGCATTAACGACGTGCTCG

Query 73073         GCATGTTGGGTGACCTGACGCAGGGTTTCCGGGCCATACAGATGCTGGCTGCCAATTACA
                    |||||||||||||||||||||||||||||||||||||||||||||||||||||||| |||
Sbjct 68246         GCATGTTGGGTGACCTGACGCAGGGTTTCCGGGCCATACAGATGCTGGCTGCCAATGACA

Query 73133         AACCACACTTCATAATTATCAAAAATCGTCATTATCGTGTCCTTATAGAGTCGGAACGGC
                    ||||||||||||||||||||||||||||||||||||||||||||||||||||| ||||||
Sbjct 68306         AACCACACTTCATAATTATCAAAAATCGTCATTATCGTGTCCTTATAGAGTCGCAACGGC

Query 73193         CTGGGCAGCCTGTGCCGGGGCGGAAGTTGGAAGATAGTGTTGTTCGGCGCTCATCGCCCA
                    ||||||||||||||||||||||||||||||||||||||||||||||||||||||||||||
Sbjct 68366         CTGGGCAGCCTGTGCCGGGGCGGAAGTTGGAAGATAGTGTTGTTCGGCGCTCATCGCCCA

Query 73253         TTGCTGATAGCGGCGATAAAGCTGTTCAAAGCGTTGTGCCTGTTCGCTGCGCGGTTGCAG
                    |||||||||||||||||||||||||||||||||||||||||| ||||||| |||||||||
Sbjct 68426         TTGCTGATAGCGGCGATAAAGCTGTTCAAAGCGTTGTGCCTGCTCGCTGCACGGTTGCAG

Query 73313         GGTTTTCTCTACCGCACTGGCCATTTTTTGCTGGGCTGATGGGATGTCTGCGTGCACTTT
                    ||||||||||||||||||||||||||||||||| ||||||||||||||||||||||||||
Sbjct 68486         GGTTTTCTCTACCGCACTGGCCATTTTTTGCTGAGCTGATGGGATGTCTGCGTGCACTTT

Query 73373         CGCGGCGACGGCAGCAAAAATCGCCGCACCGAGCGCACAGCATTGGTCAGAGGCAACAAT
                    |||||||||||||||||||||||||||||||||||||||||| |||||||||||||||||
Sbjct 68546         CGCGGCGACGGCAGCAAAAATCGCCGCACCGAGCGCACAGCACTGGTCAGAGGCAACAAT

Query 73433         TTGCAGCGGGCGATTCAGCACGTCGCAGCAGGCCTGCATAATGACCTGGTTTTTCCGCGC
                    ||||||||||||||||||||||||||||||||||||||||||||||||||||||||||||
Sbjct 68606         TTGCAGCGGGCGATTCAGCACGTCGCAGCAGGCCTGCATAATGACCTGGTTTTTCCGCGC

Query 73493         GATGCCGCCCAGCGCCATCACGTTATTGACGGCGATCCCCTGATCGGTAAAGCACTCCAT
                    |||||||||||| |||||||||||||| ||||||||||||||||||||||||||||||||
Sbjct 68666         GATGCCGCCCAGTGCCATCACGTTATTAACGGCGATCCCCTGATCGGTAAAGCACTCCAT

Query 73553         GATTGCGCGTGCGCCAAAGGCGGTGGCAGCAATCAAACCGCCGAACAGCAGCGGAGCGTC
                    ||||||||||||||||||||||||||||||||||||||||||||||||||||||||||||
Sbjct 68726         GATTGCGCGTGCGCCAAAGGCGGTGGCAGCAATCAAACCGCCGAACAGCAGCGGAGCGTC

Query 73613         GGTAGCGAGGTTAAGATCGGTAATCACCCCTTTCAGGCGTTGGTTAGCGTTCGGTGTGCG
                    ||||||||||||||||||||||||||||||||||||||||||||||||||||||||||||
Sbjct 68786         GGTAGCGAGGTTAAGATCGGTAATCACCCCTTTCAGGCGTTGGTTAGCGTTCGGTGTGCG

Query 73673         GCGGCCGTTAAACCAGTCGAGCACCACCGGCAGGTGATCCAGAGACGGATTTTTGGCCCA
                    ||||||||||||||||||||||||||||||||||||||||||||||||||||||||||||
Sbjct 68846         GCGGCCGTTAAACCAGTCGAGCACCACCGGCAGGTGATCCAGAGACGGATTTTTGGCCCA

Query 73733         TGCTTCGGTCAGCGCCGGAAGCAGTTGTTTCTGGCTGGCGTCGATTTGCTCTTTTAGTTC
                    ||||||||||||||||||||||||||||||||||||||||| |||||||  ||| |||||
Sbjct 68906         TGCTTCGGTCAGCGCCGGAAGCAGTTGTTTCTGGCTGGCGTTGATTTGCGTTTTCAGTTC

Query 73793         CGGATGCTGGGCGGCAAGCTGTTCCAGCGGCCAGCCGAGTACGCGACCGAACCAGGCGTA
                    |||||||||||||||||||||||||||||||||||||||||||||||| |||||||||||
Sbjct 68966         CGGATGCTGGGCGGCAAGCTGTTCCAGCGGCCAGCCGAGTACGCGACCAAACCAGGCGTA

Query 73853         GATATCACCAAACGCCGATTGGCCTGCTTCCAGACCGATAAATCCAGGCACCACGCTGCC
                    ||||||||||||||||||||||||||||||||||||||||||||||||||||||||||||
Sbjct 69026         GATATCACCAAACGCCGATTGGCCTGCTTCCAGACCGATAAATCCAGGCACCACGCTGCC

Query 73913         ATCAACCTGACCGCAAATACCTTTCACTGCCCGCTCGCCAACGCTCTGTTTGTCGGCAAT
                    |||||||||||||||||||||||| |||||||||||||||||||||||||||||||||||
Sbjct 69086         ATCAACCTGACCGCAAATACCTTTAACTGCCCGCTCGCCAACGCTCTGTTTGTCGGCAAT

Query 73973         CAGAATGTCGCAGGTGGAAGTACCGATAACTTTTACCAGTGCGTTAGGCTGTGCGCCTGC
                    ||||||||||||||||||||||||||||||||||||||||||||||||||||||||||||
Sbjct 69146         CAGAATGTCGCAGGTGGAAGTACCGATAACTTTTACCAGTGCGTTAGGCTGTGCGCCTGC

Query 74033         ACCAACTGCGCCCATATGGCAGTCAAACGCGCCGCCGGAAATCACCACGCTTTCAGGCAG
                     |||||||||||||||||||||||||||||||||||||||||||||||||||||||||||
Sbjct 69206         GCCAACTGCGCCCATATGGCAGTCAAACGCGCCGCCGGAAATCACCACGCTTTCAGGCAG

Query 74093         GCCGAGACGCTGCGCCCATTCCGGGCATAAGGTGCCCACCGGAATATCGGCAGTCCAGGT
                    ||||||||||||||||||||||||||||||||||||||||||||||||||||||||| ||
Sbjct 69266         GCCGAGACGCTGCGCCCATTCCGGGCATAAGGTGCCCACCGGAATATCGGCAGTCCAAGT

Query 74153         ATCAGTGAACAGCGGGGAAGGCAAATGGCGATTGAGGATCGGATCCAGCTCATCAAAGAA
                     ||||||||||||||||||||||||||||||||||||||||| |||||||||||||||||
Sbjct 69326         GTCAGTGAACAGCGGGGAAGGCAAATGGCGATTGAGGATCGGGTCCAGCTCATCAAAGAA

Query 74213         ACTGGCTGGCGGCAGGCCGCCCCAGCTTTCGTGCCATAGCGACTTATGCCCGGCGCTGCA
                    |||||||||||||||||||||||||||||||||||| || || |||||||||||||||||
Sbjct 69386         ACTGGCTGGCGGCAGGCCGCCCCAGCTTTCGTGCCACAGAGATTTATGCCCGGCGCTGCA

Query 74273         ACGTCCGCGACGAATATCCTGCGGGCGCGTGGTACCGGAAAGCAGAGCTGGCACCCAGTC
                    ||||||||||||||||||||||||||| ||||||||||||||||||||||||||||||||
Sbjct 69446         ACGTCCGCGACGAATATCCTGCGGGCGGGTGGTACCGGAAAGCAGAGCTGGCACCCAGTC

Query 74333         GCACAGCTCAATCCACGATGCGGCAGATTGCGCCACGGCGCTGTCCTGGCGAGTCACATG
                    ||||||||||||||||||||||||||||||||||||||||||||||||||||||||||||
Sbjct 69506         GCACAGCTCAATCCACGATGCGGCAGATTGCGCCACGGCGCTGTCCTGGCGAGTCACATG

Query 74393         CAGGATTTTTGCCCAGAACCATTCGCTGGAATAAATACCGCCAATATAGCGGGAGTAGTC
                    ||||||||||||||||||||||||||||||||||||||| ||||| ||||||||||||||
Sbjct 69566         CAGGATTTTTGCCCAGAACCATTCGCTGGAATAAATACCACCAATGTAGCGGGAGTAGTC

Query 74453         AACATTGCCCGGCGCGTGGCACAAACGGGTAATCTCTTCCGCTTCTTCAACCGCAGTGTG
                    ||| ||||||||||||||||||||||||||||||||||||||||||||||||||||||||
Sbjct 69626         AACGTTGCCCGGCGCGTGGCACAAACGGGTAATCTCTTCCGCTTCTTCAACCGCAGTGTG

Query 74513         GTCTTTCCACAATACGAACATCGCGTTCGGGTTTTCGGCAAACTCCGGGCGCAGCGCCAG
                    ||||||||||||||||||||||||||||||||||||||||||||||||||||||||||||
Sbjct 69686         GTCTTTCCACAATACGAACATCGCGTTCGGGTTTTCGGCAAACTCCGGGCGCAGCGCCAG

Query 74573         CACGTTACCGTCGGCATCAATCGGTGCGGGCGTCGAGCCGGTACTGTCAACGCCAATCCC
                    |||||| |||||||||||||||||||||||||||||||||||||||||||||||||||||
Sbjct 69746         CACGTTTCCGTCGGCATCAATCGGTGCGGGCGTCGAGCCGGTACTGTCAACGCCAATCCC

Query 74633         GACCACAGCTGCGCGCTGTTCGACGCTAAGTTCTGCAAGCACGGTTTTCAGTGCCGCTTC
                    |||||||||||||||||||||||||||||| |||||||||||||||||||||||||||||
Sbjct 69806         GACCACAGCTGCGCGCTGTTCGACGCTAAGCTCTGCAAGCACGGTTTTCAGTGCCGCTTC

Query 74693         CATTGACTCAATGTAGTCACGCGGATGATGACGGAACTGGTTATTCGGGGCATCACAAAA
                    ||||||||||||||||||||||||||||||||||||||||||||||||||||||||||||
Sbjct 69866         CATTGACTCAATGTAGTCACGCGGATGATGACGGAACTGGTTATTCGGGGCATCACAAAA

Query 74753         TTGCCCTTTTTGCCAACGGGGATACCACTCTACGCTGGTGGCGATTTCTTCACCGGTGGT
                    ||||||||| ||||||||||||||||||||||||||||||||||| ||||||||||| | 
Sbjct 69926         TTGCCCTTTCTGCCAACGGGGATACCACTCTACGCTGGTGGCGATCTCTTCACCGGTAGC

Query 74813         GCAGTCCACCGCCAAAGCTCGCACAGAATCACTGCCAAAATCGAGGCCAATTGCAATCGC
                    ||||||||||||||||||||||||||||||||||||||||||||||||||||||||||||
Sbjct 69986         GCAGTCCACCGCCAAAGCTCGCACAGAATCACTGCCAAAATCGAGGCCAATTGCAATCGC

Query 74873         CATCGTTTCACTCCATCCAAAAAAACGGGTATGGAGAAACAGTAGAGAGTTGCGATAAAA
                    ||||||||||||||||||||||||||||||||||||||||||||||||||||||||||||
Sbjct 70046         CATCGTTTCACTCCATCCAAAAAAACGGGTATGGAGAAACAGTAGAGAGTTGCGATAAAA

Query 74933         AGCGTCAGGTAGGATCCGCTAATCTTATGGATAAAAATGCTATGGCATAGCAAAGTGTGA
                    ||||||||||||||||||||||||||||||||||||||||||||||||||||||||||||
Sbjct 70106         AGCGTCAGGTAGGATCCGCTAATCTTATGGATAAAAATGCTATGGCATAGCAAAGTGTGA

Query 74993         CGCCGTGCAAATTATCAATGTGGACTTTTCTGCCGTGATTATAGACACTTTTGTTACGCG
                    |||||||||||| |||||||||||||||||||||||||||||||||||||||||||||||
Sbjct 70166         CGCCGTGCAAATAATCAATGTGGACTTTTCTGCCGTGATTATAGACACTTTTGTTACGCG

Query 75053         TTTTTGTCATGGCTTTGGTCCCGCTTTGTTACAGAATGCTTTTAATAAGCGGGGTTACCG
                    ||||||||||||||||||||||||||||||||||||||||||||||||||||||||||||
Sbjct 70226         TTTTTGTCATGGCTTTGGTCCCGCTTTGTTACAGAATGCTTTTAATAAGCGGGGTTACCG

Query 75113         GTTGGGTTAGCGAGAAGAGCCAGTAAAAGACGCAGTGACGGCAATATCTGATGCAATATG
                    ||||||||||||||||||||||||||||||||||||||||||||| ||||||||||||||
Sbjct 70286         GTTGGGTTAGCGAGAAGAGCCAGTAAAAGACGCAGTGACGGCAATGTCTGATGCAATATG

Query 75173         GACAATTGGTTTCTTCTCTGAATGGCGGGAGTATGAAAAGTATGGCTGAAGCGCAAAATG
                    ||||||||||||||||||||||||| ||||||||||||||||||||||||||||||||||
Sbjct 70346         GACAATTGGTTTCTTCTCTGAATGGTGGGAGTATGAAAAGTATGGCTGAAGCGCAAAATG

Query 75233         ATCCCCTGCTGCCGGGATACTCGTTTAACGCCCATCTGGTGGCGGGTTTAACGCCGATTG
                    ||||||||||||||||||||||||||||||||||||||||||||||||||||||||||||
Sbjct 70406         ATCCCCTGCTGCCGGGATACTCGTTTAACGCCCATCTGGTGGCGGGTTTAACGCCGATTG

Query 75293         AGGCCAATGGTTATCTCGATTTTTTTATCGACCGACCGCTGGGAATGAAAGGTTATATTC
                    ||||||| ||||||||||||||||||||||||||||||||||||||||||||||||||||
Sbjct 70466         AGGCCAACGGTTATCTCGATTTTTTTATCGACCGACCGCTGGGAATGAAAGGTTATATTC

Query 75353         TCAATCTCACCATTCGCGGTCAGGGGGTGGTGAAAAATCAGGGACGAGAATTTGTCTGCC
                    ||||||||||||||||||||||||||||||||||||||||||||||||||||||||||||
Sbjct 70526         TCAATCTCACCATTCGCGGTCAGGGGGTGGTGAAAAATCAGGGACGAGAATTTGTCTGCC

Query 75413         GACCGGGTGATATTTTGCTGTTCCCGCCAGGAGAGATTCATCACTACGGTCGTCATCCGG
                    ||||||||||||||||||||||||||||||||||||||||||||||||||||||||||||
Sbjct 70586         GACCGGGTGATATTTTGCTGTTCCCGCCAGGAGAGATTCATCACTACGGTCGTCATCCGG

Query 75473         AGGCTCGCGAATGGTATCACCAGTGGGTTTACTTTCGTCCGCGCGCCTACTGGCATGAAT
                    ||||||||||||||||||||||||||||||||||||||||||||||||||||||||||||
Sbjct 70646         AGGCTCGCGAATGGTATCACCAGTGGGTTTACTTTCGTCCGCGCGCCTACTGGCATGAAT

Query 75533         GGCTTAACTGGCCGTCAATATTTGCCAATACGGGTTTCTTTCGCCCGGATGAAGCGCACC
                    ||||||||||||||||||||||||||||||||||||||||||||||||||||||||||||
Sbjct 70706         GGCTTAACTGGCCGTCAATATTTGCCAATACGGGTTTCTTTCGCCCGGATGAAGCGCACC

Query 75593         AGCCGCATTTCAGCGACCTGTTTGGGCAAATCATTAACGCCGGGCAAGGGGAAGGGCGCT
                    ||||||||||||||||||||||||||||||||||||||||||||||||||||||||||||
Sbjct 70766         AGCCGCATTTCAGCGACCTGTTTGGGCAAATCATTAACGCCGGGCAAGGGGAAGGGCGCT

Query 75653         ATTCGGAGCTGCTGGCGATAAATCTGCTTGAGCAATTGTTACTGCGGCGCATGGAAGCGA
                    ||||||||||||||||||||||||||||||||||||||||||||||||||||||||||||
Sbjct 70826         ATTCGGAGCTGCTGGCGATAAATCTGCTTGAGCAATTGTTACTGCGGCGCATGGAAGCGA

Query 75713         TTAACGAGTCGCTCCATCCACCGATGGATAATCGGGTACGCGAGGCTTGTCAGTACATCA
                    ||||||||||||||||||||||||||||||||||||||||||||||||||||||||||||
Sbjct 70886         TTAACGAGTCGCTCCATCCACCGATGGATAATCGGGTACGCGAGGCTTGTCAGTACATCA

Query 75773         GCGATCACCTGGCAGACAGCAATTTTGATATCGCCAGCGTCGCACAGCATGTTTGCCTGT
                    |||||||||||||||||||||||||||||||||||||||||||||||||||||||| |||
Sbjct 70946         GCGATCACCTGGCAGACAGCAATTTTGATATCGCCAGCGTCGCACAGCATGTTTGCTTGT

Query 75833         CGCCGTCGCGTCTGTCACATCTTTTCCGCCAGCAGTTAGGGATTAGCGTCTTAAGCTGGC
                    ||||||||||||||||||||||||||||||||||||||||||||||||||||||||||||
Sbjct 71006         CGCCGTCGCGTCTGTCACATCTTTTCCGCCAGCAGTTAGGGATTAGCGTCTTAAGCTGGC

Query 75893         GCGAGGACCAACGCATCAGCCAGGCGAAGCTGCTTTTGAGCACTACCCGGATGCCTATCG
                    |||||||||||||||| || ||||||||||||||||||||||||||||||||||||||||
Sbjct 71066         GCGAGGACCAACGCATTAGTCAGGCGAAGCTGCTTTTGAGCACTACCCGGATGCCTATCG

Query 75953         CCACCGTCGGTCGCAATGTTGGTTTTGACGATCAACTCTATTTCTCGCGAGTATTTAAAA
                    ||||||||||||||||||||||||||||||||||||||||||||||||||||||||||||
Sbjct 71126         CCACCGTCGGTCGCAATGTTGGTTTTGACGATCAACTCTATTTCTCGCGAGTATTTAAAA

Query 76013         AATGCACCGGGGCCAGCCCGAGCGAGTTCCGTGCCGGTTGTGAAGAAAAAGTGAATGATG
                    |||||||||||||||||||||||||||| |||||||||||||||||||||||||||||||
Sbjct 71186         AATGCACCGGGGCCAGCCCGAGCGAGTTTCGTGCCGGTTGTGAAGAAAAAGTGAATGATG

Query 76073         TAGCCGTCAAGTTGTCATAATTGGTAACGAATCAGACAATTGACGGCTTGACGGAGTAGC
                    ||||||||||||||||||||||||||||||||||||||||||||||||||||||||||||
Sbjct 71246         TAGCCGTCAAGTTGTCATAATTGGTAACGAATCAGACAATTGACGGCTTGACGGAGTAGC

Query 76133         ATAGGGTTTGCAGAATCCCTGCTTCGTCCATTTGACAGGCACATTATGCAAGCATTGCTG
                    ||||||||||||||||||||||||||||||||||||||||||||||||||||||||||||
Sbjct 71306         ATAGGGTTTGCAGAATCCCTGCTTCGTCCATTTGACAGGCACATTATGCAAGCATTGCTG

Query 76193         GAACACTTTATTACCCAATCCACCGTGTATTCATTGATGGCGGTGGTGTTGGTGGCCTTT
                    ||||||||||||||||||||||||||||||||||||||||||||||||||||||||||||
Sbjct 71366         GAACACTTTATTACCCAATCCACCGTGTATTCATTGATGGCGGTGGTGTTGGTGGCCTTT

Query 76253         CTGGAGTCGCTGGCGCTGGTCGGTTTGATTCTACCCGGTACGGTGCTGATGGCGGGGCTG
                    ||||||||||||||||||||||||||||||||||||||||||||||||||||||||||||
Sbjct 71426         CTGGAGTCGCTGGCGCTGGTCGGTTTGATTCTACCCGGTACGGTGCTGATGGCGGGGCTG

Query 76313         GGAGCGCTGATTGGCAGCGGCGAGTTAAGTTTCTGGCACGCCTGGCTGGCAGGGATCGTC
                    ||||||||||||||||||||||||||||||||||||||||||||||||||||||||  | 
Sbjct 71486         GGAGCGCTGATTGGCAGCGGCGAGTTAAGTTTCTGGCACGCCTGGCTGGCAGGGATTATT

Query 76373         GGTTGTCTGCTGGGCGACTGGATCTCCTTCTGGCTGGGCTGGCGTTTTAAAAAGCCATTG
                    || ||  || ||||||||||||| || ||||||||||| ||||||||||||||||| |||
Sbjct 71546         GGCTGCTTGATGGGCGACTGGATTTCTTTCTGGCTGGGTTGGCGTTTTAAAAAGCCGTTG

Query 76433         CATCGTTGGTCATTTCTGAAGAAGAACAAAGCATTACTCGATAAAACTGAACATGCGTTG
                    ||||| ||||||||||||||||| ||||||||| |||| |||||||||||||||||||||
Sbjct 71606         CATCGCTGGTCATTTCTGAAGAAAAACAAAGCACTACTTGATAAAACTGAACATGCGTTG

Query 76493         CATCAACACAGCATGTTCACCATTCTGGTCGGTCGTTTTGTTGGCCCGACGCGTCCGCTG
                    ||||||||||||||||||||||||||||||||||||||||||||||||||||||||||||
Sbjct 71666         CATCAACACAGCATGTTCACCATTCTGGTCGGTCGTTTTGTTGGCCCGACGCGTCCGCTG

Query 76553         GTGCCAATGGTGGCGGGAATGCTGGATCTCCCGGTGGCAAAATTTATCACGCCGAATATT
                    ||||||||||||||||||||||||||||| |||||||| |||||||| ||||||||||||
Sbjct 71726         GTGCCAATGGTGGCGGGAATGCTGGATCTGCCGGTGGCTAAATTTATTACGCCGAATATT

Query 76613         ATCGGCTGCCTGCTGTGGCCACCGTTTTACTTCCTGCCGGGGATTCTGGCGGGTGCGGCG
                    |||||||||||||||||||| ||||||||||||||||| |||||||||||||| ||||||
Sbjct 71786         ATCGGCTGCCTGCTGTGGCCGCCGTTTTACTTCCTGCCAGGGATTCTGGCGGGCGCGGCG

Query 76673         ATCGATATTCCAGCCGGAATGCAGAGCGGTGAGTTTAAATGGTTGCTGCTGGCGACGGCG
                    ||||||||||| ||||||||||||||||||||||||||||||||||||||||| || |||
Sbjct 71846         ATCGATATTCCTGCCGGAATGCAGAGCGGTGAGTTTAAATGGTTGCTGCTGGCAACAGCG

Query 76733         GTATTTTTGTGGGTTGGTGGCTGGCTGTGCTGGCGGTTATGGCGCAGCGGCAAAGCAACC
                    || ||||||||||||||||||||||||||||||||||||||||||||||| ||||| || 
Sbjct 71906         GTGTTTTTGTGGGTTGGTGGCTGGCTGTGCTGGCGGTTATGGCGCAGCGGTAAAGCGACT

Query 76793         GATCGTTTGAGTCATTATTTGTCCCGCGGTCGTTTGTTGTGGCTGACGCCGTTGATTTCT
                    || |||||||||||||||||||||||||||||||||||||||||||||||||||||||||
Sbjct 71966         GACCGTTTGAGTCATTATTTGTCCCGCGGTCGTTTGTTGTGGCTGACGCCGTTGATTTCT

Query 76853         GCCATCGGCGTGGTGGCGCTGGTGGTGTTAGTTCGCCATCCGTTAATGCCGGTGTATATC
                    |||||||||||||||||||||||||||||| ||||||| ||||| |||||||||||||||
Sbjct 72026         GCCATCGGCGTGGTGGCGCTGGTGGTGTTAATTCGCCACCCGTTGATGCCGGTGTATATC

Query 76913         GATATTTTGCGTAAAGTGGTTGGAGTTTAGGGCATAGTCTTGTG-----TG---G--G-G
                    ||||||||||||||||||||||| |||||||  |||||||||||-----||---|--|-|
Sbjct 72086         GATATTTTGCGTAAAGTGGTTGGGGTTTAGGAGATAGTCTTGTGCGGGTTGCCTGATGCG

Query 76961         -CGCTTG---------AT---GCGGACAAAACGC---ACCCGTAGGTCGGATAAGGCGTT
                    -||||||---------||---||  |||||||||---|||||||||||||||||||||||
Sbjct 72146         ACGCTTGCCGCGTCTTATCAGGCCTACAAAACGCACTACCCGTAGGTCGGATAAGGCGTT

Query 77006         CACGCCGCATCCGACAGTGCATATTAACCTGTAATTCCCAACAGCGCCGAAGCACTCGCC
                    ||||||||||||||||||||||| ||||| ||||| ||||| || |||||||||||||||
Sbjct 72206         CACGCCGCATCCGACAGTGCATACTAACCCGTAATCCCCAATAGTGCCGAAGCACTCGCC

Query 77066         TTACCGCTCAACAACTCATTGGTCATACCCTGCCAGGCGATTCGCCCGTCGGCGACTACT
                    ||||||||||||||||||||||||||||||||||||||||| ||||||||||||||||||
Sbjct 72266         TTACCGCTCAACAACTCATTGGTCATACCCTGCCAGGCGATGCGCCCGTCGGCGACTACT

Query 77126         ACCGAGCGCGTGGCAATCCGCGCCGCATCTTCCACACTGTGCGACACCATCAATAGCGTC
                    |||||||||||||| |||||||||||||||||||| ||||||||||||||||||||||||
Sbjct 72326         ACCGAGCGCGTGGCGATCCGCGCCGCATCTTCCACGCTGTGCGACACCATCAATAGCGTC

Query 77186         ATTTTTTGCTGCTGGCAGCTAGTGCTCACCAGCGTCAACATCTCCTGACGTAGCGCCGGA
                    |||||||||||||||||||| ||||||||||||||||||||||||||||||| |||||||
Sbjct 72386         ATTTTTTGCTGCTGGCAGCTCGTGCTCACCAGCGTCAACATCTCCTGACGTAACGCCGGA

Query 77246         TCGAGCGCAGAGAACGGTTCATCGAGCAATAAAATCGGCTGTTCGCGTACCAGACAACGC
                    ||||||||||||||||||||||||||||||||||||||||||||||||||||||||||||
Sbjct 72446         TCGAGCGCAGAGAACGGTTCATCGAGCAATAAAATCGGCTGTTCGCGTACCAGACAACGC

Query 77306         GCTAACGCCACGCGCTGTCGCTGACCGCCGGAAAGCTCGCCCGGTAACCGCGCCATTAAA
                    ||||||||||| ||||||||||||||||||||||||||||||||||||||||||||||||
Sbjct 72506         GCTAACGCCACTCGCTGTCGCTGACCGCCGGAAAGCTCGCCCGGTAACCGCGCCATTAAA

Query 77366         TTATCAATCCCCATCTGACGGGCAATCGCGTGCATTTTCTCCTGCTGTACCGCGTTCAGC
                    ||||||||||||||||| ||||| || |||||||||||| ||||||||||||||||||| 
Sbjct 72566         TTATCAATCCCCATCTGGCGGGCGATAGCGTGCATTTTCCCCTGCTGTACCGCGTTCAGT

Query 77426         TTCAATCCTGGATTAAGCCCCAGCCCGATGTTCTGCGCGACCGTCAGGTGGCTGAACAGG
                    |||||||| ||||| |||||||||||||||||||| ||||||||||||||||||||||||
Sbjct 72626         TTCAATCCCGGATTTAGCCCCAGCCCGATGTTCTGTGCGACCGTCAGGTGGCTGAACAGG

Query 77486         TTGTTCTCCTGAAACAGCATCGACACCGGACGGCGTGACGGCGGCGTCGTGGTGTGATCA
                    ||||||||||||||||||||||||||||||||||||||||||||| | || |||||||| 
Sbjct 72686         TTGTTCTCCTGAAACAGCATCGACACCGGACGGCGTGACGGCGGCATAGTTGTGTGATCT

Query 77546         ACGCCGTCGATAGTCAGCGCACCGCTGGCTGGTGTCAGAAAACCGGCGATCAAGTTCAGC
                    ||||| ||||||||||||| |||||||||||| |||||||||||||||||||| ||||||
Sbjct 72746         ACGCCATCGATAGTCAGCGAACCGCTGGCTGGCGTCAGAAAACCGGCGATCAAATTCAGC

Query 77606         AGGGTACTTTTACCCGCGCCGCTTGGCCCGAGGATCGCCACCTGCTCGCCGCGTTCTACC
                    |||||||||||||||||||||||||||||||||||||||||||||||||||||||| |||
Sbjct 72806         AGGGTACTTTTACCCGCGCCGCTTGGCCCGAGGATCGCCACCTGCTCGCCGCGTTCCACC

Query 77666         GTTAAGCTAAAACGCATCGGCAAATGGTGATAAAGCCAGGTGATATCAGTCAGTTTTAAC
                    ||||||||||||||||||||||||||||| ||||||||||||||||||||||||||||||
Sbjct 72866         GTTAAGCTAAAACGCATCGGCAAATGGTGGTAAAGCCAGGTGATATCAGTCAGTTTTAAC

Query 77726         ATTTCGCCCCGGTATTTTTTCAATCACGCTAAACAGCAGAAAACAGAGCAGCAGCAGAAT
                    |||||||||||||| ||||||||||||| |||||||||||||||||||||||||||||||
Sbjct 72926         ATTTCGCCCCGGTAGTTTTTCAATCACGGTAAACAGCAGAAAACAGAGCAGCAGCAGAAT

Query 77786         TAACGCGGTGACCGCGCCGTCCTGGCTGCGATAGGAGCCAATTTGCTGGTAGAGATAAAA
                    ||||||||||||||| ||||||||||||||||||||||||||||||||||||||||||||
Sbjct 72986         TAACGCGGTGACCGCACCGTCCTGGCTGCGATAGGAGCCAATTTGCTGGTAGAGATAAAA

Query 77846         CGGCAGGGTGCGGAAATCATCGTTACCGAACAACGCCACCACGCCAAAATCACCAATCGA
                    ||||||||||||||||||||||||||||||||||||||||||||||||||||||||||||
Sbjct 73046         CGGCAGGGTGCGGAAATCATCGTTACCGAACAACGCCACCACGCCAAAATCACCAATCGA

Query 77906         CAGCACGCAGGCAAAGGCCAGCGCCTGCGCCAGCGGGCGTTTCAGGGCGCGCAGCTCCAC
                    ||||||||| ||||||||||||||||||||||| || |||||||||||||||||||||||
Sbjct 73106         CAGCACGCATGCAAAGGCCAGCGCCTGCGCCAGTGGACGTTTCAGGGCGCGCAGCTCCAC

Query 77966         TACTTTTAAGCGTGACCAGCCTTCAATCCCCAGCGACTGACATAACATGCTGTAGCGGGC
                     |||||||||||||||||||||||||||||||||||||||||||||||||||||||||||
Sbjct 73166         CACTTTTAAGCGTGACCAGCCTTCAATCCCCAGCGACTGACATAACATGCTGTAGCGGGC

Query 78026         GGTGATATCGCGCATCGGGTTTTCCAGCACTTTCAGGGCGTAGGGGATCGCCATTAACGC
                    |||||||||||||||||||||||||||||||||||| || || |||||||||||||||||
Sbjct 73226         GGTGATATCGCGCATCGGGTTTTCCAGCACTTTCAGCGCATAAGGGATCGCCATTAACGC

Query 78086         ATTGGTGAAAATCACAATGCCGTCAGCAGATTGTGGCAGGCCGATAGTGTTGTTGAGCAG
                    ||||||||||||||||||||||||||||||||||||||||||||||||||||||||||||
Sbjct 73286         ATTGGTGAAAATCACAATGCCGTCAGCAGATTGTGGCAGGCCGATAGTGTTGTTGAGCAG

Query 78146         TAAAAAGAAGCCCGTTGCCAGCACAATCCCCGGCATAGCGAGGATCAACATGCCGCTCAT
                    |||||||||||| || |||||||||||||||||||| |||||||||||||||||||||||
Sbjct 73346         TAAAAAGAAGCCGGTAGCCAGCACAATCCCCGGCATGGCGAGGATCAACATGCCGCTCAT

Query 78206         CTCCAGCGCCTGGCCCGCCAGCATTTTTTGCCGCGCCCGCAGTTCGCGACTGCTCCATAG
                    ||||||| |||| |||||||||||||| ||||||||||||||||||||||||||||||||
Sbjct 73406         CTCCAGCACCTGACCCGCCAGCATTTTCTGCCGCGCCCGCAGTTCGCGACTGCTCCATAG

Query 78266         CAGCATCATGGTCAGCACTACGCACAATACACCTGCCGCCAGCGCAATACGCAACGAGGT
                    ||||||||||||||||||||||||||||||||||||||||||||||||||||||||||||
Sbjct 73466         CAGCATCATGGTCAGCACTACGCACAATACACCTGCCGCCAGCGCAATACGCAACGAGGT

Query 78326         CCACAGCGCCTGCCACAGCACCGGTTGTGCCAGCACTTCCGGCAACTGGCGATTTACCCC
                    ||||||||||||||||||||||||||||||||||||||||||||||||||||||||||||
Sbjct 73526         CCACAGCGCCTGCCACAGCACCGGTTGTGCCAGCACTTCCGGCAACTGGCGATTTACCCC

Query 78386         ATCGACGATCACCGCCAGCAACGGTGGCAGCAACAGCAGCAGCGCCAGCACAATTAACAT
                    |||||||||||||||||| |||||||||||||||||||||||||||||||||||||||| 
Sbjct 73586         ATCGACGATCACCGCCAGTAACGGTGGCAGCAACAGCAGCAGCGCCAGCACAATTAACAC

Query 78446         CGTGTCGCAAATGCGGCTATGCAGACGATCGTCCGGGTCGCGCCAGCCTTGCAGCAGCGT
                    ||||||||||||||||||||||||||||||||||||||||||||||||||||||||||||
Sbjct 73646         CGTGTCGCAAATGCGGCTATGCAGACGATCGTCCGGGTCGCGCCAGCCTTGCAGCAGCGT

Query 78506         GGTGCCGGGCGCAATGGCCTTACTCAGTCGCTGACTCAACAGCACCAGCCCAAGGCAACA
                    |||||||||||||||||||||||||| |||||||||||||||||||||||| ||||| ||
Sbjct 73706         GGTGCCGGGCGCAATGGCCTTACTCAATCGCTGACTCAACAGCACCAGCCCGAGGCAGCA

Query 78566         CACCATCTGGATCAGCGCCAGCATCGCCGCGCGGGCAGGATCGTAGTCGTAACTCAGCGC
                    ||||||||||| |||||||||||| |||||||||||||||||||||||||||||||||||
Sbjct 73766         CACCATCTGGAGCAGCGCCAGCATTGCCGCGCGGGCAGGATCGTAGTCGTAACTCAGCGC

Query 78626         CTGATAGATTGCCAGCTCGATAGTGGTTGCCTGCGGACCGCCGCCCAGCGATAACACGGT
                    ||||||||||||||||||||||||||| |||||||||||||| |||||||||| ||||||
Sbjct 73826         CTGATAGATTGCCAGCTCGATAGTGGTCGCCTGCGGACCGCCCCCCAGCGATAGCACGGT

Query 78686         GGCGAAGCTGGCGAAACAGAGCATAAAGATAAGCGCGGTAACCGGCGGGATTTGTCGCCG
                    |||||||||||||||||||||||||||||||||||| | |||||||||||||||||||||
Sbjct 73886         GGCGAAGCTGGCGAAACAGAGCATAAAGATAAGCGCAGCAACCGGCGGGATTTGTCGCCG

Query 78746         TAACCACGGCCATTCGACGAAGCGGAAAAAATGCCAGCCGCGCATCCCAAGCTGGGCGGC
                    ||||||||||||||||||||||||||||||||||||||  ||||||||||||||||||||
Sbjct 73946         TAACCACGGCCATTCGACGAAGCGGAAAAAATGCCAGCTACGCATCCCAAGCTGGGCGGC

Query 78806         AAGCTGACGTTGTTCGCCGGGAATGTTTTCCAGTGCCTGGAGTAATAAGCGGCTCGCCAT
                    ||| ||||| ||||||||||| ||||||||||||||||||||||||||||||||||||||
Sbjct 74006         AAGTTGACGCTGTTCGCCGGGGATGTTTTCCAGTGCCTGGAGTAATAAGCGGCTCGCCAT

Query 78866         CGGCAGATTAAAAAACACATGGGCCAGCAAAATGCCTTGCAGGCCGTAGGGCGAAAAGGT
                    ||||||||||||||||||||||||||||||||| ||||||||||||||||||||||||||
Sbjct 74066         CGGCAGATTAAAAAACACATGGGCCAGCAAAATACCTTGCAGGCCGTAGGGCGAAAAGGT

Query 78926         CCACTCCAGACCGAGCGATTGGCAGAGCGATGCCAGCCAGCCCTGGCGACCATAGACGCT
                    ||||||||||||||||||||||||||| | ||||||||||||||||||||||||||||||
Sbjct 74126         CCACTCCAGACCGAGCGATTGGCAGAGTGTTGCCAGCCAGCCCTGGCGACCATAGACGCT

Query 78986         AAGAATGCCGAAAACAGCAACCAGCACCGGGAGGATCAAGGTCATTGCGCACAGACGCAA
                    |||||||||||||||||| |||| |||||||||||||||||||||||| |||||||||||
Sbjct 74186         AAGAATGCCGAAAACAGCGACCAACACCGGGAGGATCAAGGTCATTGCACACAGACGCAA

Query 79046         CAGCGCCAGCCGACCCGGAAAGCGCCTGCGATAGAGCGCGCGGGCGAGGAATATCGCGGG
                    ||||||||||||||||||||||||||||||||||||||||||||||||||||||||||||
Sbjct 74246         CAGCGCCAGCCGACCCGGAAAGCGCCTGCGATAGAGCGCGCGGGCGAGGAATATCGCGGG

Query 79106         TACGACAGAGAGTAGCGCCGAGAGAAACGCCTGCCAGAAGGAGAAGCGCACCACATGCCA
                    || ||||||||| || ||||||||||||||||||||||||||||||||||||||||||||
Sbjct 74306         TATGACAGAGAGCAGTGCCGAGAGAAACGCCTGCCAGAAGGAGAAGCGCACCACATGCCA

Query 79166         CAGGTAGCTGTCCTGCCAGACTGCCGACCAGTCACCCTGCGGCGCGTTCCACCACAGGGC
                    ||| |||||||||||||||||||||  ||||||| |||||||||||||||||||||||||
Sbjct 74366         CAGATAGCTGTCCTGCCAGACTGCCACCCAGTCATCCTGCGGCGCGTTCCACCACAGGGC

Query 79226         GAGAAACGCCGCCAGCGCAACCGCTACCACCAGCGTGGCGGCGCTTACACCTGGAATTAA
                    |||||||||||||||||||||||||||||||||||||| |||||||||||||||||||||
Sbjct 74426         GAGAAACGCCGCCAGCGCAACCGCTACCACCAGCGTGGTGGCGCTTACACCTGGAATTAA

Query 79286         CCAGCCGGGAATTAACGGCTGACGGCGCGTTGCCATTCGCTAATCCATGCCTGACGTTGT
                    ||||||||||||||||||||||||||||||||||||||||||||||||||||||||||||
Sbjct 74486         CCAGCCGGGAATTAACGGCTGACGGCGCGTTGCCATTCGCTAATCCATGCCTGACGTTGT

Query 79346         GCCGCCACTTCGGCTGGCGTGAACTCCAGCGTGGTTGCGGGTTTGGTCAATTTTTCAAAA
                    |||||||||||||||||||||||||||| |||||||||||||||||||||||||||||||
Sbjct 74546         GCCGCCACTTCGGCTGGCGTGAACTCCAACGTGGTTGCGGGTTTGGTCAATTTTTCAAAA

Query 79406         CCGGCAGGCAGCGTGACGTTTGCCACCGGATACATCCAGTTGCCGGTTGGGATCGCATTC
                    ||||||||||||||||||||||||||||||||||||||||||||||||||||||||||||
Sbjct 74606         CCGGCAGGCAGCGTGACGTTTGCCACCGGATACATCCAGTTGCCGGTTGGGATCGCATTC

Query 79466         TGGAAAGCCGGAGAAACCATAAACTGGAGGAATTTTTGCGCCAGCTCCGGCTGCTTGCTG
                    ||||||||||||||||||||||||||||||||||||||||||||||||||||||||||||
Sbjct 74666         TGGAAAGCCGGAGAAACCATAAACTGGAGGAATTTTTGCGCCAGCTCCGGCTGCTTGCTG

Query 79526         GCAGCGGTGCGAGCGGCGACTTCCACTTGCAGATAGTGACCTTCGCTGAAGTTCGCGGCG
                    ||||||||||| ||||||||||||||||||||||||||||||||||||||||||||||||
Sbjct 74726         GCAGCGGTGCGGGCGGCGACTTCCACTTGCAGATAGTGACCTTCGCTGAAGTTCGCGGCG

Query 79586         GCGTAGTTATCTTTCTTCTCTTCGAGAATGTGATAAGCCGGAGAGGTGGTGTAACTCAGT
                    ||||||||||||||||||||||||||||||||||||||||||||||||||||||||||||
Sbjct 74786         GCGTAGTTATCTTTCTTCTCTTCGAGAATGTGATAAGCCGGAGAGGTGGTGTAACTCAGT

Query 79646         ACCAGATCGCTTTCACCTTTTAAAAACAGGCCGTAGGCTTCGCTCCAGCCTTTGGTGACC
                    ||||||||||||||||||||||||||||||||||||||||||||||||||||||||||||
Sbjct 74846         ACCAGATCGCTTTCACCTTTTAAAAACAGGCCGTAGGCTTCGCTCCAGCCTTTGGTGACC

Query 79706         GTGACCGTTTTCTTCGCCAGTTTCTGCCAGGCTTGTGGGGCGTCATCGCCATAGACTTTT
                    ||||||||||||||||||||||||||||||||||||||||||||||||||||||||||||
Sbjct 74906         GTGACCGTTTTCTTCGCCAGTTTCTGCCAGGCTTGTGGGGCGTCATCGCCATAGACTTTT

Query 79766         TGCATCCATAGCAACAGACCCAGCCCCGGTGTACTGGTGCGCGGATCCTGATAAATCACC
                    ||||||||||||||||||||||||||||||||||||||||||||||||||||||||||||
Sbjct 74966         TGCATCCATAGCAACAGACCCAGCCCCGGTGTACTGGTGCGCGGATCCTGATAAATCACC

Query 79826         CGCCAGTTTTGATCGCTCTCAACCAGTTCTTTCAGGCTTTGTGGCGGGTTTTTCAGTTTG
                    ||||||||||||||||||||||||||||||||||||||||||||||||||||||||||||
Sbjct 75026         CGCCAGTTTTGATCGCTCTCAACCAGTTCTTTCAGGCTTTGTGGCGGGTTTTTCAGTTTG

Query 79886         TTCTTGTCATAAACGAAGGCGAAGTAGCCATAATCAAACGGTACGAAAATGTCATTATTC
                    |||||||||||||||||||||||||||||||||||||||||||||||| |||||||||||
Sbjct 75086         TTCTTGTCATAAACGAAGGCGAAGTAGCCATAATCAAACGGTACGAAAGTGTCATTATTC

Query 79946         CAGCCGCCGGGAACGTTAACGGCATCCGCTGCCACACCGCTTTTGGCAAACAGTCCGGTT
                    ||||||||||||||||||||||||||||||||||||||||||||||||||||||||||||
Sbjct 75146         CAGCCGCCGGGAACGTTAACGGCATCCGCTGCCACACCGCTTTTGGCAAACAGTCCGGTT

Query 80006         TTACTGGCGGCGTCTAACAGATTGTTATCCAGCCCCAGCACCACATCGGCTTTACTGTTT
                    |||||||||||||||||||| |||||||||||||||||||||||||||||||||||||||
Sbjct 75206         TTACTGGCGGCGTCTAACAGGTTGTTATCCAGCCCCAGCACCACATCGGCTTTACTGTTT

Query 80066         TTGCCTTCCATCCGTAGACGGTTGAGAAGCGAAACGCCATCTTCCAGCGCCACCAGTTTC
                    ||||||||||||||||||||||||||||||||||||||||||||||||||||||||||||
Sbjct 75266         TTGCCTTCCATCCGTAGACGGTTGAGAAGCGAAACGCCATCTTCCAGCGCCACCAGTTTC

Query 80126         AGTTCGCAATTACAGTCGGCTTCAAAGGCTTTTTTAACCACCGGACCAGGCCCCCAGTCG
                    ||||||||||||||||||||||||||||||||||||||||||||||||||||||||||||
Sbjct 75326         AGTTCGCAATTACAGTCGGCTTCAAAGGCTTTTTTAACCACCGGACCAGGCCCCCAGTCG

Query 80186         GCGGCGAAGGAATCGTAGGTATAAACAGTCAGAACGGGTTTAGCGAAAACGGGCGCTGTG
                    ||||||||||||||||||||||||||||||||||||||||||||||||||||||||||||
Sbjct 75386         GCGGCGAAGGAATCGTAGGTATAAACAGTCAGAACGGGTTTAGCGAAAACGGGCGCTGTG

Query 80246         CACAGCAACAGCAGGGGAAGACATTTTTTTAACACTTTGCACCTCAAAAAAGAGTGGCAA
                    ||||||||||||||||| ||||||||||||||||||||||||||||||||||||||||||
Sbjct 75446         CACAGCAACAGCAGGGGCAGACATTTTTTTAACACTTTGCACCTCAAAAAAGAGTGGCAA

Query 80306         AGGACTTGAGAAGGAGCCTCAAATCCCTTCGCCGGCGTTATCCGGATCAGGTTCGACGGG
                    ||||||||||||||||||||||||||||||||||||||||||||||||||||||||||||
Sbjct 75506         AGGACTTGAGAAGGAGCCTCAAATCCCTTCGCCGGCGTTATCCGGATCAGGTTCGACGGG

Query 80366         TATTTTCTCAGCGCACGCGTCCGCGTGGCACCCCGTTGAGAACGGCGTTAGTGTAGTGAT
                    |||||||||||||||||||| |||||||||||||||||||||||||||||||||||||||
Sbjct 75566         TATTTTCTCAGCGCACGCGTACGCGTGGCACCCCGTTGAGAACGGCGTTAGTGTAGTGAT

Query 80426         TTTGTTATCAACCAGCAATCATAGAGAAGG--CGTATTAAAAAAGCCAATATTCGTTCAG
                    ||||||||||||||||||||       || -- ||  |        |||    |  ||| 
Sbjct 75626         TTTGTTATCAACCAGCAATCCGGCGTTAGTGTAGTGATTTTGTTATCAACCAGCAATCAT

Query 80484         CTATC-AAGAGCG-TATTTGCA-TAGCTGGAGAGCGTT-GATCCGAAAGAATCCCTTCGC
                      |||-    |||- |    | -|   |  | | ||  - | ||||  | || | | |||
Sbjct 75686         GGATCCGGTGGCGCAAACCACGCTGATTTAAAATCGAACCAGCCGAGGGTATTCATGCGC

Query 80540         -TACAGTCAAAA-TAGGTAACGT-AA-CCGTTTATTGCGTGAATGAGCGAT--TTTTGAC
                    -  | |   | |-|  ||  |  -  -  | | |    |||    |   ||--      |
Sbjct 75746         AGGCCGCGCATACTGCGTTGCCCCTGAATGATCAGCCAGTGGTGCAATAATGGCACCATC

Query 80594         AGTATTCT--TATTCAGGA-CGCTTATT-CTGAGT-TTTTTATTC-AG-AGTGGAGCTAT
                      | | ||--    |||  -|    |  - |  | -   ||  ||- |-  | | || | 
Sbjct 75806         GCTTTGCTGGCGACCAGTTGCTGGCACCAGTTCGCCAGATTCATCTCGCCATTGCGCCAG

Query 80647         C-AGCAT-G--AAAGTAAGAAACCCAGAACA-G-ATTAGTAT-CCC-TG-CTAGTAATAC
                    |-|||| -|--    |   |  |   |   |-|-| |  | |- | -||-|   |   | 
Sbjct 75866         CGAGCAGCGTCGGCTTGCCAGTCAATGGGAATGCAATGTTGTAGCAGTGGCACTTCGCAT

Query 80698         CACTAA-AGAT-CCAG-GCCTTAC---TAATTCTCAGATTATCAG-GATG--GCTAACTT
                     | |  - || - |||-|   | |---        | | |    |-  | --|| |  | 
Sbjct 75926         AAATGTGCGAAAACAGAGAAGTCCAGCGGCAGGGTAAAGTTGGCGCTGTTTAGCCAGATA

Query 80749         -GGTCAAAAAGACCGAGAATATG-AA-T-ATCTTTGAAGAGCTATGGGA--GACGTTACG
                    -        |   |     ||||- |-|-||| | |  || || |  ||--  |     |
Sbjct 75986         TCACTTTCGATCTCTCCTGTATGCCACTGATCGTAGTCGATCTCTTTGATTTTCAGCGTG

Query 80803         -C-A-ATCTCTTCC-AG--TCAGATAAACATTCCCAG-ACTGCGGCAAGGCAAATTCTGA
                    -|- - |  ||| |-||--|| | |  |   |||| |-| |    | | ||  | | |||
Sbjct 76046         ACCTGGTGACTTGCCAGAATCTGCTGCATGATCCCGGCAATCACCCGATGCTCACTGTGA

Query 80856         AG--GATGCA-TTTTATTTCCAGAATAGTGATGACTAC--TCAAAATACTTTACCGGG-G
                      --|||  |-  |||     ||  |    | | |  |--        || |    ||-|
Sbjct 76106         TCCTGATAAAAGGTTAGGGTGAGGCTTTCCAGGCCAGCCGGTTTTTCGCTCTTTATGGTG

Query 80910         CTGTCGACGGG-AAG-GCGCGTGA-T-AAGTTAACTCA---CTG-GCT-GATAAAATT-T
                    | | |   | |- | -| | | | - -   | | |   ---|  -  |-| |   | |-|
Sbjct 76166         CGGGCATGGTGCCAACGGGGGAGCAGTCCATAAGCCGGGAACCACAGTTGCTGGTACTGT

Query 80960         -AATGAACTCAA-AGAATA---C-GCAAAAGA-T-C-CGGAAAATATG--GCCGCGAAGG
                    -  | | |  ||-|||  |--- -|    |||- -|-|  |   ||  --| | |  |  
Sbjct 76226         TCCTCAGCGAAATAGACCAGATTAGTTGGAGAAAGCACATAGCTTACCCAGTCCCTGACT

Query 81009         CC-TCACTCTCGCCAGAAGGTACGT-TATG-CG-TCAGTTTTT-TTA-TTGGCG--AT-G
                      -| | || | ||   | |   | -  ||-||- ||||   |- ||-    | -- |- 
Sbjct 76286         TGCTGATTCGCCCCGCGATGGGTGCGGCTGTCGAACAGTAAATAGTAGCAACCTTCCTCC

Query 81060         AGGCGATATTTACTCTGGAGTTGCAG-CTGAAAA-AGA--GCACCAGGACCGGGGGGATT
                    |||||   || | |||    || |  -|      -|  --  | ||  | |     |  |
Sbjct 76346         AGGCGGCTTTCAATCTCTTTTTCCTCGCCCTGTGGACCTTTTAGCATCAGCCCTCCGGCT

Query 81116         G-ATC-TGAGTAAT-GC---T-TACTTTAA-CG--GGGTT-GTCATTTGTGGT-ATTGAC
                    |- ||-|  | |||- |--- - |    | -||--   ||-|||  ||   | -    | 
Sbjct 76406         GGCTCGTCGGCAATTTCCGGCAGAACCCAGACGTTAACTTCGTCGATTAATGCCCGGTAA

Query 81164         TGTCTCGAG-GTTGACCTGAGCAATGCTGAAACGAACAATAGCCGTTGGTATGACTGACC
                           ||-  |    ||    |   |  |    |     || ||||  |       | 
Sbjct 76466         CCGAAGAAGTCATCGAATGCCTGAATTTTCAGTTGATTGGTGCTGTTGCGAATCACCGCA

Query 81223         TGCG-CGAGGTTAACCTGAAAAAGCTGAC-C-TTTCCGG-CC---AGAACAAGGCTAGAC
                    | ||-   |||     ||  |  |||| |- - || | |-  ---        ||  | |
Sbjct 76526         TACGGACCGGTGCCGATGGGATGGCTGGCAAAGTTACTGAGGGTTTCCCATTCGCGCGGC

Query 81276         TGCGCCGT--TATTGATTAACTCAGAATATGAAAG-AGGGGCTGG-AATGCCCCTT--CT
                     |   | |--     | |  | |      | |  |-|      ||-   |   | |--  
Sbjct 76586         AGGATCATCGCCGGAACTTGCCCCAGCAGTAACGGTAACCAGCGGTCCGGTTGCGTGAGA

Query 81330         TTAATCTTATTTG-CGACG-C-T-AATCAGACGATGCATAAAACAGAGAAA-ATAT-AAA
                    |  || |     |-| | |-|-|-    | || |||     || |    ||-| | -   
Sbjct 76646         TGGATATCCAGCGTCCAGGGCGTCGGCGACACAATGTCAGCAATATGCGAATAGAGCGGC

Query 81384         AG-TAATGTATT-TTATCATTCCGTC-TGAATAT-AAAAAATGCGC-T-CATGACC-GCC
                    ||-  ||  |||- | | |    | |-   | ||-    | | |  -|-|| ||||-   
Sbjct 76706         AGCGTATTGATTCGTTTTAAAGAGGCGATCACATCGTCCATTTCCAGTTCACGACCATGG

Query 81437         AAAAGGCGCAAGC-TACTCTGGATCCGGCGGCGCAAACCA-CGCTGATTTAAAATCAAAC
                      ||   | |  |-|   |   |   |      ||    |-|| |||  |    |   | 
Sbjct 76766         TGAAAATGGACTCCTGGACGCAAAAAGAAACGCCAGTGAAGCGGTGAAATTTGCTGCCAG

Query 81495         CAGCCGAGGGTGT-TCATGCG-CAGGCCG-C-GC-ATACT--GCG-TTGTCCCTGAAT-G
                      |  |  | |||-|  | | -    || - -  - |  |--  |-  ||    ||| -|
Sbjct 76826         TGGTGGGCGATGTCTGCTTCCAGTTCCCCATTTTCCTCATTTATGCGCGTTAGCGAACTG

Query 81546         ATCAGCCAGTGGTGGATAAGTG--GCACCATTGCTTTGCTGGCGACCAGTTGTTGG-CAC
                    |  |      ||  |||| | |-- |   |  ||       ||  |||| |    |-   
Sbjct 76886         AAGATTTGCCGGGCGATATGGGTTTCGGAACGGCGCAATGCGCTGCCAGGTAGCAGATTA

Query 81603         C--AGTTCGCCAGGTT-CATTTCGC-CAT-TGCGCCAGCGGGCGGCGTCGACT-TGCC--
                    |--|     | |   |- |   |||-|| -     | ||    ||||    ||- | |--
Sbjct 76946         CGCAACGGACGATAGTAGAGCACGCGCAGGATGTGCCGCCCCTGGCGGAAGCTGCGGCCC

Query 81655         AGTCGATTGGAATACAGTGTTGGAGCAGCGG-TACCTCGCACAGGTGCGCGAACAGCGAA
                    ||  ||        || |    |  |||  |-|   ||||  |    |   | |||   |
Sbjct 77006         AGATGAGAAACCAGCATTTGCCGCACAGTCGCTTTGTCGCCAACCAACTGCACCAGTTGA

Query 81714         -AAATCC-AGCG-GCAGCGTAAAGTTGGC-GCT-GTTAAGCCAGA--TATCG-CTCTCGA
                    -  || |-| | -||  |   | ||   |-|| -| |    | ||--   | -| |   |
Sbjct 77066         TCGATACGATCCTGCTCCAGCAGGTCTTCCGCCCGCTGTTGCTGAAGCGCCAGCCCGGTA

Query 81766         T---C-TCTC-C-TTCATG-CCACTGATCGTAGCTGATCTCT-TT-G-ATTTCCAGTGTG
                    |--- -  | -|-  |  |- |  | | ||   | ||  || - |- -     |||   |
Sbjct 77126         TAGAGGAATGTCAGACGCGAGCGTTTACCGCGCCCGACTTCCGCTTCCCACGTCAGCCAG

Query 81816         AC-C-TGGTGGCTTGCC--AGAATCTGCTGC-ATGATCCCGGCA--ATCACC-CGATGC-
                     |-|-     || ||  -- ||    | |||-   ||  || | --| || |-| ||  -
Sbjct 77186         CCGCGATCCTGCATGGTGTTGAGCAGGGTGCGCATATGACGACGCGAGCAGCTCAATAAC

Query 81867         TCA-CTGTGATCCTGAT-AAAAGGTCAGG-GTGAGGCTTTCCA-GACCAGCCGG-----T
                     | -|        ||| -     |||  |-|     |  ||  -|    |||  ----- 
Sbjct 77246         GCTGCCAGTTCGTTGAGCGTTGTGTCCTGCGATTTACCCTCGCAGCATTGCCACAGGCGG

Query 81918         TTT-TCGCTCGTT-ATGGTGCGGGCATGATGCCAACGGGGGA-GCA-GTCCATAAGCCGG
                     | - |  | |||-  |  | |   |||     || |||| |- | -|| || ||| | |
Sbjct 77306         ATGAACTGTTGTTGCAGACGAGCAGATGGCATAAAAGGGGAACTCCTGTGCAAAAGACAG

Query 81974         GAACCACAGTTGCTG-GTACTGTTCC--TCAG-CGAAA-TA-GACCAGATTAGTTGGAGA
                     ||    | || |  - || |    |--| | -|  ||- |-||    |   | ||    
Sbjct 77366         CAATTTTATTTTCCCTATATTAAGTCAATAATTCCTAACGATGAAGCAAGGGGGTGCCCC

Query 82028         AAGCACATAGCTTACC--CAGTCCCTGAC-TTG-CTGATTCGCCCCGC-GATGGGTGCGG
                    | ||       ||| |--|| |   | ||-  |-| |    |    ||-| | |    ||
Sbjct 77426         ATGCGTCAGTTTTATCAGCACTATTTTACCGCGACAGCGAAGTTGTGCTGGTTGCGTTGG

Query 82083         CTA-TCGAACAGTAAATAGTAGCAAC-CTT---C-CTCCAGGCGGC-TTTCAATCTCTTT
                     ||- ||  |   ||  | || | | -|||--- -    | || | -     | | |  |
Sbjct 77486         TTAAGCGTCCCACAACGATTAACCATGCTTGAAGGACTGATGCAGTGGGATGACCGCAAT

Query 82136         T-T---CCTCGCCCTGTGGACCTTTT-AGCATCAGCCCTCCGG-CTG-GCTCGTCGGCAA
                    |-|---  | | | ||    | |  |- |   | |      ||- | -  ||  | || |
Sbjct 77546         TCTGAAAGTTGACTTGCCTGCATCATGTGTGACTGAGTATTGGTGTAAAATCACCCGCCA

Query 82189         -T-T-TC---CG-GCAGAACCCAGACGTTAACTTC-ATCGATTAATGCCCGGTAACCGAA
                    - - -| ---| -|| |          ||  |  |-  | |  || |    |||      
Sbjct 77606         GCAGATTATACCTGCTGGTTTTTTTTATTCTCGCCGCGCTAAAAAGGGAACGTATGATCT

Query 82241         GAAGTCATCGAATGCCT-GAATTTTCAGTTGATTGGTGCTG-T-T----GCGAATCACC-
                    | |        ||| ||-|   | | |   |  |      |- -|----||   || | -
Sbjct 77666         GGATAATGACGATGGCTCGCCGTATGAACGGTGTTTACGCGGCATTTATGCTGGTCGCTT

Query 82293         GCATACGGACCGGTGCCGATGGGATG--G-CTGGCAAAGTTA-CTGA-GGGTTTCCCATT
                      ||   |   |  ||||  | | | --|-||   | | | |-|| |-   |    | | 
Sbjct 77726         TTATGATGGGGGTGGCCGGGGCGCTACAGGCTCCTACATTGAGCTTATTTCTGAGTCGTG

Query 82348         CGCGCGGC-AGGATCATCGCCGGAACT-TGTCCCA-GCA-G-TAACGGCAACC-AGCGAT
                     |   |||- | | | |  | ||| | -  ||   -  |-|-| |  || |  -   |  
Sbjct 77786         AGGTTGGCGCGCAACCTTTCTGGATCGGCCTCTTTTATACGGTGAATGCTATTGCTGGGA

Query 82402         CCGGC-TGCGTG-AGG-TGG--A-TATCC--AG-CGTCCAGGGCG-TCGGCGACACAATG
                     ||||-|  |  -  |-| |--|- |   -- |-|   |||||||-||||||| |     
Sbjct 77846         TCGGCGTAAGCCTCTGGTTGGCAAAACGTTCTGACAGTCAGGGCGATCGGCGAAAACTGA

Query 82452         TCA----GCAATATGCGAAT-AGAGCGGCAGCGTATTGATTCGT-TTTAAAGAGGCGATC
                    | |----    | |  ||  -  | |||||  |   |  |   |-  |  |   |  || 
Sbjct 77906         TTATATTTTGCTGTTTGATGGCTATCGGCAATGCGCTATTGTTTGCATTTAATCGTCATT

Query 82506         ACGT--CGTCCATTTCCAGTTCA-CGACCATG--AT-G-AAA-ATGGACTCCTG-GACGC
                    |  |--||   ||  || ||   - |    ||--||- -   -    ||  |  -| | |
Sbjct 77966         ATCTGACGCTTATCACCTGTGGTGTGCTTCTGGCATCTCTGGCCAATACGGCAATGCCAC

Query 82557         AAAAAGAAACGCCAGTGAAG--CGGTGATATTTGCTGCCAGTGGTGGGCGATGTCTGCT-
                    |   |    | |  | |  |--   ||    |  ||    | |    | | ||     |-
Sbjct 78026         AGTTATTTGCTCTGGCGCGGGAATATGCGGATAACTCGGCGCGAGAAGTGGTGATGTTTA

Query 82614         TCCAGTTC-CCCATTTTCCTCATTT-ATG-C-GCGTT-AGCGAACTGAAGAT--TTGCCG
                     |  | | -  | |   |  | || - ||-|-  | |-| ||  |    | |--      
Sbjct 78086         GCTCGGTGATGCGTGCGCAGCTTTCTCTGGCATGGGTTATCGGTCCACCGTTGGCCTTTA

Query 82667         GGC-GATATGGGTTTCGG-AACGGCGCAAT-G--CGC--TGCCAGGTAGCAGATTACGCA
                     ||-|   | |  ||  |-     ||    -|--  |--|  | |   | | |||     
Sbjct 78146         TGCTGGCGTTGAATTACGGCTTTACGGTGATGTTTTCGATTGCCGCCGGGATATTCACAC

Query 82720         ACGGACGATAGTAGAGCACGCGCAGGAT-GTGCC-GCCCC-TGGCGGAAGCTGCGGCCCA
                     | | |     | ||   |    | | |-  | |-|   |- ||    | |||| | |  
Sbjct 78206         TCAGTCTGGTATTGATTGCATTTATGCTTCCGTCTGTGGCGCGGGTAGAACTGCCGTCGG

Query 82777         GATGAGAAACCAGCAT-TT-GCCT-CAC--AG--TCGCTTTGT-CGCCAACTAACTG-CA
                     |   |        ||-  -|   -|  --||--| |    ||-||     ||  ||-| 
Sbjct 78266         AAAATGCTTTATCAATGCAAGGTGGCTGGCAGGATAGTAACGTACGGATGTTATTTGTCG

Query 82828         CTAGTTGGTCGATACGGTCCTGCTCCAGCAGGT-CTTC--CG-CCCGCTGTTGCTGA--A
                    |      ||  ||  || |||||  || || ||-| | -- |-   || ||||  ||--|
Sbjct 78326         CCTCGACGTTAATGTGGACCTGCAACACCATGTACATTATTGATATGCCGTTGTGGATCA

Query 82882         GCGCCAGCCCGGTATAGAGGAATG-TCAGACGCG--AGC-GTTTACCACGCCCG-A--CT
                    |   |      | || |    |  - | | || |--  |-| |    ||| | |- --  
Sbjct 78386         GTAGCGAGTTAGGATTGCCAGACAAACTGGCGGGTTTCCTGATGGGGACGGCAGCTGGAC

Query 82935         TCCGCTTCCCA-CG-TCAGCCAGCCGCGATCCT--GCATGGTGTTGAGC-AGGGTACGCA
                    |     | |||-| -| |  | | |  | | ||--|      |||  | -| |   || |
Sbjct 78446         TGGAAATACCAGCAATGATTCTGGCTGGCTACTATGTCAAACGTTATGGTAAGCGGCGAA

Query 82990         T-ATGACGACGCGAGCAGCTCAATAA-CGCTGCC--AGTTCG-TTG-AGCGTTGTGTCCT
                    |-|||   |    ||  ||   |  |-  |||  --|   ||- | -|   |  |     
Sbjct 78506         TGATGGTCATAGCAGTGGCGGCAGGAGTACTGTTTTACACCGGATTGATTTTCTTTAATA

Query 83044         GCGATTTACCCTCGCAGCATTGCCA-CA---GGCGGATGAACTGTT-G-TT-GCAGACGA
                    ||  | |  | | |  |      ||-| ---    | || | |  |-|-  -     || 
Sbjct 78566         GCCGTATGGCGTTGATGACGCTGCAACTTTTTAACGCTGTATTTATCGGCATTGTTGCGG

Query 83097         GCAGATGGCATAAAAGGGG-AACTCCTG--CGCAAAAGACAGCAATTTTATTTTCC-CTA
                    | |   ||     | ||  - |    | -- ||     | |||      |  | ||-|  
Sbjct 78626         GTATTGGGATGCTATGGTTTCAGGATTTAATGCCTGGAAGAGCGGGGGCAGCTACCACCT

Query 83153         TATTAAGTCAA-TAATTCCTAACGATGAA-GCAAGGAGGTGCCCCATTCGTCAGTTTTAT
                    |||| | | | -  ||| ||| ||  | |-    ||  |       |  |  ||   |  
Sbjct 78686         TATTTACTAACAGTATTTCTACCGGGGTAATTCTGGCTGGCGTTATTCAGGGAGCAATTG

Query 83211         CAGCACTAT-TTTAC-C-GCGACAGCGAAGTTGTGCTGGTTGCGTTGGTTA-AGCGTCCC
                    ||  |   |-    |-|-  |    | |    ||  | |  |   |   | - |   |  
Sbjct 78746         CACAAAGTTGGGGGCACTTTGCTGTCTACTGGGTAATTGCGGTTATTTCTGTTGTCGCAT

Query 83267         A-CAACGATTAACCATGCTTGAAGAACT--GATGCAGTGGGAGG-GGACATAAACGCGGG
                     -     |    | | | || ||||  |--||||  ||||  | - | ||||||||| ||
Sbjct 78806         TATTTTTAACCGCAAAGGTTAAAGACGTTTGATGACGTGGACGATAGCCATAAACGCAGG

Query 83454         TTGCTTCGCTTCATAAGCCGCAATGGCGTCGTCGTGCTGCAAGGTAAGCCCAATGCTGTC
                    ||| || ||||||||||| ||||||||||||||||||||||||||||||||||| |||||
Sbjct 78866         TTGTTTTGCTTCATAAGCGGCAATGGCGTCGTCGTGCTGCAAGGTAAGCCCAATACTGTC

Query 83514         CAGACCGTTCATCATGCAGTGGCGGCGGAAGGCATCAATGGTAAAGCGATAGGTTTTCTC
                    |||||||||||||||||||||||||||||||||||| |||||||||||||||||||||||
Sbjct 78926         CAGACCGTTCATCATGCAGTGGCGGCGGAAGGCATCGATGGTAAAGCGATAGGTTTTCTC

Query 83574         ACCCGCTTTCACCTCTTGCGCTTCCAGGTCTACATCAAAATGAATCCCCGGATTGGCTTT
                     |||||||||||||||||||||||||| || || || ||||| ||||||||||| |||||
Sbjct 78986         TCCCGCTTTCACCTCTTGCGCTTCCAGATCCACGTCGAAATGGATCCCCGGATTAGCTTT

Query 83634         CACCAGCGCAAACAGCTCATCCACTTCTGCGTCGCTTAATTTCACCGGCAGCAGCTGGTT
                    ||||||||||||||| || ||||||||||| |||||||||||||||||||||||||||||
Sbjct 79046         CACCAGCGCAAACAGTTCGTCCACTTCTGCATCGCTTAATTTCACCGGCAGCAGCTGGTT

Query 83694         GTTAAAGCTATTGCCGTAGAAGATGTCAGCAAAACTCGGCGCAATCACCACCTTAAAACC
                    ||||||||||||||||||||||||||||||||||||||||||||||||||| ||||||||
Sbjct 79106         GTTAAAGCTATTGCCGTAGAAGATGTCAGCAAAACTCGGCGCAATCACCACTTTAAAACC

Query 83754         GTAGTCGGTCAATGCCCAGGGCGCGTGCTCACGCGAGGAGCCACAGCCGAAGTTTTCTCG
                    |||||||||||||||||||||||||||||||||||| |||||||||||||||||||||||
Sbjct 79166         GTAGTCGGTCAATGCCCAGGGCGCGTGCTCACGCGAAGAGCCACAGCCGAAGTTTTCTCG

Query 83814         TGCCAGCAAAATGGAAGCGCCCTGATACTGCGAGAAGTTCAGCACGAAGTCCGGGTTTGG
                    |||||||||||||||||||||||||||||||| |||||||||||||||||||||||||||
Sbjct 79226         TGCCAGCAAAATGGAAGCGCCCTGATACTGCGGGAAGTTCAGCACGAAGTCCGGGTTTGG

Query 83874         CTGTTGGCCTTTTTCATCCAGAAAACGCCAGTCGTTAAACAGATGCGCGCCAAAACCAGT
                    ||||||||||||||||||||||||||||||||||||||||||||||||||||||||| ||
Sbjct 79286         CTGTTGGCCTTTTTCATCCAGAAAACGCCAGTCGTTAAACAGATGCGCGCCAAAACCCGT

Query 83934         ACGGGTCACTTTCTGCAAAAACTGTTTCGGGATGATTGCATCGGTATCGACATTGGCGGC
                    ||||||||||||||||||||||||||||||||||||||||||||||||||||||||||||
Sbjct 79346         ACGGGTCACTTTCTGCAAAAACTGTTTCGGGATGATTGCATCGGTATCGACATTGGCGGC

Query 83994         ATCCAGCGGAACCACCAGGCCTGTGTGTTTGATAAATTTCTCTGCCATGGTGTGCTCCTT
                    ||||||||||||||||||||||||||||||||||||||||||||||||||||||||||||
Sbjct 79406         ATCCAGCGGAACCACCAGGCCTGTGTGTTTGATAAATTTCTCTGCCATGGTGTGCTCCTT

Query 84054         ATTTAATGTTGCGAATGTCGGCGAAATGGCCGGTCACAGCCGCGGCGGCAGCCATTGCCG
                    |||||||||||||||||||||||||||| ||||||||||| || ||||||||||||||||
Sbjct 79466         ATTTAATGTTGCGAATGTCGGCGAAATGTCCGGTCACAGCAGCAGCGGCAGCCATTGCCG

Query 84114         GGCTGACCAGATGCGTGCGCCCGCCGCGCCCCTGACGGCCTTCAAAGTTACGGTTGCTGG
                    |||||||||||||||||||||||||||||||||| |||||||||||||||||||||||||
Sbjct 79526         GGCTGACCAGATGCGTGCGCCCGCCGCGCCCCTGGCGGCCTTCAAAGTTACGGTTGCTGG

Query 84174         TGGAGGCACAACGTTCGCCCGGATTCAGACGGTCGTTGTTCATCGCCAGACACATTGAGC
                    ||||||||||||||||||||||||||||||||||||||||||||||||||||||||||||
Sbjct 79586         TGGAGGCACAACGTTCGCCCGGATTCAGACGGTCGTTGTTCATCGCCAGACACATTGAGC

Query 84234         AGCCAGGCAAGCGCCATTCAAAACCGGCTTCAATAAAGATTTTATCCAGACCTTCTGCTT
                    ||||||||||||||||||||||||||||||||||||||||||||||||||||||| ||||
Sbjct 79646         AGCCAGGCAAGCGCCATTCAAAACCGGCTTCAATAAAGATTTTATCCAGACCTTCCGCTT

Query 84294         CCGCCTGCGCTTTTACCGGACCAGAGCCGGGAACCACCAGCGCCTGTACGCCTGGCGCGA
                    ||||||| ||||||||||| |||||||||||||||||||| ||||| |||||||||||||
Sbjct 79706         CCGCCTGGGCTTTTACCGGGCCAGAGCCGGGAACCACCAGTGCCTGCACGCCTGGCGCGA

Query 84354         CTTTCCGCCCTTTGGCGATTTCCGCCGCCGCGCGTAAATCTTCAATACGTGAGTTGGTGC
                    |||| |||||||||||||| ||||| |||||||||||||||||||| || |||||||| |
Sbjct 79766         CTTTTCGCCCTTTGGCGATCTCCGCTGCCGCGCGTAAATCTTCAATGCGCGAGTTGGTAC

Query 84414         AGGAACCGATAAACACTTTGTCGATAGCCACTTCGGTCAGCAGAATACCCGGTTTCAGCC
                    ||||||||||||||||||||||||||||||||||||||||| ||||||||||||||||||
Sbjct 79826         AGGAACCGATAAACACTTTGTCGATAGCCACTTCGGTCAGCGGAATACCCGGTTTCAGCC

Query 84474         CCATATAGGCCAACGCTTTTTCTGCCGACGCGCGTTCAACCGGATCGGCAAACGAAGCCG
                    |||||||||||| |||||||||||||||||||||||||||||||||||||||||||||||
Sbjct 79886         CCATATAGGCCAGCGCTTTTTCTGCCGACGCGCGTTCAACCGGATCGGCAAACGAAGCCG

Query 84534         GATCGGGAATATTGTCGTTCACGGAAATCACCTGGCCTGGGTTAGTTCCCCAGGTGACCT
                    ||||||||||||||||||||||||||||||||||||| || || || |||||||||||||
Sbjct 79946         GATCGGGAATATTGTCGTTCACGGAAATCACCTGGCCGGGATTGGTGCCCCAGGTGACCT

Query 84594         GCGGTGAAATCTCTTCTGCCTGCAAAGTGACAACGGTATCGAAAGTTGCGCCTTCGTCGG
                    |||||||||| |||||||| |||| |||||||||||||||||||||||||||||||||||
Sbjct 80006         GCGGTGAAATTTCTTCTGCTTGCAGAGTGACAACGGTATCGAAAGTTGCGCCTTCGTCGG

Query 84654         TTTGCAGGGTTTTCCAGTAGGCAACGGCGTCGTCGAAATCTTTGCCTTTCGGCGCATGCA
                    ||||||||||||||||||||||||||||||||||||||||||||||||||||||||||||
Sbjct 80066         TTTGCAGGGTTTTCCAGTAGGCAACGGCGTCGTCGAAATCTTTGCCTTTCGGCGCATGCA

Query 84714         GACGGCCTTTGACATAGTTAAAGGTGGTTTCGTCAGGTGCAACCAGACCGGCTTTCGCGC
                    |||||||||||||||||||||||||||||||||| |||||||||||||||||||| ||||
Sbjct 80126         GACGGCCTTTGACATAGTTAAAGGTGGTTTCGTCCGGTGCAACCAGACCGGCTTTTGCGC

Query 84774         CCATTTCGATTGCCATATTGCACAGGGTCATCCGACCTTCCATGCTTAAATCACGGATTG
                    ||||||||||||||||||||||||||||||| ||||||||||||||||||||||||||||
Sbjct 80186         CCATTTCGATTGCCATATTGCACAGGGTCATACGACCTTCCATGCTTAAATCACGGATTG

Query 84834         CTTCGCCGCAAAACTCCACCACATGCCCGGTGCCGCCTGCGCTACCGGTTTTACCGATAA
                    ||||||||||||||||||||||||||||||||||||||||||||||||||||||||||||
Sbjct 80246         CTTCGCCGCAAAACTCCACCACATGCCCGGTGCCGCCTGCGCTACCGGTTTTACCGATAA

Query 84894         TTGCCAACACGATATCTTTTGCGGTAATGCCCGGCGCGGCTTTGCCCTGGACTTCAATTT
                    |||||| |||||||||||||||||||||||||||||||||||||||||||||||||||||
Sbjct 80306         TTGCCAGCACGATATCTTTTGCGGTAATGCCCGGCGCGGCTTTGCCCTGGACTTCAATTT

Query 84954         TCATGGTCTTCGCACGGCCCTGTTTCAGGGTTTGCGTTGCCAGTACGTGTTCAACTTCGG
                    ||||||| || || ||||||||||||||||||||||||||||||||||||||||||||||
Sbjct 80366         TCATGGTTTTTGCGCGGCCCTGTTTCAGGGTTTGCGTTGCCAGTACGTGTTCAACTTCGG

Query 85014         AAGTGCCGATACCAAAGGCCAGTGCGCCAAACGCGCCGTGGGTGGCGGTATGCGAGTCGC
                    ||||||||||||||||||||||||||||||||||||||||||||||||||||||||||||
Sbjct 80426         AAGTGCCGATACCAAAGGCCAGTGCGCCAAACGCGCCGTGGGTGGCGGTATGCGAGTCGC

Query 85074         CGCAGACAATGGTCATCCCCGGCAAGGTCACGCCCTGTTCCGGCCCCATTACGTGGACGA
                    |||||||||||||||||||||||||||| |||||||||||||||||||||||||||||||
Sbjct 80486         CGCAGACAATGGTCATCCCCGGCAAGGTGACGCCCTGTTCCGGCCCCATTACGTGGACGA

Query 85134         TCCCTTGATAGGGGTGATTCAGGTCATACAGTTCGACGCCAAATTCTTTGCAGTTTTTGA
                    |||| ||||| |||||||||||||||||||||||||||||||||||||||||||||||||
Sbjct 80546         TCCCCTGATACGGGTGATTCAGGTCATACAGTTCGACGCCAAATTCTTTGCAGTTTTTGA

Query 85194         TCAGCTCCTGCATCTGGATGCGCGCCATTTCACCGCAGGCATTAATGTCTTTAGTCTGGG
                    |||| |||||||||||||| |||||||||||||||||||||||||||||||| |||||||
Sbjct 80606         TCAGTTCCTGCATCTGGATACGCGCCATTTCACCGCAGGCATTAATGTCTTTGGTCTGGG

Query 85254         TAGAGACGTTGTGATCCATGGTGGCGAAGGTTTTGCCCGGCTGACGTACCGGGCGACCGT
                    |||||||||||||||||||||| |||||||||||||||||||||||||||||||||||||
Sbjct 80666         TAGAGACGTTGTGATCCATGGTAGCGAAGGTTTTGCCCGGCTGACGTACCGGGCGACCGT

Query 85314         GGGCGCGCAGACCATCGAACGCCTGCGGTGAGGTCACTTCATGCACCAGGTGGCGGTCGA
                    ||||||||||||||||||||||||||||||||||||||||||||||||||||||||||||
Sbjct 80726         GGGCGCGCAGACCATCGAACGCCTGCGGTGAGGTCACTTCATGCACCAGGTGGCGGTCGA

Query 85374         TATATAACAGCGGGGTTTCATTTTCGGCTTCGTACACTACGTGAGCGTCGAATAATTTTT
                    |||||||||| |||||||| ||||||||||||||||| |||||||||||||| |||||||
Sbjct 80786         TATATAACAGTGGGGTTTCGTTTTCGGCTTCGTACACAACGTGAGCGTCGAACAATTTTT

Query 85434         CGTATAACGTCTTAGCCATGATTACACCCCTTCTGCCACATAGCGGGCAATGATATCGCC
                    |||||||||||||||||||||||||||||||||||| |||||||||||||||||||||||
Sbjct 80846         CGTATAACGTCTTAGCCATGATTACACCCCTTCTGCTACATAGCGGGCAATGATATCGCC

Query 85494         CATTTCATCGGTACTAACGGCGGCAGCGCCACGGGCTAAATCCCCGGTGCGAATGCCTTC
                    ||||||||||||||||||||||||||||||||||||||||||||||||||||||||||||
Sbjct 80906         CATTTCATCGGTACTAACGGCGGCAGCGCCACGGGCTAAATCCCCGGTGCGAATGCCTTC

Query 85554         TTCTAATGCGCGGTTAATGGCGCGTTCAATGGCGGAAGCCGCATCATCGGCATCCAGGCT
                    |||||||||||||||||||||||||||||||||| |||||||||||||||||||||||||
Sbjct 80966         TTCTAATGCGCGGTTAATGGCGCGTTCAATGGCGCAAGCCGCATCATCGGCATCCAGGCT

Query 85614         GTAACGCAGCAGCAGTGCCAGCGACAGAATTTGCGCAATCGGGTTGGCGATGTTTTTACC
                    |||||||||||||||||||||||| || ||||| ||||||||||||||||||||||| ||
Sbjct 81026         GTAACGCAGCAGCAGTGCCAGCGAAAGGATTTGTGCAATCGGGTTGGCGATGTTTTTGCC

Query 85674         TGCGATATCTGGTGCCGAGCCGCCCGCCGGTTCATACAGTCCAAAACCTTGCTCGTTCAG
                    ||||||||||||||||||||||||||||||||||||||||||||||||||||||||||||
Sbjct 81086         TGCGATATCTGGTGCCGAGCCGCCCGCCGGTTCATACAGTCCAAAACCTTGCTCGTTCAG

Query 85734         GCTGGCGGAAGGCAACATCCCCATCGAGCCAGTGATCATTGCGCACTCGTCAGACAGAAT
                    ||||||||||||||||||||||||||||||||||||||||||||||||||||||||||||
Sbjct 81146         GCTGGCGGAAGGCAACATCCCCATCGAGCCAGTGATCATTGCGCACTCGTCAGACAGAAT

Query 85794         GTCGCCAAACAGGTTGGAGCACAGCAGAACGTCAAACTGTGATGGATCTTTAATCAGCTG
                    ||||||||||||||||||||||||||||||||||||||||||||||||||||||||||||
Sbjct 81206         GTCGCCAAACAGGTTGGAGCACAGCAGAACGTCAAACTGTGATGGATCTTTAATCAGCTG

Query 85854         CATGGTGGCGTTGTCGATGTACATATGCGCCAGTTCGATATCCGGGTATTCCGTGGCGAT
                    |||||||||||||||||||||||||||||||||||||| |||||||||||||||||||||
Sbjct 81266         CATGGTGGCGTTGTCGATGTACATATGCGCCAGTTCGACATCCGGGTATTCCGTGGCGAT

Query 85914         CTCGTTGACGATTTCACGCCATAAAATAGAGGATTGCAGCACGTTGGCTTTATCGATCGA
                    |||||| ||||| || ||||||||||||||||||||||||||||||||||||||||||||
Sbjct 81326         CTCGTTAACGATCTCCCGCCATAAAATAGAGGATTGCAGCACGTTGGCTTTATCGATCGA

Query 85974         CGTCACTTTATGGCGACGTTTACGAGCAGATTCAAACGCGATGCGGGCAATACGCTCGAT
                    ||||||||| |||||||| || |||||||||||||||||||||||||| ||||| |||||
Sbjct 81386         CGTCACTTTGTGGCGACGCTTGCGAGCAGATTCAAACGCGATGCGGGCGATACGTTCGAT

Query 86034         CTCAAAACGGTGATACACCTCGGTATCAAACGCTTTTTCATATTGTCCGCTACCTTCGCG
                    |||||||||||||||||||||||||||||| |||||||||||||||||||||||||||||
Sbjct 81446         CTCAAAACGGTGATACACCTCGGTATCAAAGGCTTTTTCATATTGTCCGCTACCTTCGCG

Query 86094         GCCTTTTGGCTGACCGAAATAGATGCCGCCGGTCAGTTCGCGCACGCACAGGATGTCGAA
                    ||||||||||||||||||||||||||||||||||||||||||||| ||||||||||||||
Sbjct 81506         GCCTTTTGGCTGACCGAAATAGATGCCGCCGGTCAGTTCGCGCACACACAGGATGTCGAA

Query 86154         GCCGTTTGCGGCAATGTCTGCACGCAGCGGACAGAATGCTTCCAGCCCCTGATACAGTTT
                    ||||||||||||||||||||||||||||||||||||||||||||||||||||||||||||
Sbjct 81566         GCCGTTTGCGGCAATGTCTGCACGCAGCGGACAGAATGCTTCCAGCCCCTGATACAGTTT

Query 86214         TGCCGGACGCAGGTTGCTGAATAATTTGAAGTGCTTACGCAAAGGCAACAGCGCGCCGCG
                    |||||| |||||||||||||||||||||||||||||||||| ||||| ||||||||||||
Sbjct 81626         TGCCGGGCGCAGGTTGCTGAATAATTTGAAGTGCTTACGCAGAGGCAGCAGCGCGCCGCG

Query 86274         TTCTGGTTGCTGGTCCGGTGGTAAATGTTCCCATTTCGGGCCGCCTACCGAGCCAAACAG
                    ||||||||||||||| ||||||||||||||||| ||||||||||||||||||||||||||
Sbjct 81686         TTCTGGTTGCTGGTCTGGTGGTAAATGTTCCCACTTCGGGCCGCCTACCGAGCCAAACAG

Query 86334         CACGGCATCGGCTTGCTCACAACCTTCAACCGTCGCAGGCGGCAGTGGTTGCCCGTGGTT
                    ||||||||||||||||||||||||||||||||||||||||||||||||||||||||||||
Sbjct 81746         CACGGCATCGGCTTGCTCACAACCTTCAACCGTCGCAGGCGGCAGTGGTTGCCCGTGGTT

Query 86394         ATCAATGGCTGCGCCGCCTACATCGTAATGGCTGGTAGTGATGCGCATCGCAAAGCGGTT
                    |||||||||||||||||||||||||||||||||||| |||||||||||||||||||||||
Sbjct 81806         ATCAATGGCTGCGCCGCCTACATCGTAATGGCTGGTGGTGATGCGCATCGCAAAGCGGTT

Query 86454         GCGCACGGCATCCAGCACTTTCAGCGCCTGGGTCATCACTTCCGGACCAATGCCATCCCC
                    ||||||||||||||||||||||||||||||||||||||||||||||||||| || |||||
Sbjct 81866         GCGCACGGCATCCAGCACTTTCAGCGCCTGGGTCATCACTTCCGGACCAATACCGTCCCC

Query 86514         CGGCAATACGGCAATATGGTAATTCTTCGACATCACACGGTTTCCTTGTTGTTTTCGTTG
                    ||||||||||||||||||||||||||||||||||||||||||||||||||||||||||||
Sbjct 81926         CGGCAATACGGCAATATGGTAATTCTTCGACATCACACGGTTTCCTTGTTGTTTTCGTTG

Query 86574         TGTTGAGCTTTGCGTTGCAACTCTTTTTCGACTTCTGTGGCACGCCAGATATTGTTAAGT
                    ||||||||||||||||||||||||||||||||||||| |||||||||||||||||| || 
Sbjct 81986         TGTTGAGCTTTGCGTTGCAACTCTTTTTCGACTTCTGCGGCACGCCAGATATTGTTCAGA

Query 86634         ACGTGCACCATGGCTTTGGCGGAGGACTCGACAATATCGGTGGCCAGGCCGACGCCGTGG
                    |||||||||||||||||||| || ||||||||||||||||| ||||||||||||||||||
Sbjct 82046         ACGTGCACCATGGCTTTGGCAGATGACTCGACAATATCGGTAGCCAGGCCGACGCCGTGG

Query 86694         AAGCGGCGACCGTTGTAGTTGGCGACAATATCCACCTGACCCAGCGCATCTTTACCGTGA
                    |||||||||||||||||||| ||||| |||||||||||||||||||||||||||||||| 
Sbjct 82106         AAGCGGCGACCGTTGTAGTTAGCGACGATATCCACCTGACCCAGCGCATCTTTACCGTGG

Query 86754         CCTTTGGCGGTCAGGCTGTATTTCACCAGTTCGACGTTATAGTCAGTGATGCGGTTAATC
                    ||||||||||||||||||||||||||||||||||||||||| ||||||||||||||||| 
Sbjct 82166         CCTTTGGCGGTCAGGCTGTATTTCACCAGTTCGACGTTATATTCAGTGATGCGGTTAATT

Query 86814         GCCTGATAGACGGCATCGACCGGACCGTTACCGTTGGCGGCTTCTGCTTTGACTTCTTCG
                    ||||||||||||||||||||||||||||||||||||||||||||||||||||||||||||
Sbjct 82226         GCCTGATAGACGGCATCGACCGGACCGTTACCGTTGGCGGCTTCTGCTTTGACTTCTTCG

Query 86874         CCGCAGGCCAGTTTGACGGCGGCGGTGGCGATATCGTTAGAGCCAGACTGCACGCTGAAG
                    || |||||||||||||||||||||||||||||||||||||||||||||||||||||||||
Sbjct 82286         CCACAGGCCAGTTTGACGGCGGCGGTGGCGATATCGTTAGAGCCAGACTGCACGCTGAAG

Query 86934         TAATCCAGACGGAAATGCTCCGGCTCTTCTTGCTGCTTACCGATGAAGGCCAGCGCCTCC
                    ||||||||||||||||||||||||||||||||||||||||||||||||||||||||||||
Sbjct 82346         TAATCCAGACGGAAATGCTCCGGCTCTTCTTGCTGCTTACCGATGAAGGCCAGCGCCTCC

Query 86994         AGATCGTAATCAAACACCTGACCTTTTTTGTCCGCCAGCTTGAGGAAGGCGTCGTACAAA
                    ||||||||||||||||||||||||||||||||||||||||| ||||| || |||||||||
Sbjct 82406         AGATCGTAATCAAACACCTGACCTTTTTTGTCCGCCAGCTTCAGGAAAGCATCGTACAAA

Query 87054         TTGTCTAAATTATATTCACTTTCTTTATACCCCATCTCATCCATGCGATGTTTCACCGCC
                    ||||||||||||||||||||||||||||||||||||||||||||||||||||||||||||
Sbjct 82466         TTGTCTAAATTATATTCACTTTCTTTATACCCCATCTCATCCATGCGATGTTTCACCGCC

Query 87114         GCACGCCCCGAACGAGAGGTCAGATTCAGCTGGATTTGGTTCAGACCAATAGATTCTGGT
                    ||||||||||||||||||||||||||||||||||||||||||||||||||||||||||||
Sbjct 82526         GCACGCCCCGAACGAGAGGTCAGATTCAGCTGGATTTGGTTCAGACCAATAGATTCTGGT

Query 87174         GTCATGATTTCGTAGTTTTCGCGGTTTTTCAGCACGCCATCCTGGTGGATACCGGAGGAG
                    ||||||||||||||||||||||||||||||||||||||||||||||| ||||||||||||
Sbjct 82586         GTCATGATTTCGTAGTTTTCGCGGTTTTTCAGCACGCCATCCTGGTGTATACCGGAGGAG

Query 87234         TGTGCGAATGCGCCGCTGCCAACAATGGCTTTGTTTGCCGGGATCGGCATATTACAAATC
                    ||||||||||||||||||||||||||||||||||||||||||||||||||||||||||||
Sbjct 82646         TGTGCGAATGCGCCGCTGCCAACAATGGCTTTGTTTGCCGGGATCGGCATATTACAAATC

Query 87294         TGGCTAACTAACTGGCTGGTGCGCCATATCTCCTGGTGATTAATGGCGGTGTGGACGTTG
                    ||||||||||||||||||||||||||||||||||||||||||||||||||||||||||||
Sbjct 82706         TGGCTAACTAACTGGCTGGTGCGCCATATCTCCTGGTGATTAATGGCGGTGTGGACGTTG

Query 87354         AGAATATCCTTACGAACTTTAATCGCCATGATGACTTCTTCCAGGGAACAGTTACCGGCA
                    |||||||||||||||||||| |||||||||||||||||||||||||||||||| ||||||
Sbjct 82766         AGAATATCCTTACGAACTTTGATCGCCATGATGACTTCTTCCAGGGAACAGTTTCCGGCA

Query 87414         CGCTCGCCGATCCCGTTCATTGCACCTTCCACCTGGCGTGCACCGGCATGTACCGCCGCC
                    ||||||||||||||||||||||| ||||||||||||||||||||||||||||||||||||
Sbjct 82826         CGCTCGCCGATCCCGTTCATTGCGCCTTCCACCTGGCGTGCACCGGCATGTACCGCCGCC

Query 87474         AGTGAGTTGCCGACCGCCAGGCCCAAATCGTCGTGGGTATGTACGGAAATAATGGCTTTG
                    |||||||| |||||||||||||||||||||||||||||||||||||| ||||||||||||
Sbjct 82886         AGTGAGTTTCCGACCGCCAGGCCCAAATCGTCGTGGGTATGTACGGAGATAATGGCTTTG

Query 87534         TCGATGTTAGGCACGCGTTCATACAGGCCGCTAATGATTCCGGCGAACTCAAACGGCATG
                    |||||||||||||||||||||||||||||||| |||||||||||||||||||||||||||
Sbjct 82946         TCGATGTTAGGCACGCGTTCATACAGGCCGCTGATGATTCCGGCGAACTCAAACGGCATG

Query 87594         GTGTAGCCCACGGTGTCCGGAATGTTGATGGTGGTGGCACCGGCATTAATCGCCGCTTCG
                    ||||||||||||||||||||||||||||||||||||||||||||||||||||||||||||
Sbjct 83006         GTGTAGCCCACGGTGTCCGGAATGTTGATGGTGGTGGCACCGGCATTAATCGCCGCTTCG

Query 87654         ACCACTCGCGCCAGATCGGCAATGGGTGTACGCCCGGCATCTTCGCAAGAAAATTCAACA
                    ||||||||||||||||||||||||||||||||||||||||||||||||||||||||||||
Sbjct 83066         ACCACTCGCGCCAGATCGGCAATGGGTGTACGCCCGGCATCTTCGCAAGAAAATTCAACA

Query 87714         TCATCGGTGTAATTACGGGCGCGTTTCACCATATAGATAGCGCGTTCGATCACCTCGTCC
                    ||||||||||||||||||||||||||||||||||||||||||||||||||||||||||||
Sbjct 83126         TCATCGGTGTAATTACGGGCGCGTTTCACCATATAGATAGCGCGTTCGATCACCTCGTCC

Query 87774         AGCGTGCTGCGCAGCTTGGTGGCGATGTGCATTGGCGAAGTGGCAATAAAGGTATGAATA
                    ||||||||||||||||||||||||||||||||||||||||||||||||||||||||||||
Sbjct 83186         AGCGTGCTGCGCAGCTTGGTGGCGATGTGCATTGGCGAAGTGGCAATAAAGGTATGAATA

Query 87834         CGGAAGGCTTCGGCGACTTTCAGGGATTCGGCCGCCACGTCGATATCTTTCTCCACGCAG
                    |||||||||||||||||||||||||||||||||||||||||||||||||| |||||||||
Sbjct 83246         CGGAAGGCTTCGGCGACTTTCAGGGATTCGGCCGCCACGTCGATATCTTTTTCCACGCAG

Query 87894         CGAGCTAACGCGCATACACGGCTGTTTTTAACCTGGCGAGCGATGGTTTGCACTGATTCA
                    ||||||||||| ||||| |||||||||||||||||||| |||||||||||||| ||||||
Sbjct 83306         CGAGCTAACGCACATACGCGGCTGTTTTTAACCTGGCGGGCGATGGTTTGCACCGATTCA

Query 87954         AAATCACCCGGCGAAGAGACGGGGAACCCGACTTCCATCACGTCAACACCCATACGCTCA
                    ||||| |||||||||||||||||||| |||||||||||||||||||||||||||||||||
Sbjct 83366         AAATCGCCCGGCGAAGAGACGGGGAAACCGACTTCCATCACGTCAACACCCATACGCTCA

Query 88014         AGGGCCAGCGCAATTTGCAGTTTTTCTTTCACACTCAAGCTTGCCTGTAACGCCTGTTCA
                    ||||||||||||||||||||||||||||||||||||||||||||||||||||||||||||
Sbjct 83426         AGGGCCAGCGCAATTTGCAGTTTTTCTTTCACACTCAAGCTTGCCTGTAACGCCTGTTCA

Query 88074         CCGTCGCGCAATGTGGTATCGAAAATAATGACTTGCTGGCTCATGGTTTGGGTCCTTGTC
                    ||||||||||||||||||||||||||||||||||||||||||||||||||||||||||||
Sbjct 83486         CCGTCGCGCAATGTGGTATCGAAAATAATGACTTGCTGGCTCATGGTTTGGGTCCTTGTC

Query 88134         TCTTTTAGAGCGCCTCGCTTCGGGCATAAAAAAACCCGCGCAATGGCGCGGGTTTTTTGT
                    ||||||||||||||||||||||||||||||||||||||||||||||||||||||||||||
Sbjct 83546         TCTTTTAGAGCGCCTCGCTTCGGGCATAAAAAAACCCGCGCAATGGCGCGGGTTTTTTGT

Query 88194         TTGACTGCGTGCTGGCTTAATGCTGGATGCCGCTCACTCGTCTACCGCGCAAAGAAGATG
                    ||||||||||||||||||||||||||||||||||||||||||||||||||||||||||||
Sbjct 83606         TTGACTGCGTGCTGGCTTAATGCTGGATGCCGCTCACTCGTCTACCGCGCAAAGAAGATG

Query 88254         CGTTTAGTAGTAGTAGACCGATAAAGCGAACGATGTGAGTCATTAAATCAGCTCCAGATG
                    ||||||||||||||||||||||||||||||||||||||||||||||||||||||||||||
Sbjct 83666         CGTTTAGTAGTAGTAGACCGATAAAGCGAACGATGTGAGTCATTAAATCAGCTCCAGATG

Query 88314         AATGCGATATGCTTTTAGAGTTACTGGATACAAAAACGGATGTCAACCCTGACGCAATAA
                    ||||||||||||||||||||||||||||||||||||||||||||||||||||||||||||
Sbjct 83726         AATGCGATATGCTTTTAGAGTTACTGGATACAAAAACGGATGTCAACCCTGACGCAATAA

Query 88374         AAACGTCCCGCCAGCATGAGTTCTGCATCCGTAAGATTAGCTAATTGTGCTGCTGTGGTT
                    ||||||||||||||| |||||||||||||||||| |||||||||||||||||| ||||||
Sbjct 83786         AAACGTCCCGCCAGCGTGAGTTCTGCATCCGTAAAATTAGCTAATTGTGCTGCGGTGGTT

Query 88434         AAAACAAGCGATATTAATTTCTGCTTAACTACCGATGCTTTTCATCGGTTGACATATTTC
                    |||  |||||||||||||||||||||||||||||| ||||||||||||||||||||||||
Sbjct 83846         AAAGTAAGCGATATTAATTTCTGCTTAACTACCGACGCTTTTCATCGGTTGACATATTTC

Query 88494         AGAATAAATTTTTGCATCTAATCCACGAGGAAAAAGGGGACAAAATGCACGCGTTGCAAA
                    || |||||||||||||||||||| ||||||||||||||||||||||||||||||||||||
Sbjct 83906         AGCATAAATTTTTGCATCTAATCAACGAGGAAAAAGGGGACAAAATGCACGCGTTGCAAA

Query 88554         ACCTATCCTGATGATTTGTATTGAATTATATGTTTTGCG-GATTTTTTGATATTGATTTG
                    |||||||||||||||||||||||||||||||||||||||-  ||||||||||||||||||
Sbjct 83966         ACCTATCCTGATGATTTGTATTGAATTATATGTTTTGCGATTTTTTTTGATATTGATTTG

Query 88613         GTGAATATTATTGATCAATTAATGTTAAGAATTAATGCATTAAATATATAAATAAATTAT
                    ||||||||||||||||||||||||||||||||||||||||||||||||||||| ||||||
Sbjct 84026         GTGAATATTATTGATCAATTAATGTTAAGAATTAATGCATTAAATATATAAATTAATTAT

Query 88673         TAAA-AAGCACATTTAATCCATTTTGTGGATGATTGAGTATTCGCGGTAGTTATGATTAG
                    ||||-|||||||||||||||||||||| ||||||||||||||||||||||||||||||||
Sbjct 84086         TAAATAAGCACATTTAATCCATTTTGTAGATGATTGAGTATTCGCGGTAGTTATGATTAG

Query 88732         ATTGTTTACGCAACAAGAACATTATGGATTATTATGCTGTGGTAAATGACGCTTTCCACG
                    ||||||| |||||||| ||||||||||||||||||||||||||||||||| | |||||||
Sbjct 84146         ATTGTTTTCGCAACAAAAACATTATGGATTATTATGCTGTGGTAAATGACTCATTCCACG

Query 88792         GCAATGGATTCTGTTTTTATAAGAACCCGTATCTTTATGTTTTCCTAATTTTACTCATTT
                    |||||||||||||||||||| |||||||||||||||||||||||| ||||||||||||||
Sbjct 84206         GCAATGGATTCTGTTTTTATCAGAACCCGTATCTTTATGTTTTCCGAATTTTACTCATTT

Query 88852         TCCTTTTTCTTATTTTATATGCATGATAAATCATATTCTCGAGGATTATTTCTCTGCATT
                    | |||||||||||||||||||||||||||||||||||||  |||||||||||||||||||
Sbjct 84266         TGCTTTTTCTTATTTTATATGCATGATAAATCATATTCTTCAGGATTATTTCTCTGCATT

Query 88912         CCAATAAGGGAAAGGGAGTTAAGTGTGACAGTGGAGTTAAGTATGCCAGAGGTACAAACA
                    ||||||||||||||||||||||||||||||||||||||||||||||||||||||||||||
Sbjct 84326         CCAATAAGGGAAAGGGAGTTAAGTGTGACAGTGGAGTTAAGTATGCCAGAGGTACAAACA

Query 88972         GATCATCCAGAGACGGCGGAGTTCAGCAAGCCACAGCTACGCATGGTCGATCTCAACTTA
                    ||||||||||||||||||||||| ||||| ||||||||||||||||||||||||||||||
Sbjct 84386         GATCATCCAGAGACGGCGGAGTTAAGCAAACCACAGCTACGCATGGTCGATCTCAACTTA

Query 89032         TTAACCGTTTTCGATGCCGTGATGCAGGAGCAAAACATTACCCGTGCTGCTCATGTTCTG
                    ||||||||||||||||||||||||||||||||||||||||| ||||| ||||||||||||
Sbjct 84446         TTAACCGTTTTCGATGCCGTGATGCAGGAGCAAAACATTACTCGTGCCGCTCATGTTCTG

Query 89092         GGAATGTCGCAACCTGCGGTCAGTAACGCTGTTGCACGCCTGAAGGTGATGTTTAATGAC
                    ||||||||||||||||||||||||||||||||||||||||||||||||||||||||||||
Sbjct 84506         GGAATGTCGCAACCTGCGGTCAGTAACGCTGTTGCACGCCTGAAGGTGATGTTTAATGAC

Query 89152         GAGCTTTTTGTTCGTTATGGCCGTGGTATTCAACCGACTGCTCGCGCATTTCAACTTTTT
                    ||||||||||||||||||||||||||||||||||||||||||||||||||||||||||||
Sbjct 84566         GAGCTTTTTGTTCGTTATGGCCGTGGTATTCAACCGACTGCTCGCGCATTTCAACTTTTT

Query 89212         GGTTCAGTTCGTCAGGCATTGCAACTAGTACAAAATGAATTGCCTGGTTCAGGTTTTGAA
                    ||||||||||||||||||||||||||||||||||||||||||||||||||||||||||||
Sbjct 84626         GGTTCAGTTCGTCAGGCATTGCAACTAGTACAAAATGAATTGCCTGGTTCAGGTTTTGAA

Query 89272         CCCGCGAGCAGTGAACGTGTATTTCATCTTTGTGTTTGCAGCCCGTTAGACAGTATTCTG
                    ||||||||||||||||||||||||||||||||||||||||||||||||||||| ||||||
Sbjct 84686         CCCGCGAGCAGTGAACGTGTATTTCATCTTTGTGTTTGCAGCCCGTTAGACAGCATTCTG

Query 89332         ACCTCGCAGATTTATAATCACATTGAGCAGATTGCGCCAAATATACATGTTATGTTCAAG
                    ||||||||||||||||||||||||||||||||||||||||||||||||||||||||||||
Sbjct 84746         ACCTCGCAGATTTATAATCACATTGAGCAGATTGCGCCAAATATACATGTTATGTTCAAG

Query 89392         TCTTCATTAAATCAGAACACTGAACATCAGCTGCGTTATCAGGAAACGGAGTTTGTGATT
                    ||||||||||||||||||||||||||||||||||||||||||||||||||||||||||||
Sbjct 84806         TCTTCATTAAATCAGAACACTGAACATCAGCTGCGTTATCAGGAAACGGAGTTTGTGATT

Query 89452         AGTTATGAAGACTTCCATCGTCCTGAATTTACCAGCGTGCCATTATTTAAAGATGAAATG
                    |||||||||||||||||||||||||||||||||||||| |||||||||||||||||||||
Sbjct 84866         AGTTATGAAGACTTCCATCGTCCTGAATTTACCAGCGTACCATTATTTAAAGATGAAATG

Query 89512         GTGCTGGTAGCCAGCAAAAATCACCCAACAATTAAGGGCCCGTTACTGAAACATGATGTT
                    ||||||||||||||||||||||| ||||||||||||||||||||||||||||||||||||
Sbjct 84926         GTGCTGGTAGCCAGCAAAAATCATCCAACAATTAAGGGCCCGTTACTGAAACATGATGTT

Query 89572         TATAACGAACAACATGCGGCGGTTTCGCTCGATCGTTTCGCGTCATTTAGTCAACCTTGG
                    ||||||||||||||||||||||||||||||||||||||||||||||||||||||||||||
Sbjct 84986         TATAACGAACAACATGCGGCGGTTTCGCTCGATCGTTTCGCGTCATTTAGTCAACCTTGG

Query 89632         TATGACACGGTAGATAAGCAAGCCAGTATCGCGTATCAGGGCATGGCAATGATGAGCGTA
                    ||||||||||||||||||||||||||||||||||||||||||||||||||||||||||||
Sbjct 85046         TATGACACGGTAGATAAGCAAGCCAGTATCGCGTATCAGGGCATGGCAATGATGAGCGTA

Query 89692         CTTAGCGTGGTGTCGCAAACGCATTTGGTCGCTATTGCGCCGCGTTGGCTGGCTGAAGAG
                    ||||||||||||||||||||||||||||||||||||||||||||||||||||||||||||
Sbjct 85106         CTTAGCGTGGTGTCGCAAACGCATTTGGTCGCTATTGCGCCGCGTTGGCTGGCTGAAGAG

Query 89752         TTCGCTGAATCCTTAGAATTACAGGTATTACCGCTGCCGTTAAAACTAAATAGCAGAACC
                    |||||||||||||||||||||||||||||||||||||||||||||| ||| |||||||||
Sbjct 85166         TTCGCTGAATCCTTAGAATTACAGGTATTACCGCTGCCGTTAAAACAAAACAGCAGAACC

Query 89812         TGTTATCTCTCCTGGCATGAAGCTGCCGGGCGTGATAAAGGCCATCAGTGGATGGAAGAG
                    |||||||||||||||||||||||||||||||| |||||||||||||||||||||||||||
Sbjct 85226         TGTTATCTCTCCTGGCATGAAGCTGCCGGGCGCGATAAAGGCCATCAGTGGATGGAAGAG

Query 89872         CAATTAGTCTCAATTTGCAAACGCTAACTGAATGCAGAATAGGTCAGACATGAATGTCTG
                    ||||||||||||||||||||||||||||||| ||||||||||||||||||||||||||||
Sbjct 85286         CAATTAGTCTCAATTTGCAAACGCTAACTGATTGCAGAATAGGTCAGACATGAATGTCTG

Query 89932         GTTTATTCTGCATTTTTTATTGAGTGTAGAATTTTATTCTGAATGTGTGGGCTCTCTATT
                    ||||||||||||||||||||||| ||||||||||||||||||||||||||||||||||||
Sbjct 85346         GTTTATTCTGCATTTTTTATTGAATGTAGAATTTTATTCTGAATGTGTGGGCTCTCTATT

Query 89992         TTAGGATTAATTAAAAAAATAGAGAAATTGCTGTAAGTGGTGGGATTTAGCCGATTTATT
                    |||||||||||||||||||||||||||||||||||||| |||||||| ||||||||||||
Sbjct 85406         TTAGGATTAATTAAAAAAATAGAGAAATTGCTGTAAGTTGTGGGATTCAGCCGATTTATT

Query 90052         ATCATTTTTATCCTTCGTAATGGAGGATTTTATCGTTTCTTTTCACCTTTCCTCCTGTTT
                    |||| ||| |||||  ||||||||||||||||||||||||||||||||||||||||||||
Sbjct 85466         ATCAATTTAATCCTCTGTAATGGAGGATTTTATCGTTTCTTTTCACCTTTCCTCCTGTTT

Query 90112         ATTCTTATTACCCGGCGTTTATGTCTCTGGCTGCCAATTGCTTAAGCAAGATCGGACGGT
                    ||||||||||||| | ||||||||||||||||||||||||||||||||||||||||||||
Sbjct 85526         ATTCTTATTACCCCGTGTTTATGTCTCTGGCTGCCAATTGCTTAAGCAAGATCGGACGGT

Query 90172         TAATGTGTTTTACACATTTTTTCCGTCAAACAGTGAGGCAGGCCATGGAGATGTTGTCTG
                    ||||||||||||||||||||||||||||||||||||||||||||||||||||||||||||
Sbjct 85586         TAATGTGTTTTACACATTTTTTCCGTCAAACAGTGAGGCAGGCCATGGAGATGTTGTCTG

Query 90232         GAGCCGAGATGGTCGTCCGATCGCTTATCGATCAGGGCGTTAAACAAGTATTCGGTTATC
                    ||||||||||||||||||||||||||||||||||||||||||||||||||||||||||||
Sbjct 85646         GAGCCGAGATGGTCGTCCGATCGCTTATCGATCAGGGCGTTAAACAAGTATTCGGTTATC

Query 90292         CCGGAGGCGCAGTCCTTGATATTTACGATGCATTGCATACCGTGGGTGGTATCGGTCATG
                    ||||||||||||||||||||||||| |||||||||||||||||||||||||| | |||||
Sbjct 85706         CCGGAGGCGCAGTCCTTGATATTTATGATGCATTGCATACCGTGGGTGGTATTGATCATG

Query 90352         TTTTAGTTCGTCATGAGCAGGCGGCAGTGCATATGGCCGATGGTCTGGCGCGCGCGACCG
                    | ||||||||||||||||||||||| ||||||||||||||||| ||||||||||||||||
Sbjct 85766         TATTAGTTCGTCATGAGCAGGCGGCGGTGCATATGGCCGATGGCCTGGCGCGCGCGACCG

Query 90412         GGGAAGTCGGCGTCGTGCTGGTAACGTCGGGTCCAGGGGCGACCAATGCGATTACCGGCA
                    ||||||||||||||||||||||||||||||||||||||||||||||||||||||| ||||
Sbjct 85826         GGGAAGTCGGCGTCGTGCTGGTAACGTCGGGTCCAGGGGCGACCAATGCGATTACTGGCA

Query 90472         TCGCCACCGCTTATATGGATTCCATTCCATTAGTTGTCCTTTCCGGGCAGGTAGCGACCT
                    ||||||||||||||||||||||||||||||||||||||||||||||||||||||||||||
Sbjct 85886         TCGCCACCGCTTATATGGATTCCATTCCATTAGTTGTCCTTTCCGGGCAGGTAGCGACCT

Query 90532         CGTTGATAGGTTACGATGCCTTTCAGGAGTGCGACATGGTGGGGATTTCGCGACCGGTGG
                    ||||||||||||||||||||||||||||||||||||||||||||||||||||||||||||
Sbjct 85946         CGTTGATAGGTTACGATGCCTTTCAGGAGTGCGACATGGTGGGGATTTCGCGACCGGTGG

Query 90592         TTAAACACAGTTTTCTGGTTAAGCAAACGGAAGACATTCCGCAGGTGCTGAAAAAGGCTT
                    ||||||||||||||||||||||||||||||||||||||||||||||||||||||||||||
Sbjct 86006         TTAAACACAGTTTTCTGGTTAAGCAAACGGAAGACATTCCGCAGGTGCTGAAAAAGGCTT

Query 90652         TCTGGCTGGCGGCAAGTGGTCGCCCAGGACCAGTGGTCGTTGATTTACCGAAAGATATTC
                    |||||||||||||||||||||||||||||||||| |||||||||||||||||||||||||
Sbjct 86066         TCTGGCTGGCGGCAAGTGGTCGCCCAGGACCAGTAGTCGTTGATTTACCGAAAGATATTC

Query 90712         TTAATCCGGCGAACAAATTACCCTATGTCTGGCCGGAGTCGGTCAGTATGCGTTCTTACA
                    ||||||||||||||||||||||||||||||||||||||||||||||||||||||||||||
Sbjct 86126         TTAATCCGGCGAACAAATTACCCTATGTCTGGCCGGAGTCGGTCAGTATGCGTTCTTACA

Query 90772         ATCCCACTACTACCGGACATAAAGGGCAAATTAAGCGCGCTCTGCAAACGCTGGTGGCGG
                    ||||||||||||||||||||||||||||||||||||| ||||||||||||||||| ||||
Sbjct 86186         ATCCCACTACTACCGGACATAAAGGGCAAATTAAGCGTGCTCTGCAAACGCTGGTAGCGG

Query 90832         CAAAAAAACCGGTTGTCTACGTAGGCGGTGGGGCAATCACGGCGGGCTGCCATCAACAGC
                    ||||||||||||||||||||||||||||||||||||||||||||||||||||||| ||| 
Sbjct 86246         CAAAAAAACCGGTTGTCTACGTAGGCGGTGGGGCAATCACGGCGGGCTGCCATCAGCAGT

Query 90892         TGAAAGAAACGGTGGAGGCGTTAAATCTGCCCGTTGTTTCCTCATTGATGGGGCTGGGAG
                    |||||||||||||||||||||| |||||||||||||||| |||||||||||||||||| |
Sbjct 86306         TGAAAGAAACGGTGGAGGCGTTGAATCTGCCCGTTGTTTGCTCATTGATGGGGCTGGGGG

Query 90952         CGTTTCCGGCAACGCATCGTCAGGCACTGGGCATGCTGGGAATGCACGGTACCTACGAAG
                    ||||||||||||||||||||||||||||||||||||||||||||||||||||||||||||
Sbjct 86366         CGTTTCCGGCAACGCATCGTCAGGCACTGGGCATGCTGGGAATGCACGGTACCTACGAAG

Query 91012         CCAATATGACGATGCATAACGCGGATGTGATTTTTGCTGTCGGTGTCCGCTTTGACGATC
                    |||||||||||||||||||||||||||||||||| || ||||| || || ||||| || |
Sbjct 86426         CCAATATGACGATGCATAACGCGGATGTGATTTTCGCCGTCGGGGTACGATTTGATGACC

Query 91072         GCACCACTAACAATCTGGCAAAGTACTGCCCAAATGCCACTGTTCTGCATATCGATATTG
                    | || || ||||||||||||||||||||||||||||||||||||||||||||||||||||
Sbjct 86486         GAACGACGAACAATCTGGCAAAGTACTGCCCAAATGCCACTGTTCTGCATATCGATATTG

Query 91132         ATCCTACTTCCATTTCTAAAACCGTGACTGCGGATATTCCGATTGTGGGGGATGCTCGCC
                    ||||||||||||||||||||||||||||||||||||| ||||||||||||||||||||||
Sbjct 86546         ATCCTACTTCCATTTCTAAAACCGTGACTGCGGATATCCCGATTGTGGGGGATGCTCGCC

Query 91192         AGGTCCTCGAACAAATGCTTGAACTCTTGTCGCAAGAATCCGCCCATCAACCGCTGGATG
                    |||||||||||||||||||||||||||||||||||||||||||||||||||| |||||||
Sbjct 86606         AGGTCCTCGAACAAATGCTTGAACTCTTGTCGCAAGAATCCGCCCATCAACCACTGGATG

Query 91252         AGATCCGCGACTGGTGGCAGCAGATTGAACAGTGGCGCGCTCGTCAGTGCCTGAAATATG
                    |||||||||||||||||||||| |||||||||||||||||||||||||||||||||||||
Sbjct 86666         AGATCCGCGACTGGTGGCAGCAAATTGAACAGTGGCGCGCTCGTCAGTGCCTGAAATATG

Query 91312         ACACTCACAGTGAAAAGATTAAACCGCAGGCGGTGATCGAGACTCTTTGGCGGTTGACGA
                    ||||||||||||||||||||||||||||||||||||||||||||||||||||||||||||
Sbjct 86726         ACACTCACAGTGAAAAGATTAAACCGCAGGCGGTGATCGAGACTCTTTGGCGGTTGACGA

Query 91372         AGGGGGGCGCTTACGTTACGTCCGATGTCGGGCAGCACCAGATGTTTGCTGCGCTTTATT
                    |||| | ||||||||| ||||||||||||||||||||||||||||||||||| |||||||
Sbjct 86786         AGGGAGACGCTTACGTGACGTCCGATGTCGGGCAGCACCAGATGTTTGCTGCACTTTATT

Query 91432         ATCCATTCGACAAACCCCGTCGTTGGATCAACTCCGGTGGCCTCGGCACTATGGGCTTTG
                    |||||||||||||||| ||||| |||||||| ||||||||||||||||| ||||| ||||
Sbjct 86846         ATCCATTCGACAAACCGCGTCGCTGGATCAATTCCGGTGGCCTCGGCACGATGGGTTTTG

Query 91492         GTTTACCTGCGGCACTGGGCGTCAAAATGGCGCTGCCAGAAGAAACCGTGGTTTGCGTCA
                    |||||||||||||||||||||||||||||||| |||||||||||||||||||||||||||
Sbjct 86906         GTTTACCTGCGGCACTGGGCGTCAAAATGGCGTTGCCAGAAGAAACCGTGGTTTGCGTCA

Query 91552         CTGGCGACGGCAGTATTCAGATGAACATTCAGGAACTGTCTACAGCGTTGCAATATGAAC
                    |||||||||||||||||||||||||||| |||||||||||||| ||||||||||| ||  
Sbjct 86966         CTGGCGACGGCAGTATTCAGATGAACATCCAGGAACTGTCTACCGCGTTGCAATACGAGT

Query 91612         TGCCGGTGCTGGTGGTTAATCTTAATAACCGCTATTTGGGGATGGTGAAGCAGTGGCAGG
                    |||| || |||||||| ||||| |||||||||||| ||||||||||||||||||||||||
Sbjct 87026         TGCCCGTACTGGTGGTGAATCTCAATAACCGCTATCTGGGGATGGTGAAGCAGTGGCAGG

Query 91672         ACATGATCTATTCCGGTCGTCATTCACAATCTTATATGCAGTCTTTACCAGACTTCGTCC
                    |||||||||||||||| ||||||||||||||||||||||| ||  |||| || |||||||
Sbjct 87086         ACATGATCTATTCCGGCCGTCATTCACAATCTTATATGCAATCGCTACCCGATTTCGTCC

Query 91732         GTCTGGCGGAAGCCTATGGTCACGTCGGGATCCAGATCTCTCATCCGCAAGAGCTGGAAA
                    ||||||||||||||||||| || |||||||||||||| ||||||||||| ||||||||||
Sbjct 87146         GTCTGGCGGAAGCCTATGGGCATGTCGGGATCCAGATTTCTCATCCGCATGAGCTGGAAA

Query 91792         GCAAACTTAGCGAGGCGCTTGAACAGGTGCGTAATAATCGCCTGGTATTTGTTGATGTCA
                    ||||||||||||||||||| ||||||||||| |||||||||||||| ||||||||||| |
Sbjct 87206         GCAAACTTAGCGAGGCGCTGGAACAGGTGCGCAATAATCGCCTGGTGTTTGTTGATGTTA

Query 91852         CCGTCGATGGCAGTGAGCACGTCTACCCGATGCAGATTCGCGGGGGCGGAATGGATGAAA
                    ||||||||||||| ||||||||||||||||||||||||||||||||||||||||||||||
Sbjct 87266         CCGTCGATGGCAGCGAGCACGTCTACCCGATGCAGATTCGCGGGGGCGGAATGGATGAAA

Query 91912         TGTGGTTAAGCAAAACGGAGAGAACCTGATTATGCGCCGGATATTATCAGTCTTACTCGA
                    ||||||||||||||||||||||||||||||||||||||||||||||||||||||||||||
Sbjct 87326         TGTGGTTAAGCAAAACGGAGAGAACCTGATTATGCGCCGGATATTATCAGTCTTACTCGA

Query 91972         AAATGAATCAGGCGCGTTATCCCGCGTGATTGGCCTTTTTTCCCAGCGTGGCTACAACAT
                    ||||||||||||||||||||||||||||||||||||||||||||||||||||||||||||
Sbjct 87386         AAATGAATCAGGCGCGTTATCCCGCGTGATTGGCCTTTTTTCCCAGCGTGGCTACAACAT

Query 92032         TGAAAGCCTGACCGTTGCGCCAACCGACGATCCGACATTATCGCGTATGACCATCCAGAC
                    ||||||||||||||||||||||||||||||||||||||||||||||||||||||||||||
Sbjct 87446         TGAAAGCCTGACCGTTGCGCCAACCGACGATCCGACATTATCGCGTATGACCATCCAGAC

Query 92092         CGTGGGCGATGAAAAAGTGCTTGAGCAGATCGAAAAGCAATTATACAAGCTGGTCGATGT
                    |||||||||||||||||| |||||||||||||||||||||||| |||| |||||||||||
Sbjct 87506         CGTGGGCGATGAAAAAGTACTTGAGCAGATCGAAAAGCAATTACACAAACTGGTCGATGT

Query 92152         CTTGCGCGTGAGTGAGTTGGGGCAGGGCGCGCATGTTGAGAGGGAAATCATGCTGGTGAA
                    |||||||||||||||||||||||||||||||||||||||| |||||||||||||||||||
Sbjct 87566         CTTGCGCGTGAGTGAGTTGGGGCAGGGCGCGCATGTTGAGCGGGAAATCATGCTGGTGAA

Query 92212         AATTCAGGCCAGCGGTTACGGGCGTGACGAAGTTAAACGTAATACGGAAATATTCCGTGG
                    ||||||||||||||||||||||||||||||||| ||||||||||||||||||||||||||
Sbjct 87626         AATTCAGGCCAGCGGTTACGGGCGTGACGAAGTGAAACGTAATACGGAAATATTCCGTGG

Query 92272         GCAAATTATTGATGTCACACCCTCGCTTTATACCGTTCAATTAGCAGGCACCAGCGATAA
                    ||||||||| |||||||||||||||||||||||||||||||||||||||||||||| |||
Sbjct 87686         GCAAATTATCGATGTCACACCCTCGCTTTATACCGTTCAATTAGCAGGCACCAGCGGTAA

Query 92332         GCTTGATGCATTTTTAGCATCGATTCGCGATGTGGCGAAAATTGTGGAAGTTGCTCGCTC
                    |||||||||||||||||||||||||||||||||||||||||||||||| |||||||||||
Sbjct 87746         GCTTGATGCATTTTTAGCATCGATTCGCGATGTGGCGAAAATTGTGGAGGTTGCTCGCTC

Query 92392         TGGTGTGGTCGGACTTTCGCGCGGCGATAAAATAATGCGTTGAGAATGATCTCAATGCGC
                    ||||||||||||||||||||||||||||||||||||||||||||||||||||||||||||
Sbjct 87806         TGGTGTGGTCGGACTTTCGCGCGGCGATAAAATAATGCGTTGAGAATGATCTCAATGCGC

Query 92452         AATTTACAGCCCAACATGTCACGTTGGGCTTTTTTTGCGAAATCAGTGGGAACCTGGAAT
                    ||||||||||||||||||||||||||||||||||||||||||||||||||||||||||||
Sbjct 87866         AATTTACAGCCCAACATGTCACGTTGGGCTTTTTTTGCGAAATCAGTGGGAACCTGGAAT

Query 92512         AAAAGCAGTTGCCGCAGTTAATTTTCTGCGCTTAGATGTTAATGAATTTAACCCATACCA
                    ||||||||||||||||||||||||||||||||||||||||||||||||||||||||||||
Sbjct 87926         AAAAGCAGTTGCCGCAGTTAATTTTCTGCGCTTAGATGTTAATGAATTTAACCCATACCA

Query 92572         GTACAATGGCTATGGTTTTTACATTTTACGCAAGGGGCAATTGTGAAACTGGATGAAATC
                    ||||||||||||||||||||||||||||||||||||||||||||||||||||||||||||
Sbjct 87986         GTACAATGGCTATGGTTTTTACATTTTACGCAAGGGGCAATTGTGAAACTGGATGAAATC

Query 92632         GCTCGGCTGGCGGGAGTGTCGCGGACCACTGCAAGCTATGTTATTAACGGCAAAGCGAAG
                    ||||||||||||||||||||||||||||||||||||||||||||||||||||||||||||
Sbjct 88046         GCTCGGCTGGCGGGAGTGTCGCGGACCACTGCAAGCTATGTTATTAACGGCAAAGCGAAG

Query 92692         CAATACCGTGTGAGTGACAAAACCGTTGAAAAAGTCATGGCTGTGGTGCGTGAGCACAAT
                    |||||||||||||| |||||||||||||||||||||||||||||||||||||||||||||
Sbjct 88106         CAATACCGTGTGAGCGACAAAACCGTTGAAAAAGTCATGGCTGTGGTGCGTGAGCACAAT

Query 92752         TACCACCCGAACGCCGTGGCAGCTGGGCTTCGTGCTGGACGCACACGTTCTATTGGTCTT
                    ||||||||||||||||||||||||||||||||||||||||||||||||||||||||||||
Sbjct 88166         TACCACCCGAACGCCGTGGCAGCTGGGCTTCGTGCTGGACGCACACGTTCTATTGGTCTT

Query 92812         GTGATCCCCGATCTGGAGAACACCAGCTATACCCGCATCGCTAACTATCTTGAACGCCAG
                    ||||||||||||||||||||||||||||||||||||||||||||||||||||||||||||
Sbjct 88226         GTGATCCCCGATCTGGAGAACACCAGCTATACCCGCATCGCTAACTATCTTGAACGCCAG

Query 92872         GCGCGGCAACGGGGTTATCAACTGCTGATTGCCTGCTCAGAAGATCAGCCAGACAACGAA
                    ||||||||||||||||||||||||||||||||||||||||||||||||||||||||||||
Sbjct 88286         GCGCGGCAACGGGGTTATCAACTGCTGATTGCCTGCTCAGAAGATCAGCCAGACAACGAA

Query 92932         ATGCGCTGCATTGAGCACCTTTTACAGCGTCAGGTCGATGCCATTATTGTTTCGACGTCG
                    ||||| ||||||||||||||||||||||||||||| ||||||||||||||||||||||||
Sbjct 88346         ATGCGGTGCATTGAGCACCTTTTACAGCGTCAGGTTGATGCCATTATTGTTTCGACGTCG

Query 92992         TTGCCTCCTGAGCATCCTTTTTATCAACGCTGGGCTAACGACCCGTTCCCGATTGTCGCG
                    ||||||||||||||||||||||||||||||||||||||||||||||||||||||||||||
Sbjct 88406         TTGCCTCCTGAGCATCCTTTTTATCAACGCTGGGCTAACGACCCGTTCCCGATTGTCGCG

Query 93052         CTGGACCGCGCCCTCGATCGTGAACACTTTACCAGCGTGGTTGGTGCCGATCAGGATGAT
                    ||||||||||||||||||||||||||||| ||||||||||||||||||||||||||||||
Sbjct 88466         CTGGACCGCGCCCTCGATCGTGAACACTTCACCAGCGTGGTTGGTGCCGATCAGGATGAT

Query 93112         GCCGAAATGCTGGCGGAAGAGTTACGTAAGTTTCCCGCCGAGACGGTGCTTTATCTTGGC
                    ||||||||||||||||||||||||||||||||||||||||||||||||||||||||||| 
Sbjct 88526         GCCGAAATGCTGGCGGAAGAGTTACGTAAGTTTCCCGCCGAGACGGTGCTTTATCTTGGT

Query 93172         GCGCTGCCGGAGCTTTCTGTCAGCTTCCTGCGTGAACAAGGTTTCCGTACTGCCTGGAAA
                    ||||| ||||||||||||||||||||||||||||||||||||||||||||||||||||||
Sbjct 88586         GCGCTACCGGAGCTTTCTGTCAGCTTCCTGCGTGAACAAGGTTTCCGTACTGCCTGGAAA

Query 93232         GATGATCCGCGCGAAGTGCATTTCCTGTATGCCAACAGCTATGAGCGGGAGGCGGCTGCC
                    ||||||||||||||||||||||||||||||||||||||||||||||||||||||||||||
Sbjct 88646         GATGATCCGCGCGAAGTGCATTTCCTGTATGCCAACAGCTATGAGCGGGAGGCGGCTGCC

Query 93292         CAGTTATTCGAAAAATGGCTGGAAACGCATCCGATGCCGCAGGCGCTGTTCACAACGTCG
                    ||||||||||||||||||||||||||||||||||||||||||||||||||||||||||||
Sbjct 88706         CAGTTATTCGAAAAATGGCTGGAAACGCATCCGATGCCGCAGGCGCTGTTCACAACGTCG

Query 93352         TTTGCGTTGTTGCAAGGGGTGATGGATGTCACGCTACGTCGCGATGGTAAACTGCCTTCT
                    ||||||||||||||||| ||||||||||||||||| |||||||| || ||||||||||||
Sbjct 88766         TTTGCGTTGTTGCAAGGAGTGATGGATGTCACGCTGCGTCGCGACGGCAAACTGCCTTCT

Query 93412         GACCTGGCAATTGCCACCTTTGGCGATAACGAACTGCTCGACTTCTTACAGTGCCCGGTG
                    ||||||||||||||||||||||||||||||||||||||||||||||||||||| ||||||
Sbjct 88826         GACCTGGCAATTGCCACCTTTGGCGATAACGAACTGCTCGACTTCTTACAGTGTCCGGTG

Query 93472         CTGGCAGTGGCTCAACGTCACCGCGATGTCGCAGAGCGTGTGCTGGAGATTGTCCTGGCA
                    ||||||||||||||||||||||||||||||||||||||||||||||||||||||||||||
Sbjct 88886         CTGGCAGTGGCTCAACGTCACCGCGATGTCGCAGAGCGTGTGCTGGAGATTGTCCTGGCA

Query 93532         AGCCTGGACGAACCGCGTAAGCCAAAACCTGGTTTAACGCGCATTAAACGTAATCTCTAT
                    ||||||||||||||||||||||||||||||||||||||||||||||||||||||||||||
Sbjct 88946         AGCCTGGACGAACCGCGTAAGCCAAAACCTGGTTTAACGCGCATTAAACGTAATCTCTAT

Query 93592         CGCCGCGGTGTGCTCAGCCGTAGCTAAGCTGCGAACAAAAATACGCGCCAGGTGAATTTC
                    |||||||| |||||||||||||||||||| ||||||||||||||||||||||||||||||
Sbjct 89006         CGCCGCGGCGTGCTCAGCCGTAGCTAAGCCGCGAACAAAAATACGCGCCAGGTGAATTTC

Query 93652         ACTCTGGCGCGTAGAGTACGGGACTGGACATCAATATCCTTAAAGTAAATAAGACTATTC
                     |||||||||||||||||||||||||||||||||||| ||||||||||||||||||||||
Sbjct 89066         CCTCTGGCGCGTAGAGTACGGGACTGGACATCAATATGCTTAAAGTAAATAAGACTATTC

Query 93712         CTGACTATTATTGATAAATGCTTTTAAACCCGCCAGTTAATTAACTCACCAGCTGAAATT
                    |||||||||||||||||||||||||||||||||| |||||||||||||||||||||||||
Sbjct 89126         CTGACTATTATTGATAAATGCTTTTAAACCCGCCCGTTAATTAACTCACCAGCTGAAATT

Query 93772         CACAATAATTAAGTGATATCGACAGCGCGTTTTTGCATTATTTTGTTACATGCAGAGATG
                    ||||||||||||||||||||||||||||||||||||||||||||||||||||| | ||||
Sbjct 89186         CACAATAATTAAGTGATATCGACAGCGCGTTTTTGCATTATTTTGTTACATGCGGCGATG

Query 93832         AATTGCCGATTTAACAAGCACTTTTCTTTGCTTTTGCGCAAACCCGCTGGCATCAAGCGC
                    ||||||||||||||||| ||||||||||||||||||||||||||||||||||||||||||
Sbjct 89246         AATTGCCGATTTAACAAACACTTTTCTTTGCTTTTGCGCAAACCCGCTGGCATCAAGCGC

Query 93892         TACACAGACGCAACAGGGACTGTTAACCGGGGAAGATATGTCCTAAAATGCCGCTCGCGT
                     ||||||||| |||| ||||||||||||||||||||||||||||||||||||||||||||
Sbjct 89306         CACACAGACGTAACAAGGACTGTTAACCGGGGAAGATATGTCCTAAAATGCCGCTCGCGT

Query 93952         CGCAAACTGACACTTTATATTTGCTGTGGAAAATAGTGAGTCATTTTAAAACGGTGATGA
                    ||||||||||||||||||||||||||||||||||||||||||||||||||||||||||||
Sbjct 89366         CGCAAACTGACACTTTATATTTGCTGTGGAAAATAGTGAGTCATTTTAAAACGGTGATGA

Query 94012         CGATGAGGGTTTTTTTCTTACAGCTATTCATAACGTTAATTTGCTTCGCACGTTGGACGT
                    ||||||||| ||||||||||||||||||||||||||||||||||||||||||||||||||
Sbjct 89426         CGATGAGGGATTTTTTCTTACAGCTATTCATAACGTTAATTTGCTTCGCACGTTGGACGT

Query 94072         AAAATAAACAACGCTGATATTAGCCGTAAACATCGGGTTTTTTACCTCGGTATGCCTTGT
                    ||||||||||||||||||||||||||||||||||||||||||||||||||||||||||||
Sbjct 89486         AAAATAAACAACGCTGATATTAGCCGTAAACATCGGGTTTTTTACCTCGGTATGCCTTGT

Query 94132         GACTGGCTTGACAAGCTTTTCCTCCGCTCCGTAAACTCCTTTCAGTGGGAAATTGTGGGG
                    |||||||||||||||||||||||| |||||||||||||||||||||||||||||||||||
Sbjct 89546         GACTGGCTTGACAAGCTTTTCCTCAGCTCCGTAAACTCCTTTCAGTGGGAAATTGTGGGG

Query 94192         CAAAGTGGGAATAAGGGGTGAGGCTGGCATGTTCCGGGGAGCAACGTTAGTCAATCTCGA
                    ||||||||||||||||||||||||||||||||||||||||||||||||||||||||||||
Sbjct 89606         CAAAGTGGGAATAAGGGGTGAGGCTGGCATGTTCCGGGGAGCAACGTTAGTCAATCTCGA

Query 94252         CAGCAAAGGGCGCTTATCAGTGCCTACCCGTTATCGGGAACAGCTGCTTGAGAACGCTGC
                    ||||||||||||||||||||||||||||||||||||||||||||||||||||||||||||
Sbjct 89666         CAGCAAAGGGCGCTTATCAGTGCCTACCCGTTATCGGGAACAGCTGCTTGAGAACGCTGC

Query 94312         CGGTCAAATGGTTTGCACCATTGACATTCATCACCCGTGCCTGCTGCTTTACCCCCTGCC
                    |||||||||||||||||||||||||||| |||||||||||||||||||||||||||||||
Sbjct 89726         CGGTCAAATGGTTTGCACCATTGACATTTATCACCCGTGCCTGCTGCTTTACCCCCTGCC

Query 94372         TGAATGGGAAATTATCGAGCAAAAATTATCGCGTCTGTCGAGCATGAACCCGGTTGAGCG
                    ||||||||||||||||||||||||||||||||||||||||||||||||||||||||||||
Sbjct 89786         TGAATGGGAAATTATCGAGCAAAAATTATCGCGTCTGTCGAGCATGAACCCGGTTGAGCG

Query 94432         CCGTGTGCAGCGCCTACTGTTAGGTCATGCCAGCGAATGTCAGATGGATGGCGCAGGTCG
                    ||||||||||||||||||||||||||||||||||||||||||||||||||||||||||||
Sbjct 89846         CCGTGTGCAGCGCCTACTGTTAGGTCATGCCAGCGAATGTCAGATGGATGGCGCAGGTCG

Query 94492         ATTGTTAATCGCGCCAGTACTGCGGCAACATGCCGGGCTGACAAAAGAAGTGATGCTGGT
                    ||||||||||||||||||||||||||||||||||||||||||||||||||||||||||||
Sbjct 89906         ATTGTTAATCGCGCCAGTACTGCGGCAACATGCCGGGCTGACAAAAGAAGTGATGCTGGT

Query 94552         TGGACAGTTCAACAAGTTTGAGCTGTGGGATGAAACAACCTGGCATCAACAGGTCAAGGA
                    ||||||||||||||||||||||||||||||||||||||||||||||||||||||||||||
Sbjct 89966         TGGACAGTTCAACAAGTTTGAGCTGTGGGATGAAACAACCTGGCATCAACAGGTCAAGGA

Query 94612         AGATATCGACGCAGAGCAGTTGGCTACCGGAGACTTATCGGAGCGACTGCAGGACTTGTC
                    ||||||||||||||||||||||||||||||||||||||||||||||||||||||||||||
Sbjct 90026         AGATATCGACGCAGAGCAGTTGGCTACCGGAGACTTATCGGAGCGACTGCAGGACTTGTC

Query 94672         TCTATAAAATGATGGAAAACTATAAACATACTACGGTGCTGCTGGATGAAGCCGTTAATG
                    ||||||||||||||||||||||||||||||||||||||||||||||||||||||||||||
Sbjct 90086         TCTATAAAATGATGGAAAACTATAAACATACTACGGTGCTGCTGGATGAAGCCGTTAATG

Query 94732         GCCTCAATATCCGTCCTGATGGCATCTACATTGATGGGACTTTTGGTCGCGGTGGTCACT
                    ||||||||||||||||||||||||||||||||||||||||||||||||||||||||||||
Sbjct 90146         GCCTCAATATCCGTCCTGATGGCATCTACATTGATGGGACTTTTGGTCGCGGTGGTCACT

Query 94792         CACGTCTGATCCTCTCGCAGCTTGGCGAAGAGGGGCGTTTGCTGGCGATCGATCGCGACC
                    ||||||||||||||||||||||||||||||||||||||||||||||||||||||||||||
Sbjct 90206         CACGTCTGATCCTCTCGCAGCTTGGCGAAGAGGGGCGTTTGCTGGCGATCGATCGCGACC

Query 94852         CGCAGGCTATCGCCGTTGCGAAGACTATTGATGATCCGCGCTTCTCCATCATCCACGGAC
                    ||||||||||||||||||||||||||||||||||||||||||||||||||||||||||||
Sbjct 90266         CGCAGGCTATCGCCGTTGCGAAGACTATTGATGATCCGCGCTTCTCCATCATCCACGGAC

Query 94912         CTTTTTCCGCGCTGGGCGAATACGTTGCCGAGCGCGATCTTATCGGCAAGATCGACGGCA
                    |||| |||||||||||||||||||||||||||||||||||||||||||||||||||||||
Sbjct 90326         CTTTCTCCGCGCTGGGCGAATACGTTGCCGAGCGCGATCTTATCGGCAAGATCGACGGCA

Query 94972         TTCTCCTCGATCTTGGTGTCTCTTCACCGCAACTTGATGATGCTGAACGCGGCTTTTCCT
                    |||||||||||||||| |||||||||||||||||||||||||||||||| ||||||||||
Sbjct 90386         TTCTCCTCGATCTTGGCGTCTCTTCACCGCAACTTGATGATGCTGAACGTGGCTTTTCCT

Query 95032         TTATGCGCGATGGTCCGCTGGACATGCGTATGGACCCAACCCGTGGGCAGTCAGCCGCTG
                    ||||||||||||||||||||||||||||||||||||||||||||||||||||||||||||
Sbjct 90446         TTATGCGCGATGGTCCGCTGGACATGCGTATGGACCCAACCCGTGGGCAGTCAGCCGCTG

Query 95092         AATGGCTACAAACCGCAGAAGAAGCCGATATCGCCTGGGTATTGAAAACCTATGGTGAAG
                    ||||||||||||||||||||||||||||||||||||||||||||||||||||||||||||
Sbjct 90506         AATGGCTACAAACCGCAGAAGAAGCCGATATCGCCTGGGTATTGAAAACCTATGGTGAAG

Query 95152         AGCGTTTTGCCAAACGCATTGCCCGAGCCATTGTCGAGCGTAACCGCGAACAGCCGATGA
                    ||||||||||||||||||||||||| ||||||||||||||||||||||||||||||||||
Sbjct 90566         AGCGTTTTGCCAAACGCATTGCCCGCGCCATTGTCGAGCGTAACCGCGAACAGCCGATGA

Query 95212         CCCGCACCAAAGAACTGGCGGAAGTCGTGGCTGCTGCAACGCCGGTGAAAGATAAGTTTA
                    ||||||||||||||||||||||||||||||||||||||||||||||||||||||||||||
Sbjct 90626         CCCGCACCAAAGAACTGGCGGAAGTCGTGGCTGCTGCAACGCCGGTGAAAGATAAGTTTA

Query 95272         AACATCCCGCGACCCGTACCTTCCAGGCGGTGCGCATTTGGGTAAACAGTGAACTGGAGG
                    ||||||||||||||||||||||||||||||||||||||||||||||||||||||||||||
Sbjct 90686         AACATCCCGCGACCCGTACCTTCCAGGCGGTGCGCATTTGGGTAAACAGTGAACTGGAGG

Query 95332         AGATAGAGCAGGCGCTAAAAAGCTCGCTCAACGTGCTGGCCCCGGGTGGGCGGCTTTCGA
                    ||||||||||||||||||||||||||||||||||||||||||||||||||||||||||||
Sbjct 90746         AGATAGAGCAGGCGCTAAAAAGCTCGCTCAACGTGCTGGCCCCGGGTGGGCGGCTTTCGA

Query 95392         TCATCAGCTTCCACTCGCTGGAAGACCGTATTGTGAAACGTTTTATGCGTGAAAACAGCC
                    ||||||||||||||||||||||||||||||||||||||||||||||||||||||||||||
Sbjct 90806         TCATCAGCTTCCACTCGCTGGAAGACCGTATTGTGAAACGTTTTATGCGTGAAAACAGCC

Query 95452         GCGGTCCGCAAGTTCCGGCAGGGTTACCGATGACTGAAGAGCAGCTCAAAAAACTGGGTG
                    ||||||||||||||||||||||||||||||||||||||||||||||||||||||||||||
Sbjct 90866         GCGGTCCGCAAGTTCCGGCAGGGTTACCGATGACTGAAGAGCAGCTCAAAAAACTGGGTG

Query 95512         GCCGTCAGCTGCGAGCACTAGGCAAATTAATGCCGGGCGAAGAAGAGGTGGCTGAGAATC
                    ||||||||||||||||||||||||| |||||||||||||||||||||||||||||||| |
Sbjct 90926         GCCGTCAGCTGCGAGCACTAGGCAAGTTAATGCCGGGCGAAGAAGAGGTGGCTGAGAACC

Query 95572         CTCGTGCCCGTAGTTCAGTTCTGCGTATTGCAGAGAGGACGAACGCATGATCAGCAGAGT
                    ||||||||||||||||||||||||||||||||||||||||||| ||||||||||||||||
Sbjct 90986         CTCGTGCCCGTAGTTCAGTTCTGCGTATTGCAGAGAGGACGAATGCATGATCAGCAGAGT

Query 95632         GACAGAAGCTCTAAGCAAAGTTAAAGGATCGATGGGAAGCCACGAGCGCCATGCATTGCC
                    ||||||||||||||||||||||||||||||||||||||||||||||||||||||||||||
Sbjct 91046         GACAGAAGCTCTAAGCAAAGTTAAAGGATCGATGGGAAGCCACGAGCGCCATGCATTGCC

Query 95692         TGGTGTTATCGGTGACGATCTTTTGCGATTTGGGAAGCTGCCACTCTGCCTGTTCATTTG
                    ||||||||||||||||||||||||||||||||||||||||||||||||||||||||||||
Sbjct 91106         TGGTGTTATCGGTGACGATCTTTTGCGATTTGGGAAGCTGCCACTCTGCCTGTTCATTTG

Query 95752         CATTATTTTGACGGCGGTGACCGTGGTAACCACGGCGCACCATACCCGTTTACTGACCGC
                    ||||||||||||||||||||| ||||||||||||||||||||||||||||||||||||||
Sbjct 91166         CATTATTTTGACGGCGGTGACTGTGGTAACCACGGCGCACCATACCCGTTTACTGACCGC

Query 95812         TCAGCGCGAACAACTGGTGCTGGAGCGAGATGCTTTAGACATTGAATGGCGCAACCTGAT
                    ||||||||||||||||||||||||||||||||||||||||||||||||||||||||||||
Sbjct 91226         TCAGCGCGAACAACTGGTGCTGGAGCGAGATGCTTTAGACATTGAATGGCGCAACCTGAT

Query 95872         CCTTGAAGAGAATGCGCTCGGCGACCATAGCCGGGTGGAAAGGATCGCCACGGAAAAGCT
                    ||||||||||||||||||||||||||||||||||||||||||||||||||||||||||||
Sbjct 91286         CCTTGAAGAGAATGCGCTCGGCGACCATAGCCGGGTGGAAAGGATCGCCACGGAAAAGCT

Query 95932         GCAAATGCAGCATGTTGATCCGTCACAAGAAAATATCGTAGTGCAAAAATAAGGATAAAC
                    ||||||||||||||||||||||||||||||||||||||||||||||||||||||||||||
Sbjct 91346         GCAAATGCAGCATGTTGATCCGTCACAAGAAAATATCGTAGTGCAAAAATAAGGATAAAC

Query 95992         GCGACGCATGAAAGCAGCGGCGAAAACGCAGAAACCAAAACGTCAGGAAGAACATGCCAA
                    ||||||||||||||||||||||||||||||||||||||||||||||||||||||||||||
Sbjct 91406         GCGACGCATGAAAGCAGCGGCGAAAACGCAGAAACCAAAACGTCAGGAAGAACATGCCAA

Query 96052         CTTTATCAGTTGGCGTTTTGCGTTGTTATGCGGCTGTATTCTCCTGGCGCTGGCTTTTCT
                    ||||||||||||||||||||||||||||||||||||||||||||||||||||||||||||
Sbjct 91466         CTTTATCAGTTGGCGTTTTGCGTTGTTATGCGGCTGTATTCTCCTGGCGCTGGCTTTTCT

Query 96112         GCTCGGACGCGTAGCGTGGTTACAAGTTATCTCCCCGGATATGCTGGTGAAAGAGGGCGA
                    ||||||||||||||||||||||||||||||||||||||||||||||||||||||||||||
Sbjct 91526         GCTCGGACGCGTAGCGTGGTTACAAGTTATCTCCCCGGATATGCTGGTGAAAGAGGGCGA

Query 96172         CATGCGTTCTCTTCGCGTTCAGCAAGTTTCCACCTCCCGCGGCATGATTACTGACCGTTC
                    ||||||||||||||||||||||||||||||||||||||||||||||||||||||||||||
Sbjct 91586         CATGCGTTCTCTTCGCGTTCAGCAAGTTTCCACCTCCCGCGGCATGATTACTGACCGTTC

Query 96232         TGGTCGCCCGTTAGCGGTGAGCGTGCCGGTAAAAGCGATTTGGGCTGACCCGAAAGAAGT
                    ||||||||||||||||||||||||||||||||||||||||||||||||||||||||||||
Sbjct 91646         TGGTCGCCCGTTAGCGGTGAGCGTGCCGGTAAAAGCGATTTGGGCTGACCCGAAAGAAGT

Query 96292         GCATGACGCTGGCGGTATCAGCGTCGGTGACCGCTGGAAGGCGCTGGCTAACGCGCTCAA
                    ||||||||||||||||||||||||||||||||||||||||||||||||||||||||||||
Sbjct 91706         GCATGACGCTGGCGGTATCAGCGTCGGTGACCGCTGGAAGGCGCTGGCTAACGCGCTCAA

Query 96352         TATTCCGCTGGATCAGCTTTCTGCCCGCATTAACGCCAACCCGAAAGGGCGCTTTATTTA
                    ||||||||||||||||||||| ||||||||||||||||||||||||||||||||||||||
Sbjct 91766         TATTCCGCTGGATCAGCTTTCAGCCCGCATTAACGCCAACCCGAAAGGGCGCTTTATTTA

Query 96412         TCTGGCGCGTCAGGTAAACCCTGACATGGCGGACTACATCAAAAAACTGAAACTGCCGGG
                    ||||||||||||||| ||||||||||||||||||||||||||||||||||||||||||||
Sbjct 91826         TCTGGCGCGTCAGGTGAACCCTGACATGGCGGACTACATCAAAAAACTGAAACTGCCGGG

Query 96472         AATTCATCTGCGTGAAGAATCTCGCCGTTATTATCCATCCGGCGAAGTGACTGCTCACCT
                     ||||||||||||||||| ||||||||||| ||||| |||||||||||||||||||||||
Sbjct 91886         GATTCATCTGCGTGAAGAGTCTCGCCGTTACTATCCGTCCGGCGAAGTGACTGCTCACCT

Query 96532         CATCGGCTTTACTAACGTCGATAGTCAAGGTATTGAGGGCGTTGAGAAGAGTTTCGATAA
                    |||||||||||||||||||||||||||||| |||||||||||||||||||||||||||||
Sbjct 91946         CATCGGCTTTACTAACGTCGATAGTCAAGGGATTGAGGGCGTTGAGAAGAGTTTCGATAA

Query 96592         ATGGCTTACCGGGCAGCCGGGTGAGCGCATTGTGCGTAAAGACCGCTATGGTCGCGTAAT
                    ||||||||||||||||||||||||||||||||||||||||||||||||||||||||||||
Sbjct 92006         ATGGCTTACCGGGCAGCCGGGTGAGCGCATTGTGCGTAAAGACCGCTATGGTCGCGTAAT

Query 96652         TGAAGATATTTCTTCTACTGACAGCCAGGCTGCGCACAACCTGGCGCTGAGTATTGATGA
                    |||||||||||||||||||||||||||||| |||||||||||||||||||||||||||||
Sbjct 92066         TGAAGATATTTCTTCTACTGACAGCCAGGCAGCGCACAACCTGGCGCTGAGTATTGATGA

Query 96712         ACGCCTGCAGGCGCTGGTTTATCGCGAACTGAACAACGCGGTGGCCTTTAACAAGGCTGA
                    ||||||||||||||||||||||||||||||||||||||||||||||||||||||||||||
Sbjct 92126         ACGCCTGCAGGCGCTGGTTTATCGCGAACTGAACAACGCGGTGGCCTTTAACAAGGCTGA

Query 96772         GTCCGGTAGCGCCGTGCTGGTGGATGTCAACACCGGTGAAGTGCTGGCGATGGCTAACAG
                     || ||||||||||||||||||||||||||||||||||||||||||||||||||||||||
Sbjct 92186         ATCTGGTAGCGCCGTGCTGGTGGATGTCAACACCGGTGAAGTGCTGGCGATGGCTAACAG

Query 96832         CCCGTCATACAACCCTAACAATCTGAGCGGCACGCCGAAAGAGGCGATGCGTAACCGTAC
                    ||||||||||||||||||||||||||||||||||||||||||||||||||||||||||||
Sbjct 92246         CCCGTCATACAACCCTAACAATCTGAGCGGCACGCCGAAAGAGGCGATGCGTAACCGTAC

Query 96892         CATCACCGACGTGTTTGAACCGGGTTCAACGGTTAAACCGATGGTGGTGATGACCGCGTT
                    |||||||||||||||||||||||| ||||||||||||||||||||||| |||||||||||
Sbjct 92306         CATCACCGACGTGTTTGAACCGGGCTCAACGGTTAAACCGATGGTGGTAATGACCGCGTT

Query 96952         GCAACGTGGCGTGGTGCGGGAAAACTCGGTACTCAATACCATTCCTTATCGAATTAACGG
                    ||||||||||||||||||||||||||||||||||||||||||||||||||||||||||||
Sbjct 92366         GCAACGTGGCGTGGTGCGGGAAAACTCGGTACTCAATACCATTCCTTATCGAATTAACGG

Query 97012         CCACGAAATCAAAGACGTGGCACGCTACAGCGAATTAACCCTGACCGGAGTATTACAGAA
                    |||||||||||||||||||||||||||||||||||||||||||||||| |||||||||||
Sbjct 92426         CCACGAAATCAAAGACGTGGCACGCTACAGCGAATTAACCCTGACCGGGGTATTACAGAA

Query 97072         GTCGAGTAACGTCGGTGTTTCCAAGCTGGCGTTAGCGATGCCGTCCTCAGCGTTAGTAGA
                    ||||||||||||||||||||||||||||||||||||||||||||||||||||||||||||
Sbjct 92486         GTCGAGTAACGTCGGTGTTTCCAAGCTGGCGTTAGCGATGCCGTCCTCAGCGTTAGTAGA

Query 97132         TACTTACTCACGTTTTGGACTGGGAAAAGCGACCAATTTGGGGTTGGTCGGAGAACGCAG
                    ||||||||||||||||||||||||||||||||||||||||||||||||||||||||||||
Sbjct 92546         TACTTACTCACGTTTTGGACTGGGAAAAGCGACCAATTTGGGGTTGGTCGGAGAACGCAG

Query 97192         TGGCTTATATCCTCAAAAACAACGGTGGTCTGACATAGAGAGGGCCACCTTCTCTTTCGG
                    ||||||||||||||||||||||||||||||||||||||||||||||||||||||||||||
Sbjct 92606         TGGCTTATATCCTCAAAAACAACGGTGGTCTGACATAGAGAGGGCCACCTTCTCTTTCGG

Query 97252         CTACGGGCTAATGGTAACTCCGTTACAGTTAGCGCGAGTCTACGCAACTATCGGCAGCTA
                    |||||||||||||||||| || ||||||||||||||||||||||||||||||||||||||
Sbjct 92666         CTACGGGCTAATGGTAACACCATTACAGTTAGCGCGAGTCTACGCAACTATCGGCAGCTA

Query 97312         CGGCATTTATCGCCCACTGTCGATTACCAAAGTTGACCCCCCGGTTCCCGGTGAACGTGT
                    ||||||||||||||||||||||||||||||||||||||||||||||||||||||||||||
Sbjct 92726         CGGCATTTATCGCCCACTGTCGATTACCAAAGTTGACCCCCCGGTTCCCGGTGAACGTGT

Query 97372         CTTCCCGGAATCTATTGTCCGCACTGTGGTGCATATGATGGAAAGCGTGGCGCTACCGGG
                    |||||||||||| |||||||||||||||||||||||||||||||||||||||||||| ||
Sbjct 92786         CTTCCCGGAATCCATTGTCCGCACTGTGGTGCATATGATGGAAAGCGTGGCGCTACCAGG

Query 97432         TGGCGGCGGCGTGAAGGCGGCGATTAAAGGCTATCGTATTGCCATTAAAACCGGTACCGC
                     |||||||||||||||||||||||||||||||||||||| ||||||||||||||||||||
Sbjct 92846         CGGCGGCGGCGTGAAGGCGGCGATTAAAGGCTATCGTATCGCCATTAAAACCGGTACCGC

Query 97492         GAAAAAGGTCGGGCCGGACGGTCGCTACATCAATAAATATATTGCTTACACCGCAGGTGT
                    |||||||||||||||||||||||||||||||||||||||||||||||| |||||||| ||
Sbjct 92906         GAAAAAGGTCGGGCCGGACGGTCGCTACATCAATAAATATATTGCTTATACCGCAGGCGT

Query 97552         TGCGCCTGCGAGTCAGCCGCGCTTCGCGCTGGTTGTTGTTATCAACGATCCGCAGGCGGG
                    ||||||||||||||||||||||||||||||||||||||||||||||||||||||||||||
Sbjct 92966         TGCGCCTGCGAGTCAGCCGCGCTTCGCGCTGGTTGTTGTTATCAACGATCCGCAGGCGGG

Query 97612         TAAATACTACGGCGGCGCCGTTTCCGCGCCGGTCTTTGGTGCCATCATGGGCGGCGTATT
                    ||||||||||||||||||||||||||||||||||||||||||||||||||||||||||||
Sbjct 93026         TAAATACTACGGCGGCGCCGTTTCCGCGCCGGTCTTTGGTGCCATCATGGGCGGCGTATT

Query 97672         GCGAACCATGAACATCGAGCCGGATGCGCTGACAACGGGCGATAAAAATGAATTTGTGAT
                    ||| ||||||||||||||||||||||||||||||||||||||||||||||||||||||||
Sbjct 93086         GCGTACCATGAACATCGAGCCGGATGCGCTGACAACGGGCGATAAAAATGAATTTGTGAT

Query 97732         TAATCAAGGCGAGGGGACAGGTGGCAGATCGTAATTTGCGCGACCTTCTTGCTCCGTGGG
                    ||||||||||||||||||||||||||||||||||||||||||||||||||||||||||||
Sbjct 93146         TAATCAAGGCGAGGGGACAGGTGGCAGATCGTAATTTGCGCGACCTTCTTGCTCCGTGGG

Query 97792         TGCCAGACGCACCTTCGCGAGCACTGCGAGAGATGACACTCGACAGCCGTGTGGCTGCGG
                    ||||||||||||||||||||||||||||||||||||||||||||||||||||||||||||
Sbjct 93206         TGCCAGACGCACCTTCGCGAGCACTGCGAGAGATGACACTCGACAGCCGTGTGGCTGCGG

Query 97852         CGGGCGATCTCTTTGTAGCTGTAGTAGGTCATCAGGCGGACGGGCGTCGATATATCCCGC
                    ||||||||||||||||||||||||||||||||||||||||||||||||||||||||||||
Sbjct 93266         CGGGCGATCTCTTTGTAGCTGTAGTAGGTCATCAGGCGGACGGGCGTCGATATATCCCGC

Query 97912         AGGCGATAGCGCAAGGTGTGGCTGCCATTATTGCAGAGGCGAAAGGTGAGGCGACCGACG
                    ||||||||||||||||||||||||||||||||||||||||||||| |||||||||||| |
Sbjct 93326         AGGCGATAGCGCAAGGTGTGGCTGCCATTATTGCAGAGGCGAAAGATGAGGCGACCGATG

Query 97972         GTGAAATCCGTGAAATGCACGGCGTACCGGTCATCTATCTCAGCCAGCTCAACGAGCGTT
                    ||||||||||||||||||||||||||||||||||||||||||||||||||||||||||||
Sbjct 93386         GTGAAATCCGTGAAATGCACGGCGTACCGGTCATCTATCTCAGCCAGCTCAACGAGCGTT

Query 98032         TATCTGCACTGGCGGGCCGCTTTTACCATGAACCCTCTGACAATTTACGTCTCGTGGGCG
                    ||||||||||||||||||||||||||||||||||||||||||||||||||||||||||||
Sbjct 93446         TATCTGCACTGGCGGGCCGCTTTTACCATGAACCCTCTGACAATTTACGTCTCGTGGGCG

Query 98092         TAACGGGCACCAACGGCAAAACCACGACGACCCAGCTGCTGGCGCAGTGGAGCCAACTGC
                    |||||||||||||||||||||||||||| ||||||||| |||||||||||||||||||||
Sbjct 93506         TAACGGGCACCAACGGCAAAACCACGACTACCCAGCTGTTGGCGCAGTGGAGCCAACTGC

Query 98152         TTGGCGAAACCAGCGCGGTAATGGGCACCGTTGGTAACGGTCTGCTGGGGAAAGTGATCC
                    ||||||||| |||||||||||||||||||||||||||||| |||||||||||||||||||
Sbjct 93566         TTGGCGAAATCAGCGCGGTAATGGGCACCGTTGGTAACGGCCTGCTGGGGAAAGTGATCC

Query 98212         CGACAGAAAATACCACCGGTTCGGCAGTTGATGTTCAGCATGAGCTGGCGGGGCTGGTGG
                    ||||||||||||| |||||||||||||| |||||||||||||||||||||||||||||||
Sbjct 93626         CGACAGAAAATACAACCGGTTCGGCAGTCGATGTTCAGCATGAGCTGGCGGGGCTGGTGG

Query 98272         ATCAGGACGCGACTTTTTGCGCAATGGAAGTTTCCTCCCACGGGCTGGTACAGCACCGTG
                    |||||| |||||| ||||||||||||||||||||||||||||||||||||||||||||||
Sbjct 93686         ATCAGGGCGCGACGTTTTGCGCAATGGAAGTTTCCTCCCACGGGCTGGTACAGCACCGTG

Query 98332         TGGCGGCATTGAAATTTGCGGCGTCGGTCTTTACTAACTTAAGCCGCGATCACCTTGATT
                    |||||||||||||||||||||||||||||||||| |||||||||||||||||||||||||
Sbjct 93746         TGGCGGCATTGAAATTTGCGGCGTCGGTCTTTACCAACTTAAGCCGCGATCACCTTGATT

Query 98392         ATCATGGTGATATGGAACACTACGAAGCTGCGAAATGGCTGCTTTATTCTGAACATCATT
                    |||||||||||||||||||||||||||| ||||||||||||||||||||||| |||||||
Sbjct 93806         ATCATGGTGATATGGAACACTACGAAGCCGCGAAATGGCTGCTTTATTCTGAGCATCATT

Query 98452         GCGGTCAGGCGATTATTAATGCCGACGATGAAGTAGGCCGCCGCTGGCTGGCAAAACTGC
                    ||||||||||||||||||| |||||||||||||| |||||||||||||||||||||||||
Sbjct 93866         GCGGTCAGGCGATTATTAACGCCGACGATGAAGTGGGCCGCCGCTGGCTGGCAAAACTGC

Query 98512         CGGATGCAGTTGCGGTATCAATGGAAGATCATATCAATCCGAACTGTCACGGACGCTGGT
                    |||| || |||||||||||||||||||||||||| |||||||||||||||||||||||||
Sbjct 93926         CGGACGCGGTTGCGGTATCAATGGAAGATCATATTAATCCGAACTGTCACGGACGCTGGT

Query 98572         TGAAAGCGACCGAAGTGAACTATCACGACAGCGGTGCGACTATTCGCTTTAGCTCAAGTT
                    |||||||||||||||||||||||||||||||||||||||| |||||||||||||||||||
Sbjct 93986         TGAAAGCGACCGAAGTGAACTATCACGACAGCGGTGCGACGATTCGCTTTAGCTCAAGTT

Query 98632         GGGGCGATGGCGAAATTGAAAGCCATCTGATGGGCGCTTTTAACGTCAGCAACCTGCTGC
                    ||||||||||||||||||||||||||||||||||||||||||||||||||||||||||||
Sbjct 94046         GGGGCGATGGCGAAATTGAAAGCCATCTGATGGGCGCTTTTAACGTCAGCAACCTGCTGC

Query 98692         TCGCGCTGGCGACGCTGCTGGCGCTGGGCTATCCACTGGCTGATCTGCTGAAAACCGCTG
                    ||||||||||||| ||| |||| || |||||||||||||||||||||||||||||||| |
Sbjct 94106         TCGCGCTGGCGACACTGTTGGCACTCGGCTATCCACTGGCTGATCTGCTGAAAACCGCCG

Query 98752         CTCGTCTGCAACCGGTTTGCGGACGTATGGAAGTGTTCACTGCGCCAGGCAAACCGACGG
                    | ||||||||||||||||||||||||||||||||||||||||||||||||||||||||||
Sbjct 94166         CGCGTCTGCAACCGGTTTGCGGACGTATGGAAGTGTTCACTGCGCCAGGCAAACCGACGG

Query 98812         TGGTGGTGGATTACGCGCATACGCCGGATGCACTGGAAAAAGCCTTACAGGCGGCGCGTC
                    ||||||||||||||||||||||||||||||||||||||||||||||||||||||||||||
Sbjct 94226         TGGTGGTGGATTACGCGCATACGCCGGATGCACTGGAAAAAGCCTTACAGGCGGCGCGTC

Query 98872         TGCACTGTGCGGGCAAGCTGTGGTGTGTCTTTGGCTGTGGTGGCGATCGCGATAAAGGTA
                    ||||||||||||||||||||||||||||||||||||||||||||||||||||||||||||
Sbjct 94286         TGCACTGTGCGGGCAAGCTGTGGTGTGTCTTTGGCTGTGGTGGCGATCGCGATAAAGGTA

Query 98932         AGCGTCCACTGATGGGCGCAATTGCCGAAGAGTTTGCTGATGTGGCGGTGGTGACGGACG
                    |||||||||||||||||||||||||||||||||||||||| |||||||||||||||||||
Sbjct 94346         AGCGTCCACTGATGGGCGCAATTGCCGAAGAGTTTGCTGACGTGGCGGTGGTGACGGACG

Query 98992         ATAATCCGCGTACCGAAGAGCCGCGTGCCATCATCAACGATATTCTGGCGGGAATGTTAG
                    |||| |||||||||||||| ||||||||||||||||||||||||||||||||||||||||
Sbjct 94406         ATAACCCGCGTACCGAAGAACCGCGTGCCATCATCAACGATATTCTGGCGGGAATGTTAG

Query 99052         ATGCCGGACATGCCAAAGTGATGGAAGACCGTGCTGAAGCGGTGACTTGCGCCGTTATGC
                    ||||||||||||||||||||||||||| ||||||||||||||||||||||||||||||||
Sbjct 94466         ATGCCGGACATGCCAAAGTGATGGAAGGCCGTGCTGAAGCGGTGACTTGCGCCGTTATGC

Query 99112         AGGCTAAAGAGAACGATGTGGTGCTGGTCGCGGGCAAAGGCCATGAAGATTACCAGATTG
                    ||||||||||||| |||||||| |||||||||||||||||||||||||||||||||||||
Sbjct 94526         AGGCTAAAGAGAATGATGTGGTACTGGTCGCGGGCAAAGGCCATGAAGATTACCAGATTG

Query 99172         TTGGCAATCAGCGTCTGGACTACTCCGATCGCGTCACGGTGGCGCGTCTGCTGGGGGTGA
                    ||||||||||||||||||||||||||||||||||||||||||||||||||||||||||||
Sbjct 94586         TTGGCAATCAGCGTCTGGACTACTCCGATCGCGTCACGGTGGCGCGTCTGCTGGGGGTGA

Query 99232         TTGCATGATTAGCGTAACCCTTAGCCAACTTACCGACATTCTCAACGGTGAACTGCAAGG
                    ||||||||||||||||||||||||||||||||||||||||||||||||||||||||||||
Sbjct 94646         TTGCATGATTAGCGTAACCCTTAGCCAACTTACCGACATTCTCAACGGTGAACTGCAAGG

Query 99292         TGCAGATATCACCCTTGATGCTGTAACCACTGATACCCGAAAACTGACGCCGGGCTGCCT
                    ||||||||||||||||||||||||||||||||||||||||||||||||||||||||||||
Sbjct 94706         TGCAGATATCACCCTTGATGCTGTAACCACTGATACCCGAAAACTGACGCCGGGCTGCCT

Query 99352         GTTTGTTGCCCTGAAAGGCGAACGTTTCGATGCTCATGATTTTGCCGACCAGGCGAAAGC
                    ||||||||||||||||||||||||||| ||||| || |||||||||||||||||||||||
Sbjct 94766         GTTTGTTGCCCTGAAAGGCGAACGTTTTGATGCCCACGATTTTGCCGACCAGGCGAAAGC

Query 99412         TGGCGGCGCAGGCGCACTACTGGTTAGCCGTCCGCTGGATATCGACCTGCCGCAGTTAAT
                    ||||||||||||||||||||||||||||||||||||||| ||||||||||||||||||||
Sbjct 94826         TGGCGGCGCAGGCGCACTACTGGTTAGCCGTCCGCTGGACATCGACCTGCCGCAGTTAAT

Query 99472         CGTCAAGGATACGCGTCTGGCGTTTGGTGAACTGGCTGCATGGGTTCGCCAGCAAGTTCC
                    ||||||||||||||||||||||||||||||||||||||||||||||||||||||||||||
Sbjct 94886         CGTCAAGGATACGCGTCTGGCGTTTGGTGAACTGGCTGCATGGGTTCGCCAGCAAGTTCC

Query 99532         GGCGCGCGTGGTTGCTCTGACAGGTTCCTCCGGCAAAACCTCCGTTAAAGAGATGACGGC
                    ||||||||||||||||||||| || |||||||||||||||||||||||||||||||||||
Sbjct 94946         GGCGCGCGTGGTTGCTCTGACGGGGTCCTCCGGCAAAACCTCCGTTAAAGAGATGACGGC

Query 99592         GGCGATTTTAAGCCAGTGCGGCAACACGCTTTATACGGCAGGCAATCTCAACAACGACAT
                    ||||||||||||||||||||||||||||||||||||||||||||||||||||||||||||
Sbjct 95006         GGCGATTTTAAGCCAGTGCGGCAACACGCTTTATACGGCAGGCAATCTCAACAACGACAT

Query 99652         CGGTGTACCGATGACGCTGTTGCGCTTAACGCCGGAATACGATTACGCAGTTATTGAACT
                    ||||||||||||||||||||||||||||||||||||||||||||||||||||||||||||
Sbjct 95066         CGGTGTACCGATGACGCTGTTGCGCTTAACGCCGGAATACGATTACGCAGTTATTGAACT

Query 99712         TGGCGCGAACCATCAGGGCGAAATTGTCTGGACTGTGAGTCTGACTCGCCCGGAAGCTGC
                    |||||||||||||||||||||||| | |||||||||||||||||||||||||||||||||
Sbjct 95126         TGGCGCGAACCATCAGGGCGAAATAGCCTGGACTGTGAGTCTGACTCGCCCGGAAGCTGC

Query 99772         GCTGGTCAACAACCTGGCAGCGGCGCATCTGGAAGGTTTTGGCTCGCTTGCGGGTGTCGC
                    ||||||||||||||||||||||||||||||||||||||||||||||||||||||||||||
Sbjct 95186         GCTGGTCAACAACCTGGCAGCGGCGCATCTGGAAGGTTTTGGCTCGCTTGCGGGTGTCGC

Query 99832         GAAAGCGAAAGGTGAAATCTTTAGCGGCCTGCCGGAAAACGGTATCGCCATTATGAACGC
                    ||||||||||||||||||||||||||||||||||||||||||||||||||||||||||||
Sbjct 95246         GAAAGCGAAAGGTGAAATCTTTAGCGGCCTGCCGGAAAACGGTATCGCCATTATGAACGC

Query 99892         CGACAACAACGACTGGCTGAACTGGCAGAGCGTAATTGGCTCACGCAAAGTGTGGCGTTT
                    ||||||||||||||||||||||||||||||||||||||||||||||||||||||||||||
Sbjct 95306         CGACAACAACGACTGGCTGAACTGGCAGAGCGTAATTGGCTCACGCAAAGTGTGGCGTTT

Query 99952         CTCACCTAATGCCGCCAACAGCGATTTCACCGCCACCAATATCCATGTGACTTCGCACGG
                    |||||| |||||||||||||||||||||||||||||||||||||||||||| ||||||||
Sbjct 95366         CTCACCCAATGCCGCCAACAGCGATTTCACCGCCACCAATATCCATGTGACCTCGCACGG

Query 100012        TACGGAATTTACCCTGCAAACCCCAACCGGTAGCGTGGATGTTCTGCTGCCGTTGCCGGG
                    ||||||||||||||| |||||||||||||||||||| |||||||||||||||||||||||
Sbjct 95426         TACGGAATTTACCCTACAAACCCCAACCGGTAGCGTCGATGTTCTGCTGCCGTTGCCGGG

Query 100072        GCGTCACAATATTGCGAATGCGCTGGCAGCCGCTGCGCTCTCCATGTCCGTGGGCGCAAC
                    ||||||||||||||||||||||||||||||||||||||||||||||||||||||||||||
Sbjct 95486         GCGTCACAATATTGCGAATGCGCTGGCAGCCGCTGCGCTCTCCATGTCCGTGGGCGCAAC

Query 100132        GCTTGATGCTATCAAAGCGGGGCTGGCAAATCTGAAAGCTGTTCCAGGCCGTTTGTTCCC
                    |||||||||||||||||||||||||||||||||||||||||||||||||||| |||||||
Sbjct 95546         GCTTGATGCTATCAAAGCGGGGCTGGCAAATCTGAAAGCTGTTCCAGGCCGTCTGTTCCC

Query 100192        CATTCAACTGGCAGAAAACCAGTTGCTGCTCGACGACTCCTACAACGCCAATGTCGGTTC
                    ||| ||||||||||||||||||||||||||||||||||||||||||||||||||||||||
Sbjct 95606         CATCCAACTGGCAGAAAACCAGTTGCTGCTCGACGACTCCTACAACGCCAATGTCGGTTC

Query 100252        AATGACCGCCGCTGTTCAGGTACTGGCTGAAATGCCGGGCTACCGCGTGCTGGTGGTGGG
                    |||||| || || || ||||||||||||||||||||||||||||||||||||||||||||
Sbjct 95666         AATGACTGCAGCAGTCCAGGTACTGGCTGAAATGCCGGGCTACCGCGTGCTGGTGGTGGG

Query 100312        CGATATGGCGGAACTGGGCGCTGAAAGCGAAGCCTGCCATGTACAGGTGGGCGAGGCGGC
                    ||||||||||||||||||||||||||||||||||||||||||||||||||||||||||||
Sbjct 95726         CGATATGGCGGAACTGGGCGCTGAAAGCGAAGCCTGCCATGTACAGGTGGGCGAGGCGGC

Query 100372        AAAAGCTGCTGGTATTGACCGCGTGTTAAGCGTGGGTAAACAAAGCCATGCTATCAGCAC
                    ||||||||||||||||||||||||||||||||||||||||||||||||||||||||||||
Sbjct 95786         AAAAGCTGCTGGTATTGACCGCGTGTTAAGCGTGGGTAAACAAAGCCATGCTATCAGCAC

Query 100432        CGCCAGCGGCGTTGGCGAACATTTTGCTGAGAAAACTGCGTTAATTACGCGTCTTAAATC
                    |||||||||||||||||||||||||||||| |||||||||||||||||||||||||||| 
Sbjct 95846         CGCCAGCGGCGTTGGCGAACATTTTGCTGATAAAACTGCGTTAATTACGCGTCTTAAATT

Query 100492        ACTGATTGCTGAGCAACAGGTAATTACGATTTTAGTTAAGGGTTCACGTAGTGCCGCCAT
                    ||||||||||||||||||||||||||||||||||||||||||||||||||||||||||||
Sbjct 95906         ACTGATTGCTGAGCAACAGGTAATTACGATTTTAGTTAAGGGTTCACGTAGTGCCGCCAT

Query 100552        GGAAGAGGTAGTACGCGCTTTACAGGAGAATGGGACATGTTAGTTTGGCTGGCCGAACAT
                    ||||||||||||||||||||||||||||||||||||||||||||||||||||||||||||
Sbjct 95966         GGAAGAGGTAGTACGCGCTTTACAGGAGAATGGGACATGTTAGTTTGGCTGGCCGAACAT

Query 100612        TTGGTCAAATATTATTCCGGCTTTAACGTCTTTTCCTATCTGACGTTTCGCGCCATCGTC
                    ||||||||||||||||||||||||||||||||||||||||||||||||||||||||||||
Sbjct 96026         TTGGTCAAATATTATTCCGGCTTTAACGTCTTTTCCTATCTGACGTTTCGCGCCATCGTC

Query 100672        AGCCTGCTGACCGCGCTGTTCATCTCATTGTGGATGGGCCCGCGTATGATTGCTCATTTG
                    ||||||||||||||||||||||||||||||||||||||||||||||||||||||||||||
Sbjct 96086         AGCCTGCTGACCGCGCTGTTCATCTCATTGTGGATGGGCCCGCGTATGATTGCTCATTTG

Query 100732        CAAAAACTTTCCTTTGGTCAGGTGGTGCGTAACGACGGTCCTGAATCACACTTCAGCAAG
                    ||||||||||||||||||||||||||||||||||||||||||||||||||||||||||||
Sbjct 96146         CAAAAACTTTCCTTTGGTCAGGTGGTGCGTAACGACGGTCCTGAATCACACTTCAGCAAG

Query 100792        CGCGGTACGCCGACCATGGGCGGGATTATGATCCTGACGGCGATTGTGATCTCCGTACTG
                    ||||||||||||||||||||||||||||||||||||||||||||||||||||||||||||
Sbjct 96206         CGCGGTACGCCGACCATGGGCGGGATTATGATCCTGACGGCGATTGTGATCTCCGTACTG

Query 100852        CTGTGGGCTTACCCGTCCAATCCGTACGTCTGGTGCGTGTTGGTGGTGCTGGTAGGTTAC
                    ||||||||||||||||||||||||||||||||||||||||||||||||||||||||||||
Sbjct 96266         CTGTGGGCTTACCCGTCCAATCCGTACGTCTGGTGCGTGTTGGTGGTGCTGGTAGGTTAC

Query 100912        GGTGTTATTGGCTTTGTTGATGATTATCGCAAAGTAGTGCGTAAAGACACCAAAGGGTTG
                    ||||||||||||||||||||||||||||||||||| ||||||||||||||||||||||||
Sbjct 96326         GGTGTTATTGGCTTTGTTGATGATTATCGCAAAGTGGTGCGTAAAGACACCAAAGGGTTG

Query 100972        ATCGCTCGTTGGAAGTATTTCTGGATGTCGGTCATTGCGCTGGGTGTCGCCTTCGCGCTG
                    |||||||||||||||||||||||||||||||||||||||||||||||||||||||| |||
Sbjct 96386         ATCGCTCGTTGGAAGTATTTCTGGATGTCGGTCATTGCGCTGGGTGTCGCCTTCGCCCTG

Query 101032        TACCTTGTTGGCAAAGACACGCCCGCAACGCAGCTGGTGGTCCCATTCTTTAAAGATGTG
                    |||||||  |||||||||||||||||||||||||||||||||||||||||||||||||||
Sbjct 96446         TACCTTGCCGGCAAAGACACGCCCGCAACGCAGCTGGTGGTCCCATTCTTTAAAGATGTG

Query 101092        ATGCCGCAACTGGGGCTGTTCTACATTCTGCTGGCTTACTTCGTCATTGTGGGTACTGGC
                    |||||||| |||||||||||||||||||||||||||||||||||||||||||||||||||
Sbjct 96506         ATGCCGCAGCTGGGGCTGTTCTACATTCTGCTGGCTTACTTCGTCATTGTGGGTACTGGC

Query 101152        AACGCGGTAAACCTGACCGATGGTCTTGACGGTCTGGCAATTATGCCGACCGTATTTGTC
                    |||||||||||||||||||||||||| ||||| |||||||||||||||||||||||||||
Sbjct 96566         AACGCGGTAAACCTGACCGATGGTCTCGACGGCCTGGCAATTATGCCGACCGTATTTGTC

Query 101212        GCCGGTGGTTTTGCGCTGGTGGCGTGGGCGACCGGCAACATGAACTTTGCCAGCTATTTA
                    |||||||||||||||||||||||||||||||||||||| ||||||||||||||||| || 
Sbjct 96626         GCCGGTGGTTTTGCGCTGGTGGCGTGGGCGACCGGCAATATGAACTTTGCCAGCTACTTG

Query 101272        CACATACCATATCTGCGACACGCCGGGGAACTGGTTATTGTCTGTACCGCGATAGTCGGG
                    || ||||| |||||||||||||||||||||||||||||||||||||||||||||||||||
Sbjct 96686         CATATACCGTATCTGCGACACGCCGGGGAACTGGTTATTGTCTGTACCGCGATAGTCGGG

Query 101332        GCAGGGCTGGGCTTCCTGTGGTTTAACACCTATCCGGCGCAGGTCTTTATGGGCGATGTA
                    ||||| ||||||||||||||||||||||||||||||||||||||||||||||||||||||
Sbjct 96746         GCAGGACTGGGCTTCCTGTGGTTTAACACCTATCCGGCGCAGGTCTTTATGGGCGATGTA

Query 101392        GGTTCGCTGGCGTTAGGTGGTGCGTTAGGCATTATCGCCGTACTGCTGCGTCAGGAATTC
                    ||||||||||||||||||||||||||||||||||||||||||||||| ||||||||||||
Sbjct 96806         GGTTCGCTGGCGTTAGGTGGTGCGTTAGGCATTATCGCCGTACTGCTACGTCAGGAATTC

Query 101452        CTGCTGGTGATTATGGGGGGCGTGTTCGTGGTAGAAACGCTTTCCGTCATCCTGCAGGTC
                    |||||||||||||||||||||||||||||||||||||||||||| |||||||||||||||
Sbjct 96866         CTGCTGGTGATTATGGGGGGCGTGTTCGTGGTAGAAACGCTTTCTGTCATCCTGCAGGTC

Query 101512        GGCTCCTTTAAACTGCGCGGACAACGTATTTTCCGCATGGCACCGATTCATCACCACTAT
                    ||||||||||||||||||||||||||||||||||||||||||||||||||||||||||||
Sbjct 96926         GGCTCCTTTAAACTGCGCGGACAACGTATTTTCCGCATGGCACCGATTCATCACCACTAT

Query 101572        GAACTGAAAGGCTGGCCGGAACCGCGCGTCATTGTGCGTTTCTGGATTATTTCGCTGATG
                    ||||||||||||||||||||||||||||||||||||||||||||||||||||||||||||
Sbjct 96986         GAACTGAAAGGCTGGCCGGAACCGCGCGTCATTGTGCGTTTCTGGATTATTTCGCTGATG

Query 101632        CTGGTCCTGATTGGTCTGGCAACGCTGAAGGTACGTTAATCATGGCTGATTACCAGGGTA
                    ||||| |||||||||||||||||||||||||||||||||||||||||||||| |||||||
Sbjct 97046         CTGGTTCTGATTGGTCTGGCAACGCTGAAGGTACGTTAATCATGGCTGATTATCAGGGTA

Query 101692        AAAATGTTGTCATTATCGGCCTGGGCCTCACCGGGCTTTCCTGCGTGGACTTTTTCCTCG
                    ||||||| ||||||||||||||||||||||||||||||||||||||||||||||||||||
Sbjct 97106         AAAATGTCGTCATTATCGGCCTGGGCCTCACCGGGCTTTCCTGCGTGGACTTTTTCCTCG

Query 101752        CTCGCGGTGTGACGCCGCGCGTTATGGATACGCGTATGACACCGCCTGGCCTGGATAAAT
                    ||||||||||||||||||||||||||||||||||||||||||||||||||||||||||||
Sbjct 97166         CTCGCGGTGTGACGCCGCGCGTTATGGATACGCGTATGACACCGCCTGGCCTGGATAAAT

Query 101812        TACCCGAAGCCGTAGAACGCCACACGGGCAGTCTGAATGATGAATGGCTGATGGCGGCAG
                    ||||||||||||||||||||||||||||||||||||||||||||||||||||||||||||
Sbjct 97226         TACCCGAAGCCGTAGAACGCCACACGGGCAGTCTGAATGATGAATGGCTGATGGCGGCAG

Query 101872        ATCTGATTGTCGCCAGTCCCGGTATTGCACTGGCGCATCCATCCTTAAGCGCTGCCGCTG
                    ||||||||||||||||||||||||||||||||||||||||||||||||||||||||||||
Sbjct 97286         ATCTGATTGTCGCCAGTCCCGGTATTGCACTGGCGCATCCATCCTTAAGCGCTGCCGCTG

Query 101932        ATGCCGGAATCGAAATCGTTGGCGATATCGAGCTGTTCTGTCGCGAAGCACAAGCACCGA
                    ||||||||||||||||||||||||||||||||||||||||||||||||||||||||||||
Sbjct 97346         ATGCCGGAATCGAAATCGTTGGCGATATCGAGCTGTTCTGTCGCGAAGCACAAGCACCGA

Query 101992        TTGTGGCGATTACCGGTTCTAACGGCAAAAGCACGGTCACCACGCTAGTGGGTGAAATGG
                    ||||||||||||||||||||||||||||||||||||||||||||||||||||||||||||
Sbjct 97406         TTGTGGCGATTACCGGTTCTAACGGCAAAAGCACGGTCACCACGCTAGTGGGTGAAATGG

Query 102052        CGAAAGCGGCGGGGGTTAACGTTGGTGTGGGTGGCAATATTGGCCTGCCCGCGTTGATGC
                    ||||||||||||||||||||||||||||||||||||||||||||||||| ||||||||||
Sbjct 97466         CGAAAGCGGCGGGGGTTAACGTTGGTGTGGGTGGCAATATTGGCCTGCCTGCGTTGATGC

Query 102112        TGCTGGATGATGAGTGCGAACTGTACGTACTGGAACTGTCGAGCTTCCAGCTGGAAACCA
                    | |||||||||||||| ||||||||||| |||||||||||||||||||||||||||||||
Sbjct 97526         TACTGGATGATGAGTGTGAACTGTACGTGCTGGAACTGTCGAGCTTCCAGCTGGAAACCA

Query 102172        CCTCCAGCTTACAGGCGGTAGCAGCGACCATTCTGAACGTGACTGAAGATCATATGGATC
                    ||||||||||||||||||||||||||||||||||||||||||||||||||||||||||||
Sbjct 97586         CCTCCAGCTTACAGGCGGTAGCAGCGACCATTCTGAACGTGACTGAAGATCATATGGATC

Query 102232        GCTATCCGTTTGGTTTACAGCAATACCGTGCGGCAAAATTGCGTATTTACGAAAATGCGA
                    ||||||||||||||||||| || || ||||| |||||| |||| ||||||||||| ||||
Sbjct 97646         GCTATCCGTTTGGTTTACAACAGTATCGTGCAGCAAAACTGCGCATTTACGAAAACGCGA

Query 102292        AAGTTTGTGTCGTCAATGCTGATGATGCCTTAACAATGCCGATTCGCGGTGCGGATGAAC
                    ||||||| || || ||||||||||||||||||||||||||||||||||||||||||||||
Sbjct 97706         AAGTTTGCGTGGTTAATGCTGATGATGCCTTAACAATGCCGATTCGCGGTGCGGATGAAC

Query 102352        GCTGCGTCAGCTTTGGCGTCAACATGGGTGACTATCACCTGAATCATCAGCAGGGCGAAA
                    ||||||||||||||||||||||||||||||||||||||||||||||||||||||||||||
Sbjct 97766         GCTGCGTCAGCTTTGGCGTCAACATGGGTGACTATCACCTGAATCATCAGCAGGGCGAAA

Query 102412        CCTGGCTGCGGGTGAAAGGCGAGAAAGTGCTGAACGTGAAAGAAATGAAACTTTCCGGGC
                    ||||||||||||| |||||||||||||||||||| |||||||| ||||||||||||||||
Sbjct 97826         CCTGGCTGCGGGTTAAAGGCGAGAAAGTGCTGAATGTGAAAGAGATGAAACTTTCCGGGC

Query 102472        AGCATAACTACACCAATGCGCTGGCGGCGCTGGCGCTGGCAGATGCCGCAGGGTTACCGC
                    |||||||||||||||||||||||||||||||||||||||||||||| |||||||||||||
Sbjct 97886         AGCATAACTACACCAATGCGCTGGCGGCGCTGGCGCTGGCAGATGCTGCAGGGTTACCGC

Query 102532        GTGCCAGCAGCCTGAAAGCGTTAACCACATTCACTGGTCTGCCGCATCGCTTTGAAGTTG
                    ||||||||||||||||||||||||||||||||||||||||||||||||||||||||||||
Sbjct 97946         GTGCCAGCAGCCTGAAAGCGTTAACCACATTCACTGGTCTGCCGCATCGCTTTGAAGTTG

Query 102592        TGCTGGAGCATAACGGCGTACGTTGGATTAACGATTCGAAAGCGACCAACGTCGGCAGTA
                    ||||||||||||||||||||||||||||||||||||||||||||||||||||||||||||
Sbjct 98006         TGCTGGAGCATAACGGCGTACGTTGGATTAACGATTCGAAAGCGACCAACGTCGGCAGTA

Query 102652        CGGAAGCGGCGCTGAATGGCCTGCACGTAGACGGCACGCTGCATTTGTTGCTGGGCGGCG
                    ||||||||||||||||||||||||||||||||||||| ||||||||||||||||| ||||
Sbjct 98066         CGGAAGCGGCGCTGAATGGCCTGCACGTAGACGGCACACTGCATTTGTTGCTGGGTGGCG

Query 102712        ATGGTAAATCGGCGGACTTTAGCCCACTGGCGCGTTACCTGAATGGCGATAACGTACGTC
                    ||||||||||||||||||||||||||||||||||||||||||||||||||||||||||||
Sbjct 98126         ATGGTAAATCGGCGGACTTTAGCCCACTGGCGCGTTACCTGAATGGCGATAACGTACGTC

Query 102772        TGTATTGTTTCGGTCGTGACGGCGTGCAGCTGGCGGCGCTACGCCCGGAAGTGGCAGAAC
                    |||||||||||||||||||||||| |||||||||||||||||||||||||||||||||||
Sbjct 98186         TGTATTGTTTCGGTCGTGACGGCGCGCAGCTGGCGGCGCTACGCCCGGAAGTGGCAGAAC

Query 102832        AAACCGAAACTATGGAACAGGCGATGCGCTTGCTGGCTCCGCGTGTTCAGCCGGGCGATA
                    ||||||||||||||||||||||||||||||||||||||||||||||||||||||||||||
Sbjct 98246         AAACCGAAACTATGGAACAGGCGATGCGCTTGCTGGCTCCGCGTGTTCAGCCGGGCGATA

Query 102892        TGGTTCTACTCTCCCCGGCCTGTGCCAGCCTTGATCAGTTCAAGAACTTTGAACAACGAG
                    ||||||| |||||||| |||||||||||||||||||||||||||||||||||||||||||
Sbjct 98306         TGGTTCTGCTCTCCCCAGCCTGTGCCAGCCTTGATCAGTTCAAGAACTTTGAACAACGAG

Query 102952        GCAATGAGTTTGCCCGTCTGGCGAAGGAGTTAGGTTGATGCGTTTATCTCTCCCTCGCCT
                    ||||||||||||||||||||||||||||||||||||||||||||||||||||||||||||
Sbjct 98366         GCAATGAGTTTGCCCGTCTGGCGAAGGAGTTAGGTTGATGCGTTTATCTCTCCCTCGCCT

Query 103012        GAAAATGCCGCGCCTGCCAGGATTCAGTATCCTGGTCTGGATCTCCACGGCGCTAAAGGG
                    ||||||||||||||||||||||||||||||||||||||||||||||||||||||||||||
Sbjct 98426         GAAAATGCCGCGCCTGCCAGGATTCAGTATCCTGGTCTGGATCTCCACGGCGCTAAAGGG

Query 103072        CTGGGTGATGGGCTCGCGGGAAAAAGATACCGACAGCCTGATCATGTACGATCGCACCTT
                    ||||||||||||||||||||||||||||||||||||||||||||||||||||||||||||
Sbjct 98486         CTGGGTGATGGGCTCGCGGGAAAAAGATACCGACAGCCTGATCATGTACGATCGCACCTT

Query 103132        ACTGTGGCTGACCTTCGGCCTCGCGGCGATTGGCTTTATCATGGTGACCTCGGCGTCAAT
                    ||||||||||||||||||||||||||||||||||||||||||||||||||||||||||||
Sbjct 98546         ACTGTGGCTGACCTTCGGCCTCGCGGCGATTGGCTTTATCATGGTGACCTCGGCGTCAAT

Query 103192        GCCCATAGGGCAACGCTTAACCAACGATCCGTTCTTCTTCGCGAAGCGTGATGGTGTCTA
                    ||||||||||||||||||||||||||||||||||||||||||||||||||||||||||||
Sbjct 98606         GCCCATAGGGCAACGCTTAACCAACGATCCGTTCTTCTTCGCGAAGCGTGATGGTGTCTA

Query 103252        TCTGATTTTGGCGTTTATTCTGGCGATCATTACGCTGCGTCTGCCGATGGAGTTCTGGCA
                    ||||||||||||||||||||||||||||||||||||||||||||||||||||||||||||
Sbjct 98666         TCTGATTTTGGCGTTTATTCTGGCGATCATTACGCTGCGTCTGCCGATGGAGTTCTGGCA

Query 103312        ACGCTACAGTGCCACGATGCTGCTCGGATCTATCATCCTGCTGATGATCGTGCTGGTAGT
                    ||||||||||||||||||||||||||||||||||||||||||||||||||| ||||||||
Sbjct 98726         ACGCTACAGTGCCACGATGCTGCTCGGATCTATCATCCTGCTGATGATCGTCCTGGTAGT

Query 103372        GGGGAGCTCGGTTAAAGGGGCATCGCGTTGGATCGATCTCGGTTTGCTGCGTATCCAGCC
                    ||| ||||||||||||||||||||||||||||||||||||||||||||||||||||||||
Sbjct 98786         GGGTAGCTCGGTTAAAGGGGCATCGCGTTGGATCGATCTCGGTTTGCTGCGTATCCAGCC

Query 103432        TGCTGAGCTGACAAAACTGTCGCTGTTTTGCTATATCGCCAACTATCTGGTGCGTAAAGG
                    ||| ||||||||||||||||||||||||||||||||||||||||||||||||||||||||
Sbjct 98846         TGCGGAGCTGACAAAACTGTCGCTGTTTTGCTATATCGCCAACTATCTGGTGCGTAAAGG

Query 103492        TGACGAAGTACGTAATAACCTGCGCGGCTTCCTGAAACCGATGGGCGTGATTCTGGTGTT
                     |||||||||||||||||||||||||||||||||||||||||||||||||||||||||||
Sbjct 98906         CGACGAAGTACGTAATAACCTGCGCGGCTTCCTGAAACCGATGGGCGTGATTCTGGTGTT

Query 103552        GGCAGTGTTACTGCTGGCACAGCCAGACCTTGGTACGGTGGTGGTGTTGTTTGTGACTAC
                    ||||||||||||||||||||||||||||||||||||||||||||||||||||||||||||
Sbjct 98966         GGCAGTGTTACTGCTGGCACAGCCAGACCTTGGTACGGTGGTGGTGTTGTTTGTGACTAC

Query 103612        GCTGGCGATGTTGTTCCTGGCGGGAGCGAAATTGTGGCAGTTCATTGCCATTATCGGTAT
                    ||||||||||||||||||||||||||||||||||||||||||||||||||||||||||||
Sbjct 99026         GCTGGCGATGTTGTTCCTGGCGGGAGCGAAATTGTGGCAGTTCATTGCCATTATCGGTAT

Query 103672        GGGCATTTCAGCGGTTGTGTTGCTGATACTCGCCGAACCGTACCGTATCCGCCGTGTTAC
                    ||||||||||||||||||||||||||||||||||||||||||||||||||||||||||||
Sbjct 99086         GGGCATTTCAGCGGTTGTGTTGCTGATACTCGCCGAACCGTACCGTATCCGCCGTGTTAC

Query 103732        CGCATTCTGGAACCCGTGGGAAGATCCCTTTGGCAGCGGCTATCAGTTAACGCAATCGCT
                    ||||||||||||||||||||||||||||||||||||||||||||||||||||||||||||
Sbjct 99146         CGCATTCTGGAACCCGTGGGAAGATCCCTTTGGCAGCGGCTATCAGTTAACGCAATCGCT

Query 103792        GATGGCGTTTGGTCGCGGCGAACTGTGGGGACAAGGTTTAGGTAACTCTGTACAAAAACT
                    |||||||||||||||||||||||| ||||| ||||||||||||||||| |||||||||||
Sbjct 99206         GATGGCGTTTGGTCGCGGCGAACTTTGGGGGCAAGGTTTAGGTAACTCGGTACAAAAACT

Query 103852        GGAGTATCTGCCGGAAGCGCACACTGACTTTATTTTCGCCATTATCGGCGAAGAACTGGG
                    ||||||||||||||||||||||||||||||||||||||||||||||||||||||||||||
Sbjct 99266         GGAGTATCTGCCGGAAGCGCACACTGACTTTATTTTCGCCATTATCGGCGAAGAACTGGG

Query 103912        GTATGTCGGTGTGGTGCTGGCACTTTTAATGGTATTCTTCGTCGCTTTTCGCGCGATGTC
                    ||||||||||||||||||||||||||||||||||||||||||||||||||||||||||||
Sbjct 99326         GTATGTCGGTGTGGTGCTGGCACTTTTAATGGTATTCTTCGTCGCTTTTCGCGCGATGTC

Query 103972        GATTGGCCGTAAAGCATTAGAAATTGACCACCGTTTTTCCGGTTTTCTCGCCTGTTCTAT
                    ||||||||||||||||||||||||||||||||||||||||||||||||||||||||||||
Sbjct 99386         GATTGGCCGTAAAGCATTAGAAATTGACCACCGTTTTTCCGGTTTTCTCGCCTGTTCTAT

Query 104032        TGGCATCTGGTTTAGCTTCCAGGCGCTGGTTAACGTAGGCGCGGCGGCGGGGATGTTACC
                    ||||||||||||||||||||||||||||||||||||||||||||||||||||||||||||
Sbjct 99446         TGGCATCTGGTTTAGCTTCCAGGCGCTGGTTAACGTAGGCGCGGCGGCGGGGATGTTACC

Query 104092        GACCAAAGGTCTGACATTGCCGCTGATCAGTTACGGTGGTTCGAGCTTACTGATTATGTC
                    ||||||||||||||||||||||||||||||||||||||||||||||||||||||||||||
Sbjct 99506         GACCAAAGGTCTGACATTGCCGCTGATCAGTTACGGTGGTTCGAGCTTACTGATTATGTC
[truncated: 17,757,656 more chars]
