# Supplementary material for: Pairwise Heuristic Sequence Alignment Algorithm Based on Deep Reinforcement Learning
Source: IEEE Open J Eng Med Biol. 2021 Jan 29;2:36–43. doi: 10.1109/OJEMB.2021.3055424 (PMC8901008; doi:10.1109/OJEMB.2021.3055424)
Supplement: Three supplementary materials are attached to the submitted manuscript. First, we offer the detailed process of the DQNalign in Supplementary material S1. Then, the additional figures and tables are listed in the Supplementary material S2. Finally, the alignment results of the DQNalign are attached  [file ojemb-3055424-mm.zip › OJEMB-3055424-MM/10022021082020_DQNalignOJEMB20210126SupplementaryS3/Supplementary S3/HEV_DDDQN/result20200712173946_0_1.txt]

DQNalign Project v1.0
Pairwise alignment algorithm with deep reinforcement learning based heuristic alignment agent
Sequence 1 : HEV_0, length : 7207
Sequence 2 : HEV_1, length : 7194

Alignment results:
Exact matches: 7088
Gaps: 0

Query 0             AGGCAGACCACATATGTGGTCGATGCCATGGAGGCCCATCAGTTTATTAAGGCTCCTGGC
                    ||||||||||||||||||||||||||||||||||||||||||||||||||||||| ||||
Sbjct 0             AGGCAGACCACATATGTGGTCGATGCCATGGAGGCCCATCAGTTTATTAAGGCTCATGGC

Query 60            ATCACTACTGCTATTGAGCAGGCTGCTCTAGCAGCGGCCAACTCTGCCCTGGCGAATGCT
                    |||||||||||||||||||||||||||||||| |||||||||||||||||||||||||||
Sbjct 60            ATCACTACTGCTATTGAGCAGGCTGCTCTAGCGGCGGCCAACTCTGCCCTGGCGAATGCT

Query 120           GTGGTAGTTAGGCCTTTTCTCTCTCACCAGCAGATTGAGATCCTCATTAACCTAATGCAA
                    ||||||||||||||||||||||||||||||||||||||||||||||||||||||||||||
Sbjct 120           GTGGTAGTTAGGCCTTTTCTCTCTCACCAGCAGATTGAGATCCTCATTAACCTAATGCAA

Query 180           CCTCGCCAGCTTGTTTTCCGCCCCGAGGTTTTCTGGAATCATCCCATCCAGCGTGTCATC
                    ||||||||||||||||||||||||||||||||||||||||||||||||||||||||||||
Sbjct 180           CCTCGCCAGCTTGTTTTCCGCCCCGAGGTTTTCTGGAATCATCCCATCCAGCGTGTCATC

Query 240           CATAACGAGCTGGAGCTTTACTGCCGCGCCCGCTCCGGCCGCTGTCTTGAAATTGGCGCC
                    ||||||||||||||||||||||||||||||||||||||||| ||||||||||||||||||
Sbjct 240           CATAACGAGCTGGAGCTTTACTGCCGCGCCCGCTCCGGCCGTTGTCTTGAAATTGGCGCC

Query 300           CATCCCCGCTCAATAAATGATAATCCTAATGTGGTCCACCGCTGCTTCCTCCGCCCTGTT
                    |||||||||||||||||||||||||||||||||||||||||||||||||||| |||||| 
Sbjct 300           CATCCCCGCTCAATAAATGATAATCCTAATGTGGTCCACCGCTGCTTCCTCCTCCCTGTC

Query 360           GGGCGTGATGTTCAGCGCTGGTATACTGCTCCCACTCGCGGGCCGGCTGCTAATTGCCGG
                    ||||||||||||||||||||||||||||||||||||||||||||||||||||||||||||
Sbjct 360           GGGCGTGATGTTCAGCGCTGGTATACTGCTCCCACTCGCGGGCCGGCTGCTAATTGCCGG

Query 420           CGTTCCGCGCTGCGCGGGCTTCCCGCTGCTGACCGCACTTACTGCCTCGACGGGTTTTCT
                    |||||||||||||||||||||||||||| |||||||||||||||||||||||||||||||
Sbjct 420           CGTTCCGCGCTGCGCGGGCTTCCCGCTGTTGACCGCACTTACTGCCTCGACGGGTTTTCT

Query 480           GGCTGTAACTTTCCCGCCGAGACTGGCATCGCCCTCTACTCCCTTCATGATATGTCACCA
                    |||||||||||||||||||| |||||||||||||||||||||||||||||||||||||||
Sbjct 480           GGCTGTAACTTTCCCGCCGAAACTGGCATCGCCCTCTACTCCCTTCATGATATGTCACCA

Query 540           TCTGATGTCGCCGAGGCCATGTTCCGCCATGGTATGACGCGGCTCTATGCCGCCCTCCAT
                    |||||||||||||||||||||||||||||||||||||||||||||||||| |||||||||
Sbjct 540           TCTGATGTCGCCGAGGCCATGTTCCGCCATGGTATGACGCGGCTCTATGCTGCCCTCCAT

Query 600           CTTCCGCCTGAGGTCCTGCTGCCCCCTGGCACATATCGCACCGCATCGTATTTGCTAATT
                    ||||||||||||||| ||||||| |||||||||||||||||||||||||||||||| |||
Sbjct 600           CTTCCGCCTGAGGTCTTGCTGCCTCCTGGCACATATCGCACCGCATCGTATTTGCTGATT

Query 660           CATGACGGTAGGCGCGTTGTGGTGACGTATGAGGGTGATACTAGTGCTGGTTACAACCAC
                    ||||||||||||||||||||||||||||||||||||||||||||||||||||| ||||||
Sbjct 660           CATGACGGTAGGCGCGTTGTGGTGACGTATGAGGGTGATACTAGTGCTGGTTATAACCAC

Query 720           GATGTCTCCAACTTGCGCTCCTGGATTAGAACCACCAAGGTTACCGGAGACCATCCCCTC
                    || |||||||||||||||||||||||||||||||||||||||||||||||||||||||||
Sbjct 720           GACGTCTCCAACTTGCGCTCCTGGATTAGAACCACCAAGGTTACCGGAGACCATCCCCTC

Query 780           GTTATCGAGCGGGTTAGGGCCATTGGCTGCCACTTTGTTCTCTTGCTCACGGCAGCCCCG
                    ||||||||||||||||||||||||||||||||||||||||||||||||||||||||||||
Sbjct 780           GTTATCGAGCGGGTTAGGGCCATTGGCTGCCACTTTGTTCTCTTGCTCACGGCAGCCCCG

Query 840           GAGCCATCACCTATGCCTTATGTTCCTTACCCCCGGTCTACCGAGGTCTATGTCCGATCG
                    ||||||||||||||||||||||| ||||||||||||||||||||||||||||||||||||
Sbjct 840           GAGCCATCACCTATGCCTTATGTCCCTTACCCCCGGTCTACCGAGGTCTATGTCCGATCG

Query 900           ATCTTCGGCCCGGGTGGCACCCCTTCCTTATTCCCAACCTCATGCTCCACTAAGTCGACC
                    ||||||||||||||||||||||||||||||||||||||||||||||||||||||||||||
Sbjct 900           ATCTTCGGCCCGGGTGGCACCCCTTCCTTATTCCCAACCTCATGCTCCACTAAGTCGACC

Query 960           TTCCATGCTGTCCCTGCCCATATTTGGGACCGTCTTATGCTGTTCGGGGCCACCTTGGAT
                    ||||||||||||||||||||||||||||||||||||||||||||||||||||||||||||
Sbjct 960           TTCCATGCTGTCCCTGCCCATATTTGGGACCGTCTTATGCTGTTCGGGGCCACCTTGGAT

Query 1020          GACCAAGCCTTTTGCTGCTCCCGTTTAATGACCTACCTTCGCGGCATTAGCTACAAGGTC
                    ||||||||||||||||||||||| ||||||||||||||||||||||||||||||||||| 
Sbjct 1020          GACCAAGCCTTTTGCTGCTCCCGCTTAATGACCTACCTTCGCGGCATTAGCTACAAGGTT

Query 1080          ACTGTTGGTACCCTTGTGGCTAATGAAGGCTGGAATGCCTCTGAGGACGCCCTCACAGCT
                    ||||||||||||||||||||||||||||||||||||||||||||||||||||||||||||
Sbjct 1080          ACTGTTGGTACCCTTGTGGCTAATGAAGGCTGGAATGCCTCTGAGGACGCCCTCACAGCT

Query 1140          GTTATCACTGCCGCCTACCTTACCATTTGCCACCAGCGGTATCTCCGCACCCAGGCTATA
                    || ||||||||||| |||||||||||||||||||||||||||||||||||||||||||||
Sbjct 1140          GTCATCACTGCCGCTTACCTTACCATTTGCCACCAGCGGTATCTCCGCACCCAGGCTATA

Query 1200          TCCAAGGGGATGCGTCGTCTGGAACGGGAGCATGCCCAGAAGTTTATAACACGCCTCTAC
                    |||||||||||||||||||||||||||||||||||||||||||||||||||| |||||||
Sbjct 1200          TCCAAGGGGATGCGTCGTCTGGAACGGGAGCATGCCCAGAAGTTTATAACACCCCTCTAC

Query 1260          AGCTGGCTCTTCGAGAAGTCCGGCCGTGATTACATCCCTGGCCGTCAGTTGGAGTTCTAC
                    |||||||||||||||||||||||||||||||||||||||||||| |||||||||||||||
Sbjct 1260          AGCTGGCTCTTCGAGAAGTCCGGCCGTGATTACATCCCTGGCCGCCAGTTGGAGTTCTAC

Query 1320          GCCCAGTGCAGGCGCTGGCTCTCCGCCGGCTTTCATCTTGATCCACGGGTGTTGGTTTTT
                    ||||||||||||||||||||||||||||||||||||||||||||||||||||||||||||
Sbjct 1320          GCCCAGTGCAGGCGCTGGCTCTCCGCCGGCTTTCATCTTGATCCACGGGTGTTGGTTTTT

Query 1380          GACGAGTCGGCCCCCTGCCATTGTAGGACCGCGATCCGTAAGGCGCTCTCAAAGTTTTGC
                    ||||||||||||||||||| ||||||||||||||||||||||||||||||||||||||||
Sbjct 1380          GACGAGTCGGCCCCCTGCCGTTGTAGGACCGCGATCCGTAAGGCGCTCTCAAAGTTTTGC

Query 1440          TGCTTCATGAAGTGGCTTGGTCAGGAGTGCACCTGCTTCCTTCAGCCTGCAGAAGGCGCC
                    ||||||||||||||||||||||||||||||||||| ||||| |||||||||||||||| |
Sbjct 1440          TGCTTCATGAAGTGGCTTGGTCAGGAGTGCACCTGTTTCCTCCAGCCTGCAGAAGGCGTC

Query 1500          GTCGGCGACCAGGGTCATGATAATGAAGCCTATGAGGGGTCCGATGTTGACCCTGCTGAG
                    ||||||||||||||||||||||||||||||||||||||||||||||||||||||||||||
Sbjct 1500          GTCGGCGACCAGGGTCATGATAATGAAGCCTATGAGGGGTCCGATGTTGACCCTGCTGAG

Query 1560          TCCGCCATTAGTGACATATCTGGGTCCTATGTCGTCCCTGGCACTGCCCTCCAACCGCTC
                    || |||||||||||||||||||||||||||||||||||||||||||||||||| ||||||
Sbjct 1560          TCTGCCATTAGTGACATATCTGGGTCCTATGTCGTCCCTGGCACTGCCCTCCAGCCGCTC

Query 1620          TACCAGGCCCTCGATCTCCCCGCTGAGATTGTGGCTCGCGCGGGCCGGCTGACCGCCACA
                    |||||||||||||||||||||||||||||||||||||||||||| |||||||||||||||
Sbjct 1620          TACCAGGCCCTCGATCTCCCCGCTGAGATTGTGGCTCGCGCGGGTCGGCTGACCGCCACA

Query 1680          GTAAAGGTCTCCCAGGTCGATGGGCGGATCGATTGCGAGACCCTTCTTGGTAACAAAACC
                    |||||||||||||||||||||||||||||||| |||||||||||||||||||| ||||||
Sbjct 1680          GTAAAGGTCTCCCAGGTCGATGGGCGGATCGACTGCGAGACCCTTCTTGGTAATAAAACC

Query 1740          TTTCGCACGTCGTTCGTTGACGGGGCGGTCTTAGAGACCAATGGCCCAGAGCGCCACAAT
                    |||||||||||||||||||||||||||||||||||| ||||||||||||||||| |||||
Sbjct 1740          TTTCGCACGTCGTTCGTTGACGGGGCGGTCTTAGAGGCCAATGGCCCAGAGCGCTACAAT

Query 1800          CTCTCCTTCGATGCCAGTCAGAGCACTATGGCCGCTGGCCCTTTCAGTCTCACCTATGCC
                    ||||||||||||||||||||||||||||||||||||||||||||||||||||||||||||
Sbjct 1800          CTCTCCTTCGATGCCAGTCAGAGCACTATGGCCGCTGGCCCTTTCAGTCTCACCTATGCC

Query 1860          GCCTCTGCAGCTGGGCTGGAGGTGCGCTATGTTGCTGCCGGGCTTGACCATCGGGCGGTT
                    ||||||||||||||||||||||||||||||||||||||||||||||||||||||||||||
Sbjct 1860          GCCTCTGCAGCTGGGCTGGAGGTGCGCTATGTTGCTGCCGGGCTTGACCATCGGGCGGTT

Query 1920          TTTGCCCCCGGTGTTTCACCCCGGTCAGCCCCCGGCGAGGTTACCGCCTTCTGCTCTGCC
                    ||||||||||||||||||||||||||||||||||||||||||||||||||||||||||||
Sbjct 1920          TTTGCCCCCGGTGTTTCACCCCGGTCAGCCCCCGGCGAGGTTACCGCCTTCTGCTCTGCC

Query 1980          CTATACAGGTTTAACCGTGAGGCCCAGCGCCATTCGCTGATCGGTAACTTATGGTTCCAT
                    ||||||||||| |||||||||||||||||||||||||||| |||||||||||||||||||
Sbjct 1980          CTATACAGGTTCAACCGTGAGGCCCAGCGCCATTCGCTGACCGGTAACTTATGGTTCCAT

Query 2040          CCTGAGGGACTCATTGGCCTCTTCGCCCCGTTTTCGCCCGGGCATGTTTGGGAGTCGGCT
                    ||||||||||||||||||||||||||||||||||||||||||||||||||||||||||||
Sbjct 2040          CCTGAGGGACTCATTGGCCTCTTCGCCCCGTTTTCGCCCGGGCATGTTTGGGAGTCGGCT

Query 2100          AATCCATTCTGTGGCGAGAGCACACTTTACACCCGTACTTGGTCGGAGGTTGATGCCGTC
                    ||||||||||||||||||||||||||||||||||||||||||||||||||||||||||||
Sbjct 2100          AATCCATTCTGTGGCGAGAGCACACTTTACACCCGTACTTGGTCGGAGGTTGATGCCGTC

Query 2160          TCTAGTCCAGCCCGGCCTGACTTAGGTTTTATGTCTGAGCCTTCTATACCTAGTAGGGCC
                    ||||||||||||||||||||||||||| ||||||||||||||||||||||||||||||||
Sbjct 2160          TCTAGTCCAGCCCGGCCTGACTTAGGTCTTATGTCTGAGCCTTCTATACCTAGTAGGGCC

Query 2220          GCCACGCCTACCCTGGCGGCCCCTCTACCCCCCCCTGCACCGGACCCTTCCCCCCCTCCC
                    ||||||||||||||||||| || ||||||||||||||||||||||||| |||||||||||
Sbjct 2220          GCCACGCCTACCCTGGCGGTCCTTCTACCCCCCCCTGCACCGGACCCTCCCCCCCCTCCC

Query 2280          TCTGCCCCGGCGCTTGCTGAGCCGGCTTCTGGCGCTACCGCCGGGGCCCCGGCCATAACT
                    |||||||||||||||| |||||||||||||||||||||||||||||||||||||||||| 
Sbjct 2280          TCTGCCCCGGCGCTTGATGAGCCGGCTTCTGGCGCTACCGCCGGGGCCCCGGCCATAACC

Query 2340          CACCAGACGGCCCGGCACCGCCGCCTGCTCTTCACCTACCCGGATGGCTCTAAGGTATTC
                    ||||||||||||||||||||||||||||||||||||||||||||||||||||||||||||
Sbjct 2340          CACCAGACGGCCCGGCACCGCCGCCTGCTCTTCACCTACCCGGATGGCTCTAAGGTATTC

Query 2400          GCCGGCTCGCTGTTCGAGTCGACATGCACGTGGCTCGTTAACGCGTCTAATGTTGACCAC
                    |||||||||||||||||||| |||||||||||||||||||||||||||||||||||||||
Sbjct 2400          GCCGGCTCGCTGTTCGAGTCCACATGCACGTGGCTCGTTAACGCGTCTAATGTTGACCAC

Query 2460          CGCCCTGGCGGCGGGCTTTGCCATGCATTTTACCAAAGGTACCCCGCCTCCTTTGATGCT
                    |||||||| |||||||| ||||||||||||||||||||||||||||||||||||||||||
Sbjct 2460          CGCCCTGGTGGCGGGCTCTGCCATGCATTTTACCAAAGGTACCCCGCCTCCTTTGATGCT

Query 2520          GCCTCTTTTGTGATGCGCGACGGCGCGGCCGCGTACACACTAACCCCCCGGCCAATAATT
                    ||||||||||||||||||||||||||||||||||||||||||||||||||||||||||||
Sbjct 2520          GCCTCTTTTGTGATGCGCGACGGCGCGGCCGCGTACACACTAACCCCCCGGCCAATAATT

Query 2580          CACGCTGTCGCCCCTGATTATAGGTTGGAACATAACCCAAAGAGGCTTGAGGCTGCTTAT
                    ||||||||||||||||||||||||||||||||||||||||||||||||||||||||||||
Sbjct 2580          CACGCTGTCGCCCCTGATTATAGGTTGGAACATAACCCAAAGAGGCTTGAGGCTGCTTAT

Query 2640          CGGGAAACTTGCTCCCGCCTCGGCACCGCTGCATACCCGCTCCTCGGGACCGGCATATAC
                    |||||||||||||||||||||||||||||||||||| |||||||||||||||||||||||
Sbjct 2640          CGGGAAACTTGCTCCCGCCTCGGCACCGCTGCATACTCGCTCCTCGGGACCGGCATATAC

Query 2700          CAGGTGCCGATCGGCCCCAGTTTTGACGCCTGGGAGCGGAACCACCGCCCCGGGGATGAG
                    ||||||||||||||||||||||||||||||||||||||||||||||||||||||||||||
Sbjct 2700          CAGGTGCCGATCGGCCCCAGTTTTGACGCCTGGGAGCGGAACCACCGCCCCGGGGATGAG

Query 2760          TTGTACCTTCCTGAGCTTGCTGCCAGATGGTTTGAGGCCAATAGGCCGACCCGCCCGACT
                    ||||||||||||||||||||||||||||||||||||||||||||||||||||||||||||
Sbjct 2760          TTGTACCTTCCTGAGCTTGCTGCCAGATGGTTTGAGGCCAATAGGCCGACCCGCCCGACT

Query 2820          CTCACTATAACTGAGGATGTTGCACGGACAGCGAATCTGGCCATCGAGCTTGACTCAGCC
                    |||||||||||||||||||||||||||||||||||||||||||||||||||||||| |||
Sbjct 2820          CTCACTATAACTGAGGATGTTGCACGGACAGCGAATCTGGCCATCGAGCTTGACTCTGCC

Query 2880          ACAGATGTCGGCCGGGCCTGTGCCGGCTGTCGGGTCACCCCCGGCGTTGTTCAGTACCAG
                    |||||||||||||||||||| |||||||||||||||||||||||||||||||||||||||
Sbjct 2880          ACAGATGTCGGCCGGGCCTGCGCCGGCTGTCGGGTCACCCCCGGCGTTGTTCAGTACCAG

Query 2940          TTTACTGCAGGTGTGCCTGGATCCGGCAAGTCCCGCTCTATCACCCAAGCCGATGTGGAC
                    ||||||||||||||||||||||||||||||||||||||||||||||||||||||||||||
Sbjct 2940          TTTACTGCAGGTGTGCCTGGATCCGGCAAGTCCCGCTCTATCACCCAAGCCGATGTGGAC

Query 3000          GTTGTCGTGGTCCCGACGCGTGAGTTGCGTAATGCCTGGCGCCGTCGCGGCTTTGCTGCT
                    ||||||||||||||||||||||||||||||||||||||||||||||||||||||||||||
Sbjct 3000          GTTGTCGTGGTCCCGACGCGTGAGTTGCGTAATGCCTGGCGCCGTCGCGGCTTTGCTGCT

Query 3060          TTTACCCCGCATACTGCCGCCAGAGTCACCCAGGGGCGCCGGGTTGTCATTGATGAGGCT
                    |||| |||||||||||||||||||||||||||||||||||||||||||||||||||||||
Sbjct 3060          TTTAACCCGCATACTGCCGCCAGAGTCACCCAGGGGCGCCGGGTTGTCATTGATGAGGCT

Query 3120          CCATCCCTCCCCCCTCACCTGCTGCTGCTCCACATGCAGCGGGCCGCCACCGTCCACCTT
                    |||||||||||||||||||||||||||||||||||||||||||||||||||||||| |||
Sbjct 3120          CCATCCCTCCCCCCTCACCTGCTGCTGCTCCACATGCAGCGGGCCGCCACCGTCCATCTT

Query 3180          CTTGGCGACCCGAACCAGATCCCAGCCATCGACTTTGAGCACGCTGGGCTCGTCCCCGCC
                    ||||||||||||||||||||||||||||||||||||||||||||||||||||| ||||||
Sbjct 3180          CTTGGCGACCCGAACCAGATCCCAGCCATCGACTTTGAGCACGCTGGGCTCGTACCCGCC

Query 3240          ATCAGGCCCGACTTAGGCCCCACCTCCTGGTGGCATGTTACCCATCGCTGGCCTGCGGAT
                    |||||||||||| ||||||||||||||||||||||||||||||||||||| || ||||||
Sbjct 3240          ATCAGGCCCGACCTAGGCCCCACCTCCTGGTGGCATGTTACCCATCGCTGCCCAGCGGAT

Query 3300          GTATGCGAGCTCATCCGTGGTGCATACCCCATGATCCAGACCACTAGCCGGGTTCTCCGT
                    ||||| ||||||||||||||||||||||||||||||||||||||||||||||||||||||
Sbjct 3300          GTATGTGAGCTCATCCGTGGTGCATACCCCATGATCCAGACCACTAGCCGGGTTCTCCGT

Query 3360          TCGTTGTTCTGGGGTGAGCCTGCCGTCGGGCAGAAACTAGTGTTCACCCAGGCGGCCAAG
                    ||| ||||||||||||||||||||||||||||||||||||||||||||||||||||||||
Sbjct 3360          TCGCTGTTCTGGGGTGAGCCTGCCGTCGGGCAGAAACTAGTGTTCACCCAGGCGGCCAAG

Query 3420          CCCGCCAACCCCGGCTCAGTGACGGTCCACGAGGCGCAGGGCGCTACCTACACGGAGACC
                     |||||||||||||||||||||||||||||||||||||||||||||||||||||||||||
Sbjct 3420          GCCGCCAACCCCGGCTCAGTGACGGTCCACGAGGCGCAGGGCGCTACCTACACGGAGACC

Query 3480          ACTATTATTGCCACAGCAGATGCCCGGGGCCTTATTCAGTCGTCTCGGGCTCATGCCATT
                    ||||||||||||||||||||||||||||||||||||||||||||||||||||||||||||
Sbjct 3480          ACTATTATTGCCACAGCAGATGCCCGGGGCCTTATTCAGTCGTCTCGGGCTCATGCCATT

Query 3540          GTTGCTCTGACGCGCCACACTGAGAAGTGCGTCATCATTGACGCACCAGGCCTGCTTCGC
                    |||||||||||||||||||||||||||| |||||||||||||||||||||||||||||||
Sbjct 3540          GTTGCTCTGACGCGCCACACTGAGAAGTTCGTCATCATTGACGCACCAGGCCTGCTTCGC

Query 3600          GAGGTGGGCATCTCCGATGCAATCGTTAATAACTTTTTCCTCGCTGGTGGCGAAATTGGT
                    ||||||||||||||||||||||||||||||||||||||||||||||||||||||||||||
Sbjct 3600          GAGGTGGGCATCTCCGATGCAATCGTTAATAACTTTTTCCTCGCTGGTGGCGAAATTGGT

Query 3660          CACCAGCGCCCATCAGTTATTCCCCGTGGCAACCCTGACGCCAATGTTGACACCCTGGCT
                    ||||||||||||||||||||||||||||||||||||||||||||||||||||||||||||
Sbjct 3660          CACCAGCGCCCATCAGTTATTCCCCGTGGCAACCCTGACGCCAATGTTGACACCCTGGCT

Query 3720          GCCTTCCCGCCGTCTTGCCAGATTAGTGCCTTCCATCAGTTGGCTGAGGAGCTTGGCCAC
                    ||||||||||||||||||||||||||||||||||||||||||||||||||||||||||||
Sbjct 3720          GCCTTCCCGCCGTCTTGCCAGATTAGTGCCTTCCATCAGTTGGCTGAGGAGCTTGGCCAC

Query 3780          AGACCTGTCCCTGTTGCAGCTGTTCTACCACCCTGCCCCGAGCTCGAACAGGGCCTTCTC
                    ||||||||||||||||||||||||||||||||||||||||||||||||||||||||||||
Sbjct 3780          AGACCTGTCCCTGTTGCAGCTGTTCTACCACCCTGCCCCGAGCTCGAACAGGGCCTTCTC

Query 3840          TACCTGCCCCAGGAGCTCACCACCTGTGATAGTGTCGTAACATTTGAATTAACAGACATT
                    ||||||||||||| ||||||| ||||||||||||||||||||||||||||||||||||||
Sbjct 3840          TACCTGCCCCAGGGGCTCACCGCCTGTGATAGTGTCGTAACATTTGAATTAACAGACATT

Query 3900          GTGCACTGCCGCATGGCCGCCCCGAGCCAGCGCAAGGCCGTGCTGTCCACACTCGTGGGC
                    ||||||||||||||||||||||||| ||||||||||||||||||||||||||| ||||||
Sbjct 3900          GTGCACTGCCGCATGGCCGCCCCGAACCAGCGCAAGGCCGTGCTGTCCACACTTGTGGGC

Query 3960          CGCTACGGCGGTCGCACAAAGCTCTACAATGCTTCCCACTCTGATGTTCGCGACTCTCTC
                    ||||||||| |||||||||||||||| |||||||||||||||||||| ||||||||||||
Sbjct 3960          CGCTACGGCCGTCGCACAAAGCTCTATAATGCTTCCCACTCTGATGTCCGCGACTCTCTC

Query 4020          GCCCGTTTTATCCCGGCCATTGGCCCCGTACAGGTTACAACTTGTGAATTGTACGAGCTA
                    |||||||||||||||||||||||||||||||||||||||||||||||| |||||||||||
Sbjct 4020          GCCCGTTTTATCCCGGCCATTGGCCCCGTACAGGTTACAACTTGTGAACTGTACGAGCTA

Query 4080          GTGGAGGCCATGGTCGAGAAGGGCCAGGATGGCTCCGCCGTCCTTGAGCTTGATCTTTGC
                    |||||||||||||||||||||||||||||||||||||||||||||||||| |||||||||
Sbjct 4080          GTGGAGGCCATGGTCGAGAAGGGCCAGGATGGCTCCGCCGTCCTTGAGCTCGATCTTTGC

Query 4140          AACCGTGACGTGTCCAGGATCACCTTCTTCCAGAAAGATTGTAACAAGTTCACCACAGGT
                    ||||||||||||||||||||||||||||||||||||||||||||||||||||||||||||
Sbjct 4140          AACCGTGACGTGTCCAGGATCACCTTCTTCCAGAAAGATTGTAACAAGTTCACCACAGGT

Query 4200          GAGACCATTGCCCATGGTAAAGTGGGCCAGGGCATCTCGGCCTGGAGCAAGACCTTCTGC
                    |||||||| |||||||||||||||||||||||||||||||||||||||||||||||||||
Sbjct 4200          GAGACCATCGCCCATGGTAAAGTGGGCCAGGGCATCTCGGCCTGGAGCAAGACCTTCTGC

Query 4260          GCCCTCTTTGGCCCTTGGTTCCGCGCTATTGAGAAGGCTATTCTGGCCCTGCTCCCTCAG
                    |||||||||||||||||||| |||||||||||||||||||||||||||||||||||||||
Sbjct 4260          GCCCTCTTTGGCCCTTGGTTTCGCGCTATTGAGAAGGCTATTCTGGCCCTGCTCCCTCAG

Query 4320          GGTGTGTTTTACGGTGATGCCTTTGATGACACCGTCTTCTCGGCGGCTGTGGCCGCAGCA
                    ||||||||||||||||||||||||||||||||||||||||||||||||||||||||||||
Sbjct 4320          GGTGTGTTTTACGGTGATGCCTTTGATGACACCGTCTTCTCGGCGGCTGTGGCCGCAGCA

Query 4380          AAGGCATCCATGGTGTTTGAGAATGACTTTTCTGAGTTTGACTCCACCCAGAATAACTTT
                    ||||||||||||||||||||||||||||||||||||||||||||||||||||||||||||
Sbjct 4380          AAGGCATCCATGGTGTTTGAGAATGACTTTTCTGAGTTTGACTCCACCCAGAATAACTTT

Query 4440          TCTCTGGGTCTAGAGTGTGCTATTATGGAGGAGTGTGGGATGCCGCAGTGGCTCATCCGC
                    |||||||| |||||||||||||||||||||||||||||||||||||||||||||||||||
Sbjct 4440          TCTCTGGGCCTAGAGTGTGCTATTATGGAGGAGTGTGGGATGCCGCAGTGGCTCATCCGC

Query 4500          CTGTATCACCTTATAAGGTCTGCGTGGATCTTGCAGGCCCCGAAGGAGTCTCTGCGAGGG
                     ||||||||||||||||||| |||||||||||||||||||||||||||||||||||||||
Sbjct 4500          TTGTATCACCTTATAAGGTCGGCGTGGATCTTGCAGGCCCCGAAGGAGTCTCTGCGAGGG

Query 4560          TTTTGGAAGAAACACTCCGGTGAGCCCGGCACTCTTCTATGGAATACTGTCTGGAATATG
                    ||||||||||||||||||||||||||||||||||||||||||||||||||||||||||||
Sbjct 4560          TTTTGGAAGAAACACTCCGGTGAGCCCGGCACTCTTCTATGGAATACTGTCTGGAATATG

Query 4620          GCCGTTATTACCCACTGTTATGACTTCCGCGATTTTCAGGTGGCTGCCTTTAAAGGTGAT
                    ||||||||||||||||||||||||||||||||||||||||||||||||||||||||||||
Sbjct 4620          GCCGTTATTACCCACTGTTATGACTTCCGCGATTTTCAGGTGGCTGCCTTTAAAGGTGAT

Query 4680          GATTCGATAGTGCTTTGCAGTGAGTATCGTCAGAGTCCAGGAGCTGCTGTCCTGATCGCC
                    ||||||||||||||||||||||||||||||||||||||||||||||||||||||||||||
Sbjct 4680          GATTCGATAGTGCTTTGCAGTGAGTATCGTCAGAGTCCAGGAGCTGCTGTCCTGATCGCC

Query 4740          GGCTGTGGCTTGAAGTTGAAGGTAGATTTCCGCCCGATCGGTTTGTATGCAGGTGTTGTG
                    ||||||||||||||||||||||| ||||||||||||||||||||||||||||||||||||
Sbjct 4740          GGCTGTGGCTTGAAGTTGAAGGTGGATTTCCGCCCGATCGGTTTGTATGCAGGTGTTGTG

Query 4800          GTGGCCCCCGGCCTTGGCGCGCTCCCTGATGTTGTGCGCTTCGCCGGCCGGCTTACCGAG
                    ||||||||||||||||||||||||||||||||||||||||||||||||||||||||||||
Sbjct 4800          GTGGCCCCCGGCCTTGGCGCGCTCCCTGATGTTGTGCGCTTCGCCGGCCGGCTTACCGAG

Query 4860          AAGAATTGGGGCCCTGGCCCTGAGCGGGCGGAGCAGCTCCGCCTCGCTGTTAGTGATTTC
                    ||||||||||||||||||||||||||||||||||||||||||||||||||||||||||||
Sbjct 4860          AAGAATTGGGGCCCTGGCCCTGAGCGGGCGGAGCAGCTCCGCCTCGCTGTTAGTGATTTC

Query 4920          CTCCGCAAGCTCACGAATGTAGCTCAGATGTGTGTGGATGTTGTTTCCCGTGTTTATGGG
                    ||||||||||||||||||||||||||||||||||||||||||||||||||||||||||||
Sbjct 4920          CTCCGCAAGCTCACGAATGTAGCTCAGATGTGTGTGGATGTTGTTTCCCGTGTTTATGGG

Query 4980          GTTTCCCCTGGACTCGTTCATAACCTGATTGGCATGCTACAGGCTGTTGCTGATGGCAAG
                    ||||||||||| || ||||||||||||||||| |||||||||||||||||||||||||||
Sbjct 4980          GTTTCCCCTGGGCTTGTTCATAACCTGATTGGTATGCTACAGGCTGTTGCTGATGGCAAG

Query 5040          GCACATTTCACTGAGTCAGTAAAACCAGTGCTCGACTTGACAAATTCAATCTTGTGTCGG
                    |||||||||||||||||||||||||| |||||||||||||||||||||||||||||||||
Sbjct 5040          GCACATTTCACTGAGTCAGTAAAACCGGTGCTCGACTTGACAAATTCAATCTTGTGTCGG

Query 5100          GTGGAATGAATAACATGTCTTTTGCTGCGCCCATGGGTTCGCGACCATGCGCCCTCGGCC
                    ||||||||||||||||||||||||||||||||||||||||||||||||||| ||||||||
Sbjct 5100          GTGGAATGAATAACATGTCTTTTGCTGCGCCCATGGGTTCGCGACCATGCGACCTCGGCC

Query 5160          TATTTTGTTGCTGCTCCTCATGTTTTTGCCTATGCTGCCCGCGCCACCGCCCGGTCAGCC
                    |||||||||||||||||||||||||||||||||| |||||||||||||||||||||||||
Sbjct 5160          TATTTTGTTGCTGCTCCTCATGTTTTTGCCTATGTTGCCCGCGCCACCGCCCGGTCAGCC

Query 5220          GTCTGGCCGCCGTCGTGGGCGGCGCAGCGGCGGTTCCGGCGGTGGTTTCTGGGGTGACCG
                    ||||||||||||||||||||||||||||||||||||||||||||||||||||||||||||
Sbjct 5220          GTCTGGCCGCCGTCGTGGGCGGCGCAGCGGCGGTTCCGGCGGTGGTTTCTGGGGTGACCG

Query 5280          GGTTGATTCTCAGCCCTTCGCAATCCCCTATATTCATCCAACCAACCCCTTCGCCCCCGA
                    ||||||||||||||||||||||||||||||||||||||||||||||||||||||||||||
Sbjct 5280          GGTTGATTCTCAGCCCTTCGCAATCCCCTATATTCATCCAACCAACCCCTTCGCCCCCGA

Query 5340          TGTCACCGCTGCGGCCGGGGCTGGACCTCGTGTTCGCCAACCCGCCCGACCACTCGGCTC
                    |||||||||||||||||||||||||||||||||||||||||| |||||||||||||||||
Sbjct 5340          TGTCACCGCTGCGGCCGGGGCTGGACCTCGTGTTCGCCAACCAGCCCGACCACTCGGCTC

Query 5400          CGCTTGGCGTGACCAGGCCCAGCGCCCCGCCGTTGCCTCACGTCGTAGACCTACCACAGC
                    ||||||||||||||||||||||||||||||||||||||||||||||||||||||||||||
Sbjct 5400          CGCTTGGCGTGACCAGGCCCAGCGCCCCGCCGTTGCCTCACGTCGTAGACCTACCACAGC

Query 5460          TGGGGCCGCGCCGCTAACCGCGGTCGCTCCGGCCCATGACACCCCGCCAGTGCCTGATGT
                    |||||||||||||||||||||||||||||| |||||||||||||||||||||||||||||
Sbjct 5460          TGGGGCCGCGCCGCTAACCGCGGTCGCTCCAGCCCATGACACCCCGCCAGTGCCTGATGT

Query 5520          CGACTCCCGCGGCGCCATCTTGCGCCGGCAGTATAACCTATCAACATCTCCCCTTACCTC
                    |||||| |||| |||||||||||||||||||||||| ||||||||||||||||| || ||
Sbjct 5520          CGACTCTCGCGCCGCCATCTTGCGCCGGCAGTATAATCTATCAACATCTCCCCTCACTTC

Query 5580          TTCCGTGGCCACCGGCACTAACCTGGTTCTTTATGCCGCCCCTCTTAGTCCGCTTTTACC
                    |||||||||||||||||||||||||||||||||||||||||||||||||||||| |||||
Sbjct 5580          TTCCGTGGCCACCGGCACTAACCTGGTTCTTTATGCCGCCCCTCTTAGTCCGCTCTTACC

Query 5640          CCTTCAGGACGGCACCAATACCCATATAATGGCCACGGAAGCTTCTAATTATGCCCAGTA
                     |||||||||||||||||||||||||||||||||||||||||||||||||||||||||||
Sbjct 5640          TCTTCAGGACGGCACCAATACCCATATAATGGCCACGGAAGCTTCTAATTATGCCCAGTA

Query 5700          CCGGGTTGCCCGTGCCACAATCCGTTACCGCCCGCTGGTCCCCAATGCTGTCGGCGGTTA
                    |||||||| |||||||||||||||||||||||||||||||||||||||||||||||||||
Sbjct 5700          CCGGGTTGTCCGTGCCACAATCCGTTACCGCCCGCTGGTCCCCAATGCTGTCGGCGGTTA

Query 5760          CGCCATCTCCATCTCATTCTGGCCACAGACCACCACCACCCCGACGTCCGTTGATATGAA
                     |||||||||||||||||||||||||||||||||||||||||||||||||||||||||||
Sbjct 5760          TGCCATCTCCATCTCATTCTGGCCACAGACCACCACCACCCCGACGTCCGTTGATATGAA

Query 5820          TTCAATAACCTCGACGGATGTTCGTATTTTAGTCCAGCCCGGCATAGCCTCTGAGCTTGT
                    ||||||||||||||||||||||||||||||||||||||||||||||||||||||||||||
Sbjct 5820          TTCAATAACCTCGACGGATGTTCGTATTTTAGTCCAGCCCGGCATAGCCTCTGAGCTTGT

Query 5880          GATCCCAAGTGAGCGCCTACACTATCGTAACCAAGGCTGGCGCTCCGTCGAGACCTCTGG
                    ||||||||||||||||||||||||||||||||||||||||||||||||||||||||||||
Sbjct 5880          GATCCCAAGTGAGCGCCTACACTATCGTAACCAAGGCTGGCGCTCCGTCGAGACCTCTGG

Query 5940          GGTGGCTGAGGAGGAGGCTACCTCTGGTCTTGTTATGCTTTGCATACATGGCTCACTCGT
                    |||||||||||||||||||||||||||||||||||||||||||||||||||||||| |||
Sbjct 5940          GGTGGCTGAGGAGGAGGCTACCTCTGGTCTTGTTATGCTTTGCATACATGGCTCACCCGT

Query 6000          AAATTCCTATACTAATACACCCTATACCGGTGCCCTCGGGCTGTTGGACTTTGCCCTTGA
                    ||||||||||||||| ||||||||||||||||||||||||||| ||||||||||||||||
Sbjct 6000          AAATTCCTATACTAACACACCCTATACCGGTGCCCTCGGGCTGCTGGACTTTGCCCTTGA

Query 6060          GCTTGAGTTTCGCAACCTTACCCCCGGTAACACCAATACGCGGGTCTCCCGTTATTCCAG
                    ||||||||||||||||||||||||||||||||||||||||||||||||||||||||||||
Sbjct 6060          GCTTGAGTTTCGCAACCTTACCCCCGGTAACACCAATACGCGGGTCTCCCGTTATTCCAG

Query 6120          CACTGCTCGCCACCGCCTTCGTCGCGGTGCGGACGGGACTGCCGAGCTCACCACCACGGC
                    ||||||||||||||||||||||||||||||||||||||||||||||||||||||||||||
Sbjct 6120          CACTGCTCGCCACCGCCTTCGTCGCGGTGCGGACGGGACTGCCGAGCTCACCACCACGGC

Query 6180          TGCTACCCGCTTTATGAAGGACCTCTATTTTACTAGTACTAATGGTGTCGGTGAGATCGG
                     |||||||||||||||||||||||||||||||||||||||||||||||||||||||||||
Sbjct 6180          CGCTACCCGCTTTATGAAGGACCTCTATTTTACTAGTACTAATGGTGTCGGTGAGATCGG

Query 6240          CCGCGGGATAGCCCTCACCCTGTTCAACCTTGCTGACACTCTGCTTGGCGGCCTGCCGAC
                    |||||||||||||||||||||||| |||||||||||||||||||||||||||||||||||
Sbjct 6240          CCGCGGGATAGCCCTCACCCTGTTTAACCTTGCTGACACTCTGCTTGGCGGCCTGCCGAC

Query 6300          AGAATTGATTTCGTCGGCTGGTGGCCAGCTGTTCTACTCCCGTCCCGTTGTCTCAGCCAA
                    |||||||||||||||||||||||||||||||||||||||||||||||| ||||| ||| |
Sbjct 6300          AGAATTGATTTCGTCGGCTGGTGGCCAGCTGTTCTACTCCCGTCCCGTCGTCTCGGCCCA

Query 6360          TGGCGAGCCGACTGTTAAGTTGTATACATCTGTAGAGAATGCTCAGCAGGATAAGGGTAT
                    ||||||||||||||||||||||||||||||||||||||||||||||||||||||||||||
Sbjct 6360          TGGCGAGCCGACTGTTAAGTTGTATACATCTGTAGAGAATGCTCAGCAGGATAAGGGTAT

Query 6420          TGCAATCCCGCATGACATTGACCTCGGAGAATCTCGTGTGGTTATTCAGGATTATGATAA
                    ||||||||||||||||||||||||||||||||||||||||||||||||||||||||| ||
Sbjct 6420          TGCAATCCCGCATGACATTGACCTCGGAGAATCTCGTGTGGTTATTCAGGATTATGACAA

Query 6480          CCAACATGAACAAGATCGGCCGACGCCTTCTCCAGCCCCATCGCGCCCTTTCTCTGTCCT
                    ||||||||||||||||||||||||||||||||||||||||||||||||||||||||||||
Sbjct 6480          CCAACATGAACAAGATCGGCCGACGCCTTCTCCAGCCCCATCGCGCCCTTTCTCTGTCCT

Query 6540          TCGAGCTAATGATGTGCTTTGGCTCTCTCTCACCGCTGCCGAGTATGACCAGTCCACTTA
                    ||||||||||||||||||||||||||||||||||||||||||||||||||||||||||||
Sbjct 6540          TCGAGCTAATGATGTGCTTTGGCTCTCTCTCACCGCTGCCGAGTATGACCAGTCCACTTA

Query 6600          TGGCTCTTCGACTGGCCCAGTTTATGTTTCTGACTCTGTGACCTTGGTTAATGTTGCGAC
                    |||||||||||||| |||||||||||||||||||||||||||||||||||||||||||||
Sbjct 6600          TGGCTCTTCGACTGCCCCAGTTTATGTTTCTGACTCTGTGACCTTGGTTAATGTTGCGAC

Query 6660          CGGCGCGCAGGCCGTTGCCCGGTCGCTCGATTGGACCAAGGTCACACTTGACGGTCGCCC
                    ||||||||||||||||||||||||||||||||||||||||||||||||||||||||||||
Sbjct 6660          CGGCGCGCAGGCCGTTGCCCGGTCGCTCGATTGGACCAAGGTCACACTTGACGGTCGCCC

Query 6720          CCTCTCCACCATCCAGCAGTACTCGAAGACCTTCTTTGTCCTGCCGCTCCGCGGTAAGCT
                    |||||||||||||||||||||| |||||||||||||||||||||||||||||||||||||
Sbjct 6720          CCTCTCCACCATCCAGCAGTACCCGAAGACCTTCTTTGTCCTGCCGCTCCGCGGTAAGCT

Query 6780          CTCTTTCTGGGAGGCAGGCACAACTAAAGCCGGGTACCCTTATAATTATAACACCACTGC
                    ||||||||||||||||||||||||||||||||||||||||||||||||||||||||||||
Sbjct 6780          CTCTTTCTGGGAGGCAGGCACAACTAAAGCCGGGTACCCTTATAATTATAACACCACTGC

Query 6840          TAGCGACCAACTGCTTGTCGAGAATGCCGCCGGGCACCGGGTCGCTATTTCCACTTACAC
                    ||||||||||||||||||||||||||||||||||||||||||||||||||||||||||||
Sbjct 6840          TAGCGACCAACTGCTTGTCGAGAATGCCGCCGGGCACCGGGTCGCTATTTCCACTTACAC

Query 6900          CACTAGCCTGGGTGCTGGTCCCGTCTCCATTTCTGCGGTTGCCGTTTTAGCCCCCCACTC
                    |||||||||||||||||||||||||||||| ||||||||||| |||||||||||||||||
Sbjct 6900          CACTAGCCTGGGTGCTGGTCCCGTCTCCATCTCTGCGGTTGCTGTTTTAGCCCCCCACTC

Query 6960          TGCGCTAGCATTGCTTGAGGATACCTTGGACTACCCTGCCCGCGCCCATACTTTTGATGA
                    |||||||||||||||||||||||||||||||||||||||| |||||||||||||||||||
Sbjct 6960          TGCGCTAGCATTGCTTGAGGATACCTTGGACTACCCTGCCTGCGCCCATACTTTTGATGA

Query 7020          TTTCTGCCCAGAGTGCCGCCCCCTTGGCCTTCAGGGCTGCGCTTTCCAGTCTACTGTCGC
                    ||||||||||||||||||||| |||||||| |||||||||||||||||||||||||||||
Sbjct 7020          TTTCTGCCCAGAGTGCCGCCCTCTTGGCCTCCAGGGCTGCGCTTTCCAGTCTACTGTCGC

Query 7080          TGAGCTTCAGCGCCTTAAGATGAAGGTGGGTAAAACTCGGGAGTTGTAGTTTATTTGCTT
                    ||||||||||||||||||||||||||||||||||||||||||||| |||||||| |||||
Sbjct 7080          TGAGCTTCAGCGCCTTAAGATGAAGGTGGGTAAAACTCGGGAGTTATAGTTTATCTGCTT

Query 7140          GTGCCCCCCTTCTTTCTGTTGCTTATTTCTCATTTCTGCGTTCCGCGCTCCCTG
                    |||||||||||||||||||||||||||||| |||||||||||||||||||||||
Sbjct 7140          GTGCCCCCCTTCTTTCTGTTGCTTATTTCTTATTTCTGCGTTCCGCGCTCCCTG
