# Supplementary material for: Pairwise Heuristic Sequence Alignment Algorithm Based on Deep Reinforcement Learning
Source: IEEE Open J Eng Med Biol. 2021 Jan 29;2:36–43. doi: 10.1109/OJEMB.2021.3055424 (PMC8901008; doi:10.1109/OJEMB.2021.3055424)
Supplement: Three supplementary materials are attached to the submitted manuscript. First, we offer the detailed process of the DQNalign in Supplementary material S1. Then, the additional figures and tables are listed in the Supplementary material S2. Finally, the alignment results of the DQNalign are attached  [file ojemb-3055424-mm.zip › OJEMB-3055424-MM/10022021082020_DQNalignOJEMB20210126SupplementaryS3/Supplementary S3/HEV_DDDQN/result20200712173946_0_10.txt]

DQNalign Project v1.0
Pairwise alignment algorithm with deep reinforcement learning based heuristic alignment agent
Sequence 1 : HEV_0, length : 7207
Sequence 2 : HEV_10, length : 7200

Alignment results:
Exact matches: 6746
Gaps: 2

Query 0             AGGCAGACCACATATGTGGTCGATGCCATGGAGGCCCATCAGTTTATTAAGGCTCCTGGC
                    ||||||||||||||||||||||||||||||||||||||||||||||||||||||||||||
Sbjct 0             AGGCAGACCACATATGTGGTCGATGCCATGGAGGCCCATCAGTTTATTAAGGCTCCTGGC

Query 60            ATCACTACTGCTATTGAGCAGGCTGCTCTAGCAGCGGCCAACTCTGCCCTGGCGAATGCT
                    |||||||||||||||||||||||||||||||||||||||||||||||||| |||||||||
Sbjct 60            ATCACTACTGCTATTGAGCAGGCTGCTCTAGCAGCGGCCAACTCTGCCCTTGCGAATGCT

Query 120           GTGGTAGTTAGGCCTTTTCTCTCTCACCAGCAGATTGAGATCCTCATTAACCTAATGCAA
                    |||||||||||||||||||||||||||||||||||||||||||| |||||||||||||||
Sbjct 120           GTGGTAGTTAGGCCTTTTCTCTCTCACCAGCAGATTGAGATCCTTATTAACCTAATGCAA

Query 180           CCTCGCCAGCTTGTTTTCCGCCCCGAGGTTTTCTGGAATCATCCCATCCAGCGTGTCATC
                    |||||||||||||||||||||||||||||||||||||| ||||||||||||||||| |||
Sbjct 180           CCTCGCCAGCTTGTTTTCCGCCCCGAGGTTTTCTGGAACCATCCCATCCAGCGTGTTATC

Query 240           CATAACGAGCTGGAGCTTTACTGCCGCGCCCGCTCCGGCCGCTGTCTTGAAATTGGCGCC
                    ||||| ||||||||||||||||| |||||||| ||||||||||| ||||||||||| |||
Sbjct 240           CATAATGAGCTGGAGCTTTACTGTCGCGCCCGTTCCGGCCGCTGCCTTGAAATTGGTGCC

Query 300           CATCCCCGCTCAATAAATGATAATCCTAATGTGGTCCACCGCTGCTTCCTCCGCCCTGTT
                    || |||||||||||||||||||| ||||||||||||||||||||||||||||||||||  
Sbjct 300           CACCCCCGCTCAATAAATGATAACCCTAATGTGGTCCACCGCTGCTTCCTCCGCCCTGCC

Query 360           GGGCGTGATGTTCAGCGCTGGTATACTGCTCCCACTCGCGGGCCGGCTGCTAATTGCCGG
                    ||||||||||||||||| ||||||||||| || || ||||||||||||||||||||||||
Sbjct 360           GGGCGTGATGTTCAGCGTTGGTATACTGCCCCTACCCGCGGGCCGGCTGCTAATTGCCGG

Query 420           CGTTCCGCGCTGCGCGGGCTTCCCGCTGCTGACCGCACTTACTGCCTCGACGGGTTTTCT
                    |||||||| ||||||||||| |||||||||||||||||||||||| ||||||||||||||
Sbjct 420           CGTTCCGCACTGCGCGGGCTCCCCGCTGCTGACCGCACTTACTGCTTCGACGGGTTTTCT

Query 480           GGCTGTAACTTTCCCGCCGAGACTGGCATCGCCCTCTACTCCCTTCATGATATGTCACCA
                    ||||||||||||||||||||||||||| |||||||||| || || |||||||||||||||
Sbjct 480           GGCTGTAACTTTCCCGCCGAGACTGGCGTCGCCCTCTATTCTCTCCATGATATGTCACCA

Query 540           TCTGATGTCGCCGAGGCCATGTTCCGCCATGGTATGACGCGGCTCTATGCCGCCCTCCAT
                    ||||||||||||||||| |||||||||||||||||||||||||| || || |||||||| 
Sbjct 540           TCTGATGTCGCCGAGGCTATGTTCCGCCATGGTATGACGCGGCTTTACGCTGCCCTCCAC

Query 600           CTTCCGCCTGAGGTCCTGCTGCCCCCTGGCACATATCGCACCGCATCGTATTTGCTAATT
                    || ||||||||||||||| |||||||||||||||| |||||||| ||||| ||||| || 
Sbjct 600           CTCCCGCCTGAGGTCCTGTTGCCCCCTGGCACATACCGCACCGCGTCGTACTTGCTGATC

Query 660           CATGACGGTAGGCGCGTTGTGGTGACGTATGAGGGTGATACTAGTGCTGGTTACAACCAC
                    |||||||| ||||||||||||||||||||||||||||| |||||||||||||| ||||||
Sbjct 660           CATGACGGCAGGCGCGTTGTGGTGACGTATGAGGGTGACACTAGTGCTGGTTATAACCAC

Query 720           GATGTCTCCAACTTGCGCTCCTGGATTAGAACCACCAAGGTTACCGGAGACCATCCCCTC
                    ||||| |||||| |||||||||||||||||||||| |||||||||||||||||||| |||
Sbjct 720           GATGTTTCCAACCTGCGCTCCTGGATTAGAACCACTAAGGTTACCGGAGACCATCCTCTC

Query 780           GTTATCGAGCGGGTTAGGGCCATTGGCTGCCACTTTGTTCTCTTGCTCACGGCAGCCCCG
                    || || |||||||||||||||||||||||||||||||| ||||| |||||||||||||||
Sbjct 780           GTCATTGAGCGGGTTAGGGCCATTGGCTGCCACTTTGTCCTCTTACTCACGGCAGCCCCG

Query 840           GAGCCATCACCTATGCCTTATGTTCCTTACCCCCGGTCTACCGAGGTCTATGTCCGATCG
                    ||||||||||||| ||| ||||||||||||||||||||||||||||||||||||||||||
Sbjct 840           GAGCCATCACCTACGCCCTATGTTCCTTACCCCCGGTCTACCGAGGTCTATGTCCGATCG

Query 900           ATCTTCGGCCCGGGTGGCACCCCTTCCTTATTCCCAACCTCATGCTCCACTAAGTCGA-C
                    +|||||||||||||||| ||||| ||| |||| |||||||||||||||||||||||||-|
Sbjct 899           -TCTTCGGCCCGGGTGGTACCCCCTCCCTATTTCCAACCTCATGCTCCACTAAGTCGACC

Query 959           CTTCCATGCTGTCCCTGCCCATATTTGGGACCGTCTTATGCTGTTCGGGGCCACCTTGGA
                    |||||||||||||||||||||||| ||||||||||| ||| |||||||||||||| | ||
Sbjct 959           CTTCCATGCTGTCCCTGCCCATATCTGGGACCGTCTCATGTTGTTCGGGGCCACCCTAGA

Query 1019          TGACCAAGCCTTTTGCTGCTCCCGTTTAATGACCTACCTTCGCGGCATTAGCTACAAGGT
                    ||||||||||||||||||||||||  ||||||| ||||| || |||||||||||||||||
Sbjct 1019          TGACCAAGCCTTTTGCTGCTCCCGCCTAATGACTTACCTCCGTGGCATTAGCTACAAGGT

Query 1079          CACTGTTGGTACCCTTGTGGCTAATGAAGGCTGGAATGCCTCTGAGGACGCCCTCACAGC
                     ||||| || |||||||| || |||||||||||||| |||||||||| ||| || |||||
Sbjct 1079          TACTGTGGGCACCCTTGTTGCCAATGAAGGCTGGAACGCCTCTGAGGTCGCTCTTACAGC

Query 1139          TGTTATCACTGCCGCCTACCTTACCATTTGCCACCAGCGGTATCTCCGCACCCAGGCTAT
                    ||| ||||||||||||||||||||||| |||||||||||||| |||||||| ||||||||
Sbjct 1139          TGTCATCACTGCCGCCTACCTTACCATCTGCCACCAGCGGTACCTCCGCACTCAGGCTAT

Query 1199          ATCCAAGGGGATGCGTCGTCTGGAACGGGAGCATGCCCAGAAGTTTATAACACGCCTCTA
                    ||| ||||||||||| |||||||| ||||||||||| |||||||||||||||||||||||
Sbjct 1199          ATCTAAGGGGATGCGCCGTCTGGAGCGGGAGCATGCTCAGAAGTTTATAACACGCCTCTA

Query 1259          CAGCTGGCTCTTCGAGAAGTCCGGCCGTGATTACATCCCTGGCCGTCAGTTGGAGTTCTA
                    ||| |||||||| |||||||||||||||||||| ||||| ||||||||||||||||||||
Sbjct 1259          CAGTTGGCTCTTTGAGAAGTCCGGCCGTGATTATATCCCCGGCCGTCAGTTGGAGTTCTA

Query 1319          CGCCCAGTGCAGGCGCTGGCTCTCCGCCGGCTTTCATCTTGATCCACGGGTGTTGGTTTT
                    ||| ||||| |||||||||||||| ||||||||||||||||| |||||||||||||||||
Sbjct 1319          CGCTCAGTGTAGGCGCTGGCTCTCGGCCGGCTTTCATCTTGACCCACGGGTGTTGGTTTT

Query 1379          TGACGAGTCGGCCCCCTGCCATTGTAGGACCGCGATCCGTAAGGCGCTCTCAAAGTTTTG
                    ||| ||||||||||||||||| |||||||| ||||| ||||||||| |||||||||||||
Sbjct 1379          TGATGAGTCGGCCCCCTGCCACTGTAGGACTGCGATTCGTAAGGCGGTCTCAAAGTTTTG

Query 1439          CTGCTTCATGAAGTGGCTTGGTCAGGAGTGCACCTGCTTCCTTCAGCCTGCAGAAGGCGC
                    ||| || ||||||||||| || |||||||||||||| ||||| || ||||||||||||||
Sbjct 1439          CTGTTTTATGAAGTGGCTGGGCCAGGAGTGCACCTGTTTCCTACAACCTGCAGAAGGCGC

Query 1499          CGTCGGCGACCAGGGTCATGATAATGAAGCCTATGAGGGGTCCGATGTTGACCCTGCTGA
                    ||||||||||||||| ||||| || || |||||||||||||| ||||| ||||| |||||
Sbjct 1499          CGTCGGCGACCAGGGCCATGACAACGAGGCCTATGAGGGGTCTGATGTCGACCCCGCTGA

Query 1559          GTCCGCCATTAGTGACATATCTGGGTCCTATGTCGTCCCTGGCACTGCCCTCCAACCGCT
                     ||||| ||||||||||||||||||||||| |||||||||||||||||||||||||||||
Sbjct 1559          ATCCGCTATTAGTGACATATCTGGGTCCTACGTCGTCCCTGGCACTGCCCTCCAACCGCT

Query 1619          CTACCAGGCCCTCGATCTCCCCGCTGAGATTGTGGCTCGCGCGGGCCGGCTGACCGCCAC
                     ||||| ||||| || ||||||||||||||||||||||| || |||||||||||||||||
Sbjct 1619          TTACCAAGCCCTTGACCTCCCCGCTGAGATTGTGGCTCGTGCAGGCCGGCTGACCGCCAC

Query 1679          AGTAAAGGTCTCCCAGGTCGATGGGCGGATCGATTGCGAGACCCTTCTTGGTAACAAAAC
                    ||||||||||||||||||||| |||||||||||||| ||||||||||| ||||| |||||
Sbjct 1679          AGTAAAGGTCTCCCAGGTCGACGGGCGGATCGATTGTGAGACCCTTCTCGGTAATAAAAC

Query 1739          CTTTCGCACGTCGTTCGTTGACGGGGCGGTCTTAGAGACCAATGGCCCAGAGCGCCACAA
                    ||| ||||||||||| |||||||||||||| |||||||| ||||||||||||||||||||
Sbjct 1739          CTTCCGCACGTCGTTTGTTGACGGGGCGGTTTTAGAGACTAATGGCCCAGAGCGCCACAA

Query 1799          TCTCTCCTTCGATGCCAGTCAGAGCACTATGGCCGCTGGCCCTTTCAGTCTCACCTATGC
                    |||||| || |||||||||||||||||||||||||| |||||||||||||||||||||||
Sbjct 1799          TCTCTCTTTTGATGCCAGTCAGAGCACTATGGCCGCCGGCCCTTTCAGTCTCACCTATGC

Query 1859          CGCCTCTGCAGCTGGGCTGGAGGTGCGCTATGTTGCTGCCGGGCTTGACCATCGGGCGGT
                    ||||||||| ||||||||||||||||||||||| ||||||||||||||||| ||||||||
Sbjct 1859          CGCCTCTGCTGCTGGGCTGGAGGTGCGCTATGTCGCTGCCGGGCTTGACCACCGGGCGGT

Query 1919          TTTTGCCCCCGGTGTTTCACCCCGGTCAGCCCCCGGCGAGGTTACCGCCTTCTGCTCTGC
                    |||||||||||| |||||||||||||||||||| |||||||| |||||||| || |||||
Sbjct 1919          TTTTGCCCCCGGCGTTTCACCCCGGTCAGCCCCTGGCGAGGTCACCGCCTTTTGTTCTGC

Query 1979          CCTATACAGGTTTAACCGTGAGGCCCAGCGCCATTCGCTGATCGGTAACTTATGGTTCCA
                    ||||||||||||||| || ||||||||||||| |||||| | |||||| || ||||||||
Sbjct 1979          CCTATACAGGTTTAATCGCGAGGCCCAGCGCCTTTCGCTCACCGGTAATTTTTGGTTCCA

Query 2039          TCCTGAGGGACTCATTGGCCTCTTCGCCCCGTTTTCGCCCGGGCATGTTTGGGAGTCGGC
                    ||||||||| ||| |||||| ||| ||||||||||| |||||||||||||||||||||||
Sbjct 2039          TCCTGAGGGGCTCCTTGGCCCCTTTGCCCCGTTTTCCCCCGGGCATGTTTGGGAGTCGGC

Query 2099          TAATCCATTCTGTGGCGAGAGCACACTTTACACCCGTACTTGGTCGGAGGTTGATGCCGT
                    ||||||||||||||| |||||||||||||||||||| |||||||||||||||||||| ||
Sbjct 2099          TAATCCATTCTGTGGAGAGAGCACACTTTACACCCGCACTTGGTCGGAGGTTGATGCTGT

Query 2159          CTCTAGTCCAGCCCGGCCTGACTTAGGTTTTATGTCTGAGCCTTCTATACCTAGTAGGGC
                     ||||||||||||| ||| |||||||||||||| ||||||||||||||||||||||||||
Sbjct 2159          TTCTAGTCCAGCCCAGCCCGACTTAGGTTTTATATCTGAGCCTTCTATACCTAGTAGGGC

Query 2219          CGCCACGCCTACCCTGGCGGCCCCTCTACCCCCCCCTGCACCGGACCCTTCCCCCCCTCC
                    |||||| | ||||| |||||||||||||||||||||||||||||| ||||||||  ||||
Sbjct 2219          CGCCACACTTACCCCGGCGGCCCCTCTACCCCCCCCTGCACCGGATCCTTCCCCTACTCC

Query 2279          CTCTGCCCCGGCGCTTGCTGAGCCGGCTTCTGGCGCTACCGCCGGGGCCCCGGCCATAAC
                    |||||| ||||||| || |||||||||| |||||||||||||| ||||||||||||||||
Sbjct 2279          CTCTGCTCCGGCGCGTGGTGAGCCGGCTCCTGGCGCTACCGCCCGGGCCCCGGCCATAAC

Query 2339          TCACCAGACGGCCCGGCACCGCCGCCTGCTCTTCACCTACCCGGATGGCTCTAAGGTATT
                     |||||| |||||||||| |||||||||||||| ||||||||||||||||||||||||||
Sbjct 2339          CCACCAGGCGGCCCGGCATCGCCGCCTGCTCTTTACCTACCCGGATGGCTCTAAGGTATT

Query 2399          CGCCGGCTCGCTGTTCGAGTCGACATGCACGTGGCTCGTTAACGCGTCTAATGTTGACCA
                    ||||||||||||||| ||||||||||| || |||||||||||||||||||||||||||||
Sbjct 2399          CGCCGGCTCGCTGTTTGAGTCGACATGTACCTGGCTCGTTAACGCGTCTAATGTTGACCA

Query 2459          CCGCCCTGGCGGCGGGCTTTGCCATGCATTTTACCAAAGGTACCCCGCCTCCTTTGATGC
                    |||||||||||| ||||| || |||||||||||||||||||||||||| |||||||||||
Sbjct 2459          CCGCCCTGGCGGTGGGCTCTGTCATGCATTTTACCAAAGGTACCCCGCATCCTTTGATGC

Query 2519          TGCCTCTTTTGTGATGCGCGACGGCGCGGCCGCGTACACACTAACCCCCCGGCCAATAAT
                    ||||||||||||||||||||||||||||||||| || ||| |||||||||||||||||||
Sbjct 2519          TGCCTCTTTTGTGATGCGCGACGGCGCGGCCGCCTATACATTAACCCCCCGGCCAATAAT

Query 2579          TCACGCTGTCGCCCCTGATTATAGGTTGGAACATAACCCAAAGAGGCTTGAGGCTGCTTA
                    |||||| ||||| ||||||||||||||||||||||||||||||| |||||||||||| ||
Sbjct 2579          TCACGCCGTCGCTCCTGATTATAGGTTGGAACATAACCCAAAGATGCTTGAGGCTGCCTA

Query 2639          TCGGGAAACTTGCTCCCGCCTCGGCACCGCTGCATACCCGCTCCTCGGGACCGGCATATA
                     ||||| ||||||||||||||||| |||||||||||||| ||||||||||||||||||||
Sbjct 2639          CCGGGAGACTTGCTCCCGCCTCGGTACCGCTGCATACCCACTCCTCGGGACCGGCATATA

Query 2699          CCAGGTGCCGATCGGCCCCAGTTTTGACGCCTGGGAGCGGAACCACCGCCCCGGGGATGA
                    ||||||||||||||| |||||||||||||||||||||||||| |||||||||||||||||
Sbjct 2699          CCAGGTGCCGATCGGTCCCAGTTTTGACGCCTGGGAGCGGAATCACCGCCCCGGGGATGA

Query 2759          GTTGTACCTTCCTGAGCTTGCTGCCAGATGGTTTGAGGCCAATAGGCCGACCCGCCCGAC
                    ||||||||||||||||||||||||||||||||| |||||||||||||||||| |||| ||
Sbjct 2759          GTTGTACCTTCCTGAGCTTGCTGCCAGATGGTTCGAGGCCAATAGGCCGACCTGCCCAAC

Query 2819          TCTCACTATAACTGAGGATGTTGCACGGACAGCGAATCTGGCCATCGAGCTTGACTCAGC
                    ||||||||||||||||||||||||||||||||| |||||||| ||||| |||||||||||
Sbjct 2819          TCTCACTATAACTGAGGATGTTGCACGGACAGCAAATCTGGCTATCGAACTTGACTCAGC

Query 2879          CACAGATGTCGGCCGGGCCTGTGCCGGCTGTCGGGTCACCCCCGGCGTTGTTCAGTACCA
                    |||||| |||||||||||||||||||||||||| ||||||||||||||||| ||||||||
Sbjct 2879          CACAGACGTCGGCCGGGCCTGTGCCGGCTGTCGAGTCACCCCCGGCGTTGTGCAGTACCA

Query 2939          GTTTACTGCAGGTGTGCCTGGATCCGGCAAGTCCCGCTCTATCACCCAAGCCGATGTGGA
                    |||||| ||||||||||||||||||||||||||||||||||| ||||||||||| |||||
Sbjct 2939          GTTTACCGCAGGTGTGCCTGGATCCGGCAAGTCCCGCTCTATTACCCAAGCCGACGTGGA

Query 2999          CGTTGTCGTGGTCCCGACGCGTGAGTTGCGTAATGCCTGGCGCCGTCGCGGCTTTGCTGC
                    |||||||||||||||||| |||||||||||||||||||||||||| |||||||| |||||
Sbjct 2999          CGTTGTCGTGGTCCCGACCCGTGAGTTGCGTAATGCCTGGCGCCGCCGCGGCTTCGCTGC

Query 3059          TTTTACCCCGCATACTGCCGCCAGAGTCACCCAGGGGCGCCGGGTTGTCATTGATGAGGC
                    ||| |||||||| |||||||||||||||||||||||||||||||||||||||||||||||
Sbjct 3059          TTTCACCCCGCACACTGCCGCCAGAGTCACCCAGGGGCGCCGGGTTGTCATTGATGAGGC

Query 3119          TCCATCCCTCCCCCCTCACCTGCTGCTGCTCCACATGCAGCGGGCCGCCACCGTCCACCT
                     || ||||| ||||||||| ||||||||||||||||||||||||||||||||||||||||
Sbjct 3119          CCCGTCCCTTCCCCCTCACTTGCTGCTGCTCCACATGCAGCGGGCCGCCACCGTCCACCT

Query 3179          TCTTGGCGACCCGAACCAGATCCCAGCCATCGACTTTGAGCACGCTGGGCTCGTCCCCGC
                    |||||| |||||||| ||||||||||||||||||||||||||||| |||||||| |||||
Sbjct 3179          TCTTGGTGACCCGAATCAGATCCCAGCCATCGACTTTGAGCACGCCGGGCTCGTTCCCGC

Query 3239          CATCAGGCCCGACTTAGGCCCCACCTCCTGGTGGCATGTTACCCATCGCTGGCCTGCGGA
                    |||||||||||| || | ||||||||||||||||||||| ||||||||||| ||||||||
Sbjct 3239          CATCAGGCCCGATTTGGCCCCCACCTCCTGGTGGCATGTGACCCATCGCTGCCCTGCGGA

Query 3299          TGTATGCGAGCTCATCCGTGGTGCATACCCCATGATCCAGACCACTAGCCGGGTTCTCCG
                    |||||| ||||| |||||||| |||||||| ||||| ||||||||||| ||||| |||||
Sbjct 3299          TGTATGTGAGCTGATCCGTGGCGCATACCCTATGATTCAGACCACTAGTCGGGTCCTCCG

Query 3359          TTCGTTGTTCTGGGGTGAGCCTGCCGTCGGGCAGAAACTAGTGTTCACCCAGGCGGCCAA
                     ||||||||||||||||||||||| || |||||||||||||||||||||||||| || ||
Sbjct 3359          GTCGTTGTTCTGGGGTGAGCCTGCTGTTGGGCAGAAACTAGTGTTCACCCAGGCAGCTAA

Query 3419          GCCCGCCAACCCCGGCTCAGTGACGGTCCACGAGGCGCAGGGCGCTACCTACACGGAGAC
                    | ||||||||||||| |||||||||||||| ||||| ||||||||||||||||| |||||
Sbjct 3419          GGCCGCCAACCCCGGTTCAGTGACGGTCCATGAGGCACAGGGCGCTACCTACACAGAGAC

Query 3479          CACTATTATTGCCACAGCAGATGCCCGGGGCCTTATTCAGTCGTCTCGGGCTCATGCCAT
                     || ||||||||||| |||||||| || ||||| ||||||||||| || |||||||||||
Sbjct 3479          TACCATTATTGCCACGGCAGATGCTCGAGGCCTCATTCAGTCGTCCCGAGCTCATGCCAT

Query 3539          TGTTGCTCTGACGCGCCACACTGAGAAGTGCGTCATCATTGACGCACCAGGCCTGCTTCG
                    ||||||  ||||||||||||||||||||||||||||||||||||||||||||||||||||
Sbjct 3539          TGTTGCCTTGACGCGCCACACTGAGAAGTGCGTCATCATTGACGCACCAGGCCTGCTTCG

Query 3599          CGAGGTGGGCATCTCCGATGCAATCGTTAATAACTTTTTCCTCGCTGGTGGCGAAATTGG
                    |||||||||||||||||||||||||||||||||||||||||| |||||||||||||||||
Sbjct 3599          CGAGGTGGGCATCTCCGATGCAATCGTTAATAACTTTTTCCTTGCTGGTGGCGAAATTGG

Query 3659          TCACCAGCGCCCATCAGTTATTCCCCGTGGCAACCCTGACGCCAATGTTGACACCCTGGC
                     |||||||||||||| ||||| || || ||||| ||||||||||||||||||||| ||||
Sbjct 3659          CCACCAGCGCCCATCTGTTATCCCTCGCGGCAATCCTGACGCCAATGTTGACACCTTGGC

Query 3719          TGCCTTCCCGCCGTCTTGCCAGATTAGTGCCTTCCATCAGTTGGCTGAGGAGCTTGGCCA
                    ||||||||||||||||||||||||||| ||||||||||||||||||||||||||||||||
Sbjct 3719          TGCCTTCCCGCCGTCTTGCCAGATTAGCGCCTTCCATCAGTTGGCTGAGGAGCTTGGCCA

Query 3779          CAGACCTGTCCCTGTTGCAGCTGTTCTACCACCCTGCCCCGAGCTCGAACAGGGCCTTCT
                    |||||||| |||||| || ||||||||||| |||||||| ||||| ||||||||||||||
Sbjct 3779          CAGACCTGCCCCTGTCGCGGCTGTTCTACCGCCCTGCCCTGAGCTTGAACAGGGCCTTCT

Query 3839          CTACCTGCCCCAGGAGCTCACCACCTGTGATAGTGTCGTAACATTTGAATTAACAGACAT
                    |||||||||||| || ||||||||||||||||||||||||||||||||||||||||| ||
Sbjct 3839          CTACCTGCCCCAAGAACTCACCACCTGTGATAGTGTCGTAACATTTGAATTAACAGATAT

Query 3899          TGTGCACTGCCGCATGGCCGCCCCGAGCCAGCGCAAGGCCGTGCTGTCCACACTCGTGGG
                    ||||||||| || |||||||||||||||||||||||||||||||||||||| || |||||
Sbjct 3899          TGTGCACTGTCGTATGGCCGCCCCGAGCCAGCGCAAGGCCGTGCTGTCCACGCTTGTGGG

Query 3959          CCGCTACGGCGGTCGCACAAAGCTCTACAATGCTTCCCACTCTGATGTTCGCGACTCTCT
                    ||  |||||| | |||||||||||||||||||| ||||||||||||||||||||||||||
Sbjct 3959          CCATTACGGCCGCCGCACAAAGCTCTACAATGCCTCCCACTCTGATGTTCGCGACTCTCT

Query 4019          CGCCCGTTTTATCCCGGCCATTGGCCCCGTACAGGTTACAACTTGTGAATTGTACGAGCT
                    |||||||||||||||||||||||||| ||||||||||||||| |||||||||||||||||
Sbjct 4019          CGCCCGTTTTATCCCGGCCATTGGCCACGTACAGGTTACAACCTGTGAATTGTACGAGCT

Query 4079          AGTGGAGGCCATGGTCGAGAAGGGCCAGGATGGCTCCGCCGTCCTTGAGCTTGATCTTTG
                    |||||||||||||||||||||||||||||| |||||||||||||||||||| || |||||
Sbjct 4079          AGTGGAGGCCATGGTCGAGAAGGGCCAGGACGGCTCCGCCGTCCTTGAGCTCGACCTTTG

Query 4139          CAACCGTGACGTGTCCAGGATCACCTTCTTCCAGAAAGATTGTAACAAGTTCACCACAGG
                     ||||| |||||||||||||||||||||||||||||||||||||| || |||||||| ||
Sbjct 4139          TAACCGCGACGTGTCCAGGATCACCTTCTTCCAGAAAGATTGTAATAAATTCACCACGGG

Query 4199          TGAGACCATTGCCCATGGTAAAGTGGGCCAGGGCATCTCGGCCTGGAGCAAGACCTTCTG
                     |||||||| |||||||||||||||||||||||||| ||||||||||| |||||||||||
Sbjct 4199          GGAGACCATCGCCCATGGTAAAGTGGGCCAGGGCATTTCGGCCTGGAGTAAGACCTTCTG

Query 4259          CGCCCTCTTTGGCCCTTGGTTCCGCGCTATTGAGAAGGCTATTCTGGCCCTGCTCCCTCA
                     ||||| || ||||| |||||||| ||||||||||||||||| |||||||||||||||||
Sbjct 4259          TGCCCTTTTCGGCCCCTGGTTCCGTGCTATTGAGAAGGCTATCCTGGCCCTGCTCCCTCA

Query 4319          GGGTGTGTTTTACGGTGATGCCTTTGATGACACCGTCTTCTCGGCGGCTGTGGCCGCAGC
                    |||||||||||| || ||||||||||||||||||||||||||||||||||||||||||||
Sbjct 4319          GGGTGTGTTTTATGGGGATGCCTTTGATGACACCGTCTTCTCGGCGGCTGTGGCCGCAGC

Query 4379          AAAGGCATCCATGGTGTTTGAGAATGACTTTTCTGAGTTTGACTCCACCCAGAATAACTT
                    || ||||||||||||||||||||||||||||||||||||||| |||||||||||||| ||
Sbjct 4379          AAGGGCATCCATGGTGTTTGAGAATGACTTTTCTGAGTTTGATTCCACCCAGAATAATTT

Query 4439          TTCTCTGGGTCTAGAGTGTGCTATTATGGAGGAGTGTGGGATGCCGCAGTGGCTCATCCG
                    |||  |||| ||||||||||||||||||| ||||||||||||||||||||||||||||||
Sbjct 4439          TTCCTTGGGCCTAGAGTGTGCTATTATGGTGGAGTGTGGGATGCCGCAGTGGCTCATCCG

Query 4499          CCTGTATCACCTTATAAGGTCTGCGTGGATCTTGCAGGCCCCGAAGGAGTCTCTGCGAGG
                    | |||| |||||||||||||||||||||||  ||||||||||||||||||| ||||||||
Sbjct 4499          CTTGTACCACCTTATAAGGTCTGCGTGGATTCTGCAGGCCCCGAAGGAGTCCCTGCGAGG

Query 4559          GTTTTGGAAGAAACACTCCGGTGAGCCCGGCACTCTTCTATGGAATACTGTCTGGAATAT
                    ||||||||||||||||||||||||||||||||| |||||||||||||| |||||||| ||
Sbjct 4559          GTTTTGGAAGAAACACTCCGGTGAGCCCGGCACCCTTCTATGGAATACAGTCTGGAACAT

Query 4619          GGCCGTTATTACCCACTGTTATGACTTCCGCGATTTTCAGGTGGCTGCCTTTAAAGGTGA
                    ||||||||| |||||||||||||| ||||||||| | |||||||| ||||||||||||||
Sbjct 4619          GGCCGTTATCACCCACTGTTATGATTTCCGCGATCTGCAGGTGGCCGCCTTTAAAGGTGA

Query 4679          TGATTCGATAGTGCTTTGCAGTGAGTATCGTCAGAGTCCAGGAGCTGCTGTCCTGATCGC
                    ||||||||||||||||||||||||||| |||||||| ||||| |||||||||||||| ||
Sbjct 4679          TGATTCGATAGTGCTTTGCAGTGAGTACCGTCAGAGCCCAGGGGCTGCTGTCCTGATTGC

Query 4739          CGGCTGTGGCTTGAAGTTGAAGGTAGATTTCCGCCCGATCGGTTTGTATGCAGGTGTTGT
                     ||||||||| | ||||||||||| |||||||| ||||| ||||||||||||||||||||
Sbjct 4739          TGGCTGTGGCCTAAAGTTGAAGGTGGATTTCCGTCCGATTGGTTTGTATGCAGGTGTTGT

Query 4799          GGTGGCCCCCGGCCTTGGCGCGCTCCCTGATGTTGTGCGCTTCGCCGGCCGGCTTACCGA
                    |||||||||||||||||||||||| ||||| || ||||||||||||||||||||||| ||
Sbjct 4799          GGTGGCCCCCGGCCTTGGCGCGCTTCCTGACGTCGTGCGCTTCGCCGGCCGGCTTACTGA

Query 4859          GAAGAATTGGGGCCCTGGCCCTGAGCGGGCGGAGCAGCTCCGCCTCGCTGTTAGTGATTT
                    ||||||||||||||||||||| ||||||||| ||||||||||||||||||| ||||||||
Sbjct 4859          GAAGAATTGGGGCCCTGGCCCCGAGCGGGCGAAGCAGCTCCGCCTCGCTGTGAGTGATTT

Query 4919          CCTCCGCAAGCTCACGAATGTAGCTCAGATGTGTGTGGATGTTGTTTCCCGTGTTTATGG
                     |||||||||||||||||||||||||||||||||||||||||||| || |||||||||||
Sbjct 4919          TCTCCGCAAGCTCACGAATGTAGCTCAGATGTGTGTGGATGTTGTCTCTCGTGTTTATGG

Query 4979          GGTTTCCCCTGGACTCGTTCATAACCTGATTGGCATGCTACAGGCTGTTGCTGATGGCAA
                    |||||||||||||||||||||||||||||||||||||||||||||||||||||| |||||
Sbjct 4979          GGTTTCCCCTGGACTCGTTCATAACCTGATTGGCATGCTACAGGCTGTTGCTGACGGCAA

Query 5039          GGCACATTTCACTGAGTCAGTAAAACCAGTGCTCGACTTGACAAATTCAATCTTGTGTCG
                    ||| ||||||||||||||||| || |||||||||||| |||||||||||||| |||||||
Sbjct 5039          GGCTCATTTCACTGAGTCAGTGAAGCCAGTGCTCGACCTGACAAATTCAATCCTGTGTCG

Query 5099          GGTGGAATGAATAACATGTCTTTTGCTGCGCCCATGGGTTCGCGACCATGCGCCCTCGGC
                    |||||||||||||||||||||| |||||||||||||||||||||||||||||||||||||
Sbjct 5099          GGTGGAATGAATAACATGTCTTCTGCTGCGCCCATGGGTTCGCGACCATGCGCCCTCGGC

Query 5159          CTATTTTGTTGCTGCTCCTCATGTTTTTGCCTATGCTGCCCGCGCCACCGCCCGGTCAGC
                    |||||||| || |||||||||||||| |||||||||||||||||||||||||||||||||
Sbjct 5159          CTATTTTGCTGTTGCTCCTCATGTTTCTGCCTATGCTGCCCGCGCCACCGCCCGGTCAGC

Query 5219          CGTCTGGCCGCCGTCGTGGGCGGCGCAGCGGCGGTTCCGGCGGTGGTTTCTGGGGTGACC
                    ||||||||||||| ||||||||||||||||||||||||||||||||||||||||||||||
Sbjct 5219          CGTCTGGCCGCCGCCGTGGGCGGCGCAGCGGCGGTTCCGGCGGTGGTTTCTGGGGTGACC

Query 5279          GGGTTGATTCTCAGCCCTTCGCAATCCCCTATATTCATCCAACCAACCCCTTCGCCCCCG
                    ||| ||||||||||||||||||||||||||||||||||||||||||||||||||||||||
Sbjct 5279          GGGCTGATTCTCAGCCCTTCGCAATCCCCTATATTCATCCAACCAACCCCTTCGCCCCCG

Query 5339          ATGTCACCGCTGCGGCCGGGGCTGGACCTCGTGTTCGCCAACCCGCCCGACCACTCGGCT
                    ||||||||||||||||||||||||||||||||||||||||||||||||||||||||||||
Sbjct 5339          ATGTCACCGCTGCGGCCGGGGCTGGACCTCGTGTTCGCCAACCCGCCCGACCACTCGGCT

Query 5399          CCGCTTGGCGTGACCAGGCCCAGCGCCCCGCCGTTGCCTCACGTCGTAGACCTACCACAG
                    ||||||||||||||||||||||||||||||||| ||||||||||||||||||||||||||
Sbjct 5399          CCGCTTGGCGTGACCAGGCCCAGCGCCCCGCCGCTGCCTCACGTCGTAGACCTACCACAG

Query 5459          CTGGGGCCGCGCCGCTAACCGCGGTCGCTCCGGCCCATGACACCCCGCCAGTGCCTGATG
                    ||||||||||||||||||||||||||||||||||||||||||||||||||||||||||||
Sbjct 5459          CTGGGGCCGCGCCGCTAACCGCGGTCGCTCCGGCCCATGACACCCCGCCAGTGCCTGATG

Query 5519          TCGACTCCCGCGGCGCCATCTTGCGCCGGCAGTATAACCTATCAACATCTCCCCTTACCT
                    | |||||||||||||||||| |||||||||||||||||||||||||||||||||||||||
Sbjct 5519          TTGACTCCCGCGGCGCCATCCTGCGCCGGCAGTATAACCTATCAACATCTCCCCTTACCT

Query 5579          CTTCCGTGGCCACCGGCACTAACCTGGTTCTTTATGCCGCCCCTCTTAGTCCGCTTTTAC
                    |||||||||||||||| || ||| |||||||||| ||||| |||||||| |||||| |||
Sbjct 5579          CTTCCGTGGCCACCGGTACAAACTTGGTTCTTTACGCCGCTCCTCTTAGCCCGCTTCTAC

Query 5639          CCCTTCAGGACGGCACCAATACCCATATAATGGCCACGGAAGCTTCTAATTATGCCCAGT
                    |||| ||||||||||||||||| ||||||||||| || ||||||||||||||||||||||
Sbjct 5639          CCCTCCAGGACGGCACCAATACTCATATAATGGCTACAGAAGCTTCTAATTATGCCCAGT

Query 5699          ACCGGGTTGCCCGTGCCACAATCCGTTACCGCCCGCTGGTCCCCAATGCTGTCGGCGGTT
                    |||||||||  ||||| ||||| || |||||||||||||||||||| ||||| || || |
Sbjct 5699          ACCGGGTTGTTCGTGCTACAATTCGCTACCGCCCGCTGGTCCCCAACGCTGTTGGTGGCT

Query 5759          ACGCCATCTCCATCTCATTCTGGCCACAGACCACCACCACCCCGACGTCCGTTGATATGA
                    |||||||||||||||| |||||||||||||||||||||||||||||||||||||| ||||
Sbjct 5759          ACGCCATCTCCATCTCGTTCTGGCCACAGACCACCACCACCCCGACGTCCGTTGACATGA

Query 5819          ATTCAATAACCTCGACGGATGTTCGTATTTTAGTCCAGCCCGGCATAGCCTCTGAGCTTG
                    |||||||||||||||| ||||||||||||||||||||||||||||||||||| |||| ||
Sbjct 5819          ATTCAATAACCTCGACTGATGTTCGTATTTTAGTCCAGCCCGGCATAGCCTCCGAGCATG

Query 5879          TGATCCCAAGTGAGCGCCTACACTATCGTAACCAAGGCTGGCGCTCCGTCGAGACCTCTG
                    | ||||||||||||||||||||||||||||||||||| |||||||| || |||||||| |
Sbjct 5879          TTATCCCAAGTGAGCGCCTACACTATCGTAACCAAGGTTGGCGCTCTGTTGAGACCTCCG

Query 5939          GGGTGGCTGAGGAGGAGGCTACCTCTGGTCTTGTTATGCTTTGCATACATGGCTCACTCG
                    ||||||| ||||||||||| ||||||||||||||||||||||||||||||||||||||||
Sbjct 5939          GGGTGGCGGAGGAGGAGGCCACCTCTGGTCTTGTTATGCTTTGCATACATGGCTCACTCG

Query 5999          TAAATTCCTATACTAATACACCCTATACCGGTGCCCTCGGGCTGTTGGACTTTGCCCTTG
                    |||| || |||||||||||||| ||||||||||||||||||||||||||||||||||| |
Sbjct 5999          TAAACTCTTATACTAATACACCTTATACCGGTGCCCTCGGGCTGTTGGACTTTGCCCTCG

Query 6059          AGCTTGAGTTTCGCAACCTTACCCCCGGTAACACCAATACGCGGGTCTCCCGTTATTCCA
                    | |||||||| |||||||| ||||||||||| ||||| ||||||||||||||||| ||||
Sbjct 6059          AACTTGAGTTCCGCAACCTCACCCCCGGTAATACCAACACGCGGGTCTCCCGTTACTCCA

Query 6119          GCACTGCTCGCCACCGCCTTCGTCGCGGTGCGGACGGGACTGCCGAGCTCACCACCACGG
                    ||||||| || |||||||||||||||||||| || |||||||||||||||||||||||||
Sbjct 6119          GCACTGCCCGTCACCGCCTTCGTCGCGGTGCAGATGGGACTGCCGAGCTCACCACCACGG

Query 6179          CTGCTACCCGCTTTATGAAGGACCTCTATTTTACTAGTACTAATGGTGTCGGTGAGATCG
                    ||||||||||||| ||||||||||||||||||||||||||||||||||||||||||||||
Sbjct 6179          CTGCTACCCGCTTCATGAAGGACCTCTATTTTACTAGTACTAATGGTGTCGGTGAGATCG

Query 6239          GCCGCGGGATAGCCCTCACCCTGTTCAACCTTGCTGACACTCTGCTTGGCGGCCTGCCGA
                    ||||||||||||| || |||||||| |||||||||||||| ||||||||||| || ||||
Sbjct 6239          GCCGCGGGATAGCGCTTACCCTGTTTAACCTTGCTGACACCCTGCTTGGCGGTCTACCGA

Query 6299          CAGAATTGATTTCGTCGGCTGGTGGCCAGCTGTTCTACTCCCGTCCCGTTGTCTCAGCCA
                    |||||||||||||||||||||||||||||||||||||||| || ||||| ||||||||||
Sbjct 6299          CAGAATTGATTTCGTCGGCTGGTGGCCAGCTGTTCTACTCTCGCCCCGTCGTCTCAGCCA

Query 6359          ATGGCGAGCCGACTGTTAAGTTGTATACATCTGTAGAGAATGCTCAGCAGGATAAGGGTA
                    |||||||||||||||||||| |||||||||||||||||||||||||||||||||||||||
Sbjct 6359          ATGGCGAGCCGACTGTTAAGCTGTATACATCTGTAGAGAATGCTCAGCAGGATAAGGGTA

Query 6419          TTGCAATCCCGCATGACATTGACCTCGGAGAATCTCGTGTGGTTATTCAGGATTATGATA
                    ||||||||||||||||||| |||||||| ||||||||||| |||||||||||||||||||
Sbjct 6419          TTGCAATCCCGCATGACATCGACCTCGGGGAATCTCGTGTAGTTATTCAGGATTATGATA

Query 6479          ACCAACATGAACAAGATCGGCCGACGCCTTCTCCAGCCCCATCGCGCCCTTTCTCTGTCC
                    |||||||||| || || || ||||| ||||| ||||||||||||||||| || |||||||
Sbjct 6479          ACCAACATGAGCAGGACCGACCGACACCTTCCCCAGCCCCATCGCGCCCCTTTTCTGTCC

Query 6539          TTCGAGCTAATGATGTGCTTTGGCTCTCTCTCACCGCTGCCGAGTATGACCAGTCCACTT
                    | ||||||||||||||||||||||| ||||||||||||||||||||||||||||||||||
Sbjct 6539          TCCGAGCTAATGATGTGCTTTGGCTTTCTCTCACCGCTGCCGAGTATGACCAGTCCACTT

Query 6599          ATGGCTCTTCGACTGGCCCAGTTTATGTTTCTGACTCTGTGACCTTGGTTAATGTTGCGA
                    | ||||||||||| |||||||| ||||| |||||||||||||||||||||||||| ||||
Sbjct 6599          ACGGCTCTTCGACCGGCCCAGTCTATGTCTCTGACTCTGTGACCTTGGTTAATGTAGCGA

Query 6659          CCGGCGCGCAGGCCGTTGCCCGGTCGCTCGATTGGACCAAGGTCACACTTGACGGTCGCC
                    ||||||||||||||||||||||||||||||| |||||||||||||||||||| |||||||
Sbjct 6659          CCGGCGCGCAGGCCGTTGCCCGGTCGCTCGACTGGACCAAGGTCACACTTGATGGTCGCC

Query 6719          CCCTCTCCACCATCCAGCAGTACTCGAAGACCTTCTTTGTCCTGCCGCTCCGCGGTAAGC
                    |||| ||||||| ||||||||| || ||||||||||||||||||||||||||||||||||
Sbjct 6719          CCCTTTCCACCACCCAGCAGTATTCAAAGACCTTCTTTGTCCTGCCGCTCCGCGGTAAGC

Query 6779          TCTCTTTCTGGGAGGCAGGCACAACTAAAGCCGGGTACCCTTATAATTATAACACCACTG
                    |||| || ||||||||||| || |||||||||||||||||||||||||||||||||||||
Sbjct 6779          TCTCCTTTTGGGAGGCAGGTACTACTAAAGCCGGGTACCCTTATAATTATAACACCACTG

Query 6839          CTAGCGACCAACTGCTTGTCGAGAATGCCGCCGGGCACCGGGTCGCTATTTCCACTTACA
                    |||| ||||||||||| || ||||||||||| ||||| ||||| ||||||||||||||||
Sbjct 6839          CTAGTGACCAACTGCTCGTTGAGAATGCCGCTGGGCATCGGGTTGCTATTTCCACTTACA

Query 6899          CCACTAGCCTGGGTGCTGGTCCCGTCTCCATTTCTGCGGTTGCCGTTTTAGCCCCCCACT
                    ||||||||||||||||||| |||||||| ||||| |||||||| ||||||||||||||||
Sbjct 6899          CCACTAGCCTGGGTGCTGGCCCCGTCTCTATTTCCGCGGTTGCTGTTTTAGCCCCCCACT

Query 6959          CTGCGCTAGCATTGCTTGAGGATACCTTGGACTACCCTGCCCGCGCCCATACTTTTGATG
                    |||||||||||||||||||||||||| |||||||||||||||||||||||||||| ||||
Sbjct 6959          CTGCGCTAGCATTGCTTGAGGATACCATGGACTACCCTGCCCGCGCCCATACTTTCGATG

Query 7019          ATTTCTGCCCAGAGTGCCGCCCCCTTGGCCTTCAGGGCTGCGCTTTCCAGTCTACTGTCG
                    | |||||||| |||||||||||||||||||| |||||||| ||||| |||||||||||||
Sbjct 7019          ACTTCTGCCCGGAGTGCCGCCCCCTTGGCCTCCAGGGCTGTGCTTTTCAGTCTACTGTCG

Query 7079          CTGAGCTTCAGCGCCTTAAGATGAAGGTGGGTAAAACTCGGGAGTTGTAGTTTATTTGCT
                    |||||||||||||||||||||||||||||||||||||||||||||| |||||||||||||
Sbjct 7079          CTGAGCTTCAGCGCCTTAAGATGAAGGTGGGTAAAACTCGGGAGTTATAGTTTATTTGCT

Query 7139          TGTGCCCCCCTTCTTTCTGTTGCTTATTTCTCATTTCTGCGTTCCGCGCTCCCTGAAAAA
                    ||||||||||||||||||||||||||||||||||||||||||||||||||||||||||||
Sbjct 7139          TGTGCCCCCCTTCTTTCTGTTGCTTATTTCTCATTTCTGCGTTCCGCGCTCCCTGAAAAA

Query 7199          A
                    |
Sbjct 7199          A
