# Supplementary material for: Pairwise Heuristic Sequence Alignment Algorithm Based on Deep Reinforcement Learning
Source: IEEE Open J Eng Med Biol. 2021 Jan 29;2:36–43. doi: 10.1109/OJEMB.2021.3055424 (PMC8901008; doi:10.1109/OJEMB.2021.3055424)
Supplement: Three supplementary materials are attached to the submitted manuscript. First, we offer the detailed process of the DQNalign in Supplementary material S1. Then, the additional figures and tables are listed in the Supplementary material S2. Finally, the alignment results of the DQNalign are attached  [file ojemb-3055424-mm.zip › OJEMB-3055424-MM/10022021082020_DQNalignOJEMB20210126SupplementaryS3/Supplementary S3/HEV_DDDQN/result20200712173946_0_11.txt]

DQNalign Project v1.0
Pairwise alignment algorithm with deep reinforcement learning based heuristic alignment agent
Sequence 1 : HEV_0, length : 7207
Sequence 2 : HEV_11, length : 7138

Alignment results:
Exact matches: 6664
Gaps: 0

Query 30            GAGGCCCATCAGTTTATTAAGGCTCCTGGCATCACTACTGCTATTGAGCAGGCTGCTCTA
                    ||||||||||||||||| ||||||||||||||||||||||||||||||||||||||||||
Sbjct 0             GAGGCCCATCAGTTTATCAAGGCTCCTGGCATCACTACTGCTATTGAGCAGGCTGCTCTA

Query 90            GCAGCGGCCAACTCTGCCCTGGCGAATGCTGTGGTAGTTAGGCCTTTTCTCTCTCACCAG
                    |||||||||||||||||||| |||||||||||||||||||||||||||||||||||||||
Sbjct 60            GCAGCGGCCAACTCTGCCCTTGCGAATGCTGTGGTAGTTAGGCCTTTTCTCTCTCACCAG

Query 150           CAGATTGAGATCCTCATTAACCTAATGCAACCTCGCCAGCTTGTTTTCCGCCCCGAGGTT
                    |||||||||||||| |||||||||||||||||||||||||||||||||||||||||||||
Sbjct 120           CAGATTGAGATCCTTATTAACCTAATGCAACCTCGCCAGCTTGTTTTCCGCCCCGAGGTT

Query 210           TTCTGGAATCATCCCATCCAGCGTGTCATCCATAACGAGCTGGAGCTTTACTGCCGCGCC
                    |||||||| ||||||||||||||||| |||||||| ||||||||||||||||| ||||||
Sbjct 180           TTCTGGAACCATCCCATCCAGCGTGTTATCCATAATGAGCTGGAGCTTTACTGTCGCGCC

Query 270           CGCTCCGGCCGCTGTCTTGAAATTGGCGCCCATCCCCGCTCAATAAATGATAATCCTAAT
                    |||||||||||||| || |||||||| ||||| ||||||||||||||||| |||||||||
Sbjct 240           CGCTCCGGCCGCTGCCTCGAAATTGGTGCCCACCCCCGCTCAATAAATGACAATCCTAAT

Query 330           GTGGTCCACCGCTGCTTCCTCCGCCCTGTTGGGCGTGATGTTCAGCGCTGGTATACTGCT
                    ||||||||||| ||||||||||| ||||  ||||||||||||||||| ||||||||||| 
Sbjct 300           GTGGTCCACCGTTGCTTCCTCCGTCCTGCCGGGCGTGATGTTCAGCGTTGGTATACTGCC

Query 390           CCCACTCGCGGGCCGGCTGCTAATTGCCGGCGTTCCGCGCTGCGCGGGCTTCCCGCTGCT
                    || || |||||||||||||||||||||||||||||||||||||||||||| |||||||||
Sbjct 360           CCTACCCGCGGGCCGGCTGCTAATTGCCGGCGTTCCGCGCTGCGCGGGCTCCCCGCTGCT

Query 450           GACCGCACTTACTGCCTCGACGGGTTTTCTGGCTGTAACTTTCCCGCCGAGACTGGCATC
                    ||||||||||||||| ||||||||||||||||||||||||||||||||||||| ||||||
Sbjct 420           GACCGCACTTACTGCTTCGACGGGTTTTCTGGCTGTAACTTTCCCGCCGAGACGGGCATC

Query 510           GCCCTCTACTCCCTTCATGATATGTCACCATCTGATGTCGCCGAGGCCATGTTCCGCCAT
                    |||||||| || || |||||||||||||||||||||||||||||||| ||||||||||||
Sbjct 480           GCCCTCTATTCTCTCCATGATATGTCACCATCTGATGTCGCCGAGGCTATGTTCCGCCAT

Query 570           GGTATGACGCGGCTCTATGCCGCCCTCCATCTTCCGCCTGAGGTCCTGCTGCCCCCTGGC
                    |||||||||||||| || || |||||||| || ||||||||||||||| |||||||||||
Sbjct 540           GGTATGACGCGGCTTTACGCTGCCCTCCACCTCCCGCCTGAGGTCCTGTTGCCCCCTGGC

Query 630           ACATATCGCACCGCATCGTATTTGCTAATTCATGACGGTAGGCGCGTTGTGGTGACGTAT
                    ||||| |||||||| ||||| ||||| || |||||||| |||||||||||||||||||||
Sbjct 600           ACATACCGCACCGCGTCGTACTTGCTGATCCATGACGGCAGGCGCGTTGTGGTGACGTAT

Query 690           GAGGGTGATACTAGTGCTGGTTACAACCACGATGTCTCCAACTTGCGCTCCTGGATTAGA
                    |||||||| |||||||||||||| ||||||||||| |||||| |||||||||||||||||
Sbjct 660           GAGGGTGACACTAGTGCTGGTTATAACCACGATGTTTCCAACCTGCGCTCCTGGATTAGA

Query 750           ACCACCAAGGTTACCGGAGACCATCCCCTCGTTATCGAGCGGGTTAGGGCCATTGGCTGC
                    ||||| ||||||||||||||||| || ||||| |||||||||||||||||||||||||||
Sbjct 720           ACCACTAAGGTTACCGGAGACCACCCTCTCGTCATCGAGCGGGTTAGGGCCATTGGCTGC

Query 810           CACTTTGTTCTCTTGCTCACGGCAGCCCCGGAGCCATCACCTATGCCTTATGTTCCTTAC
                    |||||||| || || |||||||| || |||||||||||||||||||| ||||| ||||||
Sbjct 780           CACTTTGTCCTTTTACTCACGGCTGCTCCGGAGCCATCACCTATGCCCTATGTCCCTTAC

Query 870           CCCCGGTCTACCGAGGTCTATGTCCGATCGATCTTCGGCCCGGGTGGCACCCCTTCCTTA
                    ||||||||||||||||||||||||||||||||||||||||||||||||||||| ||| ||
Sbjct 840           CCCCGGTCTACCGAGGTCTATGTCCGATCGATCTTCGGCCCGGGTGGCACCCCCTCCCTA

Query 930           TTCCCAACCTCATGCTCCACTAAGTCGACCTTCCATGCTGTCCCTGCCCATATTTGGGAC
                    || ||||||||||||||||| |||||||||||||||||||||||||||||||| ||||||
Sbjct 900           TTTCCAACCTCATGCTCCACCAAGTCGACCTTCCATGCTGTCCCTGCCCATATCTGGGAC

Query 990           CGTCTTATGCTGTTCGGGGCCACCTTGGATGACCAAGCCTTTTGCTGCTCCCGTTTAATG
                    ||||| ||| |||||||||||||| | ||||||||||||||||||||||||||  |||||
Sbjct 960           CGTCTCATGTTGTTCGGGGCCACCCTAGATGACCAAGCCTTTTGCTGCTCCCGCCTAATG

Query 1050          ACCTACCTTCGCGGCATTAGCTACAAGGTCACTGTTGGTACCCTTGTGGCTAATGAAGGC
                    || ||||| |||||||||||||||||||| ||||| || |||||||| || |||||||||
Sbjct 1020          ACTTACCTCCGCGGCATTAGCTACAAGGTTACTGTGGGCACCCTTGTTGCCAATGAAGGC

Query 1110          TGGAATGCCTCTGAGGACGCCCTCACAGCTGTTATCACTGCCGCCTACCTTACCATTTGC
                    ||||| |||||||||||||| || |||||||| ||||||||||||||||||||||| |||
Sbjct 1080          TGGAACGCCTCTGAGGACGCTCTTACAGCTGTCATCACTGCCGCCTACCTTACCATCTGC

Query 1170          CACCAGCGGTATCTCCGCACCCAGGCTATATCCAAGGGGATGCGTCGTCTGGAACGGGAG
                    ||||||||||| |||||||| ||||||||||| |||||||||||||| ||||| ||||||
Sbjct 1140          CACCAGCGGTACCTCCGCACTCAGGCTATATCTAAGGGGATGCGTCGCCTGGAGCGGGAG

Query 1230          CATGCCCAGAAGTTTATAACACGCCTCTACAGCTGGCTCTTCGAGAAGTCCGGCCGTGAT
                    ||||| |||||||||||||||||||||||||| |||||||| ||||||||||||||||||
Sbjct 1200          CATGCTCAGAAGTTTATAACACGCCTCTACAGTTGGCTCTTTGAGAAGTCCGGCCGTGAT

Query 1290          TACATCCCTGGCCGTCAGTTGGAGTTCTACGCCCAGTGCAGGCGCTGGCTCTCCGCCGGC
                    || ||||| ||||||||||||||||||||||| ||||| |||||||||||||| ||||||
Sbjct 1260          TATATCCCCGGCCGTCAGTTGGAGTTCTACGCTCAGTGTAGGCGCTGGCTCTCGGCCGGC

Query 1350          TTTCATCTTGATCCACGGGTGTTGGTTTTTGACGAGTCGGCCCCCTGCCATTGTAGGACC
                    ||||||||||| |||||||||||||||||||| ||||||||||||||||| |||||||| 
Sbjct 1320          TTTCATCTTGACCCACGGGTGTTGGTTTTTGATGAGTCGGCCCCCTGCCACTGTAGGACT

Query 1410          GCGATCCGTAAGGCGCTCTCAAAGTTTTGCTGCTTCATGAAGTGGCTTGGTCAGGAGTGC
                    ||||| ||||||||| ||||||||||||||||||| ||||||||||| || |||||||||
Sbjct 1380          GCGATTCGTAAGGCGGTCTCAAAGTTTTGCTGCTTTATGAAGTGGCTGGGCCAGGAGTGC

Query 1470          ACCTGCTTCCTTCAGCCTGCAGAAGGCGCCGTCGGCGACCAGGGTCATGATAATGAAGCC
                    ||||| || || || ||||||||||||| ||| ||||||||||| ||||| || || |||
Sbjct 1440          ACCTGTTTTCTACAACCTGCAGAAGGCGTCGTTGGCGACCAGGGCCATGACAACGAGGCC

Query 1530          TATGAGGGGTCCGATGTTGACCCTGCTGAGTCCGCCATTAGTGACATATCTGGGTCCTAT
                    ||||||||||| ||||||||||||||||| ||||| ||||||||||||||||||||||| 
Sbjct 1500          TATGAGGGGTCTGATGTTGACCCTGCTGAATCCGCTATTAGTGACATATCTGGGTCCTAC

Query 1590          GTCGTCCCTGGCACTGCCCTCCAACCGCTCTACCAGGCCCTCGATCTCCCCGCTGAGATT
                    || |||||||||||||||||||||||||| ||||| ||||| || |||||||||||||||
Sbjct 1560          GTAGTCCCTGGCACTGCCCTCCAACCGCTTTACCAAGCCCTTGACCTCCCCGCTGAGATT

Query 1650          GTGGCTCGCGCGGGCCGGCTGACCGCCACAGTAAAGGTCTCCCAGGTCGATGGGCGGATC
                    |||||||| || |||||||||||||||||||||||||||||||||||||| |||||||||
Sbjct 1620          GTGGCTCGTGCAGGCCGGCTGACCGCCACAGTAAAGGTCTCCCAGGTCGACGGGCGGATC

Query 1710          GATTGCGAGACCCTTCTTGGTAACAAAACCTTTCGCACGTCGTTCGTTGACGGGGCGGTC
                    ||||| ||||||||||| ||||| |||||||| ||||||||||| |||||||||||||| 
Sbjct 1680          GATTGTGAGACCCTTCTCGGTAATAAAACCTTCCGCACGTCGTTTGTTGACGGGGCGGTT

Query 1770          TTAGAGACCAATGGCCCAGAGCGCCACAATCTCTCCTTCGATGCCAGTCAGAGCACTATG
                    |||||||| |||||||||||||||||||||||||| || |||||||||||||||||||||
Sbjct 1740          TTAGAGACTAATGGCCCAGAGCGCCACAATCTCTCTTTTGATGCCAGTCAGAGCACTATG

Query 1830          GCCGCTGGCCCTTTCAGTCTCACCTATGCCGCCTCTGCAGCTGGGCTGGAGGTGCGCTAT
                    ||||| |||||||||||||||||||||||||||||||| |||||||||||||||||||||
Sbjct 1800          GCCGCCGGCCCTTTCAGTCTCACCTATGCCGCCTCTGCTGCTGGGCTGGAGGTGCGCTAT

Query 1890          GTTGCTGCCGGGCTTGACCATCGGGCGGTTTTTGCCCCCGGTGTTTCACCCCGGTCAGCC
                    || || |||||||||||||| |||||||||||||||||||| ||||||||||||||||||
Sbjct 1860          GTCGCCGCCGGGCTTGACCACCGGGCGGTTTTTGCCCCCGGCGTTTCACCCCGGTCAGCC

Query 1950          CCCGGCGAGGTTACCGCCTTCTGCTCTGCCCTATACAGGTTTAACCGTGAGGCCCAGCGC
                    || |||||||| ||||||||||| |||||||||||||||||||| || ||||||||||||
Sbjct 1920          CCTGGCGAGGTCACCGCCTTCTGTTCTGCCCTATACAGGTTTAATCGCGAGGCCCAGCGC

Query 2010          CATTCGCTGATCGGTAACTTATGGTTCCATCCTGAGGGACTCATTGGCCTCTTCGCCCCG
                    | |||||||| |||||| || ||||||||||||||||| ||| |||||| ||| ||||||
Sbjct 1980          CTTTCGCTGACCGGTAATTTTTGGTTCCATCCTGAGGGGCTCCTTGGCCCCTTTGCCCCG

Query 2070          TTTTCGCCCGGGCATGTTTGGGAGTCGGCTAATCCATTCTGTGGCGAGAGCACACTTTAC
                    ||||| ||||||||||||||||||||||||||||||||||||||||||||||||||||||
Sbjct 2040          TTTTCCCCCGGGCATGTTTGGGAGTCGGCTAATCCATTCTGTGGCGAGAGCACACTTTAC

Query 2130          ACCCGTACTTGGTCGGAGGTTGATGCCGTCTCTAGTCCAGCCCGGCCTGACTTAGGTTTT
                    ||||| |||||||||||||||||||| ||  |||||||||||| ||| ||||||||||||
Sbjct 2100          ACCCGCACTTGGTCGGAGGTTGATGCTGTTCCTAGTCCAGCCCAGCCCGACTTAGGTTTT

Query 2190          ATGTCTGAGCCTTCTATACCTAGTAGGGCCGCCACGCCTACCCTGGCGGCCCCTCTACCC
                    |  |||||||||||||||||||||||||||||||| ||||||| ||||||||||||||||
Sbjct 2160          ACATCTGAGCCTTCTATACCTAGTAGGGCCGCCACACCTACCCCGGCGGCCCCTCTACCC

Query 2250          CCCCCTGCACCGGACCCTTCCCCCCCTCCCTCTGCCCCGGCGCTTGCTGAGCCGGCTTCT
                    |||||||||||||| ||||||||  ||| |||||| ||||||| || |||||||||| ||
Sbjct 2220          CCCCCTGCACCGGATCCTTCCCCTACTCTCTCTGCTCCGGCGCGTGGTGAGCCGGCTCCT

Query 2310          GGCGCTACCGCCGGGGCCCCGGCCATAACTCACCAGACGGCCCGGCACCGCCGCCTGCTC
                    |||||||||||| ||||||| |||||||| ||||||||||||||||| ||||||||||||
Sbjct 2280          GGCGCTACCGCCAGGGCCCCAGCCATAACCCACCAGACGGCCCGGCATCGCCGCCTGCTC

Query 2370          TTCACCTACCCGGATGGCTCTAAGGTATTCGCCGGCTCGCTGTTCGAGTCGACATGCACG
                    || ||||||||||||||||||||||| ||||||||||||||||| ||||||||||| || 
Sbjct 2340          TTTACCTACCCGGATGGCTCTAAGGTGTTCGCCGGCTCGCTGTTTGAGTCGACATGTACC

Query 2430          TGGCTCGTTAACGCGTCTAATGTTGACCACCGCCCTGGCGGCGGGCTTTGCCATGCATTT
                    ||||||||||||||||||||||||||||||||||||||||| ||||| || |||||||||
Sbjct 2400          TGGCTCGTTAACGCGTCTAATGTTGACCACCGCCCTGGCGGTGGGCTCTGTCATGCATTT

Query 2490          TACCAAAGGTACCCCGCCTCCTTTGATGCTGCCTCTTTTGTGATGCGCGACGGCGCGGCC
                    ||||| ||||||||||||||||||||||||||||||||||||||||||||||||||||||
Sbjct 2460          TACCAGAGGTACCCCGCCTCCTTTGATGCTGCCTCTTTTGTGATGCGCGACGGCGCGGCC

Query 2550          GCGTACACACTAACCCCCCGGCCAATAATTCACGCTGTCGCCCCTGATTATAGGTTGGAA
                    || |||||| |||||||||||||||||||||| || ||||| ||||||||||||||||||
Sbjct 2520          GCCTACACATTAACCCCCCGGCCAATAATTCATGCCGTCGCTCCTGATTATAGGTTGGAA

Query 2610          CATAACCCAAAGAGGCTTGAGGCTGCTTATCGGGAAACTTGCTCCCGCCTCGGCACCGCT
                    |||||||||||||||||||||||||| || ||||| ||||||||||||||||| ||||||
Sbjct 2580          CATAACCCAAAGAGGCTTGAGGCTGCCTACCGGGAGACTTGCTCCCGCCTCGGTACCGCT

Query 2670          GCATACCCGCTCCTCGGGACCGGCATATACCAGGTGCCGATCGGCCCCAGTTTTGACGCC
                    |||||||| ||||||||||||||||||||||||||||||||||| |||||||||||||||
Sbjct 2640          GCATACCCACTCCTCGGGACCGGCATATACCAGGTGCCGATCGGTCCCAGTTTTGACGCC

Query 2730          TGGGAGCGGAACCACCGCCCCGGGGATGAGTTGTACCTTCCTGAGCTTGCTGCCAGATGG
                    ||||||||||| |||||||||||||| |||||||||||||||||||||||||||||||||
Sbjct 2700          TGGGAGCGGAATCACCGCCCCGGGGACGAGTTGTACCTTCCTGAGCTTGCTGCCAGATGG

Query 2790          TTTGAGGCCAATAGGCCGACCCGCCCGACTCTCACTATAACTGAGGATGTTGCACGGACA
                    || |||||||||||||||||| |||| |||||||||||||||||||||||||| ||||||
Sbjct 2760          TTCGAGGCCAATAGGCCGACCTGCCCAACTCTCACTATAACTGAGGATGTTGCGCGGACA

Query 2850          GCGAATCTGGCCATCGAGCTTGACTCAGCCACAGATGTCGGCCGGGCCTGTGCCGGCTGT
                    || |||||||| ||||| ||||||||||||||||| ||||||||||||||||||||||||
Sbjct 2820          GCAAATCTGGCTATCGAACTTGACTCAGCCACAGACGTCGGCCGGGCCTGTGCCGGCTGT

Query 2910          CGGGTCACCCCCGGCGTTGTTCAGTACCAGTTTACTGCAGGTGTGCCTGGATCCGGCAAG
                    || ||||||||||||||||| |||||||||||||| ||||||||||||||||||||||||
Sbjct 2880          CGAGTCACCCCCGGCGTTGTGCAGTACCAGTTTACCGCAGGTGTGCCTGGATCCGGCAAG

Query 2970          TCCCGCTCTATCACCCAAGCCGATGTGGACGTTGTCGTGGTCCCGACGCGTGAGTTGCGT
                    ||||||||||| ||||||||||| ||||||||||||||||||||||| || |||||||||
Sbjct 2940          TCCCGCTCTATTACCCAAGCCGACGTGGACGTTGTCGTGGTCCCGACCCGGGAGTTGCGT

Query 3030          AATGCCTGGCGCCGTCGCGGCTTTGCTGCTTTTACCCCGCATACTGCCGCCAGAGTCACC
                    |||||||||||||| |||||||| |||||||| |||||||| ||||| || |||||||||
Sbjct 3000          AATGCCTGGCGCCGCCGCGGCTTCGCTGCTTTCACCCCGCACACTGCGGCTAGAGTCACC

Query 3090          CAGGGGCGCCGGGTTGTCATTGATGAGGCTCCATCCCTCCCCCCTCACCTGCTGCTGCTC
                    ||||||||||||||||||||||||||||| || ||||| ||||||||  |||||||||||
Sbjct 3060          CAGGGGCGCCGGGTTGTCATTGATGAGGCCCCGTCCCTTCCCCCTCATTTGCTGCTGCTC

Query 3150          CACATGCAGCGGGCCGCCACCGTCCACCTTCTTGGCGACCCGAACCAGATCCCAGCCATC
                    |||||||||||||||||||||||||||||||||||||||||||| |||||||||||||||
Sbjct 3120          CACATGCAGCGGGCCGCCACCGTCCACCTTCTTGGCGACCCGAATCAGATCCCAGCCATC

Query 3210          GACTTTGAGCACGCTGGGCTCGTCCCCGCCATCAGGCCCGACTTAGGCCCCACCTCCTGG
                    || ||||||||||| |||||||| ||||||||||||||||| || | |||||||||||||
Sbjct 3180          GATTTTGAGCACGCCGGGCTCGTTCCCGCCATCAGGCCCGATTTGGCCCCCACCTCCTGG

Query 3270          TGGCATGTTACCCATCGCTGGCCTGCGGATGTATGCGAGCTCATCCGTGGTGCATACCCC
                    |||||||||||||||||||| |||||||||||||| ||||| ||||| || |||||||| 
Sbjct 3240          TGGCATGTTACCCATCGCTGCCCTGCGGATGTATGTGAGCTAATCCGCGGCGCATACCCT

Query 3330          ATGATCCAGACCACTAGCCGGGTTCTCCGTTCGTTGTTCTGGGGTGAGCCTGCCGTCGGG
                    ||||| ||||||||||| ||||| ||||| |||||||||||||||||||| ||||| |||
Sbjct 3300          ATGATTCAGACCACTAGTCGGGTCCTCCGGTCGTTGTTCTGGGGTGAGCCCGCCGTTGGG

Query 3390          CAGAAACTAGTGTTCACCCAGGCGGCCAAGCCCGCCAACCCCGGCTCAGTGACGGTCCAC
                    ||||| |||||||||||||||||||| ||| ||||||||||||| |||||||||||||| 
Sbjct 3360          CAGAAGCTAGTGTTCACCCAGGCGGCTAAGGCCGCCAACCCCGGTTCAGTGACGGTCCAT

Query 3450          GAGGCGCAGGGCGCTACCTACACGGAGACCACTATTATTGCCACAGCAGATGCCCGGGGC
                    ||||| ||||||||||||||||| ||||| || || |||||||| |||||||| || |||
Sbjct 3420          GAGGCACAGGGCGCTACCTACACAGAGACTACCATCATTGCCACGGCAGATGCTCGAGGC

Query 3510          CTTATTCAGTCGTCTCGGGCTCATGCCATTGTTGCTCTGACGCGCCACACTGAGAAGTGC
                    || ||||||||||| || |||||||||||||||||  |||||||||||||||||||||||
Sbjct 3480          CTCATTCAGTCGTCCCGAGCTCATGCCATTGTTGCCTTGACGCGCCACACTGAGAAGTGC

Query 3570          GTCATCATTGACGCACCAGGCCTGCTTCGCGAGGTGGGCATCTCCGATGCAATCGTTAAT
                    ||||||||||||||||||||||||||||||||||||||||||||||||||||||||||||
Sbjct 3540          GTCATCATTGACGCACCAGGCCTGCTTCGCGAGGTGGGCATCTCCGATGCAATCGTTAAT

Query 3630          AACTTTTTCCTCGCTGGTGGCGAAATTGGTCACCAGCGCCCATCAGTTATTCCCCGTGGC
                    ||||||||||| ||||||||||||||||| |||||||||||||| ||||| || || |||
Sbjct 3600          AACTTTTTCCTTGCTGGTGGCGAAATTGGCCACCAGCGCCCATCTGTTATCCCTCGCGGC

Query 3690          AACCCTGACGCCAATGTTGACACCCTGGCTGCCTTCCCGCCGTCTTGCCAGATTAGTGCC
                    || ||||||||||||||||||||| ||||||||||||||||||||||||||||||| |||
Sbjct 3660          AATCCTGACGCCAATGTTGACACCTTGGCTGCCTTCCCGCCGTCTTGCCAGATTAGCGCC

Query 3750          TTCCATCAGTTGGCTGAGGAGCTTGGCCACAGACCTGTCCCTGTTGCAGCTGTTCTACCA
                    ||||||||||||||||||||||||||||||||||||| |||||| || ||||||||||| 
Sbjct 3720          TTCCATCAGTTGGCTGAGGAGCTTGGCCACAGACCTGCCCCTGTCGCGGCTGTTCTACCG

Query 3810          CCCTGCCCCGAGCTCGAACAGGGCCTTCTCTACCTGCCCCAGGAGCTCACCACCTGTGAT
                    |||||||| ||||| |||||||||||||||||||||||||| || |||||||||||||||
Sbjct 3780          CCCTGCCCTGAGCTTGAACAGGGCCTTCTCTACCTGCCCCAAGAACTCACCACCTGTGAT

Query 3870          AGTGTCGTAACATTTGAATTAACAGACATTGTGCACTGCCGCATGGCCGCCCCGAGCCAG
                    |||||||||||||||||||||||||| |||||||| || || ||||||||||||||||||
Sbjct 3840          AGTGTCGTAACATTTGAATTAACAGATATTGTGCATTGTCGTATGGCCGCCCCGAGCCAG

Query 3930          CGCAAGGCCGTGCTGTCCACACTCGTGGGCCGCTACGGCGGTCGCACAAAGCTCTACAAT
                    |||||||||||||||||||| ||||||||||| || ||| | ||||||||||||||||||
Sbjct 3900          CGCAAGGCCGTGCTGTCCACGCTCGTGGGCCGTTATGGCCGCCGCACAAAGCTCTACAAT

Query 3990          GCTTCCCACTCTGATGTTCGCGACTCTCTCGCCCGTTTTATCCCGGCCATTGGCCCCGTA
                    || |||||||||||||||||||||||||||||||||||||||||||||||||||||||||
Sbjct 3960          GCCTCCCACTCTGATGTTCGCGACTCTCTCGCCCGTTTTATCCCGGCCATTGGCCCCGTA

Query 4050          CAGGTTACAACTTGTGAATTGTACGAGCTAGTGGAGGCCATGGTCGAGAAGGGCCAGGAT
                    ||||||||||| ||||||||||||||||||||||||||||||||||||||||||||||| 
Sbjct 4020          CAGGTTACAACCTGTGAATTGTACGAGCTAGTGGAGGCCATGGTCGAGAAGGGCCAGGAC

Query 4110          GGCTCCGCCGTCCTTGAGCTTGATCTTTGCAACCGTGACGTGTCCAGGATCACCTTCTTC
                    |||||||||||||||||||| || ||||| | ||| ||||||||||||||||||||||||
Sbjct 4080          GGCTCCGCCGTCCTTGAGCTCGACCTTTGTAGCCGCGACGTGTCCAGGATCACCTTCTTC

Query 4170          CAGAAAGATTGTAACAAGTTCACCACAGGTGAGACCATTGCCCATGGTAAAGTGGGCCAG
                    |||||||||||||| || |||||||| || |||||||| |||||||||||||||||||||
Sbjct 4140          CAGAAAGATTGTAATAAATTCACCACGGGGGAGACCATCGCCCATGGTAAAGTGGGCCAG

Query 4230          GGCATCTCGGCCTGGAGCAAGACCTTCTGCGCCCTCTTTGGCCCTTGGTTCCGCGCTATT
                    ||||| ||||||||||| ||||||||||| ||||| || ||||| |||||||| ||||||
Sbjct 4200          GGCATTTCGGCCTGGAGTAAGACCTTCTGTGCCCTTTTCGGCCCCTGGTTCCGTGCTATT

Query 4290          GAGAAGGCTATTCTGGCCCTGCTCCCTCAGGGTGTGTTTTACGGTGATGCCTTTGATGAC
                    ||||||||||| ||||||||||||||||||||||||||||| || |||||||||||||||
Sbjct 4260          GAGAAGGCTATCCTGGCCCTGCTCCCTCAGGGTGTGTTTTATGGGGATGCCTTTGATGAC

Query 4350          ACCGTCTTCTCGGCGGCTGTGGCCGCAGCAAAGGCATCCATGGTGTTTGAGAATGACTTT
                    ||||||||||||||||||||||||||||||||||||||||||||||| ||||||||||||
Sbjct 4320          ACCGTCTTCTCGGCGGCTGTGGCCGCAGCAAAGGCATCCATGGTGTTCGAGAATGACTTT

Query 4410          TCTGAGTTTGACTCCACCCAGAATAACTTTTCTCTGGGTCTAGAGTGTGCTATTATGGAG
                    ||||||||||| |||||||||||||| |||||  |||| |||||||||||||||||||||
Sbjct 4380          TCTGAGTTTGATTCCACCCAGAATAATTTTTCCTTGGGCCTAGAGTGTGCTATTATGGAG

Query 4470          GAGTGTGGGATGCCGCAGTGGCTCATCCGCCTGTATCACCTTATAAGGTCTGCGTGGATC
                    |||||||||||||||||||||||||||||| |||| ||||||||||||||||||||||| 
Sbjct 4440          GAGTGTGGGATGCCGCAGTGGCTCATCCGCTTGTACCACCTTATAAGGTCTGCGTGGATT

Query 4530          TTGCAGGCCCCGAAGGAGTCTCTGCGAGGGTTTTGGAAGAAACACTCCGGTGAGCCCGGC
                     ||||||||||||||||||| |||||||||||||||||||||||||||||||||||||||
Sbjct 4500          CTGCAGGCCCCGAAGGAGTCCCTGCGAGGGTTTTGGAAGAAACACTCCGGTGAGCCCGGC

Query 4590          ACTCTTCTATGGAATACTGTCTGGAATATGGCCGTTATTACCCACTGTTATGACTTCCGC
                    || ||||| ||||||||||||||||| ||||||||||| |||||||||||||| ||||||
Sbjct 4560          ACCCTTCTGTGGAATACTGTCTGGAACATGGCCGTTATCACCCACTGTTATGATTTCCGC

Query 4650          GATTTTCAGGTGGCTGCCTTTAAAGGTGATGATTCGATAGTGCTTTGCAGTGAGTATCGT
                    ||| | |||||||||||||||||||||||||||||||||||||||||||||||||| |||
Sbjct 4620          GATCTGCAGGTGGCTGCCTTTAAAGGTGATGATTCGATAGTGCTTTGCAGTGAGTACCGT

Query 4710          CAGAGTCCAGGAGCTGCTGTCCTGATCGCCGGCTGTGGCTTGAAGTTGAAGGTAGATTTC
                    ||||| ||||| |||||||||||||| || ||||||||| | ||||||||||| ||||||
Sbjct 4680          CAGAGCCCAGGGGCTGCTGTCCTGATTGCTGGCTGTGGCCTAAAGTTGAAGGTGGATTTC

Query 4770          CGCCCGATCGGTTTGTATGCAGGTGTTGTGGTGGCCCCCGGCCTTGGCGCGCTCCCTGAT
                    || ||||| ||| |||||||||||||||||||||||||||||||||||||||| ||||||
Sbjct 4740          CGTCCGATTGGTCTGTATGCAGGTGTTGTGGTGGCCCCCGGCCTTGGCGCGCTTCCTGAT

Query 4830          GTTGTGCGCTTCGCCGGCCGGCTTACCGAGAAGAATTGGGGCCCTGGCCCTGAGCGGGCG
                    || |||||||||||||| |||||||| ||||||||||||||||||||||| |||||||||
Sbjct 4800          GTCGTGCGCTTCGCCGGTCGGCTTACTGAGAAGAATTGGGGCCCTGGCCCCGAGCGGGCG

Query 4890          GAGCAGCTCCGCCTCGCTGTTAGTGATTTCCTCCGCAAGCTCACGAATGTAGCTCAGATG
                    |||||||||||||||||||| |||||||| ||||||||||||||||||||||||||||||
Sbjct 4860          GAGCAGCTCCGCCTCGCTGTGAGTGATTTTCTCCGCAAGCTCACGAATGTAGCTCAGATG

Query 4950          TGTGTGGATGTTGTTTCCCGTGTTTATGGGGTTTCCCCTGGACTCGTTCATAACCTGATT
                    |||||||||||||| || ||||||||||||||||||||||| ||||||||||||||||||
Sbjct 4920          TGTGTGGATGTTGTCTCTCGTGTTTATGGGGTTTCCCCTGGGCTCGTTCATAACCTGATT

Query 5010          GGCATGCTACAGGCTGTTGCTGATGGCAAGGCACATTTCACTGAGTCAGTAAAACCAGTG
                    |||||||||||||||||||||||||||||||| ||||||||||||||||| || ||||||
Sbjct 4980          GGCATGCTACAGGCTGTTGCTGATGGCAAGGCTCATTTCACTGAGTCAGTGAAGCCAGTG

Query 5070          CTCGACTTGACAAATTCAATCTTGTGTCGGGTGGAATGAATAACATGTCTTTTGCTGCGC
                    || ||| |||||||||||||  ||||||||||||||||||||||||||||||||||||||
Sbjct 5040          CTTGACCTGACAAATTCAATTCTGTGTCGGGTGGAATGAATAACATGTCTTTTGCTGCGC

Query 5130          CCATGGGTTCGCGACCATGCGCCCTCGGCCTATTTTGTTGCTGCTCCTCATGTTTTTGCC
                    ||||||||||||||||||||||||||||||||||||| || |||||||||||||| ||||
Sbjct 5100          CCATGGGTTCGCGACCATGCGCCCTCGGCCTATTTTGCTGTTGCTCCTCATGTTTCTGCC

Query 5190          TATGCTGCCCGCGCCACCGCCCGGTCAGCCGTCTGGCCGCCGTCGTGGGCGGCGCAGCGG
                    ||||||||||||||||||||||||||||||||||||||||||||||||||||||||||||
Sbjct 5160          TATGCTGCCCGCGCCACCGCCCGGTCAGCCGTCTGGCCGCCGTCGTGGGCGGCGCAGCGG

Query 5250          CGGTTCCGGCGGTGGTTTCTGGGGTGACCGGGTTGATTCTCAGCCCTTCGCAATCCCCTA
                    ||||||||||||||||||||||||||||||||||||||||||||||||||||||||||||
Sbjct 5220          CGGTTCCGGCGGTGGTTTCTGGGGTGACCGGGTTGATTCTCAGCCCTTCGCAATCCCCTA

Query 5310          TATTCATCCAACCAACCCCTTCGCCCCCGATGTCACCGCTGCGGCCGGGGCTGGACCTCG
                    ||||||||||||||||||||||||||||||||||||||||||||||||||||||||||||
Sbjct 5280          TATTCATCCAACCAACCCCTTCGCCCCCGATGTCACCGCTGCGGCCGGGGCTGGACCTCG

Query 5370          TGTTCGCCAACCCGCCCGACCACTCGGCTCCGCTTGGCGTGACCAGGCCCAGCGCCCCGC
                    ||||||||||||||||||||||||||||||||||||||||||||||||||||||||||||
Sbjct 5340          TGTTCGCCAACCCGCCCGACCACTCGGCTCCGCTTGGCGTGACCAGGCCCAGCGCCCCGC

Query 5430          CGTTGCCTCACGTCGTAGACCTACCACAGCTGGGGCCGCGCCGCTAACCGCGGTCGCTCC
                    || |||||||||||||||||||||||||||||||||||||||||||||||||||||||||
Sbjct 5400          CGCTGCCTCACGTCGTAGACCTACCACAGCTGGGGCCGCGCCGCTAACCGCGGTCGCTCC

Query 5490          GGCCCATGACACCCCGCCAGTGCCTGATGTCGACTCCCGCGGCGCCATCTTGCGCCGGCA
                    |||||||||||||||||||||||||||||| |||||||||||||||||| ||||||||||
Sbjct 5460          GGCCCATGACACCCCGCCAGTGCCTGATGTTGACTCCCGCGGCGCCATCCTGCGCCGGCA

Query 5550          GTATAACCTATCAACATCTCCCCTTACCTCTTCCGTGGCCACCGGCACTAACCTGGTTCT
                    |||||||||||||||||||||||| ||||||||||||||||||||||| ||  |||||||
Sbjct 5520          GTATAACCTATCAACATCTCCCCTCACCTCTTCCGTGGCCACCGGCACAAATTTGGTTCT

Query 5610          TTATGCCGCCCCTCTTAGTCCGCTTTTACCCCTTCAGGACGGCACCAATACCCATATAAT
                    ||| ||||| |||||||| |||||| ||||||| ||||||||||||||||| ||||||||
Sbjct 5580          TTACGCCGCTCCTCTTAGCCCGCTTCTACCCCTCCAGGACGGCACCAATACTCATATAAT

Query 5670          GGCCACGGAAGCTTCTAATTATGCCCAGTACCGGGTTGCCCGTGCCACAATCCGTTACCG
                    ||| || |||||||||||||||||||||||||||||||| ||||||||||| || |||||
Sbjct 5640          GGCTACAGAAGCTTCTAATTATGCCCAGTACCGGGTTGCTCGTGCCACAATTCGCTACCG

Query 5730          CCCGCTGGTCCCCAATGCTGTCGGCGGTTACGCCATCTCCATCTCATTCTGGCCACAGAC
                    ||||||||||||||| ||||| || || ||||| |||||||| || ||||||||||||||
Sbjct 5700          CCCGCTGGTCCCCAACGCTGTTGGTGGCTACGCTATCTCCATTTCGTTCTGGCCACAGAC

Query 5790          CACCACCACCCCGACGTCCGTTGATATGAATTCAATAACCTCGACGGATGTTCGTATTTT
                    |||||||||||||||||||||||| |||||||||||||||||||||||||| ||||||||
Sbjct 5760          CACCACCACCCCGACGTCCGTTGACATGAATTCAATAACCTCGACGGATGTCCGTATTTT

Query 5850          AGTCCAGCCCGGCATAGCCTCTGAGCTTGTGATCCCAAGTGAGCGCCTACACTATCGTAA
                    ||||||||||||||||||||| |||||||| || ||||||||||||||||||||||| ||
Sbjct 5820          AGTCCAGCCCGGCATAGCCTCCGAGCTTGTTATTCCAAGTGAGCGCCTACACTATCGCAA

Query 5910          CCAAGGCTGGCGCTCCGTCGAGACCTCTGGGGTGGCTGAGGAGGAGGCTACCTCTGGTCT
                    |||||| |||||||| || |||||||| |||||||| ||||||||||| |||||||||||
Sbjct 5880          CCAAGGTTGGCGCTCTGTTGAGACCTCCGGGGTGGCGGAGGAGGAGGCCACCTCTGGTCT

Query 5970          TGTTATGCTTTGCATACATGGCTCACTCGTAAATTCCTATACTAATACACCCTATACCGG
                    ||| ||||| ||||||||||||||||  |||||||| |||||||||||||||||||||||
Sbjct 5940          TGTCATGCTCTGCATACATGGCTCACCTGTAAATTCTTATACTAATACACCCTATACCGG

Query 6030          TGCCCTCGGGCTGTTGGACTTTGCCCTTGAGCTTGAGTTTCGCAACCTTACCCCCGGTAA
                    ||||||||||||||||||||||||||| || |||||||| |||||||| |||||||||||
Sbjct 6000          TGCCCTCGGGCTGTTGGACTTTGCCCTCGAACTTGAGTTCCGCAACCTCACCCCCGGTAA

Query 6090          CACCAATACGCGGGTCTCCCGTTATTCCAGCACTGCTCGCCACCGCCTTCGTCGCGGTGC
                     ||||||||||||||||| ||||| ||||||||||| || ||||||||||||||||||||
Sbjct 6060          TACCAATACGCGGGTCTCGCGTTACTCCAGCACTGCCCGTCACCGCCTTCGTCGCGGTGC

Query 6150          GGACGGGACTGCCGAGCTCACCACCACGGCTGCTACCCGCTTTATGAAGGACCTCTATTT
                     || |||||||||||||||||||||||||||||||| ||||| |||||||||||||||||
Sbjct 6120          AGATGGGACTGCCGAGCTCACCACCACGGCTGCTACTCGCTTCATGAAGGACCTCTATTT

Query 6210          TACTAGTACTAATGGTGTCGGTGAGATCGGCCGCGGGATAGCCCTCACCCTGTTCAACCT
                    |||||||||||||||||| ||||||||||||||||||||||| || |||||||| |||||
Sbjct 6180          TACTAGTACTAATGGTGTTGGTGAGATCGGCCGCGGGATAGCGCTTACCCTGTTTAACCT

Query 6270          TGCTGACACTCTGCTTGGCGGCCTGCCGACAGAATTGATTTCGTCGGCTGGTGGCCAGCT
                    ||||||||| ||||||||||| || |||||||||||||||||||||||||||||||||||
Sbjct 6240          TGCTGACACCCTGCTTGGCGGTCTACCGACAGAATTGATTTCGTCGGCTGGTGGCCAGCT

Query 6330          GTTCTACTCCCGTCCCGTTGTCTCAGCCAATGGCGAGCCGACTGTTAAGTTGTATACATC
                    ||||||||| || ||||| |||||||||||||||||||||||||||||| ||||||||||
Sbjct 6300          GTTCTACTCTCGCCCCGTCGTCTCAGCCAATGGCGAGCCGACTGTTAAGCTGTATACATC

Query 6390          TGTAGAGAATGCTCAGCAGGATAAGGGTATTGCAATCCCGCATGACATTGACCTCGGAGA
                    ||| |||||||||||||||||||||||||||||||||||||||||||| |||||||| ||
Sbjct 6360          TGTGGAGAATGCTCAGCAGGATAAGGGTATTGCAATCCCGCATGACATCGACCTCGGGGA

Query 6450          ATCTCGTGTGGTTATTCAGGATTATGATAACCAACATGAACAAGATCGGCCGACGCCTTC
                    ||| ||||| ||||||||||||||||| ||||||||||| || || || ||||| |||||
Sbjct 6420          ATCCCGTGTAGTTATTCAGGATTATGACAACCAACATGAGCAGGACCGACCGACACCTTC

Query 6510          TCCAGCCCCATCGCGCCCTTTCTCTGTCCTTCGAGCTAATGATGTGCTTTGGCTCTCTCT
                     |||||||||||||| ||||| |||||||| |||||||| |||||||||||||| |||||
Sbjct 6480          CCCAGCCCCATCGCGTCCTTTTTCTGTCCTCCGAGCTAACGATGTGCTTTGGCTTTCTCT

Query 6570          CACCGCTGCCGAGTATGACCAGTCCACTTATGGCTCTTCGACTGGCCCAGTTTATGTTTC
                    |||||||||||||||||||||||||||||| ||||||||||| |||||||| ||||| ||
Sbjct 6540          CACCGCTGCCGAGTATGACCAGTCCACTTACGGCTCTTCGACCGGCCCAGTCTATGTCTC

Query 6630          TGACTCTGTGACCTTGGTTAATGTTGCGACCGGCGCGCAGGCCGTTGCCCGGTCGCTCGA
                    |||||||||||||||||||||||||||||||||||||||||||||||||||||| |||||
Sbjct 6600          TGACTCTGTGACCTTGGTTAATGTTGCGACCGGCGCGCAGGCCGTTGCCCGGTCACTCGA

Query 6690          TTGGACCAAGGTCACACTTGACGGTCGCCCCCTCTCCACCATCCAGCAGTACTCGAAGAC
                     |||||||||||||||||||| ||||||||||| ||||||||||||||||| || |||||
Sbjct 6660          CTGGACCAAGGTCACACTTGATGGTCGCCCCCTTTCCACCATCCAGCAGTATTCAAAGAC

Query 6750          CTTCTTTGTCCTGCCGCTCCGCGGTAAGCTCTCTTTCTGGGAGGCAGGCACAACTAAAGC
                    ||||||||||||||||||||||||||||||||| || ||||||||||| || ||||||||
Sbjct 6720          CTTCTTTGTCCTGCCGCTCCGCGGTAAGCTCTCCTTTTGGGAGGCAGGAACTACTAAAGC

Query 6810          CGGGTACCCTTATAATTATAACACCACTGCTAGCGACCAACTGCTTGTCGAGAATGCCGC
                    ||||||||||||||||||||||||||||||||| ||||||||||| || |||||||||||
Sbjct 6780          CGGGTACCCTTATAATTATAACACCACTGCTAGTGACCAACTGCTCGTTGAGAATGCCGC

Query 6870          CGGGCACCGGGTCGCTATTTCCACTTACACCACTAGCCTGGGTGCTGGTCCCGTCTCCAT
                     ||||| ||||| ||||||||||| ||||| ||||||||||||||||| |||||||| ||
Sbjct 6840          TGGGCATCGGGTTGCTATTTCCACCTACACTACTAGCCTGGGTGCTGGCCCCGTCTCTAT

Query 6930          TTCTGCGGTTGCCGTTTTAGCCCCCCACTCTGCGCTAGCATTGCTTGAGGATACCTTGGA
                    ||| |||||||| ||||||||||||||||||| |||||||||||||||||||||| ||||
Sbjct 6900          TTCCGCGGTTGCTGTTTTAGCCCCCCACTCTGTGCTAGCATTGCTTGAGGATACCATGGA

Query 6990          CTACCCTGCCCGCGCCCATACTTTTGATGATTTCTGCCCAGAGTGCCGCCCCCTTGGCCT
                    |||||||||||||||||||||||| ||||| |||||||| ||||||||||||||||||||
Sbjct 6960          CTACCCTGCCCGCGCCCATACTTTCGATGACTTCTGCCCGGAGTGCCGCCCCCTTGGCCT

Query 7050          TCAGGGCTGCGCTTTCCAGTCTACTGTCGCTGAGCTTCAGCGCCTTAAGATGAAGGTGGG
                     ||||| || ||||| ||||||||||||||||||||||||||||||||||||||||||||
Sbjct 7020          CCAGGGTTGTGCTTTTCAGTCTACTGTCGCTGAGCTTCAGCGCCTTAAGATGAAGGTGGG

Query 7110          TAAAACTCGGGAGTTGTAGTTTATTTGCTTGTGCCCCCCTTCTTTCTGTTGCTTATTT
                    ||||||||||||||| ||||||||||||||||||||||||||||||||||||||||||
Sbjct 7080          TAAAACTCGGGAGTTATAGTTTATTTGCTTGTGCCCCCCTTCTTTCTGTTGCTTATTT
