# Supplementary material for: Pairwise Heuristic Sequence Alignment Algorithm Based on Deep Reinforcement Learning
Source: IEEE Open J Eng Med Biol. 2021 Jan 29;2:36–43. doi: 10.1109/OJEMB.2021.3055424 (PMC8901008; doi:10.1109/OJEMB.2021.3055424)
Supplement: Three supplementary materials are attached to the submitted manuscript. First, we offer the detailed process of the DQNalign in Supplementary material S1. Then, the additional figures and tables are listed in the Supplementary material S2. Finally, the alignment results of the DQNalign are attached  [file ojemb-3055424-mm.zip › OJEMB-3055424-MM/10022021082020_DQNalignOJEMB20210126SupplementaryS3/Supplementary S3/HEV_DDDQN/result20200712173946_0_12.txt]

DQNalign Project v1.0
Pairwise alignment algorithm with deep reinforcement learning based heuristic alignment agent
Sequence 1 : HEV_0, length : 7207
Sequence 2 : HEV_12, length : 7202

Alignment results:
Exact matches: 6735
Gaps: 0

Query 1             GGCAGACCACATATGTGGTCGATGCCATGGAGGCCCATCAGTTTATTAAGGCTCCTGGCA
                    |||||||||| ||||||||||||||||||||||||||||||||||| |||||||||||||
Sbjct 0             GGCAGACCACCTATGTGGTCGATGCCATGGAGGCCCATCAGTTTATCAAGGCTCCTGGCA

Query 61            TCACTACTGCTATTGAGCAGGCTGCTCTAGCAGCGGCCAACTCTGCCCTGGCGAATGCTG
                    |||||||||||||||||||||||||||| |||||||||||||||||||||||||||||||
Sbjct 60            TCACTACTGCTATTGAGCAGGCTGCTCTGGCAGCGGCCAACTCTGCCCTGGCGAATGCTG

Query 121           TGGTAGTTAGGCCTTTTCTCTCTCACCAGCAGATTGAGATCCTCATTAACCTAATGCAAC
                    ||||||||||||| ||||||||||||||||||||||||||||||||||||||||||||||
Sbjct 120           TGGTAGTTAGGCCCTTTCTCTCTCACCAGCAGATTGAGATCCTCATTAACCTAATGCAAC

Query 181           CTCGCCAGCTTGTTTTCCGCCCCGAGGTTTTCTGGAATCATCCCATCCAGCGTGTCATCC
                    ||||||||||||||||||||||||||||||||||||| || |||||||||||||| ||||
Sbjct 180           CTCGCCAGCTTGTTTTCCGCCCCGAGGTTTTCTGGAACCACCCCATCCAGCGTGTTATCC

Query 241           ATAACGAGCTGGAGCTTTACTGCCGCGCCCGCTCCGGCCGCTGTCTTGAAATTGGCGCCC
                    | || ||| |||||||||||||||| ||||||||||||||||||||||| ||||| ||||
Sbjct 240           ACAATGAGTTGGAGCTTTACTGCCGTGCCCGCTCCGGCCGCTGTCTTGAGATTGGTGCCC

Query 301           ATCCCCGCTCAATAAATGATAATCCTAATGTGGTCCACCGCTGCTTCCTCCGCCCTGTTG
                    ||||||||||||||||||| |||||||||||||||||||||||||||||||||||||| |
Sbjct 300           ATCCCCGCTCAATAAATGACAATCCTAATGTGGTCCACCGCTGCTTCCTCCGCCCTGTCG

Query 361           GGCGTGATGTTCAGCGCTGGTATACTGCTCCCACTCGCGGGCCGGCTGCTAATTGCCGGC
                    |||| ||||||||||||||||||||||| |||||||||||||| ||||||||||||||||
Sbjct 360           GGCGCGATGTTCAGCGCTGGTATACTGCCCCCACTCGCGGGCCAGCTGCTAATTGCCGGC

Query 421           GTTCCGCGCTGCGCGGGCTTCCCGCTGCTGACCGCACTTACTGCCTCGACGGGTTTTCTG
                    ||||||| |||||||||||  | || |||||||||||||||||| |||||||||||||||
Sbjct 420           GTTCCGCACTGCGCGGGCTCTCTGCCGCTGACCGCACTTACTGCTTCGACGGGTTTTCTG

Query 481           GCTGTAACTTTCCCGCCGAGACTGGCATCGCCCTCTACTCCCTTCATGATATGTCACCAT
                    | ||||||||||||||||| || |||||||||||||| ||||| ||||||||||||||||
Sbjct 480           GTTGTAACTTTCCCGCCGAAACGGGCATCGCCCTCTATTCCCTCCATGATATGTCACCAT

Query 541           CTGATGTCGCCGAGGCCATGTTCCGCCATGGTATGACGCGGCTCTATGCCGCCCTCCATC
                    ||||||||||||||||||||||||||||||||||||||||||| ||||||||||||||||
Sbjct 540           CTGATGTCGCCGAGGCCATGTTCCGCCATGGTATGACGCGGCTTTATGCCGCCCTCCATC

Query 601           TTCCGCCTGAGGTCCTGCTGCCCCCTGGCACATATCGCACCGCATCGTATTTGCTAATTC
                    |||||||||||||| || |||| ||||||||||| |||||||| |||||| |||| || |
Sbjct 600           TTCCGCCTGAGGTCTTGTTGCCTCCTGGCACATACCGCACCGCGTCGTATCTGCTGATCC

Query 661           ATGACGGTAGGCGCGTTGTGGTGACGTATGAGGGTGATACTAGTGCTGGTTACAACCACG
                    ||||||| |||||||||||||||||||| |||||||| |||||||||||||| ||||| |
Sbjct 660           ATGACGGCAGGCGCGTTGTGGTGACGTACGAGGGTGACACTAGTGCTGGTTATAACCATG

Query 721           ATGTCTCCAACTTGCGCTCCTGGATTAGAACCACCAAGGTTACCGGAGACCATCCCCTCG
                    |||| |||||| |||||||||||||||||||||| ||||| ||||||||||| || ||||
Sbjct 720           ATGTTTCCAACCTGCGCTCCTGGATTAGAACCACTAAGGTCACCGGAGACCACCCTCTCG

Query 781           TTATCGAGCGGGTTAGGGCCATTGGCTGCCACTTTGTTCTCTTGCTCACGGCAGCCCCGG
                    |||||||||||||||||||||||||||| |||||||||||||| |||||||| |||||||
Sbjct 780           TTATCGAGCGGGTTAGGGCCATTGGCTGTCACTTTGTTCTCTTACTCACGGCTGCCCCGG

Query 841           AGCCATCACCTATGCCTTATGTTCCTTACCCCCGGTCTACCGAGGTCTATGTCCGATCGA
                    |||||||||||||||||||||| |||||||||||||||||||||||||||||||||||||
Sbjct 840           AGCCATCACCTATGCCTTATGTCCCTTACCCCCGGTCTACCGAGGTCTATGTCCGATCGA

Query 901           TCTTCGGCCCGGGTGGCACCCCTTCCTTATTCCCAACCTCATGCTCCACTAAGTCGACCT
                    ||||||||||||| |||||||||||| |||||||||||||||||||||||||||||||||
Sbjct 900           TCTTCGGCCCGGGCGGCACCCCTTCCCTATTCCCAACCTCATGCTCCACTAAGTCGACCT

Query 961           TCCATGCTGTCCCTGCCCATATTTGGGACCGTCTTATGCTGTTCGGGGCCACCTTGGATG
                    ||||||| ||||||||||||||||||||||||||||||||||||||||||||| ||||||
Sbjct 960           TCCATGCCGTCCCTGCCCATATTTGGGACCGTCTTATGCTGTTCGGGGCCACCCTGGATG

Query 1021          ACCAAGCCTTTTGCTGCTCCCGTTTAATGACCTACCTTCGCGGCATTAGCTACAAGGTCA
                    ||||||||||||||||||||||| |||||||||||||||||||||||||||||||||| |
Sbjct 1020          ACCAAGCCTTTTGCTGCTCCCGTCTAATGACCTACCTTCGCGGCATTAGCTACAAGGTTA

Query 1081          CTGTTGGTACCCTTGTGGCTAATGAAGGCTGGAATGCCTCTGAGGACGCCCTCACAGCTG
                    |||| || || |||||||| |||||||||||||| |||||||||||||| ||||||||||
Sbjct 1080          CTGTGGGCACTCTTGTGGCCAATGAAGGCTGGAACGCCTCTGAGGACGCTCTCACAGCTG

Query 1141          TTATCACTGCCGCCTACCTTACCATTTGCCACCAGCGGTATCTCCGCACCCAGGCTATAT
                    | || |||||||||||||||||||| |||||||||||||||||||||||||| |||||||
Sbjct 1140          TCATTACTGCCGCCTACCTTACCATCTGCCACCAGCGGTATCTCCGCACCCAAGCTATAT

Query 1201          CCAAGGGGATGCGTCGTCTGGAACGGGAGCATGCCCAGAAGTTTATAACACGCCTCTACA
                    | ||||||||||||||| |||| ||||||||||||||||| || ||||||||||||||||
Sbjct 1200          CTAAGGGGATGCGTCGTTTGGAGCGGGAGCATGCCCAGAAATTCATAACACGCCTCTACA

Query 1261          GCTGGCTCTTCGAGAAGTCCGGCCGTGATTACATCCCTGGCCGTCAGTTGGAGTTCTACG
                    | ||||| || |||||||||||||||||||| ||||| ||||||||||||||||||||||
Sbjct 1260          GTTGGCTTTTTGAGAAGTCCGGCCGTGATTATATCCCCGGCCGTCAGTTGGAGTTCTACG

Query 1321          CCCAGTGCAGGCGCTGGCTCTCCGCCGGCTTTCATCTTGATCCACGGGTGTTGGTTTTTG
                    ||||||| |||||||||||||| ||||||||||| ||||| ||||||||| |||||||||
Sbjct 1320          CCCAGTGTAGGCGCTGGCTCTCGGCCGGCTTTCACCTTGACCCACGGGTGCTGGTTTTTG

Query 1381          ACGAGTCGGCCCCCTGCCATTGTAGGACCGCGATCCGTAAGGCGCTCTCAAAGTTTTGCT
                    | ||||||||||||||||| || ||||||||||| ||||||||| |||||||||||||||
Sbjct 1380          ATGAGTCGGCCCCCTGCCACTGCAGGACCGCGATTCGTAAGGCGGTCTCAAAGTTTTGCT

Query 1441          GCTTCATGAAGTGGCTTGGTCAGGAGTGCACCTGCTTCCTTCAGCCTGCAGAAGGCGCCG
                    |||| |||||||||||||| ||||| || |||||||| || ||||||||||| || ||||
Sbjct 1440          GCTTTATGAAGTGGCTTGGCCAGGAATGTACCTGCTTTCTACAGCCTGCAGAGGGTGCCG

Query 1501          TCGGCGACCAGGGTCATGATAATGAAGCCTATGAGGGGTCCGATGTTGACCCTGCTGAGT
                      ||||||||||| |||||||||||||||||||||||||| ||||||||||||||||| |
Sbjct 1500          CTGGCGACCAGGGCCATGATAATGAAGCCTATGAGGGGTCTGATGTTGACCCTGCTGAAT

Query 1561          CCGCCATTAGTGACATATCTGGGTCCTATGTCGTCCCTGGCACTGCCCTCCAACCGCTCT
                    ||||||||||||| |||||||||||||| || |||||||||||||||||||| ||||| |
Sbjct 1560          CCGCCATTAGTGATATATCTGGGTCCTACGTAGTCCCTGGCACTGCCCTCCAGCCGCTTT

Query 1621          ACCAGGCCCTCGATCTCCCCGCTGAGATTGTGGCTCGCGCGGGCCGGCTGACCGCCACAG
                    | |||||||| || |||||||||||||||||||| || || |||||||||||||||||||
Sbjct 1620          ATCAGGCCCTTGACCTCCCCGCTGAGATTGTGGCCCGTGCAGGCCGGCTGACCGCCACAG

Query 1681          TAAAGGTCTCCCAGGTCGATGGGCGGATCGATTGCGAGACCCTTCTTGGTAACAAAACCT
                    ||||||||||||||||||| |||||||||||||| |||||||||||||||||||||||||
Sbjct 1680          TAAAGGTCTCCCAGGTCGACGGGCGGATCGATTGTGAGACCCTTCTTGGTAACAAAACCT

Query 1741          TTCGCACGTCGTTCGTTGACGGGGCGGTCTTAGAGACCAATGGCCCAGAGCGCCACAATC
                    ||||||||||||||||||||||||||||||||||||||||||||||||||||||||||||
Sbjct 1740          TTCGCACGTCGTTCGTTGACGGGGCGGTCTTAGAGACCAATGGCCCAGAGCGCCACAATC

Query 1801          TCTCCTTCGATGCCAGTCAGAGCACTATGGCCGCTGGCCCTTTCAGTCTCACCTATGCCG
                    |||| || |||||||||||||||||||||||||||||||| |||||||| ||||||||||
Sbjct 1800          TCTCTTTTGATGCCAGTCAGAGCACTATGGCCGCTGGCCCCTTCAGTCTTACCTATGCCG

Query 1861          CCTCTGCAGCTGGGCTGGAGGTGCGCTATGTTGCTGCCGGGCTTGACCATCGGGCGGTTT
                    ||||||| ||||||||||||||||||||||||||||| ||||||||||| ||||||||||
Sbjct 1860          CCTCTGCCGCTGGGCTGGAGGTGCGCTATGTTGCTGCTGGGCTTGACCACCGGGCGGTTT

Query 1921          TTGCCCCCGGTGTTTCACCCCGGTCAGCCCCCGGCGAGGTTACCGCCTTCTGCTCTGCCC
                    | |||||||| |||||||||||||| ||||| |||||||| |||||||| ||||||||||
Sbjct 1920          TCGCCCCCGGCGTTTCACCCCGGTCGGCCCCTGGCGAGGTCACCGCCTTTTGCTCTGCCC

Query 1981          TATACAGGTTTAACCGTGAGGCCCAGCGCCATTCGCTGATCGGTAACTTATGGTTCCATC
                    ||||||||||||| ||||| |||||||| ||| |||||| |||||| || ||||||||||
Sbjct 1980          TATACAGGTTTAATCGTGAAGCCCAGCGTCATGCGCTGACCGGTAATTTTTGGTTCCATC

Query 2041          CTGAGGGACTCATTGGCCTCTTCGCCCCGTTTTCGCCCGGGCATGTTTGGGAGTCGGCTA
                    ||||||| ||| |||||||||| ||||||||||||||||||||||| |||||||||||||
Sbjct 2040          CTGAGGGGCTCCTTGGCCTCTTTGCCCCGTTTTCGCCCGGGCATGTCTGGGAGTCGGCTA

Query 2101          ATCCATTCTGTGGCGAGAGCACACTTTACACCCGTACTTGGTCGGAGGTTGATGCCGTCT
                    ||||||| ||||||||||||||||| ||||||||||||||||||||||||||||| || |
Sbjct 2100          ATCCATTTTGTGGCGAGAGCACACTCTACACCCGTACTTGGTCGGAGGTTGATGCTGTTT

Query 2161          CTAGTCCAGCCCGGCCTGACTTAGGTTTTATGTCTGAGCCTTCTATACCTAGTAGGGCCG
                    |||||||||||||||||||||||||||||   |||||||||||||||||||| |||||||
Sbjct 2160          CTAGTCCAGCCCGGCCTGACTTAGGTTTTGCATCTGAGCCTTCTATACCTAGCAGGGCCG

Query 2221          CCACGCCTACCCTGGCGGCCCCTCTACCCCCCCCTGCACCGGACCCTTCCCCCCCTCCCT
                    |||| ||||||| |||||| | || |||| || ||||||||||||||| |||||| ||||
Sbjct 2220          CCACACCTACCCCGGCGGCTCTTCAACCCTCCTCTGCACCGGACCCTTTCCCCCCCCCCT

Query 2281          CTGCCCCGGCGCTTGCTGAGCCGGCTTCTGGCGCTACCGCCGGGGCCCCGGCCATAACTC
                    |||| |||||||||| |||||||||  |||||| ||| |||| ||||||||||||||| |
Sbjct 2280          CTGCTCCGGCGCTTGGTGAGCCGGCCCCTGGCGTTACTGCCGTGGCCCCGGCCATAACCC

Query 2341          ACCAGACGGCCCGGCACCGCCGCCTGCTCTTCACCTACCCGGATGGCTCTAAGGTATTCG
                    |||||||||| ||||| |||||||||||||||||||||||||||||||| |||||||| |
Sbjct 2340          ACCAGACGGCTCGGCATCGCCGCCTGCTCTTCACCTACCCGGATGGCTCCAAGGTATTTG

Query 2401          CCGGCTCGCTGTTCGAGTCGACATGCACGTGGCTCGTTAACGCGTCTAATGTTGACCACC
                    ||||||||||||| ||||||||||| |||||||| ||||||||||||||||||||||| |
Sbjct 2400          CCGGCTCGCTGTTTGAGTCGACATGTACGTGGCTTGTTAACGCGTCTAATGTTGACCATC

Query 2461          GCCCTGGCGGCGGGCTTTGCCATGCATTTTACCAAAGGTACCCCGCCTCCTTTGATGCTG
                    |||||||||||||||| ||||||||||||||||||||||||||| |||||||||||||||
Sbjct 2460          GCCCTGGCGGCGGGCTCTGCCATGCATTTTACCAAAGGTACCCCACCTCCTTTGATGCTG

Query 2521          CCTCTTTTGTGATGCGCGACGGCGCGGCCGCGTACACACTAACCCCCCGGCCAATAATTC
                    ||||||||||||||||||||||||||||||| || ||| |||||||||||||||||||||
Sbjct 2520          CCTCTTTTGTGATGCGCGACGGCGCGGCCGCTTATACATTAACCCCCCGGCCAATAATTC

Query 2581          ACGCTGTCGCCCCTGATTATAGGTTGGAACATAACCCAAAGAGGCTTGAGGCTGCTTATC
                    | || ||||||||||||||||||||||||||||||||||||||||||||||| || || |
Sbjct 2580          ATGCCGTCGCCCCTGATTATAGGTTGGAACATAACCCAAAGAGGCTTGAGGCCGCCTACC

Query 2641          GGGAAACTTGCTCCCGCCTCGGCACCGCTGCATACCCGCTCCTCGGGACCGGCATATACC
                    |||| ||||||||||| |||||||||||||||||||||||||||||||||||||||||||
Sbjct 2640          GGGAGACTTGCTCCCGTCTCGGCACCGCTGCATACCCGCTCCTCGGGACCGGCATATACC

Query 2701          AGGTGCCGATCGGCCCCAGTTTTGACGCCTGGGAGCGGAACCACCGCCCCGGGGATGAGT
                    |||| |||||||| |||||||| ||||||||||||||||||||||||||||| |||||||
Sbjct 2700          AGGTACCGATCGGTCCCAGTTTCGACGCCTGGGAGCGGAACCACCGCCCCGGTGATGAGT

Query 2761          TGTACCTTCCTGAGCTTGCTGCCAGATGGTTTGAGGCCAATAGGCCGACCCGCCCGACTC
                    |||| |||||||||||||||||||||||||| ||||||||||||||| || |||| ||||
Sbjct 2760          TGTATCTTCCTGAGCTTGCTGCCAGATGGTTCGAGGCCAATAGGCCGGCCTGCCCAACTC

Query 2821          TCACTATAACTGAGGATGTTGCACGGACAGCGAATCTGGCCATCGAGCTTGACTCAGCCA
                    | |||||||||||||||| ||||||||||||||| |||||||||||||||||||||||||
Sbjct 2820          TTACTATAACTGAGGATGCTGCACGGACAGCGAACCTGGCCATCGAGCTTGACTCAGCCA

Query 2881          CAGATGTCGGCCGGGCCTGTGCCGGCTGTCGGGTCACCCCCGGCGTTGTTCAGTACCAGT
                    |||||||||||||||| ||||| || ||||| ||||||||||||||||| ||||||||||
Sbjct 2880          CAGATGTCGGCCGGGCTTGTGCTGGTTGTCGAGTCACCCCCGGCGTTGTGCAGTACCAGT

Query 2941          TTACTGCAGGTGTGCCTGGATCCGGCAAGTCCCGCTCTATCACCCAAGCCGATGTGGACG
                    ||||||||||||||||||| |||||||||||||||||||||||||||||||| |||||||
Sbjct 2940          TTACTGCAGGTGTGCCTGGGTCCGGCAAGTCCCGCTCTATCACCCAAGCCGACGTGGACG

Query 3001          TTGTCGTGGTCCCGACGCGTGAGTTGCGTAATGCCTGGCGCCGTCGCGGCTTTGCTGCTT
                    |||||||||||||||| || ||||||||||||||||||||||| |||||||| |||||||
Sbjct 3000          TTGTCGTGGTCCCGACCCGGGAGTTGCGTAATGCCTGGCGCCGCCGCGGCTTCGCTGCTT

Query 3061          TTACCCCGCATACTGCCGCCAGAGTCACCCAGGGGCGCCGGGTTGTCATTGATGAGGCTC
                    | |||||||| ||||| || |||||||| |||||||||||||||||||||||||| ||||
Sbjct 3060          TCACCCCGCACACTGCTGCTAGAGTCACTCAGGGGCGCCGGGTTGTCATTGATGAAGCTC

Query 3121          CATCCCTCCCCCCTCACCTGCTGCTGCTCCACATGCAGCGGGCCGCCACCGTCCACCTTC
                    |||| || ||||| |||||||||||||||||||||||||||||||||||||| |||||||
Sbjct 3120          CATCTCTTCCCCCCCACCTGCTGCTGCTCCACATGCAGCGGGCCGCCACCGTTCACCTTC

Query 3181          TTGGCGACCCGAACCAGATCCCAGCCATCGACTTTGAGCACGCTGGGCTCGTCCCCGCCA
                    ||||||||||||||||||||||||||||||||||||||||||| ||||||||||||||||
Sbjct 3180          TTGGCGACCCGAACCAGATCCCAGCCATCGACTTTGAGCACGCCGGGCTCGTCCCCGCCA

Query 3241          TCAGGCCCGACTTAGGCCCCACCTCCTGGTGGCATGTTACCCATCGCTGGCCTGCGGATG
                    ||||||| ||| ||| ||| |||||||||||||||||||||||||| || ||||||||||
Sbjct 3240          TCAGGCCTGACCTAGCCCCTACCTCCTGGTGGCATGTTACCCATCGTTGCCCTGCGGATG

Query 3301          TATGCGAGCTCATCCGTGGTGCATACCCCATGATCCAGACCACTAGCCGGGTTCTCCGTT
                    |||| ||||| ||||||||||||||||| ||||||||||||||||||||||| |||||||
Sbjct 3300          TATGTGAGCTGATCCGTGGTGCATACCCTATGATCCAGACCACTAGCCGGGTCCTCCGTT

Query 3361          CGTTGTTCTGGGGTGAGCCTGCCGTCGGGCAGAAACTAGTGTTCACCCAGGCGGCCAAGC
                    ||||||||||||||||||||||||| ||||||||||||||||||||||||||||| ||| 
Sbjct 3360          CGTTGTTCTGGGGTGAGCCTGCCGTTGGGCAGAAACTAGTGTTCACCCAGGCGGCTAAGG

Query 3421          CCGCCAACCCCGGCTCAGTGACGGTCCACGAGGCGCAGGGCGCTACCTACACGGAGACCA
                    | ||||||||||| |||||||||||||||||||| |||||||||||||| || |||||||
Sbjct 3420          CTGCCAACCCCGGTTCAGTGACGGTCCACGAGGCACAGGGCGCTACCTATACAGAGACCA

Query 3481          CTATTATTGCCACAGCAGATGCCCGGGGCCTTATTCAGTCGTCTCGGGCTCATGCCATTG
                    | ||||| || || ||||||||||| ||||| ||||||||||||||||||||||||||||
Sbjct 3480          CCATTATCGCTACGGCAGATGCCCGAGGCCTCATTCAGTCGTCTCGGGCTCATGCCATTG

Query 3541          TTGCTCTGACGCGCCACACTGAGAAGTGCGTCATCATTGACGCACCAGGCCTGCTTCGCG
                    |||| ||||||||||| |||||||||||||||||||||||||| ||||||||||||||||
Sbjct 3540          TTGCCCTGACGCGCCATACTGAGAAGTGCGTCATCATTGACGCGCCAGGCCTGCTTCGCG

Query 3601          AGGTGGGCATCTCCGATGCAATCGTTAATAACTTTTTCCTCGCTGGTGGCGAAATTGGTC
                    |||||||||| ||||||||||||||||||||||||||||| || |||||||||||||| |
Sbjct 3600          AGGTGGGCATTTCCGATGCAATCGTTAATAACTTTTTCCTTGCCGGTGGCGAAATTGGCC

Query 3661          ACCAGCGCCCATCAGTTATTCCCCGTGGCAACCCTGACGCCAATGTTGACACCCTGGCTG
                    |||| ||||| || ||||| || || |||||||||||| | || ||||||||| ||||||
Sbjct 3660          ACCAACGCCCGTCTGTTATCCCTCGCGGCAACCCTGACACAAACGTTGACACCTTGGCTG

Query 3721          CCTTCCCGCCGTCTTGCCAGATTAGTGCCTTCCATCAGTTGGCTGAGGAGCTTGGCCACA
                    ||||||||||||||||||||||||| |||||||| ||||||||||||||||||||||| |
Sbjct 3720          CCTTCCCGCCGTCTTGCCAGATTAGCGCCTTCCACCAGTTGGCTGAGGAGCTTGGCCATA

Query 3781          GACCTGTCCCTGTTGCAGCTGTTCTACCACCCTGCCCCGAGCTCGAACAGGGCCTTCTCT
                    |||||| ||||||||||||||||||||| |||||||| ||||||||||||||||| ||||
Sbjct 3780          GACCTGCCCCTGTTGCAGCTGTTCTACCGCCCTGCCCTGAGCTCGAACAGGGCCTCCTCT

Query 3841          ACCTGCCCCAGGAGCTCACCACCTGTGATAGTGTCGTAACATTTGAATTAACAGACATTG
                    | |||||||||||||||||||||||||||||||| |||||||||||||||||||| ||||
Sbjct 3840          ATCTGCCCCAGGAGCTCACCACCTGTGATAGTGTTGTAACATTTGAATTAACAGATATTG

Query 3901          TGCACTGCCGCATGGCCGCCCCGAGCCAGCGCAAGGCCGTGCTGTCCACACTCGTGGGCC
                    |||| || ||||||||||||||||| ||||||||||||||||||||||| ||||||||||
Sbjct 3900          TGCATTGTCGCATGGCCGCCCCGAGTCAGCGCAAGGCCGTGCTGTCCACGCTCGTGGGCC

Query 3961          GCTACGGCGGTCGCACAAAGCTCTACAATGCTTCCCACTCTGATGTTCGCGACTCTCTCG
                    | |||||| |||||||||||||||||||||| || |||||||||||||| |||||||| |
Sbjct 3960          GTTACGGCCGTCGCACAAAGCTCTACAATGCCTCTCACTCTGATGTTCGTGACTCTCTTG

Query 4021          CCCGTTTTATCCCGGCCATTGGCCCCGTACAGGTTACAACTTGTGAATTGTACGAGCTAG
                    |||||||||||||| |||||||||||||||| |||||||| ||||||||||| |||||||
Sbjct 4020          CCCGTTTTATCCCGACCATTGGCCCCGTACAAGTTACAACCTGTGAATTGTATGAGCTAG

Query 4081          TGGAGGCCATGGTCGAGAAGGGCCAGGATGGCTCCGCCGTCCTTGAGCTTGATCTTTGCA
                    ||||||||||||||||||||||||||||||||||||||||||||||||| || || ||||
Sbjct 4080          TGGAGGCCATGGTCGAGAAGGGCCAGGATGGCTCCGCCGTCCTTGAGCTCGACCTCTGCA

Query 4141          ACCGTGACGTGTCCAGGATCACCTTCTTCCAGAAAGATTGTAACAAGTTCACCACAGGTG
                    |||||||||| |||||||||||||||||||||||||||||||| ||||| ||||| || |
Sbjct 4140          ACCGTGACGTATCCAGGATCACCTTCTTCCAGAAAGATTGTAATAAGTTTACCACGGGAG

Query 4201          AGACCATTGCCCATGGTAAAGTGGGCCAGGGCATCTCGGCCTGGAGCAAGACCTTCTGCG
                    ||||||| |||||||||||||||||||||||||| ||||||||||| |||||||| || |
Sbjct 4200          AGACCATCGCCCATGGTAAAGTGGGCCAGGGCATTTCGGCCTGGAGTAAGACCTTTTGTG

Query 4261          CCCTCTTTGGCCCTTGGTTCCGCGCTATTGAGAAGGCTATTCTGGCCCTGCTCCCTCAGG
                    |||| |||||||| ||||||||||||||||||||||||||||||||||| ||||||||||
Sbjct 4260          CCCTTTTTGGCCCCTGGTTCCGCGCTATTGAGAAGGCTATTCTGGCCCTACTCCCTCAGG

Query 4321          GTGTGTTTTACGGTGATGCCTTTGATGACACCGTCTTCTCGGCGGCTGTGGCCGCAGCAA
                    |||||||||| || ||||||||||| ||||| ||||||||||||||||||||||||||||
Sbjct 4320          GTGTGTTTTATGGAGATGCCTTTGACGACACTGTCTTCTCGGCGGCTGTGGCCGCAGCAA

Query 4381          AGGCATCCATGGTGTTTGAGAATGACTTTTCTGAGTTTGACTCCACCCAGAATAACTTTT
                    |||| |||||||||||||||||||||||||| ||||||||||||||||||||||||||||
Sbjct 4380          AGGCGTCCATGGTGTTTGAGAATGACTTTTCCGAGTTTGACTCCACCCAGAATAACTTTT

Query 4441          CTCTGGGTCTAGAGTGTGCTATTATGGAGGAGTGTGGGATGCCGCAGTGGCTCATCCGCC
                    |  |||| |||||||| ||||| ||||||||||| |||||||||||||||||||||||| 
Sbjct 4440          CCTTGGGCCTAGAGTGCGCTATCATGGAGGAGTGCGGGATGCCGCAGTGGCTCATCCGCT

Query 4501          TGTATCACCTTATAAGGTCTGCGTGGATCTTGCAGGCCCCGAAGGAGTCTCTGCGAGGGT
                    |||| |||||||||||||||||||||||| ||||||||||||||||||||||||||||||
Sbjct 4500          TGTACCACCTTATAAGGTCTGCGTGGATCCTGCAGGCCCCGAAGGAGTCTCTGCGAGGGT

Query 4561          TTTGGAAGAAACACTCCGGTGAGCCCGGCACTCTTCTATGGAATACTGTCTGGAATATGG
                    ||||||||||||||||||||||||||||||||||||| ||||||||||||||||| ||||
Sbjct 4560          TTTGGAAGAAACACTCCGGTGAGCCCGGCACTCTTCTTTGGAATACTGTCTGGAACATGG

Query 4621          CCGTTATTACCCACTGTTATGACTTCCGCGATTTTCAGGTGGCTGCCTTTAAAGGTGATG
                    |||||||||||||||||||||| || || ||||| |||||||||||||||||||||||||
Sbjct 4620          CCGTTATTACCCACTGTTATGATTTTCGTGATTTGCAGGTGGCTGCCTTTAAAGGTGATG

Query 4681          ATTCGATAGTGCTTTGCAGTGAGTATCGTCAGAGTCCAGGAGCTGCTGTCCTGATCGCCG
                    ||||||||||||||||||||||||| ||||||||||||||||||||||||||||| || |
Sbjct 4680          ATTCGATAGTGCTTTGCAGTGAGTACCGTCAGAGTCCAGGAGCTGCTGTCCTGATTGCTG

Query 4741          GCTGTGGCTTGAAGTTGAAGGTAGATTTCCGCCCGATCGGTTTGTATGCAGGTGTTGTGG
                    | |||||||| ||| ||||||| ||||| ||||| || ||| ||||||||||||||||||
Sbjct 4740          GTTGTGGCTTAAAGCTGAAGGTGGATTTTCGCCCTATTGGTCTGTATGCAGGTGTTGTGG

Query 4801          TGGCCCCCGGCCTTGGCGCGCTCCCTGATGTTGTGCGCTTCGCCGGCCGGCTTACCGAGA
                    |||||||||||||||||||||| ||||| ||||||||||||||||||||||| || ||||
Sbjct 4800          TGGCCCCCGGCCTTGGCGCGCTTCCTGACGTTGTGCGCTTCGCCGGCCGGCTCACTGAGA

Query 4861          AGAATTGGGGCCCTGGCCCTGAGCGGGCGGAGCAGCTCCGCCTCGCTGTTAGTGATTTCC
                    ||||||||||||||||||| ||||||||||||||||||||||| ||||| ||||||||||
Sbjct 4860          AGAATTGGGGCCCTGGCCCCGAGCGGGCGGAGCAGCTCCGCCTTGCTGTAAGTGATTTCC

Query 4921          TCCGCAAGCTCACGAATGTAGCTCAGATGTGTGTGGATGTTGTTTCCCGTGTTTATGGGG
                    |||||||||| ||||||||||||||||||||||||||||||||||| |||||||||||||
Sbjct 4920          TCCGCAAGCTTACGAATGTAGCTCAGATGTGTGTGGATGTTGTTTCTCGTGTTTATGGGG

Query 4981          TTTCCCCTGGACTCGTTCATAACCTGATTGGCATGCTACAGGCTGTTGCTGATGGCAAGG
                    |||| ||||| |||||||||||||||||||||||||||||| ||||||||||||||||||
Sbjct 4980          TTTCTCCTGGGCTCGTTCATAACCTGATTGGCATGCTACAGACTGTTGCTGATGGCAAGG

Query 5041          CACATTTCACTGAGTCAGTAAAACCAGTGCTCGACTTGACAAATTCAATCTTGTGTCGGG
                    | |||||||||||||||||||| |||||||||||| |||||||||||||| |||||||||
Sbjct 5040          CCCATTTCACTGAGTCAGTAAAGCCAGTGCTCGACCTGACAAATTCAATCCTGTGTCGGG

Query 5101          TGGAATGAATAACATGTCTTTTGCTGCGCCCATGGGTTCGCGACCATGCGCCCTCGGCCT
                    ||||||||||||||||||||||||||||||||||||||||||||||||||||||||||||
Sbjct 5100          TGGAATGAATAACATGTCTTTTGCTGCGCCCATGGGTTCGCGACCATGCGCCCTCGGCCT

Query 5161          ATTTTGTTGCTGCTCCTCATGTTTTTGCCTATGCTGCCCGCGCCACCGCCCGGTCAGCCG
                    ||| ||||| ||||||||||||||||||||||| ||||||||||||||||||||||||||
Sbjct 5160          ATTCTGTTGTTGCTCCTCATGTTTTTGCCTATGTTGCCCGCGCCACCGCCCGGTCAGCCG

Query 5221          TCTGGCCGCCGTCGTGGGCGGCGCAGCGGCGGTTCCGGCGGTGGTTTCTGGGGTGACCGG
                    ||||||||||||||||||||||||||||||||||||||||||||||||||||||||||||
Sbjct 5220          TCTGGCCGCCGTCGTGGGCGGCGCAGCGGCGGTTCCGGCGGTGGTTTCTGGGGTGACCGG

Query 5281          GTTGATTCTCAGCCCTTCGCAATCCCCTATATTCATCCAACCAACCCCTTCGCCCCCGAT
                    ||||||||||||||||||||||||||| |||||||||||||||||||||| |||||||||
Sbjct 5280          GTTGATTCTCAGCCCTTCGCAATCCCCCATATTCATCCAACCAACCCCTTTGCCCCCGAT

Query 5341          GTCACCGCTGCGGCCGGGGCTGGACCTCGTGTTCGCCAACCCGCCCGACCACTCGGCTCC
                    ||||||||||||||||||||||||||||| ||||||||||||||||||||||||||||||
Sbjct 5340          GTCACCGCTGCGGCCGGGGCTGGACCTCGCGTTCGCCAACCCGCCCGACCACTCGGCTCC

Query 5401          GCTTGGCGTGACCAGGCCCAGCGCCCCGCCGTTGCCTCACGTCGTAGACCTACCACAGCT
                    ||||||||||||||||||||||||||||||| | ||||||||||||||||||||||||||
Sbjct 5400          GCTTGGCGTGACCAGGCCCAGCGCCCCGCCGCTACCTCACGTCGTAGACCTACCACAGCT

Query 5461          GGGGCCGCGCCGCTAACCGCGGTCGCTCCGGCCCATGACACCCCGCCAGTGCCTGATGTC
                    |||||||||||||||||||||||||| ||||| |||||||||||||||||||||||||||
Sbjct 5460          GGGGCCGCGCCGCTAACCGCGGTCGCCCCGGCTCATGACACCCCGCCAGTGCCTGATGTC

Query 5521          GACTCCCGCGGCGCCATCTTGCGCCGGCAGTATAACCTATCAACATCTCCCCTTACCTCT
                    |||||||||||||| |||||||||||||||||||||||||||||||| || || ||||||
Sbjct 5520          GACTCCCGCGGCGCTATCTTGCGCCGGCAGTATAACCTATCAACATCCCCTCTCACCTCT

Query 5581          TCCGTGGCCACCGGCACTAACCTGGTTCTTTATGCCGCCCCTCTTAGTCCGCTTTTACCC
                     |||||||||||||||| ||  |||| |||||||||||||||||||| ||||||||||||
Sbjct 5580          CCCGTGGCCACCGGCACAAATTTGGTCCTTTATGCCGCCCCTCTTAGCCCGCTTTTACCC

Query 5641          CTTCAGGACGGCACCAATACCCATATAATGGCCACGGAAGCTTCTAATTATGCCCAGTAC
                    |||||||||||||||||||| ||||||||||| || ||||| ||||| ||||||||||||
Sbjct 5640          CTTCAGGACGGCACCAATACTCATATAATGGCTACAGAAGCCTCTAACTATGCCCAGTAC

Query 5701          CGGGTTGCCCGTGCCACAATCCGTTACCGCCCGCTGGTCCCCAATGCTGTCGGCGGTTAC
                    |||||||||||||||||||| ||||| |||||||| |||||||||||||| || ||||| 
Sbjct 5700          CGGGTTGCCCGTGCCACAATTCGTTATCGCCCGCTTGTCCCCAATGCTGTTGGTGGTTAT

Query 5761          GCCATCTCCATCTCATTCTGGCCACAGACCACCACCACCCCGACGTCCGTTGATATGAAT
                    |||||||||||||| ||||||||||| ||||||||||| |||||||||||||||||||||
Sbjct 5760          GCCATCTCCATCTCGTTCTGGCCACAAACCACCACCACTCCGACGTCCGTTGATATGAAT

Query 5821          TCAATAACCTCGACGGATGTTCGTATTTTAGTCCAGCCCGGCATAGCCTCTGAGCTTGTG
                    |||||||| ||||||||||||||||||||||| |||||||||||||||||||||||||||
Sbjct 5820          TCAATAACTTCGACGGATGTTCGTATTTTAGTTCAGCCCGGCATAGCCTCTGAGCTTGTG

Query 5881          ATCCCAAGTGAGCGCCTACACTATCGTAACCAAGGCTGGCGCTCCGTCGAGACCTCTGGG
                    ||||||||||||||| ||||||||||||||||||| |||||||| || |||||||| |||
Sbjct 5880          ATCCCAAGTGAGCGCTTACACTATCGTAACCAAGGGTGGCGCTCTGTTGAGACCTCCGGG

Query 5941          GTGGCTGAGGAGGAGGCTACCTCTGGTCTTGTTATGCTTTGCATACATGGCTCACTCGTA
                    ||||| || |||||||| ||||||||||| |||||||||||||||||||||| || ||||
Sbjct 5940          GTGGCGGAAGAGGAGGCCACCTCTGGTCTCGTTATGCTTTGCATACATGGCTTACCCGTA

Query 6001          AATTCCTATACTAATACACCCTATACCGGTGCCCTCGGGCTGTTGGACTTTGCCCTTGAG
                    ||||| || |||||||||||||| ||||| ||||||||||||||||| ||||||||||| 
Sbjct 6000          AATTCTTACACTAATACACCCTACACCGGCGCCCTCGGGCTGTTGGATTTTGCCCTTGAA

Query 6061          CTTGAGTTTCGCAACCTTACCCCCGGTAACACCAATACGCGGGTCTCCCGTTATTCCAGC
                     ||||||| |||||||| || ||||| ||||||||||| |||||||| ||||| ||||||
Sbjct 6060          TTTGAGTTCCGCAACCTCACTCCCGGCAACACCAATACTCGGGTCTCTCGTTACTCCAGC

Query 6121          ACTGCTCGCCACCGCCTTCGTCGCGGTGCGGACGGGACTGCCGAGCTCACCACCACGGCT
                    |||||||||||||| ||||| |||||||| || ||||| |||||||||||||||||||||
Sbjct 6120          ACTGCTCGCCACCGTCTTCGCCGCGGTGCAGATGGGACCGCCGAGCTCACCACCACGGCT

Query 6181          GCTACCCGCTTTATGAAGGACCTCTATTTTACTAGTACTAATGGTGTCGGTGAGATCGGC
                    || ||||||||||||||||| |||||||||||||||||||||||||||||||||||||||
Sbjct 6180          GCCACCCGCTTTATGAAGGATCTCTATTTTACTAGTACTAATGGTGTCGGTGAGATCGGC

Query 6241          CGCGGGATAGCCCTCACCCTGTTCAACCTTGCTGACACTCTGCTTGGCGGCCTGCCGACA
                    |||||||||||||| |||||||| || |||||||||||||||||||||||||| ||||||
Sbjct 6240          CGCGGGATAGCCCTAACCCTGTTTAATCTTGCTGACACTCTGCTTGGCGGCCTACCGACA

Query 6301          GAATTGATTTCGTCGGCTGGTGGCCAGCTGTTCTACTCCCGTCCCGTTGTCTCAGCCAAT
                    ||||||||||||||||||||||||||||||||||||||||||||||| ||||||||||||
Sbjct 6300          GAATTGATTTCGTCGGCTGGTGGCCAGCTGTTCTACTCCCGTCCCGTCGTCTCAGCCAAT

Query 6361          GGCGAGCCGACTGTTAAGTTGTATACATCTGTAGAGAATGCTCAGCAGGATAAGGGTATT
                    |||||||||||||||||| |||||||||||||||||||||||||||||||||||||||||
Sbjct 6360          GGCGAGCCGACTGTTAAGCTGTATACATCTGTAGAGAATGCTCAGCAGGATAAGGGTATT

Query 6421          GCAATCCCGCATGACATTGACCTCGGAGAATCTCGTGTGGTTATTCAGGATTATGATAAC
                    ||||||||||||||||| |||||||| |||||||||||||| ||||||||||||||||||
Sbjct 6420          GCAATCCCGCATGACATCGACCTCGGGGAATCTCGTGTGGTCATTCAGGATTATGATAAC

Query 6481          CAACATGAACAAGATCGGCCGACGCCTTCTCCAGCCCCATCGCGCCCTTTCTCTGTCCTT
                    |||||||| |||||||||||||| |||||||||||||||||||||||||| |||||||| 
Sbjct 6480          CAACATGAGCAAGATCGGCCGACACCTTCTCCAGCCCCATCGCGCCCTTTTTCTGTCCTC

Query 6541          CGAGCTAATGATGTGCTTTGGCTCTCTCTCACCGCTGCCGAGTATGACCAGTCCACTTAT
                    ||||||||||||||||||||||| ||||||||||||||||||||||||||||||||||| 
Sbjct 6540          CGAGCTAATGATGTGCTTTGGCTTTCTCTCACCGCTGCCGAGTATGACCAGTCCACTTAC

Query 6601          GGCTCTTCGACTGGCCCAGTTTATGTTTCTGACTCTGTGACCTTGGTTAATGTTGCGACC
                    || |||||||| |||||||| ||||||||||||||||||||| |||||||||||||||||
Sbjct 6600          GGTTCTTCGACCGGCCCAGTCTATGTTTCTGACTCTGTGACCCTGGTTAATGTTGCGACC

Query 6661          GGCGCGCAGGCCGTTGCCCGGTCGCTCGATTGGACCAAGGTCACACTTGACGGTCGCCCC
                    |||||||||||||||||||||||||| || |||||||||||||||||||| |||||||||
Sbjct 6660          GGCGCGCAGGCCGTTGCCCGGTCGCTTGACTGGACCAAGGTCACACTTGATGGTCGCCCC

Query 6721          CTCTCCACCATCCAGCAGTACTCGAAGACCTTCTTTGTCCTGCCGCTCCGCGGTAAGCTC
                    |||||||||||||||||||| || ||||||||||| ||||||||||||||||||||||||
Sbjct 6720          CTCTCCACCATCCAGCAGTATTCAAAGACCTTCTTCGTCCTGCCGCTCCGCGGTAAGCTC

Query 6781          TCTTTCTGGGAGGCAGGCACAACTAAAGCCGGGTACCCTTATAATTATAACACCACTGCT
                    || |||||||||||||| || ||||| ||||||||||| ||||||||||| |||||||||
Sbjct 6780          TCCTTCTGGGAGGCAGGTACCACTAAGGCCGGGTACCCCTATAATTATAATACCACTGCT

Query 6841          AGCGACCAACTGCTTGTCGAGAATGCCGCCGGGCACCGGGTCGCTATTTCCACTTACACC
                    ||||| ||||||||| | ||||||||||||||||| ||||| ||||||||||||||||||
Sbjct 6840          AGCGATCAACTGCTTATTGAGAATGCCGCCGGGCATCGGGTTGCTATTTCCACTTACACC

Query 6901          ACTAGCCTGGGTGCTGGTCCCGTCTCCATTTCTGCGGTTGCCGTTTTAGCCCCCCACTCT
                    ||||||||||||||||| |||||  |||| ||||||||||| ||||| ||||||||||||
Sbjct 6900          ACTAGCCTGGGTGCTGGCCCCGTTGCCATCTCTGCGGTTGCTGTTTTGGCCCCCCACTCT

Query 6961          GCGCTAGCATTGCTTGAGGATACCTTGGACTACCCTGCCCGCGCCCATACTTTTGATGAT
                    ||||||||  |||||||||||||| |||||||||||||||||||||| ||||||||||||
Sbjct 6960          GCGCTAGCCCTGCTTGAGGATACCATGGACTACCCTGCCCGCGCCCACACTTTTGATGAT

Query 7021          TTCTGCCCAGAGTGCCGCCCCCTTGGCCTTCAGGGCTGCGCTTTCCAGTCTACTGTCGCT
                    ||||||||||||||||||||||||||||| |||||||| |||||||||||||||||||||
Sbjct 7020          TTCTGCCCAGAGTGCCGCCCCCTTGGCCTCCAGGGCTGTGCTTTCCAGTCTACTGTCGCT

Query 7081          GAGCTTCAGCGCCTTAAGATGAAGGTGGGTAAAACTCGGGAGTTGTAGTTTATTTGCTTG
                    |||||||||||||||||||||||||||||||||||||||||||| |||||||||||||||
Sbjct 7080          GAGCTTCAGCGCCTTAAGATGAAGGTGGGTAAAACTCGGGAGTTATAGTTTATTTGCTTG

Query 7141          TGCCCCCCTTCTTTCTGTTGCTTATTTCTCATTTCTGCGTTCCGCGCTCCCTGAAAAAAA
                    ||||||||||||||||| |||||||||||| |||||||||| ||||||||||||||||||
Sbjct 7140          TGCCCCCCTTCTTTCTGCTGCTTATTTCTCTTTTCTGCGTTTCGCGCTCCCTGAAAAAAA

Query 7201          AA
                    ||
Sbjct 7200          AA
