# Supplementary material for: Pairwise Heuristic Sequence Alignment Algorithm Based on Deep Reinforcement Learning
Source: IEEE Open J Eng Med Biol. 2021 Jan 29;2:36–43. doi: 10.1109/OJEMB.2021.3055424 (PMC8901008; doi:10.1109/OJEMB.2021.3055424)
Supplement: Three supplementary materials are attached to the submitted manuscript. First, we offer the detailed process of the DQNalign in Supplementary material S1. Then, the additional figures and tables are listed in the Supplementary material S2. Finally, the alignment results of the DQNalign are attached  [file ojemb-3055424-mm.zip › OJEMB-3055424-MM/10022021082020_DQNalignOJEMB20210126SupplementaryS3/Supplementary S3/HEV_DDDQN/result20200712173946_0_13.txt]

DQNalign Project v1.0
Pairwise alignment algorithm with deep reinforcement learning based heuristic alignment agent
Sequence 1 : HEV_0, length : 7207
Sequence 2 : HEV_13, length : 7212

Alignment results:
Exact matches: 6438
Gaps: 18

Query 2             GCAGACCACATATGTGGTCGATGCCATGGAGGCCCATCAGTTTATTAAGGCTCCTGGCAT
                    |||||||||||||||||||||||||||||||||||| |||||||||||||||||||||||
Sbjct 0             GCAGACCACATATGTGGTCGATGCCATGGAGGCCCACCAGTTTATTAAGGCTCCTGGCAT

Query 62            CACTACTGCTATTGAGCAGGCTGCTCTAGCAGCGGCCAACTCTGCCCTGGCGAATGCTGT
                    ||||||||||||||||||||||||| ||||||||||||| |||||| |||||||||||||
Sbjct 60            CACTACTGCTATTGAGCAGGCTGCTTTAGCAGCGGCCAATTCTGCCTTGGCGAATGCTGT

Query 122           GGTAGTTAGGCCTTTTCTCTCTCACCAGCAGATTGAGATCCTCATTAACCTAATGCAACC
                    ||| ||||||||||||||||||||||||||||||||||| ||||||||||||||||||||
Sbjct 120           GGTGGTTAGGCCTTTTCTCTCTCACCAGCAGATTGAGATTCTCATTAACCTAATGCAACC

Query 182           TCGCCAGCTTGTTTTCCGCCCCGAGGTTTTCTGGAATCATCCCATCCAGCGTGTCATCCA
                    ||||||||||||||||||||||||||||||||||||||||||||||||||| || |||||
Sbjct 180           TCGCCAGCTTGTTTTCCGCCCCGAGGTTTTCTGGAATCATCCCATCCAGCGCGTTATCCA

Query 242           TAACGAGCTGGAGCTTTACTGCCGCGCCCGCTCCGGCCGCTGTCTTGAAATTGGCGCCCA
                    ||| ||||||||||| ||||||||||| |||||||||||||||||||| |||||||| ||
Sbjct 240           TAATGAGCTGGAGCTCTACTGCCGCGCTCGCTCCGGCCGCTGTCTTGAGATTGGCGCTCA

Query 302           TCCCCGCTCAATAAATGATAATCCTAATGTGGTCCACCGCTGCTTCCTCCGCCCTGTTGG
                    |||||||||||||||||| ||||||||||||||||||||||| || ||||||||||||||
Sbjct 300           TCCCCGCTCAATAAATGACAATCCTAATGTGGTCCACCGCTGTTTTCTCCGCCCTGTTGG

Query 362           GCGTGATGTTCAGCGCTGGTATACTGCTCCCACTCGCGGGCCGGCTGCTAATTGCCGGCG
                    ||||||||||||||||||||||||||||||||||||||| ||||||||||||||||||||
Sbjct 360           GCGTGATGTTCAGCGCTGGTATACTGCTCCCACTCGCGGACCGGCTGCTAATTGCCGGCG

Query 422           TTCCGCGCTGCGCGGGCTTCCCGCTGCTGACCGCACTTACTGCCTCGACGGGTTTTCTGG
                    ||| || ||||| ||||| || ||||| |||||||| |||||  | || |||||||||||
Sbjct 420           TTCTGCACTGCGTGGGCTCCCTGCTGCCGACCGCACCTACTGTTTTGATGGGTTTTCTGG

Query 482           CTGTAACTTTCCCGCCGAGACTGGCATCGCCCTCTACTCCCTTCATGATATGTCACCATC
                    ||| |  |||||||| ||||| |||||||||||||| ||||| || || ||||| || ||
Sbjct 480           CTGCAGTTTTCCCGCTGAGACAGGCATCGCCCTCTATTCCCTCCACGACATGTCGCCGTC

Query 542           TGATGTCGCCGAGGCCATGTTCCGCCATGGTATGACGCGGCTCTATGCCGCCCTCCATCT
                    |||||||||||||||||||||||| ||||| ||||||||||| ||||| |||||||||||
Sbjct 540           TGATGTCGCCGAGGCCATGTTCCGTCATGGCATGACGCGGCTTTATGCTGCCCTCCATCT

Query 602           TCCGCCTGAGGTCCTGCTGCCCCCTGGCACATATCGCACCGCATCGTATTTGCTAATTCA
                     ||||| ||||| || ||||| || |||||||| || ||| | |||||||| || |||||
Sbjct 600           CCCGCCCGAGGTTCTACTGCCTCCCGGCACATACCGTACCACGTCGTATTTACTGATTCA

Query 662           TGACGGTAGGCGCGTTGTGGTGACGTATGAGGGTGATACTAGTGCTGGTTACAACCACGA
                    |||||||||||| |||||||||||||| ||||| ||||| ||||||||||| || || ||
Sbjct 660           TGACGGTAGGCGTGTTGTGGTGACGTACGAGGGCGATACCAGTGCTGGTTATAATCATGA

Query 722           TGTCTC-CAACTTGCGCTCCTGGATTAGAACCACCAAGGTTACCGGAGACCATCCCCTCG
                    ||| ||- | || +|| ||||||||||| ||||| ||||| ||||| |||||||| ||||
Sbjct 720           TGTTTCTAATCTA-CGTTCCTGGATTAGGACCACTAAGGTCACCGGGGACCATCCTCTCG

Query 781           TTATCGAGCGGGTTAGGGCCATTGGCTGCCACTTTGTTCTCTTGCTCACGGCAGCCCCGG
                    |||||||||||||||||||||| |||||||| ||||||||| |||||||||| |||||||
Sbjct 779           TTATCGAGCGGGTTAGGGCCATCGGCTGCCATTTTGTTCTCCTGCTCACGGCCGCCCCGG

Query 841           AGCCATCACCTATGCCTTATGTTCCTTACCCCCGGTCTACCGAGGTCTATGTCCGATCGA
                    | ||||| |||||||||||||| |||||||||||||| |||||||||||||||||||| |
Sbjct 839           AACCATCCCCTATGCCTTATGTGCCTTACCCCCGGTCCACCGAGGTCTATGTCCGATCAA

Query 901           TCTTCGGCCCGGGTGGCACCCCTTCCTTATTCCCAACCTCATGCTCCACTAAGTCGACCT
                    |||| ||||||||||| ||||| || || || |||||||| |||||||||||||| ||||
Sbjct 899           TCTTTGGCCCGGGTGGAACCCCCTCATTGTTTCCAACCTCGTGCTCCACTAAGTCAACCT

Query 961           TCCATGCTGTCCCTGCCCATATTTGGGACCGTCTTATGCTGTTCGGGGCCACCTTGGATG
                    ||||||||||||||| |||||| ||||||||||||||| ||||||||||||| ||||| |
Sbjct 959           TCCATGCTGTCCCTGTCCATATCTGGGACCGTCTTATGTTGTTCGGGGCCACTTTGGACG

Query 1021          ACCAAGCCTTTTGCTGCTCCCGTTTAATGACCTACCTTCGCGGCATTAGCTACAAGGTCA
                    |||| ||||||||||| |||||| | ||||| ||||| || ||||||||||||||||| |
Sbjct 1019          ACCAGGCCTTTTGCTGTTCCCGTCTTATGACTTACCTCCGTGGCATTAGCTACAAGGTTA

Query 1081          CTGTTGGTACCCTTGTGGCTAATGAAGGCTGGAATGCCTCTGAGGACGCCCTCACAGCTG
                    |||| || ||||||||||| ||||| |||||||| ||||| |||||||||||||||||||
Sbjct 1079          CTGTCGGCACCCTTGTGGCCAATGAGGGCTGGAACGCCTCCGAGGACGCCCTCACAGCTG

Query 1141          TTATCACTGCCGCCTACCTTACCATTTGCCACCAGCGGTATCTCCGCACCCAGGCTATAT
                    | || |||||||||||||| ||||| ||||||||||||||||| ||||||||||||||||
Sbjct 1139          TCATTACTGCCGCCTACCTAACCATATGCCACCAGCGGTATCTTCGCACCCAGGCTATAT

Query 1201          CCAAGGGGATGCGTCGTCTGGAACGGGAGCATGCCCAGAAGTTTATAACACGCCTCTACA
                    | ||||||||||||||| |||| |||||||||||||||||||||||||||||||| || |
Sbjct 1199          CTAAGGGGATGCGTCGTTTGGAGCGGGAGCATGCCCAGAAGTTTATAACACGCCTTTATA

Query 1261          GCTGGCTCTTCGAGAAGTCCGGCCGTGATTACATCCCTGGCCGTCAGTTGGAGTTCTACG
                    |||||||||| ||||||||||||||||| |||||||| ||||||||| ||||||| || |
Sbjct 1259          GCTGGCTCTTTGAGAAGTCCGGCCGTGACTACATCCCCGGCCGTCAGCTGGAGTTTTATG

Query 1321          CCCAGTGCAGGCGCTGGCTCTCCGCCGGCTTTCATCTTGATCCACGGGTGTTGGTTTTTG
                    ||||||| ||||| |||||||| |||||||| |||||||| |||||||||||||||||||
Sbjct 1319          CCCAGTGTAGGCGTTGGCTCTCAGCCGGCTTCCATCTTGACCCACGGGTGTTGGTTTTTG

Query 1381          ACGAGTCGGCCCCCTGCCATTGTAGGACCGCGATCCGTAAGGC-GCTCTCAAAGTTTTGC
                    ||||||||| ||||||||| ||||||||| ||||||| | || -|||+|||||||| || 
Sbjct 1379          ACGAGTCGGTCCCCTGCCACTGTAGGACCACGATCCGCAGGGTTGCT-TCAAAGTTCTGT

Query 1440          TGCTTCATGAAGTGGCTTGGTCAGGAGTGCACCTGCTTCCTTCAGCCTGCAGAAGGCGCC
                    ||||||||||||||||| || |||||||||||||| ||||| ||||| ||||| || |  
Sbjct 1438          TGCTTCATGAAGTGGCTCGGCCAGGAGTGCACCTGTTTCCTACAGCCCGCAGAGGGTGTT

Query 1500          GTCGGCGACCAGGGTCATGATAATGAAGCCTATGAGGGGTCCGATGTTGACCCTGCTGAG
                    || ||||||||||| ||||| || || || |||||||| || |||||||||||||| || 
Sbjct 1498          GTTGGCGACCAGGGCCATGACAACGAGGCTTATGAGGGCTCTGATGTTGACCCTGCCGAA

Query 1560          TCCGCCATTAGTGACATATCTGGGTCCTATGTCGTCCCTGGCACTGCCCTCCAACCGCTC
                    || ||||   ||||||||||||||||||| || || |||||  |||||||||| ||||||
Sbjct 1558          TCTGCCACCTGTGACATATCTGGGTCCTACGTGGTGCCTGGTGCTGCCCTCCAGCCGCTC

Query 1620          TACCAGGCCCTCGATCTCCCCGCTGAGATTGTGGCTCGCGCGGGCCGGCTGACCGCCACA
                    |||||||| || |||||||| || || |||||||| || || || |||||||||||||||
Sbjct 1618          TACCAGGCTCTTGATCTCCCTGCCGATATTGTGGCCCGTGCAGGTCGGCTGACCGCCACA

Query 1680          GTAAAGGTCTCCCAGGTCGATGGGCGGATCGATTGCGAGACCCTTCTTGGTAACAAAACC
                    |||||||| || ||||  || |||||||| || |||||||||  ||||||||| ||||| 
Sbjct 1678          GTAAAGGTTTCTCAGGCTGAGGGGCGGATTGACTGCGAGACCTATCTTGGTAATAAAACT

Query 1740          TTTCGCACGTCGTTCGTTGACGGGGCGGTCTTAGAGACCAATGGCCCAGAGCGCCACAAT
                    || |||||||||||||| ||||| ||||| |||||||| |||||||||||||||| ||||
Sbjct 1738          TTCCGCACGTCGTTCGTCGACGGAGCGGTTTTAGAGACTAATGGCCCAGAGCGCCTCAAT

Query 1800          CTCTCCTTCGATGCCAGTCAGAGCACTATGGCCGCTGGCCCTTTCAGTCTCACCTATGCC
                    |||||||| || ||||||||||||||||||||||| ||||  || ||||| |||||  ||
Sbjct 1798          CTCTCCTTTGACGCCAGTCAGAGCACTATGGCCGCCGGCCTCTTTAGTCTTACCTACACC

Query 1860          GCCTCTGCAGCTGGGCTGGAGGTGCGCTATGTTGCTGCCGGGCTTGACCATCGGGCGGTT
                     | ||||||||||||||||||||||  ||||| |||||||||||||||||||||||||||
Sbjct 1858          ACTTCTGCAGCTGGGCTGGAGGTGCATTATGTCGCTGCCGGGCTTGACCATCGGGCGGTT

Query 1920          TTTGCCCCCGGTGTTTCACCCCGGTCAGCCCCCGGCGAGGTTACCGCCTTCTGCTCTGCC
                    |||||||| ||||| ||||||||||| ||||| ||||||||||||||||||||||| |||
Sbjct 1918          TTTGCCCCGGGTGTCTCACCCCGGTCGGCCCCTGGCGAGGTTACCGCCTTCTGCTCCGCC

Query 1980          CTATACAGGTTTAACCGTGAGGCCCAGCGCCATTCGCTGATCGGTAACTTATGGTTCCAT
                    ||||| ||||| |||||||||||||||||||| || |||| ||| ||||| ||||| |||
Sbjct 1978          CTATATAGGTTCAACCGTGAGGCCCAGCGCCACTCACTGACCGGCAACTTTTGGTTTCAT

Query 2040          CCTGAGGGACTCATTGGCCTCTTCGCCCCGTTTTCGCCCGGGCATGTTTGGGAGTCGGCT
                    || ||||| ||| |||||| |||||  || || || ||||||||||||||||||||||||
Sbjct 2038          CCCGAGGGGCTCCTTGGCCCCTTCGTTCCTTTCTCTCCCGGGCATGTTTGGGAGTCGGCT

Query 2100          AATCCATTCTGTGGCGAGAGCACACTTTACACCCGTACTTGGTCGGAGGTTGATGCCGTC
                    || || || ||||| ||||||||||| ||||||||||| |||||||| ||||||||||  
Sbjct 2098          AACCCGTTTTGTGGTGAGAGCACACTCTACACCCGTACCTGGTCGGAAGTTGATGCCGCT

Query 2160          TCTAGTCCAGCCCGGCCTGACTTA-GG-TTTTATGTCTGAGCCTTCTATACCTAGTAGGG
                    ||||  || |||| ||| ||| ||-| -||  |++||||||||| | ||||| |||||||
Sbjct 2158          TCTAACCCGGCCCAGCCCGACCTAGGCCTTGCA--TCTGAGCCTCCCATACCCAGTAGGG

Query 2218          CCGCCACGCCTACCCTGGCGGCCCCTCTACCCCCCCCTGCACCGGACCCTTCCCCCCCTC
                    |||||||||||| | ||||||||||||| ||| ||  || ||||| |||  ||||||| |
Sbjct 2216          CCGCCACGCCTATCTTGGCGGCCCCTCTGCCCTCCATTGTACCGGGCCCCACCCCCCCCC

Query 2278          CCTCTGCCCCGGCG-CTTGCTGAGCCGGCTTCTGGCGCTACCGCCGGGGCCCCGGCCATA
                    |||| |||| || |-|| |+||||||||| ||||| || | ||||||||| | |||||||
Sbjct 2276          CCTCCGCCCTGGTGCCTAG-TGAGCCGGCCTCTGGTGCCAGCGCCGGGGCTCTGGCCATA

Query 2337          ACTCACCAGACGGCCCGGCACCGCCGCCTGCTCTTCACCTACCCGGATGGCTCTAAGGTA
                    || |||||||||| ||| ||||||||  |||| ||||||||||||||||| || ||||| 
Sbjct 2335          ACCCACCAGACGGTCCGACACCGCCGTTTGCTTTTCACCTACCCGGATGGTTCCAAGGTG

Query 2397          TTCGCCGGCTCGCTGTTCGAGTCGACATGCACGTGGCTCGTTAACGCGTCTAATGTTGAC
                    || ||||||||||||||||||||  | || |||||||| |||||||||||||||||||||
Sbjct 2395          TTTGCCGGCTCGCTGTTCGAGTCAGCGTGTACGTGGCTTGTTAACGCGTCTAATGTTGAC

Query 2457          CACCGCCCTGGCGGCGGGCTTTGCCATGCATTTTACCAAAGGTACCCCGCCTCCTTTGAT
                    ||||||||||| |||||||| ||||||||||| ||||||||||| ||||| |||||||| 
Sbjct 2455          CACCGCCCTGGTGGCGGGCTCTGCCATGCATTCTACCAAAGGTATCCCGCTTCCTTTGAC

Query 2517          GCTGCCTCTTTTGTGATGCGCGACGGCGCGGCCGCGTACACACTAACCCCCCGGCCAATA
                    ||||||||||||||||||||||| |||||||||||||||||| |||| |||||||| |||
Sbjct 2515          GCTGCCTCTTTTGTGATGCGCGATGGCGCGGCCGCGTACACATTAACTCCCCGGCCGATA

Query 2577          ATTCACGCTGTCGCCCCTGATTATAGGTTGGAACATAACCCAAAGAGGCTTGAGGCTGCT
                    ||||| || ||||||||||| ||||||||||||||||||||||||||||| ||||| |||
Sbjct 2575          ATTCATGCCGTCGCCCCTGACTATAGGTTGGAACATAACCCAAAGAGGCTCGAGGCCGCT

Query 2637          TATCGGGAAACTTGCTCCCGCCTCGGCACCGCTGCATACCCGCTCCTCGGGACCGGCATA
                    || ||||| || ||||| ||||| || |||||||||||||||||||||||||| ||||||
Sbjct 2635          TACCGGGAGACCTGCTCTCGCCTTGGTACCGCTGCATACCCGCTCCTCGGGACTGGCATA

Query 2697          TACCAGGTGCCGATCGGCCCCAGTTTTGACGCCTGGGAGCGGAACCACCGCCCCGGGGAT
                    || ||||| || |||||||| |||||||||||||||||||||||||||||||| ||||| 
Sbjct 2695          TATCAGGTACCAATCGGCCCGAGTTTTGACGCCTGGGAGCGGAACCACCGCCCTGGGGAC

Query 2757          GAGTTGTACCTTCCTGAGCTTGCTGCCAGATGGTTTGAGGCCAATAGGCCGACCCGCCCG
                    |||||||| |||||||||||||| |||| |||||| |||||||||| ||| |||||||||
Sbjct 2755          GAGTTGTATCTTCCTGAGCTTGCCGCCAAATGGTTCGAGGCCAATAAGCCTACCCGCCCG

Query 2817          ACTCTCACTATAACTGAGGATGTTGCACGGACAGCGAATC-TGGCCATCGAGCTTGACTC
                    ||||| ||||||||||||||||| |||||||| ||+|| |-|||||||||| ||||||||
Sbjct 2815          ACTCTTACTATAACTGAGGATGTCGCACGGACGGC-AAACTTGGCCATCGAACTTGACTC

Query 2876          AGCCACAGATGTCGGCCGGGCCTGTGCCGGCTGTCGGGTCACCCCCGGCGTTGTTCAGTA
                     |||||||| |||||||||||||| |||||||| || |||||||||||  |||| |||||
Sbjct 2874          GGCCACAGACGTCGGCCGGGCCTGCGCCGGCTGCCGAGTCACCCCCGGTATTGTGCAGTA

Query 2936          CCAGTTTACTGCAGGTGTGCCTGGATCCGGCAAGTCCCGCTCTATCACCCA-AGCCGATG
                     |||||||| ||||||||||| || || || |||||||| ||| | | |||-|+| || |
Sbjct 2934          TCAGTTTACCGCAGGTGTGCCCGGGTCTGGAAAGTCCCGTTCTGTTATCCAGA-CTGACG

Query 2995          TGGACGTTGTCGTGGTCCCGACGCGTGAGTTGCGTAATGCCTGGCGCCGTCGCGGCTTTG
                    |||||||||| ||||| ||||| || ||| ||||||| ||||||||||| ||||| ||||
Sbjct 2993          TGGACGTTGTTGTGGTTCCGACTCGGGAGCTGCGTAACGCCTGGCGCCGCCGCGGTTTTG

Query 3055          CTGCTTTTACCCCGCATACTGCCGCCAGAGTCACCCAGGGGCGCCGGGTTGTCATTGATG
                    ||||||||||||||||||||||||| || |||||||||||||| || || ||||| ||||
Sbjct 3053          CTGCTTTTACCCCGCATACTGCCGCTAGGGTCACCCAGGGGCGTCGTGTCGTCATCGATG

Query 3115          AGGCTCCATCCCTCCCCCCTCACCTGCTGCTGCTCCACATGCAGCGGGCCGCCACCGTCC
                    | || || || |||||||| |||||| |||||||||||||||||||||||||||||||||
Sbjct 3113          AAGCCCCGTCTCTCCCCCCGCACCTGTTGCTGCTCCACATGCAGCGGGCCGCCACCGTCC

Query 3175          ACCTTCTTGGCGACCCGAACCAGATCCCAGCCATCGACTTTGAGCACGCTGGGCTCGTCC
                    ||||||||||||||||||| ||||||||||||||||| ||||||||||| ||||||||||
Sbjct 3173          ACCTTCTTGGCGACCCGAATCAGATCCCAGCCATCGATTTTGAGCACGCCGGGCTCGTCC

Query 3235          CCGCCATCAGGCCCGACTTAGGCCCCACCTCCTGGTGGCATGTTACCCATCGCTGGCCTG
                    |||||||||||||||| |||| ||| || |||||||||||||| || || ||||| || |
Sbjct 3233          CCGCCATCAGGCCCGATTTAGCCCCTACTTCCTGGTGGCATGTCACTCACCGCTGTCCCG

Query 3295          CGGATGTATGCGAGCTCATCCGTGGTGCATACCCCATGATCCAGACCACTAGCCGGGTTC
                    ||||||| || ||||| || || |||||||| || ||||||||| ||||||||||||| |
Sbjct 3293          CGGATGTGTGTGAGCTGATTCGCGGTGCATATCCTATGATCCAGCCCACTAGCCGGGTCC

Query 3355          TCCGTTCGTTGTTCTGGGGTGAGCCTGCCGTCGGGCAGAAACTAGTGTTCACCCAGGCGG
                    | ||||||||||| ||||||||||||||||| ||||||||||||||||||||||||||||
Sbjct 3353          TTCGTTCGTTGTTTTGGGGTGAGCCTGCCGTTGGGCAGAAACTAGTGTTCACCCAGGCGG

Query 3415          CCAAGCCCGCCAACCCCGGCTCAGTGACGGTCCACGAGGCGCAGGGCGCTACCTACACGG
                    | ||| | |||||||||||||||||||||||||||||||| ||||||||||||||||| |
Sbjct 3413          CTAAGGCTGCCAACCCCGGCTCAGTGACGGTCCACGAGGCACAGGGCGCTACCTACACAG

Query 3475          AGACCACTATTATTGCCACAGCAGATGCCCGGGGCCTTATTCAGTCGTCTCGGGCTCATG
                    ||||||| |||||||| || ||||| ||||| ||||||||||||||||| ||||||||||
Sbjct 3473          AGACCACCATTATTGCAACGGCAGACGCCCGTGGCCTTATTCAGTCGTCCCGGGCTCATG

Query 3535          CCATTGTTGCTCTGACGCGCCACACTGAGAAGTGCGTCATCATTGACGCACCAGGCCTGC
                    ||||||| || |||||||||||||| |||||||||||||||||||||||||||||| |||
Sbjct 3533          CCATTGTCGCCCTGACGCGCCACACAGAGAAGTGCGTCATCATTGACGCACCAGGCTTGC

Query 3595          TTCGCGAGGTGGGCATCTCCGATGCAATCGTTAATAACTTTTTCCTCGCTGGTGGCGAAA
                    |||| |||||||||||||| || ||||| || ||||| || ||||||||||| || ||  
Sbjct 3593          TTCGTGAGGTGGGCATCTCTGACGCAATTGTCAATAATTTCTTCCTCGCTGGCGGTGAGG

Query 3655          TTGGTCACCAGCGCCCATCAGTTATTCCCCGTGGCAACCCTGACGCCAATGTTGACACCC
                    ||||||||||||| || || ||||| || || |||||||| ||||||||||| |||||||
Sbjct 3653          TTGGTCACCAGCGTCCGTCTGTTATCCCTCGCGGCAACCCCGACGCCAATGTCGACACCC

Query 3715          TGGCTGCCTTCCCGCCGTCTTGCCAGATTAGTGCCTTCCATCAGTTGGCTGAGGAGCTTG
                    |||||||||| || ||||| |||||||||||||| ||||| || ||||| ||||||||||
Sbjct 3713          TGGCTGCCTTTCCACCGTCATGCCAGATTAGTGCTTTCCACCAATTGGCCGAGGAGCTTG

Query 3775          GCCACAGACCTGTCCCTGTTGCAGCTGTTCTACCACCCTGCCCCGAGCTCGAACAGGGCC
                    | |||||||| | ||||||||| |||||||||||||||||||| ||||||||||||||||
Sbjct 3773          GTCACAGACCCGCCCCTGTTGCGGCTGTTCTACCACCCTGCCCTGAGCTCGAACAGGGCC

Query 3835          TTCTCTACCTGCCCCAGGAGCTCACCACCTGTGATAGTGTCGTAACATTTGAATTAACAG
                    |||||||||||||||||||||||||||||||||||||||| ||||||||||| || ||||
Sbjct 3833          TTCTCTACCTGCCCCAGGAGCTCACCACCTGTGATAGTGTTGTAACATTTGAGTTGACAG

Query 3895          ACATTGTGCACTGCCGCATGGCCGCCCCGAGCCAGCGCAAGGCCGTGCTGTCCACACTCG
                    | |||||||| ||||||||||||||||||||||||||||||||||||||||||||||| |
Sbjct 3893          ATATTGTGCATTGCCGCATGGCCGCCCCGAGCCAGCGCAAGGCCGTGCTGTCCACACTTG

Query 3955          TGGGCCGCTACGGCGGTCGCACAAAGCTCTACAATGCTTCCCACTCTGATGTTCGCGACT
                    |||| || |||||  | || |||||||| || ||||| ||||| |||||||| |||||||
Sbjct 3953          TGGGTCGATACGGTCGGCGTACAAAGCTTTATAATGCCTCCCATTCTGATGTCCGCGACT

Query 4015          CTCTCGCCCGTTTTATCCCGGCCATTGGCCCCGTACAGGTTACAACTTGTGAATTGTACG
                    ||||||||||||| |||||| ||||||||||||| |||||||||||||||||  ||||||
Sbjct 4013          CTCTCGCCCGTTTCATCCCGACCATTGGCCCCGTGCAGGTTACAACTTGTGAGCTGTACG

Query 4075          AGCTAGTGGAGGCCATGGTCGAGAAGGGCCAGGATGGCTCCGCCGTCCTTGAGCTTGATC
                    || ||||||| |||||||| ||||||||||||||||||||||||||||||||||| || |
Sbjct 4073          AGTTAGTGGAAGCCATGGTTGAGAAGGGCCAGGATGGCTCCGCCGTCCTTGAGCTCGACC

Query 4135          TTTGCAACCGTGACGTGTCCAGGATCACCTTCTTCCAGAAAGATTGTAACAAGTTCACCA
                    ||||||||||||||||||||||||| ||||| ||||||||||| ||||| ||||| ||||
Sbjct 4133          TTTGCAACCGTGACGTGTCCAGGATTACCTTTTTCCAGAAAGACTGTAATAAGTTTACCA

Query 4195          CAGGTGAGACCATTGCCCATGGTAAAGTGGGCCAGGGCATCTCGGCCTGGAGCAAGACCT
                    | || |||||||||||||||||||||||||| |||||||||||||| ||||| ||||| |
Sbjct 4193          CCGGGGAGACCATTGCCCATGGTAAAGTGGGTCAGGGCATCTCGGCTTGGAGTAAGACTT

Query 4255          TCTGCGCCCTCTTTGGCCCTTGGTTCCGCGCTATTGAGAAGGCTATTCTGGCCCTGCTCC
                    |||| |||||||| ||||| |||||||| |||||||||||||| || || || |||||||
Sbjct 4253          TCTGTGCCCTCTTCGGCCCCTGGTTCCGTGCTATTGAGAAGGCCATCCTAGCTCTGCTCC

Query 4315          CTCAGGGTGTGTTTTACGGTGATGCCTTTGATGACACCGTCTTCTCGGCGGCTGTGGCCG
                    | ||||||||||| || || ||||| |||||||||||||||||||| |||||||||||||
Sbjct 4313          CCCAGGGTGTGTTCTATGGGGATGCTTTTGATGACACCGTCTTCTCTGCGGCTGTGGCCG

Query 4375          CAGCAAAGGCATCCATGGTGTTTGAGAATGACTTTTCTGAGTTTGACTCCACCCAGAATA
                    | || ||||| ||||||||||||||||||||||| |||||||||||||| || |||||||
Sbjct 4373          CTGCGAAGGCTTCCATGGTGTTTGAGAATGACTTCTCTGAGTTTGACTCTACTCAGAATA

Query 4435          ACTTTTCTC-TGGGTCTAGAGTGTGCTATTATGGAGGAGTGTGGGATGCCGCAGTGGCTC
                    | || ||+|-|||| || ||||||||||||||||||||||| || |||||||||||||||
Sbjct 4433          ATTTCTC-CTTGGGACTTGAGTGTGCTATTATGGAGGAGTGCGGAATGCCGCAGTGGCTC

Query 4494          ATCCGCCTGTATCACCTTATAAGGTCTGCGTGGATCTTGCAGGCCCCGAAGGAGTCTCTG
                    |||||||| || ||||||||||||||||| |||||| ||||||||||||||||||| |||
Sbjct 4492          ATCCGCCTTTACCACCTTATAAGGTCTGCATGGATCCTGCAGGCCCCGAAGGAGTCCCTG

Query 4554          CGAGGGTTTTGGAAGAAACACTCCGGTGAGCCCGGCACTCTTCTATGGAATACTGTCTGG
                    || ||||| |||||||| ||||||||||||||||||||||| ||||||||||| ||||||
Sbjct 4552          CGGGGGTTCTGGAAGAAGCACTCCGGTGAGCCCGGCACTCTCCTATGGAATACCGTCTGG

Query 4614          AATATGGCCGTTATTACCCACTGTTATGACTTCCGCGATTTTCAGGTGGCTGCCTTTAAA
                    || ||||| |||||||||||||||||||||||||| ||| | || |||||||| ||||||
Sbjct 4612          AACATGGCTGTTATTACCCACTGTTATGACTTCCGGGATCTGCAAGTGGCTGCTTTTAAA

Query 4674          GGTGATGATTCGATAGTGCTTTGCAGTGAGTATCGTCAGAGTCCAGGAGCTGCTGTCCTG
                    ||||||||||| |||||||||||||||||||| ||||||||||||||||| || ||||| 
Sbjct 4672          GGTGATGATTCAATAGTGCTTTGCAGTGAGTACCGTCAGAGTCCAGGAGCCGCAGTCCTA

Query 4734          ATCGCCGGCTGTGGCTTGAAGTTGAAGGTAGATTTCCGCCCGATCGGTTTGTATGCAGGT
                    || || ||||| ||| ||||||||||||| |||||||||||||| || || |||||||||
Sbjct 4732          ATTGCTGGCTGCGGCCTGAAGTTGAAGGTGGATTTCCGCCCGATTGGCTTATATGCAGGT

Query 4794          GTTGTGGTGGCCCCCGGCCTTGGCGCGCTCCCTGATGTTGTGCGCTTCGCCGGCCGGCTT
                    ||||||||||||||||||||||| || |||||||| |||||||| || ||||||||||| 
Sbjct 4792          GTTGTGGTGGCCCCCGGCCTTGGTGCACTCCCTGACGTTGTGCGTTTTGCCGGCCGGCTC

Query 4854          ACCGAGAAGAATTGGGGCCCTGGCCCTGAGCGGGCGGAGCAGCTCCGCCTCGCTGTTAGT
                    || ||||||||||||||||| ||||||||||| |||||||||||||||||||||||  ||
Sbjct 4852          ACTGAGAAGAATTGGGGCCCCGGCCCTGAGCGAGCGGAGCAGCTCCGCCTCGCTGTGTGT

Query 4914          GATTTCCTCCGCAAGCTCACGAATGTAGCTCAGATGTGTGTGGATGTTGTTTCCCGTGTT
                    |||||||| ||||||||||||||||| |||||||||||||||||||||| ||| ||||||
Sbjct 4912          GATTTCCTTCGCAAGCTCACGAATGTGGCTCAGATGTGTGTGGATGTTGCTTCTCGTGTT

Query 4974          TATGGGGTTTCCCCTGGACTCGTTCATAACCTGATTGGCATGCTACAGGCTGTTGCTGAT
                    |||||||| ||||| || || ||||||||||||||||| ||||||||||||||||| || 
Sbjct 4972          TATGGGGTCTCCCCAGGGCTAGTTCATAACCTGATTGGTATGCTACAGGCTGTTGCCGAC

Query 5034          GGCAAGGCACATTTCACTGAGTCAGTAAAACCAGTGCTCGACTTGACAAATTCAATCTTG
                    |||||||| |||||||||||||| ||||| |||||||| ||| |||| ||||||||||||
Sbjct 5032          GGCAAGGCCCATTTCACTGAGTCGGTAAAGCCAGTGCTTGACCTGACGAATTCAATCTTG

Query 5094          TGTCGGGTGGAATGAATAACATGTCTTTTGCTGCGCCCATGGGTTCGCGACCATGCGCCC
                    ||||||||||||||||||||||||||||||||||||||||||||||||||||||||||||
Sbjct 5092          TGTCGGGTGGAATGAATAACATGTCTTTTGCTGCGCCCATGGGTTCGCGACCATGCGCCC

Query 5154          TCGGCCTATTTTGTTGCTGCTCCTCATGTTTTTGCCTATGCTGCCCGCGCCACCGCCCGG
                    ||||||||||||||||||| ||||||||||| |||||||| |||||||||||||| ||||
Sbjct 5152          TCGGCCTATTTTGTTGCTGTTCCTCATGTTTCTGCCTATGTTGCCCGCGCCACCGTCCGG

Query 5214          TCAGCCGTCTGGCCGCCGTCGTGGGCGGCGCAGCGGCGGTTCCGGCGGTGGTTTCTGGGG
                    ||||||||||||||||||||||||||||||||||||||||||||||||||||||||||||
Sbjct 5212          TCAGCCGTCTGGCCGCCGTCGTGGGCGGCGCAGCGGCGGTTCCGGCGGTGGTTTCTGGGG

Query 5274          TGACCGGGTTGATTCTCAGCCCTTCGCAATCCCCTATATTCATCCAACCAACCCCTTCGC
                    ||||||||||||||||||||||||||||||||||||||||||||||||||||||||||||
Sbjct 5272          TGACCGGGTTGATTCTCAGCCCTTCGCAATCCCCTATATTCATCCAACCAACCCCTTCGC

Query 5334          CCCCGATGTCACCGCTGCGGCCGGGGCTGGACCTCGTGTTCGCCAACCCGCCCGACCACT
                    ||||||||||||||||||||||||||||||||||||||||||||||||||||||||||||
Sbjct 5332          CCCCGATGTCACCGCTGCGGCCGGGGCTGGACCTCGTGTTCGCCAACCCGCCCGACCACT

Query 5394          CGGCTCCGCTTGGCGTGACCAGGCCCAGCGCCCCGCCGTTGCCTCACGTCGTAGACCTAC
                    |||||||||||||||||||||||||||||||||||||| |||||||||||||||||||||
Sbjct 5392          CGGCTCCGCTTGGCGTGACCAGGCCCAGCGCCCCGCCGCTGCCTCACGTCGTAGACCTAC

Query 5454          CACAGCTGGGGCCGCGCCGCTAACCGCGGTCGCTCCGGCCCATGACACCCCGCCAGTGCC
                    ||||||||||||||||||||| || ||||| |||||||||||||| |||||||| |||||
Sbjct 5452          CACAGCTGGGGCCGCGCCGCTGACTGCGGTTGCTCCGGCCCATGATACCCCGCCTGTGCC

Query 5514          TGATGTCGACTCCCGCGGCGCCATCTTGCGCCGGCAGTATAACCTATCAACATCTCCCCT
                     ||||| || || |||||||| |||||||||||||||||||| || |||||||| || ||
Sbjct 5512          CGATGTTGATTCTCGCGGCGCTATCTTGCGCCGGCAGTATAATCTTTCAACATCCCCTCT

Query 5574          TACCTCTTCCGTGGCCACCGGCACTAACCTGGTTCTTTATGCCGCCCCTCTTAGTCCGCT
                    |||||| ||||||||||| ||||| ||  |||| |||||||| ||||||||||| |||||
Sbjct 5572          TACCTCCTCCGTGGCCACTGGCACCAATTTGGTCCTTTATGCTGCCCCTCTTAGCCCGCT

Query 5634          TTTACCCCTTCAGGACGGCACCAATACCCATATAATGGCCACGGAAGCTTCTAATTATGC
                    ||| ||||||||||||||||||||||| ||||||||||||||||| ||||| ||||||||
Sbjct 5632          TTTGCCCCTTCAGGACGGCACCAATACTCATATAATGGCCACGGAGGCTTCCAATTATGC

Query 5694          CCAGTACCGGGTTGCCCGTGCCACAATCCGTTACCGCCCGCTGGTCCCCAATGCTGTCGG
                    ||||||||| |||||||| ||||||||||| |||||||| ||||| ||||||||||| ||
Sbjct 5692          CCAGTACCGAGTTGCCCGCGCCACAATCCGCTACCGCCCTCTGGTTCCCAATGCTGTTGG

Query 5754          CGGTTACGCCATCTCCATCTCATTCTGGCCACAGACCACCACCACCCCGACGTCCGTTGA
                     || || || ||||| || || |||||||| |||||||| ||||||||||||||||| ||
Sbjct 5752          TGGCTATGCTATCTCTATATCGTTCTGGCCGCAGACCACTACCACCCCGACGTCCGTCGA

Query 5814          TATGAATTCAATAACCTCGACGGATGTTCGTATTTTAGTCCAGCCCGGCATAGCCTCTGA
                     |||||||| |||||||||||||||||||||||| | ||||||||||| || ||||| ||
Sbjct 5812          CATGAATTCTATAACCTCGACGGATGTTCGTATTCTCGTCCAGCCCGGTATTGCCTCAGA

Query 5874          GCTTGTGATCCCAAGTGAGCGCCTACACTATCGTAACCAAGGCTGGCGCTCCGTCGAGAC
                    ||||||||| |||||||| ||||| || ||||| ||||| || |||||||| || || ||
Sbjct 5872          GCTTGTGATTCCAAGTGAACGCCTGCATTATCGCAACCAGGGTTGGCGCTCTGTTGAAAC

Query 5934          CTCTGGGGTGGCTGAGGAGGAGGCTACCTCTGGTCTTGTTATGCTTTGCATACATGGCTC
                    ||| |||||||| ||||||||||| |||||||| ||||| |||||||| |||||||||||
Sbjct 5932          CTCCGGGGTGGCGGAGGAGGAGGCCACCTCTGGCCTTGTCATGCTTTGTATACATGGCTC

Query 5994          AC-TCGTAAATTCCTATACTAATACACCCTATACCGGTGCCCTCGGGCTGTTGGACTTTG
                    ||-|   ||+ || |||||||| ||||| || || |||||||||||| ||||||| ||||
Sbjct 5992          ACCTGTGAA-CTCTTATACTAACACACCTTACACTGGTGCCCTCGGGTTGTTGGATTTTG

Query 6053          CCCTTGAGCTTGAGTTTCGCAACCTTACCCCCGGTAACACCAATACGCGGGTCTCCCGTT
                    | || ||||||||||| |||||||| ||||| |||||||||||||| ||||| ||||| |
Sbjct 6051          CTCTCGAGCTTGAGTTCCGCAACCTCACCCCTGGTAACACCAATACACGGGTTTCCCGCT

Query 6113          ATTCCAGCACTGCTCGCCACCGCCTTCGTCGCGGTGCGGACGGGACTGCCGAGCTCACCA
                    | || ||||| || |||||||| ||||| || || || ||||||||||||||||||||||
Sbjct 6111          ACTCTAGCACCGCCCGCCACCGTCTTCGCCGTGGCGCAGACGGGACTGCCGAGCTCACCA

Query 6173          CCACGGCTGCTACCCGCTTTATGAAGGACCTCTATTTTACTAGTACTAATGGTGTCGGTG
                    |||||||||| || |||||||||||||| ||||||||| |||| ||||||||||| || |
Sbjct 6171          CCACGGCTGCGACTCGCTTTATGAAGGATCTCTATTTTTCTAGCACTAATGGTGTTGGCG

Query 6233          AGATCGGCCGCGGGATAGCCCTCACCCTGTTCAACCTTGCTGACACTCTGCTTGGCGGCC
                    |||||||||||||||||||||| |||||||| || ||||||||||| |||||||||||||
Sbjct 6231          AGATCGGCCGCGGGATAGCCCTTACCCTGTTTAATCTTGCTGACACCCTGCTTGGCGGCC

Query 6293          TGCCGACAGAATTGATTTCGTCGGCTGGTGGCCAGCTGTTCTACTCCCGTCCCGTTGTCT
                    | |||||||||||||||||||||||||||||||| ||||| ||||| || || || ||||
Sbjct 6291          TACCGACAGAATTGATTTCGTCGGCTGGTGGCCAACTGTTTTACTCTCGCCCGGTCGTCT

Query 6353          CAGCCAATGGCGAGCCGACTGTTAAGTTGTATACATCTGTAGAGAATGCTCAGCAGGATA
                    |||||||||||||||||||||| ||| |||||||||||||||||||||||||||||||||
Sbjct 6351          CAGCCAATGGCGAGCCGACTGTCAAGCTGTATACATCTGTAGAGAATGCTCAGCAGGATA

Query 6413          AGGGTATTGCAATCCCGCATGACATTGACCTCGGAGAATCTCGTGTGGTTATTCAGGATT
                    |||||||||||||||| || ||||| ||||| || ||||||||||| || || |||||||
Sbjct 6411          AGGGTATTGCAATCCCTCACGACATCGACCTTGGGGAATCTCGTGTAGTCATCCAGGATT

Query 6473          ATGATAACCAACATGAACAAGATCGGCCGACGCCTTCTCCAGCCCCATCGCGCCCTTTCT
                    |||| || || ||||| || || || ||||| ||||| |||||||| || |||||||| |
Sbjct 6471          ATGACAATCAGCATGAGCAGGACCGTCCGACACCTTCCCCAGCCCCGTCTCGCCCTTTTT

Query 6533          CTGTCCTTCGAGCTAATGATGTGCTTTGGCTCTCTCTCACCGCTGCCGAGTATGACCAGT
                    |||| || || || |||||||||||||||||||||||||| ||||| |||||||| ||||
Sbjct 6531          CTGTTCTCCGGGCCAATGATGTGCTTTGGCTCTCTCTCACTGCTGCTGAGTATGATCAGT

Query 6593          CCACTTATGGCTCTTCGACTGGCCCAGTTTATGTTTCTGACTCTGTGACCTTGGTTAATG
                    |||| ||||||||||| ||||||||||| ||||| || ||||||||||||||||| ||||
Sbjct 6591          CCACCTATGGCTCTTCTACTGGCCCAGTCTATGTCTCCGACTCTGTGACCTTGGTCAATG

Query 6653          TTGCGACCGGCGCGCAGGCCGTTGCCCGGTCGCTCGATTGGACCAAGGTCACACTTGACG
                    ||||||||||||||||||||||||| |||||||| || ||||| |||||||||||||| |
Sbjct 6651          TTGCGACCGGCGCGCAGGCCGTTGCTCGGTCGCTTGACTGGACTAAGGTCACACTTGATG

Query 6713          GTCGCCCCCTCTCCACCATCCAGCAGTACTCGAAGACCTTCTTTGTCCTGCCGCTCCGCG
                    | ||||| || || || ||||||||||| |||||||| ||||||||||||||||| || |
Sbjct 6711          GCCGCCCTCTTTCTACTATCCAGCAGTATTCGAAGACTTTCTTTGTCCTGCCGCTTCGTG

Query 6773          GTAAGCTCTCTTTCTGGGAGGCAGGCACAACTAAAGCCGGGTACCCTTATAATTATAACA
                    |||| || || |||||||||||||| || |||||||||||||||||||| |||||||| |
Sbjct 6771          GTAAACTTTCCTTCTGGGAGGCAGGTACCACTAAAGCCGGGTACCCTTACAATTATAATA

Query 6833          CCACTGCTAGCGACCAACTGCTTGTCGAGAATGCCGCCGGGCACCGGGTCGCTATTTCCA
                    | |||||||| ||||||||||| || ||||||||||||||||||||||| ||||||||||
Sbjct 6831          CTACTGCTAGTGACCAACTGCTCGTTGAGAATGCCGCCGGGCACCGGGTGGCTATTTCCA

Query 6893          CTTACACCACTAGCCTGGGTGCTGGTCCCGTCTCCATTTCTGCGGTTGCCGTTTTAGCCC
                    | |||||||||||| |||||||||| || ||||||||||||||||| || ||  | ||||
Sbjct 6891          CCTACACCACTAGCTTGGGTGCTGGCCCTGTCTCCATTTCTGCGGTGGCTGTCCTGGCCC

Query 6953          CCCACTCTGCGCTAGCATTGCTTGAGGATACCTTGGACTACCCTGCCCGCGCCCATACTT
                    ||||||||||| ||||| |||||||||||||| |||| |||||||| |||||||||||||
Sbjct 6951          CCCACTCTGCGTTAGCACTGCTTGAGGATACCCTGGATTACCCTGCTCGCGCCCATACTT

Query 7013          TTGATGATTTCTGCCCAGAGTGCCGCCCCCTTGGCCTTCAGGGCTGCGCTTTCCAGTCTA
                    ||||||||||||||||||||||||||||||| ||||| ||||||||||| || ||||| |
Sbjct 7011          TTGATGATTTCTGCCCAGAGTGCCGCCCCCTCGGCCTCCAGGGCTGCGCCTTTCAGTCCA

Query 7073          CTGTCGCTGAGCTTCAGCGCCTTAAGATGAAGGTGGGTAAAACTCGGGAGTTGTAGTTTA
                    ||||||||||||| ||||| |||||||||||||||||||||||||||||||| |||||||
Sbjct 7071          CTGTCGCTGAGCTCCAGCGGCTTAAGATGAAGGTGGGTAAAACTCGGGAGTTATAGTTTA

Query 7133          TTTGCTTGTGCCCCCCTTCTTTCTGTTGCTTATTTCTCATTTCTGCGTTCCGCGCTCCCT
                    ||||||||||||| |||||||||||||||||||||||| |||||||||| ||||||||||
Sbjct 7131          TTTGCTTGTGCCCTCCTTCTTTCTGTTGCTTATTTCTCTTTTCTGCGTTTCGCGCTCCCT

Query 7193          GAAAAAAAAAAAAA
                    ||||||||||||||
Sbjct 7191          GAAAAAAAAAAAAA
