# Supplementary material for: Pairwise Heuristic Sequence Alignment Algorithm Based on Deep Reinforcement Learning
Source: IEEE Open J Eng Med Biol. 2021 Jan 29;2:36–43. doi: 10.1109/OJEMB.2021.3055424 (PMC8901008; doi:10.1109/OJEMB.2021.3055424)
Supplement: Three supplementary materials are attached to the submitted manuscript. First, we offer the detailed process of the DQNalign in Supplementary material S1. Then, the additional figures and tables are listed in the Supplementary material S2. Finally, the alignment results of the DQNalign are attached  [file ojemb-3055424-mm.zip › OJEMB-3055424-MM/10022021082020_DQNalignOJEMB20210126SupplementaryS3/Supplementary S3/HEV_DDDQN/result20200712173946_0_14.txt]

DQNalign Project v1.0
Pairwise alignment algorithm with deep reinforcement learning based heuristic alignment agent
Sequence 1 : HEV_0, length : 7207
Sequence 2 : HEV_14, length : 7170

Alignment results:
Exact matches: 6437
Gaps: 20

Query 41            GTTTATTAAGGCTCCTGGCATCACTACTGCTATTGAGCAGGCTGCTCTAGCAGCGGCCAA
                    ||| ||||||||||||||||||||||||||||||||||||||||||||||||||||||||
Sbjct 0             GTTCATTAAGGCTCCTGGCATCACTACTGCTATTGAGCAGGCTGCTCTAGCAGCGGCCAA

Query 101           CTCTGCCCTGGCGAATGCTGTGGTAGTTAGGCCTTTTCTCTCTCACCAGCAGATTGAGAT
                     |||||| ||||||||||||||||||||||||||||||||||||||||||||||||||||
Sbjct 60            TTCTGCCTTGGCGAATGCTGTGGTAGTTAGGCCTTTTCTCTCTCACCAGCAGATTGAGAT

Query 161           CCTCATTAACCTAATGCAACCTCGCCAGCTTGTTTTCCGCCCCGAGGTTTTCTGGAATCA
                     |||||||||||||||||||||||||||||||||||||| ||||||||||||||||||||
Sbjct 120           TCTCATTAACCTAATGCAACCTCGCCAGCTTGTTTTCCGTCCCGAGGTTTTCTGGAATCA

Query 221           TCCCATCCAGCGTGTCATCCATAACGAGCTGGAGCTTTACTGCCGCGCCCGCTCCGGCCG
                     || |||||||| || || |||||||||||||||||||| ||||||||||||||||||||
Sbjct 180           CCCTATCCAGCGCGTTATTCATAACGAGCTGGAGCTTTATTGCCGCGCCCGCTCCGGCCG

Query 281           CTGTCTTGAAATTGGCGCCCATCCCCGCTCAATAAATGATAATCCTAATGTGGTCCACCG
                     || ||||| |||||||| |||||||||||||||||||||||||||||||||||||||||
Sbjct 240           TTGCCTTGAGATTGGCGCTCATCCCCGCTCAATAAATGATAATCCTAATGTGGTCCACCG

Query 341           CTGCTTCCTCCGCCCTGTTGGGCGTGATGTTCAGCGCTGGTATACTGCTCCCACTCGCGG
                    |||||| ||||||||||| ||||||||||||||||| |||||||||||||| || |||||
Sbjct 300           CTGCTTTCTCCGCCCTGTCGGGCGTGATGTTCAGCGTTGGTATACTGCTCCTACCCGCGG

Query 401           GCCGGCTGCTAATTGCCGGCGTTCCGCGCTGCGCGGGCTTCCCGCTGCTGACCGCACTTA
                    |||||||||||| |||||||||||||| ||||||||||||||||||||||||||||| ||
Sbjct 360           GCCGGCTGCTAACTGCCGGCGTTCCGCACTGCGCGGGCTTCCCGCTGCTGACCGCACCTA

Query 461           CTGCCTCGACGGGTTTTCTGGCTGTAACTTTCCCGCCGAGACTGGCATCGCCCTCTACTC
                    |||||| || ||||||||||||||||  || || |||||||| ||||| |||||||||||
Sbjct 420           CTGCCTTGATGGGTTTTCTGGCTGTAGTTTCCCAGCCGAGACGGGCATTGCCCTCTACTC

Query 521           CCTTCATGATATGTCACCATCTGATGTCGCCGAGGCCATGTTCCGCCATGGTATGACGCG
                    ||| || |||||||||||||| |||||||| |||||||||||||||||||| ||||||||
Sbjct 480           CCTCCACGATATGTCACCATCCGATGTCGCAGAGGCCATGTTCCGCCATGGCATGACGCG

Query 581           GCTCTATGCCGCCCTCCATCTTCCGCCTGAGGTCCTGCTGCCCCCTGGCACATATCGCAC
                    ||| ||||| ||||||||||| || ||||| |||||| |||||||||||||||| || ||
Sbjct 540           GCTTTATGCTGCCCTCCATCTCCCACCTGAAGTCCTGTTGCCCCCTGGCACATACCGTAC

Query 641           CGCATCGTATTTGCTAATTCATGACGGTAGGCGCGTTGTGGTGACGTATGAGGGTGATAC
                    ||| |||||  | ||||||||||| || ||||| ||||||||||||||||||||||||||
Sbjct 600           CGCGTCGTACCTTCTAATTCATGATGGCAGGCGTGTTGTGGTGACGTATGAGGGTGATAC

Query 701           TAGTGCTGGTTACAACCACGATGTCTCCAA-CTTGCGCTCCTGGATTAGAACCACCAAGG
                     |||||||| || ||||| ||||| || ||-|| +|| |||||||| ||||| |||||||
Sbjct 660           CAGTGCTGGCTATAACCATGATGTTTCTAACCTA-CGTTCCTGGATCAGAACTACCAAGG

Query 760           TTACCGGAGACCATCCCCTCGTTATCGAGCGGGTTAGGGCCATTGGCTGCCACTTTGTTC
                    | |||||  |||| ||||||||||||||||||||||||||||||||||||||||||||||
Sbjct 719           TCACCGGGAACCACCCCCTCGTTATCGAGCGGGTTAGGGCCATTGGCTGCCACTTTGTTC

Query 820           TCTTGCTCACGGCAGCCCCGGAGCCATCACCTATGCCTTATGTTCCTTACCCCCGGTCTA
                    ||||||||||||| |||||||||||||| |||||||||||||||||||||||||||||||
Sbjct 779           TCTTGCTCACGGCCGCCCCGGAGCCATCTCCTATGCCTTATGTTCCTTACCCCCGGTCTA

Query 880           CCGAGGTCTATGTCCGATCGATCTTCGGCCCGGGTGGCACCCCTTCCTTATTCCCAACCT
                    ||||||||||||| || || ||||||||||||||||| ||||| ||||| || |||||||
Sbjct 839           CCGAGGTCTATGTTCGGTCAATCTTCGGCCCGGGTGGTACCCCCTCCTTGTTTCCAACCT

Query 940           CATGCTCCACTAAGTCGACCTTCCATGCTGTCCCTGCCCATATTTGGGACCGTCTTATGC
                    ||||||| |||||||| || ||||||||||| |||| |||||| ||||| ||||| ||| 
Sbjct 899           CATGCTCTACTAAGTCAACTTTCCATGCTGTTCCTGTCCATATCTGGGATCGTCTCATGT

Query 1000          TGTTCGGGGCCACCTTGGATGACCAAGCCTTTTGCTGCTCCCGTTTAATGACCTACCTTC
                    |||||||||||||| |||| || || || ||||||||||||||| | |||||||| || |
Sbjct 959           TGTTCGGGGCCACCCTGGACGATCAGGCTTTTTGCTGCTCCCGTCTTATGACCTATCTCC

Query 1060          GCGGCATTAGCTACAAGGTCACTGTTGGTACCCTTGTGGCTAATGAAGGCTGGAATGCCT
                    ||||||||||||||||||| ||||| |||||||||||||| ||||| || ||||| ||||
Sbjct 1019          GCGGCATTAGCTACAAGGTTACTGTCGGTACCCTTGTGGCCAATGAGGGTTGGAACGCCT

Query 1120          CTGAGGACGCCCTCACAGCTGTTATCACTGCCGCCTACCTTACCATTTGCCACCAGCGGT
                    | ||||||||||||||||||||||| |||||||| || || ||||| || || ||||| |
Sbjct 1079          CCGAGGACGCCCTCACAGCTGTTATTACTGCCGCTTATCTAACCATATGTCATCAGCGCT

Query 1180          ATCTCCGCACCCAGGCTATATCCAAGGGGATGCGTCGTCTGGAACGGGAGCATGCCCAGA
                    |||||||||||||||||||||| ||||||||||| |||||||| |||||||| |||||||
Sbjct 1139          ATCTCCGCACCCAGGCTATATCTAAGGGGATGCGCCGTCTGGAGCGGGAGCACGCCCAGA

Query 1240          AGTTTATAACACGCCTCTACAGCTGGCTCTTCGAGAAGTCCGGCCGTGATTACATCCCTG
                    |||| || |||||||| ||||| |||||||| |||||||| |||||||||||||||||||
Sbjct 1199          AGTTCATTACACGCCTTTACAGTTGGCTCTTTGAGAAGTCTGGCCGTGATTACATCCCTG

Query 1300          GCCGTCAGTTGGAGTTCTACGCCCAGTGCAGGCGCTGGCTCTCCGCCGGCTTTCATCTTG
                    |||||||| ||||||| ||||||||||| ||||||||||||||||| ||||| || ||||
Sbjct 1259          GCCGTCAGCTGGAGTTTTACGCCCAGTGTAGGCGCTGGCTCTCCGCTGGCTTCCACCTTG

Query 1360          ATCCACGGGTGTTGGTTTTTGACGAGTCGGCCCCCTGCCATTGTAGGACCGCGATCCGTA
                    | |||||||||||||||||||||||||||||||||||||| |||||||||  ||||||||
Sbjct 1319          ACCCACGGGTGTTGGTTTTTGACGAGTCGGCCCCCTGCCACTGTAGGACCATGATCCGTA

Query 1420          AGGCGCTCTCAAAGTTTTGCTGCTTCATGAAGTGGCTTGGTCAGGAGTGCACCTGCTTCC
                     |||| |||||||||||||||| || |||||||||||||| || ||||| ||||||||||
Sbjct 1379          GGGCGGTCTCAAAGTTTTGCTGTTTTATGAAGTGGCTTGGCCAAGAGTGTACCTGCTTCC

Query 1480          TTCAGCCTGCAGAAGGCGCCGTCGGCGACCAGGGTCATGATAATGAAGCCTATGAGGGGT
                    | |||||||||||||| |  || || |||||||| |||||||| ||||||||||||||||
Sbjct 1439          TACAGCCTGCAGAAGGGGGTGTTGGTGACCAGGGCCATGATAACGAAGCCTATGAGGGGT

Query 1540          CCGATGTTGACCCTGCTGAGTCCGCCATTAGTGACATATCTGGGTCCTATGTCGTCCCTG
                    |||||||||| ||||||||||| |||| | |||||||||| ||||||||||| || ||||
Sbjct 1499          CCGATGTTGATCCTGCTGAGTCTGCCACTTGTGACATATCCGGGTCCTATGTGGTACCTG

Query 1600          GCACTGCCCTCCAACCGCTCTACCAGGCCCTCGATCTCCCCGCTGAGATTGTGGCTCGCG
                    |  ||||||| |||||||||||||| || || ||||| ||||| || |||||||| || |
Sbjct 1559          GTGCTGCCCTTCAACCGCTCTACCAAGCTCTTGATCTTCCCGCCGACATTGTGGCCCGTG

Query 1660          CGGGCCGGCTGACCGCCACAGTAAAGGTCTCCCAGGTCGATGGGCGGATCGATTGCGAGA
                    | |||||||||||||||||||||||||| ||||||| ||| ||||||||||| || ||||
Sbjct 1619          CAGGCCGGCTGACCGCCACAGTAAAGGTTTCCCAGGCCGAGGGGCGGATCGACTGTGAGA

Query 1720          CCCTTCTTGGTAACAAAACCTTTCGCACGTCGTTCGTTGACGGGGCGGTCTTAGAGACCA
                    ||||  ||||||| ||||| || |||||||||||||| ||||||||||||||||||||||
Sbjct 1679          CCCTCATTGGTAATAAAACTTTCCGCACGTCGTTCGTCGACGGGGCGGTCTTAGAGACCA

Query 1780          ATGGCCCAGAGCGCCACAATCTCTCCTTCGATGCCAGTCAGAGCACTATGGCCGCTGGCC
                    | ||||||||||||||||||||||| || || | ||||||||| || |||||||| || |
Sbjct 1739          ACGGCCCAGAGCGCCACAATCTCTCTTTTGACGTCAGTCAGAGTACCATGGCCGCCGGTC

Query 1840          CTTTCAGTCTCACCTATGCCGCCTCTGCAGCTGGGCTGGAGGTGCGCTATGTTGCTGCCG
                    |||| ||||| ||||| ||||||||||| |||||| ||||||||||||||||||||||||
Sbjct 1799          CTTTTAGTCTTACCTACGCCGCCTCTGCTGCTGGGTTGGAGGTGCGCTATGTTGCTGCCG

Query 1900          GGCTTGACCATCGGGCGGTTTTTGCCCCCGGTGTTTCACCCCGGTCAGCCCCCGGCGAGG
                    |||||||||| |||||||||||||||||||| ||||| |||||||| || ||||| ||||
Sbjct 1859          GGCTTGACCACCGGGCGGTTTTTGCCCCCGGCGTTTCGCCCCGGTCGGCTCCCGGTGAGG

Query 1960          TTACCGCCTTCTGCTCTGCCCTATACAGGTTTAACCGTGAGGCCCAGCGCCATTCGCTGA
                    | |||||||||||||| |||||||||||||| || ||||||||||||||||||||  |||
Sbjct 1919          TCACCGCCTTCTGCTCCGCCCTATACAGGTTCAATCGTGAGGCCCAGCGCCATTCATTGA

Query 2020          TCGGTAACTTATGGTTCCATCCTGAGGGACTCATTGGCCTCTTCGCCCCGTTTTCGCCCG
                     ||| ||||| |||||||| ||||| || ||| |||||| ||| |||||||| |||||||
Sbjct 1979          CCGGCAACTTCTGGTTCCACCCTGAAGGGCTCCTTGGCCCCTTTGCCCCGTTCTCGCCCG

Query 2080          GGCATGTTTGGGAGTCGGCTAATCCATTCTGTGGCGAGAGCACACTTTACACCCGTACTT
                    ||||||| ||||||||||| || || || ||||| ||||||||||| |||||||||||||
Sbjct 2039          GGCATGTCTGGGAGTCGGCCAACCCGTTTTGTGGTGAGAGCACACTCTACACCCGTACTT

Query 2140          GGTCGGAGGTTGATGCCGTCTCTAGTCCAGCCCGGCCTGACTTAGGTTTTATGTCTGAGC
                    ||||||| |||||||| |||||  | || |||| ||| ||||||||   | | ||||| |
Sbjct 2099          GGTCGGAAGTTGATGCTGTCTCCGGCCCGGCCCAGCCCGACTTAGGCCCTGTATCTGAAC

Query 2200          CTTCTATACCTAGTAGGGCCGCCACGCCTACCCTGGCGGC-CCCTCTACCCCCCCCTGCA
                    | || ||  |||| ||||||||||| || ||| |||||||-||||+||+++||| |||  
Sbjct 2159          CCTCCATGTCTAGCAGGGCCGCCACACCCACCTTGGCGGCTCCCT-TA---CCCTCTGTT

Query 2259          CCGG-A--CCCTTCCCCCCCTCCCTCTGCCCCGGCG-CTTGCTGAGCCGGCTTCTGGCGC
                        -|--||| ||||| ||||| ||||||||||||-|  ||+||||||||  |||| ||
Sbjct 2215          GTATTAGGCCCCTCCCCTCCTCCTTCTGCCCCGGCGTCCAGC-GAGCCGGCCCCTGGTGC

Query 2315          TACCGCCGGGGCCCCGGCCATAACTCACCAGACGGCCCGGCACCGCCGCCTGCTCTTCAC
                    || ||||||| ||||||||||||| ||||||| ||||||||| ||||||||||| || ||
Sbjct 2274          TAGCGCCGGGACCCCGGCCATAACCCACCAGATGGCCCGGCATCGCCGCCTGCTTTTTAC

Query 2375          CTACCCGGATGGCTCTAAGGTATTCGCCGGCTCGCTGTTCGAGTCGACATGCACGTGGCT
                    ||| || ||||| |||||||| |||||||||||| ||||||||||| | || ||||||||
Sbjct 2334          CTATCCAGATGGTTCTAAGGTGTTCGCCGGCTCGTTGTTCGAGTCGGCGTGTACGTGGCT

Query 2435          CGTTAACGCGTCTAATGTTGACCACCGCCCTGGCGGCGGGCTTTGCCATGCATTTTACCA
                     ||||| ||||||||||||||||| ||||||||||| ||||||||||||||||| |||||
Sbjct 2394          TGTTAATGCGTCTAATGTTGACCATCGCCCTGGCGGTGGGCTTTGCCATGCATTCTACCA

Query 2495          AAGGTACCCCGCCTCCTTTGATGCTGCCTCTTTTGTGATGCGCGACGGCGCGGCCGCGTA
                     ||||||||| ||||||||||||||||||||||||||||||| |||||||||||||||||
Sbjct 2454          GAGGTACCCCACCTCCTTTGATGCTGCCTCTTTTGTGATGCGTGACGGCGCGGCCGCGTA

Query 2555          CACACTAACCCCCCGGCCAATAATTCACGCTGTCGCCCCTGATTATAGGTTGGAACATAA
                     |||||||| |||||||||||||| || || |||||||||||||||||||||||||||||
Sbjct 2514          TACACTAACTCCCCGGCCAATAATCCATGCCGTCGCCCCTGATTATAGGTTGGAACATAA

Query 2615          CCCAAAGAGGCTTGAGGCTGCTTATCGGGAAACTTGCTCCCGCCTCGGCACCGCTGCATA
                    |||||| |||||||||||||| |||||||| |||||||| |||||||||||||| |||||
Sbjct 2574          CCCAAAAAGGCTTGAGGCTGCCTATCGGGAGACTTGCTCTCGCCTCGGCACCGCCGCATA

Query 2675          CCCGCTCCTCGGGACCGGCATATACCAGGTGCCGATCGGCCCCAGTTTTGACGCCTGGGA
                    |||||||||||||||||||||||| ||||| || ||||| || || ||||||||||||||
Sbjct 2634          CCCGCTCCTCGGGACCGGCATATATCAGGTACCAATCGGTCCTAGCTTTGACGCCTGGGA

Query 2735          GCGGAACCACCGCCCCGGGGATGAGTTGTACCTTCCTGAGCTTGCTGCCAGATGGTTTGA
                    ||||||||||||||||||||||||| | || || |||||||||||||| | |||||| ||
Sbjct 2694          GCGGAACCACCGCCCCGGGGATGAGCTCTATCTACCTGAGCTTGCTGCTAAATGGTTCGA

Query 2795          GGCCAATAGGCCGACCCGCCCGACTCTCACTATAACTGAGGATGTTGCACGGACAGCGAA
                    |||||||| ||||||||| ||||||||||||||||||||||||||||||||||| |||||
Sbjct 2754          GGCCAATAAGCCGACCCGTCCGACTCTCACTATAACTGAGGATGTTGCACGGACGGCGAA

Query 2855          TCTGGCCATCGAGCTTGACTCAGCCACAGATGTCGGCCGGGCCTGTGCCGGCTGTCGGGT
                      |||||||||||||||| |||||||||||||||||||||||||| || ||||| || ||
Sbjct 2814          CTTGGCCATCGAGCTTGATTCAGCCACAGATGTCGGCCGGGCCTGCGCTGGCTGCCGAGT

Query 2915          CACCCCCGGCGTTGTTCAGTACCAGTTTACTGCAGGTGTGCCTGGATCCGGCAAGTCCCG
                    ||||||||| ||||| |||||||||||||| ||||||||||| || || |||||||||||
Sbjct 2874          CACCCCCGGTGTTGTGCAGTACCAGTTTACCGCAGGTGTGCCCGGGTCTGGCAAGTCCCG

Query 2975          CTCTATCACCCAAGCCGATGTGGACGTTGTCGTGGTCCCGACGCGTGAGTTGCGTAATGC
                     ||| | | |||| | || ||||| ||||| ||||| ||||| || ||||||||||| ||
Sbjct 2934          TTCTGTTATCCAAACTGACGTGGATGTTGTTGTGGTTCCGACTCGGGAGTTGCGTAACGC

Query 3035          CTGGCGCCGTCGCGGCTTTGCTGCTTTTACCCCGCATACTGCCGCCAGAGTCACCCAGGG
                    ||||||||| |||||||| |||||||||||||| || |||||||| ||||| ||||||||
Sbjct 2994          CTGGCGCCGCCGCGGCTTCGCTGCTTTTACCCCCCACACTGCCGCTAGAGTTACCCAGGG

Query 3095          GCGCCGGGTTGTCATTGATGAGGCTCCATCCCTCCCCCCTCACCTGCTGCTGCTCCACAT
                    ||||||||| || ||||||||||||||||| |||||||||||||||||||||||||| ||
Sbjct 3054          GCGCCGGGTCGTTATTGATGAGGCTCCATCACTCCCCCCTCACCTGCTGCTGCTCCATAT

Query 3155          GCAGCGGGCCGCCACCGTCCACCTTCTTGGCGACCCGAACCAGATCCCAGCCATCGACTT
                    ||||||||||||||||||||||||||| || ||||||||||||||||||||||| |||||
Sbjct 3114          GCAGCGGGCCGCCACCGTCCACCTTCTCGGTGACCCGAACCAGATCCCAGCCATTGACTT

Query 3215          TGAGCACGCTGGGCTCGTCCCCGCCATCAGGCCCGACTTAGGCCCCACCTCCTGGTGGCA
                     || |||||||||||||| |||||||||||||| ||  ||| ||||||||||||||||||
Sbjct 3174          CGAACACGCTGGGCTCGTTCCCGCCATCAGGCCTGATCTAGCCCCCACCTCCTGGTGGCA

Query 3275          TGTTACCCATCGCTGGCCTGCGGATGTATGCGAGCTCATCCGTGGTGCATACCCCATGAT
                     || ||||| ||||| || ||||||||||| ||||| |||||||||||||||||||||||
Sbjct 3234          CGTCACCCACCGCTGTCCCGCGGATGTATGTGAGCTGATCCGTGGTGCATACCCCATGAT

Query 3335          CCAGACCACTAGCCGGGTTCTCCGTTCGTTGTTCTGGGGTGAGCCTGCCGTCGGGCAGAA
                    |||||||||||||||||| |||||||||||||| ||||| || ||||||||||| |||||
Sbjct 3294          CCAGACCACTAGCCGGGTCCTCCGTTCGTTGTTTTGGGGCGAACCTGCCGTCGGCCAGAA

Query 3395          ACTAGTGTTCACCCAGGCGGCCAAGCCCGCCAACCCCGGCTCAGTGACGGTCCACGAGGC
                    | ||||||||||||||||||||||| | || ||||||||||| |||||||| || |||||
Sbjct 3354          ATTAGTGTTCACCCAGGCGGCCAAGGCTGCGAACCCCGGCTCGGTGACGGTTCATGAGGC

Query 3455          GCAGGGCGCTACCTACACGGAGACCACTATTATTGCCACAGCAGATGCCCGGGGCCTTAT
                    |||||||||||||||||| ||||| || || ||||| |||||||| ||||| ||||| ||
Sbjct 3414          GCAGGGCGCTACCTACACAGAGACTACCATCATTGCAACAGCAGACGCCCGTGGCCTCAT

Query 3515          TCAGTCGTCTCGGGCTCATGCCATTGTTGCTCTGACGCGCCACACTGAGAAGTGCGTCAT
                    ||||||||| |||||||||||||||||||| |||||||||||||||||||||||||||||
Sbjct 3474          TCAGTCGTCCCGGGCTCATGCCATTGTTGCCCTGACGCGCCACACTGAGAAGTGCGTCAT

Query 3575          CATTGACGCACCAGGCCTGCTTCGCGAGGTGGGCATCTCCGATGCAATCGTTAATAACTT
                     ||||||||||| || |||||||| |||||||||||||| || ||||| |||||||||||
Sbjct 3534          TATTGACGCACCTGGTCTGCTTCGTGAGGTGGGCATCTCTGACGCAATTGTTAATAACTT

Query 3635          TTTCCTCGCTGGTGGCGAAATTGGTCACCAGCGCCCATCAGTTATTCCCCGTGGCAACCC
                    |||||||||||| |||||  |||| ||||||||||| || ||||||||||| ||||| ||
Sbjct 3594          TTTCCTCGCTGGAGGCGAGGTTGGCCACCAGCGCCCGTCTGTTATTCCCCGCGGCAATCC

Query 3695          TGACGCCAATGTTGACACCCTGGCTGCCTTCCCGCCGTCTTGCCAGATTAGTGCCTTCCA
                    |||||| ||||| ||||||||||| |||||||| ||||||||||||||||||||||||||
Sbjct 3654          TGACGCTAATGTCGACACCCTGGCCGCCTTCCCACCGTCTTGCCAGATTAGTGCCTTCCA

Query 3755          TCAGTTGGCTGAGGAGCTTGGCCACAGACCTGTCCCTGTTGCAGCTGTTCTACCACCCTG
                    |||| ||||||| ||||| ||||||||||| | |||||| ||||||||| ||||||||||
Sbjct 3714          TCAGCTGGCTGAAGAGCTCGGCCACAGACCCGCCCCTGTCGCAGCTGTTTTACCACCCTG

Query 3815          CCCCGAGCTCGAACAGGGCCTTCTCTACCTGCCCCAGGAGCTCACCACCTGTGATAGTGT
                    ||| ||||| ||||||||||||||||||||||| ||||| |||||||||||||| |||||
Sbjct 3774          CCCTGAGCTTGAACAGGGCCTTCTCTACCTGCCTCAGGAACTCACCACCTGTGACAGTGT

Query 3875          CGTAACATTTGAATTAACAGACATTGTGCACTGCCGCATGGCCGCCCCGAGCCAGCGCAA
                     ||||||||||| || ||||| |||||||| || ||||||||||||||||||||||||||
Sbjct 3834          TGTAACATTTGAGTTGACAGATATTGTGCATTGTCGCATGGCCGCCCCGAGCCAGCGCAA

Query 3935          GGCCGTGCTGTCCACACTCGTGGGCCGCTACGGCGGTCGCACAAAGCTCTACAATGCTTC
                    ||||||||| |||||||| |||||||| |||||| ||||||| ||||| || ||||| ||
Sbjct 3894          GGCCGTGCTCTCCACACTTGTGGGCCGGTACGGCCGTCGCACGAAGCTTTATAATGCCTC

Query 3995          CCACTCTGATGTTCGCGACTCTCTCGCCCGTTTTATCCCGGCCATTGGCCCCGTACAGGT
                     || |||||||||||||| ||||||||||| || |||||| ||||||| || ||||||||
Sbjct 3954          TCATTCTGATGTTCGCGATTCTCTCGCCCGCTTCATCCCGACCATTGGTCCTGTACAGGT

Query 4055          TACAACTTGTGAATTGTACGAGCTAGTGGAGGCCATGGTCGAGAAGGGCCAGGATGGCTC
                     ||||| |||||  |||||||| |||||||||||||||| ||||||||||||||||||||
Sbjct 4014          CACAACCTGTGAGCTGTACGAGTTAGTGGAGGCCATGGTTGAGAAGGGCCAGGATGGCTC

Query 4115          CGCCGTCCTTGAGCTTGATCTTTGCAACCGTGACGTGTCCAGGATCACCTTCTTCCAGAA
                    ||||||||||||||| ||||| || ||||| || ||||||||||||||||||||||||||
Sbjct 4074          CGCCGTCCTTGAGCTCGATCTCTGTAACCGCGATGTGTCCAGGATCACCTTCTTCCAGAA

Query 4175          AGATTGTAACAAGTTCACCACAGGTGAGACCATTGCCCATGGTAAAGTGGGCCAGGGCAT
                    ||| ||||| ||||| || || || |||||||||||||| || |||||||| ||||| ||
Sbjct 4134          AGACTGTAATAAGTTTACTACTGGGGAGACCATTGCCCACGGCAAAGTGGGTCAGGGTAT

Query 4235          CTCGGCCTGGAGCAAGACCTTCTGCGCCCTCTTTGGCCCTTGGTTCCGCGCTATTGAGAA
                     ||||| ||||||||||| ||||| |||||||||||||| |||||||| |||||||||||
Sbjct 4194          TTCGGCATGGAGCAAGACTTTCTGTGCCCTCTTTGGCCCCTGGTTCCGTGCTATTGAGAA

Query 4295          GGCTATTCTGGCCCTGCTCCCTCAGGGTGTGTTTTACGGTGATGCCTTTGATGACACCGT
                    ||| ||  |||| |||||||| ||||| || || || || || || ||||||||||| ||
Sbjct 4254          GGCCATCTTGGCTCTGCTCCCCCAGGGCGTATTCTATGGGGACGCTTTTGATGACACTGT

Query 4355          CTTCTCGGCGGCTGTGGCCGCAGCAAAGGCATCCATGGTGTTTGAGAATGACTTTTCTGA
                    |||||| |||||||||||||| || | ||| |||||||||||||||||||||||||||||
Sbjct 4314          CTTCTCTGCGGCTGTGGCCGCTGCGAGGGCGTCCATGGTGTTTGAGAATGACTTTTCTGA

Query 4415          GTTTGACTCCACCCAGAATAACTTTTCTC-TGGGTCTAGAGTGTGCTATTATGGAGGAGT
                    ||| || ||||| |||||||| || ||+|-|||| || ||||||||||||||||||||||
Sbjct 4374          GTTCGATTCCACTCAGAATAATTTCTC-CTTGGGCCTTGAGTGTGCTATTATGGAGGAGT

Query 4474          GTGGGATGCCGCAGTGGCTCATCCGCCTGTATCACCTTATAAGGTCTGCGTGGATCTTGC
                    ||||||||||||||||||||||||||||||| || ||||||||||| || ||||||||||
Sbjct 4433          GTGGGATGCCGCAGTGGCTCATCCGCCTGTACCATCTTATAAGGTCCGCATGGATCTTGC

Query 4534          AGGCCCCGAAGGAGTCTCTGCGAGGGTTTTGGAAGAAACACTCCGGTGAGCCCGGCACTC
                    ||||||||||||| |||||||| ||||| ||||||||||||||||||||||| |||||||
Sbjct 4493          AGGCCCCGAAGGAATCTCTGCGCGGGTTCTGGAAGAAACACTCCGGTGAGCCTGGCACTC

Query 4594          TTCTATGGAATACTGTCTGGAATATGGCCGTTATTACCCACTGTTATGACTTCCGCGATT
                    |  ||||||||||||||||||||||||||||||| |||||||||||||||||||| || |
Sbjct 4553          TCTTATGGAATACTGTCTGGAATATGGCCGTTATCACCCACTGTTATGACTTCCGGGACT

Query 4654          TTCAGGTGGCTGCCTTTAAAGGTGATGATTCGATAGTGCTTTGCAGTGAGTATCGTCAGA
                    | || |||||||| |||||||||||||||||||||||||||||||||||||| ||||| |
Sbjct 4613          TGCAAGTGGCTGCTTTTAAAGGTGATGATTCGATAGTGCTTTGCAGTGAGTACCGTCAAA

Query 4714          GTCCAGGAGCTGCTGTCCTGATCGCCGGCTGTGGCTTGAAGTTGAAGGTAGATTTCCGCC
                    |||| || ||||| |||||||| || ||||| ||||||||| ||||||| || |||||||
Sbjct 4673          GTCCGGGTGCTGCAGTCCTGATTGCTGGCTGCGGCTTGAAGCTGAAGGTGGACTTCCGCC

Query 4774          CGATCGGTTTGTATGCAGGTGTTGTGGTGGCCCCCGGCCTTGGCGCGCTCCCTGATGTTG
                    ||||||||||||| || |||||||| ||||||||||||||||| ||||| ||||| || |
Sbjct 4733          CGATCGGTTTGTACGCGGGTGTTGTTGTGGCCCCCGGCCTTGGTGCGCTTCCTGACGTCG

Query 4834          TGCGCTTCGCCGGCCGGCTTACCGAGAAGAATTGGGGCCCTGGCCCTGAGCGGGCGGAGC
                    ||||||||||||| ||||| || |||||||||||||||||||||||||||||||||||||
Sbjct 4793          TGCGCTTCGCCGGTCGGCTCACTGAGAAGAATTGGGGCCCTGGCCCTGAGCGGGCGGAGC

Query 4894          AGCTCCGCCTCGCTGTTAGTGATTTCCTCCGCAAGCTCACGAATGTAGCTCAGATGTGTG
                    |||||||||| ||||| |||||||| || |||||||||||||||||||| || |||||||
Sbjct 4853          AGCTCCGCCTTGCTGTGAGTGATTTTCTTCGCAAGCTCACGAATGTAGCCCAAATGTGTG

Query 4954          TGGATGTTGTTTCCCGTGTTTATGGGGTTTCCCCTGGACTCGTTCATAACCTGATTGGCA
                    ||||||||||||| |||||||||||||| ||||| ||||| |||||||||||||| ||||
Sbjct 4913          TGGATGTTGTTTCTCGTGTTTATGGGGTCTCCCCGGGACTTGTTCATAACCTGATCGGCA

Query 5014          TGCTACAGGCTGTTGCTGATGGCAAGGCACATTTCACTGAGTCAGTAAAACCAGTGCTCG
                    |||||||| |||| || ||||||||||| ||||| || |||||  |||||||||||||||
Sbjct 4973          TGCTACAGACTGTCGCCGATGGCAAGGCCCATTTTACCGAGTCTATAAAACCAGTGCTCG

Query 5074          ACTTGACAAATTCAATCTTGTGTCGGGTGGAATGAATAACATGTCTTTTGCTGCGCCCAT
                    ||||||||||||||||||||||||||||||||||||||||||||||||||||||||||||
Sbjct 5033          ACTTGACAAATTCAATCTTGTGTCGGGTGGAATGAATAACATGTCTTTTGCTGCGCCCAT

Query 5134          GGGTTCGCGACCATGCGCCCTCGGCCTATTTTGTTGCTGCTCCTCATGTTTTTGCCTATG
                    ||||||||||||||||||||||||||||||||| ||||||||||||||||| ||||||||
Sbjct 5093          GGGTTCGCGACCATGCGCCCTCGGCCTATTTTGCTGCTGCTCCTCATGTTTCTGCCTATG

Query 5194          CTGCCCGCGCCACCGCCCGGTCAGCCGTCTGGCCGCCGTCGTGGGCGGCGCAGCGGCGGT
                     |||||||||||||||||||||||||||||||||||||||||||||||||||||||||||
Sbjct 5153          TTGCCCGCGCCACCGCCCGGTCAGCCGTCTGGCCGCCGTCGTGGGCGGCGCAGCGGCGGT

Query 5254          TCCGGCGGTGGTTTCTGGGGTGACCGGGTTGATTCTCAGCCCTTCGCAATCCCCTATATT
                    ||||||||||||||||||||||||||||||||||||||||||||||||||||||||||||
Sbjct 5213          TCCGGCGGTGGTTTCTGGGGTGACCGGGTTGATTCTCAGCCCTTCGCAATCCCCTATATT

Query 5314          CATCCAACCAACCCCTTCGCCCCCGATGTCACCGCTGCGGCCGGGGCTGGACCTCGTGTT
                    ||||||||||||||||||||||||||||||||||||||||||||||||||||||||||||
Sbjct 5273          CATCCAACCAACCCCTTCGCCCCCGATGTCACCGCTGCGGCCGGGGCTGGACCTCGTGTT

Query 5374          CGCCAACCCGCCCGACCACTCGGCTCCGCTTGGCGTGACCAGGCCCAGCGCCCCGCCGTT
                    |||||||||||||||||||||||||||||||||||||||||||||||||||||||||| |
Sbjct 5333          CGCCAACCCGCCCGACCACTCGGCTCCGCTTGGCGTGACCAGGCCCAGCGCCCCGCCGCT

Query 5434          GCCTCACGTCGTAGACCTACCACAGCTGGGGCCGCGCCGCTAACCGCGGTCGCTCCGGCC
                    |||||||||||||||||| |||||||||||||||||||||| ||||||||||||||||||
Sbjct 5393          GCCTCACGTCGTAGACCTGCCACAGCTGGGGCCGCGCCGCTGACCGCGGTCGCTCCGGCC

Query 5494          CATGACACCCCGCCAGTGCCTGATGTCGACTCCCGCGGCGCCATCTTGCGCCGGCAGTAT
                    |||||||||||||| ||| | ||||| || || || ||||| ||||||||||| ||||||
Sbjct 5453          CATGACACCCCGCCGGTGTCCGATGTTGATTCTCGTGGCGCTATCTTGCGCCGACAGTAT

Query 5554          AACCTATCAACATCTCCCCTTACCTCTTCCGTGGCCACCGGCACTAACCTGGTTCTTTAT
                    || || |||||||| ||||| || |||||||||||||| ||||| ||| |||||||||||
Sbjct 5513          AATCTTTCAACATCCCCCCTCACTTCTTCCGTGGCCACTGGCACCAACTTGGTTCTTTAT

Query 5614          GCCGCCCCTCTTAGTCCGCTTTTACCCCTTCAGGACGGCACCAATACCCATATAATGGCC
                    ||||| || ||||| |||||||||||||||||||||||||||||||||||||||||||||
Sbjct 5573          GCCGCTCCCCTTAGCCCGCTTTTACCCCTTCAGGACGGCACCAATACCCATATAATGGCC

Query 5674          ACGGAAGCTTCTAATTATGCCCAGTACCGGGTTGCCCGTGCCACAATCCGTTACCGCCCG
                    |||||||| ||||||||||||||||| |||||||  |||||||||||||| ||||| |||
Sbjct 5633          ACGGAAGCCTCTAATTATGCCCAGTATCGGGTTGTTCGTGCCACAATCCGCTACCGTCCG

Query 5734          CTGGTCCCCAATGCTGTCGGCGGTTACGCCATCTCCATCTCATTCTGGCCACAGACCACC
                    || |||||||||||||| || || || || || |||||||| || |||||||||||||||
Sbjct 5693          CTAGTCCCCAATGCTGTTGGTGGCTATGCTATTTCCATCTCGTTTTGGCCACAGACCACC

Query 5794          ACCACCCCGACGTCCGTTGATATGAATTCAATAACCTCGACGGATGTTCGTATTTTAGTC
                    || ||||||||||||||||| |||||||| |||||||||||||||||||||||  | |||
Sbjct 5753          ACTACCCCGACGTCCGTTGACATGAATTCCATAACCTCGACGGATGTTCGTATCCTTGTC

Query 5854          CAGCCCGGCATAGCCTCTGAGCTTGTGATCCCAAGTGAGCGCCTACACTATCGTAACCAA
                    |||||||| |||||||| |||||||||||||||||||||||||| |||||||| ||||| 
Sbjct 5813          CAGCCCGGTATAGCCTCCGAGCTTGTGATCCCAAGTGAGCGCCTGCACTATCGCAACCAG

Query 5914          GGCTGGCGCTCCGTCGAGACCTCTGGGGTGGCTGAGGAGGAGGCTACCTCTGGTCTTGTT
                    |||||||| ||||| |||||||| |||||||| ||||||||||| || ||||| ||||||
Sbjct 5873          GGCTGGCGTTCCGTTGAGACCTCCGGGGTGGCGGAGGAGGAGGCCACTTCTGGCCTTGTT

Query 5974          ATGCTTTGCATACATGGCTCAC-TCGTAAATTCCTATACTAATACACCCTATACCGGTGC
                    ||||| || |||||||||||||-|   ||+ || ||||||||||||||||| ||||||||
Sbjct 5933          ATGCTCTGTATACATGGCTCACCTGTGAA-CTCTTATACTAATACACCCTACACCGGTGC

Query 6033          CCTCGGGCTGTTGGACTTTGCCCTTGAGCTTGAGTTTCGCAACCTTACCCCCGGTAACAC
                    |||||||||| |||| || |||||||||||||| || |||||||| ||||| ||||||||
Sbjct 5992          CCTCGGGCTGCTGGATTTCGCCCTTGAGCTTGAATTCCGCAACCTCACCCCTGGTAACAC

Query 6093          CAATACGCGGGTCTCCCGTTATTCCAGCACTGCTCGCCACCGCCTTCGTCGCGGTGCGGA
                    ||||||||||||||||||||| ||||||||||| |||||||| ||||| ||||| || ||
Sbjct 6052          CAATACGCGGGTCTCCCGTTACTCCAGCACTGCCCGCCACCGTCTTCGCCGCGGCGCAGA

Query 6153          CGGGACTGCCGAGCTCACCACCACGGCTGCTACCCGCTTTATGAAGGACCTCTATTTTAC
                    ||| || || ||||| |||||||||||||| |||||||| ||||| ||||| |||||| |
Sbjct 6112          CGGCACCGCTGAGCTTACCACCACGGCTGCAACCCGCTTCATGAAAGACCTTTATTTTTC

Query 6213          TAGTACTAATGGTGTCGGTGAGATCGGCCGCGGGATAGCCCTCACCCTGTTCAACCTTGC
                    ||| |||||||||||||| ||||||||||||||||| ||||| |||||||| ||||||||
Sbjct 6172          TAGCACTAATGGTGTCGGCGAGATCGGCCGCGGGATCGCCCTTACCCTGTTTAACCTTGC

Query 6273          TGACACTCTGCTTGGCGGCCTGCCGACAGAATTGATTTCGTCGGCTGGTGGCCAGCTGTT
                    ||||||||||||||||||||| ||||||||||||||||||||||| |||||||| |||||
Sbjct 6232          TGACACTCTGCTTGGCGGCCTACCGACAGAATTGATTTCGTCGGCCGGTGGCCAACTGTT

Query 6333          CTACTCCCGTCCCGTTGTCTCAGCCAATGGCGAGCCGACTGTTAAGTTGTATACATCTGT
                    ||| || || || || ||||||||||||||||||||||| |||||| |||||||||||||
Sbjct 6292          CTATTCACGCCCAGTCGTCTCAGCCAATGGCGAGCCGACCGTTAAGCTGTATACATCTGT

Query 6393          AGAGAATGCTCAGCAGGATAAGGGTATTGCAATCCCGCATGACATTGACCTCGGAGAATC
                    |||||||||||||||||| ||||||||||| ||||||||||| || |||||||| |||||
Sbjct 6352          AGAGAATGCTCAGCAGGACAAGGGTATTGCTATCCCGCATGATATCGACCTCGGGGAATC

Query 6453          TCGTGTGGTTATTCAGGATTATGATAACCAACATGAACAAGATCGGCCGACGCCTTCTCC
                     ||||| ||||| ||||| ||||| ||||||||||| ||||| || ||||| ||||| ||
Sbjct 6412          CCGTGTAGTTATCCAGGACTATGACAACCAACATGAGCAAGACCGACCGACACCTTCCCC

Query 6513          AGCCCCATCGCGCCCTTTCTCTGTCCTTCGAGCTAATGATGTGCTTTGGCTCTCTCTCAC
                    |||||| ||||||||||||||||||||||| |||||||||||||||||||| ||||||||
Sbjct 6472          AGCCCCGTCGCGCCCTTTCTCTGTCCTTCGGGCTAATGATGTGCTTTGGCTTTCTCTCAC

Query 6573          CGCTGCCGAGTATGACCAGTCCACTTATGGCTCTTCGACTGGCCCAGTTTATGTTTCTGA
                    |||||||||||||||||||||||| || ||||| |||||||||||||| ||||| |||||
Sbjct 6532          CGCTGCCGAGTATGACCAGTCCACCTACGGCTCCTCGACTGGCCCAGTCTATGTCTCTGA

Query 6633          CTCTGTGACCTTGGTTAATGTTGCGACCGGCGCGCAGGCCGTTGCCCGGTCGCTCGATTG
                    ||||||||||||||| ||||||||||||||||||||||||||||||||||||||||| ||
Sbjct 6592          CTCTGTGACCTTGGTCAATGTTGCGACCGGCGCGCAGGCCGTTGCCCGGTCGCTCGACTG

Query 6693          GACCAAGGTCACACTTGACGGTCGCCCCCTCTCCACCATCCAGCAGTACTCGAAGACCTT
                    ||||||||||||||| || |||||||| || || || || |||||||| |||||||| ||
Sbjct 6652          GACCAAGGTCACACTCGATGGTCGCCCTCTATCTACTATTCAGCAGTATTCGAAGACTTT

Query 6753          CTTTGTCCTGCCGCTCCGCGGTAAGCTCTCTTTCTGGGAGGCAGGCACAACTAAAGCCGG
                    ||| ||||||||||| || || |||||||| ||||||||||| || || |||||||||||
Sbjct 6712          CTTCGTCCTGCCGCTTCGTGGCAAGCTCTCCTTCTGGGAGGCGGGTACTACTAAAGCCGG

Query 6813          GTACCCTTATAATTATAACACCACTGCTAGCGACCAACTGCTTGTCGAGAATGCCGCCGG
                    |||||||||||||||||| |||||||||||||||||| ||||  ||||||| | ||| ||
Sbjct 6772          GTACCCTTATAATTATAATACCACTGCTAGCGACCAATTGCTCATCGAGAACGTCGCTGG

Query 6873          GCACCGGGTCGCTATTTCCACTTACACCACTAGCCTGGGTGCTGGTCCCGTCTCCATTTC
                    ||| ||||| ||||||||||| || ||||||||| | ||||| || || || ||||| ||
Sbjct 6832          GCATCGGGTGGCTATTTCCACCTATACCACTAGCTTAGGTGCAGGCCCTGTTTCCATCTC

Query 6933          TGCGGTTGCCGTTTTAGCCCCCCACTCTGCGCTAGCATTGCTTGAGGATACCTTGGACTA
                     ||||| || ||| ||||||||||||||||  ||||| ||||||||||||||||||| ||
Sbjct 6892          CGCGGTCGCTGTTCTAGCCCCCCACTCTGCTTTAGCACTGCTTGAGGATACCTTGGATTA

Query 6993          CCCTGCCCGCGCCCATACTTTTGATGATTTCTGCCCAGAGTGCCGCCCCCTTGGCCTTCA
                    |||||||||||| ||||||||||||||||| ||||| |||||||||||||||||||| ||
Sbjct 6952          CCCTGCCCGCGCTCATACTTTTGATGATTTTTGCCCGGAGTGCCGCCCCCTTGGCCTCCA

Query 7053          GGGCTGCGCTTTCCAGTCTACTGTCGCTGAGCTTCAGCGCCTTAAGATGAAGGTGGGTAA
                    |||||| ||||| |||||||||||||||||||| ||||| ||||||||||||||||||||
Sbjct 7012          GGGCTGTGCTTTTCAGTCTACTGTCGCTGAGCTCCAGCGGCTTAAGATGAAGGTGGGTAA

Query 7113          AACTCGGGAGTTGTAGTTTATTTGCTTGTGCCCCCCTTCTTTCTGTTGCTTATTTCTCAT
                    |||||||||||| |||||||||||||||||||||||||||||||||| ||||||| || |
Sbjct 7072          AACTCGGGAGTTATAGTTTATTTGCTTGTGCCCCCCTTCTTTCTGTTTCTTATTTTTCTT

Query 7173          TTCTGCGTTCCGCGCTCCCTGAAAAAAAAAAAAA
                    ||||||||||||||||||||||||||||||||||
Sbjct 7132          TTCTGCGTTCCGCGCTCCCTGAAAAAAAAAAAAA
