# Supplementary material for: Pairwise Heuristic Sequence Alignment Algorithm Based on Deep Reinforcement Learning
Source: IEEE Open J Eng Med Biol. 2021 Jan 29;2:36–43. doi: 10.1109/OJEMB.2021.3055424 (PMC8901008; doi:10.1109/OJEMB.2021.3055424)
Supplement: Three supplementary materials are attached to the submitted manuscript. First, we offer the detailed process of the DQNalign in Supplementary material S1. Then, the additional figures and tables are listed in the Supplementary material S2. Finally, the alignment results of the DQNalign are attached  [file ojemb-3055424-mm.zip › OJEMB-3055424-MM/10022021082020_DQNalignOJEMB20210126SupplementaryS3/Supplementary S3/HEV_DDDQN/result20200712173946_0_15.txt]

DQNalign Project v1.0
Pairwise alignment algorithm with deep reinforcement learning based heuristic alignment agent
Sequence 1 : HEV_0, length : 7207
Sequence 2 : HEV_15, length : 7180

Alignment results:
Exact matches: 5471
Gaps: 495

Query 24            GCCATGGAGGCCCATCAGTTTATTAAGGCTCCTGGCATCACTACTGCTATTGAGCAGGCT
                    |||||||||||||| ||||| ||||||||||||||||||||||||||||||||||| || 
Sbjct 0             GCCATGGAGGCCCACCAGTTCATTAAGGCTCCTGGCATCACTACTGCTATTGAGCAAGCA

Query 84            GCTCTAGCAGCGGCCAACTCTGCCCTGGCGAATGCTGTGGTAGTTAGGCCTTTTCTCTCT
                    |||||||||||||||||||| ||||| |||||||||||||| ||  ||||||| || || 
Sbjct 60            GCTCTAGCAGCGGCCAACTCCGCCCTTGCGAATGCTGTGGTGGTCCGGCCTTTCCTTTCC

Query 144           CACCAGCAGATTGAGATCCTCATTAACCTAATGCAACCTCGCCAGCTTGT-TTTCCGCCC
                    || |||||| |||||||||| || || || ||||||||||| ||||| ||-|||+|| ||
Sbjct 120           CATCAGCAGGTTGAGATCCTTATAAATCTCATGCAACCTCGGCAGCTGGTGTTT-CGTCC

Query 203           CGAGGTTTTCTGGAATCATCCCATCCAGCGTGTCATCCATAACGAGCTGGAGCTTTACTG
                     |||||||| |||||||| || || || ||||| || ||||| ||||| ||||  || ||
Sbjct 179           TGAGGTTTTTTGGAATCACCCGATTCAACGTGTTATACATAATGAGCTTGAGCAGTATTG

Query 263           CCGCGCCCGCTCCGGCCGCTGTCTTGAAATTGGCGCCCATCCCCGCTCAATAAATGATAA
                    ||| || ||||| || ||||| ||||| ||||| ||||| || ||||| || ||||||||
Sbjct 239           CCGTGCTCGCTCGGGTCGCTGCCTTGAGATTGGAGCCCACCCACGCTCCATTAATGATAA

Query 323           TCCTAATGTGGTCCACCGCTGCTTCCTCCGCCCTGTTGGGCGTGATGTTCAGCGCTGGTA
                    |||||||||  |||| |||||||| |||| ||| || || || |||||||||||||||||
Sbjct 299           TCCTAATGTCCTCCATCGCTGCTTTCTCCACCCCGTCGGCCGGGATGTTCAGCGCTGGTA

Query 383           TACTGCTCCCACTCGCGGGCCGGCTGCTAATTGCCGGCGTTCCGCGCTGCGCGGGCTTCC
                     || || || ||| | || || || || || || || || || || || || || || ||
Sbjct 359           CACAGCCCCGACTAGGGGACCTGCGGCGAACTGTCGCCGCTCGGCACTTCGTGGTCTGCC

Query 442           -CGCTGCTGACCGCACTTACTGCCTCGACGGGTTTTCTGGCTGTA-ACTTTCCCGCCGAG
                    -|+| || ||||||||||||||  | || || ||| | |||||  -  || +||||||||
Sbjct 419           AC-CAGCCGACCGCACTTACTGTTTTGATGGCTTTGCCGGCTGCCGTTTTG-CCGCCGAG

Query 501           ACTGGCATCGCCCTCTACTCCCTTCATGATATGTCA-CCATCTGATGTCGCCGAGGCCAT
                    |||||  | || ||||| || || |||||  ||+||-||  ||||||| |||||||| ||
Sbjct 477           ACTGGTGTGGCTCTCTATTCTCTCCATGACTTG-CAGCCGGCTGATGTTGCCGAGGCGAT

Query 560           GTTC-CGCCATGGTATGACGCGGCTCTATGCCGCCCTCCA-TCTTCCGCCTGAGGTCCTG
                    |+ |-||||| || ||||| || || ||||| ||  ||||-|+| || || ||||| || 
Sbjct 536           G-GCTCGCCACGGCATGACCCGCCTTTATGCAGCTTTCCACT-TGCCTCCAGAGGTGCTC

Query 618           CTGCCCCCTGGCACATATCGCACCGCATCGTATTTGCTAATTCATGAC-G---GTAGGCG
                    ||||| |||||||| || || ||  |||| || ||||| || || || -|---|   |||
Sbjct 594           CTGCCTCCTGGCACCTACCGGACATCATCCTACTTGCTGATCCACGATGGTAAGCGCGCG

Query 674           CGTTGTGGTGACGTATGAGGGTGATACTAGTGCTGGTTACAACCACGATGTCTCCAACTT
                    +|||||+ ++|| ||||||||||| ||||| || |||||||| || |||||  ||| | |
Sbjct 653           -GTTGT-C--ACTTATGAGGGTGACACTAGCGCCGGTTACAATCATGATGTTGCCACCCT

Query 734           GCGCTCCTGGATTAGAACCACCAAGGTTACCGGGAGACCATCCCCTC-GTTATCGAGCGG
                     ||| | ||||| || || || ||||||  +||| || ||+||| | -|| |||||||||
Sbjct 710           CCGCACATGGATCAGGACAACTAAGGTTGT-GGGTGAACA-CCCTTTGGTGATCGAGCGG

Query 792           GTTAGGGCC-ATTGGCTGCCACTTTGTTCTCTTGCTCACGGCAGCCCCGGAGCCATCACC
                    ||  +||  -|||||||| ||||||||  | ||| |||| || ||||| ||||| || ||
Sbjct 768           GTGC-GGGGTATTGGCTGTCACTTTGTGTTGTTGATCACTGCGGCCCCTGAGCCCTCCCC

Query 851           TATGCCTTATGTTCCTTACCCCCGGTCTACCGAGGTCTATGTCCGATCGATC-TTCGGCC
                     ||||| || ||||||||||| || || || |||||||||||||| || |||-|| ||||
Sbjct 827           GATGCCCTACGTTCCTTACCCGCGTTCGACGGAGGTCTATGTCCGGTCTATCTTTGGGCC

Query 910           CGGGTGGCACCCCTTC-CTTATT-CCCAAC-CTCATGCTCCACTAAGTCGACCTTC-CAT
                    |||  || +|||| ||-|| +||-|| | |-||  ||||+  |+||||| |+||| -|| 
Sbjct 887           CGGCGGGT-CCCCGTCGCTG-TTCCCGACCGCTTGTGCT-GTC-AAGTCCA-CTTTTCAC

Query 966           GCTGTCCCTGCC-CATATTTGGGACCGTCTTATGCTGTTCGGGGCCACCTTGGATGACCA
                    || |||||  +|-|| || ||||||||||| ||||| || ||||||||| | || |||||
Sbjct 942           GCCGTCCCCA-CGCACATCTGGGACCGTCTCATGCTCTTTGGGGCCACCCTCGACGACCA

Query 1025          AGCCTTTTGCTGCTCCC-GTTTAATGACCTACCTTCGCGGCATTAGCTACAAGGTCACTG
                     ||||||||||||||| -| ||+||||| |||||||| ||||||||||| ||||| ||||
Sbjct 1001          GGCCTTTTGCTGCTCCAGGCTT-ATGACGTACCTTCGTGGCATTAGCTATAAGGTAACTG

Query 1084          TTGGTACCCTTGTGGCTAATGAAGGCTGGAATGCCTCTGAGGACGCCCTCACAGCTGTTA
                    | ||| |||| || ||||||||||||||||||||| | ||||| || ||||| || ||||
Sbjct 1060          TGGGTGCCCTGGTCGCTAATGAAGGCTGGAATGCCACCGAGGATGCGCTCACTGCAGTTA

Query 1144          TCACTGCCGCCTACCTTACCATT-TGCCACCAGCGGTATCTCCGCACCCAGGCTATATCC
                    | || || || ||||| |+|| |-|| || ||||| ||| | || |||||||| || || 
Sbjct 1120          TTACGGCGGCTTACCTCA-CAATATGTCATCAGCGTTATTTGCGGACCCAGGCGATTTCT

Query 1203          AAGGGGATGCGTCGTCTGGAAC-GGGAGCATGCCCAGAAGTTTATAACACGCCTCTACAG
                    ||||| ||||| || || || |- | |+||||| ||||| |||||  |||||||||||||
Sbjct 1179          AAGGGCATGCGCCGGCTTGAGCTTGAA-CATGCTCAGAAATTTATTTCACGCCTCTACAG

Query 1262          CTGGCTCTTCGAGAAGTCCGGCCGTGATTACATCCCTGGCCGTCAGTTGGAGTTCTACGC
                    |||||| || |||||||| || |||||||||||||| ||||| ||| || ||||||||||
Sbjct 1238          CTGGCTATTTGAGAAGTCAGGTCGTGATTACATCCCAGGCCGCCAGCTGCAGTTCTACGC

Query 1322          CCAGTGCAGGCGCTGGCTCTCCGCCGGCTTTCATCTTGATCCACGG-GTGTTGGTTTTTG
                     |||||| | |||||| | || ||||| || ||||| || || || - + || |||||||
Sbjct 1298          TCAGTGCCGCCGCTGGTTATCTGCCGGGTTCCATCTCGACCCCCGCAC-CTTAGTTTTTG

Query 1381          ACGAGTCGGCCCCCTGCCATTG-T-AGGACCGCGAT--C-CGTAA--GGCGCTCTCAAAG
                    | ||||| |  || ||    ||- -|++||| | ||-- -|| | --  +|++ ++||| 
Sbjct 1357          ATGAGTCAGTGCCTTGTAGCTGCCGA--ACCACCATCCGGCGGATCGCT-G--G--AAAA

Query 1434          TTTTGCTGCTTCATGAAGTGGCTTGGTCAGGAGTGCACCTGCTTCCTTCAGCCTGCAGAA
                    |||||||| || ||||||||||| |||||||||||  | || ||||| ||||| || |+|
Sbjct 1410          TTTTGCTGTTTTATGAAGTGGCTCGGTCAGGAGTGTTCTTGTTTCCTCCAGCCCGCCG-A

Query 1494          GGCGCCGTC-GGCGACCAGGGTCATGATAATGAAGCCTATGAGGGGTCCGATGTTGACCC
                    || || | |-|||||||| |||||||| ||||| |||||||| || || ||||||||  |
Sbjct 1469          GGGGCTGGCGGGCGACCAAGGTCATGACAATGAGGCCTATGAAGGCTCTGATGTTGATAC

Query 1553          TGCTGAGTCCGCCA--TT--A-GTGACATATCTGGG-TC-CTATGTCGTCGTCCCTGGCA
                    ||||||| | ||||-- |--|- | |||  +||   -  -|+++|| |  |  +| | | 
Sbjct 1529          TGCTGAGCCTGCCACCCTAGACATTACAGG-CTCATACATC---GTGGATGGT-CGGTCT

Query 1603          CTGCCCTCCAACCGCTCTACCAGGCCCTCGATCTCCCCGCTGAGATTGTGGCTCGCGCGG
                    |||| ++++||| |+|||| || || ||||| || || |||||  | || |||||||| |
Sbjct 1584          CTGCA----AACTG-TCTATCAAGCTCTCGACCTGCCAGCTGACCTGGTAGCTCGCGCAG

Query 1663          GCCGGCTGACCGCCACAGTAAA-GGT-CTC---CCAG-GTCG--ATGGGCG-GATCG-AT
                     ||| ||| | || ||||| | -| |-|| ---||  -|++|-- | +  |- +|  -| 
Sbjct 1639          CCCGACTGTCTGCTACAGTTACTGTTACTGAAACCTCTG--GCCGTC-TGGAT-TGCCAA

Query 1713          TGCGAG-ACC---CTTCTTGGTAAC-AAAACCTTTCGCACGTCG--TTCGTTGAC-GGGG
                    ++++| -|  ---|  |  ++||| -  ++++|||| |||+|+ --|| ||||| -||| 
Sbjct 1694          ----ACAAATGATCGGCAA--TAAGACT----TTTCTCAC-T-ACCTTTGTTGATGGGGC

Query 1764          -CGGTCTTAGA-G--ACCAATGGCCCAGAGC-GCC--ACAATCTCTCCTTC-GAT-GCCA
                    -|+| |+| ||-|--| | ++|||| +||||-|| --||+++||||+||| -|| -||||
Sbjct 1742          AC-GCC-TTGAGGTTAACG--GGCCT-GAGCAGCTTAAC---CTCT-CTTTTGACAGCCA

Query 1816          GTCAGAGCACTATGGCCG-CTGGCCCTTTCAGTCTCACCTATGCCGCC-TCTGCAGCTGG
                    |+||| | | |||||| |-| | || |||   +||||||||||| |||-|     ||+||
Sbjct 1793          G-CAGTGTAGTATGGCAGCCGGCCCGTTTTGC-CTCACCTATGCTGCCGTAGATGGC-GG

Query 1874          GCTGG-AGGTGCGCTATGTTGCTGCCGGGCTTGACCATCGGGCGGT-TTTTGCCCCCGGT
                    |||||-|| |    | |  + | || || || ||+ | |+ | | |-|||| ||||| |+
Sbjct 1850          GCTGGAAGTTCATTTTTCC-ACCGCTGGCCTCGA-GAGC-CGTGTTGTTTTCCCCCCTG-

Query 1932          GTT-TCACCCCGG-TCAGCCC-CCGGC-GAGGTTACCGCCTTCTGCTCTGCCCTATACAG
                    || -| +||||| -|  +|||-|||  -||||| |||||||||||||| || || || ||
Sbjct 1906          GTAATG-CCCCGACTGC-CCCGCCGAGTGAGGTCACCGCCTTCTGCTCAGCTCTTTATAG

Query 1988          GTTTAACCGTGAG-GCCCAGCGCCATTCGCTGATCGGTAACTTATGGTTCCATCCTGAGG
                    |   |||||  ||-|+||||||||| ||| | || ||||  || ||| | || ||||| |
Sbjct 1964          GCACAACCGGCAGAG-CCAGCGCCAGTCGGTTATTGGTAGTTTGTGGCTGCACCCTGAAG

Query 2047          GACT-CATTGGCCTCTTCGCCCCGTTTTCGCCCGGGC---A---------TGTTTGG-GA
                    |  |-|+| ||||| ||| | || ||||| |||||||---|---------|| |   - |
Sbjct 2023          GTTTGC-TCGGCCTGTTCCCGCCCTTTTCACCCGGGCATGAGTGGCGGTCTGCTAACCCA

Query 2092          -G-T-CGGCT--A--A-----TCCATTCT---GT-GGCGAG-AGCACACTTT-ACACCCG
                    - -|-|||| --|--|-----| ||  | --- |-| | | -|  |||++  -|||||| 
Sbjct 2082          TTTTGCGGCGAGAGCACGCTCTACACCCGCACTTGGTCCACAATTACA--GACACACCCT

Query 2135          T-ACTTGGTCGGAGGTTGA--TGCCGTCTCTAGGTC-CAGCCCGGCCTGACTTTAGGTT-
                    |-||+|+|||||+| +| |--| | |||  | ||  -| || |+ ||++||+|  ||  -
Sbjct 2140          TAAC-T-GTCGG-GC-TAATTTCCGGTCATTTGGATGCTGCTC-CCC--AC-TCGGGGGG

Query 2188          TTATGTCTGAGCCTTCTATACCTAGTA-GGGCCGCCACGC-C-TACCCTGGCG-----GC
                      ++  |  +|+|+|     |  ||  -  || | +| ||-|-|+++||| | -----| 
Sbjct 2192          GC--CACCT-G-C-TACTGCCACAGGCCCTGCTGT-AGGCTCGT---CTGACTCTCCAGA

Query 2240          CCCTCTACCCCCCCCTGCACCGGACCCTTCCCCCCCTCCCTCTGCCCCGGCGCTTGCTGA
                    +||+|| ++ ||| ||++|||++ +  +|    |  +++++++ +++++  |||  |+++
Sbjct 2242          -CC-CTG--ACCCGCT--ACC--T-GA-TGTTACAG-------A-----TGGCTCAC---

Query 2300          GCCGGCTTCTGGCG--CTACCGCCGGGGCCCCGGCCAT-AAACTCACCAGACGGCCCGGC
                    |||++| ||||| |--|  ||| |  ||||||  +|  -||   |      ||  ||+||
Sbjct 2278          GCC--CCTCTGGGGCCCGTCCGGCCTGGCCCCAA-CCCGAATGGCG-TG-GCGTTCC-GC

Query 2356          ACCGCCGCCTGCTCTTCACCTACCCGGATGGCTCTAAGG--TATTCGCCGGCTCGCTGTT
                    | |||||| | ||   ||||||||| || ||| ||||| --||+|  +||||||  | ||
Sbjct 2326          AGCGCCGCTTACTACACACCTACCCTGACGGCGCTAAGATCTA-TGT-CGGCTCCATTTT

Query 2414          CGAGTCGACA-TGCACGTGGCTCGTTAACGCGTCTAATGTTGACCACCGCCCTGGCGGCG
                    ||||||  +|-||||| ||||| || ||||| ||||| |  | |||||||||||| ||||
Sbjct 2384          CGAGTCTG-AGTGCACCTGGCTTGTCAACGCATCTAACGCCGGCCACCGCCCTGGTGGCG

Query 2473          GGCTTTGCCATGCATTTTACCAAAGGTACCCCGCCTCCTTTGATGCTGC-CTCT--TTTG
                    ||||||| ||||| ||||  ||  | ||||| |  || ||||| ||++|-|+| --||||
Sbjct 2443          GGCTTTGTCATGCTTTTTTTCAGCGTTACCCTGATTCGTTTGACGC--CAC-CAAGTTTG

Query 2530          TGATGCGCGACGGCGCGGCCGCGTACACACTAACC-CCCCGGCCAATAATTCACGCTGTC
                    ||||||| || ||    |||||||| || || |+|-|||||||| || ||||| || || 
Sbjct 2500          TGATGCGTGATGGTCTTGCCGCGTATACCCTTA-CACCCCGGCCGATCATTCATGCGGTG

Query 2589          GCCCCTGATTATAGGTTGGAACATAACCCAAAGAGGCTTGAGGCTGCTTATCGGGAAACT
                    ||||| || ||| | |||||||||||||| |||||||| |||||||| || || || |||
Sbjct 2559          GCCCCGGACTATCGATTGGAACATAACCCCAAGAGGCTCGAGGCTGCCTACCGCGAGACT

Query 2649          TGCTCCCGCCTCGGCACCGCTGCATACCCGCTCCTC-GGGACCGGCATATACCAGGTGCC
                    ||| ||||||  ||||| ||||| || || ||| | -| |  +||||| |||||||||||
Sbjct 2619          TGCGCCCGCCGAGGCACTGCTGCCTATCCACTCTTAGGCGCT-GGCATTTACCAGGTGCC

Query 2707          -GATCGGCCCCAGTTTTGACGCCTGGGAGCGGAACCACCGCCCCGGGGATGAGTTGTACC
                    -| | |     |||||||| |||||||||||||||||||||||    || ||| | ||||
Sbjct 2678          TGTTAGTTTTGAGTTTTGATGCCTGGGAGCGGAACCACCGCCCGTTTGACGAGCTTTACC

Query 2767          TTCCTGAGCTTGCTGC-CAGATGGTTTGAGGCCAATAG-GCCGACCC-GCCCGACT-C--
                    |  | ||||| || ||-| |+||||||||  ||+|+| -|+|++|||-| | | | -|--
Sbjct 2737          TAACAGAGCTGGCGGCTCGG-TGGTTTGAATCC-A-ACCG-C--CCCGGTCAGCCCACGT

Query 2821          T-CACTATAACTGAGGATGTTGCA--CG-GACAGCGAATCTGGCCATCGAGCTTGACTCA
                    |- ||+|||||||||||| + +| --||-|+| || || |||||| | ||||||||||| 
Sbjct 2791          TGAAC-ATAACTGAGGATA-C-CGCCCGTG-CGGCCAACCTGGCCCTGGAGCTTGACTCC

Query 2877          GCCACAGATGTCGGCCGGGCCTGTGCCGGCTGTCGGGTC-ACCCCCGGCGTTGTTCAGTA
                    |  |  || || ||||| || |||||||| |||   |||-| || +|||||||| | |||
Sbjct 2847          GGGAGTGAAGTAGGCCGCGCATGTGCCGGGTGTAAAGTCGAGCCT-GGCGTTGTGCGGTA

Query 2936          CCAGTTTACTGCAGGTGTGCCTGGA--T--CCGG-C-AAGTCCC-GCTCTATCACCCAAG
                     |||||||| || ||||| || || --|--|  |-|-|||||| -|| ++|+|| ++++|
Sbjct 2906          TCAGTTTACAGCCGGTGTCCCCGGCTCTGGCAAGTCAAAGTCCGTGCA--A-CAG----G

Query 2989          CCGATGTGGACGTTG-TCGTG-GTCCCGACGCGTGAGTTGCGTAATGCCT---GGCGCCG
                    | |||||||| ||||-|  ||-| ||   |||| | +||+|| || || |---|||||||
Sbjct 2959          CGGATGTGGATGTTGTTGTTGTGCCCACTCGCGAGC-TT-CGGAACGCTTGGCGGCGCCG

Query 3044          TCGCGGCTTTGCTGCTTTTACCCCGCATACTGCCGCCAGAGTCACC-CAGGGGCGCCGGG
                    ++|+|||||||| || || || ||||| ||||| ||| | ||||| -  +|| ||  |||
Sbjct 3016          --G-GGCTTTGCGGCATTCACTCCGCACACTGCGGCCCGTGTCACTAGC-GGCCGTAGGG

Query 3103          TTGTCATTGATGAGGCTCCATCCCTCCCCCCTCACCTGCTGCTGCTCCACATGCAGCGGG
                    |||||||||||||||| || || |||||||| ||| |||||||  | || |||||||| |
Sbjct 3073          TTGTCATTGATGAGGCCCCTTCGCTCCCCCCACACTTGCTGCTTTTACATATGCAGCGTG

Query 3163          CCGCCACCGTCCACCTTCTTGGCGACCCGAACCAGATCCCAGCCATCGACTTTGAGCACG
                    | ||  | || ||||| ||||| |||||||| |||||||| ||||| || ||||||||| 
Sbjct 3133          CTGCATCTGTGCACCTCCTTGGGGACCCGAATCAGATCCCCGCCATAGATTTTGAGCACA

Query 3223          CTGGGCTCGTCCCCGCCAT-CAGGCCCGACTTAGG-CCCCACCTCCTGGTGGCATGTTAC
                    | || ||  | || || ||-|+||+|||   | ||-||| || || ||||||||||| ||
Sbjct 3193          CCGGTCTGATTCCAGCAATAC-GG-CCGGAGTTGGTCCCGACTTCATGGTGGCATGTCAC

Query 3281          CCATCGCTGGCCTGCGGATGTATGCGAGCTCATCCGTGGTGCATACCCC-ATGATCCAGA
                    ||| || || ||||| ||||| || ||| |  |||||||||| ||||| -| +|||||||
Sbjct 3251          CCACCGTTGCCCTGCAGATGTCTGTGAGTTAGTCCGTGGTGCTTACCCTAAA-ATCCAGA

Query 3340          CCACTAGCCGGGTTCTCCGTTCGTTGTTCTGGGGTGAGCCTGCCGTCGGGCAGAAACTAG
                    | || ||   ||| ||||||||  | |||||||| ||||| || ||||| ||||| ||||
Sbjct 3310          CTACAAGTAAGGTGCTCCGTTCCCTTTTCTGGGGAGAGCCAGCTGTCGGCCAGAAGCTAG

Query 3400          TGTTCACCCAGGCGGCCAAGCCCGC-CAACCCCGGCTCAGTGACGGTCCACGAGGCGCAG
                    ||||||| ||||| || ||| ||||-|+||||||| ||  | |||||||| ||||| |||
Sbjct 3370          TGTTCACACAGGCTGCTAAGGCCGCGC-ACCCCGGATCTATAACGGTCCATGAGGCCCAG

Query 3459          GGCGCTAC--CTA-CACGGAGACCACTATTATTGCCACAGCAGATGCCCGGGGCCTTATT
                    || || ||-- ||-|||+++ || ||||| ||||| || ||||||||||| ||||| || 
Sbjct 3429          GGTGCCACTTTTACCAC---TACAACTATAATTGCAACTGCAGATGCCCGTGGCCTCATA

Query 3516          CAGTCGTCTCGGGCTCATGCCATTGTTGCTCTGACGCGCCACACTGAGAAGTGCGTCATC
                    ||||| || |||||||| || || |||||||| ||  | || ||||| || || || || 
Sbjct 3486          CAGTCCTCCCGGGCTCACGCTATAGTTGCTCTCACTAGGCATACTGAAAAATGTGTTATA

Query 3576          ATTGACGCACCAGGCCTGCTTCGCGAGGTGGGCATCTCCGATGCAATCGTTAATAACTTT
                     ||||| | || |||||| | || |||||||| ||||| ||||| || |||||||| || 
Sbjct 3546          CTTGACTCTCCCGGCCTGTTGCGTGAGGTGGGTATCTCAGATGCCATTGTTAATAATTTC

Query 3636          TTCCTCGCTGGTGGCGAAATTGGTCACCAGCGCCCATCAGTTATTCCCCGTGGCAACCCT
                    |||||  | ||||||||  ||||||||||| | ||||| || ||||| || |||||||||
Sbjct 3606          TTCCTTTCGGGTGGCGAGGTTGGTCACCAGAGACCATCGGTCATTCCGCGAGGCAACCCT

Query 3696          GACGCCAATGTTGACACCCTGGCTGCCTTCCCGCCGTCTTGCCAGATTAGTGCCTTCCAT
                    |||  ||||||||||   || || || || || || || ||||| || || |||||||||
Sbjct 3666          GACCGCAATGTTGACGTGCTTGCGGCGTTTCCACCTTCATGCCAAATAAGCGCCTTCCAT

Query 3756          CAGTTGGCTGAGGAGCTTGGCCACAGACCTGTCCCTGTTGCAGCTGTTCTACCACCCTGC
                    ||| | ||||||||||| |||||| | || |  || || || ||||| ||||| ||||||
Sbjct 3726          CAGCTTGCTGAGGAGCTGGGCCACCGGCCGGCGCCGGTGGCGGCTGTGCTACCTCCCTGC

Query 3816          CCCGAGCTCGAACAGGGCCTTCTCTACCTGCCCCAGGAGCTCACCACCTGTGATAGTGTC
                    || ||||| || |||||||||||||| ||||| ||||||||  || ||||||| ||||| 
Sbjct 3786          CCTGAGCTTGAGCAGGGCCTTCTCTATCTGCCACAGGAGCTAGCCTCCTGTGACAGTGTT

Query 3876          GTAACATTTGAATTAACAGACATTGTGCACTGCCGCATGGCCGCCCCGAGCCAGCGCAAG
                    || ||||||||  |||| ||||||||||||||||||||||| ||||| |||||  | || 
Sbjct 3846          GTGACATTTGAGCTAACTGACATTGTGCACTGCCGCATGGCGGCCCCTAGCCAAAGGAAA

Query 3936          GCCGTGCTGTCCACACTCGTGGGCCGCTACGGCGGTCGCACAAAGCTCTACAATGCTTCC
                    || ||  ||||||| || || ||||| || ||| | ||||||| ||| ||  ||||    
Sbjct 3906          GCTGTTTTGTCCACGCTGGTAGGCCGGTATGGCAGACGCACAAGGCTTTATGATGCGGGT

Query 3996          CACTCTGATGTTCGCGACTCTCTCGCCCGTTTTA-TCCCGGCCATTGGCCC--CGTACAG
                    ||| | ||||| |||| ||| || || || ||||-||||   |+| ||+ |--  ||| |
Sbjct 3966          CACACCGATGTCCGCGCCTCCCTTGCGCGCTTTATTCCCACTC-TCGG-GCGGGTTACTG

Query 4053          GTT-ACAACTTGTGAATT-GTACGAGCTAGTGGAGGCCATGGTCGAGAAGGGCCAGGATG
                       - |+|| |||||| |- | +||||| || ||||| ||||| ||||||||||| || |
Sbjct 4024          CCCACC-ACCTGTGAACTCTTT-GAGCTTGTAGAGGCGATGGTGGAGAAGGGCCAAGACG

Query 4111          GCTCCGCCGTCCTTGAGCTTGATCTTTGCAACCGTGACGTGTCCAGGATCACCTTCTTCC
                    | || |||||||| ||| | ||| | |||| ||| || || ||| | || ||||| ||||
Sbjct 4081          GTTCAGCCGTCCTCGAGTTGGATTTGTGCAGCCGAGATGTCTCCCGCATAACCTTTTTCC

Query 4171          AGAAAGATTGTAACAAGTTCACCACAGGTGAGACCATTGCCCATGGTAAAGTGGGCCAGG
                    |||| ||||||||||||||||| || || ||||| ||||| ||||| ||||| || ||||
Sbjct 4141          AGAAGGATTGTAACAAGTTCACGACCGGCGAGACAATTGCGCATGGCAAAGTCGGTCAGG

Query 4231          GCATC-TCGGCCTGGAGCAAGACCTTCTGCGCCCTCTTTGGCCCTTGGTTCCGCGCTATT
                    | |||-|| |+|||||| ||||| || || ||||| |||||||| |||||||| || |||
Sbjct 4201          GTATCTTCCG-CTGGAGTAAGACGTTTTGTGCCCTGTTTGGCCCCTGGTTCCGTGCGATT

Query 4290          GAGAAGGCTATTCTGGCCCTGCTCCCTCAGGGTGTGTTTTACGGTGATGCCTTTGATGAC
                    ||||||||||||||  ||||  | || || | |||||| ||||| ||||| | ||| |||
Sbjct 4260          GAGAAGGCTATTCTATCCCTTTTACCACAAGCTGTGTTCTACGGGGATGCTTATGACGAC

Query 4350          ACCGTCTTCTC-G--G-CG-GCTGTGGCCGCAGCAAAGGCATCCATGGTGTTTGAGAATG
                     | || |||||-|--|-||-|  +||||  |||| | +|+++||||||||||||| ||||
Sbjct 4320          TCAGTATTCTCTGCTGCCGTGGC-TGGCGCCAGCCAT-G---CCATGGTGTTTGAAAATG

Query 4405          ACTTTTCTGAGTTTGACTCCACCCAGAATAACTTTTCTCTGGGTCTAGAGTGTGCTATTA
                    | ||||||||||||||||| || |||||||||||||| || ||||| ||||| || ||||
Sbjct 4375          ATTTTTCTGAGTTTGACTCGACTCAGAATAACTTTTCCCTAGGTCTTGAGTGCGCCATTA

Query 4465          TGGAGGAGTGTGGGATGCCGCAGTGGCTCATCCGCCTGT---ATCACC-TTATAAGGTCT
                    |||| |||||||| ||||| ||||||||  || |  |||---||+ ||-|  |  |||| 
Sbjct 4435          TGGAAGAGTGTGGTATGCCCCAGTGGCTTGTCAGGTTGTACCAT-GCCGTCGTCCGGTCG

Query 4521          GCGTGGATCTTGCAGGCCCCGAAGGAGTCTCTGCGAGGGTTTTGGAAGAAACACTCCGGT
                    ||||||||| |||||||||| || |||||| || ||||||| |||||||| || || |||
Sbjct 4491          GCGTGGATCCTGCAGGCCCCAAAAGAGTCTTTGAGAGGGTTCTGGAAGAAGCATTCTGGT

Query 4581          GAGCCCGGCA-CTCTTCTATGGAATACTGTCTGGAATATGGCCGTTATTACCCACTGTTA
                    ||||| ||||-||+| || |||||||| || ||||| |||||  | ||| |||| || ||
Sbjct 4551          GAGCCGGGCAGCT-TGCTCTGGAATACGGTGTGGAACATGGCAATCATTGCCCATTGCTA

Query 4640          TGACTTCCGCGATTTTCAGGTGGCTGCCTTTAAAGGTGATGATTCGATAGTGCTTTGCAG
                    ||| ||||| ||  | ||||| || ||||| || || || || ||| | || || || ||
Sbjct 4610          TGAGTTCCGGGACCTCCAGGTTGCCGCCTTCAAGGGCGACGACTCGGTCGTCCTCTGTAG

Query 4700          TGAGTATCGTCAGAGTCCAGGAGCTGCTG-TC-CTGATCGCCGGCTGTGGCTTGAAGTTG
                    ||| || || ||||| |||+|+||  | |-||-|| || || |||||||| |||||||||
Sbjct 4670          TGAATACCGCCAGAGCCCA-G-GCGCCGGTTCGCTTATAGCAGGCTGTGGTTTGAAGTTG

Query 4758          AAGGTAGATTTCCGCCCGATCGGTTTGTATGCAGGTGTTGTGGTGGCCCCCGGCCTTGGC
                    ||||  || ||||| ||||| ||  ||||||| || ||||| || ||||| || || || 
Sbjct 4728          AAGGCTGACTTCCGGCCGATTGGGCTGTATGCCGGGGTTGTCGTCGCCCCGGGGCTCGGG

Query 4818          G-CGCT-CCCTGATGTTGTGCGCTTCGCCGGCCGGCTTACCGAGAAGAATTGGGGCCCTG
                    |-|+||-|||+||||| || || |||||||| |||||| | |||||||| ||||| ||||
Sbjct 4788          GCC-CTACCC-GATGTCGTTCGATTCGCCGGACGGCTTTCGGAGAAGAACTGGGGGCCTG

Query 4876          GCCCTGAGCGGGCGGAGCAGCTCCGCCTCGCTGTT-AGTGATTTCCTCCGCAAGCTCACG
                      || |||||||| ||||||||||||||||| || -||+||||||||||| | | | |||
Sbjct 4846          ATCCGGAGCGGGCAGAGCAGCTCCGCCTCGCCGTGCAG-GATTTCCTCCGTAGGTTAACG

Query 4935          AATGTAGCTCAGATGTG-TGTGGA-TGTTGTTTCCCGTGTTTATGGGGTTTCCCCTGGAC
                    ||||| || ||||| ||-  ||  -|| ||| |+   +||||| ||||||||||| || |
Sbjct 4905          AATGTGGCCCAGATTTGTGTTGAGGTGGTGTCT-AGA-GTTTACGGGGTTTCCCCGGGTC

Query 4993          TCGTTCATAACCTGATTGGCATGCTACAGGCTGTTGCTGATGGCAAGGCACATTTCACTG
                    | |||||||||||||| |||||||| ||| || ||| |||||| ||||| ||||| || |
Sbjct 4963          TGGTTCATAACCTGATAGGCATGCTCCAGACTATTGGTGATGGTAAGGCGCATTTTACAG

Query 5053          AGTCAGTAAAACCAGTGCTCGA-CTTGACAAATTCAATCTTGT----GTCGGGTGGAATG
                    |||| || || ||  | || ||-|||+||| | |||||  || ----|||+++|+|||||
Sbjct 5023          AGTCTGTTAAGCCTATACTTGACCTT-ACACACTCAATTATGCACCGGTC---T-GAATG

Query 5108          AATAACATGTCTTTTGCTGCGCCCATGGGTTCGCGACCATGCGCCCTCGGCCTATTTTGT
                    ||||||||||  |||||||||||||||||||||| |||||||||||| ||||| ||||| 
Sbjct 5078          AATAACATGTGGTTTGCTGCGCCCATGGGTTCGCCACCATGCGCCCTAGGCCTCTTTTGC

Query 5168          TGCTGCTCCTCATGTTTTTGCCTATGCTGCCCGCGCCACCGCCCGGTCAGCCGTCTGGCC
                    || || ||||| ||||| |||||||| |||||||||||||| ||||||||||||||||||
Sbjct 5138          TGTTGTTCCTCTTGTTTCTGCCTATGTTGCCCGCGCCACCGACCGGTCAGCCGTCTGGCC

Query 5228          GCCGTCGTGGGCGGCGCAGCGGCGGTTCCGGCGGTGGTTTCTGGGGTGACCGGGTTGATT
                    |||||||||||||||||||||||||| |||||||||||||||||||||||||||||||||
Sbjct 5198          GCCGTCGTGGGCGGCGCAGCGGCGGTACCGGCGGTGGTTTCTGGGGTGACCGGGTTGATT

Query 5288          CTCAGCCCTTCGCAATCCCCTATATTCATCCAACCAACCCCTTCGCCCCCGATGTCACCG
                    ||||||||||||||||||||||||||||||||||||||||||| ||||| || ||  |||
Sbjct 5258          CTCAGCCCTTCGCAATCCCCTATATTCATCCAACCAACCCCTTTGCCCCAGACGTTGCCG

Query 5348          CTGCGGCCGGGGCTGGACCTCGTGTTCGCCAACCCGCCCGACCACTCGGCTCCGCTTGGC
                    ||||| ||||| ||||||||||  |||||||||| ||||| ||||| |||||| ||||||
Sbjct 5318          CTGCGTCCGGGTCTGGACCTCGCCTTCGCCAACCAGCCCGGCCACTTGGCTCCACTTGGC

Query 5408          GTGACCAGGCCCAGCGCCCCGCCGTTGCCTCACGTCGTAGACCTACCACAGCTGGGGCCG
                    | || ||||||||||||||| ||| |||||| |||||  ||||| ||||||| ||||| |
Sbjct 5378          GAGATCAGGCCCAGCGCCCCTCCGCTGCCTCCCGTCGCCGACCTGCCACAGCCGGGGCTG

Query 5468          CGCCGCTAACCGCGGTCGCTCCGGCCCATGACACC-C-C--GCCAGTGCCTGATGTCGAC
                    || |||| || || || || || ||||||||||||-|-|--|++++| || || || || 
Sbjct 5438          CGGCGCTGACGGCTGTGGCGCCTGCCCATGACACCTCACCCG----TCCCGGACGTTGAT

Query 5524          TCCCGCGGCGCCATCT-TGCGCCGGCAGTATAACCT-ATCAACATCTCCCCTTACCTCTT
                    || ||||| || ||+|-| ||||| |||||||| +|- || || || ||||| || || |
Sbjct 5494          TCTCGCGGTGCAAT-TCTACGCCGCCAGTATAAT-TTGTCTACTTCACCCCTGACATCCT

Query 5582          CCGTGGCCACCGGCACTAACCTGGTTCTTTATGCCGCCCCTCTTAGTCCGCTTTTACCCC
                    | |||||| | ||||||||  | || || ||||| ||||| |||| ||||| | | || |
Sbjct 5552          CTGTGGCCTCTGGCACTAATTTAGTCCTGTATGCAGCCCCCCTTAATCCGCCTCTGCCGC

Query 5642          TTCAGGACGGCACCAATACCCATATAATGGCCACGGAAGCTTCTAATTATGCCCAGTACC
                    | |||||||| || ||||| || || |||||||| || || || |||||||| |||||||
Sbjct 5612          TGCAGGACGGTACTAATACTCACATTATGGCCACAGAGGCCTCCAATTATGCACAGTACC

Query 5702          GGGTTGCCCGTGCCACAATCCGTTACCGCCCGCTGGTCCCCAATGCTGTCGGCGGTTACG
                    |||||||||| || || ||||||||||| || || || || ||||| || || || || |
Sbjct 5672          GGGTTGCCCGCGCTACTATCCGTTACCGGCCCCTAGTGCCTAATGCAGTTGGAGGCTATG

Query 5762          CCATCTCCATCTCATTCTGGCCACAGACCACCACCACCCCGACGTCCGTTGATATGAATT
                    | || ||||| || |||||||| || || ||||| ||||| || || ||||| |||||||
Sbjct 5732          CTATATCCATTTCTTTCTGGCCTCAAACAACCACAACCCCTACATCTGTTGACATGAATT

Query 5822          C-AATAACCTCGACGGATGTTCGTATTTTAGTCCAGCCCGGCATAGCCTCTGAGCTTGTG
                    |-|+| || || || |||||  | ||| | || || || |||||||| |||||  | || 
Sbjct 5792          CCA-TTACTTCCACTGATGTCAGGATTCTTGTTCAACCTGGCATAGCATCTGAATTGGTC

Query 5881          ATCCCAAGTGAGCGCCTACACTATCGTAACCAAGGCTGGCGCTCCGTCGAGACCTCTGGG
                    |||||||| |||||||| ||||| || || ||||| |||||||| || ||||| ||||| 
Sbjct 5851          ATCCCAAGCGAGCGCCTTCACTACCGCAATCAAGGTTGGCGCTCGGTTGAGACATCTGGT

Query 5941          GTGGCTGAGGAGGAGGCTACCTCTGGTCTTGTTATGCTTTGCATACATGGCTCACTC-GT
                    || ||||||||||| || ||||| |||||||| ||| | ||||||||||||||+  |-||
Sbjct 5911          GTTGCTGAGGAGGAAGCCACCTCCGGTCTTGTCATGTTATGCATACATGGCTC-TCCAGT

Query 6000          AAATTCCTATACTAATACACCCTATACCGGTGCCCTCGGGCT-GTTGGACTTTGCCCTTG
                     || |||||||| ||||| || ||||||||||||||+ ||||-  ||||||||||| | |
Sbjct 5970          TAACTCCTATACCAATACCCCTTATACCGGTGCCCT-TGGCTTACTGGACTTTGCCTTAG

Query 6059          AGCTTGAGTTTCGCAACCTTACCCCCGGTAACACCAATACGCGGGTCTCCCGTTATTCCA
                    |||||||||||||||| || ||| || ||||||||||||| || || |||||||| ||||
Sbjct 6029          AGCTTGAGTTTCGCAATCTCACCACCTGTAACACCAATACACGTGTGTCCCGTTACTCCA

Query 6119          GCACTGCTCGCCACCGCCTTCGTC-GCGGTGCGGACGGGACTGCCGAGCTCACCACCACG
                    |||||||||| |||++++| || |-| || || ||||||||||| ||||| ||||| || 
Sbjct 6089          GCACTGCTCGTCAC----TCCGCCCGAGGGGCCGACGGGACTGCGGAGCTGACCACAACT

Query 6178          GCTGCTACCCGCTTTATGAAGGACCTCTATTTTACTAGTACTAATGGTGTCGGTGAGATC
                    || || ||| | || ||||| || ||| | |||||  |   |||||| || |||||  ||
Sbjct 6145          GCAGCCACCAGGTTCATGAAAGATCTCCACTTTACCGGCCTTAATGGGGTAGGTGAAGTC

Query 6238          GGCCGCGGGATAGCCCTCACCCTGTTCAACCTTGCTGACACTCTGCTTGGCGGCCTGCCG
                    |||||||||||||| || ||  |  | |||||||||||||| || || ||||| || |||
Sbjct 6205          GGCCGCGGGATAGCTCTAACATTACTTAACCTTGCTGACACGCTCCTCGGCGGGCTCCCG

Query 6298          ACAGAATTGATTTCGTCGGCTGGTGGCCAGCTGTTCTACTCCCGTCCCGTTGTCTCAGCC
                    |||||||| |||||||||||||| || || ||||| || ||||| || ||||||||||||
Sbjct 6265          ACAGAATTAATTTCGTCGGCTGGCGGGCAACTGTTTTATTCCCGCCCGGTTGTCTCAGCC

Query 6358          AATGGCGAGCCGACTGTTAAGTTGTATACATCTGTAGAGAATGCTCAGCAGGATAAGGGT
                    ||||||||||| || || ||| | |||||||| || ||||||||||||||||||||||||
Sbjct 6325          AATGGCGAGCCAACCGTGAAGCTCTATACATCAGTGGAGAATGCTCAGCAGGATAAGGGT

Query 6418          ATTGCAATCCCGCATGACATTGACCTCGGAGAATCTCGTGTGGTTATTCAGGATTATGAT
                     |||| ||||| || || || || || || || || |||||||| |||||||||||||| 
Sbjct 6385          GTTGCTATCCCCCACGATATCGATCTTGGTGATTCGCGTGTGGTCATTCAGGATTATGAC

Query 6478          AACCAACATGAACAAGATCGGCCGACGCCTTCTCCAGCCCCATCGCGCCCTTTCTCTGTC
                    ||||| ||||| || |||||||| || || || || || ||||| || ||||| ||||| 
Sbjct 6445          AACCAGCATGAGCAGGATCGGCCCACCCCGTCGCCTGCGCCATCTCGGCCTTTTTCTGTT

Query 6538          CTTCGAGCTAATGATGTGCTTTGGCTCTCTCTCACCGCTGCCGAGTATGACCAGTCCACT
                    || ||||| |||||||| |||||||| || ||||| || |||||||||||||||||||||
Sbjct 6505          CTCCGAGCAAATGATGTACTTTGGCTGTCCCTCACTGCAGCCGAGTATGACCAGTCCACT

Query 6598          TATGGCTCTTCGACTGGCCCAGTTTATGTTTCTGACTCTGTGACCTTGGTTAATGTTGCG
                    || || || || |||||||| |||||| | || |||   ||||| ||||| |||||||||
Sbjct 6565          TACGGGTCGTCAACTGGCCCGGTTTATATCTCGGACAGCGTGACTTTGGTGAATGTTGCG

Query 6658          ACCGGCGCGCAGGCCGTTGCCCGGTCGCTCGATTGGACCAAGGTCACACTTGACGGTCGC
                    || |||||||||||||| ||||| ||||| || ||| |||| ||||| || ||||| || 
Sbjct 6625          ACTGGCGCGCAGGCCGTAGCCCGATCGCTTGACTGGTCCAAAGTCACCCTCGACGGGCGG

Query 6718          CCCCTCTCCACCATCCAGCAGTACTCGAAGACCTTCTTTGTCCTGCC-GCTCCGCGGTAA
                    |||||| | ||  |  |||| || || ||||| |||||||| ||+||- || || || ||
Sbjct 6685          CCCCTCCCGACTGTTGAGCAATATTCCAAGACATTCTTTGTGCT-CCCCCTTCGTGGCAA

Query 6777          GCTCTCTTTCTGGGAGGCAGGCACAACTAAAGCCGGGTACCCTTATAATTATAACACCAC
                    |||||| || |||||||| |||||||| ||||| || || |||||||||||||| || ||
Sbjct 6744          GCTCTCCTTTTGGGAGGCCGGCACAACAAAAGCAGGTTATCCTTATAATTATAATACTAC

Query 6837          TGCTAGCGACCAACTG-CTTG-TCGAGAATGCCGCCGGGCACCGGGTCGCTATTTCCACT
                    |||||| |||||+ + -  ||-| || ||||| ||||| || |||||||| ||||| || 
Sbjct 6804          TGCTAGTGACCA-G-ATTCTGATTGAAAATGCTGCCGGCCATCGGGTCGCCATTTCAACC

Query 6895          TACACCACTAGCCTGGGTGCTGGTCCCGTCTCCATTTCTGCGGTTGCCGTTTTAGCCCCC
                    || ||||| || || || || ||||| ||| ||||||||||||  || ||||| || || 
Sbjct 6862          TATACCACCAGGCTTGGGGCCGGTCCGGTCGCCATTTCTGCGGCCGCGGTTTTGGCTCCA

Query 6955          CACTCTGCGCTAGC-ATTGCTTGAGGATACCTTGGACTACCCTGCCCG--CGCCCATACT
                    | ||| || || ||- |+||| |||||||| || || || || |  ||--|||++| || 
Sbjct 6922          CGCTCCGCCCTGGCTCT-GCTGGAGGATACTTTTGATTATCCGGGGCGGGCGC--ACACA

Query 7012          TTTGATGATTTCTGCCCAGAGTGCCGCCCCCTTGGCCTTCAGGGCTGCGCTTTCCAGTCT
                    |||||||| |||||||| || |||||| |  | ||||| ||||| || ||||||||||| 
Sbjct 6979          TTTGATGACTTCTGCCCTGAATGCCGCGCTTTAGGCCTCCAGGGTTGTGCTTTCCAGTCA

Query 7072          ACTGTCGCTGAGCTTCAGCGCCTTAAGATGAAGGTGGGTAAAACTCGGGAGTTGTAGTTT
                    |||||||||||||| |||||||||||  | ||||||||||||||||||||||||||||||
Sbjct 7039          ACTGTCGCTGAGCTCCAGCGCCTTAAAGTTAAGGTGGGTAAAACTCGGGAGTTGTAGTTT

Query 7132          ATTTGCTTGTGCCC-CCCTTCTT-T--CTGTTG----C-TT-ATTTCTCATTT-CTGCGT
                    |||||  |||||||-||+| |||-|--||| ||----|-||-|||||+| |||-||  ||
Sbjct 7099          ATTTGGCTGTGCCCACC-TACTTATATCTGCTGATTTCCTTTATTTC-CTTTTTCTCGGT

Query 7181          TCCGCGCTCCCTGAAAAAAAAAA
                     ||||||||||||||||||||||
Sbjct 7157          CCCGCGCTCCCTGAAAAAAAAAA
