# Supplementary material for: Pairwise Heuristic Sequence Alignment Algorithm Based on Deep Reinforcement Learning
Source: IEEE Open J Eng Med Biol. 2021 Jan 29;2:36–43. doi: 10.1109/OJEMB.2021.3055424 (PMC8901008; doi:10.1109/OJEMB.2021.3055424)
Supplement: Three supplementary materials are attached to the submitted manuscript. First, we offer the detailed process of the DQNalign in Supplementary material S1. Then, the additional figures and tables are listed in the Supplementary material S2. Finally, the alignment results of the DQNalign are attached  [file ojemb-3055424-mm.zip › OJEMB-3055424-MM/10022021082020_DQNalignOJEMB20210126SupplementaryS3/Supplementary S3/HEV_DDDQN/result20200712173946_0_16.txt]

DQNalign Project v1.0
Pairwise alignment algorithm with deep reinforcement learning based heuristic alignment agent
Sequence 1 : HEV_0, length : 7207
Sequence 2 : HEV_16, length : 7262

Alignment results:
Exact matches: 5422
Gaps: 559

Query 2             GCAGACCACATATGTGGTCGATGCCATGGAGGCCCATCAGTTTATTAAGGCTCCTGGCAT
                    ||||||||| |||||||||||||||||||||||||||||||| |||||||||||||||||
Sbjct 0             GCAGACCACGTATGTGGTCGATGCCATGGAGGCCCATCAGTTCATTAAGGCTCCTGGCAT

Query 62            CACTACTGCTATTGAGCAGGCTGCTCTAGCAGCGGCCAACTCTGCCCTGGCGAATGCTGT
                     |||||||| ||||||||||||||||| || |||||||| || ||| |||||||||||||
Sbjct 60            TACTACTGCCATTGAGCAGGCTGCTCTGGCTGCGGCCAATTCCGCCTTGGCGAATGCTGT

Query 122           GGTAGTTAGGCCTTTTCTCTCTCAC-CAGCAGATTGAGATCCTCATTAACCTAATGCAAC
                    ||| ||  |||| ||| | ||||+ -  ||| |  ||||| || |||||  | |||||||
Sbjct 120           GGTGGTCCGGCCGTTTTTATCTC-GTGTGCAAACCGAGATTCTTATTAATTTGATGCAAC

Query 181           CTCGCCAGCTTGTTTTCCGCCCCGAGGTTTTCTGGAATCATCCCATCCAGCGTGTCAT-C
                    | || ||| | || ||||| || |||||  ||||||||||||| |||||||| || ||-|
Sbjct 179           CCCGGCAGTTGGTCTTCCGTCCTGAGGTGCTCTGGAATCATCCTATCCAGCGGGTTATAC

Query 240           CATAACGAGCTGGAGCTTTACTGCCGCGCCCGCTCCGG-CCGCTGTCTTGAAATTGGCGC
                    +| || ||  | || |  |||||||| |||||+  | |- || ||+|||| |  | | | 
Sbjct 239           -ACAATGAATTAGAACAGTACTGCCGGGCCCG-GGCTGGTCGTTG-CTTGGAGGTCGGGG

Query 299           C-CATCCCCGCTCAATAAATGATAATCCTAATGTGGTC-CACCGCTGCTTCCTCCGCCCT
                    |-|| ||  | || || |||||||||||||||||+ | -||| | ||||||||  | || 
Sbjct 296           CTCACCCGAGGTCCATTAATGATAATCCTAATGT-CTTGCACAGGTGCTTCCTTAGACCG

Query 357           GTTGGGCGTGATGTTCAGCGCTGGTATACTGCTCCCACTCGCGGGCCGGCTGCTAATTGC
                    ||||| || ||||| |||||||||||  |||| ||||| || || || || || ||||||
Sbjct 355           GTTGGCCGAGATGTCCAGCGCTGGTACTCTGCCCCCACCCGTGGCCCTGCGGCCAATTGC

Query 417           CGGCGTTCCGCGCTGCGCGGGCTTCCCGCTGCTGACCGCACTTACTGCCTCGACGGGTTT
                    || || |||||  |||| || || ||| | | |||||||||||| ||| | || || || 
Sbjct 415           CGCCGCTCCGCATTGCGTGGCCTCCCCCCCGTTGACCGCACTTATTGCTTTGATGGATTC

Query 477           TCTGGCTGTAACTTTCCCGCC-GAGACTGGCATCGCCCTCTACTCCCTTCATGATATGTC
                    ||  |||||+ ||||  |  |-||||| ||| | ||||| |||||  | || ||  | | 
Sbjct 475           TCCCGCTGT-GCTTTTGCTGCAGAGACCGGCGTGGCCCTTTACTCTTTGCACGACCTTTG

Query 536           ACCATCTGATGTCGCCGAGGCCATGTTCCGCCATGGTATGACGCGGCTCTATGCCGCCCT
                     ||  |||||||||| ||||| |||  ||||||||| ||||| || || ||||| || ||
Sbjct 534           GCCGGCTGATGTCGCAGAGGCTATGGCCCGCCATGGGATGACACGCCTATATGCTGCACT

Query 596           CCATCTTCCGCCTGAGGTCCTGCTGCCCCCTGGCACAT-ATCGCAC-CGC-ATCGTATTT
                     || ||||| |||||||| ||||| || || |||||+|-|+|+|||-|  - |||||| |
Sbjct 594           ACACCTTCCTCCTGAGGTACTGCTACCGCCCGGCAC-TTA-C-CACACAACCTCGTATCT

Query 653           GCTAATTCATGACGGGTAG-GCGCGTTGTGGTGACGTATGAGGGTGATACTAGTGCTGGT
                     || ||||| |||||  | -||||++ || || || |||||||| ||||||||||| || 
Sbjct 651           CCTGATTCACGACGGCGACCGCGC--CGTTGTAACTTATGAGGGCGATACTAGTGCGGGC

Query 711           TACAACCACGATGTCTCCAAACTTGCGCTCCTGGAT-TAGAACCACCAAGGTTAC-CGGA
                    || || |||||||| |||| ||| +||  | |||||- +| || || ||+  || - || 
Sbjct 709           TATAATCACGATGTTTCCATACTC-CGTGCGTGGATCC-GCACTACTAA-AATAGTTGGT

Query 768           GACCATCCC-CTCGTTATCGAGCGGGTTAGGGCCATTGGCTGCCACTTTGTTCTCTTGCT
                    |||||+|||-|| ||||| ||||| ||  ||||||||||||| || ||||| ||  ||||
Sbjct 766           GACCA-CCCGCTGGTTATAGAGCGTGTGCGGGCCATTGGCTGTCATTTTGTGCTGCTGCT

Query 827           CACGGCAGCCCCGGAGCCATCACCTATGCCTTATGTTCCTTACCCCCGGTCTACCGAGGT
                    ||| |||||||| ||||| ||||||||||||||||| || ||||| || || || |||||
Sbjct 825           CACCGCAGCCCCTGAGCCGTCACCTATGCCTTATGTCCCCTACCCTCGTTCAACTGAGGT

Query 887           CTATGTCCGATCGATCTTCGGCCCGGGTGGCACCCCTTCCTTATTCCCAACCTCATGCTC
                     ||||||||||| || || ||||| || ||| |||| || || |||||  |  | |||||
Sbjct 885           GTATGTCCGATCTATATTTGGCCCTGGCGGCTCCCCATCTTTGTTCCCGTCAGCCTGCTC

Query 947           CACTAAGTCGACCTTCCATGCTGTCCCTGCCCATATTTGGGACCGTCTTATGCTGTTCGG
                    |||||| || || || ||||||||||| |  ||||| ||||| || |||||||| || ||
Sbjct 945           CACTAAATCTACTTTTCATGCTGTCCCGGTTCATATCTGGGATCGACTTATGCTCTTTGG

Query 1007          GGCCACCTTGGATGACCAAGCCTTTTGCTGCTCCCGTTTAATGACCTACCTTCGCGGCAT
                     |||||| ||||||| || || || || || || ||  | ||||| |||||||| || ||
Sbjct 1005          TGCCACCCTGGATGATCAGGCGTTCTGTTGTTCACGGCTCATGACTTACCTTCGTGGTAT

Query 1067          TAGCTACAAGGTCACTGTTGGTACCCTTGTGGCTAATGAAGGCTGGAATGCCTCTGAGGA
                    |||||||||||||||||| ||  | ||||| |||||||| || ||||| |||||||||||
Sbjct 1065          TAGCTACAAGGTCACTGTCGGCGCGCTTGTTGCTAATGAGGGGTGGAACGCCTCTGAGGA

Query 1127          CGCCCTCACAGCTGTTATCACTGCCGCCTACCTTACCATTTGCCACCAGCGGTATCTCCG
                    ||||||||| || || |||||||| || || || || || ||||||||||| || || ||
Sbjct 1125          CGCCCTCACTGCAGTGATCACTGCGGCTTATCTGACTATCTGCCACCAGCGCTACCTTCG

Query 1187          CACCCAGGCTATATCCAAGGGGATGCGTCGTCTGGAACGGGAGCATGCCCAGAAGTTTAT
                     |||||||| ||||||||||| ||||| ||  ||||    |||||||||||||| |||||
Sbjct 1185          AACCCAGGCGATATCCAAGGGTATGCGCCGGTTGGAGGTTGAGCATGCCCAGAAATTTAT

Query 1247          AACACGCCTCTACAGCTGGCTCTTCGAGAAGTCCGGCCGTGATTACATCCCTGGCCGTCA
                     ||| | || ||||||||||| || |||||||| ||||||||||| || || ||||| ||
Sbjct 1245          CACAAGGCTTTACAGCTGGCTATTTGAGAAGTCTGGCCGTGATTATATTCCCGGCCGCCA

Query 1307          G-TTGGAGTTCTACGCCCAGTGCAGGCGCTGGCTCTCCGCCGGCTTTCATCTTGATCCAC
                    |-||+ |||| || || || ||| |||| ||||| || || ||||| || || || ||+|
Sbjct 1305          GCTT-CAGTTTTATGCACAATGCCGGCGGTGGCTATCTGCAGGCTTCCACCTAGACCC-C

Query 1366          GGG-TG-TTGGTTTTTGACGAGTCGGCCCCCTGCCATTGTAGGAC---CGC-GATCCGTA
                     ||-||-|||+| || || ||||| |  || |||| |||||||||---   -||++ | |
Sbjct 1363          AGGGTGCTTG-TCTTCGATGAGTCAGTGCCATGCCGTTGTAGGACATTTTTTGA--AGAA

Query 1420          AGGCGCTCT-C--A-AAGTTTTGCTGCTTCATGAAGTGGCTTGGTCAGGAGTGCACCTGC
                    ||++++|+|-|-- -|| || ||||| || |||  |||| | || |||||||| ||||||
Sbjct 1419          AG----T-TGCGGGTAAATTCTGCTGTTTTATGCGGTGGTTAGGGCAGGAGTGTACCTGC

Query 1476          TTCCTT-CAGCCTGCAGAAGGCGCC-G-TCGGCGACCAGGGTCATGATAATGAAGCCTAT
                    ||+ ||- |||| || ||+||+| |- -| || |||||||| ||||| || || ||||||
Sbjct 1474          TT-TTTGGAGCCAGCCGA-GG-GTCTAATTGGAGACCAGGGCCATGACAACGAGGCCTAT

Query 1533          GAGGGGTCCGATGTTGACCCTGCTGAGTCC-GCCATTAGTGACAT-AT-CTGGGTCCTAT
                    ||||| || || || ||||| |||||+ ||-||+|    | + ||- |-| ||| |||||
Sbjct 1531          GAGGGTTCTGAGGTCGACCCGGCTGA-ACCTGC-ACATCTT-GATGTTTCGGGGACCTAT

Query 1590          GTC-GTCC-CTGGCACTGCCCTCCAA---CCGCTCTAACCAGGCCCCTCGATCTCCCCGC
                    |+|-||| -| |||||++|++  |  --- |+|+||    ||| | ||  || ||||+ |
Sbjct 1588          G-CTGTCTACGGGCAC--C--AGCTTGAGGC-C-CTTTATAGGGCACTTAATGTCCC-AC

Query 1643          -TGAGATTGTGGCTCGCGCGGGCCGGCTGACCGCCACAGT--AAAGGTCTCCCAGGGTCG
                    -||| ||||  ||||| ||   |||||| || || || ||--|++| |+|+   | |+ |
Sbjct 1640          ATGATATTGCCGCTCGAGCCTCCCGGCTAACGGCTACTGTTGA--GCT-T-GTCGCG-AG

Query 1699          ATGG--GCGGA----TC-GATTGCGAG-ACCCTTCTTGGTAACAAAACCTTTCGCACGTC
                     |  --|+++|----| -|| |||+ |-||  | |||||||| || |||||||| ||| |
Sbjct 1694          GT-CCAG---ACCGCTTAGAGTGC-CGCACTGTGCTTGGTAATAAGACCTTTCGGACGAC

Query 1751          GTTCGTTGACGGGGCGG-TCTTAGA-GACCAATGGCCCAGAGC-GCCA-CAATCTCTCCT
                    | | ||||| || ||  -||||+||-|+| |||||||| ||||-| +|- + ||| || |
Sbjct 1749          GGTGGTTGATGGCGCCCATCTT-GAAG-CAAATGGCCCTGAGCAGT-ATG-TTCTATCAT

Query 1807          TCGATGCC---AGTCAGAGCACTATGGCCGCTGG-CCCTTTCAGTCTCACCTATG--CCG
                    | || |||--- |||||+++ ||||||  || ||- |+   ||| ||||| ||||--|  
Sbjct 1805          TTGACGCCTCCCGTCAG---TCTATGGGGGCCGGATC-GCACAGCCTCACTTATGAGCTC

Query 1861          CCTCTGCAGCTGGGCTGGAGGTGC-G-----CTATGTTGCTGCCGGGCTTGACCAT-CGG
                    ++ |  | || || ||| ||||+|-|-----|+||+ |  || |  | +++|+ +|-  +
Sbjct 1861          --ACCCCTGCCGGTCTGCAGGT-CAGGATTTC-AT-CTAATGGCCTGG---A-T-TGTA-

Query 1914          GCGGTTT-TTGCCCCC-GGTGTTTCACCCCG-G-TCAGCCCCCGG-CGAGGTTACCGCCT
                     || |||-|| || ||-||++   | |||| -|- | ||+ ||||- |||||  | ||||
Sbjct 1910          CCGCTTTATTCCCTCCCGG--CGGCGCCCCTAGCGCCGC-ACCGGGGGAGGTGGCAGCCT

Query 1969          TCTGCTCTGCCCTAT-ACAGGTTTAACCG-TG-AGGCCCAGCGCCATTCGCTGATCGGTA
                    | |||  ||||||+|-| || | |||| |-| -|+ ||+| || || ||||||| |||| 
Sbjct 1967          TTTGCAGTGCCCT-TTATAGATATAACAGGTTCA-CCC-AACGGCACTCGCTGACCGGTG

Query 2026          ACTTATGGTTCCATCCTGAGGGACTCATTGG-CCTCTTCGCCCCGTTT-TCGCCCGGGCA
                      |||||| | || ||||||||  |+  |||-| ||||| ||||+|||-||||| |||||
Sbjct 2024          GATTATGGCTACACCCTGAGGGGTT-GCTGGGCATCTTCCCCCC-TTTCTCGCCTGGGCA

Query 2084          TGTTTGGGAGTCGGCTAATCCATTCTGTGGCGAGAGCACACTT-TACACCCGTACTTGGT
                    | |||||||||| ||||| ||||| || || ||| | ||+|||-|| ||||| || ||||
Sbjct 2082          TATTTGGGAGTCTGCTAACCCATTTTGCGGGGAGGGGAC-CTTGTATACCCGAACCTGGT

Query 2143          CG-GA---GG-TT-----G--AT---GCC------GTCTCT-----AGTCCAGC-CCGGC
                    | - |---||-||-----|--||--- ||------|  +  -----|+ || ||-|||||
Sbjct 2141          CAACATCTGGCTTTTCTAGTGATTTCTCCCCCCCTGAG-GCGGCCGA-CCCTGCTCCGGC

Query 2176          --CTG--AC-T--T-A-GGT-TT-TATGTCTGAGCCTTCTA-TACCTAGTAGGG-CC-GC
                    --|||-- |- -- - -   -  -|| ++|+   |||  ||-|+  || | |||- |-||
Sbjct 2199          TGCTGCCCCGGGGCTTCCCCACCCTAC--C-CCACCTGTTAGT-GATATTTGGGTGCTGC

Query 2222          CACGCCTACCCTGGCGGCCCCTCTACCCC-CCCCTGCACCGGACCC-TTCCCCCCCTCCC
                    |||+|++|||||++|++   +++++  + - |||+++|  ++++ |- | |  |+++ ||
Sbjct 2255          CAC-C--ACCCT--C--AGA-----GG-AGTCCC---AGA----TCGATGCGGC---ACC

Query 2280          T-CTGCCC-C-GGCGC-TTG--CTGGAG-CCGGCTT--C----TGGCGCT-ACCGCCGGG
                    |- ++ ||-|- |   -|  --|||  |- |  | |--|----| | ++ -    ||   
Sbjct 2292          TGT--ACCTCCTGTCTCTAAGACTGCTGGACTACCTAGCCCCATTGT--ACTTGCCCCTC

Query 2325          GCCCCGGCCATA-A-CTCACCAG-ACGGC-CCGG-CACC---GCCGCCTGCTCTTCACCT
                     ||||  || | -|-| |+||+|- ||  - |  -|| |--- |||||| |||+ |||+|
Sbjct 2348          CCCCCCCCCTTTCATCCC-CC-GTGCGTAAGCCATCATCACCCCCGCCTTCTC-GCAC-T

Query 2377          AC-CCGGATGGCTCTAAGGTATTCGCCGG-CTCG--CTGTTCGAGTCGACATGC----AC
                    +|- ||  |+ || ||+++ | +|+++  -|+| --| |  | |    | ||||---- |
Sbjct 2404          -CGTCGTCT-CCTTTA---CAC-C---TATC-CCGACGGCGCTAAGGTATATGCGGGGTC

Query 2429          GT-GGCTCG--T-----T--AAC-G-C-G-T---C--T--AAT-G-TTGACCACCGCCCT
                    ||-|+ | |--|-----|-- ||-|-|-|-|---|--|--|| - - +|  |||||||| 
Sbjct 2454          GTTG-TTTGAATCAGACTGTGACTGGCTGGTTAACGCTTCAAACCCG-GGTCACCGCCCC

Query 2466          GGCGGCGGGCTTTGCCATGCATTTTACCAAAGGTACCCCGCCTCCTT---TGATGC-TGC
                    || || || || |||||||| ||||||||| |+| + ||+|  ++  ---|  | |- | 
Sbjct 2512          GGAGGTGGCCTCTGCCATGCCTTTTACCAACG-TT-TCC-CAG--AGGCATTTTACCCGA

Query 2522          CTCTTTTGTGATGC-GCGACG-G--CGCG-GCC-GCGTACACACTAACCCCCCGGCCAAT
                    ||   || ++||+|- +|+||-|-- || -  |-|| || || || ||||| || || ||
Sbjct 2567          CTGAATTC--AT-CAT-G-CGTGAGGGCCTTGCAGCATATACCCTGACCCCGCGCCCTAT

Query 2576          AATTCACGCTGTCGCCCCTGATTATAGGTTGGAACATAACCCAAAGAGGCTTGAGGCTGC
                     ||||| || || || || || |||||| | || || || || |||||||||||||| ||
Sbjct 2622          CATTCATGCAGTGGCTCCCGACTATAGGGTTGAGCAGAATCCGAAGAGGCTTGAGGCAGC

Query 2636          TTATCGGGAAACTTGCTCCCGCCTCGGCACCGCTGCATACCCGCTCCTCGGG-ACCGGCA
                     |||||||||||||||||||| |  ||||||||||| ||||||||+ | |||- | || |
Sbjct 2682          GTATCGGGAAACTTGCTCCCGTCGTGGCACCGCTGCCTACCCGCT-TTTGGGCTCGGGTA

Query 2695          TATACCAGGTGCCGATCGGCCCCAGTTTTGACGCCTGGGAGCGGAACCACCGCCCCGGGG
                    |||||||||| ||  |  | | ||| ||||| |||||||| || || ||||||||||| |
Sbjct 2741          TATACCAGGTCCCTGTTAGTCTCAGCTTTGATGCCTGGGAACGCAATCACCGCCCCGGCG

Query 2755          ATGAGTTGTACCTT-CCTGAGCTTGCTGCCAG-ATGGTTTGAGGCCAATAGGCCGACC-C
                    | ||| | |||+||- ||||||  |||||+||- ||||||||||| |||| ||||+ |-|
Sbjct 2801          ACGAGCTTTAC-TTGACTGAGCCCGCTGC-AGCCTGGTTTGAGGCTAATAAGCCG-TCGC

Query 2812          -GCCCGACTCTCACTATAACTGAGGATGT-TG-CACGGACAGCGAATCTGGCCATCGAGC
                    -|||+| | || || |||||||||||++ - |-| || || || || |||||  | ||| 
Sbjct 2858          AGCC-GGCGCTTACCATAACTGAGGA--CACGGCTCGTACGGCCAACCTGGCATTAGAGA

Query 2869          TTGACTCAGCCACAGATGTCGGCCGGGCCTGTGCCGGCTGTCGGGT--CACCCCCGGCG-
                    ||||  | |||||||| || ||||| || |||||||||||+|  +|-- | ||| ||+|-
Sbjct 2915          TTGATGCCGCCACAGAGGTTGGCCGTGCTTGTGCCGGCTG-CAC-TATTAGCCCTGG-GA

Query 2926          TTGTTCAGTACCAGTTTACTGCAGGTGTGCCTGGATCCGGCAAGTCCCCGCTCTATCAC-
                    |||| || || |||||||| || || || || || || ||||||||  +| || ||+||-
Sbjct 2972          TTGTGCATTATCAGTTTACCGCCGGGGTCCCGGGCTCGGGCAAGTCAA-GGTCCAT-ACA

Query 2984          -C-CAAGCCGATGTGGACGTTGTCGTGGTCCCGACGCGTGA-GTTGCGTAATGCCTGGCG
                    -|-  +|+ || || || || || || || || || || ||- ||+||||||   |||||
Sbjct 3030          ACAGG-G-AGACGTCGATGTGGTGGTTGTGCCCACCCGGGAACTT-CGTAATAGTTGGCG

Query 3041          CCGTCGCGGCTTTGCTGCTTTTACCCCGCATACTGCCGCCAGAGTCACCCAGGGGCGCCG
                     || || || ||||| ||||| || || || || || ||| | || ||    || |||||
Sbjct 3087          TCGCCGGGGTTTTGCGGCTTTCACACCTCACACGGCGGCCCGTGTTACTATTGGCCGCCG

Query 3101          GGTTGTCATTGATGAGGCTCCATCCCTCCCCCCTCACCTGCTGCTGCTCCACATGCAGCG
                     ||||| |||||||||||||| |||||||| || |||||||||||||| || ||||| ||
Sbjct 3147          CGTTGTGATTGATGAGGCTCCGTCCCTCCCGCCGCACCTGCTGCTGCTACATATGCAACG

Query 3161          GGCCGCCACCGTCCACCTTCTTGGCGACCCGAACCAGATCCCAGCCATCGACTTTGAGCA
                    |||| || | ||||| || || || ||||| || ||||| || || || || ||||| ||
Sbjct 3207          GGCCTCCTCGGTCCATCTCCTCGGTGACCCAAATCAGATTCCTGCTATTGATTTTGAACA

Query 3221          CGCTGGGCTCGTCCCCGCCATCAGGCCCGA-CTTAGGCCCCACCTCCTGGTGGCATGTTA
                     || || || |||||||| ||| | |||||-|||+|  || ||   ||||||||| ||||
Sbjct 3267          TGCCGGCCTGGTCCCCGCGATCCGCCCCGAGCTT-GCGCCGACGAGCTGGTGGCACGTTA

Query 3280          CCCATCGCTGGCCTGCGGATGTATGCGAGCTCATCCGTGGTGCATACCCCATGATCCAGA
                    | || ||||| || || ||||| |||||||| || ||||| || ||||| | ||||||||
Sbjct 3326          CACACCGCTGCCCGGCCGATGTGTGCGAGCTTATACGTGGAGCTTACCCTAAGATCCAGA

Query 3340          CCACTAGCCGGGTT-CT-CCGTTCGTTGTTCTGGGG-TGAGCCTGCCGTCGGGCAGAAAC
                    |||| |||||+  |-||-| || |+ |||| |||+ - || || ||| | || ||||| |
Sbjct 3386          CCACGAGCCG-TGTGCTACGGTCC-CTGTTTTGG-AACGAACCGGCCATTGGCCAGAAGC

Query 3397          TAGTGTTCACCCAGGCGGCCAAGCCCGCCAACCCCGGCT-CAG-TGACGGTCCACGAGGC
                    | || ||||| ||||| || ||| | || ||+ || | |-|+|-| ||||| || || ||
Sbjct 3443          TGGTTTTCACGCAGGCTGCTAAGGCTGCTAA-TCCTGGTGC-GATCACGGTTCATGAAGC

Query 3455          GCAGGGCGCTACCTACACGGAGACCACTATTATTGCCACAGCAGATGCCCGGGGCCTTAT
                     ||||| || |||| |||||||||||| ||||| ||||| || |||||| ||||||||||
Sbjct 3501          TCAGGGTGCCACCTTCACGGAGACCACAATTATAGCCACGGCGGATGCCAGGGGCCTTAT

Query 3515          TCAGTCGTCTCGGGCTCATGCCATTGTTGCTCTGACGCGCCACACTGAGAAGTGCGTCAT
                    |||||| || ||||||||||| || ||||| || || ||||||||||||||||| |||||
Sbjct 3561          TCAGTCATCCCGGGCTCATGCTATAGTTGCACTCACTCGCCACACTGAGAAGTGTGTCAT

Query 3575          CATT-GACGCACCAGGCCTGCTTCGCGAGGTGGGCATCTCCGATGCA-ATCGTTAATAAC
                    |+||-|| || || |||||||| || ||||| ||||| || ||||+ -|| || ||||||
Sbjct 3621          C-TTAGATGCCCCCGGCCTGCTGCGTGAGGTCGGCATTTCGGATG-TGATTGTCAATAAC

Query 3633          TTTTTCCTCGCTGGTGGCGAAATTGGTCACCAGCGCCCATCAGTTATTCCCCGTGGCAAC
                    |||||||| |||||||| ||  | || ||||| ||||| || || || |||||||| |||
Sbjct 3679          TTTTTCCTTGCTGGTGGAGAGGTCGGCCACCACCGCCCCTCTGTGATACCCCGTGGTAAC

Query 3693          CCTGACGC-CAATGT-TG-ACACCCTGGCTGCCTTCCCGCCGTCTTGCCAGATTAGTGCC
                    || ||+ |- ||| |- |-|| |++|    || ||||||||||| ||||||||||||||+
Sbjct 3739          CCCGA-TCAGAATCTCGGGACTC--TACAGGCTTTCCCGCCGTCCTGCCAGATTAGTGC-

Query 3750          TT-CCATCAGTTGGCTGAGGAGCTTGGCCACAGACCTGTCCCTGTT-GCAGCTGTTCT-A
                    ||-||| ||||||||||||||  | |||||| |+|| | |||   |-|| |||||+||-|
Sbjct 3795          TTACCACCAGTTGGCTGAGGAATTAGGCCACCG-CCCGGCCCCTGTCGCCGCTGT-CTTA

Query 3807          CCACCCTGCCCCGAGCTCGAACAGGGCCTTCTCTACCTGCCCCAGGAGCTCAC-CACCTG
                    || || ||||| ||||| || |||||||| |||||| |||| || ||||| ||-  + | 
Sbjct 3853          CCCCCTTGCCCGGAGCTTGAGCAGGGCCTGCTCTACATGCCACAAGAGCTTACTGT-GTC

Query 3866          TGATAGTGTCGTAACATTTGAATTAACAGACATTGTGCACTGCCGCATGGCCGCCCCGAG
                     ||||||||  |    |||||  | ||||| || || || ||||| ||||||||||| ||
Sbjct 3912          CGATAGTGTGTTGGTCTTTGAGCTCACAGATATAGTCCATTGCCGTATGGCCGCCCCAAG

Query 3926          CCAGCGCAAGGCCGTGCTGTCCACACTCGTGGGCCGCTACG-GCGGTCGCACAA-AGCTC
                    |||||| ||||| || || || ||||| |||||++|  ++|-  || || | ||-|    
Sbjct 3972          CCAGCGAAAGGCTGTTCTCTCAACACTTGTGGG--GAG--GTATGGCCGTAGAACAAAAT

Query 3984          TACA--ATGCTTCC-CACTCTGATGTTCGCGACTCTCT-CGCC-CGTTTTATCCCGGCC-
                    || |--| ||+  |-|| || |||||||| || ||+||- |||- |||+ |||||+  |-
Sbjct 4028          TATATGAGGC-GGCACATTCAGATGTTCGTGAGTC-CTTAGCCAAGTT-CATCCC-CACT

Query 4038          ATTGGCCCCGTACAGGTTACAACTTGTGAATTGTACGAGCTAGTGGAGGCCATGGTCGAG
                    || || || |||||||  || || ||||| ||||| ||| | || ||||||||||| |||
Sbjct 4084          ATCGGGCCTGTACAGGCCACCACATGTGAGTTGTATGAGTTGGTTGAGGCCATGGTGGAG

Query 4098          AAGGGCCAGGATGGCTCCGCCGTCCTTGAGCTTGATCTTTGCAACCGTGACGTGTCCAGG
                    ||||||||||| |||||||||||||| ||||||||||||||||| |||||||| ||  | 
Sbjct 4144          AAGGGCCAGGACGGCTCCGCCGTCCTAGAGCTTGATCTTTGCAATCGTGACGTCTCGCGC

Query 4158          ATCACCTTCTTCCAGAAAGATTGTAACAAGTTCACCACAGGTGAGACCATTGCCCATGGT
                    ||||| || ||||| || ||||| || ||||| || || |||||||| || |||||||| 
Sbjct 4204          ATCACATTTTTCCAAAAGGATTGCAATAAGTTTACAACTGGTGAGACTATCGCCCATGGC

Query 4218          AAAGTGGGCCAGGGCATCTCGGCCTGGAGCAAGACCTTCTGCGCCCTCTTTGGCCCTTGG
                    || || |||||||| || ||||||||||| ||||||||||||||||| || ||||| |||
Sbjct 4264          AAGGTTGGCCAGGGTATATCGGCCTGGAGTAAGACCTTCTGCGCCCTGTTCGGCCCGTGG

Query 4278          TTCCGCGCTATTGAGAAGGCTATTCTGGCCCTGCT-CC-CTC-AGGGTGTGTTTTACGGT
                    ||||||||||| || ||||  || |||||| | ||-||-|+|-|   |+|+|| || || 
Sbjct 4324          TTCCGCGCTATAGAAAAGGAAATACTGGCCTTACTTCCGC-CTAATAT-T-TTCTATGGC

Query 4335          GATGCCTTTGATGACACCGTCTT--CTCGGCG-GCTGTGGCCGCAGCAAAGGCATCCATG
                    || || | ||| ||  | || ||--||+| ||-  |||+   |+ ||   | ||| ||||
Sbjct 4381          GACGCTTATGAGGAGTCAGTGTTTGCT-GCCGCTGTGT-CTGG-GGCGGGGTCATGCATG

Query 4392          GTGTTTGAGAATGACTTTTCTGAGTTTGACTCCACCCAGAATAACTTTTCTCTGGGTCTA
                    || ||||| ||||| ||||| |||||||||   || |||||||| ||||| || || || 
Sbjct 4438          GTATTTGAAAATGATTTTTCGGAGTTTGACAGTACTCAGAATAATTTTTCCCTTGGCCTT

Query 4452          GAGTGTG--CTATTATGGAGGAGTGTGGGATGCCGCAGTGGCTCATCCGCCTGTATCACC
                    |||||||-- |++ ||||||||||| || ||||| || ||| | ||  |  ||||||| |
Sbjct 4498          GAGTGTGTGGT--CATGGAGGAGTGCGGCATGCCTCAATGGTTAATTAGGTTGTATCATC

Query 4510          TTATAAGGTCTGCGTGGATCTTGCAGGCCCCGAAGGAGTCTCTGCGAGGGTTTT-GGAAG
                    |  |  |||| || ||||| |||||||| ||||||||||||||+| ||||||||-|||||
Sbjct 4556          TGGTTCGGTCAGCCTGGATTTTGCAGGCGCCGAAGGAGTCTCT-CAAGGGTTTTTGGAAG

Query 4569          AAACACTCCGGTGAGCCCGGCACTCTTCTATGGAATACTGTCTGGAATATGGCCG-TTAT
                    || ||||| |||||||| || || ||||| ||||| || |||||||| |||||+|-||||
Sbjct 4615          AAGCACTCTGGTGAGCCTGGTACCCTTCTCTGGAACACCGTCTGGAACATGGC-GATTAT

Query 4628          TACCCACTGTTATGACTTCCGCGATTTTCAG-GTGGCTGCCTTTAAAGGTGATGATTCGA
                      | ||||||||||| ||||| || ||||+|-|| || ||||| || |||||||||||| 
Sbjct 4674          AGCACACTGTTATGAGTTCCGTGACTTTC-GTGTTGCCGCCTTCAAGGGTGATGATTCGG

Query 4687          TAGTGCTTTGCAGTGAGTATCGTCAGAGTCCAGGAGCTGCTG-T-CCTGA-TCGCCGGCT
                    | || ||||| || || || || |||||+||+| | +||| |-|-||| |-| || ||||
Sbjct 4733          TGGTCCTTTGTAGCGACTACCGGCAGAG-CC-GCAA-TGCGGCTGCCTTAATTGCAGGCT

Query 4744          GTGGCT-TGAAGTTGAAGGTAGATTTCCGCCCGATCGGTTTGTATGCAGGTGTTG-TGGT
                    ||||+ -| || |||||||| |||| |||||| || ||  |||||||+ | | ||-| ||
Sbjct 4790          GTGG-GCTCAAATTGAAGGTCGATTACCGCCCTATTGGGCTGTATGC-TGGGGTGGTTGT

Query 4802          GGCCCCCGGCCTTGGCG-CGCTCCCTGATGTTGTGCGCTTCGCCGGCCGGCTTACC-GAG
                    ||||||+ |  |||| |-| || || ||||| ||||| || || || |||+||  |-|| 
Sbjct 4848          GGCCCC-TGGTTTGGGGACACTGCCCGATGTGGTGCGTTTTGCTGGTCGG-TTGTCTGAA

Query 4860          AAGAATTGGGGCCCTGGCCCTGAGCGGGCGGAGCAGCTCCGCCTCGCTGTTAGTGATTTC
                    |||||||||||||| ||||| ||||| || |||||||| |||||||||||| |||| |||
Sbjct 4906          AAGAATTGGGGCCCCGGCCCGGAGCGTGCTGAGCAGCTGCGCCTCGCTGTTTGTGACTTC

Query 4920          CTCCGCAAGCT-CACGAATGTAGCTCAGATGTGTGTGGATGTTGTTTCCCGTGTTTATGG
                    || ||+| | |- |||||||| || ||| | ||||| |||||||| |||||||| |||||
Sbjct 4966          CTTCG-AGGGTTGACGAATGTTGCGCAGGTTTGTGTTGATGTTGTGTCCCGTGTCTATGG

Query 4979          GGTTTCCCCTGGACTCGTTCATAACCTGATTGGCATGCTACAGGCTGTTGCTGATGGCAA
                     ||   |||||| || || |||||||| ||||||||||| ||| |  | |||||||||||
Sbjct 5025          AGTCAGCCCTGGGCTGGTACATAACCTTATTGGCATGCTGCAGACCATCGCTGATGGCAA

Query 5039          GGCACATTTCACTGAGT-CAGTAAAACCAGTGCTCGAC-TTGACAAATTCAATCTTGTGT
                    ||| || || || ||+ -|  | ||||| ||||| |||-||+|| ||||| ||| |    
Sbjct 5085          GGCCCACTTTACAGA-AACCATTAAACCTGTGCTTGACCTT-ACGAATTCTATCATACAG

Query 5097          CGGGTGGAATGAATAACATGTCTTTTGCTGCGCCCATGGGTTCGCGACCATGCGCCCTCG
                    ||||||||||||||||||||||||||||  ||||||||||+++   |||||||||||| |
Sbjct 5143          CGGGTGGAATGAATAACATGTCTTTTGCATCGCCCATGGG---ATCACCATGCGCCCTAG

Query 5157          GCCTATTTTGTTGCTGCTCCTCATGTTTTTGCCTATGCTGCCCGCGCCACCGCCCGGTCA
                    | || || || || || |||||||| || ||||||||||||||||||||||| |||| ||
Sbjct 5200          GGCTGTTCTGCTGTTGTTCCTCATGCTTCTGCCTATGCTGCCCGCGCCACCGGCCGGCCA

Query 5217          GCCGTCTGGCCGCCGTCGTGGGCGGCGCAGCGGCGGTTCCGGCGGTGGTTTCTGGGGTGA
                    |||||||||||| |||||||||||||||||||||||| || |||||||||||||||||||
Sbjct 5260          GCCGTCTGGCCGTCGTCGTGGGCGGCGCAGCGGCGGTACCAGCGGTGGTTTCTGGGGTGA

Query 5277          CCGGGTTGATTCTCAGCCCTTCGCAATCCCCTATATTCATCCAACCAACCCCTTCGCCCC
                    | |||||||||| |||||||||||  |||||||||||||||||||||||||||||||| |
Sbjct 5320          CAGGGTTGATTCCCAGCCCTTCGCCCTCCCCTATATTCATCCAACCAACCCCTTCGCCGC

Query 5337          CGATGTCACCGCTGCGGCC-GGGGCTGGACCTCGTG-TTCGCCAACCCGCCCGACCAC-T
                    |||||||    |+ |  ||-||||||||| ||||+ - ||| ||+ ||||||  || |-|
Sbjct 5380          CGATGTCGTTTC-ACAACCCGGGGCTGGAGCTCG-CCCTCGACA-GCCGCCCCGCCCCCT

Query 5394          CGGCTCCGCTTGGCGTGACCAGGCCCAGCGCCCCGCCGTTGCCTCACGTCGTAGACCTAC
                     ||||||||||||||||||||| ||||||||||| |||||||| | || ||| || || |
Sbjct 5437          TGGCTCCGCTTGGCGTGACCAGTCCCAGCGCCCCTCCGTTGCCCCCCGCCGTCGATCTGC

Query 5454          CACAGCTGGGGCCGCGCCGCTAACCGCGGTCGCTCCGGCCCATGACAC-CCCGCCAGTGC
                    | |||||||||| |||||| | ||||| ||  | ||||||| ||||||- || |   + |
Sbjct 5497          CCCAGCTGGGGCTGCGCCGTTGACCGCTGTGTCACCGGCCCCTGACACAGCCCCTGT-AC

Query 5513          CTGATGTCGACTCCCGCGGCGCCATCTTGCGCCGGCAGTATAACCT-ATCAA-CATCTCC
                    ||||||| || || || || || ||||||||||||||||| |||+|- ||+ -| || ||
Sbjct 5556          CTGATGTTGATTCACGTGGTGCTATCTTGCGCCGGCAGTACAAC-TTGTC-CACGTCCCC

Query 5571          CCTTACCTCTTCCGTGGCCACCGGCACTAACCTGGTTCTTTATGCCGCCCCTCTTAGTCC
                     ||||| || || || ||| | || ||||| |||||||||||||| ||||| |||| |||
Sbjct 5614          GCTTACGTCATCTGTTGCCTCGGGTACTAATCTGGTTCTTTATGCTGCCCCGCTTAATCC

Query 5631          GCTTTTACCCCTTCAGGACGGCACCAATACCCATATAATGGCCACGGAAGCTTCTAATTA
                     ||  | || |||||||| |||||||| || ||||| |||||||| || || || |||||
Sbjct 5674          TCTCCTGCCTCTTCAGGATGGCACCAACACTCATATTATGGCCACTGAGGCATCCAATTA

Query 5691          TGCCCAGTACCGGGTTGCCCGTGCCACAATCCGTTACCGCCCGCTGGTCCCCAATGCTGT
                    ||||||||| |||||||  || || || |||||||| |||||| |||| || || |||||
Sbjct 5734          TGCCCAGTATCGGGTTGTTCGAGCTACGATCCGTTATCGCCCGTTGGTGCCGAACGCTGT

Query 5751          CGGCGGTTACGCCATCTCCATCTCATTCTGGCCACAGACCACCACCACCCCGACGTCCGT
                     || ||||| || || || ||||| || ||||| || ||||| || ||||| || || ||
Sbjct 5794          TGGTGGTTATGCTATTTCTATCTCCTTTTGGCCTCAAACCACAACTACCCCCACCTCTGT

Query 5811          TGATATGAATTCAATAACCTCGACGGATGTTCGTATTTTAGTCCAGCCCGGCATAGCCTC
                    ||| |||||||| || || || || |||||| | ||| | || |||||||| || |||||
Sbjct 5854          TGACATGAATTCCATTACTTCTACTGATGTTAGGATTCTGGTTCAGCCCGGTATTGCCTC

Query 5871          TGAGCTTGTGATCCCAAGTGAGCGCCTACACTATCGTAACCAAGGCTGGCGCTCCGTCGA
                     ||| | || ||||| ||||||||||| ||||| || || |||||||||||||| || ||
Sbjct 5914          CGAGTTAGTCATCCCTAGTGAGCGCCTTCACTACCGCAATCAAGGCTGGCGCTCTGTTGA

Query 5931          GACCTCTGGGGTGGCTGAGGAGGAGGCTACCTCTGGTCTTGTTATGCTTTGCATACATGG
                    |||| | || ||||| ||||||||||||||||| || || || |||||||| || |||||
Sbjct 5974          GACCACGGGTGTGGCCGAGGAGGAGGCTACCTCCGGCCTGGTAATGCTTTGTATCCATGG

Query 5991          CTCACTCGTAAATTCCTATACTAATACACCCTATACCGGTGCCCTCGGGCTGT-TGGACT
                    ||| |  || |||||||||||||||||||| || || ||||| || |||||+ -| || |
Sbjct 6034          CTCTCCTGTTAATTCCTATACTAATACACCTTACACTGGTGCACTGGGGCT-CCTTGATT

Query 6050          TTGCCCTT-GAGCTTGAGTTTCGCAACCTT-ACCCCCGGTAACACCAATACGCGGGTCTC
                    ||||+ ||-|| ||||| ||| | || +||-|| ||||| ||||| || || || || ||
Sbjct 6093          TTGC-ATTAGAACTTGAATTTAGAAAT-TTGACACCCGGGAACACTAACACCCGTGTTTC

Query 6108          CCGTTATTCCAGCACTGCTCGCCACCGCCTTCGTCGCGGTGCGGACGGGACTGCCGAGCT
                    ||| ||| ||||||| || || ||||| || || |||||||| || ||||| || |||||
Sbjct 6151          CCGGTATACCAGCACAGCCCGTCACCGGCTGCGCCGCGGTGCTGATGGGACCGCTGAGCT

Query 6168          CACCACCACGGCTGCTACCCGCTTT-ATGAAGGACCTCTATTTTACTAGTACTAATGGTG
                     |||||||| || || || ||+|||-||||||||  |  |||||||| | || || ||||
Sbjct 6211          TACCACCACAGCAGCCACACG-TTTCATGAAGGATTTGCATTTTACTGGCACGAACGGTG

Query 6227          TCGGTGAGATCGGCCGCGGGATAGCCCTCACCCTGTTCAACCTTGCTGACACTCTGCTTG
                    | |||||| | || || || || || || ||  |||| || |||||||| || || || |
Sbjct 6270          TTGGTGAGGTGGGTCGTGGCATCGCTCTGACATTGTTTAATCTTGCTGATACGCTTCTCG

Query 6287          GCGGCCTGCCGACAGAATTGATTTCGTCGGCTGGTGGCCAGCTGTTCTACTCCCGTCCCG
                    | ||  | |||||||||||||||||||||||||| || || ||||| |||||||| || |
Sbjct 6330          GTGGTTTACCGACAGAATTGATTTCGTCGGCTGGGGGTCAACTGTTTTACTCCCGCCCTG

Query 6347          TTGTCTCAGCCAATGGCGAGCCGACTGTTAAGTTGTATACATCTGTAGAGAATGCTCAGC
                    ||||||| |||||||||||||| || || ||||| ||||||||||| |||||||| ||||
Sbjct 6390          TTGTCTCGGCCAATGGCGAGCCAACAGTAAAGTTATATACATCTGTTGAGAATGCGCAGC

Query 6407          AGGATAAGGGTATTGCAATCCCGCATGACATTGACCTCGGAGAATCTCGTGTGGTTATTC
                    | |||||||| ||| | ||||| || || || || || || || || |||||||||||||
Sbjct 6450          AAGATAAGGGCATTACCATCCCACACGATATAGATCTGGGTGACTCCCGTGTGGTTATTC

Query 6467          AGGATTATGATAACCAACATGAACAAGATCGGCCGACGCCTTCTCCAGCCCCATCGCGCC
                    |||||||||||||||| || || |||||||| || || || || || ||||| || ||||
Sbjct 6510          AGGATTATGATAACCAGCACGAGCAAGATCGACCTACCCCGTCACCTGCCCCCTCCCGCC

Query 6527          CTTTCTCTGTCCTTCGAGCTAATGATGTGCTTTGGCTCTCTCTCACCGCTGCCGAGTATG
                    ||||||| || ||||| |||||||||||  | ||||||||||||||||| || |||||||
Sbjct 6570          CTTTCTCAGTTCTTCGTGCTAATGATGTTTTGTGGCTCTCTCTCACCGCCGCTGAGTATG

Query 6587          ACCAGTCCACTTATGGCTCTTCGACTGG-CCCAGTTTATGTTTCT--GACTCTGTGACCT
                    ||||| | || ||||| || || ||+  -|||++| | | | |||--||| | || || |
Sbjct 6630          ACCAGACTACGTATGGGTCGTCCAC-CAACCC--TATGTATGTCTCCGACACAGTCACTT

Query 6644          TGGTTAATGTTGCGACCGGCGCGCAGGCCGTTGCCCGGTCGCTCGATTGGACCAAGGTCA
                    | |||||||| || || || || ||||| |||||||| || || |||||| | || || |
Sbjct 6687          TCGTTAATGTGGCCACTGGTGCTCAGGCTGTTGCCCGCTCTCTTGATTGGTCTAAAGTTA

Query 6704          CACTTG-ACGGTCGCCCCCTCTCC-ACCATCCAGCAGTACTCGAAGACCTTCTTTGTCCT
                    |+||||-| || ||||||||+| |-||||| |||||||| || ||||| || | ||| ||
Sbjct 6747          C-CTTGGATGGCCGCCCCCT-TACTACCATTCAGCAGTATTCTAAGACATTTTATGTTCT

Query 6762          GCCGCTCCGCGGTAAGCTCTCTTTCTGGGAGGCAGGCACAACTAAAGCCGGGTACCCTTA
                     |||||||| || ||||| ||||| |||||||| || || ||||| ||||| || || ||
Sbjct 6805          CCCGCTCCGTGGGAAGCTGTCTTTTTGGGAGGCTGGTACGACTAAGGCCGGCTATCCGTA

Query 6822          TAATTATAACACCACTGCTAGCGACCAACTGCTT-G-TCGAGAATGCCGCCGGGCACCGG
                    ||||||||| || |||||||| || |||++  ||-|-| ||||| || ||||| ||||| 
Sbjct 6865          TAATTATAATACTACTGCTAGTGATCAA--ATTTTGATTGAGAACGCGGCCGGCCACCGT

Query 6880          GTCGCTATTTCCACTTACACCACTAGCCTGGGTGCTGGTCCCGTCTCC-ATTTCTGCGGT
                    ||||||||||| || || || |||||| ||||||| |||||+  || |-|| ||||||||
Sbjct 6923          GTCGCTATTTCTACCTATACTACTAGCTTGGGTGCCGGTCC-TACTTCGATCTCTGCGGT

Query 6939          TGCCGTTTTAGCCCCCCACTCTGCGCTAGCATTGCTTGAGGATACCTTGGACTACCCTGC
                     |  ||  |||| || || || || || ||  | || ||||||||| | || ||||| ||
Sbjct 6982          CGGTGTACTAGCTCCACATTCGGCCCTCGCCGTTCTAGAGGATACCGTTGATTACCCCGC

Query 6999          CCGCGCCCATACTTTTGATGATTTCTGCCCAGAGTGCCGCCCCCTTGGCCTTCAGGGCTG
                    ||| || ||||||||||||||||||||||| ||||||||| |||||||  | ||||| ||
Sbjct 7042          CCGTGCTCATACTTTTGATGATTTCTGCCCGGAGTGCCGCACCCTTGGTTTGCAGGGTTG

Query 7059          CGCTTTCCAGTCTACTGTCGCTGAGCTTCAGCGCCTTAAGATGAAGGTGGGTAAAACTCG
                    ||| |||||||||||| | |||||||||||||||||||| |||||||| |||||||| ||
Sbjct 7102          CGCATTCCAGTCTACTATTGCTGAGCTTCAGCGCCTTAAAATGAAGGTAGGTAAAACCCG

Query 7119          GGAGT-TGTA-GTTTATTTGCTTGTGCCCCC--CTT--CTTTCTGTTGCTT-ATTTCTCA
                    |||||-|  |-   |  +   ||||||||||--| |--||| || | ||||-|||||| |
Sbjct 7162          GGAGTCTTAATTAATTC-CTTTTGTGCCCCCTTCGTAGCTTCCTCTGGCTTTATTTCTTA

Query 7172          TTTCTGCGTTCCGCGCTCCCTGAAAAAAAAAAAAA
                    ||||||| |||||||||||||| ||||||||||||
Sbjct 7221          TTTCTGCTTTCCGCGCTCCCTGGAAAAAAAAAAAA
