# Supplementary material for: Pairwise Heuristic Sequence Alignment Algorithm Based on Deep Reinforcement Learning
Source: IEEE Open J Eng Med Biol. 2021 Jan 29;2:36–43. doi: 10.1109/OJEMB.2021.3055424 (PMC8901008; doi:10.1109/OJEMB.2021.3055424)
Supplement: Three supplementary materials are attached to the submitted manuscript. First, we offer the detailed process of the DQNalign in Supplementary material S1. Then, the additional figures and tables are listed in the Supplementary material S2. Finally, the alignment results of the DQNalign are attached  [file ojemb-3055424-mm.zip › OJEMB-3055424-MM/10022021082020_DQNalignOJEMB20210126SupplementaryS3/Supplementary S3/HEV_DDDQN/result20200712173946_0_17.txt]

DQNalign Project v1.0
Pairwise alignment algorithm with deep reinforcement learning based heuristic alignment agent
Sequence 1 : HEV_0, length : 7207
Sequence 2 : HEV_17, length : 7256

Alignment results:
Exact matches: 5433
Gaps: 534

Query 2             GCAGACCACATATGTGGTCGATGCCATGGAGGCCCATCAGTTTATTAAGGCTCCTGGCAT
                    ||||||||| |||||||||||||||||||||||||||||||| |||||||||||||||||
Sbjct 0             GCAGACCACGTATGTGGTCGATGCCATGGAGGCCCATCAGTTCATTAAGGCTCCTGGCAT

Query 62            CACTACTGCTATTGAGCAGGCTGCTCTAGCAGCGGCCAACTCTGCCCTGGCGAATGCTGT
                     |||||||| ||||||||||||||||| || |||||||| || ||| |||||||||||||
Sbjct 60            TACTACTGCCATTGAGCAGGCTGCTCTGGCTGCGGCCAATTCCGCCTTGGCGAATGCTGT

Query 122           GGTAGTTAGGCCTTTTCTCTCTC-ACACCAGCAGATTGAGATCCTCATTAACCTAATGCA
                    ||| ||  ||||+ ||||+| ||-     |  |+| |||||| || |||||  | |||||
Sbjct 120           GGTGGTCCGGCC-GTTCT-TATCTCGTGTACAA-ACTGAGATTCTTATTAATTTGATGCA

Query 179           ACCTCGCCAGCTTGTTTTCCGCCCCGAGGTTTTCTGGAATCATCCCATCCAGCGTGTCAT
                    ||| || ||| | ||||||||||| |||||  |||||||||| || |||||||| || ||
Sbjct 177           ACCCCGGCAGTTGGTTTTCCGCCCTGAGGTGCTCTGGAATCACCCTATCCAGCGGGTTAT

Query 239           CCATAACGAGCTGGAGCTTTACTGCCGCGCCCGCTCCGGCCGCTGTCTTGAAATTGGCG-
                     ||||| ||  |||| |  |||||||| |||||  ||||||| || || ||  ||||+|-
Sbjct 237           ACATAATGAATTGGAACAGTACTGCCGGGCCCGGGCCGGCCGTTGCCTGGAGGTTGG-GG

Query 298           CCCATCCCCGCTCAATAAATGATAATCCTAATGTGGTCCACCGCTGCTTCCTCCGCCCTG
                    | || ||  | || || ||||| ||||| |||||  | ||| | ||||| ||  | || |
Sbjct 296           CTCACCCGAGGTCCATTAATGACAATCCCAATGTCCTGCACAGGTGCTTTCTTAGACCGG

Query 358           TTGGGCGTGATGTTCAGCGCTGGTATACTGCTCCCACTCGCGGGCCGGCTGCTAATTGCC
                    |||| || || || |||||||||||  |||| ||||| || || || || || || ||||
Sbjct 356           TTGGCCGAGACGTCCAGCGCTGGTACTCTGCCCCCACCCGTGGCCCTGCGGCCAACTGCC

Query 418           GGCGTTCCGCGCTGCGCGGGCT-TC-CCGCTGCTGACCGCACTTACTGCCTCGACGGGTT
                    | || |||||| |||| || ||- |-||+|+|||||||||||||| ||| | || || ||
Sbjct 416           GCCGCTCCGCGTTGCGTGGTCTCCCTCC-C-GCTGACCGCACTTATTGCTTTGATGGATT

Query 476           TTCTGGCTGTAACTTTCCCGCC-GAGACTGGCATCGCCCTCTACTCCCTTCATGATAT--
                     ||  |||||+ ||||  |  |-||||| ||| | ||||| ||||| || |||||  |--
Sbjct 474           CTCCCGCTGT-GCTTTTGCTGCAGAGACCGGCGTGGCCCTTTACTCTCTGCATGACCTTT

Query 533           GTCACCATCTGATGTCGCCGAGGCCATGTTCCGCCATGGTATGACGCGGCTCTATGCCGC
                    |++ ||| |||||||||| ||||| |||  |||||| || ||||| || || ||||| ||
Sbjct 533           G--GCCAGCTGATGTCGCAGAGGCTATGGCCCGCCACGGGATGACACGCCTATATGCTGC

Query 593           CCTCCATCTTCCGCCTGAGGTCCTGCTGCCCCCTGGCACAT-ATCGCAC-CGCA--TCGT
                     || || || || |||||||| ||| |||| || |||||+|-|+|+|||-|+ |--||||
Sbjct 591           ACTACACCTCCCTCCTGAGGTGCTGTTGCCACCCGGCAC-TTA-C-CACAC-AACCTCGT

Query 649           ATTTGCTAATTCATGACGGTAGGCGCGT-T-GTGGTGACGTATGAGGGTGATACTAGTGC
                    || | || || || |||||+ | |+|||- -|| || || |||||||| |||||||||||
Sbjct 647           ATCTCCTGATCCACGACGG-CGAC-CGTGCCGTCGTAACTTATGAGGGCGATACTAGTGC

Query 707           TGGTTACAACCACGATGTCTCCA-ACTTGCGCTCCTGGATTAGAACCACCAAGGTTAC-C
                     || ||||| |||||||| ||||-||||+||  | |||||  | || || ||+  || - 
Sbjct 705           AGGCTACAATCACGATGTTTCCATACTT-CGTGCGTGGATCCGTACTACTAA-AATAGTT

Query 765           GGAGACCATCCCCTCG-TTATCGAGCGGGTTAGGGCCATTGGCTGCCACTTTGTTCTCTT
                    || |||||+||| | |-|||| ||||| ||  |||||||||| || || ||||| ||  |
Sbjct 763           GGTGACCA-CCCGTTGGTTATAGAGCGTGTGCGGGCCATTGGATGTCATTTTGTGCTGCT

Query 824           GCTCACGGCAGCCCCGGAGCCATCACCTATGCCTTATGTTCCTTACCCCCGGTCTACCGA
                    |||||| |||||||| ||||| ||||||||||||||||| || ||||| || || || ||
Sbjct 822           GCTCACCGCAGCCCCTGAGCCGTCACCTATGCCTTATGTCCCCTACCCTCGTTCAACTGA

Query 884           GGTCTATGTCCGATCGATCTTCGGCCCGGGTGGCACCCCTTCCTTATTCCCAACC-TCAT
                    ||| ||||| ||||| || || ||||| |||||| |||| || || |||||   |- | |
Sbjct 882           GGTGTATGTACGATCTATATTTGGCCCTGGTGGCTCCCCATCTTTGTTCCCCGTCAGCCT

Query 943           GCTCCACTAAGTCGACCTTCCATGCTGTCCCTGCCCATATTTGGGACCGTCTTATGCTGT
                    |||| ||||| || || || ||||||||||| |  ||||| |||||||| |||||||| |
Sbjct 941           GCTCTACTAAATCTACTTTTCATGCTGTCCCGGTTCATATCTGGGACCGGCTTATGCTTT

Query 1003          TCGGGGCCACCTTGGATGACCAAGCCTTTTGCTGCTCCCGTTTAATGACCTACCTTCGCG
                    | || |||||| |||| || || || ||||| || || ||  | ||||| ||||| || |
Sbjct 1001          TTGGTGCCACCCTGGACGATCAGGCGTTTTGTTGTTCACGGCTCATGACTTACCTCCGTG

Query 1063          GCATTAGCTACAAGGTCACTGTTGGTACCCTTGTGGCTAATGAAGGCTGGAATGCCTCTG
                    | |||||||||||||||||||| ||| | ||||| |||||||| || |||||||||||||
Sbjct 1061          GTATTAGCTACAAGGTCACTGTCGGTGCGCTTGTTGCTAATGAGGGATGGAATGCCTCTG

Query 1123          AGGACGCCCTCACAGCTGTTATCACTGCCGCCTACCTTACCATTTGCCACCAGCGGTATC
                    |||||||||| || || || |||||||| || ||||| || ||||||||||| || || |
Sbjct 1121          AGGACGCCCTTACTGCAGTGATCACTGCGGCTTACCTGACTATTTGCCACCAACGCTACC

Query 1183          TCCGCACCCAGGCTATATCCAAGGGGATGCGTCGTCTGGAACGGGAGCATGCCCAGAAGT
                    | || |||||||| ||||||||||| ||||| ||  ||||    |||||||||||||| |
Sbjct 1181          TTCGAACCCAGGCGATATCCAAGGGTATGCGCCGGTTGGAGGTTGAGCATGCCCAGAAAT

Query 1243          TTATAACACGCCTCTACAGCTGGCTCTTCGAGAAGTCCGGCCGTGATTACATCCCTGGCC
                    | || ||| | |||||||||||||| || ||||| || || |||||||| ||||| ||||
Sbjct 1241          TCATCACAAGGCTCTACAGCTGGCTATTTGAGAAATCTGGTCGTGATTATATCCCCGGCC

Query 1303          GTCAG-TTGGAGTTCTACGCCCAGTG-CAGGCGCTGGCTCTCCGCCGGCTTTCATCTTGA
                    | |||-||+ ||||||| || || ||-|+|||| ||| | || || ||||| || || ||
Sbjct 1301          GCCAGCTT-CAGTTCTATGCACAATGTC-GGCGGTGGTTATCTGCAGGCTTCCACCTCGA

Query 1361          TCC-ACGGGTG-TTGGTTTTTGACGA-G-TCGGCCC-CCTGCCATTGTAGGACCGCG--A
                     ||-|+|||||-|||+| || || ||-|-   ||| - | ||++|+|||||||+|  -- 
Sbjct 1359          CCCCA-GGGTGCTTG-TCTTCGATGAAGCAGTGCCATGCCGC--T-GTAGGAC-GGTTTT

Query 1414          TTCCGTAAGGCGCTCTCA-AAGTTTTGCTGCTTCATGAAGTGGCTTGGTCAGGAGTGCAC
                    |   |+||||+ | |   -|| || ||||| || |||  |||||| || |||||||||||
Sbjct 1412          TGAAG-AAGG-TCGCGGGTAAATTCTGCTGTTTTATGCGGTGGCTAGGGCAGGAGTGCAC

Query 1472          CTGCTTCCTT-CAGCCTGCAGAAGGCGCCG-TCGGCGACCAGGGTCATGATAATGAAGCC
                    |||+|| |||- |||| || || |||+|  -| || ||||| || ||||||||||| |||
Sbjct 1470          CTG-TTTCTTGGAGCCAGCTGAGGGC-CTAATTGGAGACCAAGGCCATGATAATGAGGCC

Query 1530          TATGAGGGGTCCGATGTTGACCCTGCTGAGTCC-GCCATTAGTGACATAT--CTGGGTCC
                    |||||||| || || || ||||| |||||+ ||-||+|    |  +|| |--| ||| ||
Sbjct 1528          TATGAGGGTTCTGAGGTCGACCCGGCTGA-ACCTGC-ACATCTTG-ATGTTTCGGGGACC

Query 1587          TATGTCGTCCCTGG-CACTGCCCTC-C-AACCGCTCTAACCAGGCC-CTCGATCTCCCCG
                    ||||  |||| |||-||+|+|+  |- -|  |+|+||    ||| |-||| || ||||+ 
Sbjct 1585          TATGCTGTCCATGGGCA-T-C-AGCTTGAGGC-C-CTTTATAGGGCACTCAATGTCCC-A

Query 1642          CTGAGATTGTGGCTCGCGCGG-GCCGGCTGACCGC-CAC-AGTAAAGGTCT--CC-CA-G
                    |+  |||+++    |     |-|||  |+++| ||- ||-  ||+  ||| --| -  -|
Sbjct 1639          C-ATGAT---ATTGCCGCTCGAGCCTCC---CGGCTAACGGCTA-CTGTCGAGCTTGTTG

Query 1695          GTCGATGG--GCGGA----TC-GATTGCGAGACC-CTTCTTGGTAACAAAACCTTTCGCA
                       | |  --|+++|----| -|| |||+ |  |- | |||||||| || |||||||| |
Sbjct 1691          CAAGGT-CCAG---ACCGCTTAGAGTGC-CGTACTGTGCTTGGTAATAAGACCTTTCGGA

Query 1747          CGTCGTTCGTTGACGGGGCGG-TCTTAGA-GACCAATGGCCCAGAG-CGCCACAATCTCT
                    |  || | ||||| || ||  -||||+||-|+| |||||||| |||- | +|   ||| |
Sbjct 1745          CAACGGTGGTTGATGGTGCCCATCTT-GAAG-CAAATGGCCCTGAGGAGT-ATGTTCTAT

Query 1804          CCTTCGATGCC---AGTCAGAGCACTATGGCCG-CTGG-CCCTTTCAGTCTCACCTATG-
                    | ||||| |||--- |||||+++ ||||||  |-| ||- |+   ||| ||||| ||||-
Sbjct 1802          CATTCGACGCCTCTCGTCAG---TCTATGGGGGGCCGGATC-GCACAGCCTCACATATGA

Query 1858          -CCGCCTCTGCAGCTGGGCTGGAGGT--G---CGCTATGTTGCTGCC-GGGCTTGACC--
                    -| +|+ |  | ||||| ||| ||||--|---  |+||+ |  || |- ||++++|  --
Sbjct 1857          GCT-C-ACCCCTGCTGGTCTGCAGGTCAGGATTTC-AT-CTAATGGCTTGG----AATTG

Query 1909          -ATCGGGCGGTTTTTGCCCCC-GGTGTTTCACCCCG-G-TCAGCCCCCGG-CGAGGTTAC
                    -|+| |+| ||+ || || ||-||++   | |||| -|- | ||+ ||||- |||||  |
Sbjct 1908          TA-CCG-CCGT-ATTCCCTCCCGG--CGGCGCCCCTAGCGCCGC-ACCGGGGGAGGTGGC

Query 1964          CGCCTTCTGCTCTGCCCTAT-ACAGGTTTAACCG-TGAGGCCCAGCGCCATTCGCTGATC
                     |||||||||   |||||+|-| || | |||| |-|+   |||| || || ||||| | |
Sbjct 1962          AGCCTTCTGCAGCGCCCT-TTATAGATATAACAGGT-TCACCCAACGGCACTCGCTAACC

Query 2022          GGTAACTTATGGTTCCATCCTGAGGGACTCATTGG-CCTCTTCGCCCCGTTTTCGCCCGG
                    |||   |||||||| || ||||||||+ |   |||-| ||||| ||||+|||    || |
Sbjct 2020          GGTGGATTATGGTTACACCCTGAGGG-GTTGCTGGGCATCTTCCCCCC-TTTCTCTCCTG

Query 2081          G-CATGTTTGGGAGTCGGCTAATCCATTCTGTGGCGAGAGCACACTT-TACACCCGTACT
                    |-||  | |||||||| ||||| ||||| ||||| ||| | ||+|||-|| ||||| || 
Sbjct 2078          GACACATCTGGGAGTCTGCTAACCCATTTTGTGGGGAGGGGAC-CTTGTATACCCGAACC

Query 2139          TGGTCGGAGG-T-TG----AT---GC--C--GTC----TCT-AGTCCAGCC-CGGCCTGA
                    |||||++|  -|-||---- |---||--|-- ||---- ||-|| |+ |||-| +|||| 
Sbjct 2137          TGGTC--AACATCTGGCTTCTCTAGCGACTTCTCCCCCCCTGAGGC-GGCCGCC-CCTGT

Query 2180          CTTAGGTTTTATGTCTGAGCCTTCTATACCTAG-TAGGGCCGCC----ACGCCT-AC-CC
                        | |  |    | | ||   |    || | - ++++|+ ||----|+|++|-||-  
Sbjct 2193          TCCGGCTGCTGCCCCGGGGCTGCCCCACCCCACCC----C-ACCTGTTA-G--TGACATT

Query 2233          TGGCGGCCCCTCTACCCCCC-CCTGCAC-CG-GACCC--TTC----C--CCCCCTCCCTC
                    |||+|+ + ||+++ || ||-||  || - |-| |||-- ||----|--| ||    |+|
Sbjct 2245          TGG-G-T-GCT---GCCACCACCCTCAGAGGAGTCCCAGATCGATGCGGCACCTGTGC-C

Query 2282          ---TG-CCC-----C-G-GCGCTTGC-T-G----A--G--CCGGCTTCTGGCGC---T--
                    ---||-|||-----|-|-  | ||||-|-|----|--|--|  ||| ||  | |---|--
Sbjct 2298          CCCTGTCCCTAAGACTGTTGGATTGCCTAGCCCCATTGTACTTGCTCCTCCCTCCCCTCT

Query 2316          ACC-GCCGGGGCCCCGGCCA---TAAC-TCACCAG-ACGG-CCCGGCAC-CGCCGCCTGC
                     ||- ||+   |+  |   |--- | |-|||||  - |+ - |  ||||-|| || || |
Sbjct 2358          TCCTTCC-CCCC-GTGCGTAAGCCACCATCACCCCCGC-CTTCTCGCACTCGTCGTCTCC

Query 2368          TCTTCACCTACCCGGATGGCTCTAAGGTATTCGCCGGC-T---CGCTGTTCGAGTCGACA
                    ||| |||||| || || ||| ||| |||||++++  ||- ---|| |||| || ||+| |
Sbjct 2414          TCTACACCTATCCTGACGGCGCTAGGGTAT----ATGCGGGGTCGTTGTTTGAATC-AGA

Query 2424          -TGCACG--TGGCTCGTTAACGCGTCTAATGTTGACCACCGCCCTGGCGGCGGGCTT-TG
                    -|| ++|--||||| |||||||| || |||   | |||||| ||||| ||+ ||| |-||
Sbjct 2469          CTGT--GACTGGCTAGTTAACGCCTCAAATCCGGGCCACCGTCCTGGAGG-TGGCCTCTG

Query 2480          CCATGCATTTTACCAAAGGTACCCCGCCTCCTT--TGATGC-TGCCTCT-TTT-GTGATG
                    ||| || ||||||||| | |++ ||+|    + --|  | |-   ||+   ||- | |||
Sbjct 2526          CCACGCCTTTTACCAACGCT--TCC-CAGAG-GCGTTTTACCCAACT-GAATTCATTATG

Query 2535          CGCGACGGCGCCGGCC-GCGTACACACTAACCCCCCGGCCAATAATTCACGCTGTCG-CC
                    || ||+||+|||   |-|| || || || ||||| || || || ||||| || ||+|-| 
Sbjct 2581          CGTGA-GG-GCCTTGCAGCATATACCCTGACCCCGCGCCCTATCATTCATGCAGT-GGCT

Query 2592          CCTGATTATAGGTTGGAACATAACCCAAAGAGGCTTGAGGCTGCTTATCGGGAAACTTGC
                    || || |||||| | || || || || |||||||||||||| || || ||||||||||||
Sbjct 2638          CCCGACTATAGGGTCGAGCAGAATCCGAAGAGGCTTGAGGCAGCGTACCGGGAAACTTGC

Query 2652          TCCCGCCTCGGCACCGCTGCATACCCGCTCCTCGGGACCGG-CATATACCAGGTGCCGAT
                    ||||| | |||||||||||| || |||||+ | |||  |||- ||||||||||| ||  |
Sbjct 2698          TCCCGTCGCGGCACCGCTGCCTATCCGCT-TTTGGGCTCGGGTATATACCAGGTCCCTGT

Query 2711          -CGGCCCCAGTTTTGACGCCTGGGAGCGGAACCACCGCCCCGGGGATGAGTTGTACCTT-
                    - | |+ ||||||||| |||||||| || || || |||||||| || |||+  |  |||-
Sbjct 2757          TAGTC-TCAGTTTTGATGCCTGGGAACGCAATCATCGCCCCGGCGACGAG-CTTTACTTG

Query 2769          CCTGAGCTTGCTGCCAG-ATGGTTTGAGGCCAATAGGCCGACC-C-GCCCGACTCTCACT
                     ||||||  |||||+||- ||||||||||| |||| |||+| |-|-|||+| | || |||
Sbjct 2815          ACTGAGCCCGCTGC-AGCTTGGTTTGAGGCTAATAAGCC-ATCGCAGCC-GGCGCTTACT

Query 2826          ATAACTGAGGATGTTG-CACGGACAGCGAATCTGGCCATCGAGCTTGACTCAGCCACAGA
                    |||||||||||+   |-| || || || ||||||||  | ||| ||||  | ||||||||
Sbjct 2872          ATAACTGAGGA-CACGGCTCGTACGGCCAATCTGGCATTAGAGATTGATGCCGCCACAGA

Query 2885          TGTCGGCCGGGCCTGTGCCGGCTGTCGGG-TCACCCCCGGCGTTGTTCAGTACCAGTTTA
                     || ||||| || |||||||||||+|   -||| ||| || ||||| || ||||||||||
Sbjct 2931          GGTTGGCCGTGCTTGTGCCGGCTG-CACTATCAGCCCGGGGGTTGTGCATTACCAGTTTA

Query 2944          CTGCAGGTG-TGCCTGG-ATCCGGCAAGTCCCGCTCTATCACC-CA-AGCCGATGTGGAC
                    |||| ||+|-|+|| ||- || ||||||||  | || ||+|| -||- |+ || || || 
Sbjct 2990          CTGCCGG-GGT-CCCGGGCTCGGGCAAGTCAAGGTCCAT-ACAACAGGG-AGACGTCGAT

Query 3000          GTTGTCGT-GGTCCCGACGCGTGAGTTGCGTAATGCCTGGCGCCGTCGCGGCTTTGCTGC
                    || || ||-|  |||+|| || ||| | ||||||   |||||||| || || ||||| ||
Sbjct 3046          GTGGTGGTTGTGCCC-ACCCGGGAGCTTCGTAATAGTTGGCGCCGCCGGGGTTTTGCGGC

Query 3059          TTTTACCCCGCATACTGCCGCCAGAGTCACCCAGGGGCGCCGGGTTGTCATTGATGAGGC
                    ||| || || || || || ||| | || ||    || ||||| ||||| |||||||||||
Sbjct 3105          TTTCACACCTCACACAGCGGCCCGTGTTACTATTGGTCGCCGCGTTGTGATTGATGAGGC

Query 3119          TCCATCCCTCCCCCCTCACCTGCTGCTGCTCCACATGCAGCGGGCCGCCACCGTCCACCT
                    ||| |||||||| || ||| |||||||||| |||||||| |||||| || | ||||| ||
Sbjct 3165          TCCGTCCCTCCCGCCGCACTTGCTGCTGCTACACATGCAACGGGCCTCCTCGGTCCATCT

Query 3179          TCTTGGCGACCCGAACCAGATCCCAGCCATCGACTTTGAGCACGCTGGGCTCGTCCCCGC
                     || |||||||| || ||||| || || || || ||||| || || || || ||||||||
Sbjct 3225          CCTCGGCGACCCAAATCAGATTCCTGCTATTGATTTTGAACATGCCGGCCTGGTCCCCGC

Query 3239          CATCAGGCCCGACTTAGGCCCCACC-TCCTGGTGGCATGTTACCCATCGCTGGCCTGCGG
                     ||| | |||||  |+ || ||| |-  ||||||||||||||| || ||||| || || |
Sbjct 3285          GATCCGTCCCGAGCT-TGCACCAACGAGCTGGTGGCATGTTACACACCGCTGCCCGGCAG

Query 3298          ATGTATGCGAGCTCATCCGTGGTGCATACCCCATGATCCAGACCACTAGCCGGGTT-CTC
                    |||| || ||||| || ||||| || ||||| | |||||||||||| || ||+  |-|| 
Sbjct 3344          ATGTGTGTGAGCTTATACGTGGGGCCTACCCTAAGATCCAGACCACGAGTCG-TGTGCTA

Query 3357          CGTTCGTTGTTCTGGGG-TGAGCCTGCCGTCGGGCAGAAACTAGTGTTCACCCAGGCGGC
                    || ||  |||| |||+ - || || ||| | || ||||| || || ||||| ||||| ||
Sbjct 3403          CGGTCCCTGTTTTGG-AACGAACCGGCCATTGGCCAGAAGCTGGTTTTCACGCAGGCTGC

Query 3416          CAAGCCCGCCAACCCCGGCT-CAG-TGACGGTCCACGAGGCGCAGGGCGCTACCTACACG
                     ||| | || ||+ || | |-|+|-| ||||| || ||||| ||||| || |||| ||||
Sbjct 3462          TAAGGCTGCTAA-TCCTGGTGC-GATCACGGTTCATGAGGCTCAGGGTGCCACCTTCACG

Query 3474          GAGACCACTATTATTGCCACAGCAGATGCCCGGGGCCTTATTCAGTCGTCTCGGGCTCAT
                    |||||||| || || ||||| || |||||  |||||||||||||||| || || ||||| 
Sbjct 3520          GAGACCACAATCATAGCCACGGCTGATGCTAGGGGCCTTATTCAGTCATCCCGAGCTCAC

Query 3534          GCCATTGTTGCTCTGACGCGCCACACTGAGAAGTGCGTCATCATT-GACGCACCAGGCCT
                    || || || || || || ||||||||||||||||| || ||+ ||-|| || || |||||
Sbjct 3580          GCTATAGTCGCACTCACCCGCCACACTGAGAAGTGTGTTAT-TTTAGATGCCCCCGGCCT

Query 3593          GCTTCGCGAGGTGGGCATCTCCGATGCAATCGTTAATAACTTTTTCCTCGCTGGTGGCGA
                     || |||||||| || || || ||||  || || |||||||||||||| |||||||| ||
Sbjct 3639          ACTGCGCGAGGTCGGTATTTCAGATGTGATTGTCAATAACTTTTTCCTTGCTGGTGGAGA

Query 3653          AATTGGTCACCAGCGCCCATCAGTTATTCCCCGTGGCAACCCTGACGC-CAATGTTGACA
                      |||| ||||| ||||| || || || || || || ||||| ||+ |- ||| | |  |
Sbjct 3699          GGTTGGCCACCACCGCCCCTCCGTGATACCTCGCGGTAACCCCGA-TCAGAATCTCGGGA

Query 3712          CCCTGGCTGCCTTCCCGCCGTCTTGCCAGATTAGTGCCTTCCATCAGTTGGCTGAGGAGC
                    | ||    || |||||||||||||||||||||||||||| ||| ||||||||||||||  
Sbjct 3758          CTCTACAGGCATTCCCGCCGTCTTGCCAGATTAGTGCCTACCACCAGTTGGCTGAGGAAT

Query 3772          TTGGCCACAGACC-TGTC-CCTGTTGCAGCTGTTCT-ACCACCCTGCCCCGAGCTCGAAC
                    | |||||| |+||- |+|-||||| || || ||+||-||| || ||||| ||||| || |
Sbjct 3818          TAGGCCACCG-CCCAG-CTCCTGTCGCCGCCGT-CTTACCCCCTTGCCCGGAGCTTGAGC

Query 3829          AGGGCCTTCTCTACCTGCCCCAGGAGCTCAC-CACCTGTGATAGTGTCGTAAC--ATTTG
                    ||||||| |||||| |||| || ||||| ||-  + |  ||||||||+||+  --|||||
Sbjct 3875          AGGGCCTGCTCTACATGCCACAAGAGCTTACTGT-GTCCGATAGTGT-GT-TGGTATTTG

Query 3886          AATTAACAGACATTGTGCACTGCCGCATGGCCGCCCCGAGCCAGCGCAAGGCCGTGCTGT
                    || | ||||| || || || ||||| |||||||| || |||||||| ||||| || || |
Sbjct 3932          AACTCACAGATATAGTCCATTGCCGTATGGCCGCTCCAAGCCAGCGAAAGGCTGTTCTCT

Query 3946          CCACACTCGTGGGCCGCTACGGCGGTCGCA---CAAAGCTCTACA--ATGCTTCCCACTC
                    | |||||++|| +| |       || || |---| ||++  || |--| ||  | || ||
Sbjct 3992          CAACACT--TGT-CGGGAGGTATGGCCGTAGAACGAA--ATTATATGAGGCGGCACATTC

Query 4001          TGATGTTCGCGACTCTCTCGCC-CGTTTTATCCCGGC-C-ATTGGCCCCGTACAGGTTAC
                     |||||||| || || || || - |||+ |||||++|-|-|| || || || ||||  ||
Sbjct 4047          AGATGTTCGTGAGTCCCTAGCTAGGTT-CATCCC--CACTATCGGGCCTGTTCAGGCCAC

Query 4058          AACTTGTGAATTGTACGAGCTAGTGGAGGCCATGGTCGAGAAGGGCCAGGATGGCTCCGC
                     || ||||| ||||| ||| | || ||||||||||| |||||||| ||||| ||||| ||
Sbjct 4104          CACATGTGAGTTGTATGAGTTGGTTGAGGCCATGGTGGAGAAGGGTCAGGACGGCTCTGC

Query 4118          CGTCCTTGAGCTTGATCTTTGCAACCGTGACGTGTCCAGGATCACCTTCTTCCAGAAAGA
                    |||||| |||||||| |||||||| |||||||| ||  | ||||| || ||||| || ||
Sbjct 4164          CGTCCTAGAGCTTGACCTTTGCAATCGTGACGTCTCGCGTATCACATTTTTCCAAAAGGA

Query 4178          TTGTAACAAGTTCACCACAGGTGAGACCATTGCCCATGGTAAAGTGGGCCAGGGCATCTC
                    ||| || || ||||| || |||||||| ||||||||||| || || |||||||| || ||
Sbjct 4224          TTGCAATAAATTCACAACTGGTGAGACTATTGCCCATGGCAAGGTTGGCCAGGGTATATC

Query 4238          GGCCTGGAGCAAGACCTTCTGCGCCCTCTTTGGCCCTTGGTTCCGCGCTATTGAGAAGGC
                    ||||||||| ||||||||||| ||||| |||||||| |||||||||||||| || || | 
Sbjct 4284          GGCCTGGAGTAAGACCTTCTGTGCCCTGTTTGGCCCGTGGTTCCGCGCTATAGAAAAAGA

Query 4298          TATTCTGGCCCTGCTCCC-TC-AGGGTGTGTTTTACGGTGATGCCTTTGATGACACCGTC
                     ||  |||||||||||||- |-|   |++ ||||| || || || | ||| ||  | || 
Sbjct 4344          GATATTGGCCCTGCTCCCGCCTAATAT--CTTTTATGGCGACGCTTATGAAGAGTCAGTG

Query 4356          TTCTCGGCGGCTGTGGCCGCAGCAAAGGCATCCATGGTGTTTGAGAATGACTTTTCTGAG
                    ||  | || |||||| | |  ||   | |||  ||||| ||||| ||||| ||||| || 
Sbjct 4402          TTTGCTGCCGCTGTGTCTGGGGCGGGGTCATGTATGGTATTTGAAAATGATTTTTCGGAA

Query 4416          TTTGACTCCACCCAGAATAACTTTTCTCTGGGTCTAGAGTGTG-C-TATTATGGAGGAGT
                    ||||||   || ||||| ||||| ||||| || || |||||||- -|+ +||||||||||
Sbjct 4462          TTTGACAGTACTCAGAACAACTTCTCTCTCGGCCTTGAGTGTGTGGT-C-ATGGAGGAGT

Query 4474          GTGGGATGCCGCAGTGGCTCATCCGCCT-GTATCACCTTATAAGGTCTGCGTGGATCTTG
                    | || ||||| |||||| | ||+    |-||| || ||  |  |||| || ||||| |||
Sbjct 4520          GCGGCATGCCCCAGTGGTTGAT-TAGGTTGTACCATCTGGTTCGGTCAGCCTGGATTTTG

Query 4533          CAGGCCCCGAAGGAGTCTCTGCGAGGGTTTT-GGAAGAAACACTCCGGTGAGCCCGGCAC
                    ||||| |||||||||||||| + ||||||||-||||||| ||||| |||||||| || ||
Sbjct 4579          CAGGCGCCGAAGGAGTCTCTT-AAGGGTTTTTGGAAGAAGCACTCTGGTGAGCCTGGTAC

Query 4592          TCTTCTATGGAATACTGTCTGGAATATGGCCGTT-ATTACCCACTGTTATGACTTCCGCG
                     ||||| ||||| || |||||||| |||||+| |-||  | |||||||| || ||||| |
Sbjct 4638          CCTTCTCTGGAACACCGTCTGGAACATGGC-GATTATAGCGCACTGTTACGAGTTCCGTG

Query 4651          ATTTTCAG-GTGGCTGCCTTTAAAGGTGATGATTCGATAGTGCTTTGCAGTGAGTATCGT
                    | ||||+|-|| || ||||| || |||||||||||| | || |||||||| || ||||| 
Sbjct 4697          ACTTTC-GCGTTGCCGCCTTCAAGGGTGATGATTCGGTGGTCCTTTGCAGCGACTATCGG

Query 4710          CAGAGTCCAGGA--GCTGCTGTCCTGATCGCCGGCTGTGGCT-TGAAGTTGAAGGTAGAT
                    |||||+||+| |--|| |||| | | || || ||||||||+ -| || |||||||| |||
Sbjct 4756          CAGAG-CC-GCAATGCGGCTGCCTTAATTGCAGGCTGTGG-GCTCAAATTGAAGGTCGAT

Query 4767          TTC-CGCCCGATCGGTTTGTATGCAGGTGTTGTGGTGGCCCCCGGCCTTGGCG-CGCTCC
                    |+ -|| || || ||  ||||||| || || |||||||||||+ |  |||| |-| || |
Sbjct 4813          T-ATCGTCCTATTGGGCTGTATGCTGGGGTGGTGGTGGCCCC-TGGTTTGGGGACACTGC

Query 4825          CTGATGTTGTGCGCTTCGCCGGCCGGCTTACCGAGAAGAATTGGGGCCCTGGCCCTGAGC
                    | || || ||||| || || || ||| |  | || |||||||||||||| |||||||| |
Sbjct 4871          CCGACGTGGTGCGTTTTGCTGGTCGGTTGTCTGAAAAGAATTGGGGCCCCGGCCCTGAAC

Query 4885          GGGCGGAGCAGCTCCGCCTCGCTGTTAGTGATTTCCTCCGCAAGCT-CACGAATGTAGCT
                    | || |||||||| || ||||||||| |||||||||| ||+| | |- |||||||| || 
Sbjct 4931          GTGCTGAGCAGCTGCGTCTCGCTGTTTGTGATTTCCTTCG-AGGGTTGACGAATGTTGCG

Query 4944          CAGATGTGTGTGGATGTTGTTTCCCGTGTTTATGGGGTTTCCCCTGGACTCGTTCATAAC
                    ||| | ||||| |||||||| ||||||||||| || ||   ||| || || || ||||||
Sbjct 4990          CAGGTTTGTGTTGATGTTGTGTCCCGTGTTTACGGAGTCAGCCCCGGGCTGGTACATAAC

Query 5004          CTGATTGGCATGCTACAGGCTGTTGCTGATGGCAAGGCACATTTCACTGAGTCAGTAAAA
                    || ||||||||||| ||| |  |||| ||||||||||| || ||||| ||| |  | |||
Sbjct 5050          CTTATTGGCATGCTGCAGACCATTGCCGATGGCAAGGCTCACTTCACAGAGACCATTAAA

Query 5064          CCAGTGCTCGAC-TTGACAAATTCAATCTTGTGTCGGGTGGAATGAATAACATGTCTTTT
                    || ||||| |||-||+|| ||||| ||| |    ||||  ||||||||||||||||||||
Sbjct 5110          CCTGTGCTTGACCTT-ACGAATTCCATCATACAGCGGGAAGAATGAATAACATGTCTTTT

Query 5123          GCTGCGCCCATGGGTTCGCGACCATGCGCCCTCGGCCTATTTTGTTGCTGCTCCTCATGT
                    ||  ||||||||||+++   |||||||||||| || || || ||||| || ||||| || 
Sbjct 5169          GCATCGCCCATGGG---ATCACCATGCGCCCTAGGGCTGTTCTGTTGTTGTTCCTCGTGC

Query 5183          TTTTGCCTATGCTGCCCGCGCCACCGCCCGGTCAGCCGTCTGGCCGCCGTCGTGGGCGGC
                    |||||||||||||||||||||||||| ||||||||||||||||||| || ||||||||||
Sbjct 5226          TTTTGCCTATGCTGCCCGCGCCACCGGCCGGTCAGCCGTCTGGCCGTCGCCGTGGGCGGC

Query 5243          GCAGCGGCGGTTCCGGCGGTGGTTTCTGGGGTGACCGGGTTGATTCTCAGCCCTTCGCAA
                    ||||||||||| ||||||||||||||||||||||| ||||||||||||||||||||||  
Sbjct 5286          GCAGCGGCGGTGCCGGCGGTGGTTTCTGGGGTGACAGGGTTGATTCTCAGCCCTTCGCCC

Query 5303          TCCCCTATATTCATCCAACCAACCCCTTCGCCCCCGATGTCACCGCTGCGGCC-GGGGCT
                    |||||||||||||||||||||||||||||||| ||||||||    |+ |  ||-||||||
Sbjct 5346          TCCCCTATATTCATCCAACCAACCCCTTCGCCGCCGATGTCGTTTC-ACAACCCGGGGCT

Query 5362          GGACCTCGTG-TTCGCCAACCCGCCCGACCAC-TCGGCTCCGCTTGGCGTGACCAGGCCC
                    ||| ||||+ - ||| ||+ ||||||  || |-| ||||||||||||||||||||| |||
Sbjct 5405          GGAACTCG-CCCTCGACA-GCCGCCCCGCCCCCTTGGCTCCGCTTGGCGTGACCAGTCCC

Query 5420          AGCGCCCCGCCGTTGCCTCACGTCGTAGACCTACCACAGCTGGGGCCGCGCCGCTAACCG
                    |||||||| ||| |||| | || ||| || || || |||||||||| |||||| | ||||
Sbjct 5463          AGCGCCCCTCCGCTGCCCCCCGCCGTCGATCTGCCCCAGCTGGGGCTGCGCCGTTGACCG

Query 5480          CGGTCGCTCCGGCCCATGACAC-CCCGCCAGTGCCTGATGTCGACTCCCGCGGCGCCATC
                    | ||  | ||||| | ||||||- || |+ ||||||||||| || || ||||| || |||
Sbjct 5523          CTGTATCACCGGCTCCTGACACAGCCCC-TGTGCCTGATGTTGATTCACGCGGTGCTATC

Query 5539          TTGCGCCGGCAGTATAACCTATCAACATCTCCCC-TT-ACCTCTTCCGTGGCCACCGGCA
                     ||||||||||||| || || ||+ +|  |||||- |-|| || || || ||| | ||||
Sbjct 5582          CTGCGCCGGCAGTACAATCTGTC-C-ACGTCCCCGCTCACGTCATCTGTCGCCTCGGGCA

Query 5597          CTAACCTGGTTCTTTATGCCGCCCCTCTTAGTCCGCTTTTACCCCTTCAGGACGGCACCA
                    | || |||||||| ||||| ||||| |||| ||| ||  | ||||||||||| |||||||
Sbjct 5640          CAAATCTGGTTCTCTATGCTGCCCCGCTTAATCCTCTCCTGCCCCTTCAGGATGGCACCA

Query 5657          ATACCCATATAATGGCCACGGAAGCTTCTAATTATGCCCAGTACCGGGTTGCCCGTGCCA
                    | || ||||| |||||||| || || || |||||||||||||| |||||||  || || |
Sbjct 5700          ACACTCATATTATGGCCACTGAGGCATCCAATTATGCCCAGTATCGGGTTGTTCGAGCTA

Query 5717          CAATCCGTTACCGCCCGCTGGTCCCCAATGCTGTCGGCGGTTACGCCATCTCCATCTCAT
                    | |||||||| |||||| |||| || ||||| || |||||||| || || || || || |
Sbjct 5760          CGATCCGTTATCGCCCGTTGGTGCCGAATGCAGTTGGCGGTTATGCTATTTCTATTTCTT

Query 5777          TCTGGCCACAGACCACCACCAC-CCCGACGTCCGTTGATATGAATTCAATAACCTCGACG
                    | ||||| || ||||| || ||-|||+|| || || || |||||||| || || || || 
Sbjct 5820          TTTGGCCTCAAACCACAACTACTCCC-ACCTCTGTCGACATGAATTCTATCACTTCCACT

Query 5836          GATGTTCGTATTTTAGTCCAGCCCGGCATAGCCTCTGAGCTTGTGATCCCAAGTGAGCGC
                    |||||| | ||||| || ||||||||||| ||||| ||| | || ||||| |||||||||
Sbjct 5879          GATGTTAGGATTTTGGTTCAGCCCGGCATTGCCTCCGAGTTAGTCATCCCTAGTGAGCGC

Query 5896          CTACACTATCGTAACCAAGGCTGGCGCTCCGTCGAGACCTCTGGGGTGGCTGAGGAGGAG
                    || ||||| || || |||||||||||||| || |||||| | || ||||| |||||||||
Sbjct 5939          CTCCACTACCGCAATCAAGGCTGGCGCTCTGTTGAGACCACGGGTGTGGCCGAGGAGGAG

Query 5956          GCTACCTCTGGTCTTGTTATGCTTTGCATACATGGCTCAC-TCGTAAATTCCTATACTAA
                    ||||| || ||||| || |||||||| || |||||||| |-|  |||+|||||| |||||
Sbjct 5999          GCTACTTCCGGTCTGGTAATGCTTTGTATTCATGGCTCTCCTGTTAA-TTCCTACACTAA

Query 6015          TACACCCTATACCGGTGCCCTCGGGCTGT-TGGACTTTGCCCTTGAGCTTGAGTTTCGCA
                    |||||| ||||| ||||| || |||||+ -| || |||||  | |||||||| ||| | |
Sbjct 6058          TACACCTTATACTGGTGCACTGGGGCT-CCTTGATTTTGCATTAGAGCTTGAATTTAGAA

Query 6074          ACCTTACCCCCGGTAACACCAA-TACGCGGGTCTCCCGTTATTCCAGCACTGCTCGCCAC
                    | || || ||||| |||||+||- || || || ||||| ||| ||||||| || || |||
Sbjct 6117          ATCTGACACCCGGGAACAC-AAACACCCGTGTTTCCCGGTATACCAGCACAGCCCGTCAC

Query 6133          CGCCTTCGTCGCGGTGCGGACGGGACTGCCGAGCTCACCACCACGGCTGCTACCCGCTTT
                    || || || |||||||| || |||||||| ||||| |||||||| || || || || || 
Sbjct 6176          CGGCTGCGCCGCGGTGCTGATGGGACTGCTGAGCTTACCACCACAGCAGCCACACGTTTC

Query 6193          ATGAAGGACCTCTATTTTACTAGTACTAATGGTGTCGGTGAGATCGGCCGCGGGATAGCC
                    ||||||||  |  |||||||| | || |||||||| |||||| | || || || || || 
Sbjct 6236          ATGAAGGATTTACATTTTACTGGCACGAATGGTGTTGGTGAGGTGGGTCGTGGCATCGCT

Query 6253          CTCACCCTGTTCAACCTTGCTGACACTCTGCTTGGCGGCCTGCCGACAGAATTGATTTCG
                    || ||  |||| || || |||||||| || || || ||  | ||||||||||||||||||
Sbjct 6296          CTGACATTGTTTAATCTCGCTGACACGCTTCTCGGTGGTTTACCGACAGAATTGATTTCG

Query 6313          TCGGCTGGTGGCCAGCTGTTCTACTCCCGTCCCGTTGTCTCAGCCAATGGCGAGCCGACT
                    ||||| || || || ||||| |||||||| || |||||||| |||||||||||||| || 
Sbjct 6356          TCGGCCGGGGGTCAACTGTTTTACTCCCGCCCTGTTGTCTCGGCCAATGGCGAGCCAACA

Query 6373          GTTAAGTTGTATACATCTGTAGAGAATGCTCAGCAGGATAAGGGTATTGCAATCCCGCAT
                    || ||||| || |||||||| |||||||| ||||| |||||||| ||| | ||||| || 
Sbjct 6416          GTAAAGTTATACACATCTGTTGAGAATGCGCAGCAAGATAAGGGCATTACCATCCCACAC

Query 6433          GACATTGACCTCGGAGAATCTCGTGTGGTTATTCAGGATTATGATAACCAACATGAACAA
                    || || || || || || || ||||||||||||||||||||||||||||| || || |||
Sbjct 6476          GATATAGATCTGGGTGACTCCCGTGTGGTTATTCAGGATTATGATAACCAGCACGAGCAA

Query 6493          GATCGGCCGACGCCTTCTCCAGCCCCATCGCGCCCTTTCTCTGTCCTTCGAGCTAATGAT
                    |||||||| || || || || ||||| || ||||||||||| || ||||| |||||||||
Sbjct 6536          GATCGGCCTACTCCGTCACCTGCCCCCTCCCGCCCTTTCTCAGTTCTTCGTGCTAATGAT

Query 6553          GTGCTTTGGCTCTCTCTCACCGCTGCCGAGTATGACCAGTCCACTTATGGCTCTTCGACT
                    || || |||||||| |||||||| || |||||||||||| | || ||||| || || ||+
Sbjct 6596          GTTCTGTGGCTCTCCCTCACCGCCGCTGAGTATGACCAGACTACGTATGGGTCGTCCAC-

Query 6613          GGCCCAGT-T-TATGTTTCTGACTCTGTGACCTTGGTTAATGTTGCGACCGGCGCGCAGG
                       ||+ |-|-||||| || ||| | || ||  | |||||||| || || || || ||||
Sbjct 6655          CAACC-CTATGTATGTCTCCGACACAGTCACGCTCGTTAATGTGGCCACTGGAGCCCAGG

Query 6671          CCGTTGCCCGGTCGCTCGATTGGACCAAGGTCACACTTG-ACGGTCGCCCCCTCTCCACC
                    | || ||||| || || |||||| | || || ||+||||-| || ||||||||  | |||
Sbjct 6714          CTGTGGCCCGCTCTCTTGATTGGTCTAAAGTTAC-CTTGGATGGCCGCCCCCTTACTACC

Query 6730          ATCCAGCAGTACTCGAAGACCTTCTTTGTCCTGCCGCTCCGCGGTAAGCTCTCTTTCTGG
                    || |||||||| || ||||| |||| |||||| ||||||||||| ||||| |||||||||
Sbjct 6773          ATTCAGCAGTATTCTAAGACATTCTATGTCCTTCCGCTCCGCGGGAAGCTGTCTTTCTGG

Query 6790          GAGGCAGGCACAACTAAAGCCGGGTACCCTTATAATTATAACACCACTGCTAGCGACCAA
                    ||||| || || ||||| ||||| ||||| ||||||||||| || |||||||| || ||+
Sbjct 6833          GAGGCTGGTACGACTAAGGCCGGTTACCCGTATAATTATAATACTACTGCTAGTGATCA-

Query 6850          CTGCTTG-TCGAGAATGCCGCCGGGCACCGGGTCGCTATTTCCACTTACACCACTAGCCT
                       ||||-| ||||| || ||||| ||||| ||||||||||| || || || |||||| |
Sbjct 6892          GATCTTGATTGAGAACGCGGCCGGCCACCGTGTCGCTATTTCTACCTATACTACTAGCTT

Query 6909          GGGTGCTGGTCCCGTC-TCCATTTCTGCGGT-TGCCGTTTTAGCCCCCCACTCTGCGCTA
                    |||||| ||+|||  |-|| || ||||||||- |+ ||  |||| || || || || || 
Sbjct 6952          GGGTGCCGG-CCCTACCTCGATCTCTGCGGTCGG-TGTACTAGCTCCACATTCGGCCCTC

Query 6967          GCATTGCTTGAGGATACCTTGGACTACCCTGCCCGCGCCCATACTTTTGATGATTTCTGC
                    ||  | || ||||| ||| | || ||||| |||||||| || ||||||||||||||||||
Sbjct 7010          GCCGTTCTAGAGGACACCGTTGATTACCCCGCCCGCGCTCACACTTTTGATGATTTCTGC

Query 7027          CCAGAGTGCCG-CCCCCTTGGCCTTCAGGGCTGCGCTTTCCAGTCTACTGTCGCTGAGCT
                    || ||||||||- |||+| ||  | ||||| || || |||||||||||| ||||||||||
Sbjct 7070          CCGGAGTGCCGTACCC-TCGGTTTGCAGGGTTGTGCATTCCAGTCTACTATCGCTGAGCT

Query 7086          TCAGCGCCTTAAGATGAAGGTGGGTAAAACTCGGGAGT-TGTA-GTTTATTTG-CTTGTG
                    |||||| ||||| |||||||| |||||||| |||||||-|  |- + +|||  - |||||
Sbjct 7129          TCAGCGTCTTAAAATGAAGGTAGGTAAAACCCGGGAGTCTTAATT-A-ATTCCTTTTGTG

Query 7143          CCCCC--C--TTCTTTCTGTTGCTT-ATTTCTCATTTCTGCGTTCCGCGCTCCCTGAAAA
                    |||||--|--  |||||| | ||||-|||||| |||||||| || ||||||||||| |||
Sbjct 7187          CCCCCTTCGCAGCTTTCTCTGGCTTTATTTCTTATTTCTGCTTTTCGCGCTCCCTGGAAA

Query 7198          AAAAAAAAA
                    |||||||||
Sbjct 7247          AAAAAAAAA
