# Supplementary material for: Pairwise Heuristic Sequence Alignment Algorithm Based on Deep Reinforcement Learning
Source: IEEE Open J Eng Med Biol. 2021 Jan 29;2:36–43. doi: 10.1109/OJEMB.2021.3055424 (PMC8901008; doi:10.1109/OJEMB.2021.3055424)
Supplement: Three supplementary materials are attached to the submitted manuscript. First, we offer the detailed process of the DQNalign in Supplementary material S1. Then, the additional figures and tables are listed in the Supplementary material S2. Finally, the alignment results of the DQNalign are attached  [file ojemb-3055424-mm.zip › OJEMB-3055424-MM/10022021082020_DQNalignOJEMB20210126SupplementaryS3/Supplementary S3/HEV_DDDQN/result20200712173946_0_18.txt]

DQNalign Project v1.0
Pairwise alignment algorithm with deep reinforcement learning based heuristic alignment agent
Sequence 1 : HEV_0, length : 7207
Sequence 2 : HEV_18, length : 7240

Alignment results:
Exact matches: 5381
Gaps: 631

Query 18            GTCGATGCCATGGAGGCCCATCAGTTTATTAAGGCTCCTGGCATCACTACTGCTATTGAG
                    ||||||||||||||||||||||| || ||||||||||||||||| |||||||| ||||||
Sbjct 0             GTCGATGCCATGGAGGCCCATCAATTCATTAAGGCTCCTGGCATTACTACTGCCATTGAG

Query 78            CAGGCTGCTCTAGCAGCGGCCAACTCTGCCCTGGCGAATGCTGTGGTAGTTAGGCC--TT
                    ||||||||||| || |||||||| || ||| |||||||||||||||| ||  ||||--||
Sbjct 60            CAGGCTGCTCTGGCTGCGGCCAATTCCGCCTTGGCGAATGCTGTGGTGGTCCGGCCGTTT

Query 136           TTCTCTCTCAC-CAGCAGATTGAGATCCTCATTAA--CCTAATGCAACCTCGCCAGCTTG
                    || ||||    -||++|   +||||| || |||||--    |||||||| || ||| | |
Sbjct 120           TTATCTCGTGTACA--AACC-GAGATTCTTATTAATTTT-GATGCAACCCCGGCAGTTGG

Query 193           TTTTCCGCCCCGAGGTTTTCTGGAATCATCCCATCCAGCGTGTCATCCATAACGAGCTGG
                    ||||||| || |||||  ||||||||||||| || ||||| || || ||||| ||  |||
Sbjct 175           TTTTCCGTCCTGAGGTGCTCTGGAATCATCCTATTCAGCGGGTTATACATAATGAATTGG

Query 253           AGCTTTACTGCCGCGCCCGCTCCGGCCGCTGTCTTGAAATTGGCGCCCATCCCCGCTCAA
                    | |  |||||||| |||||  |||||||||| || ||  |||| ||||| ||  | || |
Sbjct 235           AACAGTACTGCCGGGCCCGGGCCGGCCGCTGCCTGGAGGTTGGGGCCCACCCGAGATCCA

Query 313           TAAATGATAATCCTAATGTGGTCCACCGCTGCTTCCTCCGCCCTGTTGGGCGTGATGTTC
                    | ||||||||||| |||||  | ||| | ||||| ||  | || || || || ||||| |
Sbjct 295           TTAATGATAATCCCAATGTCCTGCACAGGTGCTTTCTTAGACCGGTCGGCCGAGATGTCC

Query 373           AGCGCTGGTATACTGCTCCCACTCGCGGGCCGGCTGCTAATTGCCGGCGTTCCGCGCTGC
                    | ||||||||  |||| ||||| ||||| || || || |||||||| || |||||| |||
Sbjct 355           AACGCTGGTACTCTGCCCCCACCCGCGGTCCTGCGGCCAATTGCCGCCGCTCCGCGTTGC

Query 433           GCGGGCTTCC-CGCTGCTGACCGCACTTACTGCCTCGACGGGTTTTCTGGCTGTA-ACTT
                    | || || ||-| |+|||||||||||||| ||| | || || || ||  ||||| - +||
Sbjct 415           GTGGTCTCCCTCCC-GCTGACCGCACTTATTGCTTTGATGGATTCTCCCGCTGTGCT-TT

Query 491           TCCCGCCGAGACTGGCATCGCCCTCTACTCCCTT-CATGATATGTCA-CCATCTGATGTC
                    | | || ||||| ||| | || || ||||| +||-|||||  |+|  -||| ||||||| 
Sbjct 473           TGCTGCAGAGACCGGCGTGGCTCTTTACTCT-TTGCATGACCT-TTGGCCAGCTGATGTT

Query 549           GCCGAGGCCATGTTCCGCCATGGTATGACGCGGCTCTATGCCGCCCTCCATCTTCCGCCT
                    || ||||| |||  ||||||||| ||||| || || ||||| |  || || ||||| |||
Sbjct 531           GCAGAGGCTATGGCCCGCCATGGGATGACACGCCTATATGCTGTACTACACCTTCCTCCT

Query 609           GAGGTCCTGCTGCCCCCTGGCACATATCGCACCGCA--TCGTATTTGCTAATTCATGACG
                    ||||| ||||| || || ||||| || | ||+| +|--|||||| | || || || ||||
Sbjct 591           GAGGTGCTGCTACCACCCGGCACTTACCACA-CA-ACTTCGTATCTCCTGATCCACGACG

Query 667           GT-A--G-GCGCGTTGTGGTGACGTATGAGGGTGATACTAGTGCTGGTTACAACCACGAT
                    | -|--|-||+|||||| +++|| |||||||||||||||||||| || ||||||||||||
Sbjct 649           GCGACCGTGC-CGTTGTA---ACTTATGAGGGTGATACTAGTGCGGGCTACAACCACGAT

Query 723           GTCTCCA-ACTTGCG-CTCCTGGATTAGAACCAC--CAAG-GTTACCGGAGACCATCCCC
                    || ||||-||||+||-   +|||||  | || ||-- || -|||   +++||||| || |
Sbjct 705           GTTTCCATACTT-CGTGCG-TGGATCCGCACTACTAAAATAGTTGGT---GACCACCCGC

Query 778           TCGTTATCGAGCGGGTTAGGGCCATTGGCTGCCACTTTGTTCTCTTGCTCACGGCAGCCC
                    | ||||| ||||| ||  |||||||||| || |||||||| ||  ||||||| |||||||
Sbjct 760           TGGTTATAGAGCGTGTGCGGGCCATTGGATGTCACTTTGTGCTGCTGCTCACCGCAGCCC

Query 838           CGGAGCCATCACCTATGCCTTATGTTCCTTACCCCCGGTCTACCGAGGTCTATGTCCGAT
                    | ||||| ||||||||||||||||| || ||||| || || || ||||| ||||| ||||
Sbjct 820           CTGAGCCGTCACCTATGCCTTATGTCCCCTACCCTCGTTCAACTGAGGTGTATGTACGAT

Query 898           CGATCTTCGGCCCGGGTGGCACCCCTTC-CTTATTCCCAACC-TCATGCTCCACTAAGTC
                    | || || ||||| |||||| |||| ||-|| +|||||  | - |+||||| ||||| ||
Sbjct 880           CTATATTTGGCCCTGGTGGCTCCCCATCTCTG-TTCCCGTCAGCC-TGCTCTACTAAATC

Query 956           GACCTTC-CATGCTGTCCCTGCCCATATTTGGGACCGTCTTATGCTGTTCGGGGCCACCT
                     |+||| -||||||||||| |  ||||| ||||| || |||||||| || || |||||| 
Sbjct 938           TA-CTTTTCATGCTGTCCCGGTTCATATCTGGGATCGGCTTATGCTTTTTGGTGCCACCC

Query 1015          TGGATGACCAAGCCTTTTGCTGCTC-CCGTTTAATGACCTACCTTCGCGGCATTAGCTAC
                    |||| || || || ||||| || ||-| | | +||||| ||||| || || |||||||||
Sbjct 997           TGGACGATCAGGCGTTTTGTTGTTCACGGCTC-ATGACTTACCTCCGTGGTATTAGCTAC

Query 1074          AAGGTCACTGTTGGTACCCTTGTGGCTAATGAAGGCTGGAATGCCTCTGAGGACGCCCTC
                    ||||||||||| ||  | || || ||||||||||| ||||| ||||||||||||||||| 
Sbjct 1056          AAGGTCACTGTCGGCGCGCTGGTCGCTAATGAAGGATGGAACGCCTCTGAGGACGCCCTT

Query 1134          ACAGCTGTTATCACTGCCGCCTACCTTACCATTTGCCACCAGCGGTATCTCCGCACCCAG
                    || || || |||||||| || || || || |||||||||||||| || ||||| ||||||
Sbjct 1116          ACTGCAGTGATCACTGCGGCTTATCTGACTATTTGCCACCAGCGCTACCTCCGAACCCAG

Query 1194          GCTATATCCAAGGGGATGCGTCGTCTGGAACGGGAGCATGCCCAGAAGTTTATAACACGC
                    || ||||||||||| ||||| ||  ||||    |||||||||||||| ||||| ||| | 
Sbjct 1176          GCGATATCCAAGGGTATGCGCCGGTTGGAGGTTGAGCATGCCCAGAAATTTATTACAAGG

Query 1254          CTCTACAGCTGGCTCTTCGAGAAGTCCGGCCGTGATTACATCCCTGGCCGTCAGTTGGAG
                    |||||||||||||| || ||||| || ||||||||||| || || ||||| ||| |  ||
Sbjct 1236          CTCTACAGCTGGCTATTTGAGAAATCTGGCCGTGATTATATTCCCGGCCGCCAGCTTCAG

Query 1314          TTCTACGCCCAGTGCAGGCGCTGGCTCTCCGCCGGCTTTCATCTTGA-TCCACGGGTG-T
                    ||||| || || ||| |||| ||||| || || || || ||||| ||- |||+|||||-|
Sbjct 1296          TTCTATGCACAATGCCGGCGGTGGCTATCTGCAGGTTTCCATCTCGACCCCA-GGGTGCT

Query 1372          TGGTTTTTGACGAGTC-G-GCCCCCTGCCATTGTAGGACCGCGATC-CGTAA-GGCGCTC
                    ||  +||||| || ||-|-||| ++|||| |||||||||     | - |+||-| |||  
Sbjct 1355          TGTC-TTTGATGAATCAGTGCCA--TGCCGTTGTAGGACGTTTTTGAAG-AAGGTCGCGG

Query 1427          -TCAAAGTTTTGCTGCTTCATGAAGTGGCTTGGTCAGGAGTGCACCTGCTTCCTTCAGCC
                    -|++|| || ||||| || |||  |||||| || |||||||||||||| ||  |  ||||
Sbjct 1411          GT--AAATTCTGCTGTTTTATGCGGTGGCTGGGGCAGGAGTGCACCTGTTTTTTGGAGCC

Query 1487          TGCAGAAGGCG-CCGTC---GGCGACCAGGGTCATGATAATGAAGCCTATGAGGGGTCCG
                     || |+|||  -     ---|| ||||| || ||||| || || ||||||||||| || |
Sbjct 1469          CGCCG-AGGGTTTTT-AGTTGGAGACCAAGGCCATGACAACGAGGCCTATGAGGGTTCTG

Query 1543          ATGTTGACCCTGCTGAGTCCGCCAT-TA--G-TGACATATCTGGGT-CCTATGTCGTCCC
                    | || ||||| || || +||  || -| --|-|| ++|+||+||||-||||||  |||| 
Sbjct 1525          AGGTCGACCCGGCCGAA-CCTGCACATCTTGATGT--T-TC-GGGTACCTATGCTGTCCA

Query 1598          T-GGCACT-GCCCTCCAACCGCTCTACCAG-GCCCTCGATCTCCCCGCTGAGATTGTGGC
                    |-||||| -|+| |    ||+|| || +||-|| ||  || ||||   ||| ||||  ||
Sbjct 1580          TGGGCACCAG-CTTGAGGCC-CTTTAT-AGAGCACTTAATGTCCCACATGATATTGCCGC

Query 1655          TCGCGCGGG-CCGGCTGACCGCCACAGTA-A-AAGGTCT-----CCCAGGTCGATGGGCG
                    ||| ||+  -|||||| || || || || -|-   |+ |----- ||||  || | +|+|
Sbjct 1637          TCGAGC-CTCCCGGCTAACGGCTACTGTCGAGCTTG-TTGCAAGTCCAGACCGCTT-G-G

Query 1706          GA-----T-CGATTGCGAGACCCTTCTTGGTAAC-AAAACCTTTCGCACGTCGTTCGTTG
                      -----|-|+++|| ++|+++|+||++||||| -|| ||||| || ||  || | ||||
Sbjct 1693          AGTGCCGTAC---TGT--G---C-TC--GGTAATAAAGACCTTCCGGACAACGGTGGTTG

Query 1759          ACGG-GGCGGTCTTAGAGACCAATGGCCCAGAGC-GCCACAATCTCTCCTTCGATGC-CA
                    | ||-| |  ||||  ||+| |||||||| ||||-| +|   ||| || || ||++|-| 
Sbjct 1741          ATGGCGCCCATCTTGAAG-CAAATGGCCCTGAGCAGT-ATGTTCTATCATTTGA--CGCC

Query 1816          GT-CAGAGCA--CTATGGCCG-CTGG-CCCTTTCAGTCTCAC-------CT-A-TGCCGC
                    +|-| | +||--||||||  |-| ||-| | +|+|| |||||-------||-|-  | ||
Sbjct 1796          -TCCCGT-CAGTCTATGGGGGCCGGGTCGCA-T-AGCCTCACTTATGAGCTCACCCCTGC

Query 1862          CTCTGCAGCTGGG-CTGGA--GG-T-TGC--G-CTATG-TTGCTGCCGGGGGGCT---T-
                    |  |+| |+  ||-| |||--  -| |  --|-||+ |-|||| +|||  |   |---|-
Sbjct 1853          CGGT-CTG-CAGGTCAGGATTTCATCTAATGGCCT-GGATTGCA-CCGCTGTATTCCCTC

Query 1905          GACCATCGGGCGGTTTT-T--G--CC---CCCGGTGTTTCACCCCGGT-CAGCCCCCGGC
                            | | + |  - --|--||---   |||| ++|| ||   |-|||| |||  +
Sbjct 1909          CCGGCGGCGCCC-CTAGCGCCGCACCGGGGGAGGTGG--CAGCCTTCTGCAGCGCCCTT-

Query 1956          GAGGT-TACCGC-C----T---TCTG-CT-C-TGCCCT-ATACAGGTT--TA-ACCGTGA
                    ++  |- |    -|----|--- |  -| -|-  | ||-|  ++||+|--  -|  || +
Sbjct 1964          --TATAGATATAACAGGTTCACCCCAACGGCACTCGCTGACT--GG-TGGATTATGGTT-

Query 2000          GGCCCAGCGCCATTCGCTGATCGGTAACTTATGGT-TCCAT-CCTGTGAGG-GA------
                     +++||++++|+++|+||||  |||  || ++|||-|| +|-||       - |------
Sbjct 2018          A---CA----C---C-CTGAGGGGTTGCTG--GGTATCT-TCCCCCCTTTCTCACCTGGG

Query 2049          CTCAT-T-GGCCTCTTCGCC-CCGTTTTCGCC---CGGGCA-TGT-TTGGGAGTCGGCTA
                    | |||-|-||  ||| |   -|| ||||    --- |||  -|+|-|    +++| |+ |
Sbjct 2064          CACATCTGGGAGTCTGCTAATCCATTTTGTGGGGAGGGGACCT-TGTATAC---CCG-AA

Query 2100          ---A-TCC-AT-TCT-G-TGGCGAG---AGCACACTTTA-CACCCGTACTT-GGTCGGA-
                    --- -|+|-| -|||-|-|+ +++ ---||+  ||+|| -|+|||  +|| -||+||| -
Sbjct 2119          CCTGGT-CAACATCTGGCT-T---TTCTAG-TGAC-TTCTC-CCCCC-CTGAGG-CGGCC

Query 2147          GG--TTGAT---GCC-GT---CTCTAGTCCAGCCCGG-CCTGACTT--A---G---GT--
                    | -- || |---|| - |---|+| +|    ||||  -|||+||+|--|---|---||--
Sbjct 2169          GCCCCTGTTCCGGCTGCTGCCC-CG-GGATTGCCCCACCCT-AC-TCCACCTGTTAGTGA

Query 2187          T-TTTATGTCTGGAGCCTTCTATACCT-AGTA-GGGCCGCC-ACGCCTA-----C-CCTG
                    |-|||  |++||  |||  | + +|||-||+|-||| | | -|+ +| |-----|-|||+
Sbjct 2225          TATTTGGG--TGCTGCCACCC-C-CCTCAG-AGGGGTCCCAGA-T-CGATGCGGCACCT-

Query 2235          GCGGCCCCTCTACCCC-C-CCCTGCACCGGACCCTTCCCCCCCTCCCTCTGCCCCGGCG-
                    | | ||||| | ||  - -|  |+ +++|||++++|+ + +++++||| +|||||   |-
Sbjct 2277          GTGCCCCCTGTTCCTAAGACTGT-T---GGA----T-T-G-----CCTA-GCCCCATTGT

Query 2291          -CTTGCTG-AGCCGGCTTCTGG-CGCTACCGCCGGGGCCCCGGCCATAACTCACCAGACG
                    -|||||| - +++++|++|   -| || ++ ||  + |||||  | |||  || || +| 
Sbjct 2321          ACTTGCTCCT-----C--CCCCCCCCTT--TCCTT-CCCCCGTGCGTAAGCCATCAT-CA

Query 2346          ACGGC-CCG----GCA-CCGCCGCCTGCTCTTCACCTACCCGGATGGCTCTAAGGTAT-T
                     |  |-|| ----|||-||| || || |||| |||||| || || ||| ||| |||||-|
Sbjct 2370          CCCCCGCCTTCTCGCACCCGTCGTCTCCTCTACACCTATCCTGACGGCGCTAGGGTATAT

Query 2398          -CGCCGGCTCGCTGTTCGAGTC-GACA-TG-CACGTGGCTCGTTAACGCGTCTAATGTT-
                    -|| +||    +|||| || ||-|++|-||- ||+||||| ||||| || || ||    -
Sbjct 2430          GCGG-GGTCAT-TGTTTGAATCAG--ATTGTGAC-TGGCTGGTTAATGCCTCAAACACCC

Query 2454          GA-CCACCGCCCTGGCGGCGGGCTTTGCCATGCATTTTACCAAAGGTA-CCCCG-CCTCC
                    |   ||||| ||||| || || ||||||||||| ||||||||  +|| -||| |-     
Sbjct 2483          GGGACACCGTCCTGGAGGTGGCCTTTGCCATGCCTTTTACCAGC-GTTTCCCAGAGGCGT

Query 2511          TTTGA-T-G-CTGCC-TC--TTTT-GTGATGCGCGACGGCGCGGCCGCGTACACACTAAC
                    |||+|- -|-|||  -||--| | -||||+| ||++| +++|+|| || || || || ||
Sbjct 2542          TTT-ACCCGACTGAATTCATTATGCGTGA-GGGC--CT---C-GCAGCATATACCCTGAC

Query 2564          CCCCCGGCCA-ATAATTCACGCTGTCGCCCCTGATTATA-GGTTGGAACATAACCCAAAG
                    ||| |+||| -|| ||||| || || || || || ||||-||||+|| || ||||| |||
Sbjct 2594          CCCGC-GCCCTATCATTCATGCAGTGGCTCCCGACTATAGGGTT-GAGCAGAACCCGAAG

Query 2622          AGGCTTGAGGCTGCTTATCGGGAAACTTGCTCCCG-CCTCGGCACCGCTGCATACCCGCT
                    ||||||||||| || ||||||||||||||||| ||-| |+||||||||||| || |||||
Sbjct 2652          AGGCTTGAGGCAGCGTATCGGGAAACTTGCTCTCGTCGT-GGCACCGCTGCCTATCCGCT

Query 2681          CCTCGGGACC-GGCATATACCAGGTGCCGATCGGCCCCAGTTTTGACGCCTGGGAGCGGA
                      |+|||  |-|| ||||||||||| ||  |  | | ||||||||| |||||||| || |
Sbjct 2711          TTT-GGGCTCGGGTATATACCAGGTCCCTGTTAGTCTCAGTTTTGATGCCTGGGAACGCA

Query 2740          ACCACCGCCCCGGGGATGAGTTGTACCTTCCTGAGCTTGCTGCCAGA-TGGTTTGAGGCC
                    | || |||||||| || ||| | || ||  ||||||  ||||+||| -||||||||||| 
Sbjct 2770          ATCATCGCCCCGGCGACGAGCTTTATCTGACTGAGCCCGCTG-CAGCCTGGTTTGAGGCT

Query 2799          AATAGGCCGAC-CCGCCCGACTCTCACTATAACTGAGGATGTTGCACGGACAGCGAATCT
                    |||| |||  |-| |+||| | || ||||||||||||||    || || || || || ||
Sbjct 2829          AATAAGCCCTCGCAG-CCGGCGCTTACTATAACTGAGGACACGGCTCGTACGGCCAACCT

Query 2858          GGCCATC-GAG-C--TTGACTCAGCCACAGATGTCGGCCGGGCCTGTGCCGGCTGTCGGG
                    ||+||| -|||- -- ||+|+|+|||||||| || ||||| || |||||||||||+|   
Sbjct 2888          GG-CATTAGAGATTGATG-C-C-GCCACAGAGGTTGGCCGTGCTTGTGCCGGCTG-CACT

Query 2913          -TCACCCCCGGCGTTGTTCAGTACCAGTTTACTGCAGGTGTGCCTGGATCCGGCAAGTCC
                    -| | ||| ||  |||| || || ||||||||||| || || || || || |||||||| 
Sbjct 2943          ATTAGCCCAGGGATTGTGCATTATCAGTTTACTGCCGGGGTCCCGGGCTCGGGCAAGTCA

Query 2973          CGCT-C-TATCACCCA---AGCCGAT-G-TGGGACGTTG-TCGTGGTCC-CGACGCGTGA
                     | |-|-||+|| +||---|| ||+|-|-|+|  +|| |-|+||+| ||-|++|+|| ||
Sbjct 3003          AGGTCCATA-CAA-CAGGGAGACG-TCGAT-GTG-GTGGTT-GT-GCCCAC--C-CGGGA

Query 3023          G-TTGCGTAAT-GCCTGGCGCCGTCGCGGCTTTGCTGCTTTTACCCCGCATACTGCCGCC
                    |-||+||||||-| +||||| || || || ||||| ||||| || || || || || |||
Sbjct 3053          GCTT-CGTAATAGT-TGGCGTCGCCGGGGTTTTGCGGCTTTCACGCCTCACACAGCGGCC

Query 3081          AGAGTCAC-CCAGGGGCGCCGGGTTGTCATTGATGAGGCTCCATCCCTCCCCCCTCACCT
                     | || ||-   || +||||| ||||| ||||||||||| ||||||||||| || || ||
Sbjct 3111          CGTGTTACTATCGGT-CGCCGCGTTGTGATTGATGAGGCCCCATCCCTCCCGCCGCATCT

Query 3140          GCTGCTGCTCCACATGCAGCGGGCCGCCACCGTCCACCTTCTTGGCGACCCGAACCAGAT
                    ||||||| | |||||||| |||||| || | ||||| || || |||||||| || |||||
Sbjct 3170          GCTGCTGTTACACATGCAACGGGCCTCCTCGGTCCATCTCCTCGGCGACCCAAATCAGAT

Query 3200          CCCAGCCATCGACTTTGAGCACGCTGGGC-TCGTCCCCGCCATCAGGCCCGA-CTTAG-G
                     || || || || |||||||| || +|||-| |||||||| ||| | |||||-|||+|-|
Sbjct 3230          TCCTGCTATTGATTTTGAGCATGCC-GGCTTGGTCCCCGCGATCCGCCCCGAGCTT-GCG

Query 3257          CCCCACCTCCTGGTGGCATGTTACCCATCGCTGGCCTGCGGATGTATGCGAGCTCATCCG
                    || +||   ||||||||| ||||| || ||||| || || || || |||||||| || ||
Sbjct 3288          CCA-ACGAGCTGGTGGCACGTTACACACCGCTGCCCGGCAGACGTGTGCGAGCTTATACG

Query 3317          TGGTGCATACCCCATGATCCAGACCACTAGCCGGGTTCTCCGTTCGTTG-TTCTG-GGGT
                    ||| || ||||| | |||||||||||| ||||| || || || ||  ||-||  |-  ++
Sbjct 3347          TGGAGCCTACCCTAAGATCCAGACCACGAGCCGTGTGCTACGGTCTCTGTTTTGGAAC--

Query 3375          GAGCCTGCCGTCGGGCAGAAACTAGTGTTCACCCAGGCGGCCAAGCCCGCCAACCCCGGC
                    || || ||| | || ||||| || || ||||| ||||| || ||| | || || +|| | 
Sbjct 3405          GAACCGGCCATTGGCCAGAAGCTGGTTTTCACGCAGGCTGCTAAGGCTGCTAAT-CCTGG

Query 3435          TCAG-TGACGGTCCACGAGGCGCAGGGCGCTACCTACACGGAGACCACTATTATTGCCAC
                    |  |-| ||||| || || || ||||| || |||| |||||||||||| ||||| |||||
Sbjct 3464          TGCGATCACGGTTCATGAAGCTCAGGGTGCCACCTTCACGGAGACCACAATTATAGCCAC

Query 3494          AGCAGATGCCCGGGGCCTTATTCAGTCGTCTCGGGCTCATGCCATTGTTGCTCTGACGCG
                     || || ||| |||||||||||||||| || |||||||| || || ||||| || || ||
Sbjct 3524          GGCTGACGCCAGGGGCCTTATTCAGTCATCCCGGGCTCACGCTATAGTTGCACTCACTCG

Query 3554          CCACACTGAGAAGTGCGTCATCATTGACGCACCAGGCCTGCTTCGCGAGGTGGGCATCTC
                    ||||||||||||||| || ||  | || || || |||||| | |||||||| || || ||
Sbjct 3584          CCACACTGAGAAGTGTGTTATTTTAGATGCCCCCGGCCTGTTGCGCGAGGTCGGTATTTC

Query 3614          CGATGCAATCGTTAATAACTTTTTCCTCGCTGGTGGCGAAATTGGTCACCAGCGCCCATC
                     ||||  || ||||| ||||||||||| |||||||| ||  | || ||||| ||||| ||
Sbjct 3644          GGATGTGATTGTTAACAACTTTTTCCTTGCTGGTGGAGAGGTCGGCCACCACCGCCCCTC

Query 3674          AGTTATTCCCCGTGGCAACCCTGACGC-CAATGTTGACAC-CCT--GGCTGCCTTCCCGC
                     || || ||||| |||||||| || +|- ||| | |  ||-   --||| +++|||||||
Sbjct 3704          TGTGATACCCCGCGGCAACCCCGAT-CAGAATCTCGGGACTTTACAGGCA---TTCCCGC

Query 3730          CGTCTTGCCAGATTAGTGCCTTCCATCAGTTGGCTGAGGAGCTTGGCCACAGACCTGTCC
                    ||||||||||||||||||||| ||| ||||||||||||||  | |||||| | || | ||
Sbjct 3760          CGTCTTGCCAGATTAGTGCCTACCACCAGTTGGCTGAGGAATTAGGCCACCGCCCGGCCC

Query 3790          CTGTTGCAGCTGT-TCTACCACCCTGCCCCGAGCTCGAACAGGGCCTTCTCTACCTGCCC
                    |||| || || ||-|+|||| || ||||| ||||| || |||||||| |||||| |||| 
Sbjct 3820          CTGTCGCTGCCGTCT-TACCCCCTTGCCCGGAGCTTGAGCAGGGCCTACTCTACATGCCA

Query 3849          CAGGAGCTCACCACCTGTGATAGTGTCGTA-ACATTTGAA-TTAACAGACATTGTGCACT
                    || ||||| ||    |  ||||||||  | -  +||||| -| +||||| || || ||||
Sbjct 3879          CAAGAGCTTACTGTGTCCGATAGTGTGTTGGTT-TTTGAGCTC-ACAGATATAGTCCACT

Query 3907          GCCGCATGGCCGCCCCGAGCCAGCGCAAGGCCGTGCTGTCCACACTCGTGGGCCGCTACG
                    | || ||||||||||| || ||||| ||||| || || || ||||| |||||  | || |
Sbjct 3937          GTCGTATGGCCGCCCCAAGTCAGCGAAAGGCTGTTCTCTCTACACTTGTGGGGAGGTATG

Query 3967          GCGGTC--GCACAAAGCTCTACAATGC-TTC-C-CACTCTGATGTTCGCGACT-CTCTCG
                    || || -- | ++|| +|+|| +||| -   -|-|| || |||||||| || |-||+| |
Sbjct 3997          GCCGTAGAACG--AAA-T-TAT-ATGAGGCGGCGCATTCAGATGTTCGTGAGTCCT-TAG

Query 4021          C-CCGTTTTATCCCGGCCAT-T-GGCCCCGTACAGGTTACAACTTGTGAATTGTACGAGC
                    |-  ||| +|||||  ++ |-|-|| || || ||||  || || ||||| ||||| ||| 
Sbjct 4051          CTAGGTTC-ATCCCCA--CTATCGGGCCTGTTCAGGCCACCACATGTGAGTTGTATGAGT

Query 4078          TAGTGGAGGCCATGGTCGAGAAGGGCCAGGATGGCTCCGCCGTCCTTGAGCTTGATCTTT
                    | || ||||||||||| |||||||| ||||| ||||| |||||||| |||||||||||||
Sbjct 4108          TGGTCGAGGCCATGGTGGAGAAGGGTCAGGACGGCTCTGCCGTCCTAGAGCTTGATCTTT

Query 4138          GCAACCGTGACGTGTCCAGGATCACCTTCTTCCAGAAAGATTGTAACAAGTTCACCACAG
                    |||| |||||||| ||  | ||||| || ||||| || ||||| || ||||| || || |
Sbjct 4168          GCAATCGTGACGTCTCGCGTATCACATTTTTCCAAAAGGATTGCAATAAGTTTACAACTG

Query 4198          GTGAGACCATTGCCCATGGTAAAGTGGGCCAGGGCATCTCGGCCTGGAGCAAGACCTTCT
                    ||||||| || |||||||| || || |||||||| || ||||||||||||||||||||||
Sbjct 4228          GTGAGACTATAGCCCATGGCAAGGTTGGCCAGGGTATATCGGCCTGGAGCAAGACCTTCT

Query 4258          GCGCCCTCTTTGGCCCTTGGTTCCGCGCTATTGAGAAGGCTATTCTGGCCCTGCTCCCTC
                    ||||||| || ||||| |||||||||||||| || || |  ||  ||||||||||||| |
Sbjct 4288          GCGCCCTGTTCGGCCCGTGGTTCCGCGCTATAGAAAAAGAAATATTGGCCCTGCTCCCGC

Query 4318          AGGGTGTGTTTTACGGTGATGCCTT-TGATGA--CACC-GTCTTCTCGGCGG-CT-G-TG
                        | | ||||| || || |+|||-||| ||--||+ -|| | ||+| || - |- -||
Sbjct 4348          CTAATATTTTTTATGGCGACG-CTTATGAGGAGTCA-GTGTTTGCT-GCCGCTGTGTCTG

Query 4371          GCCGC-AGCAAAGGCATCCATGGTGTTTGAGAATGACTTTTCTGAGTTTGACTCCACCCA
                    | +||- |  ++++|||  ||||| ||||| ||||| || || |||||||||   || ||
Sbjct 4405          GG-GCGGGGT----CATGTATGGTATTTGAAAATGATTTCTCGGAGTTTGACAGTACTCA

Query 4430          GAATAACTTTTCTCTGGGTC-T-AGAGTGTGCTATTATGGAGGAGTGTGGGATGCCGCAG
                    |||||| || ||||| ||||-|-|| ||||| | ++||||||||||| || ||||| || 
Sbjct 4460          GAATAATTTCTCTCTCGGTCTTGAGTGTGTGGTC--ATGGAGGAGTGCGGCATGCCCCAA

Query 4488          TGGCT-CATCCGCCTGTATCACCTTAT-AAGGTCTGCGTGGATCTTGCAGGCCCCGAAGG
                    ||| |-  |  | +|||| || || +    |||| || ||||| |||||||| |||||||
Sbjct 4518          TGGTTGATTAGGT-TGTACCATCTG-GTTCGGTCAGCCTGGATTTTGCAGGCGCCGAAGG

Query 4546          AGTCTCTGCGA-GGGTTTTGGAAGAAACACTCCGGTGAGCCCGGCACTCTTCTATGGAAT
                    |||| || + |-|| ||||||||||| ||||| |||||||||||||| ||||| ||||||
Sbjct 4576          AGTCCCTT-AAGGGTTTTTGGAAGAAGCACTCTGGTGAGCCCGGCACCCTTCTCTGGAAT

Query 4605          ACTGTCTGGAATATGGCCGTTATTA-CCCACTGTTATGACTTCCGCGATTTTCAGGTGGC
                    || |||||||| |||||  |||+||-| || ||||| || ||||| || ||||  || ||
Sbjct 4635          ACCGTCTGGAACATGGCGATTA-TAGCGCATTGTTACGAGTTCCGTGACTTTCGCGTTGC

Query 4664          TGCCTTTAAAGGTGATGATTCGATAGTGCTTTGCAGTGAGTATCGTCAGAGTC-CAGGA-
                     ||||| || |||||||||||| | |||||||| || || || || ||||| |-||++|-
Sbjct 4694          CGCCTTCAAGGGTGATGATTCGGTGGTGCTTTGTAGCGACTACCGGCAGAGCCGCA--AT

Query 4722          GCTGCTGTCCTGATC-GCCGGCTGT-GGCTTGAAGTTGAAGGTAGATTTCCGCCCGATCG
                    || ||||+||| |  -|| ||||||-|||| +|| |||||||| |||| |||||| || |
Sbjct 4752          GCGGCTG-CCTTAATTGCAGGCTGTGGGCTC-AAATTGAAGGTCGATTACCGCCCTATTG

Query 4780          GTTTGTATGCAGGTGTTGTGGTGGCCCCCGGCCT-TGGCGCGCTCCCTGATGTTGTGCGC
                    |  |||| || || || ||||||||||| ||  |- || +| || |||||||| ||||| 
Sbjct 4810          GGCTGTACGCTGGGGTGGTGGTGGCCCCTGGTTTAGGGA-CACTGCCTGATGTGGTGCGT

Query 4839          TTCGCCGGCCGGCT-TACCGAGAAGAATTGGGGCCCTGGCCCTGAGCGGGCGGAGCAGCT
                    || || || ||| |-|  +|| |||||||||||||| |||||||| || || ||||||||
Sbjct 4869          TTTGCTGGTCGGTTGTCT-GAAAAGAATTGGGGCCCCGGCCCTGAACGCGCTGAGCAGCT

Query 4898          CCGCCTCGCTGTTAGTGATTTCCTCCGCA-AGCTCACGAATGTAGCTCAGATGTGTGTGG
                     || ||||| ||| |||||||||| ||+|- | | |||||||| || ||| | ||||| |
Sbjct 4928          GCGTCTCGCCGTTTGTGATTTCCTTCG-AGGGTTGACGAATGTCGCGCAGGTCTGTGTTG

Query 4957          ATGTTGTTTCCCGTGTTTATGGGGTTTCCCCTGGACTCGTTCATAACCTGATTGGCATGC
                    ||||||| |||||||| || || ||   ||| || || || |||||||| ||||||||||
Sbjct 4987          ATGTTGTGTCCCGTGTCTACGGAGTCAGCCCCGGGCTGGTACATAACCTTATTGGCATGC

Query 5017          TACAGGCTGTTGCTGATGGCAAGGCACA-TTTCACTGAGT-CAGTAAAACCAGTGCTCGA
                    | ||| || | || ||||||||||| ||-|||+|| ||| -||+| ||||| ||||| ||
Sbjct 5047          TGCAGACTATCGCCGATGGCAAGGCCCACTTT-ACAGAGACCA-TTAAACCTGTGCTTGA

Query 5074          -CTTGACAAATTCAATC-TTGTGTCGGGTGGAATGAATAACATGTCTTTTGCTGCGCCCA
                    -|||+|| ||||| |||-|   |+|||| |||||||||||||||||||||||  ||||||
Sbjct 5105          CCTT-ACGAATTCCATCATACAG-CGGGAGGAATGAATAACATGTCTTTTGCACCGCCCA

Query 5133          TGGGTTCGCGACCATGCGCCCTCGGCCTATTTTGTTGCTGCTCCTCATGTTTTTGCCTAT
                    |||| |++|+|||||||||||| || || || ||||| || ||||| || || |||||||
Sbjct 5163          TGGGAT--C-ACCATGCGCCCTAGGGCTGTTCTGTTGTTGTTCCTCGTGCTTCTGCCTAT

Query 5193          GCTGCCCGCGCCACCGCCCGGTCAGCCGTCTGGCCGCCGTCGTGGGCGGCGCAGCGGCGG
                    |||||||||||||||| |||| |||||||||||||| |||||||||||||||||||||||
Sbjct 5220          GCTGCCCGCGCCACCGGCCGGCCAGCCGTCTGGCCGTCGTCGTGGGCGGCGCAGCGGCGG

Query 5253          TTCCGGCGGTGGTTTCTGGGGTGACCGGGTTGATTCTCAGCCCTTCGCAATCCCCTATAT
                    | ||||||||||||||||||||||| ||||||||||||||||||||||  ||||||||||
Sbjct 5280          TACCGGCGGTGGTTTCTGGGGTGACAGGGTTGATTCTCAGCCCTTCGCCCTCCCCTATAT

Query 5313          TCATCCAACCAACCCCTTCGCCCCCGATGTCACCGCTGCGGCC-GGGGCTGGACCTCGTG
                    |||||||||||||||||||||| ||||||||    |+ |  ||-||||||||| ||||+ 
Sbjct 5340          TCATCCAACCAACCCCTTCGCCGCCGATGTCGTTTC-ACAACCCGGGGCTGGAGCTCG-C

Query 5372          -TTCGCCAACCCGCCCGACCAC-TCGGCTCCGCTTGGCGTGACCAGGCCCAGCGCCCCGC
                    - ||| ||+ ||||||  || |-| ||||||||||||||||||||| ||||||||||| |
Sbjct 5398          CCTCGACA-GCCGCCCCGCCCCCTTGGCTCCGCTTGGCGTGACCAGTCCCAGCGCCCCTC

Query 5430          CGTTGCCTCACGTCGTAGACCTACCACAGCTGGGGCCGCGCCGCTAACCGCGGTCGCTCC
                    || |||| | || ||| || || || |||||||||| |||||| | ||||| ||  | ||
Sbjct 5457          CGCTGCCCCCCGCCGTCGATCTGCCCCAGCTGGGGCTGCGCCGTTGACCGCTGTATCACC

Query 5490          GGCCCATGACAC-CCCGCCAGTGCCTGATGTCGACTCCCGCGGCGCCATCTTGCGCCGGC
                    ||| | ||||||- || | +|| |||||||| || || |||||||| ||  |||||||||
Sbjct 5517          GGCTCCTGACACAGCCCCT-GTACCTGATGTTGATTCACGCGGCGCTATTCTGCGCCGGC

Query 5549          AGTATAAC-CT--ATCAA-CATCTCCCCTTACCTCTTCCGTGGCCACCGGCACTAACCTG
                    ||||+++|- |-- ||+ -| || || ||||| || ||||| ||| | || || || |||
Sbjct 5576          AGTA---CAATTTGTC-CACGTCCCCGCTTACGTCATCCGTTGCCTCGGGTACAAATCTG

Query 5605          GTTCTTTATGCCGCCCCTCTTAGTCCGCT-TTTACCCCTTCAGGACGGCACCAATACCCA
                    ||||||||||| ||||| |||| ||| ||- ||+||||||||||| |||||||| || ||
Sbjct 5632          GTTCTTTATGCTGCCCCGCTTAATCCTCTCCTT-CCCCTTCAGGATGGCACCAACACTCA

Query 5664          TATAATGGCCACGGAAGCTTCTAATTATGCCCAGTACCGGGTTGCCCGTGCCACAATCCG
                    ||| |||||||| || || ||||||||||||||||| |||||||  || || || |||||
Sbjct 5691          TATTATGGCCACTGAGGCATCTAATTATGCCCAGTATCGGGTTGTTCGAGCTACGATCCG

Query 5724          TTACCGCCCGCTGGTCCCCAATGCTGTCGGCGGTTACGCCATCTCCATCTCATTCTGGCC
                    ||| |||||| |||| || || ||||| |||||||| || || || ||||| || |||||
Sbjct 5751          TTATCGCCCGTTGGTGCCGAACGCTGTTGGCGGTTATGCTATTTCTATCTCTTTTTGGCC

Query 5784          ACAGACCACCACCACCCCGACGTCCGTTGATATGAATTCAATAACCTCGACGGATGTTCG
                     || ||||| || || || || || |||||||||||||| || || || || |||||| |
Sbjct 5811          TCAAACCACAACTACTCCAACTTCTGTTGATATGAATTCCATTACTTCCACTGATGTTAG

Query 5844          TATTTTAGTCCAGCCCGGCATAGCCTCTGAGCTTGTGATCCCAAGTGAGCGCCTACACTA
                     ||||| || |||||||| || ||||| ||| | || ||||| ||||||||||| |||||
Sbjct 5871          GATTTTGGTTCAGCCCGGTATTGCCTCCGAGTTAGTCATCCCTAGTGAGCGCCTCCACTA

Query 5904          TCGTAACCAAGGCTGGCGCTCCGTCGAGACCTCTGGGGTGGCTGAGGAGGAGGCTACCTC
                     || || |||||||||||||| || |||||| | || ||||| |||||||||||||| ||
Sbjct 5931          CCGCAATCAAGGCTGGCGCTCTGTTGAGACCACGGGTGTGGCCGAGGAGGAGGCTACTTC

Query 5964          TGGTCTTGTTATGCTTTGCATACATGGCTCACTCGTAAATTCCTATACTAATACACCCTA
                     ||||| || ||||||||||| ||||| || |  || |||||||||||||||||||| ||
Sbjct 5991          CGGTCTGGTAATGCTTTGCATTCATGGTTCTCCTGTTAATTCCTATACTAATACACCTTA

Query 6024          TACCGGTGCCCTCGGGCTGT-TGGACTTTGCCCTTGAGCTTGAGTTTCGCAACCTTACCC
                    ||| ||||| || |||||+ -| || |||||  | |||||||| ||| | || || || |
Sbjct 6051          TACTGGTGCACTGGGGCT-CCTTGATTTTGCATTAGAGCTTGAATTTAGAAATCTGACAC

Query 6083          CCGGTAACACCAA-TACGCGGGTCTCCCGTTATTCCAGCACTGCTCGCCACCGCCTTCGT
                    |||| |||||+||- || || || ||||| ||| ||||||| || || ||||| || || 
Sbjct 6110          CCGGGAACAC-AAACACCCGTGTTTCCCGGTATACCAGCACAGCCCGTCACCGGCTGCGA

Query 6142          CGCGGTGCGGACGGGACTGCCGAGCTCACCACCACGGCTGCTACCCGCTTTATGAAGGAC
                    |||||||| || |||||||| |||||||||||||| || || || || ||||||||||| 
Sbjct 6169          CGCGGTGCTGATGGGACTGCTGAGCTCACCACCACAGCAGCCACACGTTTTATGAAGGAT

Query 6202          CTCTATTTTACTAGTACTAATGGTGTCGGTGAGATCGGCCGCG-GG-ATAGCCCTCACCC
                     |  |||||||| | || || ||||| |||||| |+|| + ||-||-|| || || ||  
Sbjct 6229          TTGCATTTTACTGGCACGAACGGTGTTGGTGAGGT-GGG-TCGTGGCATCGCTCTGACAT

Query 6260          TGTTCAACCTTGCTGACACTCTGCTTGGCGGCCTGCCGACAGAATTGATTTCGTCGGCTG
                    |||| || || ||||| || || || || ||  | ||||||||||||||||||||||| |
Sbjct 6287          TGTTTAATCTCGCTGATACGCTTCTCGGTGGTTTACCGACAGAATTGATTTCGTCGGCCG

Query 6320          GTGGCCAGCTGTTCTACTCCCGTCCCGTTGTCTCAGCCAATGGCGAGCCGACTGTTAAGT
                    | || |||||||| |||||||| || ||||||||||||||||||||||| || || ||||
Sbjct 6347          GGGGTCAGCTGTTTTACTCCCGCCCTGTTGTCTCAGCCAATGGCGAGCCAACAGTAAAGT

Query 6380          TGTATACATCTGTAGAGAATGCTCAGCAGGATAAGGGTATTGCAATCCCGCATGACATTG
                    | ||||||||||| ||||| || ||||| |||||||| ||| | ||||| || || || |
Sbjct 6407          TATATACATCTGTTGAGAACGCGCAGCAAGATAAGGGCATTACCATCCCACACGATATAG

Query 6440          ACCTCGGAGAATCTCGTGTGGTTATTCAGGATTATGATAACCAACATGAACAAGATCGGC
                    |  | || || || ||||||||||| ||||||||||||||||| || || ||||||||||
Sbjct 6467          ATTTGGGTGACTCCCGTGTGGTTATCCAGGATTATGATAACCAGCACGAGCAAGATCGGC

Query 6500          CGACGCCTTCTCCAGCCCCATCGCGCCCTTTCTCTGTCCTTCGAGCTAATGATGTGCTTT
                    | || || || || ||||| || ||||||||||| || ||||| || |||||||| || |
Sbjct 6527          CTACCCCGTCACCTGCCCCCTCCCGCCCTTTCTCAGTTCTTCGTGCCAATGATGTTCTGT

Query 6560          GGCTCTCTCTCACCGCTGCCGAGTATGACCAGTCCACTTATGGCTCTTCGACTGGCCCAG
                    ||||||| |||||||| || ||||| |||||| | || ||||| || || ||+   ||+ 
Sbjct 6587          GGCTCTCCCTCACCGCCGCTGAGTACGACCAGACTACATATGGGTCGTCCAC-CAACC-C

Query 6620          T-T-TATGTTTCTGACTCTGTGACCTTGGTTAATGTTGCGACCGGCGCGCAGGCCGTTGC
                    |-|-||||| || ||| | || ||  | |||||||| || || || || ||||| |||||
Sbjct 6645          TATGTATGTCTCCGACACGGTCACGCTCGTTAATGTGGCCACTGGTGCTCAGGCTGTTGC

Query 6678          CCGGTCGCTCGATTGGACCAAGGTCACACTTG-ACGGTCGCCCCCTCTCCACCATCCAGC
                    ||| || ||||||||| | || || ||+||||-| || ||||||||  | || || ||||
Sbjct 6705          CCGCTCTCTCGATTGGTCTAAAGTTAC-CTTGGATGGCCGCCCCCTTACTACTATTCAGC

Query 6737          AGTACTCGAAGACCTTCTTTGTCCTGCCGCTCCGCGGTAAGCTCTCTTTCTGGGAGGCAG
                    |||| || ||||| |||| |||||| ||||| ||||| ||||| ||||| |||||||| |
Sbjct 6764          AGTATTCTAAGACATTCTATGTCCTCCCGCTTCGCGGGAAGCTGTCTTTTTGGGAGGCTG

Query 6797          GCACAACTAAAGCCGGGTACCCTTATAATTATAACACCACTGCTAGCGACCAACTGCTTG
                    |||| || || ||||| ||||| ||||||||||| || |||||||| || |||+   |||
Sbjct 6824          GCACTACCAAGGCCGGCTACCCGTATAATTATAATACTACTGCTAGTGATCAA-ATTTTG

Query 6857          -TCGAGAATGCCGCCGGGCACCGGGTCGCTATTTCCACTTACACCACTAGCCTGGGTGCT
                    -| ||||| || ||||| ||||| ||||||||||| || || || |||||  ||||||| 
Sbjct 6883          ATTGAGAACGCGGCCGGCCACCGTGTCGCTATTTCTACCTATACTACTAGTTTGGGTGCC

Query 6916          GGTCCCGTC-TCCATTTCTGCGGT-TGCCGTTTTAGCCCCCCACTCTGCGCTAGCATTGC
                    |||||+  |-|| || ||||||||- |+ ||| ||||||| ||||| || || ||+ +||
Sbjct 6943          GGTCC-TACCTCGATCTCTGCGGTCGG-TGTTCTAGCCCCACACTCGGCCCTCGC-C-GC

Query 6974          T-T-GAGGATACCTTGGACTACCCTGCCCGCGCCCATACTTTTGATGATTTCTGCCCAGA
                    |-|-||||| ||| | || ||||| |||||||| || |||||||||||||| ||||| ||
Sbjct 6999          TCTAGAGGACACCGTTGATTACCCCGCCCGCGCTCACACTTTTGATGATTTTTGCCCGGA

Query 7032          GTGCCG-CCCCCTTGGCCTTCAGGGCTGCGCTTTCCAGTCTACTGTCGCTGAGCTTCAGC
                    ||||||- |||+| ||  | ||||| || || |||||||||||| |||||||||||||||
Sbjct 7059          GTGCCGTACCC-TCGGTTTGCAGGGTTGTGCATTCCAGTCTACTATCGCTGAGCTTCAGC

Query 7091          GCCTTAAGATGAAGGTGGGTAAAACTCGGGAGT-TGTAGTTTATT-TGCTTGTGCCCCC-
                    | ||||| |||||||| |||||||| |||||||-|+|| || |||-   ||||||||||-
Sbjct 7118          GTCTTAAAATGAAGGTAGGTAAAACCCGGGAGTCT-TAATTAATTCCTTTTGTGCCCCCT

Query 7148          -CTT-CTTTC-TGTTGCTT-ATTTCTCATTTCTGCGTTCCGCGCTCCCTGAAAAAAAAAA
                    -| |- || |-| | ||||-|||||| ||||||||   |||||||||||| |||||||||
Sbjct 7177          TCGTAGTTCCCTCTGGCTTTATTTCTTATTTCTGCTCCCCGCGCTCCCTGGAAAAAAAAA

Query 7204          AAA
                    |||
Sbjct 7237          AAA
