# Supplementary material for: Pairwise Heuristic Sequence Alignment Algorithm Based on Deep Reinforcement Learning
Source: IEEE Open J Eng Med Biol. 2021 Jan 29;2:36–43. doi: 10.1109/OJEMB.2021.3055424 (PMC8901008; doi:10.1109/OJEMB.2021.3055424)
Supplement: Three supplementary materials are attached to the submitted manuscript. First, we offer the detailed process of the DQNalign in Supplementary material S1. Then, the additional figures and tables are listed in the Supplementary material S2. Finally, the alignment results of the DQNalign are attached  [file ojemb-3055424-mm.zip › OJEMB-3055424-MM/10022021082020_DQNalignOJEMB20210126SupplementaryS3/Supplementary S3/HEV_DDDQN/result20200712173946_0_19.txt]

DQNalign Project v1.0
Pairwise alignment algorithm with deep reinforcement learning based heuristic alignment agent
Sequence 1 : HEV_0, length : 7207
Sequence 2 : HEV_19, length : 7207

Alignment results:
Exact matches: 5069
Gaps: 996

Query 16            TGGTCGATGCCATGGAGGCCCATCAGTTTATTAAGGCTCCTGGCATCACTACTGCTATTG
                    |++||||||||||||||||||||||||| ||||||||||||||||| |||||||| ||||
Sbjct 0             T--TCGATGCCATGGAGGCCCATCAGTTCATTAAGGCTCCTGGCATTACTACTGCCATTG

Query 76            AGCAGGCTGCTCTAGCAGCGGCCAACTCTGCCCTGGCGAATGCTGTGGTAGTTAGGCC--
                    ||||||||||||| || ||||||||||| ||| |||||||||||||||| ||| ||||--
Sbjct 58            AGCAGGCTGCTCTGGCTGCGGCCAACTCCGCCTTGGCGAATGCTGTGGTGGTTCGGCCGT

Query 134           TTTTCTCTCTCAC-CAGCAGATTGAGATCCTCATTAACCTAATGCAACCTCGCCAGCTTG
                    |||| ||||    -||++|  +||||||||| |||||  | |||||||| || ||| | |
Sbjct 118           TTTTATCTCGTGTACA--AAC-TGAGATCCTTATTAATTTGATGCAACCCCGGCAGTTGG

Query 193           TTTTCCGCCCCGAGGTTTTCTGGAATCATCCCATCCAGCGTGTCATCCATAACGAGCTGG
                    |||||||||| |||||  | ||||||||||| |||||||| |  || ||||| || ||||
Sbjct 175           TTTTCCGCCCTGAGGTACTTTGGAATCATCCTATCCAGCGGGCAATACATAATGAACTGG

Query 253           AGCTTTACTGCC--GCGCCCGCTCCGGCCGCTGTC-TT-GAAATTGGCGCCCATCCCCGC
                    | |  |||||||--|| |  |||+ |  +|+|+| -||-||| |||| ||||||++||| 
Sbjct 235           AACAGTACTGCCGAGCCCGGGCT-GGTT-G-T-TGTTTGGAAGTTGGAGCCCAT--CCGA

Query 309           TCAA-TA--AATGATAATCCTAATGTGGTCCACCGCTGCTTCCTCCGCCCTGTTGGGCGT
                      | -||--||||| ||||| || ||  | ||||| ||||||||  | || ||||| || 
Sbjct 289           GAATTTATTAATGACAATCCCAACGTCCTGCACCGGTGCTTCCTTAGACCGGTTGGCCGA

Query 366           GATGTTCAGCGCTGGTATACTGCTCCCACTCGCGGGCCGGCTGCTAATTGCCGGCGTTCC
                    ||||| |||||||||||  |||| ||||| || || || || || ||||| || || |||
Sbjct 348           GATGTCCAGCGCTGGTACTCTGCCCCCACCCGTGGCCCTGCGGCCAATTGTCGCCGCTCC

Query 426           GCGCTGCGCGGGCTTCCCGCTG-CTGACCGCACTTACTGCCTCGACGGGTTTTCTGGC-T
                    |||||||| || |||||| | |-|+||||||||||||||  | ||+ || +||||  |-|
Sbjct 408           GCGCTGCGTGGCCTTCCCCCCGTC-GACCGCACTTACTGTTTTGA-TGGA-TTCTCTCGT

Query 484           GTA-ACTTT-CCCGCCGAGACTGGCATCGCCCTCTACTCCCTT-CATGATATGTCACCAT
                    +| - ||||- | || ||||| ||  | ||||||||||| +||-|||||  | |  ||| 
Sbjct 464           -TGTGCTTTCGCTGCAGAGACCGGTGTGGCCCTCTACTCT-TTACATGACCTTTGGCCAG

Query 541           CTGATGTCGCCGAGGCCATGTTCCGCCATGGTATGACGCGGCTCTATGCCGCCCTCCATC
                    ||||||| || ||||| |||  |||||| || ||||| || || || ||||| || || |
Sbjct 523           CTGATGTTGCGGAGGCTATGGCCCGCCACGGGATGACACGCCTATACGCCGCACTGCACC

Query 601           TTCCG-CCTGAGGTCCTGCTGCCCCCTGGCACATATCGCACCGCA--TCGTATTTGCTAA
                    |||  -||+||||| ||||| || || ||||| || | ||+| +|--|||||  | || |
Sbjct 583           TTCTTCCC-GAGGTGCTGCTACCACCCGGCACCTACCACA-CA-ACTTCGTACCTCCTGA

Query 658           TTCATGACGGTAGGCGCGTTGTGGTGACGTATGAGGGTGATACTAGTGCTGGTTACAACC
                    |||| ||||||   |||| ||| ||||| |||||||| ||||||||||| || || ||||
Sbjct 640           TTCACGACGGTGACCGCGCTGTTGTGACTTATGAGGGCGATACTAGTGCGGGCTATAACC

Query 718           ACGATGTCTCCA-ACTTGCGCTCCTGGATTAGAACCACC--AAG-GTTACCGGAGACCAT
                    | ||||||||||-||| +||  | |||||  | ||||| --|| -||| ++|| ||||| 
Sbjct 700           ATGATGTCTCCATACTC-CGTGCGTGGATCCGTACCACTAAAATAGTTG--GGTGACCAC

Query 774           CCCCTCGTTATCGAGCGGGTTAGGGCCATTGGCTGCCA-C---T--T--TGTT------C
                    ||  | ||||| ||||| ||  ||||||||||||| ||- ---|--|--|| |------ 
Sbjct 756           CCGTTGGTTATAGAGCGTGTGCGGGCCATTGGCTGTCATTTTGTGCTGCTGCTCACCGCA

Query 820           TCT--TGCTCACGGCAGC---CCCG---GAGCCATCA-CCTA-TGC--C-----T-TATG
                     | --||  |+|| || |--- || ---|  || |+|-||| -| |--|-----|-||||
Sbjct 816           GCCCCTGAAC-CGTCACCTATGCCTTATGTCCCCT-ACCCTCGTTCAACGGAGGTGTATG

Query 862           TTCCTTACCCCC--GGTCTA-CC-GAGGTCTATGTCCGATCGATC-TTCGGCCC-G--GG
                    |||  |+|||| --  |   -||-|  | |++|+ || |||  | -||| | +|-|-- |
Sbjct 874           TTCGAT-CCCCATATTTG-GCCCTGGCGGC--T-CCCCATCCTTGTTTCCGT-CAGCCTG

Query 913           -TGGCACCCCTTCCTTATTC--C----CAACCTCTCAT-GCTCCACTAA-GTTCGA--CC
                    -|++|+  +|+|    |+||--|----||  || ||  -|+| ||++ |- |  ||--  
Sbjct 926           CT--C-TA-C-TATAAA-TCTACATTTCATGCTGTCCCGG-TTCA--TATCTGGGATCGG

Query 960           TTCC---ATGCTGTCC--CTGCCCAT-ATTTGGGA-C-CGTCTTATGCTGTTCGGGGCCA
                     |+|--- | +| |  --|  |||  -|++++ ||-|- | ||| || |||||  ||+| 
Sbjct 975           CT-CATGCTT-TTTGGTGCCACCCTGGA----TGACCAGGCCTTTTGTTGTTCACGG-CT

Query 1012          CCTTG--G-ATGACCA----A--GCCT------TT--TG-C--TGCTCCC-GTTTAA--T
                    || ||-- -|   || ----|--  ||------| --||-|--||| +| -|++|  --|
Sbjct 1028          CCATGACCTACCTCCGTGGTATTAGCTACAAGGTCACTGTCGGTGCG-CTTG--TTCGCT

Query 1049          GACCT-ACCTTCGCG---G-CA-TTAGCTACAAGGTCAC-TGTT-G-GT-A-CCCTTGTG
                    +| +|-|    +  |---|-| -| |+++|  | |+| |-|  |- -||-|-  ||   |
Sbjct 1082          -AA-TGAGGGG-TGGAACGCCTCTGA---AAGATG-CTCTTACTGCAGTGATTACTGCCG

Query 1098          GCTAA-TGA--AG-GCTGGAA-T--GCCTCTGAGGACGCCCTCACAGCTGTTAT-C-A--
                      || -|||--| -    ++|- --   | +     ||| |+|+|||  | |||-|-|--
Sbjct 1135          CTTATCTGACTATTTGCC--ATCAGCGTTA-TC-TTCGCAC-C-CAGGCGATATCCAAGG

Query 1146          -C-T--GCCGCCT--ACCTTACCATTTGC-CACCAGCGG-TATCTCC--G--CACCCA-G
                    -|-|--|||| ||--|  || ++|+++||-| ||++| |- ||+|+ -- -- | ++|- 
Sbjct 1189          GCATGCGCCGGCTGGAGGTTG--A---GCACGCC--CAGAAAT-T-TATCACAAG--ACT

Query 1193          -G-CTATA-TC-CAAGGGGAT--G-CG--TCGTC-TGGAACGGGAGCAT-GCC--CAGAA
                    - -|+|  -| -| |+  ++|--|- |--| | |-|+|+| + +|+ ||- ||--| |  
Sbjct 1238          TTAC-AAGTTGGCTA-TT--TGAGAAGTCTGGCCGT-G-AT-T-A-TATCCCCGGCCGTC

Query 1241          GTT-TATA--AC-ACGCCTCTACAGCT---GGCTCTTCG-A---GAAGTCCGGCCGTGAT
                     + -|  |-- |-|||+++|+||||+|---|||  |   -|---| || |   ||++   
Sbjct 1288          A-GCTTCAGTTCTACG---C-ACAG-TGCCGGCGGTGGTTATCTGCAGGCTTTCC--ACC

Query 1290          TACATCCCTGGCCGT-CA-GTTG-GAGTTCTACG---CCCAG---TGCAGGCGCTGGCTC
                    || | ||| +| +||-| -||| - +| ++|++|---|   |---|||+++|||||  ++
Sbjct 1339          TAGACCCCA-GG-GTGCTTGTTTTT-GA--T--GAATCAGTGCCATGC---CGCTGCA--

Query 1341          TCCGCCGGCTTTCATCTTGATCCA----CGGG-T-GTTGGT--TTTTGACGAA-GTC-G-
                    +++|   | |||   ++++|   |----| ||- -|||+ |--| ||++++     |-|-
Sbjct 1386          ---GGACGTTTTTGA----AGAAAGTCGCAGGTAAGTT-CTGCTGTT----TTATGCGGT

Query 1389          GCC-CCCTGCCATTGTAG-GACCGCGATC-CGTTAAGGC-GCTCTCAAAGTTTTGCTGCT
                    |  -    |+|| +|+||-|  |+|  | -| |  || |-||+| | |||  |||++| |
Sbjct 1435          GGTTAGGGG-CAG-G-AGTGTAC-CTGTTTCTTGGAGCCAGC-C-CGAAGGCTTG--GTT

Query 1443          -TC-A-TGAAGTGG-C---T-TGGTCAGGAGTGCACCTGCT-TCCCTTC--A-GCCTGCA
                    - |-|-|++|+|||-|--- -  +  |||  |++|+++++|-    |||--|-| |  | 
Sbjct 1485          GGCGACT--A-TGGCCATGACAA-CGAGGCCT--A-----TGAGGGTTCTGAGGTCGACC

Query 1491          GAAGGC---GCCGTCGGCGACCAGGGTCATGATA-AT-GAAG-CCTATGAGGGGTC-C-G
                       |||--- +|++| || +++++  || |||| - |-   |-|||||| + | ||-|-|
Sbjct 1532          CCCGGCTGAA-C--CTGCT-----CATCTTGATGTTTCTGGGACCTATGC-CGTTCACGG

Query 1543          ATGTTGACCCTGCTGAGTC-CGCCATTAGTGACA--T-ATCTG-GGTCCTATGTCGT-CC
                    ++| +|+||    |||| |-| | |+|||+| ||--|-|| | -      |  ||| - |
Sbjct 1582          --GC-G-CCAGCTTGAGGCTCTCTA-TAG-GGCACTTAATGTCCCACATGACATCGCCGC

Query 1597          CTGGCACTG-C-CCTCCAACCGCTCTA-CC-AG-GCCCTC-G-AT-CTCC--CCGCTG-A
                      |   || -|-|||++||+|| +|||-  - |-|| | |-|-| -| | --|||+| -|
Sbjct 1637          TCGAGCCTCCCGCCT--AA-CGG-CTACTGTTGAGCTCACTGCAAGCCCAGACCG-TTTA

Query 1646          GATTGTGGCTCGCGCGGGC-CGGCTG--ACCGCCA-CAGTAAAGGTCTCCC--AGGTCGA
                    ||++||| | | |  | ||- ||+| --| +|++|-| +| +||| |  +|-- ||| ||
Sbjct 1692          GA--GTGCCGCACCTGTGCTTGG-TAATAA-G--ACCT-TC-AGGACGA-CGGTGGTTGA

Query 1700          TGGGCGGATCGA--TTGCGA-G-ACCCTTCTTG-GTAAGTAACAAAACCTTTCGCACGTC
                    |+|||| ++| |--||| | -|-|   | |+||-| |         | | ||+  ||| |
Sbjct 1742          T-GGCGC--CCATCTTGAGGCGAATGGTCC-TGAGCAGTATGTCCTATCATT-CGACGCC

Query 1751          G-TT----CG--TTGACGGG-GCGGTCTTAGAGACCAATGGCCCAGAGCGCCA-CAATCT
                     -  ----  -- ||+ |||-  ||||  | || |  |+     +|||| +||-|  | +
Sbjct 1797          TCCCGCCAGTCTATG-GGGGCCGGGTCACATAGCCTCA-CTTAT-GAGCT-CACCCCTG-

Query 1802          CTCCTTC-G-ATGCCAGTCAGAG-C-ACT-ATGGCCGCTGGC-C-CTTTCAGTCTCACCT
                    + |   |-|-| | ||| +|   -|- ||-||||+|+|||| - -|++ ||| | || +|
Sbjct 1851          -CCGGCCTGCAGGTCAGG-AT-TTCATCTAATGG-C-CTGGATTGC--ACAGCCACAT-T

Query 1855          ATG-CCGCCTCTGCAG---CT-GGGCTGGAGGTGCGCTATGTTGCTGCCGGGC--TTG-A
                       -||+|  | ||+|---||-| |||| +|  | |  |+| ||++|+||| |--|||-|
Sbjct 1904          CCCCCC-CGGCGGC-GCCCCTAGCGCTGC-GCCGGGGGA-GGTG--G-CGGCCTTTTGCA

Query 1907          CCAT-CGGGCGGT-TTTTGCCCCCGGTGTTTCACCCCGG-TCAGCCCCCGGCGAGGTTAC
                    ++ |-| ++|  |-| +++++++++|   +|+| +  ||-|||++++||++|+++++++ 
Sbjct 1956          --GTGCC--CTTTATA---------GATA-T-AA-TAGGTTCA----CC--C-------A

Query 1963          -CGCCTTCTGCTCTGCCCTATACAGGTTTAA-CCGTGAGGCCCAGCGCCATTCGCTGATC
                    -|| | ++| | ||| ||  |+++|| ||| - |   |++|||++ + +|+++|+ ||| 
Sbjct 1988          GCGGCA--TTCGCTGACCGGT---GGGTTATGGCTACA--CCC--T-G-A---G-GGATT

Query 2022          GGTAA-CTTATGG-TTCCA-------TCCT-GAGGGACTCATT-GGCCTCTTCG-CCCCG
                    | |  -|++|++ -|||| -------||| -  || || + ||-||   || |   ||| 
Sbjct 2033          GCTGGGC--A--TCTTCCCCCCTTTCTCCCCTGGGCACA-TTTGGGAGCCTGCTAACCCT

Query 2070          TTTTCGCCCGGGCATGTTTGGGAGTTCGG-CTAATCCAT--TCT-GTGGCG-AGGAGCAC
                    || |+|| +|||+| | ++|    || +|- ||  | + --|+|-||  + -|   |+++
Sbjct 2088          TTCT-GCG-GGG-AGGG--GAA-CTTT-GTATACCCG-GACT-TGGTCA-ACATCTG---

Query 2123          ACTTTACA-CCCGTACTTGGTCG-GAGGTTGATGCCGTCTCTAGT-CCAGCCCGG--CC-
                     +++++| -  |       |+  - + +++++|+||  | ||   -| +|+||| --||-
Sbjct 2134          G-----CTTTTCTA-A-GCG-ATTT-C-----T-CCCCCCCTGAGGCG-G-CCGCCCCCG

Query 2176          ---TGA---CT-----TAGGTT-TTATGTCTGA-GCCTTCTA-TAC-CTAGTA---GGGC
                    ---|| ---||-----  || |-      |  |- ||  || -|| - +|+ |---||| 
Sbjct 2176          TTTTGGCCGCTGCCCCGGGGCTGCCCCACCCTACCCCACCTGTTAGTG-A-CATTTGGGT

Query 2219          C--GCCACGCCTACCCTGG-CGGCC-C-CTCTACCCCCCCCTGCACCGGACC-CTTCCCC
                     -- |||++||+||| |  - ||  -|-| + ++ ++++ |+|+|   | | -||   ||
Sbjct 2234          GTTACCA--CC-ACCTTCAAAGGAGTCTCA-G--G----TC-G-ATGCGGCATCTGTGCC

Query 2273          CCCTCCCTCTGC-CCCG--GCGCT-TGCTGAGCCCGGCTTCTG-GCGCTACCG-----CC
                    |||| |  ||| -||||--|   |-  |++||+|   | |+||-|| +|||| -----||
Sbjct 2282          CCCTGCTCCTGAGCCCGCTGGATTACCC--AG-CTCCCAT-TGTGCT-TACCCTCCCCCC

Query 2322          GGGGCCCCGGCCATAACT-C---A-CCAGACG----G-CCCG-------GCAC-CGCCGC
                     +++||||  ||     |-|---|-||++|| ---- -||||-------||||-|| || 
Sbjct 2336          C---CCCCTCCCTCCTGTGCGTAAGCC--ACCAACACCCCCGCCTTCCCGCACTCGTCGT

Query 2364          CTGCTCTTCACCTACCCGGATGGCTCTAA-G-GTATTCGCCGG-CTCGCTGTTCGAGTC-
                    || |||| |||||| || || ||| | ||-|-|||| || +||-| + +|||| || ||-
Sbjct 2391          CTCCTCTACACCTATCCCGACGGCGCAAAGGTGTATGCGG-GGTCA-T-TGTTTGAATCA

Query 2420          GACATGCACGTGGCTCGTTAACGCGTCTAATGTTGA-CCACCGCCCTGGCGGCGGGCTTT
                    |||+|| |  ||||| ||||| || || ||    | -|||||||||||| || || || |
Sbjct 2448          GAC-TGTAACTGGCTGGTTAATGCCTCAAACCCCGGGCCACCGCCCTGGAGGTGGCCTCT

Query 2479          GCCATGCATTTTACCAAAGGTACCCCG-C-C--TCC-TTTGATGCTGGCCTC--TTTT-G
                    ||||||| ||||||||| | | ||| |- -|--|  -   ||++|||   ||--| | -|
Sbjct 2506          GCCATGCTTTTTACCAACGTTTCCCAGAGGCGTTTTACCCGA--CTGAGTTCATTATGCG

Query 2530          TGATGCG-CGACGGCGCGGCCGCGTACACACTAAC--CCCCCG-GCCAATA--ATTCACG
                    ||| |+|-|     +++++++|| |++| ||+ +|-- |||||-||| +||--||||| |
Sbjct 2564          TGAGG-GCCTTGCA-------GCAT--ATAC-C-CTGACCCCGCGCCC-TATCATTCATG

Query 2584          CTGTCGCCCCTGATTATAGGTTGGAACATAACCCAAAGAGGCTTGAGGCTGCTTATCGGG
                    | || ||||| || |||||| | || || || || |||||||||||||| || || ||||
Sbjct 2611          CAGTGGCCCCCGACTATAGGGTTGAGCAGAATCCGAAGAGGCTTGAGGCAGCGTACCGGG

Query 2644          AAACTTGCTCCCGCCTCGGCACCGCTGCATACCCGCTCCTCGGGA-CCGGCATATACCAG
                    | ||||||||||| |  |||||||| || |||||||| ||+ || -| || |||||||||
Sbjct 2671          AGACTTGCTCCCGTCGTGGCACCGCCGCCTACCCGCTTCT-AGGCTCGGGTATATACCAG

Query 2703          GTGCCGATCGGCCCCAGTTTTGACGCCTGGGAGCGGAACCACCGCCCCGGGGATGAGTTG
                    || ||  || ||| ||||||||| |||||||| || || ||||||||||| |||||| | 
Sbjct 2730          GTCCCTGTCAGCCTCAGTTTTGATGCCTGGGAACGCAATCACCGCCCCGGCGATGAGCTT

Query 2763          TACCTTCCTGAGCTTGCTGCCAGA-TGGTTTGAGGCCAATAGGCCGAC-CCGCCCGACTC
                    ||  |  ||||||  || |+||| -||||| ||||| |||| |||| |-| ||| | | |
Sbjct 2790          TATTTGACTGAGCCCGCCG-CAGCCTGGTTCGAGGCTAATAAGCCGGCGCAGCCGGCCGC

Query 2821          TCACTATAACTGAGGATGTTGCACGGACAGCGAATCTGGCC----ATCG-AGCTTGACTC
                    | ||||||||||||||    || || || || || || || ----|   - |  ||+||+
Sbjct 2848          TTACTATAACTGAGGACACAGCCCGTACGGCCAACCTAGCGTTAGAGGATCGGATG-CT-

Query 2876          AGCCACAGATGTCGGCCGGGCCTGTGCCGGCTGTCGGGTCACCCCCGGCGTTGTTCAGTA
                    +||||||||||| ||||| || |||||||||||     |||  || ||  |||| || ||
Sbjct 2903          -GCCACAGATGTTGGCCGTGCTTGTGCCGGCTGCACTATCAGTCCTGGGATTGTGCACTA

Query 2936          CCAGTTTACTGCAGGTGTGCCTGGATCCGGCAAGTCCCGCTCTAT-CACCCAA-GCCGAT
                     ||||| ||||| || || || || || |||||||| || || ||-|| +|| -| +|||
Sbjct 2963          TCAGTTCACTGCCGGGGTCCCAGGCTCGGGCAAGTCTCGGTCCATACAA-CAGGGA-GAT

Query 2994          GTGGACGT--T-GTCGTGGTCCCGACGCGTGAGTTGCGTAAT-GCCTGGCGCCGTCGCGG
                    || || ||--|-|||||+|+|||+|| || ||| | ||||||-| +||||| || || ||
Sbjct 3021          GTCGATGTGGTGGTCGT-G-CCC-ACCCGGGAGCTCCGTAATAGT-TGGCGTCGCCGGGG

Query 3050          CTTTGCTGCTTTTACCCCGCATACTGCCGCCAGAGTCACC-CAGGGGCGCCGGGTTGTCA
                     ||||| ||||| || || || || || ||| | ||||| -  || +||||| ||||| |
Sbjct 3077          TTTTGCGGCTTTCACACCTCACACAGCAGCCCGTGTCACTATCGGT-CGCCGCGTTGTGA

Query 3109          TTGATGAGGCTCCATCCCTCCCCCCTCACCTGCTGCTGCTCCACATGCAGCGGGCCGCCA
                    |||||||||||||||| ||||| || |||||| ||||| | ||||||||||||||| || 
Sbjct 3136          TTGATGAGGCTCCATCTCTCCCTCCACACCTGTTGCTGTTACACATGCAGCGGGCCTCCT

Query 3169          CCGTCCACCTTCTTGGCGACCCGAACCAGATCCCAGCCATCGACTTTGAGCACGCTGGGC
                    | ||||| || ||||| ||||| || |||||||| ||||| || ||||| ||||| || |
Sbjct 3196          CGGTCCATCTCCTTGGTGACCCAAATCAGATCCCTGCCATTGATTTTGAACACGCCGGCC

Query 3229          TCGTCCCCGCCATCAGGCCCGA-CTTAGGCCCCACCTTCCTGGTGGCATGTTACCCATCG
                    | || ||||| ||| | || ||-|||++|| ||| |   ||||||||| ||||| || ||
Sbjct 3256          TGGTTCCCGCGATCCGCCCTGAGCTT--GCTCCAACGAGCTGGTGGCACGTTACACACCG

Query 3287          CTGGCCTG-CGGATGTATGCGAGCTCATCCGTGGTGCATACCCCATGATCCAGACCACTA
                     || || |-|+||||||||||||||||| || || || ||||| |  ||||||||||| |
Sbjct 3314          TTGCCCGGCC-GATGTATGCGAGCTCATACGCGGAGCCTACCCTAAAATCCAGACCACGA

Query 3346          GCCGGGTTCTCC-GTTCGTTGTTCTGGGGTGAGCCTGCCGTCGGGCAGAAACTA-GTGTT
                    |||| || || |-|| | +||||||||   || |||||  |||| ||||| +| -|| ||
Sbjct 3373          GCCGTGTGCTGCGGTCCC-TGTTCTGGAACGAACCTGCTATCGGCCAGAAG-TTGGTCTT

Query 3404          CACCCAGGCGGCC-AAGCCCGCCAACCCCGGCT-C-AGTGACGGTCCACGAGGCGCAGGG
                    ||| ||||| || -|||| +|| ||+||| | |-|-| |+||||| || || || |||||
Sbjct 3431          CACGCAGGCTGCTAAAGCT-GCTAA-CCCTGGTGCGATT-ACGGTTCATGAAGCTCAGGG

Query 3461          CGCTACCTACACGGAGACCACTATTATTGCCACAGCAGATGCCCGGGGCCTTATTCAGTC
                     || || |  || |||||||| ||||| ||||| || |||||| |||||||||| |||||
Sbjct 3488          TGCCACTTTTACAGAGACCACAATTATAGCCACGGCCGATGCCAGGGGCCTTATCCAGTC

Query 3521          GTCTCGGGCTCATGCCATTGTTGCTCTGACGCGCCACACTGAGAAGTGCGTCATCATTGA
                     || |||||||| || || || || || || ||||||||||||||||| || ||  | ||
Sbjct 3548          ATCCCGGGCTCACGCTATAGTCGCACTCACCCGCCACACTGAGAAGTGTGTTATTCTGGA

Query 3581          CGCACCAGGCCTGCTTCGCGAGGTGGGCATCTCCGATGCAATCGTTAATAACTTTTTCCT
                     || || |||||||| || ||||| ||||| || ||||  || || ||||||||||||||
Sbjct 3608          TGCTCCCGGCCTGCTGCGTGAGGTCGGCATTTCGGATGTGATTGTCAATAACTTTTTCCT

Query 3641          CGCTGGTGGCGAAATTGGTCACCAGCGCCCATCAGTTATTCCCCGTGGCAACCCTGACGC
                     ||||| || ||| | || || || ||||| || || || ||||| || ||||||||   
Sbjct 3668          TGCTGGCGGAGAAGTCGGCCATCACCGCCCTTCTGTGATACCCCGCGGTAACCCTGATCA

Query 3701          CAATGT-TGACACCCT--GGCTGCCTTCCCGCCGTCTTGCCAGATTAGTGCCTTCCATCA
                     ||  |- | +|| ||-- |++|||||||||||||| |||||||||||||| | ||| ||
Sbjct 3728          GAACCTCGGG-ACTCTACAG--GCCTTCCCGCCGTCCTGCCAGATTAGTGCTTACCACCA

Query 3758          GTTGGCTGAGGAGCTTGGCCACAGACCTG-TCCCTGTTGCAGCT-GTTCTA-CCACCCTG
                     |||||||| ||  | |||||| | || |-|+|||||||| || -  |+| -||+|| ||
Sbjct 3785          ATTGGCTGAAGAATTAGGCCACCGTCCGGCT-CCTGTTGCCGCCGTCT-TGCCC-CCTTG

Query 3815          CCCCGAGCTCGAACAGGGCCTTCTCTACCTGCCCCAGGAGCTCACCACCTGTGATAGTGT
                    ||| ||||| || |||||||| |||||  |||| || ||||| ||    | |||||||||
Sbjct 3842          CCCTGAGCTTGAGCAGGGCCTGCTCTATATGCCACAAGAGCTTACTGTGTCTGATAGTGT

Query 3875          CGTA-ACATTTGAATTAACAGACATTGTGCACTGCCGCATGGCCGCCCCGAGCCAGCGCA
                      | -  +|||||  | || || || || ||||| ||||||||||| ||||||||||| |
Sbjct 3902          GTTGGTT-TTTGAGCTCACGGATATAGTCCACTGTCGCATGGCCGCTCCGAGCCAGCGAA

Query 3934          AGGCCGTGCTGTCCACACTCGTGGGCCGCTACGGCGGTC--GCACAAAGCTC--TACAAT
                    |||| || || || ||||| || ||  | |||||| || -- | +||| +| --| ++| 
Sbjct 3961          AGGCTGTTCTCTCAACACTTGTAGGGAGATACGGCCGTAGGACG-AAAT-TATATG--AG

Query 3989          ---GCTTCCCACTCTGATGTTCGCGACTCTCTCGCCC-GTTTTATCCCGGCCATT-GGCC
                    ---|| +++|| || |||||||| || || || ||| -|||   ||||   +|+|-|| |
Sbjct 4017          GCAGCG---CATTCAGATGTTCGTGAGTCCCTGGCCAGGTTCATTCCCACT-A-TCGGGC

Query 4045          CCGTACAGGTTACAACTTGTGAATTGTACGAGCTAGTGGAGGCCATGGTCGAGAAGGGCC
                    | || ||||  || || ||||| ||||| ||| | || ||||||||||| |||||||| |
Sbjct 4072          CTGTTCAGGCCACCACATGTGAGTTGTATGAGTTGGTTGAGGCCATGGTGGAGAAGGGAC

Query 4105          AGGATGGCTCCGCCGTCCTTGAGCTTGATCTTTGCAACCGTGACGTGTCCAGGATCACCT
                    |||| ||||| |||||||| |||||||| |||||||| |||||||| ||  | ||||| |
Sbjct 4132          AGGACGGCTCTGCCGTCCTAGAGCTTGACCTTTGCAATCGTGACGTATCGCGCATCACAT

Query 4165          TCTTCCAGAAAGATTGTAACAAGTTCACCACAGGTGAGACCATTGCCCATGGTAAAGTGG
                    | ||||| || ||||| |||||||| || || |||||||| || |||||||| || || |
Sbjct 4192          TTTTCCAAAAGGATTGCAACAAGTTTACAACTGGTGAGACTATCGCCCATGGCAAGGTTG

Query 4225          GCCAGGGCATCTCGGCCTGGAGCAAGACCTTCTGCGCCCTCTTTGGCCCTTGGTTCCGCG
                    | ||||| || ||||||||||| ||||||||||| || || |||||||| |||||||| |
Sbjct 4252          GTCAGGGTATATCGGCCTGGAGTAAGACCTTCTGTGCTCTGTTTGGCCCGTGGTTCCGTG

Query 4285          CTATTGAGAAGGCTATTCTGGCCCTG--CTC-CCTCAGGGTGTGTTTTACGGTGATGCCT
                    | ||||| || |  || |||||||| --| |-|||+| ++| | ||||| || || ||||
Sbjct 4312          CCATTGAAAAAGAAATACTGGCCCTACTCCCGCCT-AA--TATCTTTTATGGCGACGCCT

Query 4342          TTGATGACACCGTCTTCTCGGCGGCTGTGGCCGC-A-GCAAAGGCATCCATGGTGTTTGA
                     ||| ||  | || ||| | || |||||| ||| - -|   + +| | |||||| |||||
Sbjct 4369          ATGAGGAATCAGTGTTCGCTGCCGCTGTGTCCGGGGCGGGG-T-CGTGCATGGTATTTGA

Query 4400          GAATGACTTTTCTGAGTTTGACTCCACCCAGAATAACTTTTCTCTGGGTCTAGAGTGTGC
                     ||||||||||| |||||||||   ||||| ||||| || || || || || ||||||| 
Sbjct 4427          AAATGACTTTTCAGAGTTTGACAGTACCCAAAATAATTTCTCCCTTGGCCTTGAGTGTGT

Query 4460          TATTATGGAGGAGTGTGGGATGCCGCAGTGGCTCATCCGCCTGTATCACCTTATAAGGTC
                      ||||||||||||| || ||||| |||||||| ||  |  ||||||| ||  |  ||||
Sbjct 4487          GGTTATGGAGGAGTGCGGCATGCCCCAGTGGCTAATTAGGTTGTATCATCTGGTTCGGTC

Query 4520          TGCGTGGATCTTGCAGGCCCCGAAGGAGTCTCTGCGAGGGTTT-TGGAAGAAACACTCCG
                     || ||||| |||||||| |||||||||||||| + |||||||-|||||||| || || |
Sbjct 4547          AGCCTGGATTTTGCAGGCGCCGAAGGAGTCTCTT-AAGGGTTTCTGGAAGAAGCATTCTG

Query 4579          GTGAGCCCGGCACTCTTCTATGGAATACTGTCTGGAATATGGCCGTTATTA-CCCACTGT
                    ||||||| || || ||||| ||||| || |||||||| |||||  |||+||-| || |||
Sbjct 4606          GTGAGCCTGGTACCCTTCTCTGGAACACCGTCTGGAACATGGCGATTA-TAGCACATTGT

Query 4638          TATGACTTCCGCGATTTTCAGGTGGCTGCCTTTAAA-GGTGATGATTCGATAGTGCTTTG
                    ||||| || || || ||||  || || ||||| +||-|||||||||||  | || |||||
Sbjct 4665          TATGAGTTTCGTGACTTTCGTGTTGCCGCCTTC-AAGGGTGATGATTCAGTGGTCCTTTG

Query 4697          CAGTGAGTATCGTCAGAGTCC-AGGA-GCTGCTGTCCTGATCGCCGGCTGT-GGCTTGAA
                     ||||| || || ||||| | -|++|-|| |||| | | || || ||||||-|||| +||
Sbjct 4724          TAGTGACTACCGACAGAGCCGTA--ATGCGGCTGCCTTAATTGCAGGCTGTGGGCTC-AA

Query 4754          GTTGAAGGTAGATTTCCGCCCGATCGGTTTGTATGCAGGTGTTGTGGTGGCCCCCGGCCT
                     |||||||| || | |||||| || ||  ||||||| || || ||||||||||| || |+
Sbjct 4781          ATTGAAGGTTGACTACCGCCCTATTGGGCTGTATGCCGGGGTGGTGGTGGCCCCTGGTC-

Query 4814          TGGCG-CGCTCCCTGATGTTGTGCGCTTCGCCGGCCGGCTTA-CCGAGAAGAATTGGGGC
                    ||| |-| || |||||||||||||| |||||||| |||+|| -| || ||||||||||||
Sbjct 4840          TGGGGACACTGCCTGATGTTGTGCGTTTCGCCGGTCGG-TTGTCTGAAAAGAATTGGGGC

Query 4872          CCTGGCCCTGAGCGGGCGGAGCAGCTCCGCCTCGCTGTTAGTGATTTCCTCCGCAAGC-T
                    || ||||| ||||| || |||||||| || || |||||| |||| ||||| ||+| | -|
Sbjct 4899          CCCGGCCCAGAGCGTGCTGAGCAGCTGCGTCTTGCTGTTTGTGACTTCCTTCG-AGGGTT

Query 4931          CACGAATGTAGCTCAGATGTGTGTGGATGTTGTTTCCCGTGTTTATGGGGTTTCCCCTGG
                     || ||||| || ||| | ||||| |||||||| |||||||||||||| |||  ||| ||
Sbjct 4958          GACAAATGTTGCGCAGGTTTGTGTTGATGTTGTGTCCCGTGTTTATGGAGTTAGCCCCGG

Query 4991          ACTCGTTCATAACCTGATTGGCATGCTACAGGCTGTTGCTGATGGCAAGGCACA-TTTCA
                     || || |||||||| ||||||||||| ||| || |||| ||||||||||| ||-|||+|
Sbjct 5018          GCTGGTGCATAACCTTATTGGCATGCTGCAGACTATTGCCGATGGCAAGGCCCACTTT-A

Query 5050          CTGAGTCAGTAAAACCAGTGCTCGA-CTTGACAAATTCAATCTTG-TGTCGGGTGGAATG
                    | ||| |  | ||||| ||||| ||-|||+||||| || ||| | - |+|||||||||||
Sbjct 5077          CAGAGACTATTAAACCTGTGCTTGACCTT-ACAAACTCTATCATACAG-CGGGTGGAATG

Query 5108          AATAACATGTCTTTTGCTGCGCCCATGGGTTCGCGACCATGCGCCCTCGGCCTATTTTGT
                    |||||||||||||||||  |||||||||| |++|+|||||||||||| || || || |||
Sbjct 5135          AATAACATGTCTTTTGCATCGCCCATGGGAT--C-ACCATGCGCCCTAGGGCTGTTCTGT

Query 5168          TGCTGCTCCTCATGTTTTTGCCTATGCTGCCCGCGCCACCGCCCGGTCAGCCGTCTGGCC
                    || ||||| || || || ||||||||||||||||||||||| |||| |||||||||||||
Sbjct 5192          TGTTGCTCTTCGTGCTTCTGCCTATGCTGCCCGCGCCACCGGCCGGCCAGCCGTCTGGCC

Query 5228          GCCGTCGTGGGCGGCGCAGCGGCGGTTCCGGCGGTGGTTTCTGGGGTGACCGGGTTGATT
                    ||||| |||||||||||| ||||||| ||||||||||||||||||||||| |||||||||
Sbjct 5252          GCCGTTGTGGGCGGCGCAACGGCGGTGCCGGCGGTGGTTTCTGGGGTGACAGGGTTGATT

Query 5288          CTCAGCCCTTCGCAATCCCCTATATTCATCCAACCAACCCCTTCGCCCCCGATGTCACCG
                    |||||||||||||  |||||||||||||||||||||||||||||||  |||||||| +  
Sbjct 5312          CTCAGCCCTTCGCCCTCCCCTATATTCATCCAACCAACCCCTTCGCTGCCGATGTCG-TT

Query 5348          -CTGCGGCC-GGGGCTGGACCTCGTG-TTCGCCAACCCGCCCGACCAC-TCGGCTCCGCT
                    -| +|  ||-|||||||||  |||+ - ||| ||+ ||||||  || |-| |||||||||
Sbjct 5371          TCA-CAACCCGGGGCTGGAGTTCG-CCCTCGACA-GCCGCCCCGCCCCCTTGGCTCCGCT

Query 5404          TGGCGTGACCAGGCCCAGCGCCCCGCCGTTGCCTCACGTCGTAGACCTACCACAGCTGGG
                    |||||||||||| ||||||||||| ||  |||| | |||||| || || || ||||||||
Sbjct 5428          TGGCGTGACCAGTCCCAGCGCCCCTCCACTGCCCCCCGTCGTCGATCTGCCCCAGCTGGG

Query 5464          GCCGCGCCGCTAACCGCGGTCGCTCCGGCCCATGACAC--CCCGCCAGTGCCTGATGTCG
                    || |||||||| || || ||  | |||||||  |||||--|++ || || |||||||| |
Sbjct 5488          GCTGCGCCGCTGACTGCTGTATCACCGGCCCCCGACACAGC--TCCTGTACCTGATGTTG

Query 5522          ACTCCCGCGGCGCCATCTTGCGCCGGCAGTATAACCTATCAACATCTCCC-CTTACCTCT
                    |||| || || || ||| ||||||||||||| || || || || ||+|||-|| || || 
Sbjct 5546          ACTCACGTGGTGCTATCCTGCGCCGGCAGTACAATCTGTCTACGTC-CCCGCTCACGTCA

Query 5581          TCCGTGGCCACCGGCACTAACCTGGTTCTTTATGCCGCCCCTCTTAGTCCGCTTTTACCC
                    || || ||  | || || ||||||||||| ||||||||||| || | ||| || || |||
Sbjct 5605          TCTGTCGCTGCTGGTACCAACCTGGTTCTCTATGCCGCCCCGCTGAATCCTCTCTTGCCC

Query 5641          CTTCAGGACGGCACCAATACCCATATAATGGCCACGGAAGCTTCTAATTATGCCCAGTAC
                    || ||||| |||||||| || ||||| ||||| || || || || |||||||| ||||| 
Sbjct 5665          CTCCAGGATGGCACCAACACTCATATTATGGCTACTGAGGCGTCCAATTATGCTCAGTAT

Query 5701          CGGGTTGCCCGTGCCACAATCCGTTACCGCCCGCTGGTCCCCAATGCTGTCGGCGGTTAC
                    |||||||  || || || |||||||| ||||||||||| || |||||||| || || || 
Sbjct 5725          CGGGTTGTTCGAGCTACGATCCGTTATCGCCCGCTGGTGCCAAATGCTGTTGGTGGCTAT

Query 5761          GCCATCTCCATCTCATTCTGGCCACAGACCACCACCACCCCGACGTCCGTTGATATGAAT
                    || ||||| || || |||||||| || || || |||||||| || || ||||| ||||| 
Sbjct 5785          GCTATCTCTATTTCTTTCTGGCCTCAAACTACAACCACCCCTACTTCAGTTGACATGAAC

Query 5821          TCAATAACCTCGACGGATGTTCGTATTTTAGTCCAGCCCGGCATAGCCTCTGAGCTTGTG
                    || || ||||| || |||||  | ||||| || |||||||| || ||||| ||| | || 
Sbjct 5845          TCTATTACCTCCACTGATGTCAGGATTTTGGTTCAGCCCGGTATTGCCTCCGAGTTAGTC

Query 5881          ATCCCAAGTGAGCGCCTACACTATCGTAACCAAGGCTGGCGCTCCGTCGAGACCTCTGGG
                    ||||| ||||||||||| || || || || |||||||||||||| || |||||| | || 
Sbjct 5905          ATCCCTAGTGAGCGCCTTCATTACCGCAATCAAGGCTGGCGCTCTGTAGAGACCACGGGC

Query 5941          GTGGCTGAGGAGGAGGCTACCTCTGGTCTTGTTATGCTTTGCATACATGGCT-CAC-TCG
                    ||||| |||||||| |||||||| ||||| || ||||||||||| || ||+|-| |-|  
Sbjct 5965          GTGGCCGAGGAGGAAGCTACCTCCGGTCTGGTAATGCTTTGCATTCACGG-TTCTCCTGT

Query 5999          TAAATTCCTATACTAATACACCCTATACCGGTGCCCT-CGGG------CTGTTGGACTTT
                    |||+ ||||||||||| |||||+|+|||++++ |   - |  ------||  | || |||
Sbjct 6024          TAA-CTCCTATACTAACACACC-T-TAC----ACTTGGTGCATTGGGGCTCCTTGATTTT

Query 6052          GCCCTTGAGCTTGAGTTTCGCAACCTT-ACCCCCGGTAACACCAATACGCGGGTCTCCCG
                    ||  | ||||||||+ |||  ||  ||-|| ||||| ||||| || || || || |||||
Sbjct 6076          GCATTAGAGCTTGA-ATTCAGAAATTTGACACCCGGGAACACTAACACCCGTGTTTCCCG

Query 6111          TTATTCCAGCACTGCTCGCCACCGCCTTCGTCGCGGTGCGGACGGGACTGCCGAGCTCAC
                     ||  ||||||| || ||||| || || || |||||||| || ||||| || ||||| ||
Sbjct 6135          GTACACCAGCACAGCCCGCCATCGGCTGCGCCGCGGTGCTGATGGGACCGCAGAGCTTAC

Query 6171          CACCACGGCTGCTACCCGCTTTATGAAGGACCTCT-ATTTTACTAGTACTAATGGTGTCG
                    |||||| || || || || || ||||||||| |+ -|||| ||  | || || || || |
Sbjct 6195          CACCACAGCAGCCACACGTTTCATGAAGGACTT-GCATTTCACCGGCACGAACGGCGTTG

Query 6230          GTGAGATCGGCCGCGGGATAGCCCTCACCCTGTTCAACCTTGCTGACACTCTGCTTGGCG
                    ||||| | || ||||| ||||| || || ||||| ||||||||||| || || ||||| |
Sbjct 6254          GTGAGGTGGGTCGCGGTATAGCTCTAACACTGTTTAACCTTGCTGATACGCTTCTTGGTG

Query 6290          GCCTGCCGACAGAATTGATTTCGTCGGCTGGTGGCCAGCTGTTCTACTCCCGTCCCGTTG
                    |  | ||||||||||||||||||||||| || ||||| ||||| |||||||| || || |
Sbjct 6314          GTTTACCGACAGAATTGATTTCGTCGGCCGGGGGCCAACTGTTTTACTCCCGCCCTGTCG

Query 6350          TCTCAGCCAATGGCGAGCCGACTGTTAAGTTGTATACATCTGTAGAGAATGCTCAGCAGG
                    |||| ||||||||||||||||| |||||||| ||||||||||| |||||||| |||||||
Sbjct 6374          TCTCGGCCAATGGCGAGCCGACGGTTAAGTTATATACATCTGTTGAGAATGCGCAGCAGG

Query 6410          ATAAGGGTATTGCAATCCCGCATGACATTGACCTCGGAGAATCTCGTGTGGTTATTCAGG
                    | ||||| ||| | ||||| || || || || || || || || ||||||||||||||||
Sbjct 6434          ACAAGGGCATTACCATCCCACACGATATAGATCTGGGTGATTCCCGTGTGGTTATTCAGG

Query 6470          ATTATGATAACCAACATGAACAAGATCGGCCGACGCCTTCTCCAGCCCCATCGCGCCCTT
                    ||||||||||||| || || ||||| || || || || || |||||||| || |||||||
Sbjct 6494          ATTATGATAACCAGCACGAGCAAGACCGACCTACTCCGTCACCAGCCCCCTCTCGCCCTT

Query 6530          TCTCTGTCCTTCGAGCTAATGATGTGCTTTGGCTCTCTCTCACCGCTGCCGAGTATGACC
                    |||| || ||||| || |||||||| || |||||||| |||||||| || ||||| || |
Sbjct 6554          TCTCAGTTCTTCGCGCCAATGATGTTCTGTGGCTCTCCCTCACCGCCGCTGAGTACGATC

Query 6590          AGTCCACTTATGGCTCTTCGACTGGCCCAGTTTATGT-T-TCT--GACT-CTG-TGACCT
                    || | || ||||| || || ||+   ||+ |++||||-|-|||--||+|-|+|-| ||+ 
Sbjct 6614          AGACTACATATGGGTCGTCCAC-CAACC-CT--ATGTATGTCTCCGA-TAC-GGTCAC-G

Query 6644          -TGGTTAATGTTGCGACCGGCGCGCAGGCCGTTGCCCGGTCGCTCGATTGGACCAAGGTC
                    -| |||||||| || || || || ||||| |||||||| || || |||||| | || |||
Sbjct 6667          CTAGTTAATGTGGCCACTGGTGCTCAGGCTGTTGCCCGCTCTCTTGATTGGTCTAAAGTC

Query 6703          ACACTTGACGGTCGCCCCCTCTCCACCATCCAGCAGTACTCGAAGACCTTCTTTGTCCTG
                    || || || || ||||||||| | ||||| |||||||| || ||||| |||| ||| || 
Sbjct 6727          ACTCTGGATGGCCGCCCCCTCACTACCATTCAGCAGTATTCAAAGACATTCTATGTTCTC

Query 6763          CCGCTCCGCGGTAAGCTCTCTTTCTGGGAGGCAGGCACAACTAAAGCCGGGTACCCTTAT
                    ||||||||||| ||||| || || |||||||| || || ||||| ||||| ||||| |||
Sbjct 6787          CCGCTCCGCGGGAAGCTGTCCTTTTGGGAGGCTGGTACCACTAAGGCCGGCTACCCGTAT

Query 6823          AATTATAACACCACTGCTAGCGACCAACTGCTTGTC--GAGAATGCCGCCGGGCACCGGG
                    |||||||| ||||||||||| || |||++  ||   --||||| || || || ||||| |
Sbjct 6847          AATTATAATACCACTGCTAGTGATCAA--ATTTTGATTGAGAACGCGGCTGGCCACCGTG

Query 6881          TCGCTATTTCCACTTACACCACTAGCCTGGGTGCTGGTCCCGTC-TCCATTTCTGCGGTT
                    | ||||| || || || ||||||||| ||||||| ||+|||  |-|| ||||| || |||
Sbjct 6905          TTGCTATCTCTACCTATACCACTAGCTTGGGTGCCGG-CCCTACCTCGATTTCCGCCGTT

Query 6940          GCCGTTTTAGCCCCCCACTCTGCGCTAGCATTGCTTGAGGATACCTTGGACTACCCTGCC
                    |  ||  ||||||| ||||| || || ||  | |||||||||||  | || |||||||| 
Sbjct 6964          GGTGTGCTAGCCCCACACTCGGCTCTCGCCGTCCTTGAGGATACTGTTGATTACCCTGCT

Query 7000          CGCGCCCATACTTTTGATGATTTCTGCCCAGAGTGCCGCCCCCTTGGCCTTCAGGGCTGC
                    || || ||||||||||||||||||||||| ||||||||| |||||||  | ||||| || 
Sbjct 7024          CGTGCTCATACTTTTGATGATTTCTGCCCGGAGTGCCGCACCCTTGGTTTGCAGGGTTGT

Query 7060          GCTTTCCAGTCTACTGTCGCTGAGCTTCAGCGCCTTAAGATGAAGGTGGGTAAAACTCGG
                    || |||||||||||| | |||||||||||||| ||||| |||||||| |||||||| |||
Sbjct 7084          GCATTCCAGTCTACTATTGCTGAGCTTCAGCGTCTTAAAATGAAGGTAGGTAAAACCCGG

Query 7120          GAGTTGT-AGTTTATTTGCTT--GTGCCCCC--CTT--CTTTCTGTTG-CTTATTTCTCA
                    ||||+ |-| || |||+ |||--||||||||--| |--||| || | |- |||||||| |
Sbjct 7144          GAGT-CTTAATTAATT-CCTTTTGTGCCCCCTTCATAGCTTCCTTTGGTTTTATTTCTTA

Query 7172          TTTCT
                    |||||
Sbjct 7202          TTTCT
