# Supplementary material for: Pairwise Heuristic Sequence Alignment Algorithm Based on Deep Reinforcement Learning
Source: IEEE Open J Eng Med Biol. 2021 Jan 29;2:36–43. doi: 10.1109/OJEMB.2021.3055424 (PMC8901008; doi:10.1109/OJEMB.2021.3055424)
Supplement: Three supplementary materials are attached to the submitted manuscript. First, we offer the detailed process of the DQNalign in Supplementary material S1. Then, the additional figures and tables are listed in the Supplementary material S2. Finally, the alignment results of the DQNalign are attached  [file ojemb-3055424-mm.zip › OJEMB-3055424-MM/10022021082020_DQNalignOJEMB20210126SupplementaryS3/Supplementary S3/HEV_DDDQN/result20200712173946_0_20.txt]

DQNalign Project v1.0
Pairwise alignment algorithm with deep reinforcement learning based heuristic alignment agent
Sequence 1 : HEV_0, length : 7207
Sequence 2 : HEV_20, length : 7202

Alignment results:
Exact matches: 5372
Gaps: 559

Query 54            CCTGGCATCACTACTGCTATTGAGCAGGCTGCTCTAGCAGCGGCCAACTCTGCCCTGGCG
                    |||||||| |||||||| ||||||||||||||||| || |||||||| |||||| |||||
Sbjct 0             CCTGGCATTACTACTGCCATTGAGCAGGCTGCTCTGGCTGCGGCCAATTCTGCCTTGGCG

Query 114           AATGCTGTGGTAGTTAGGCCTTTTCTCTCTCACCA-GCAGATTGAGATCCTCATTAACCT
                    ||||||||||| ||| |||| ||| | |||| |  -  |   +||||| || |||||  |
Sbjct 60            AATGCTGTGGTGGTTCGGCCGTTTTTATCTCGCGTGCAAACC-GAGATTCTTATTAATTT

Query 173           AATGCAACCTCGCCAGCTTGTTTTCCGCCCCGAGGTTTTCTGGAATCATCCCATCCAGCG
                     |||||||| || ||| | ||||||||||| |||||  | |||||||| || ||||||||
Sbjct 119           GATGCAACCCCGGCAGTTGGTTTTCCGCCCTGAGGTACTTTGGAATCACCCTATCCAGCG

Query 233           TGTCATCCATAACGAGCTGGAGCTTTACTGCCGCGC-C-CGCTCCGGCCGCTGT-CTTGA
                     || || ||||| ||  | || |  |||||||| ||-|- ||| +| +++|  |-|||| 
Sbjct 179           GGTTATACATAATGAATTAGAACAGTACTGCCGGGCTCGGGCTG-GT---CGTTGCTTGG

Query 290           AA-TTGGCGCCCATCCCCGCTCA---ATAAATGATAATCCTAATGTGGTCCACCGCTGCT
                    | -|||| || ||+||||   +|---|| ||||| || || || ||  | || || || |
Sbjct 235           AGGTTGGAGCTCA-CCCCAAG-ATCCATTAATGACAACCCCAACGTTCTGCATCGGTGTT

Query 346           TCCTCCGCCCTGTTGGGCGTGATGTTCAGCGCTGGTATACTGCTCCCACTCGCGGGCCGG
                    ||||  | || ||||| || |||||||||||||||||  |||| ||||| ||||| || |
Sbjct 292           TCCTTAGACCGGTTGGCCGAGATGTTCAGCGCTGGTACTCTGCCCCCACCCGCGGCCCTG

Query 406           CTGCTAATTGCCGGCGTTCCGCGCTGCGCGGGCTTCCCGCTGCTGACCGCACTTACTGCC
                    | ||||||||||| || |||||| |||| || || ||| | |||||||||||||||||| 
Sbjct 352           CGGCTAATTGCCGCCGCTCCGCGTTGCGTGGTCTCCCCCCCGCTGACCGCACTTACTGCT

Query 466           TCGACGGGTTTTCTGGC--TGTAACTTTCCCGCCGAGACTGGCATCGC-CCTCTACTCCC
                    | ||+ || +||||  |--|||   ||| | || ||||| ||  | ||-| |+||||| |
Sbjct 412           TTGA-TGGA-TTCTCCCGTTGTGCTTTTGCTGCAGAGACCGGTGTGGCTCTT-TACTCTC

Query 523           TTCATGATATGTCACCATCTGATGTCGCCGAGGCCATGTTCCGCCATGGTA-TG-ACGCG
                    | |||||  | |  ||| ||||||| || ||||| |||  |||||| || |-  -||||+
Sbjct 469           TGCATGACCTTTGGCCAGCTGATGTTGCAGAGGCTATGGCCCGCCACGGGATNACACGC-

Query 581           GCTCTATGCCGCCCTCCATCTTCCGCCTGAGGTCCTGCTGCCCCCTGGCACATATCGCAC
                     +| |||||||| || || ||||| |||||||| ||||| || || ||||| || | ||+
Sbjct 528           T-TGTATGCCGCACTGCACCTTCCCCCTGAGGTGCTGCTACCACCCGGCACCTACCACA-

Query 641           CGCA--TCGTATTTGCTAATTCATGACGGT-AGGCGCGTTGTGGTGACGTATGAGGGTGA
                    | +|--|||||| | || ||||| ||||| -| +|||| ||| || || || ||||| ||
Sbjct 586           CA-ACCTCGTATCTCCTGATTCACGACGGCGAC-CGCGCTGTTGTAACTTACGAGGGCGA

Query 698           TACTAGTGCTGGTTACAACCACGATGTCTCCA-ACTTGCG-CTCCTGGATTAGAAC--CA
                    ||||||||| || || || || ||||||||||-||||+||- +| |||||  | ||--||
Sbjct 644           TACTAGTGCGGGCTATAATCATGATGTCTCCATACTT-CGTG-CGTGGATCCGTACTACA

Query 754           CCAAG-GTTACCGGAGACCATCCCCTCGTTATCGAGCGGGTTAGGGCCATTGGCTGCCAC
                      || -|||   +++|| |||||  | || || ||||| ||  |||||||||| || || 
Sbjct 702           AAAATAGTTGGT---GATCATCCGTTGGTCATAGAGCGTGTGCGGGCCATTGGATGTCAT

Query 813           TTTGTTCT-CTTGCTCACGGCAGCCCCGGAGCCATCACCTATGCCTTATGTTCCTTACCC
                    |||||  |-|+||||||| |||||||| ||||| ||||| ||||||||||||||||||||
Sbjct 759           TTTGTGTTGC-TGCTCACCGCAGCCCCTGAGCCGTCACCCATGCCTTATGTTCCTTACCC

Query 872           CCGGTCTACCGAGGTCTATGTCCGATCGATCTTCGGCCCGGGTGGCACCCCTTCCTTA-T
                     || || || ||||| |||||||| || || || ||||| || ||| |||| ||||| -|
Sbjct 818           TCGTTCAACGGAGGTGTATGTCCGGTCCATATTTGGCCCTGGCGGCTCCCCATCCTTGTT

Query 931           TCCCA-ACCTCATGCTCCACTAAGTCGACCTTCCATGCTGTCCCTGCCCATATTTGGGAC
                    |||  -| |+|+||||| ||||| || || |||||||||||||| |  ||||| ||||| 
Sbjct 878           TCCGTCAGC-C-TGCTCTACTAAATCTACTTTCCATGCTGTCCCGGTGCATATCTGGGAT

Query 990           CGTCTTATGCTGTTCGGGGCCACCTTGGATGACCAAGCCTTTTGCTGCTC-CCGTTTAAT
                    || || ||||| || || |||||| |||| || || || |||||||| ||-| | | +||
Sbjct 936           CGGCTCATGCTCTTTGGTGCCACCCTGGACGATCAGGCGTTTTGCTGTTCACGGCTC-AT

Query 1049          GACCTACCTTCGCGGCATTAGCTACAAGGTCACTGTTGGTACCCTTGTGGCTAATGAAGG
                    ||| ||||| || || ||||| |||||||||||||| ||  | ||||| |||||||| ||
Sbjct 995           GACTTACCTCCGTGGTATTAGTTACAAGGTCACTGTCGGCGCGCTTGTCGCTAATGAGGG

Query 1109          CTGGAATGCCTCTGAGGACGCCCTCACAGCTGTTATCACTGCCGCCTACCTT-ACCATTT
                     ||||| |||||||| ||||| || || ||  | |||||||| || || +||-|| ||||
Sbjct 1055          GTGGAACGCCTCTGAAGACGCTCTTACTGCANTGATCACTGCAGCTTAT-TTGACTATTT

Query 1168          GCCACCAGCGGTATCTCCGCACCCAGGCTATATCCAAGGGGATGCGTCGTCTGGAACGGG
                    |||| ||||| ||||||||||||||||| ||||||||||| ||||| ||  |||     |
Sbjct 1114          GCCATCAGCGTTATCTCCGCACCCAGGCGATATCCAAGGGCATGCGCCGGTTGGGGGTTG

Query 1228          AGCATGCCCAGAAGTTTATAACACGCCTCTACAGCTGGCTCTTCGAGAAGTCCGGCCGTG
                    |||| |||||||| ||||| ||| | |||||||| ||||| || |||||||| |||||||
Sbjct 1174          AGCACGCCCAGAAATTTATCACAAGACTCTACAGTTGGCTATTTGAGAAGTCTGGCCGTG

Query 1288          ATTACATCCCTGGCCGTCAGTTGGAGTTCTACGCCCAGTGCAGGCGCTGGCTCTCCGCCG
                    |||| ||||| ||||| ||| |  ||||||| || |||||| | || ||||| || || |
Sbjct 1234          ATTATATCCCCGGCCGCCAGCTTCAGTTCTATGCACAGTGCCGACGGTGGCTATCTGCAG

Query 1348          GCTTTCATCTTGA-TCCACGGGTG-TTGGTTTTTGACGAGTCGGCCCCCTGCCATTGTAG
                    |||| || || ||- |||+|||| -||+|||||||| ||||| |  || ||||  |||||
Sbjct 1294          GCTTCCACCTAGACCCCA-GGGTACTT-GTTTTTGATGAGTCAGTACCATGCCGCTGTAG

Query 1406          GAC-C-GC-GATCCGTAAG--GCGCTCTCAAAGTTTTGCTGCTTCATGAAGTGGCTTGGT
                    |||- -  -||++ | |||--|||  +|+||| | +||||| || |||  |||||| || 
Sbjct 1352          GACGTTTTTGA--AGAAAGTTGCGGG-T-AAATTC-TGCTGTTTTATGCGGTGGCTCGGG

Query 1461          CAGGAGTGCACCTGCTTCCTTCAGCCTGCAGAAGGC-GCCGTCGGCGACCAGGGTCATGA
                    |||||||| ||||||||| |  |||| || || || -  +|||||||| || || |||||
Sbjct 1407          CAGGAGTGTACCTGCTTCTTGGAGCCGGCCGAGGGTTTA-GTCGGCGATCATGGCCATGA

Query 1520          TAATGAAGCCTATGAGGGGTCCGATGTTGACCCTGCTGAGTCCGC-CATTTAG-TGACAT
                     || || ||||||||||| || || || ||||| |||||  | ||-||| | |-|| ++|
Sbjct 1466          CAACGAGGCCTATGAGGGTTCTGAGGTCGACCCGGCTGAACCTGCACATCTTGATGT--T

Query 1577          ATCTGGGTCCTATGTCGTCC-CTGGCACT-GCCCTCCAACCGCTCTACCAGGCCCTCGAT
                    +|||||| | || | |||||-| ||||| -|+| |    ||+|||||   ||| ||  ||
Sbjct 1523          -TCTGGGACTTACGCCGTCCACGGGCACCAG-CTTGAGGCC-CTCTATAGGGCACTTAAT

Query 1635          CT-CCCCGCTGAGATTGTGGCTCGCGCGGGCCGGCTGACCGCCACAGTAAAGGTCTCCCC
                     |-|| |  +|| ||||  ||||| ||   ||| || || || || ||  |++ |||   
Sbjct 1581          GTCCCACAA-GATATTGCCGCTCGAGCTTCCCGACTAACGGCAACTGTTGA--GCTCGTT

Query 1693          AGGTC-GATG--GG-CGG--ATCGATTGCGAGACCC-TTCTTGGTAACAAAACCTTTCGC
                    +| + -|+| --| -|| --|  |+|  || +|+||-| || ||||| || ||||| || 
Sbjct 1637          -GC-AAG-TCCAGACCGCTTAGAG-TGCCGC-A-CCGTGCTCGGTAATAAGACCTTCCGG

Query 1746          ACGTCGTTCGTTGACGGGGCGGTC-T-TAGAGACCAATGGCCCAGAGC-GCCACAA--TC
                    ||| || |+| |    +||||  |-|-||||| | |||||||| ||||-| +|   --| 
Sbjct 1692          ACGACGGT-GGTCGAC-GGCGCCCATCTAGAGGCGAATGGCCCTGAGCAGT-ATGTCTTA

Query 1801          TCTCCTTCGATGCCAGTCAGAG-CA--CTATGGCCG-CTGG-CCCTTTCAGTCTCACCTA
                    ++|| || || |||++||  +|-||--||||||  |-| ||-| | |   ++||||| ||
Sbjct 1748          --TCATTTGACGCC--TCCC-GTCAGTCTATGGGGGCCGGGTCGCATAGC--CTCACTTA

Query 1856          TG-CCGCCT-CTGCAGCTGGGCTGGA-GGT---G-CGCTATGT--TGCTGCCGGGCTTG-
                    ||- | |  -|++| |||||  || |-| |--- -  |+|| |--|| |+| || +|||-
Sbjct 1802          TGAGCTCACCC--CTGCTGGTTTGCAGGTTAGGATTTC-ATCTAATGGT-CTGGA-TTGC

Query 1906          ACCATC-GGGCGGTTTTTGCCCCCGGTGTTTCACCCCGGT-CA--GCCCCCGGCGAGGTT
                    ||   |-        ++++|||||||||   |+|||  | -| --|++||||| ||||| 
Sbjct 1857          ACT-GCTA-CATTCC----CCCCCGGTGGAGC-CCCTAGCGCTGCG--CCCGGGGAGGTG

Query 1962          ACCGCCTTCTGCTCTGCCCTATACAG-GTTTAACC-GTGAGGCCCAGCGCCATTCGCTGA
                     | ||||| |||  |||||| || ||-  +|||| -||   +||||||| || |||||||
Sbjct 1908          GCAGCCTTTTGCAGTGCCCTTTATAGATA-TAACAGGTTCA-CCCAGCGGCACTCGCTGA

Query 2020          TCGGT-AACTTATGGTTCCATCCTGAGGGACT-CATTGGC-CTCTTCGCCCCGTTTTCGC
                      || - |+|||||||| || ||||||||  |-|+| || - |+||| |||| || || |
Sbjct 1966          CTGGCGGA-TTATGGTTACACCCTGAGGGGTTGC-TGGGTATT-TTCCCCCCTTTCTCCC

Query 2077          CCGGGCATGTTTGGGAGTCGGCTAATCCATTCTGTGGCGA-GAG-CACACTTTACACCCG
                    | |||||| | |||||||| || || || || || || ||-| |-| + +| || |||||
Sbjct 2023          CTGGGCATATCTGGGAGTCTGCGAACCCCTTTTGCGGGGAGGGGACT-T-TGTATACCCG

Query 2135          TACTTGGTCG-GAGGTTGA-----TGC--CG-TCTCTAGT-C-----CAGCCCGG-CCTG
                     |||||||| - |  | | -----|  --  -||||    -|-----| |+||| -||||
Sbjct 2081          AACTTGGTCAACATCTGGCTTTTCTAGTGATTTCTCCCCCCCTGAAGCGG-CCGCTCCTG

Query 2178          --A---CT--TA------GG-T-TT-TATGTCTGAGCCTTCTA-TA-CCTAGTAGGGCGG
                    --|---||--||------||-|-  - ||+|||   ||  || -||-| +|+|| ++  |
Sbjct 2140          CTATGGCTGCTACCCCGGGGCTGCCCCAT-TCTACCCCACCTGTTAGCG-A-TAT--TTG

Query 2218          C-CG---CCACGCCTACCCTGGCGGGCC-CCTCTACCCCCCCCTGCACCGGACCCTTCCC
                       |---|||++|| +||||  +| |     ||+|++ ++ + ||   | |  |||   |
Sbjct 2195          GGTGCTACCA--CCG-CCCTCA-GAGGAGTTTC-A--G--G-TTGATGCAGCACCTGTGC

Query 2272          CCCCTCCCTCTGCCCCGGC--GCTTGCTGAGCCGGCTTCTG-GCGCTACCCGCCG-GGG-
                    ||||| || ||| ||| ||--| ||||   | | +| |+||-|| +||||| || -   -
Sbjct 2245          CCCCTGCCCCTGACCCTGCTGGATTGCCCGGTCC-CGT-TGTGCT-TACCCCCCCCCCCC

Query 2326          C-CCCGGC---CATAACTCACCAGAACGGCCCGG-CA---C--CGCCGCCTG-CTCTTC-
                    |-|||   ---|||||  || ||+|   +||| |-| ---|--  ||| |+|-||| ||-
Sbjct 2302          CTCCCCCTGTGCATAAGCCATCA-ATAC-CCCCGCCTTCCCGTAACCGTC-GTCTCCTCT

Query 2372          --ACCTACCCGGATGGCTCTAA-G-GTATTCGCCGGCTCGCTGTTCGAGTC-GACATGC-
                    --||||| || || ||| ||||-|-|||| |  +||+|| ||||| || ||-|||+|| -
Sbjct 2359          ATACCTATCCTGACGGCGCTAAGGTGTATGCAG-GG-TCACTGTTTGAATCAGAC-TGTG

Query 2427          ACGTGGCTCGTTAACGCGTCTAATGTTGGACCACCGCCCTGGC-GGCGGGCTTTGCCATG
                    ||+||||| ||||| || || ||    || ||| || || || -| +|| || |||||||
Sbjct 2416          AC-TGGCTGGTTAATGCCTCAAACCCCGGGCCATCGTCCCGGAGGT-GGCCTCTGCCATG

Query 2485          CATTTTACCAAAGG--T------AC--CCCCGCCTCCTTTGA-TG-CTGCCTCTTTTGTG
                    | ||||||||| | --|------ |--     |||      |-||- | | || |  |||
Sbjct 2473          CCTTTTACCAACGTTTTCCAGAAGCGTTTTACCCT-ACCCAACTGAATTCATCATGCGTG

Query 2532          A-TGCGCGACGGCGCGGCCGCGTACACACTAACCCCCCGG-CCAATAATTCACGCTGTCG
                    |- |    ++++++++|| || |||||  | ||||| |+|-|| || ||||| || ||||
Sbjct 2527          AGGGTCTT--------GCAGCATACACCTTGACCCCGC-GCCCTATCATTCATGCAGTCG

Query 2590          CCCCTGATTATA-GGTTGGAACATAACCCAAAGAGGCTTGAGGCTGCTTATCGGGAAACT
                    | || |||||||-||||+|| || ||||| |||||||||||||| || || || ||||||
Sbjct 2578          CTCCCGATTATAGGGTT-GAGCAGAACCCGAAGAGGCTTGAGGCAGCGTACCGTGAAACT

Query 2649          TGCTCCCGCC-TCGGCACCGCTGCATACCCGCTCCTCGGGACCGGCATATACCAGGTGCC
                    || ||||| |-|+||||||||||| ||||||||  | ||  | || ||||||||||| ||
Sbjct 2637          TGTTCCCGTCGT-GGCACCGCTGCCTACCCGCTTTTGGGTTCGGGTATATACCAGGTCCC

Query 2708          GATCGGCCCCAGTTTTGACGCCTGGGAGCGGAACCACCGCCCCGGGGATGAGTTGTACCT
                      |  ||| ||||||||| |||||||| || || ||||||||||| |||||| | ||| |
Sbjct 2696          TGTTAGCCTCAGTTTTGATGCCTGGGAACGTAATCACCGCCCCGGCGATGAGCTTTACTT

Query 2768          TCCTGAGCTTGCTGCCAGA-TGGTTTGAGGCCAATAGGCCGACCC-GCCCGACTCTCACT
                      | ||||  ||||| |+|-||||||||||| |||| |||| | |-||| |  +||||| 
Sbjct 2756          GACCGAGCCCGCTGCAA-ATTGGTTTGAGGCTAATAAGCCGGCGCAGCCGGTG-CTCACC

Query 2826          ATAACTGAGGATGTTGCACGGACAGCGAATCTGGCCATCGAGCTTGACT--CAGCC-ACA
                    |||||||||||    || || || || || |||||  | ||| ||||+|--|+|+|-|||
Sbjct 2814          ATAACTGAGGACACGGCCCGTACGGCCAACCTGGCATTGGAGATTGA-TGCC-G-CTACA

Query 2883          GATGTCGGCCGGGCCTGTGCCGGCTGTCGG-GTCACCCCCGGCGTTGTTCAGTACCAGTT
                    || |||||||| || |||||||| ||+|  - ||| ||| ||| |||| || || |||||
Sbjct 2871          GAGGTCGGCCGTGCTTGTGCCGGTTG-CACCATCAGCCCTGGCATTGTGCACTATCAGTT

Query 2942          TACTGCAGGTGTGCCTGGATCCGGCAAGTCCCGCT-C-TATCACCCA-AGCCGATGTGGA
                    ||| || || || || || || ||||||||  | |-|-||+|| +||- | +||||| ||
Sbjct 2930          TACCGCCGGGGTCCCGGGCTCGGGCAAGTCAAGGTCCATA-CAA-CAGGGA-GATGTCGA

Query 2999          CGT--T-GTCGTGGTCCCGACGCGTGAG-TTGCGTAATGCCTGGCGCCGTCGCGGCTTTG
                     ||--|-|| ||+|+|||+|| || |||-||+||||||   |||||||| || || ||||
Sbjct 2987          TGTGGTGGTTGT-G-CCC-ACCCGGGAGCTT-CGTAATAGTTGGCGCCGCCGGGGTTTTG

Query 3055          CTG-CTTTTACCCCGCATACTGCCGCCAGAGTCAC-CCAGGGGCGCCGGGTTGTCATTGA
                    | |-|||    |||+|| || || ||| | || ||-   || +||||| ||||| |||||
Sbjct 3043          CGGCCTTCACACCC-CACACAGCGGCCCGTGTTACTATCGGC-CGCCGCGTTGTGATTGA

Query 3113          TGAGGCTCCATCCCTCCCCCCTCACCTGCTGCTGCTCCACATGCAGCGGGCCGCCACCGT
                    |||||||||||| ||||| || |||||| ||||| | || |||||||||||| || | ||
Sbjct 3101          TGAGGCTCCATCTCTCCCGCCACACCTGTTGCTGTTACATATGCAGCGGGCCTCCTCGGT

Query 3173          CCACCTTCTTGGCGACCCGAACCAGATCCCAGCCATCGACTTTGAGCACGCTGGGCTCGT
                    ||| || || || ||||| || |||||||| || || || ||||||||||| || || ||
Sbjct 3161          CCATCTCCTCGGTGACCCAAATCAGATCCCTGCTATTGATTTTGAGCACGCCGGCCTGGT

Query 3233          CCCCGCCATCAGGCCCGA-CTTAG-GCCCCACCTCCTGGTGGCATGTTACCCATCGCTGG
                    ||| || ||| | |||||-|||+|-||| +||   ||||||||  ||||| || || || 
Sbjct 3221          CCCTGCGATCCGTCCCGAGCTT-GCGCCA-ACGAGCTGGTGGCNCGTTACACACCGTTGC

Query 3291          CCTG-CGGATGTATGCGAGCTCATCCGTGGTGCATACCCCATGATCCAGACCACTAGCCG
                    || |-|+||||| ||||||||||| || || || ||||| |  ||||||||||| |||||
Sbjct 3279          CCGGCC-GATGTGTGCGAGCTCATACGCGGAGCCTACCCTAAAATCCAGACCACGAGCCG

Query 3350          GGTTCT-CCGTTCGTTGTTCTGGGGTGAGCCTGCCGTCGGGCAGAAACTAGTGT-TCACC
                     || ||-| || | +|||| |||  ||| || ||| | || |||||  | ||+|-|||| 
Sbjct 3338          TGTGCTACGGTCCC-TGTTTTGGAATGAACCGGCCATTGGCCAGAAGTTGGT-TNTCACG

Query 3408          CAGGCGGCCAAGCCCGCCAACCCCGGCT-C-AGTGACGGTCCACGAGGCGCAGGGCGCTA
                    |||||||| ||| | |+| | ||| | |-|-|+| ||||||||||| || ||||| || |
Sbjct 3396          CAGGCGGCAAAGGCTG-CTAACCCTGGTGCGA-TTACGGTCCACGAAGCTCAGGGTGCCA

Query 3466          CCTACACGGAGACCACTATTATTGCCACAGCAGATGCCCGGGGCCTTATTCAGTCGTCTC
                    ||| ||| |||||||| || || ||||| || || ||| |||||||||| ||||| || |
Sbjct 3454          CCTTCACAGAGACCACAATCATAGCCACGGCCGACGCCAGGGGCCTTATCCAGTCATCCC

Query 3526          GGGCTCATGCCATTGTTGCTCTGACGCGCCACACTGAGAAGTGCGTCATCATTGACGCAC
                    |||||||||| || ||||| || || ||||||||||||||||| || ||| | || || |
Sbjct 3514          GGGCTCATGCTATAGTTGCACTTACTCGCCACACTGAGAAGTGTGTTATCCTGGATGCCC

Query 3586          CAGGCCTGCTTCGCGAGGTGGGCATCTCCGATGCAATCGTTAATAACTTTTTCCTCGCTG
                    | ||||||||||| ||||| ||||| || ||||  || || || ||||||||||| ||||
Sbjct 3574          CCGGCCTGCTTCGTGAGGTCGGCATTTCGGATGTGATTGTCAACAACTTTTTCCTTGCTG

Query 3646          GTGGCGAAATTGGTCACCAGCGCCCATCAGTTATTCCCCGTGGCAACCCTGACGCCAATA
                    |||||||  | || | ||| ||||| || || || || || || |||||||| ++||| |
Sbjct 3634          GTGGCGAGGTCGGCCNCCACCGCCCTTCTGTGATACCTCGCGGTAACCCTGAT--CAAAA

Query 3704          TGT-TGACAC-C--CTGGCTGCCTTCCCGCCGTCTTGCCAGATTAGTGCCTTCCATCAGT
                      |- | +||- --|+ |++|||||||||||||| || || |||||||| | ||||||||
Sbjct 3692          CCTCGGG-ACTTTAC-AG--GCCTTCCCGCCGTCCTGTCAAATTAGTGCTTACCATCAGT

Query 3760          TGGCTGAGGAGCTTGGCCACAGACCTGTCCCTGTTGCAGCTGT-TCTA-CCACCCTGCCC
                    |||||||||| || |||||  | || | |||||| || || ||-|+| -||+|| |||||
Sbjct 3748          TGGCTGAGGAACTGGGCCATCGCCCGGCCCCTGTCGCCGCCGTCT-TGCCC-CCTTGCCC

Query 3818          CGAGCTCGAACAGGGCCTTCTCTACCTGCCCCAGGAGCTCACCA-CCTGTGATAGTGTCG
                     ||||| || |||||||| |||||| |||| |||||||||||  -    +||||||||  
Sbjct 3806          TGAGCTTGAGCAGGGCCTGCTCTACATGCCACAGGAGCTCACTGTGTCC-GATAGTGTGT

Query 3877          TA-ACATTTGAA-TTAACAGACATTGTGCACTGCCGCATGGCCGCCCCGAGCCAGCGCAA
                    | -  +||||| -||+|| || || || || |||||||||||||| || |||||||| ||
Sbjct 3865          TGGTT-TTTGAGCTT-ACGGATATAGTTCATTGCCGCATGGCCGCTCCAAGCCAGCGAAA

Query 3935          GGCCGTGCTGTCCACACTCGTGGGCCGCTACGGCGGTCGCACAAAGC--TCTACAATGCT
                    ||| || || || ||||| |||||  | || ||| || | || || |--| | ++| || 
Sbjct 3923          GGCTGTTCTCTCAACACTTGTGGGGAGGTATGGCCGTAGGACGAAACTATATG--AGGCG

Query 3993          TCC-CACTCTGATGTTCGCGACTCTCTCGCC-CGTTTTATCCCGGCC-ATTGGCCCC-GT
                     +|-|| || |||||||| || || || || - ||| +|||||  +|-|| ||+ ||-||
Sbjct 3981          G-CGCATTCAGATGTTCGTGAGTCCCTAGCTAGGTTC-ATCCCTA-CTATCGG-GCCTGT

Query 4049          ACAGGTTACAACTTGTGAATTGTACGAGCT-AGTGGAGGCCATGGTCGAGAAGGGCCAGG
                     |||| ||| || ||||| ||||| ||| |-  |+||||| ||||| ||||| || ||||
Sbjct 4037          TCAGGCTACCACATGTGAGTTGTATGAGTTGGTT-GAGGCTATGGTGGAGAAAGGTCAGG

Query 4108          ATGGCTCCGCCGTCCTT-GAGCTTGATCTTTGCAACCGTGACGTGTCCA-GGATCACCTT
                    | ||||| || ||+|||-|||||||||||||| || ||||| || |+| -| ||||| ||
Sbjct 4096          ACGGCTCTGCAGT-CTTAGAGCTTGATCTTTGTAATCGTGATGTCT-CGCGCATCACATT

Query 4166          CTTCCAGAAAGAT-TGTAACAAGTTCACCACAGGTGAGACCATTGCCCATGGTAAAGTGG
                     ||||| ||||+ -|| |||||||| || || ||||||||||| ||||| || || || |
Sbjct 4154          TTTCCAAAAAG-NCTGCAACAAGTTTACAACTGGTGAGACCATCGCCCACGGCAAGGTTG

Query 4225          GCCAGGGCATCTCGGCCTGGAGCAAGACCTTCTGCGCCCTCTTTGGCCCTTGGTTCCGCG
                    ||||||| || ||||||||||| |||||||||||||| || || ||||| ||||||||||
Sbjct 4213          GCCAGGGTATATCGGCCTGGAGTAAGACCTTCTGCGCTCTGTTCGGCCCGTGGTTCCGCG

Query 4285          CTATTGAGAAGGCTATTCTGGCCCTGCTCCCT-CAGGGTGTGTTTTACGGTGATGCCTT-
                    | ||||| || |  ||  ||||||||||||| -|   +| | ||||| || || |+|||-
Sbjct 4273          CCATTGAAAAAGAAATATTGGCCCTGCTCCCGCCTAA-TATCTTTTATGGCGACG-CTTA

Query 4343          TGATGACACCGTCTTCTCGGCGGCTGTGG-C--CGCAGCAAAGGCATCCATGGTGTTTGA
                    ||| ||  | || ||  | || |||||| -|-- ||+| + +| |||  ||||| |||||
Sbjct 4331          TGAGGAGTCAGTTTTTGCCGCCGCTGTGTCCGGGGC-GG-G-GTCATGTATGGTATTTGA

Query 4400          GAATGACTTTTCTGAGTTTGACTCCACCCAGAATAACTTTTCTCTGGGTCTAGAGTGTGC
                     ||||||||||| |||||||||   ||||||||||| || ||||| || || ||||||| 
Sbjct 4388          AAATGACTTTTCAGAGTTTGACAGTACCCAGAATAATTTCTCTCTTGGCCTTGAGTGTGT

Query 4460          TATTATGGAGGAGTGTGGGATGCCGCAGTGGCTCATCCGCCTGTATCACCTTATAAGGTC
                      ||||||||||||| || ||||| || ||||| ||  |  |||| || ||  |  ||||
Sbjct 4448          GGTTATGGAGGAGTGCGGCATGCCTCAATGGCTAATTAGGTTGTACCATCTGGTTCGGTC

Query 4520          TGCGTGGATCTTGCAGGCCCCGAAGGAGTCTCTGCGAGGGTTT-TGGAAGAAACACTCCG
                    ||| |||||  ||||||| |||||||||||||| + |||||||-|||||||| || || |
Sbjct 4508          TGCCTGGATTCTGCAGGCGCCGAAGGAGTCTCTT-AAGGGTTTCTGGAAGAAGCATTCTG

Query 4579          GTGAGCCCGGCACTCTTCTATGGAATACTGTCTGGAATATGGCCGTTATTA-CCCACTGT
                    ||||||| || || ||||| |||||||| ||||||||||||||  |||+||-| || || 
Sbjct 4567          GTGAGCCTGGTACCCTTCTTTGGAATACCGTCTGGAATATGGCGATTA-TAGCACATTGC

Query 4638          TATGACTTCCGCGATTTTCAGGTGGCTGCCTTTAAAGGTGATGATTCGATAGTGCTTTGC
                    ||||| ||||| || ||||  || ||||||||||| |||||||||||| | || || || 
Sbjct 4626          TATGAGTTCCGTGACTTTCGTGTTGCTGCCTTTAAGGGTGATGATTCGGTGGTCCTCTGT

Query 4698          AGTGAGTATCGTCAGAGTC-CAGGA-GCTGCTGTCCTGATCGCCGGCTGT-GGCTTGAAG
                    ||||| || || ||||| |-||++|-|| |||| | | || || ||||||-|||| +|| 
Sbjct 4686          AGTGACTACCGACAGAGCCGCA--ATGCAGCTGCCTTAATTGCTGGCTGTGGGCTC-AAA

Query 4755          TTGAAGGTAGATTTCCGCCCGATCGGTTTGTATGCAGGTGTTGTGGTGGCCCCCGGCCTT
                    |||||||| |||| |||||| |||||  ||||||| || || |||||||||||||| +||
Sbjct 4743          TTGAAGGTTGATTACCGCCCTATCGGGCTGTATGCTGGGGTGGTGGTGGCCCCCGGT-TT

Query 4815          GGCG-CGCTCCCTGATGTTGTGCGCTTCGCCGGCCGGCT-TACCGAGAAGAATTGGGGCC
                    || |-| || || ||||| ||||| || || || ||| |-|    |+|||||||||||||
Sbjct 4802          GGGGACACTGCCCGATGTGGTGCGTTTTGCTGGTCGGTTGTCTGAA-AAGAATTGGGGCC

Query 4873          CTGGCCCTGAGCGGGCGGAGCAGCTCCGCCTCGCTGTTAGTGATTTCCTCCGCA--AGCT
                    | ||||| || || || |||||||| || || |||||  | || ||||| ||+|--  +|
Sbjct 4861          CCGGCCCGGAACGTGCTGAGCAGCTGCGTCTTGCTGTCTGCGACTTCCTTCG-AGGGT-T

Query 4931          CACGAATGTAGCTCAGATGTGTGTGGATGTTGTTTCCCGTGTTTATGGGGTTTCCCCTGG
                     |||||||| || ||| | ||||| |||||||| |||||||| ||||| ||   ||| ||
Sbjct 4919          GACGAATGTTGCGCAGGTCTGTGTTGATGTTGTGTCCCGTGTCTATGGAGTCAGCCCCGG

Query 4991          ACTCGTTCATAACCTGATTGGCATGCTACAGGCTGTTGCTGATGGCAAGGCACA-TTTCA
                     ||||| |||||||| ||||||||||| ||| |  | || ||||||||||| ||-|||+|
Sbjct 4979          GCTCGTACATAACCTTATTGGCATGCTGCAGACCATCGCCGATGGCAAGGCCCACTTT-A

Query 5050          CTGAGTCAGTAAAACCAGTGCTCGA-CTTGACAAATTCAATC-TTGTGTCGGGTGGAATG
                    | ||| |  | ||||| || || ||-|| +|||||||| |||-|   |+|||||||||||
Sbjct 5038          CAGAGACTATTAAACCTGTACTTGATCTC-ACAAATTCCATCATACAG-CGGGTGGAATG

Query 5108          AATAACATGTCTTTTGCTGCGCCCATGGGTTCGCGACCATGCGCCCTCGGCCTATTTTGT
                    |||||||||||||||||  |||||||||| ++ |+|||||||||||| || || || |||
Sbjct 5096          AATAACATGTCTTTTGCATCGCCCATGGGA--TC-ACCATGCGCCCTAGGGCTGTTCTGT

Query 5168          TGCTGCTCCTCATGTTTTTGCCTATGCTGCCCGCGCCACCGCCCGGTCAGCCGTCTGGCC
                    || || ||||||||||| ||||||||||||||||||||||| ||||||||||||||||||
Sbjct 5153          TGTTGTTCCTCATGTTTCTGCCTATGCTGCCCGCGCCACCGGCCGGTCAGCCGTCTGGCC

Query 5228          GCCGTCGTGGGCGGCGCAGCGGCGGTTCCGGCGGTGGTTTCTGGGGTGACCGGGTTGATT
                    | || ||||||||||||||||||||| ||||||||||||||||| ||||| |||||||||
Sbjct 5213          GTCGCCGTGGGCGGCGCAGCGGCGGTGCCGGCGGTGGTTTCTGGAGTGACAGGGTTGATT

Query 5288          CTCAGCCCTTCGCAATCCCCTATATTCATCCAACCAACCCCTTCGCCCCCGATGTCTCAC
                    |||||||||||||  |||||||||||||||||||||||||||||||| ||||||||    
Sbjct 5273          CTCAGCCCTTCGCCCTCCCCTATATTCATCCAACCAACCCCTTCGCCGCCGATGTCGTTT

Query 5346          CGCTGCGGCCGGGGCTGGACCTCGTG-TTCGCCAACCCGCCCGACC-ACTCGGCTCCGCT
                    |+  +   ||||||||||| ||||+ - ||| ||+ ||||||  ||- ||||| ||||||
Sbjct 5333          C-AC-AACCCGGGGCTGGAACTCG-CCCTCGACA-GCCGCCCCGCCCCCTCGGTTCCGCT

Query 5404          TGGCGTGACCAGGCCCAGCGCCCCGCCGTTGCCTCACGTCGTAGACCTACCACAGCTGGG
                    |||||||||||| || |||||||| |||||||| | |||||| || ||||| ||||||||
Sbjct 5389          TGGCGTGACCAGTCCAAGCGCCCCTCCGTTGCCCCCCGTCGTCGATCTACCCCAGCTGGG

Query 5464          GCCGCGCCGCTAACCGCGGT--CGCTCCGGCCCATGACACCCCGCCAGTGCCTGATGTCG
                    || ||||||||||| ||  |--| |+| | |||+||| ||  | || || |||||||| |
Sbjct 5449          GCTGCGCCGCTAACTGCCATATCAC-CAGCCCC-TGATACAGCTCCTGTACCTGATGTTG

Query 5522          ACTCCCGCGGCGCCATCTTGCGCCGGCAGTATAAC-CT-ATCAACATCTCCCCTTACCTC
                    |||| || || || || |||||||||||||| || -  - |+|+| || || ||||| ||
Sbjct 5507          ACTCACGTGGTGCTATTTTGCGCCGGCAGTACAATTTGTCT-A-CGTCCCCGCTTACATC

Query 5580          TTCCGTGGCCACCGGCACTAACCTGGTTCTTTATGCCGCCCCTCTTAGTCCG-CTTTTAC
                     || || ||  | || ||||| |||||||| ||||| ||||| || |+ || -|| || |
Sbjct 5565          ATCTGTTGCTTCTGGTACTAATCTGGTTCTCTATGCTGCCCCGCTGA-ACCCTCTCTTGC

Query 5639          CCCTTCAGGACGGCACCAATACCCATATAATGGCCACGGAAGCTTCTAATTATGCCCAGT
                    | |||||||| |||||||| || ||||| ||||| || || || |||||||| |||||||
Sbjct 5624          CTCTTCAGGATGGCACCAACACTCATATTATGGCTACTGAGGCATCTAATTACGCCCAGT

Query 5699          ACCGGGTTGCCCGTGCCACAATCCGTTACCGCCCGCTGGTCCCCAATGCTGTCGGCGGTT
                    | |||||||  || || || || ||||| |||||| |||| || |||||||| || ||||
Sbjct 5684          ATCGGGTTGTTCGGGCTACGATTCGTTATCGCCCGTTGGTGCCAAATGCTGTTGGTGGTT

Query 5759          ACGCCATCTCCATCTCATTCTGGCCACAGACCACCACCACCCCGACGTCCGTTGATATGA
                    | || ||||| || || |||||||| || || || || ||||| || || ||||| ||||
Sbjct 5744          ATGCTATCTCTATTTCTTTCTGGCCTCAAACTACAACTACCCCTACTTCTGTTGACATGA

Query 5819          ATTCAATAACCTCGACGGATGTTCGTATTTTAGTCCAGCCCGGCATAGCCTCTGAGCTTG
                    |||| || || || || |||||  | || || ||||||||||| |||||||| ||| | |
Sbjct 5804          ATTCTATCACTTCTACTGATGTCAGGATCTTGGTCCAGCCCGGTATAGCCTCCGAGTTAG

Query 5879          TGATCCCAAGTGAGCGCCTACACTATCGTAACCAAGGCTGGCGCTCCGTCGAGACCTCTG
                    | ||||| ||||| ||||| ||||| || ||||||||||||||||| || |||||| | |
Sbjct 5864          TCATCCCTAGTGAACGCCTTCACTACCGCAACCAAGGCTGGCGCTCTGTTGAGACCACGG

Query 5939          GGGTGGCTGAGGAGGAGGCTACCTCTGGTCTTGTTATGCTTTGCATACATGGCTCACTC-
                    | ||||| || |||||||||||||| ||||| || |||||||| || ||||||||+| |-
Sbjct 5924          GTGTGGCCGAAGAGGAGGCTACCTCCGGTCTGGTAATGCTTTGTATTCATGGCTC-CCCT

Query 5998          GTAAATTCCTATACTAATACACCCTATACCGGTGCCCTCGGGCTGT-TGGACTTTGCCCT
                    || || ||||| ||||||||||| || ||||||||  | |||||+|-| || |||||+ |
Sbjct 5983          GTTAACTCCTACACTAATACACCTTACACCGGTGCATTGGGGCT-TCTTGATTTTGC-AT

Query 6057          T-GAGCTTGAGTTTCGCAACCTT-ACCCCCGGTAACACCAATACGCGGGTCTCCCGTTAT
                    |-|| ||||| ||| | ||+ ||-|| ||||| ||||| || || || || ||||| |||
Sbjct 6041          TAGAACTTGAATTTAGAAA-TTTGACACCCGGGAACACTAACACCCGTGTTTCCCGGTAT

Query 6115          TCCAGCACTGCTCGCCACCGCCTTCGTCGCGGTGCGGACGGGACTGCCGAGCTCACCACC
                     | ||||| || |||||||| || || |||||||| || ||||| || ||||||||||||
Sbjct 6100          ACTAGCACAGCCCGCCACCGGCTGCGCCGCGGTGCTGATGGGACCGCTGAGCTCACCACC

Query 6175          ACGGCTGCTACCCGCTTTATGAAGGACCTCTATTTTACTAGTACTAATGGTGTCGGTGAG
                    || || || || ||||| ||||||||  |  |||||||| |||| || || || ||||||
Sbjct 6160          ACAGCAGCCACACGCTTCATGAAGGATTTGCATTTTACTGGTACGAACGGCGTTGGTGAG

Query 6235          ATCGGCCGCGGGATAGCCCTCACCCTGTTCAACCTTGCTGACACTCTGCTTGGCGGCCTG
                     | || || || || ||||| || ||||| || |||||||| || || ||||| ||  | 
Sbjct 6220          GTGGGTCGTGGTATTGCCCTGACTCTGTTTAATCTTGCTGATACGCTTCTTGGTGGTTTA

Query 6295          CCGACAGAATTGATTTCGTCGGCTGGTGGCCAGCTGTTCTACTCCCGTCCCGTTGTCTCA
                    |||||||||||||||||||||||||| || || ||||| |||||||| || |||||||| 
Sbjct 6280          CCGACAGAATTGATTTCGTCGGCTGGGGGTCAACTGTTTTACTCCCGCCCTGTTGTCTCG

Query 6355          GCCAATGGCGAGCCGACTGTTAAGTTGTATACATCTGTAGAGAATGCTCAGCAGGATAAG
                    |||||||||||||| || || ||||| || |||||||| |||||||| ||||| || |||
Sbjct 6340          GCCAATGGCGAGCCAACAGTAAAGTTATACACATCTGTTGAGAATGCGCAGCAAGACAAG

Query 6415          GGTATTGC-AATCCCGCATGACATTGACCTCGGAGAATCTCGTGTGGTTATTCAGGATTA
                    || ||  |-| |||+ || ||||| ||  | || || || ||||||||||| ||||||||
Sbjct 6400          GGCATCACCATTCC-ACACGACATAGATTTAGGTGACTCCCGTGTGGTTATCCAGGATTA

Query 6474          TGATAACCAACATGAACAAGATCGGCCGACGCCTTCTCCAGCCCCATCGCGCCCTTTCTC
                    ||||||||| || ||||||||||| || || || || || ||||| || |||||||||||
Sbjct 6459          TGATAACCAGCACGAACAAGATCGACCTACCCCGTCACCTGCCCCCTCCCGCCCTTTCTC

Query 6534          TGTCCTTCGAGCTAATGATGTGCTTTGGCTCTCTCTCACCGCTGCCGAGTATGACCAGTC
                     || ||||| || ||||||||  | |||||||||||||| || || ||||| | |||| |
Sbjct 6519          AGTTCTTCGTGCCAATGATGTTTTGTGGCTCTCTCTCACTGCCGCTGAGTACGNCCAGAC

Query 6594          CACTTATGGCTCTTCGACTGGCCCAGT-T-TATGTTTCTGACT-CTGTGAC-CTTGGTTA
                    ||| ||||| || || ||+   ||+ |-|-||||| |||||+|-| || ||-||||+|||
Sbjct 6579          CACGTATGGGTCGTCCAC-CAACC-CTATGTATGTCTCTGA-TACAGTCACGCTTG-TTA

Query 6650          ATGTTGCGACCGGCGCGCAGGCCGTTGCCCGGTCGCTCGATTGGACCAAGGTCACACTTG
                    |||| || || || || ||||| |||||||| || || || ||| | || || || || |
Sbjct 6635          ATGTAGCCACTGGTGCTCAGGCTGTTGCCCGCTCTCTTGACTGGTCTAAAGTTACTCTGG

Query 6710          ACGGTCGCCCCCTCTCC-ACCATCCAGCAGTACTCGAAGACCTTCTT-TGTCCTGCCGCT
                    | |||||||| ||+| |-||||| |||||||| || ||||+  | ||-||| || |||||
Sbjct 6695          ATGGTCGCCCTCT-TACTACCATTCAGCAGTATTCTAAGA-AATTTTATGTTCTCCCGCT

Query 6768          CCGCGGTAAGCTCTCTTTCTGGGAGGCAGGCACAACTAAAGCCGGGTACCCTTATAATTA
                     || || ||||| || || |||||||| || || || || ||||| ||||| ||||||||
Sbjct 6753          TCGNGGGAAGCTGTCCTTTTGGGAGGCTGGTACGACCAAGGCCGGCTACCCGTATAATTA

Query 6828          TAACACCACTGCTAGCGACCAACTGCTTG--TCGAGAATGCCGCCGGGCACCGGGTCGCT
                    ||| ||||||||||| ||||||++  || --| ||||| || ||||| ||||| ||||| 
Sbjct 6813          TAATACCACTGCTAGTGACCAA--ATTTTGATTGAGAACGCGGCCGGTCACCGTGTCGCC

Query 6886          ATTTCCACTTACACCACTAGCCTGGGTGCTGGTCCCGTC-TCCATTTCTGCGGTTGCCGT
                    ||||| ||||| ||||||||  ||||||| ||+|||  |-|| || |||||||| |  ||
Sbjct 6871          ATTTCTACTTATACCACTAGTTTGGGTGCCGG-CCCTACCTCGATNTCTGCGGTCGGTGT

Query 6945          TTTAGCCCCC-CACTCTGCGCTAGC-ATTGCTTGAGGATACCTTGGACTACCCTGCCCGC
                      ||||+ ||-|| || || || ||- ||+|| ||||||||  | || || ||||| || 
Sbjct 6930          ACTAGC-TCCACATTCGGCCCTTGCTGTT-CTCGAGGATACTGTTGATTATCCTGCTCGT

Query 7003          GCCCATACTTTTGATGATTTCTGCCCAGAGTGCCGCCCCCTTGGCCTTCAGGGCTGCGCT
                    |||||||||||||||||||||||||| ||||| ||| ||||||| || ||||| || || 
Sbjct 6988          GCCCATACTTTTGATGATTTCTGCCCGGAGTGTCGCACCCTTGGTCTGCAGGGTTGTGCA

Query 7063          TTCCAGTCTACTGTCGCTGAGCTTCAGCGCCTTAAGATGAAGGTGGGTAAAACTCGGGAG
                    ||||| |||||| | ||||| |||||||| ||||| |||||||| |||||||| ||||||
Sbjct 7048          TTCCAATCTACTATTGCTGAACTTCAGCGTCTTAAAATGAAGGTAGGTAAAACCCGGGAG

Query 7123          T-TGTAGTTT-ATTTG-CTTGTGCCCCC--C-T--TCTTTCTGTTGCTT-ATTTCTCATT
                    |-|  | |  - ++  - ||||||||||--|- --|+| ||| | ||||-||||||||||
Sbjct 7108          TCTTAATTAATT--CCTTTTGTGCCCCCTTCGCAGT-TCTCTTTGGCTTTATTTCTCATT

Query 7174          TCTGCGTTCCGCGCTCCCTGAAAAAAAAAAAAA
                    ||||| |||||||||||||| ||||||||||||
Sbjct 7165          TCTGCTTTCCGCGCTCCCTGGAAAAAAAAAAAA
