# Supplementary material for: Pairwise Heuristic Sequence Alignment Algorithm Based on Deep Reinforcement Learning
Source: IEEE Open J Eng Med Biol. 2021 Jan 29;2:36–43. doi: 10.1109/OJEMB.2021.3055424 (PMC8901008; doi:10.1109/OJEMB.2021.3055424)
Supplement: Three supplementary materials are attached to the submitted manuscript. First, we offer the detailed process of the DQNalign in Supplementary material S1. Then, the additional figures and tables are listed in the Supplementary material S2. Finally, the alignment results of the DQNalign are attached  [file ojemb-3055424-mm.zip › OJEMB-3055424-MM/10022021082020_DQNalignOJEMB20210126SupplementaryS3/Supplementary S3/HEV_DDDQN/result20200712173946_0_21.txt]

DQNalign Project v1.0
Pairwise alignment algorithm with deep reinforcement learning based heuristic alignment agent
Sequence 1 : HEV_0, length : 7207
Sequence 2 : HEV_21, length : 7277

Alignment results:
Exact matches: 5418
Gaps: 550

Query 0             AGGCAGACCACATATGTGGTCGATGCCATGGAGGCCCATCAGTTTATTAAGGCTCCTGGC
                    +|||||||||| |||||||||||||||||||||||||||||||| |||||||||||||||
Sbjct 8             -GGCAGACCACGTATGTGGTCGATGCCATGGAGGCCCATCAGTTCATTAAGGCTCCTGGC

Query 60            ATCACTACTGCTATTGAGCAGGCTGCTCTAGCAGCGGCCAACTCTGCCCTGGCGAATGCT
                    || |||||||||||||||||||||||||| || ||||| || || ||| |||||||||||
Sbjct 68            ATTACTACTGCTATTGAGCAGGCTGCTCTGGCTGCGGCTAATTCCGCCTTGGCGAATGCT

Query 120           GTGGTAGTTAGGCCTTTTCTCTCTCACCAGCAGATTGAGATCCTCATTAACCTAATGCAA
                    ||||| ||| |||| ||||| ||||    ||| | |||||| || |||||  | ||||||
Sbjct 128           GTGGTGGTTCGGCCGTTTCTTTCTCGTGTGCAAACTGAGATTCTTATTAATTTGATGCAA

Query 180           CCTCGCCAGCTTGTTTTCCGCCCCGAGGTTTTCTGGAATCATCCCATCCAGCGTGTCATC
                    || || ||| | || |||||||| |||||  | ||||||||||| |||||||| || || 
Sbjct 188           CCCCGGCAGTTGGTCTTCCGCCCTGAGGTGCTTTGGAATCATCCTATCCAGCGGGTTATA

Query 240           CATAACGAGCTGGAGCTTTACTGCCGCGCCCGCTCCGGCCGCTGTC-TTGAAA-TTGGCG
                    ||||| ||  | ||||  |||||||| |||||  | || ||+|+| -||| | -|||| |
Sbjct 248           CATAATGAATTAGAGCAGTACTGCCGGGCCCGGGCTGGTCG-T-TGTTTGGAGGTTGGAG

Query 298           CCCATCCCCGC--TCAATAAATGATAATCCTAATGTGGTCCACC-GCTGCTTCCTCCGCC
                    ||||++|||| --|| || ||||| || ||||||||  | ||  -|+|| || ||  | |
Sbjct 306           CCCA--CCCGAGGTCCATTAATGACAACCCTAATGTCTTGCATAGG-TGTTTTCTTAGAC

Query 355           CTGTTGGGCGTGATGTTCAGCGCTGGTATACTGCTCCCACTCGCGGGCCGGCTGCTAATT
                    | || || || |||||||||||||||||| |||| || || || || || || || ||||
Sbjct 363           CGGTCGGCCGAGATGTTCAGCGCTGGTATTCTGCCCCTACCCGTGGTCCTGCGGCCAATT

Query 415           GCCGGCGTTCCGCGCTGCGCGGGCTTCCCGCTG-CTGACCGCACTTACTGCCTCGACGGG
                    |||| || |||||| |||| || || ||| |||-|+|||||||| || ||  | || || 
Sbjct 423           GCCGCCGCTCCGCGTTGCGTGGTCTCCCCCCTGTC-GACCGCACCTATTGTTTTGATGGA

Query 474           TTTTCTGGCTGTA--ACTTTCCCGCCGAGACTGGCATCGCCCTCTACTCCCTT-CATGAT
                    |||||  | ||| -- +|| +| || ||||| ||  | ||||| ||||+| ||-||||| 
Sbjct 482           TTTTCCCGTTGTGCTT-TTG-CTGCAGAGACCGGTGTGGCCCTTTACT-CTTTGCATGAC

Query 531           ATGTC-ACCATCTGATGTCGCCGAGGCCATGTTCCGCCATGGTATGACGCGGCTC-TATG
                    +  | - ||| ||||||| || ||||| |||  ||||||||| ||||| |+||| -|| |
Sbjct 538           -CTTTGGCCAGCTGATGTTGCAGAGGCTATGGCCCGCCATGGGATGACAC-GCTTATACG

Query 589           CCGCCCTCCATCTTCCGCCTGAGGTCCTGCTGCCCCCTGGCACATATCGCACCGCA--TC
                    |||| || || ||||| || ||||| ||||| || || ||||| || | ||+| +|--||
Sbjct 597           CCGCACTGCACCTTCCCCCCGAGGTGCTGCTACCACCCGGCACCTACCACA-CA-ACCTC

Query 647           GTA---TTTGCTAATTCATGACGGT-A-GGCGCGT-TGTGGTGACGTATGAGGGTGATAC
                    |||--- |||+++||||| || || -|- ||||+|-|+||  +|| || ||||| |||||
Sbjct 655           GTACCTCTTG---ATTCACGATGGCAACCGCGC-TGT-TGTA-ACTTACGAGGGCGATAC

Query 701           TAGTGCTGGTTACAACCACGATGTCTCCA-ACTTGCGCTCCTGGATTAGAAC--CACCAA
                    |||||| || || || || ||||||||||-||||    +| |||||  | ||--|   ||
Sbjct 709           TAGTGCGGGCTATAATCATGATGTCTCCATACTTCGTG-CATGGATCCGTACTACTAAAA

Query 758           G-GTTACCGGAGACCATCCCCTCGTTATCGAGCGGGTTAGGGCCATTGGCTGCCACTTTG
                     -|||   +++||||||||  | || || ||||| ||  |||||||||| || || ||||
Sbjct 768           TAGTTGGT---GACCATCCATTGGTCATAGAGCGAGTGCGGGCCATTGGGTGTCATTTTG

Query 817           TTCTCTTGCTCACGGCAGCCCCGGAGCCATCACCTATGCCTTATGTTCCTTACCCCCGGT
                    | ||  ||||||| |||||||| || || |||||||||||||||||||| ||||| || |
Sbjct 825           TGCTGCTGCTCACCGCAGCCCCTGAACCGTCACCTATGCCTTATGTTCCCTACCCTCGTT

Query 877           CTACCGAGGTCTATGTCCGATCGATCTTCGGCCCGGGTGGCACCCCTTCCTTATTCCCAA
                    | || ||||| |||||||| || || || ||||| || ||| |||| ||||| || ||| 
Sbjct 885           CAACGGAGGTGTATGTCCGGTCTATATTTGGCCCTGGCGGCTCCCCATCCTTGTTTCCAT

Query 937           CCT-CATGCTCCACTAAGTCGACCTTCCATGCTGTCCCTGCCCATATTTGGGACCGTCTT
                    |  -|+||||| ||||| || ||||| ||||||||||| |  || || ||||| |  || 
Sbjct 945           CAGCC-TGCTCTACTAAATCTACCTTTCATGCTGTCCCGGTTCACATCTGGGATCNGCTC

Query 996           ATGCTGTTCGGGGCCACCTTGGATGACCAAGCCTTTTGCTGCTC-CCGTTTAATGACCTA
                    ||||| || || |||||| || | || || || || ||||| ||-| | ||+||||| ||
Sbjct 1004          ATGCTCTTTGGTGCCACCCTGNACGATCAGGCGTTCTGCTGTTCACGGCTT-ATGACTTA

Query 1055          CCTTCGCGGCATTAGCTACAAGGTCACTGTTGGTACCCTTGTGGCTAATGAAGGCTGGAA
                    ||| || || ||||| || ||||||||||| ||| | ||||| |||||||| || |||||
Sbjct 1063          CCTCCGTGGTATTAGTTATAAGGTCACTGTCGGTGCGCTTGTCGCTAATGAGGGGTGGAA

Query 1115          TGCCTCTGAGGACGCCCTCACAGCTGTTATCACTGCCGCCTACCTTACCATTTGCCACCA
                     ||||||||||| || || || || || |||||||| ||||| || ||||| ||||| ||
Sbjct 1123          CGCCTCTGAGGATGCTCTTACTGCAGTGATCACTGCGGCCTATCTGACCATCTGCCATCA

Query 1175          GCGGTATCTCCGCACCCAGGCTATATCCAAGGGGATGCGTCGTCTGGAACGGGAGCATGC
                    ||| || || ||||||||||| || |||||||| ||||| ||  ||||    ||||||||
Sbjct 1183          GCGTTACCTTCGCACCCAGGCGATTTCCAAGGGCATGCGCCGGTTGGAGGTTGAGCATGC

Query 1235          CCAGAAGTTTATAACACGCCTCTACAGCTGGCTCTTCGAGAAGTCCGGCCGTGATTACAT
                     ||||| ||||| ||| | |||||||||||||| || |||||||| |||||||| |||||
Sbjct 1243          TCAGAAATTTATCACAAGACTCTACAGCTGGCTATTTGAGAAGTCTGGCCGTGACTACAT

Query 1295          CCCTGGCCGTCAGTTGGAGTTCTACGCCCAGTGCAGGCGCTGGCTCTCCGCCGGCTTTCA
                    ||| ||||| ||| |  | || || || || ||| | || ||||| || || ||||| ||
Sbjct 1303          CCCCGGCCGCCAGCTTCAATTTTATGCACAATGCCGACGGTGGCTTTCTGCAGGCTTCCA

Query 1355          TCTTGA-TCCACGGGTG-TTGGTTTTTGACGAGTC-G-GCCCCCTGCCATTGTAGGACCG
                     ||  |- ||| | +||-||+|| ||||| || ||-|-||| ++|||| ||| |||||  
Sbjct 1363          CCTANACCCCAGGN-TGCTT-GTCTTTGATGAATCAGTGCCA--TGCCGTTGCAGGACGT

Query 1410          --C-GATCCGTAAGG-CGCTC-TCAAAGTTTTGCTGCTTCATGAAGTGGCTTGGTCAGGA
                    -- -||++ |+||||-|||  -|+||| || ||||| || |||  |||||| || |||||
Sbjct 1419          TTTTGA--AG-AAGGTCGCGGGT-AAATTTCTGCTGTTTTATGCGGTGGCTGGGGCAGGA

Query 1466          GTGCACCTGCTTCCTTCAGCCTGCAGAAGGC-GCCGTCGGCGACCAGGGTCATGATAATG
                    ||| ||||||||| |  |||| || || || -  +|| || || || |||||||| || |
Sbjct 1474          GTGTACCTGCTTCTTGGAGCCAGCCGAGGGTTTA-GTTGGTGATCAAGGTCATGACAACG

Query 1525          AAGCCTATGAGGGGTCCGATGTTGACCCTGCTGAGTCCGCCAT-TA--G-TGACATATCT
                    | |||||||| || || || || ||||| |||||| | |+|| -| --|-|| ++ +|| 
Sbjct 1533          AGGCCTATGAAGGTTCTGAGGTCGACCCAGCTGAGCCTG-CACATCTTGATGT--C-TCG

Query 1581          GGGTCCTATGTCGTCCCT--G--GCA-C---T-GCCCTCCAACCGCTCTACCA-GGCCCT
                    ||| | |||| ||||| |--|-- ||-|--- -|||||| |  ++++  + ||-  + ++
Sbjct 1589          GGGACTTATGCCGTCCATGGGCACCAGCTTGAGGCCCTCTATA----GG-GCACTT-A--

Query 1631          CGATCT-CCCCGCTGAGATTGTGGCTCGCG-CGGGCCGGCTGACCGCCACAGTAAAGG-T
                    ++|| |-|| | +||| ||||  ||||| |-|  +||| || || || || |++  +|- 
Sbjct 1640          --ATGTCCCACA-TGATATTGCCGCTCGAGCCTC-CCGACTAACGGCTACTG--TT-GAG

Query 1688          CTCCCAGGTCGAT--GGGCGGATCGATTGCGAGAGACC-CT-T-CTTGGTAACAAA-ACC
                    |||   | | |+|--|| | |++|   +| | |   +|-||-|-|||||||| +||-|||
Sbjct 1694          CTCGTTGCTAG-TCCGGACCG--CTTA-GAGTGCCG-CACTGTACTTGGTAAT-AAGACC

Query 1740          TTTCGCACGTCGTTCGTTGACGGGG-CGGTCTTAGAGACCAATGGCCCAGA-GCGCCACA
                    || || ||| || | ||||| || |-|  ||||  ||+| |||||||| ||-| | +|  
Sbjct 1748          TTCCGGACGACGGTGGTTGATGGCGCCCATCTTGAAG-CGAATGGCCCTGAGGAGT-ATG

Query 1798          ATCTCTCCTTCGATGCCAGTCAGAGCA--CTATGGCCG-CTGG-CCCTTTCAGTCTCACC
                     ||| || || || |||  ||+|+ ||--||||||  |-| ||-| | ++||| ||||| 
Sbjct 1806          TTCTGTCATTTGACGCCTCTC-G-CCAGTCTATGGGGGCCGGGTCGCA--CAGCCTCACT

Query 1854          TATGC-CGCCCCTCTGCAGCTGGGCTGGAGGTGGCGC--T-ATGT--TGCTGCCGGGCTT
                    |||| -| | || ||||++| | +||| ||||   | --|-|| |--|| |++| || ||
Sbjct 1862          TATGAGCTCACCCCTGC--CGGT-CTGCAGGTAAAGATTTCATCTAATGGT--CTGGATT

Query 1905          G-ACCAT-CGGGC-GGTTTTTGCCCCCGGTGTTTCACCCCGGTCAGCCC-CCGGC-GAGG
                    |-|+|+|-|+  |-    ++++|||| ||||   ++||||   |  | |-|||| -||||
Sbjct 1917          GCA-C-TGC-CACATTCC----CCCCNGGTGGCG--CCCCTAGCGCCGCGCCGGGGGAGG

Query 1960          TTACC-GCCTTCTGCTCTGCCCTATACAGGT-TTAACCG-TGAGGCCCAGCGCCATTCGC
                    |  +|-|||||||||  ||| || || || |-  |   |-| |++||||||| |||||||
Sbjct 1968          TGG-CNGCCTTCTGCAGTGCTCTTTATAGATACAATAGGTTCA--CCCAGCGGCATTCGC

Query 2017          TGATCGGT-AACTTATGGTTCCATCCTGAGGGACTCATTGGCCTCTTCGCCCCGTTTTCG
                    |||  || - ||+||||| | ||||||||||| ||  | ||  ||||| |||| || ||+
Sbjct 2025          TGACAGGCGGAC-TATGGCTACATCCTGAGGGGCTGCTGGGTATCTTCCCCCCATTCTC-

Query 2076          CCC-GGGCATGTTTGGGAGTCGGCTAATCCATTCTGTGGCGA-GAG-CAC-ACTTTACAC
                    |||-|||||| |||||||||| ||||| || || || || ||-| |-|+ -  ++|| ||
Sbjct 2083          CCCTGGGCATATTTGGGAGTCTGCTAACCCCTTTTGCGGTGAGGGGAC-TTTG--TATAC

Query 2132          CCGTACTTGGTCG--G-GAGGTTGATGCCGTCTCTA---GTCCA---G-CCCGGCCTGA-
                    ||| || ||||| --    ||||  |   |+   | ---  || ---|-  |||||   -
Sbjct 2140          CCGAACCTGGTCAACCTCTGGTTTTTCTAG-TGATTTCTCCCCCCCTGAGGCGGCCGCTC

Query 2179          ---CTTA-GGTTTTAT------G-T---CTGAGCCTTCTATACC---TAGTAGGG-CC--
                    ---||| -| |     ------|-|---||+| ||| ||  |||---||||    -| --
Sbjct 2199          CTGCTTCGGCTGCCGCCCCGGGGTTGCCCT-ACCCTACTCCACCTGTTAGTGATATCTGG

Query 2219          --G---CCACGCCTACC-CTGGCGGCCCCTC-TACCCCCCCCTGC-AC-CGGAC--CCTT
                    --|---||||+| + ||-|   || |||   -      | | || -  -  | |--|  |
Sbjct 2258          GTGTTACCAC-CG-CCCTCAC-CG-CCCTCAGAGGAATCTCATGTTGATGCGGCATCTGT

Query 2269          CCCCCCCTCCCTCTGCCCCGGC-GCTTGCTGAGCCGGCTTCTGGCGCTACCGCCGGGGCC
                     ||| |    |+|||  || ||-| ++  ||| | | | | | | |||  ++||+++ ||
Sbjct 2305          ACCCTCTGTTC-CTGAGCCTGCTGG--ATTGACCAGCCCTATTGTGCTTA--CC---CCC

Query 2328          CCGGCCATAACTCA---CC---AG--A--C-G------GCCCGGCACCGCCGC-CT----
                    ||+ ||    |   ---||--- |--|--|-|------ |||| | ||+||||-||----
Sbjct 2357          CC-CCCCCCCCCTCCTCCCGTGCGTAAGCCGGCAACATCCCCGCCTCC-CCGCACTCGCC

Query 2366          G-CT-C-TT-CACCTACCCGGATGGCTCT-AAG-GTATTCGCCGGCTCGCTGTTCGAGTC
                    |-||-|-||-||||||||| || ||| | -| |-|||| || +||    +|||  |||||
Sbjct 2415          GTCTCCTTTACACCTACCCCGACGGCGCCAAGGTGTATGCGG-GGTCAT-TGTNTGAGTC

Query 2419          -GACATGC-ACGTGGCTCGTT-AACGCGTCTAATGTTG-A--CCACCGCCCTGGCGGCGG
                    -|||+|| -| +|||+|   |-|| || ||+||  ++ - --||| ||||| || || +|
Sbjct 2473          AGAC-TGTGAT-TGG-TTAGTCAATGCCTC-AAAC--CCTGGCCATCGCCCCGGGGGT-G

Query 2474          G-CTTTGCCATGCATTTTACCAAAGGTACCCCG-C-C-TCCT-TTGATGCTGCCTCT---
                    |-|| |||||||| ||||| ||| | | ||| |- -|-| ||- |++ | +++++||---
Sbjct 2526          GCCTCTGCCATGCTTTTTATCAACGTTTCCCAGAAGCGTTCTACT--CGA-----CTGAA

Query 2526          TTTGTGATGCGCGACGGCGCG-GCCGCGTACACACTAACC----CCCCG-GCCCAATAAT
                    ||  | |||||||| |||+| -|| || |++++||++|| ----|||||-|||| || ||
Sbjct 2579          TTCATCATGCGCGAGGGC-CTTGCAGCAT----AC--ACTTTAACCCCGCGCCCTATTAT

Query 2579          TCACGCTGTCGCCCCTGATTATA-GGTTGGAAC-ATAACCCAAAGAGGCTTGAGGCTGCT
                     || || || || || || ||||-|||||  +|-|+||||| |||||||||||||| || 
Sbjct 2632          CCATGCAGTGGCTCCCGACTATAGGGTTGAG-CAA-AACCCGAAGAGGCTTGAGGCAGCG

Query 2637          TATCGGGAAACTTGCTCCCGCCTCGGCACCGCTGCATACCCGCTCCTCGGGACCGGCATA
                    || ||||||||||||||||| |  ||||||||||| ||||||||  | ||  | || |||
Sbjct 2690          TACCGGGAAACTTGCTCCCGTCGTGGCACCGCTGCCTACCCGCTTTTGGGCTCGGGTATA

Query 2697          TACCAGGTGCCGATCGGCCCCAGTTTTGACGCCTGGGAGCGGAACCACCGCCCCGGGGAT
                    |||||||| ||  |  ||| ||||||||| |||||||| || || ||||||||||| |||
Sbjct 2750          TACCAGGTCCCTGTTAGCCTCAGTTTTGATGCCTGGGAACGCAATCACCGCCCCGGCGAT

Query 2757          GAGTTGTACCTTCCTGAGCTTGCTGCCAGA-TGGTTTGAGGCCAATAGGCCGAC-CCGCC
                    ||| | ||| |  | ||||  || |+||| -||||||||||| |||| |||| |-| |+|
Sbjct 2810          GAGCTTTACTTGACAGAGCCCGCCG-CAGCCTGGTTTGAGGCTAATAAGCCGGCGCAG-C

Query 2815          CGACTCTCACTATAACTGAGGATGTTGCACGGACAGCGAATCTGGCCATC-GAG-CT--T
                    || | || ||||||||||||||    || || || || || ||||+||| -|||- |--|
Sbjct 2868          CGGCGCTTACTATAACTGAGGACACGGCCCGTACGGCCAACCTGG-CATTAGAGATTGAT

Query 2871          GACTCAGCCACAGATGTCGGCCGGGCCTGTGCCGGCTGTCGGGTCACCCCCGGCGTTGTT
                    |+|+|+|||||||| || ||||| || |||||||||||     ||| ||||||  |||| 
Sbjct 2927          G-C-C-GCCACAGAGGTTGGCCGTGCTTGTGCCGGCTGCACCATCAGCCCCGGGATTGTG

Query 2931          CAGTACCAGTTTACTGCAGGTGTGCCTGGATCCGGCAAGTCCCGCT-C-TATCACCCA-A
                    || || |||||||| || || || || || || ||||||||  | |-|-||+|| +||- 
Sbjct 2984          CACTATCAGTTTACCGCCGGGGTCCCGGGCTCAGGCAAGTCAAGGTCCATA-CAA-CAGG

Query 2988          GCCGATGTGGACGT--T-GTCGTGGTCCCGACGCGTGAGTTGCGTAAT-GCCTGGCGCCG
                    |  ||||| || ||--|-|| ||+|+|||+|| || ||| | ||||| -|+|||||| ||
Sbjct 3042          GGAGATGTCGATGTGGTGGTTGT-G-CCC-ACCCGGGAGCTCCGTAACAG-CTGGCGTCG

Query 3044          TCGCGGCTTTGCTGCTTTTACCCCGCATACTGCCGCCAGAGTCAC-CCAGGGGCGCCGGG
                     || || ||||| || || || || || || || ||| | || ||-   || +||||| |
Sbjct 3097          CCGGGGTTTTGCGGCCTTCACACCTCACACAGCGGCCCGTGTTACTATCGGC-CGCCGCG

Query 3103          TTGTCATTGATGAGGCTCCATCCCTCCCCCCTCACCTGCTGCTGCTCCACATGCAGCGGG
                    |||| ||||||||||||||||| ||||| || |||||||||||| | |||||||||||||
Sbjct 3156          TTGTGATTGATGAGGCTCCATCTCTCCCACCGCACCTGCTGCTGTTACACATGCAGCGGG

Query 3163          CCGCCACCGTCCACCTTCTTGGCGACCCGAACCAGATCCCAGCCATCGACTTTGAGCACG
                    || || | ||||| || ||||| || || |||||||| || || || || |||||||| |
Sbjct 3216          CCTCCTCGGTCCATCTCCTTGGTGATCCAAACCAGATTCCTGCTATTGATTTTGAGCATG

Query 3223          CTGGGCTCGTCCCCGCCATCAGGCCCGA-CTTAG-GCCCCACCTCCTGGTGGCATGTTAC
                    | || || |||||||| ||| | |||||-|+| |-||| +||   ||||||||| |||||
Sbjct 3276          CCGGCCTGGTCCCCGCGATCCGCCCCGAGC-TTGCGCCA-ACGAGCTGGTGGCACGTTAC

Query 3281          CCATCGCTGGCCTGCGGATGTATGCGAGCTCATCCGTGGTGCATACCCCATGATCCAGAC
                     || || || || || ||||| ||||||||||| ||||| || |||||||  || |||||
Sbjct 3334          ACACCGTTGCCCGGCCGATGTGTGCGAGCTCATACGTGGGGCCTACCCCAAAATTCAGAC

Query 3341          CACTAGCCGGGTTCT-CCGTTCGTTGTTCTGGGGTGAGCCTGCCGTCGGGCAGAAACTAG
                    ||| ||||| || ||-| || | +|||| |||   || || ||| |||| ||+||| | |
Sbjct 3394          CACGAGCCGTGTGCTACGGTCCC-TGTTTTGGAACGAACCGGCCATCGGCCA-AAAGTTG

Query 3400          TGTTC--ACCCAGGCGGCCAAGCCCGCCAACCCCGGCTCAG-TGACGGTCCACGAGGCGC
                    +||| --|| ||||| || ||| | |||||+||| | |  |-| ||||| ||||| || |
Sbjct 3451          -GTTTTTACGCAGGCTGCTAAGGCTGCCAA-CCCTGGTGCGATTACGGTTCACGAAGCTC

Query 3457          AGGGCGCTACCTACACGGAGACCACTATTATTGCCACAGCAGATGCCCGGGGCCTTATTC
                    |||| ||||| | |||||||||||| ||||| ||||| || || ||  ||||||| ||||
Sbjct 3510          AGGGTGCTACTTTCACGGAGACCACAATTATAGCCACGGCCGACGCTAGGGGCCTCATTC

Query 3517          AGTCGTCTCGGGCTCATGCCATTGTTGCTCTGACGCGCCACACTGAGAAGTGCGTCATCA
                    |||| || ||||| ||||| || || || || || ||||| ||||||||||| || ||  
Sbjct 3570          AGTCATCCCGGGCCCATGCTATAGTCGCACTCACCCGCCATACTGAGAAGTGTGTTATTT

Query 3577          TTGACGCACCAGGCCTGCTT-CGCGAGGTGGGCATCTCCGATGCAATCGTTAATAACTTT
                    | || || || ||+||  ||-|||||||| ||||| || ||||  || || |||||||||
Sbjct 3630          TGGATGCCCCCGG-CTTGTTGCGCGAGGTCGGCATTTCGGATGTTATTGTCAATAACTTT

Query 3636          TTCCTCGCTGGTGGCGAAATTGGTCACCAGCGCCCATCAGTTATTCCCCGTGGCAACCCT
                    ||||| || ||||| ||  | || || || ||||| || || || || || ||||| |||
Sbjct 3689          TTCCTTGCCGGTGGAGAGGTCGGCCATCACCGCCCTTCTGTGATACCTCGCGGCAATCCT

Query 3696          GACGCCA-AATGT-TGACACCCT--GGCTGCCTTCCCGCCGTCTTGCCAGATTAGTGCCT
                    || ++||-||  |- | +|| ||-- |++||||| |||||||| || ||||| ||||| |
Sbjct 3749          GAT--CAGAACCTCGGG-ACTCTACAG--GCCTTTCCGCCGTCATGTCAGATCAGTGCTT

Query 3751          TCCATCAGTTGGCTGAGGAGCTTGGCCA-CAGACCTGTCCCTGTTGCAGCTGT-TCTACC
                     |||||||||||||||||| || || ||-|  +|| | |||||| || || ||-|   ||
Sbjct 3804          ACCATCAGTTGGCTGAGGAACTAGGTCATCGC-CCGGCCCCTGTCGCCGCCGTCTTGCCC

Query 3809          ACCCTGCCCCGAGCTCGAACAGGGCCTTCTCTACCTGCCCCAGGAGCTCAC-CACCTGTG
                    +|| ||||| ||||| || |||||||| |||||  |||| || || || ||-      +|
Sbjct 3862          -CCTTGCCCTGAGCTTGAGCAGGGCCTGCTCTATATGCCACAAGAACTTACTGTGTCC-G

Query 3868          ATAGTGTCGT-AACATTTGAA-TTAACAGACATTGTGCACTGCCGCATGGCCGCCCCGAG
                    |||| ||  |-   +||||| -||+|| || || || |||||||| ||||||||||| ||
Sbjct 3921          ATAGCGTGCTGGTT-TTTGAGCTT-ACGGATATAGTCCACTGCCGTATGGCCGCCCCAAG

Query 3926          CCAGCGCAAGGCCGTGCTGTCCACACTCGTGGGCCGCTACGGCGGTC-G-CACAAAGCTC
                    |||||| ||||| || || || || || |||||  | |||||| || -|-| +|||+ | 
Sbjct 3979          CCAGCGAAAGGCTGTTCTCTCAACGCTTGTGGGGAGGTACGGCCGTAGGACT-AAA-TTA

Query 3984          TACAATGCTTCC-CACTCTGATGTTCGCGACTCTCTCGCCCGTTTTATCCCGGCCATTGG
                    ||  | ||  +|-|| || ||||| || || || || ||  | ||||||||  |||| ||
Sbjct 4037          TATGAGGCGG-CGCATTCAGATGTCCGTGAGTCCCTAGCGAGGTTTATCCCCACCATCGG

Query 4043          CCCC-GTACAGGTTACAACTTGTGAATTGTACGAGCTAGTGGAGGCCATGGTCGAGAAGG
                    + ||-|| | || ||| || |||||  |||||||||| || || |||||||| |||||||
Sbjct 4095          -GCCTGTTCGGGCTACCACATGTGAGCTGTACGAGCTGGTTGAAGCCATGGTAGAGAAGG

Query 4102          GCCAGGATGGCTCCGCCGTCCTTGAGCTTGATCTTTGCAACCGTGACGTGTCCAGGATCA
                    | ||||| || || |||||||| ||||| || |||||||| |||||||| ||  | ||||
Sbjct 4155          GTCAGGACGGATCTGCCGTCCTAGAGCTCGACCTTTGCAATCGTGACGTCTCGCGCATCA

Query 4162          CCTTCTTCCAGAAAGATTGTAACAAGTTCACCACAGGTGAGACCATTGCCCATGGTAAAG
                    | || ||||| || ||||| || ||||| || || |||||||| || |||||||| || |
Sbjct 4215          CATTTTTCCAAAAGGATTGCAATAAGTTTACAACTGGTGAGACTATCGCCCATGGCAAGG

Query 4222          TGGGCCAGGGCATCTCGGCCTGGAGCAAGACCTTCTGCGCCCTCTTTGGCCCTTGGTTCC
                    | ||||||||||| ||||||||||||||||||||||| || || |||||||| |||||||
Sbjct 4275          TTGGCCAGGGCATATCGGCCTGGAGCAAGACCTTCTGTGCTCTGTTTGGCCCGTGGTTCC

Query 4282          GCGCTATTGAGAAGGCTATTCTGGCCCTGCT--C-CCTCAGGGTGTGTTTTACGGTGATG
                    |||| ||||| ||||  ||  ||||||| ||--|-|||+| ++| | ||||| || || |
Sbjct 4335          GCGCCATTGAAAAGGAAATATTGGCCCTACTCCCGCCT-AA--TATCTTTTATGGCGACG

Query 4339          CCTTTGATGACACCGTCTTCTCGGCGGCTGTGG-C--CGCAGCAAAGGCATCCATGGTGT
                    ||| ||| ||  | || ||  | || |||||| -|-- |||| +++| |||  ||||| |
Sbjct 4392          CCTATGAGGAGTCAGTGTTTGCTGCCGCTGTGTCCGGGGCAGG---GTCATGTATGGTAT

Query 4396          TTGAGAATGACTTTTCTGAGTTTGACTCCACCCAGAATAACTTTTCTCTGGGTCTAGAGT
                    |||| |||||||| || |||||||||   ||||||||||| || ||||| || || ||||
Sbjct 4449          TTGAAAATGACTTCTCAGAGTTTGACAGTACCCAGAATAATTTCTCTCTCGGCCTTGAGT

Query 4456          GTGCTATTATGGAGGAGTGTGGGATGCCGCAGTGGCTCATCCGCCTGTATCACCT-TATA
                    |||   ||||||||||||| || ||||| || ||| | ||  |  |||| ||++|-|   
Sbjct 4509          GTGTGGTTATGGAGGAGTGCGGCATGCCCCAATGGTTAATTAGGTTGTACCA--TCTGGT

Query 4514          -AGGTCTGCGTGGATCTTGCAGGCCCCGAAGGAGTCTCTGCGA-GGGTTTTGGAAGAAAC
                    - |||| || ||||| |||||||| |||||||||||||| + |-|||||||||||||| |
Sbjct 4567          CCGGTCAGCCTGGATTTTGCAGGCGCCGAAGGAGTCTCTT-AAGGGGTTTTGGAAGAAGC

Query 4573          ACTCCGGTGAGCCCGGCACTCTTCTATGGAATACTGTCTGGAATATGGCCGTTATTA-CC
                    |||| |||||||| || || ||||| ||||| ||||||||||| |||||  |||+||-| 
Sbjct 4626          ACTCTGGTGAGCCTGGTACCCTTCTCTGGAACACTGTCTGGAACATGGCGATTA-TAGCA

Query 4632          CACTGTTATGACTTCCGCGATTTTCAGGTGGCTGCCTTTAAAGGTGATGATTCGATAGTG
                    || || || || ||||| || ||||  || || ||||| || |||||||||||  | || 
Sbjct 4685          CATTGCTANGAGTTCCGTGACTTTCGTGTTGCCGCCTTCAAGGGTGATGATTCAGTGGTC

Query 4692          CTTTGCAGTGAGTATCGTCAGAGT-CCAGGA-GCTGCTGTCCTGA-TCGCCGGCTGT-GG
                    || || ||||| || || |++|| -||   |-|| |||| | | |-|  | ||||||-||
Sbjct 4745          CTCTGTAGTGACTACCGAC--AGNGCCGTAACGCGGCTGCCTTAATTGCCAGGCTGTGGG

Query 4748          CTTGAAGTTGAAGGTAGATTTCCGCCCGATCGGTTTGTATGCAGGTGTTGTGGTGGCCCC
                    || +|| |||||||| |||| |||||| |||||  | ||||| || || |||||||||||
Sbjct 4802          CTC-AAATTGAAGGTTGATTACCGCCCTATCGGGCTATATGCTGGAGTGGTGGTGGCCCC

Query 4808          CGGCCTTGGCG-CGCTCCCTGATGTTGTGCGCTTCGCCGGCCGGCTTA-CCGAGAAGAAT
                    ||| +|||| |-| || || ||||| ||||| || ||||| |||+|||-| |||||||||
Sbjct 4861          CGGT-TTGGGGACACTGCCCGATGTGGTGCGTTTTGCCGGTCGG-TTATCTGAGAAGAAT

Query 4866          TGGGGCCCTGGCCCTGAGCGGGCGGAGCAGCTCCGCCTCGCTGTTAGTGATTTCCTCCGC
                    |||||||||||||| ||||| || |||||||| || || |||||| |||||||||| || 
Sbjct 4919          TGGGGCCCTGGCCCGGAGCGTGCTGAGCAGCTGCGTCTTGCTGTTTGTGATTTCCTTCGA

Query 4926          AAGCTCACGAATGTAGCTCAGATGTGTGTGGATGTTGTTTCCCGTGTTTATGGGGTTTCC
                      | | |||||||| || ||| | ||||| |||||||| |||||||| ||||| |||  |
Sbjct 4979          GGGTTGACGAATGTTGCGCAGGTCTGTGTTGATGTTGTGTCCCGTGTCTATGGAGTTAGC

Query 4986          CCTGGACTCGTTCATAACCTGATTGGCATGCTACAGGCTGTTGCTGATGGCAAGGCACA-
                    || || || || |||||||| ||||||||||| ||| |  |||||||||||||||| ||-
Sbjct 5039          CCCGGGCTGGTACATAACCTTATTGGCATGCTGCAGACCATTGCTGATGGCAAGGCCCAC

Query 5045          TTTCACTGAGTC-AGTAAAACCAGTGCTCGA-CTTGACAAATTCAATCTTGTGT-CGGGT
                    |||+|| ||   -| |+||||| ||||| ||-|||+|||||||| ||| | +  -|||||
Sbjct 5099          TTT-ACAGANAATATT-AAACCTGTGCTTGACCTT-ACAAATTCCATCATA-CAACGGGT

Query 5102          GGAATGAATAACATGTCTTTTGCTGCGCCCATGGGTTCGCGACCATGCGCCCTCGGCCTA
                    |||||||||||||||||||||||  |||||||||| |++|+|||||||||||| || || 
Sbjct 5155          GGAATGAATAACATGTCTTTTGCATCGCCCATGGGAT--C-ACCATGCGCCCTAGGGCTG

Query 5162          TTTTGTTGCTGCTCCTCATGTTTTTGCCTATGCTGCCCGCGCCACCGCCCGGTCAGCCGT
                    || ||||| ||||| || || |||||||||||||||||||||||||| |||| |||||||
Sbjct 5212          TTCTGTTGTTGCTCTTCGTGCTTTTGCCTATGCTGCCCGCGCCACCGGCCGGCCAGCCGT

Query 5222          CTGGCCGCCGTCGTGGGCGGCGCAGCGGCGGTTCCGGCGGTGGTTTCTGGGGTGACCGGG
                    |||||||||||||||||||||||||||||||| ||||||||||||||||||||||| |||
Sbjct 5272          CTGGCCGCCGTCGTGGGCGGCGCAGCGGCGGTGCCGGCGGTGGTTTCTGGGGTGACAGGG

Query 5282          TTGATTCTCAGCCCTTCGCAATCCCCTATATTCATCCAACCAACCCCTTCGCCCCCGATG
                    |||||||||||||||||||  |||||||||||||||||||||||||||||||| ||||||
Sbjct 5332          TTGATTCTCAGCCCTTCGCCCTCCCCTATATTCATCCAACCAACCCCTTCGCCGCCGATG

Query 5342          TCACCGCTGCGGCCGGGGCTGGACCTCGTG-TTCGCCAACCCGCCCGACCAC-TCGGCTC
                    ||    |     ||||||||||| ||||+ - ||| ||+ ||||||  || |-| || ||
Sbjct 5392          TCGTTTCACAACCCGGGGCTGGAACTCG-CCCTCGACA-GCCGCCCCGCCCCCTTGGNTC

Query 5400          CGCTTGGCGTGACCAGGCCCAGCGCCCCGCCGTTGCCTCACGTCGTAGACCTACCACAGC
                    |||||||||||||||| ||||||||||| ||| |||| | |||||| || || || ||||
Sbjct 5450          CGCTTGGCGTGACCAGTCCCAGCGCCCCTCCGCTGCCCCCCGTCGTCGATCTGCCCCAGC

Query 5460          TGGGGCCGCGCCGCTAACCGCGGTCGCTCCGGCCCATGACAC-CCCGCCAGTGCCTGATG
                    |||||| |||||||| || || ||  | ||||| | ||||||- || | +|| |||||||
Sbjct 5510          TGGGGCTGCGCCGCTGACTGCCGTGTCACCGGCTCCTGACACAGCCCCT-GTACCTGATG

Query 5519          TCGACTCCCGCGGCGCCATCTTGCGCCGGCAGTATAACCT-ATCAACATCTCCCC-TT-A
                    | ||||| || || || ||  ||||||||||||| ||+ |- ||++||  |||||- |-|
Sbjct 5569          TTGACTCACGTGGTGCTATTCTGCGCCGGCAGTACAA-TTTGTC--CACGTCCCCGCTCA

Query 5576          CCTCTTCCGTGGC-CACCGGC-ACTAACCTGGTTCTTTATGCCGCCCCTCTTAGTCCGCT
                    | || || ||++|-|  ||| -|||||  |||| || ||||| ||||| || | ||| ||
Sbjct 5626          CGTCATCTGT--CGCTTCGGGTACTAATTTGGTCCTCTATGCTGCCCCGCTGAATCCCCT

Query 5634          TTTACCCCTTCAGGACGGCACCAATACCCATATAATGGCCACGGAAGCTTCTAATTATGC
                     || || || ||||| || ||||| || ||||| ||||| || || || || ||||||||
Sbjct 5684          CTTGCCTCTCCAGGATGGTACCAACACTCATATTATGGCTACTGAGGCATCCAATTATGC

Query 5694          CCAGTACCGGGTTGCCCGTGCCACAATCCGTTACCGCCCGCTGGTCCCCAATGCTGTCGG
                    |||||| |||||||  || || ||||||||||| ||||||||||| || ||||| || ||
Sbjct 5744          CCAGTATCGGGTTGTTCGAGCTACAATCCGTTATCGCCCGCTGGTGCCGAATGCCGTTGG

Query 5754          CGGTTACGCCATCTCCATCTCATTCTGGCCACAGACCACCACCACCCCGACGTCCGTTGA
                     || || ||||| ||||| || |||||||| || || || || ||||| || || || ||
Sbjct 5804          TGGCTATGCCATTTCCATTTCTTTCTGGCCCCAAACTACAACTACCCCTACTTCTGTCGA

Query 5814          TATGAATTCAATAACCTCGACGGATGTTCGTATTTTAGTCCAGCCCGGCATAGCCTCTGA
                    ||||||||| || || || || |||||| | ||||| || |||||||| || ||||| ||
Sbjct 5864          TATGAATTCTATTACTTCCACNGATGTTAGGATTTTGGTTCAGCCCGGTATTGCCTCCGA

Query 5874          GCTTGTGATCCCAAGTGAGCGCCTACACTATCGTAACCAAGGCTGGCGCTCCGTCGAGAC
                    ||| || ||||| ||||||||||| || || ||||| |||||||||||||| || |||||
Sbjct 5924          GCTAGTCATCCCCAGTGAGCGCCTTCATTACCGTAATCAAGGCTGGCGCTCTGTTGAGAC

Query 5934          CTCTGGGGTGGCTGAGGAGGAGGCTACCTCTGGTCTTGTTATGCTTTGCATACATGGCTC
                    | | || |||||||||||||||||||| || ||||| || ||||||||||| ||||||||
Sbjct 5984          CACGGGTGTGGCTGAGGAGGAGGCTACTTCCGGTCTGGTAATGCTTTGCATTCATGGCTC

Query 5994          ACTCGTAAATTCCTATACTAATACACCCTATACCGGTGCCCTCGGGCTGTTGGACTTTGC
                     |  || |||||||| ||||||||||| || || ||||| || |||||  | || |||||
Sbjct 6044          TCCTGTTAATTCCTACACTAATACACCTTACACTGGTGCGCTGGGGCTTCTTGATTTTGC

Query 6054          CCTTGAGCTTGAGTTTCGCAACCTTACCCCCGGTAACACCAATACGCGGGTCTCCCGTTA
                     || |||||||| ||| | ||  | || ||||| |||||||| || || || ||||| ||
Sbjct 6104          ACTAGAGCTTGAATTTAGGAATTTGACACCCGGGAACACCAACACCCGTGTTTCCCGGTA

Query 6114          TTCCAGCACTGCTCGCCACCGCCTTCGTCGCGGTGCGGACGGGACTGCCGAGCTCACCAC
                    | ||||||| || |||||||| || || || ||||| || |||||||| ||||| || ||
Sbjct 6164          TACCAGCACAGCCCGCCACCGGCTGCGCCGTGGTGCTGATGGGACTGCTGAGCTTACTAC

Query 6174          CACGGCTGCTACCCGCTTTATGAAGGACCTCTATTTT-ACTAGTACTAATGGTGTCGGTG
                    ||| || || || || || |||||||||||+    ||- || | || ||||| || ||||
Sbjct 6224          CACAGCAGCCACACGTTTCATGAAGGACCT-GCACTTCGCTGGCACGAATGGCGTTGGTG

Query 6233          AGATCGGCCGCGGGATAGCCCTCACCCTGTTCAACCTTGCTGACACTCTGCTTGGCGGCC
                    || | || || || || ||||| || |||||||| || ||||| || || || |||||  
Sbjct 6283          AGGTGGGTCGTGGTATCGCCCTGACACTGTTCAATCTCGCTGATACGCTTCTCGGCGGTT

Query 6293          TGCCGACAGAATTGATTTCGTCGGCTGGTGGCCAGCTGTTCTACTCCCGTCCCGTTGTCT
                    | |||||||||||||||||||||||||| ||||| ||||| |||||||| || |||||||
Sbjct 6343          TACCGACAGAATTGATTTCGTCGGCTGGGGGCCAACTGTTTTACTCCCGCCCGGTTGTCT

Query 6353          CAGCCAATGGCGAGCCGACTGTTAAGTTGTATACATCTGTAGAGAATGCTCAGCAGGATA
                    |||||||||||||||| || || ||||| ||||||||||| |||||||| ||||| || |
Sbjct 6403          CAGCCAATGGCGAGCCAACAGTAAAGTTATATACATCTGTTGAGAATGCGCAGCAAGACA

Query 6413          AGGGTATTGC-AATCCCGCATGACATTGACCTCGGAGAATCTCGTGTGGTTATTCAGGAT
                    |||| ||  |-| |||+ ||||| || ||||| || || || ||||||||||| ||||||
Sbjct 6463          AGGGCATCACCATTCC-ACATGATATAGACCTGGGTGACTCCCGTGTGGTTATCCAGGAT

Query 6472          TATGATAACCAACATGAACAAGATCGGCCGACGCCTTCTCCAGCCCCATCGCGCCCTTTC
                    ||||||||||| || || ||||| || || || || || || ||||| || ||||| |||
Sbjct 6522          TATGATAACCAGCANGAGCAAGACCGACCTACTCCGTCACCTGCCCCCTCTCGCCCCTTC

Query 6532          TCTGTCCTTCGAGCTAATGATGTGCTT-TGGCTCTCTCTCACCGCTGCCGAGTATGACCA
                    || || ||||| || ||||||||+ ||-||||| || ||||| || || |||||||||||
Sbjct 6582          TCAGTTCTTCGTGCCAATGATGT-TTTGTGGCTTTCCCTCACTGCCGCTGAGTATGACCA

Query 6591          GTCCACTTATGGCTCTTCGACTGGCCCAGT-TT-ATGTTTCTGACTCTGTGAC-CTTGGT
                    | | || ||||| || || ||+   || +|-| -|||| |||||| | || ||-||||+|
Sbjct 6641          GACTACGTATGGGTCGTCCAC-CAACCC-TATGTATGTCTCTGACACAGTTACGCTTG-T

Query 6648          TAATGTTGCGACCGGCGCGCAGGCCGTTGCCCGGTCGCTCGATTGGACCAAGGTCACACT
                    |||||| || || || || ||||| |||||||| || || |||||| | || || || ||
Sbjct 6698          TAATGTGGCTACTGGTGCTCAGGCTGTTGCCCGCTCCCTTGATTGGTCTAAAGTTACTCT

Query 6708          TGACGGTCGCCCCCTCTCC-ACCATCCAGCAGTACTCGAAGACCTTCTT-TGTCCTGCCG
                     ||||| ||||||||+| |-||||| |||||||| || ||||| ||+||-||| || |||
Sbjct 6758          GGACGGCCGCCCCCT-TACTACCATTCAGCAGTATTCTAAGACATT-TTATGTTCTCCCG

Query 6766          CTCCGCGGTAAGCTCTCTTTCTGGGAGGCAGGCACAACTAAAGCCGGGTACCCTTATAAT
                    |||||||| ||||| || || |||||||| ||||| ||||| ||||| |||||||| |||
Sbjct 6816          CTCCGCGGGAAGCTGTCCTTTTGGGAGGCTGGCACGACTAAGGCCGGCTACCCTTACAAT

Query 6826          TATAACACCACTGCTAGCGACCAACTGCTTG-TCGAGAATGCCGCCGGGCACCGGGTCGC
                    ||||| || || ||||| |||||| |+ |||-| |||||||| ||||| ||||| |||||
Sbjct 6876          TATAATACTACCGCTAGTGACCAAAT-TTTGATTGAGAATGCGGCCGGCCACCGTGTCGC

Query 6885          TATTTCCACTTACACCACTAGCCTGGGTGCTGGTCCCGTC-TCCATTTCTGCGGTTGCCG
                    ||||||||| || ||||||||| | ||||| |||||+  |-|| || |||||||| | ||
Sbjct 6935          TATTTCCACCTATACCACTAGCTTAGGTGCCGGTCC-TACCTCGATCTCTGCGGTCGGCG

Query 6944          TTTTAGCCCCCCACTCTGCGCTAGC-ATTGCTTGAGGATACCTTGGACTACCCTGCCCGC
                    |  | || || |||||||| || ||- ||+|||||||||||  | || ||||| ||||| 
Sbjct 6994          TACTGGCTCCACACTCTGCCCTTGCCGTT-CTTGAGGATACTATTGATTACCCCGCCCGT

Query 7003          GCCCATACTTTTGATGATTTCTGCCCAGAGTGCCGCCCCCTTGGCCTTCAGGGCTGCGCT
                    |||||||||||||||||||| ||||| ||||||||  |||| ||  | ||||| || || 
Sbjct 7053          GCCCATACTTTTGATGATTTTTGCCCGGAGTGCCGTACCCTAGGTTTGCAGGGTTGTGCA

Query 7063          TTCCAGTCTACTGTCGCTGAGCTTCAGCGCCTTAAGA-TGAAGGTGGGTAAAACTCGGGA
                    |||||||||||| | |||||||| |||||+ |||| |-||||||| |||||||| |||||
Sbjct 7113          TTCCAGTCTACTATTGCTGAGCTCCAGCG-TTTAAAAATGAAGGTAGGTAAAACCCGGGA

Query 7122          GT-TGTAGTTTATT--TGCTTGTGCCCCC--CTT-CTTTCTGTTGCTT--ATTTCTCATT
                    ||-|+|| || |||--| ||+||||||||--| |- ||||| | ||||--|||||| |||
Sbjct 7172          GTCT-TAATTAATTCCTTCT-GTGCCCCCTTCGTAGTTTCTTTCGCTTTTATTTCTTATT

Query 7174          TCTGCGTTCCGCGCTCCCTGAAAAAAAAAAAAA
                    ||||| |||||||||||||| ||||||||||||
Sbjct 7230          TCTGCTTTCCGCGCTCCCTGGAAAAAAAAAAAA
