# Supplementary material for: Pairwise Heuristic Sequence Alignment Algorithm Based on Deep Reinforcement Learning
Source: IEEE Open J Eng Med Biol. 2021 Jan 29;2:36–43. doi: 10.1109/OJEMB.2021.3055424 (PMC8901008; doi:10.1109/OJEMB.2021.3055424)
Supplement: Three supplementary materials are attached to the submitted manuscript. First, we offer the detailed process of the DQNalign in Supplementary material S1. Then, the additional figures and tables are listed in the Supplementary material S2. Finally, the alignment results of the DQNalign are attached  [file ojemb-3055424-mm.zip › OJEMB-3055424-MM/10022021082020_DQNalignOJEMB20210126SupplementaryS3/Supplementary S3/HEV_DDDQN/result20200712173946_0_22.txt]

DQNalign Project v1.0
Pairwise alignment algorithm with deep reinforcement learning based heuristic alignment agent
Sequence 1 : HEV_0, length : 7207
Sequence 2 : HEV_22, length : 7247

Alignment results:
Exact matches: 5473
Gaps: 542

Query 1             GGCAGACCACATATGTGGTCGATGCCATGGAGGCCCATCAGTTTATTAAGGCTCCTGGCA
                    |||||||||| |||||||||||||||||||||||||| ||||||||||||||||||||||
Sbjct 0             GGCAGACCACGTATGTGGTCGATGCCATGGAGGCCCACCAGTTTATTAAGGCTCCTGGCA

Query 61            TCACTACTGCTATTGAGCAGGCTGCTCTAGCAGCGGCCAACTCTGCCCTGGCGAATGCTG
                    | |||||||| ||||||||||||||||| || ||||||||||| ||| ||||||||||||
Sbjct 60            TTACTACTGCCATTGAGCAGGCTGCTCTGGCTGCGGCCAACTCCGCCTTGGCGAATGCTG

Query 121           TGGTAGTTAGGCCTTTTCTCTCTCACCAGCAGATTGAGATCCTCATTAACCTAATGCAAC
                    |||| ||| |||| ||| | |||| |  ||| |  |||||||| |||||  | |||||||
Sbjct 120           TGGTGGTTCGGCCGTTTTTGTCTCGCGTGCAAACCGAGATCCTTATTAATTTGATGCAAC

Query 181           CTCGCCAGCTTGTTTTCCGCCCCGAGGTTTTCTGGAATCATCCCATCCAGCGTGTCATCC
                    | || ||| | ||||||||||| |||||  | ||||||||||| || ||| | ||||| |
Sbjct 180           CCCGGCAGTTGGTTTTCCGCCCTGAGGTGCTTTGGAATCATCCTATTCAGAGAGTCATAC

Query 241           ATAACGAGCTGGAGCTTTACTGCCGCGCCCGCTCCGGCCGCTGTCTTGAAATTGGCGCCC
                    | || || || || |  |||||||| || ||  |||| || || || || ||||| ||||
Sbjct 240           ACAATGAACTAGAACAATACTGCCGGGCACGGGCCGGTCGTTGCCTGGAGATTGGGGCCC

Query 301           ATCCCCGCTCAATAAATGATAATCCTAATGTGGTCCACCGCTGCTTCCTCCGCCCTGTT-
                    | ||  | || || |||||||| || |||||  | ||||| ||||| ||| | || || -
Sbjct 300           ACCCAAGATCTATTAATGATAACCCCAATGTTTTGCACCGGTGCTTTCTCAGACCGGTCG

Query 359           -GGGCGTGATGTTCAGCGCTGGTATACTGCTCCCACTCGCGGGCCGGCTGCTAATTGCCG
                    -  |+|+|||||||||||||||||| |||| ||||| ||||| || || || || |||||
Sbjct 360           GTAG-G-GATGTTCAGCGCTGGTATTCTGCCCCCACCCGCGGCCCTGCAGCCAACTGCCG

Query 419           GCGTTCCGCGCTGCGCGGGCTTCCCGCTGCTGACCGCACTTACTGCCTCGACGGGTTTTC
                     ||||| ||| |||| || || ||| |||| |||||||| |||||  | || || |||||
Sbjct 418           CCGTTCTGCGTTGCGTGGTCTCCCCCCTGCCGACCGCACCTACTGTTTTGATGGATTTTC

Query 479           TGGCTGTAA-CTTTCCCGCCGAGACTGGCATCGCCCTCTACTCCCTTCATGATATGTCAC
                      |||||  - || +|||| ||||| ||| | ||||| ||||| || || ||  | |  |
Sbjct 478           CCGCTGTGCTTTTG-CCGCAGAGACCGGCGTAGCCCTTTACTCTCTGCACGACCTCTGGC

Query 538           CATCTGATGTCGCCGAGGCCATGTTCCGCCATGGTATGACGCGGCTCTATGCCGCCCTCC
                    || | |||||||| ||||| |||  ||||||||| ||||| || || || || || ||||
Sbjct 537           CAGCCGATGTCGCGGAGGCTATGGCCCGCCATGGGATGACACGTCTATACGCTGCACTCC

Query 598           ATCTTCCGCCTGAGGTCCTGCTGCCCCCTGGCACATATC-GCAC--CGCATCGTATTTGC
                    |||| || |||||||| ||| | || ||||| || || |- +||--|+|+|||||| | |
Sbjct 597           ATCTCCCTCCTGAGGTGCTGTTACCACCTGGTACCTACCAT-ACAAC-C-TCGTATCTCC

Query 655           TAATTCATGACGGT-A-GGCGCGT-TGTGGTGACGTATGAGGGTGATACTAGTGCTGGTT
                    | ||||| ||||| -|- | ||+|-|+|+||||| |||||||||||||||||||| || |
Sbjct 654           TGATTCACGACGGCAACCGTGC-TGT-T-GTGACCTATGAGGGTGATACTAGTGCAGGCT

Query 712           ACAACCACGATGTCTCCA-ACTTGCG-CTCCTGGATTAG-A--ACCACCAAG-GTTACCG
                    ||||||| || |||||||-||||+||- +| |||||| |-|--||||+ || -|||   +
Sbjct 711           ACAACCATGACGTCTCCATACTT-CGTG-CGTGGATTCGTACGACCA-AAATAGTTGGT-

Query 766           GAGACCATCCCCTCGTTATCGAGCGGGTTAGGGCCATTGGCTGCCACTTTGTTCTCTTGC
                    ++||||||||  | ||||| ||||| ||  |||| || || || || ||||| ||  |||
Sbjct 766           --GACCATCCGTTGGTTATAGAGCGTGTGCGGGCTATCGGATGTCATTTTGTGCTGCTGC

Query 826           TCACGGCAGCCCCGGAGCCATCACCTATGCCTTATGTTCCTTACCCCCGGTCTACCGAGG
                    |||| || ||||| ||||| || |||||||||||||| ||||||||||| || || ||||
Sbjct 825           TCACCGCGGCCCCCGAGCCGTCGCCTATGCCTTATGTCCCTTACCCCCGTTCGACAGAGG

Query 886           TCTATGTCCGATCGATC-TTCGGCCCGGGTGG-CACCCCTTCCT-TATTCCCA-ACCTCA
                    | ||||| || || || -|| | || ||  | -|+||| | |||-|+||||  -| |+|+
Sbjct 885           TGTATGTTCGGTCTATATTTGGCCCTGGCGGTTC-CCCGTCCCTGT-TTCCGTCAGC-C-

Query 942           TGCTCCACTAAGTCGACC-TTCCATGCTGTCCCTGCCCATATTTGGGACCGTCTTATGCT
                    |||||||| || || || -||+|| |||||||| |  ||||| |||||||| || |||||
Sbjct 941           TGCTCCACAAAATCTACTTTT-CACGCTGTCCCAGTTCATATCTGGGACCGGCTCATGCT

Query 1001          GTTCGGGGCCAC-CTTGGATGACCAAGCCTTTTGCTGCTC-CCGTTTAATGACCTACCTT
                     || || |||||-|+|||| ||||| || |||||||||||-| | ||+||||| ||||| 
Sbjct 1000          TTTTGGTGCCACTC-TGGACGACCAGGCGTTTTGCTGCTCACGGCTT-ATGACATACCTC

Query 1059          CGCGGCATTAGCTACAAGGTCACTGTTGGTACCCTTGTGGCTAATGAAGGCTGGAATGCC
                    || |||||||| ||||||||||| |||||  | ||||| |||||||| || |||||||||
Sbjct 1058          CGTGGCATTAGTTACAAGGTCACCGTTGGAGCGCTTGTTGCTAATGAGGGGTGGAATGCC

Query 1119          TCTGAGGACGCCCTCACAGCTGTTATCACTGCCGCCTACCTTACCATTTGCCACCAGCGG
                    ||||| || |||||||| || || || || || |||||  | ||||| ||||||||||| 
Sbjct 1118          TCTGAAGATGCCCTCACCGCAGTAATTACCGCAGCCTATTTGACCATCTGCCACCAGCGC

Query 1179          TATCTCCGCACCCAGGCTATATCCAAGGGGATGCGTCGTCTGGAACGGGAGCATGCCCAG
                    || ||||| |||||||| ||||||||||| ||||| ||  ||||    ||||| ||||||
Sbjct 1178          TACCTCCGTACCCAGGCGATATCCAAGGGCATGCGCCGGTTGGAGGTTGAGCACGCCCAG

Query 1239          AAGTTTATAACACGCCTCTACAGCTGGCTCTTCGAGAAGTCCGGCCGTGATTACATCCCT
                    || ||||| ||| | |||||||||||| | || |||||||| || |||||||||||||| 
Sbjct 1238          AAATTTATTACAAGACTCTACAGCTGGTTATTTGAGAAGTCTGGTCGTGATTACATCCCC

Query 1299          GGCCGTCAGTTGGAGTTCTACGCCCAGTGCAGGCGCTGGCTCTCCGCCGGCTTTCATCTT
                    ||||| ||  |  |||| || ||||||||| |||| ||||| ||||| ||||||||||| 
Sbjct 1298          GGCCGCCAACTCCAGTTTTATGCCCAGTGCCGGCGGTGGCTATCCGCGGGCTTTCATCTA

Query 1359          GATCCAC-GGGTGTTGGTTTTTGACGAGTCGGCCCCCTGCCATTGTAGGACCGCGATC-C
                    ||+|| |-| ||| | |||||||| |||||||  |||||||  ||||||||     | - 
Sbjct 1358          GA-CCCCAGAGTGCTTGTTTTTGATGAGTCGGTGCCCTGCCGCTGTAGGACTTTCTTAAA

Query 1417          GTAAGGC-GCT-CTCAAAGTTTTGCTGCTTCATGAAGTGGCTTGGTCAGGAGTGCACCTG
                    |+|||| -|| - |+|||+|| ||||||||||||  |||| | || ||||||||||||||
Sbjct 1417          G-AAGGTTGCGGGT-AAA-TTCTGCTGCTTCATGCGGTGGTTAGGGCAGGAGTGCACCTG

Query 1475          CTTCCTTCAGCCTGCAGAAGGCGC-CGTCGGCGACCAGGGTCATGATAATGAAGCCTATG
                    |||| |  |||| || || ||   - +|||| || || || ||||||||||| ||||| |
Sbjct 1474          CTTCTTGGAGCCAGCTGAGGGTTTGA-TCGGTGATCATGGCCATGATAATGAGGCCTACG

Query 1534          AGGGGTCCGATGTTGACCCTGCTGAGTCCGC-CATTAGTGACATATCTGGGTCCTATGTC
                    |||| ||||| || ||||  || ||| | ||-|||   +||| | || ||| ||||||  
Sbjct 1533          AGGGCTCCGAGGTCGACCAAGCCGAGCCTGCACATCTC-GACGTGTCAGGGACCTATGCA

Query 1593          GTCCCT-GGCA-CTGCCCTCCAACCGCTCTACCAGGCCCTCGATCTCCCCGCT-GAGATT
                    |||| |-||| -| || +|   |||+|||||   ||| ||| |  |+||||| -|| |||
Sbjct 1592          GTCCATGGGCGCCAGCT-TGAGACC-CTCTATAGGGCACTCAACAT-CCCGCAAGATATT

Query 1650          GTGGCTCGCGCGGGCCGGCTG-ACCGCCACAGTAAAGGTCTCC---CAGGT-C-GATGGG
                    |  ||||| ||+|||| | | -|| ||||| ||  |++ ||  ---| || -|-||| +|
Sbjct 1649          GCTGCTCGAGC-GGCCCGATTAACAGCCACCGTTGA--GCTTGTTGCTGGCCCAGATC-G

Query 1704          CGGATCGATTG-CGAGACCCT--TCTTGGTAACAAAACCTTTCGCACGTCGTTCGT-TGA
                    |+ +| || ||-|| +||  |--|| +||+|| || | ||| || ||| || |+| -|||
Sbjct 1705          C-C-TGGAGTGCCGC-ACTGTGCTCG-GG-AATAAGATCTTCCGGACGACGGT-GACTGA

Query 1760          CGG-GGCGGTCTTAGAGACCAATGGCCCAGAGCGCCACAATCTCTC-CTTCGA-TG-C-C
                     ||-| |   |||+||| |||| ||||| ||++|+++|||| | | -  ||| -||- -|
Sbjct 1759          TGGCGCCCACCTT-GAGGCCAACGGCCCTGA--G---CAATGTGTTTTGTCGTTTGATGC

Query 1815          AGT-CAGAGCA--CTATGGC-CGCTGG-CCCTTTCAGTCTCACCTATGC-CGCCT-CTGC
                     +|-| |+ ||--|||||| -  | ||-| | +|+|| ||||| |||| -|    -|++|
Sbjct 1813          C-TCCCG-CCAGTCTATGGGGGCCGGGTCACA-T-AGCCTCACTTATGAGCTTACGC--C

Query 1868          AGCTGGGCTGGAGG-TGCGC---TATGT--TGCTGCCGGG-CTTGACCATCGGGCGG-TT
                     ||||| ||| |||-|  | --- || |--||    ++||-|+||++||+| | |  -||
Sbjct 1867          TGCTGGCCTGCAGGTTAAGATTTCATCTAATGGCTT--GGAC-TG--CA-CTGCCATATT

Query 1920          TTTGCCC--CCG-GTG-TTTCACCCCGGT-CAGCCCC-CGGCGAGGTTACC-GCCTTCTG
                        || --| |-|  - +|++ ++++| -|||| ||- ||+|||||  +|-||||| ||
Sbjct 1921          CCCCCCTGGCGGCGCCCC-T--A----GCGCAGCGCCGGGG-GAGGTGG-CGGCCTTTTG

Query 1973          CTCTGCCCTATACAGGTTTAACCG-TGAGGCCCAGCGCCATTCGCTGATCGGTA-ACTTA
                    ||| || || ||||||| |||| |-|   +|||| || |||||||| | |||  - || +
Sbjct 1972          CTCCGCTCTTTACAGGTATAACAGATTTA-CCCAACGGCATTCGCTTACCGGCGGTCTG-

Query 2031          TGGTTCCATCCTGAGGGACTCATTGGCCTCTTCGCCCCGTTT-TCGCCC-GGGCATGTTT
                    ||||| ||||| ||||| ||  | ||| | ||| | ||+|||-||+|||-|||||| | |
Sbjct 2030          TGGTTACATCCCGAGGGGCTGCTGGGCATTTTCCCTCC-TTTCTC-CCCTGGGCATATCT

Query 2089          GGGAGTCGGCTAATCCATTCTGTGGCGAGAG--CACACTTTACACCCGTACTTGGTCGGA
                    ||||||| ||||| || || || || ||| |--|+|+|| ||||| ||||| ||||| +|
Sbjct 2088          GGGAGTCTGCTAACCCCTTTTGCGGGGAGGGTAC-C-CTGTACACTCGTACCTGGTCC-A

Query 2147          GGTTGATGCCGTCTCTAGTCCAG--CCCGGCCTGACTTAGGTTTTATGTCTGAGCCTTCT
                      +| + | | | |||||| +| --| | +||+  || |||    + | | +   |  | 
Sbjct 2145          CA-TC-CGGCTTTTCTAGTG-ATTTCTCC-CC-TCCTGAGGCGGC-CGCCC-CTGCACCG

Query 2204          --ATA---CCTAGTAGGGC-CGCCACGCCTA--CC-CTGG-C--------------G---
                    --   ---|| ||++|  |-|+|| | || |--||-|  |-|--------------|---
Sbjct 2198          GCTGCTGCCCCAG--GATCGC-CCCCCCCCACCCCACCAGTCAGTGATATTTGGGTGTTA

Query 2237          --G-C-CCCTC-TACCCCCCCCTGCA--CCG-GACCCTTCCCCCCCTCCCTCTGCCCCG-
                    -- -|-|||||- |     ||| |  --  |-| | ||| ++| || ||| | +| +||-
Sbjct 2255          CCACCGCCCTCAGAAAAGTCCCAGGTGGGTGCGCCTCTTG--CGCCCCCCGCC-CT-CGA

Query 2289          GCGCTT-GCTGA--GCCGGCTTCTGGCGCTAC----CG-CCGGGGCCCCGGCCATAA-CT
                    ||+|+|-   ||--|||  ++++++|| ||| ----| - |    |||  || +|||-|+
Sbjct 2311          GC-C-TGTTGGACCGCCCA------GCCCTATTAAACTTGCCTCCCCCGTGCG-TAAGC-

Query 2340          CACCAGAC---G--GCCCG---GC-ACCGCCGCCTGCTCTTCACCTACCCGGAT-G-GCT
                    ||||+|||---|--|||| ---||- |||||| || || | ||| ||||| || -|-||+
Sbjct 2361          CACC-GACATTGCCGCCCTCCCGCACCCGCCGTCTTCTTTACACTTACCCTGACGGTGC-

Query 2389          CTAA-G-GTATTCGCCGGCTC-GCTGTTCGAGTC-GACATGC-ACGTGGCTCGTTAACGC
                    |+||-|-|||| || +| +||- +|||| |||||-|| +|||-||+||||| || || ||
Sbjct 2419          C-AAGGTGTATGCGG-GA-TCAT-TGTTTGAGTCAGAT-TGCGAC-TGGCTGGTGAATGC

Query 2444          GTCTAATGTTGGACCACCGCCCTGGCGGCGGGCTTTGCCATGCATTTTACCAAAGGTA-C
                     |||||  + || |||||||||||| || || || || ||||| ||||||||| | | -|
Sbjct 2473          CTCTAACC-CGGGCCACCGCCCTGGGGGTGGCCTCTGTCATGCCTTTTACCAACGCTTTC

Query 2502          CCCGC-C-TCCTTTGATGCTGCCTCT---TTTGTGATGC----GCGACGGCGCGGCCGCG
                    |    -|-| || ++ ++| + + ||---||| | ||||----| | || | |+|| || 
Sbjct 2532          CTGAGGCGTTCTA--C--CC-A-ACTGAATTTATTATGCGTGAGGGTCGTCTC-GCTGCA

Query 2553          TACACACTAAC---CCCCCG-GCCAATA--ATTCACGCTGTCGCCCCTGATTATA-GGTT
                    |++++|+|| |--- |||||-||| +||--|| || || || ||||| || ||||-||||
Sbjct 2582          T----A-TACCTTGACCCCGCGCCC-TATTATCCATGCAGTGGCCCCCGACTATAGGGTT

Query 2606          GGAACATAACCCAAAGAGGCTTGAGGCTGCTTATCGGGAAACTTGCTCCCGCCTCGGCAC
                    +||||| || ||||||||||||||||| || || |||||||| |||||||| | ||| ||
Sbjct 2635          -GAACAGAATCCAAAGAGGCTTGAGGCAGCGTACCGGGAAACCTGCTCCCGTCGCGGTAC

Query 2666          CGCTGCATACCCGC-TC----CTCGGGACCGGCATATACCAGGTGCCGATCGGCCCCAGT
                    |||||| ||||| |-||----|||||| +++++||||||||||| ||  | || | ||||
Sbjct 2695          CGCTGCCTACCCACTTCTTGGCTCGGGT-----ATATACCAGGTCCCTGTTGGTCTCAGT

Query 2721          TTTGACGCCTGGGAGCGGAACCACCGCCCCGGGGATGAGTTGTACCTTCCTGAGCTTGCT
                    ||||| ||||||||||| || || ||||| ||||||||| | |||||  |||| |  |||
Sbjct 2750          TTTGATGCCTGGGAGCGTAATCATCGCCCTGGGGATGAGCTTTACCTGACTGAACCCGCT

Query 2781          GCCAGA-TGGTTTGAGGCCAAT-AGGCCGACCC-GCCCGACTCTCACTATAACTGAGGAT
                    |+||| -|||||||| || || -|+|||| | |-||| |+| || || ||||| || |||
Sbjct 2810          G-CAGCCTGGTTTGAAGCTAACAA-GCCGGCGCAGCCAG-CACTTACGATAACAGAAGAT

Query 2838          GT--TGCACGGACAGCGAATCTGGC-CATATCGAGC-TTGACTCAGCC-ACAGATGTCGG
                      -- +|+|| || || || || ||-|+||  || |- ||+++| |+|-|| || || ||
Sbjct 2867          ACGGC-C-CGCACGGCCAACCTAGCAC-TAGAGATCGATG---CTG-CTACGGAGGTTGG

Query 2891          CCGGGCCTGTGCCGGCTGT-CGGGTC-ACCCCCGG-CGTTGTTCAGTACCAGTTTACTGC
                    ||| ||||| || ||||| -|   | - ||   | -|+++|| || || ||||| |||||
Sbjct 2920          CCGTGCCTGCGCTGGCTGCACTATTAGTCCTGGGATC---GTACACTATCAGTTCACTGC

Query 2948          AGGTGTGCCTGGATCCGGCAAGTCCCGCT-C-TATCACCCAA-GCCGATGTGGACGTTGT
                     || || || || || ||||| ||  | |-|-||+|| +|| -| +||||| || |||||
Sbjct 2977          CGGGGTTCCGGGCTCAGGCAAATCAAGATCCATA-CAG-CAGGGG-GATGTTGATGTTGT

Query 3005          CGTGGTCCCGA-CGCGTGAGTTGCGTAAT-GCCTGGCGCCGTCGCGGCTTTGCTGCTTTT
                     || ||||| |-| +| ||| | || |||-| +||||| || || |||||||| || |||
Sbjct 3034          GGTTGTCCCCACCA-GGGAGCTTCGCAATAGT-TGGCGTCGCCGGGGCTTTGCGGCCTTT

Query 3063          ACCCCGCATACTGCCGCCAGAGTCACC-CAGGGGCGCCGGGTTGTCATTGATGAGGCTCC
                    || || || || || ||| | ||||| - ||| +||||| ||||| ||||| ||||| ||
Sbjct 3092          ACACCCCACACGGCGGCCCGTGTCACTATAGGC-CGCCGTGTTGTGATTGACGAGGCCCC

Query 3122          ATCCCTCCCCCCTCACCTGCTGCTGCTCCACATGCAGCGGGCCGCCACCGTCCACCTTCT
                    ||||||||| || |||||||||||| | ||||||||||||||| |  | ||||| || ||
Sbjct 3151          ATCCCTCCCACCGCACCTGCTGCTGTTACACATGCAGCGGGCCTCTTCAGTCCATCTCCT

Query 3182          TGGCGACCCGAACCAGATCCCAGCCATCGACTTTGAGCACGCTGGGCTCGTCCCCGCCAT
                     || ||||| ||||||||||| ||||| || |||||||||||||| || |||||||| ||
Sbjct 3211          CGGTGACCCAAACCAGATCCCCGCCATTGATTTTGAGCACGCTGGTCTGGTCCCCGCAAT

Query 3242          CAGGCCCGA-CTTAGG-CCCCACCTCCTGGTGGCATGTTACCCATCGCTGGCCTGCGGAT
                    | | || ||-|||+| -|| +||  ||||||||||||| || || ||||| || || |||
Sbjct 3271          CCGCCCTGAGCTT-GCACCA-ACGACCTGGTGGCATGTAACACACCGCTGCCCAGCTGAT

Query 3300          GTATGCGAGCTCATCCGTGGTGCATACCCC-ATGATCCAGACCACTAGCCGGGTTCTCCG
                    ||||| || || || || || || ||||| -| +||||||||||| |||||||| || ||
Sbjct 3329          GTATGTGAACTTATACGCGGGGCCTACCCTAAA-ATCCAGACCACGAGCCGGGTGCTACG

Query 3359          TTCGTTGTTCTGGGGTGAGCCTGCCGTCGGGCAGAAACTAGTGTTCACCCAGGCGGCC-A
                     ||  ||||||||  ||| || ||  |||| ||||| ||||| ||||| ||||| || -|
Sbjct 3388          GTCTCTGTTCTGGAATGAACCGGCTATCGGCCAGAAGCTAGTCTTCACGCAGGCCGCTAA

Query 3418          AGCCCGCCAACCCCGGCT-CAGTGACGGTCCACGAGGCGCAGGGCGCTACCTACACGGAG
                    ||| +|||||+||| | |-|| | || |||||||| || ||||||||||| | ||| |||
Sbjct 3448          AGCT-GCCAA-CCCTGGTGCAATTACAGTCCACGAAGCCCAGGGCGCTACTTTCACAGAG

Query 3477          ACCACTATTATTGCCACAGCAGATGCCCGGGGCCTTATTCAGTCGTCTCGGGCTCATGCC
                    ||||| ||||| || || || |||||| |||| || || ||||| || || |||||||| 
Sbjct 3506          ACCACAATTATAGCTACGGCTGATGCCAGGGGTCTCATCCAGTCATCCCGAGCTCATGCT

Query 3537          ATTGTTGCTCTGACGCGCCACACTGAGAAGTGCGTCATCATTGACGCACCAGGCCTGCTT
                    || ||||| || || |||||||| |||| |||||| ||  | || || || ||  ||+||
Sbjct 3566          ATAGTTGCACTCACCCGCCACACAGAGAGGTGCGTTATTTTAGATGCCCCTGGTTTG-TT

Query 3596          -CGCGAGGTGGGCATCTCCGATGCAATCGTTAATAACTTTTTCCTCGCTGGTGGCGAAAT
                    -|| ||||| ||||| || ||||  |||||||| ||||| |||||||||||||| ||  |
Sbjct 3625          ACGTGAGGTCGGCATATCTGATGTGATCGTTAACAACTTCTTCCTCGCTGGTGGGGAGGT

Query 3656          TGGTCACCAGCGCCCATCAGTTATTCCCCGTGGCAACCCTGACGCCAATGTTGACACCCT
                     || || || ||||| || || || ||||||||||||||||||   ||  |||| ||| |
Sbjct 3685          GGGCCATCACCGCCCCTCTGTGATACCCCGTGGCAACCCTGACCAGAACCTTGAGACCTT

Query 3716          GGCTGCCTTCCCGCCGTCTTGCCAGATTAGTGCCTTCCATCAGTTGGCTGAGGAGCTTGG
                        ||||||||||||||||| ||||| ||||| | ||||||| ||||||||||| | ||
Sbjct 3745          ACAGGCCTTCCCGCCGTCTTGTCAGATCAGTGCTTACCATCAGCTGGCTGAGGAGTTAGG

Query 3776          CCACAGACCTGTCCCTGTTGCAGCTGTTCTACCACCCTGCCCCGAGCTCGAACAGGGCCT
                    |||| | || |  |||||||| || || || || ||||| ||||||||||| ||||||||
Sbjct 3805          CCACCGCCCGGCTCCTGTTGCCGCCGTCCTGCCCCCCTGTCCCGAGCTCGAGCAGGGCCT

Query 3836          TCTCTACCTGCCCCAGGAGCTCACCACCTGTGATAGTGTCGTA-ACATTTGAATTAACAG
                      | ||| |||| |||||||| ||    | |||||||||  | -  +|||||  | || |
Sbjct 3865          GTTGTACATGCCGCAGGAGCTTACAGTGTCTGATAGTGTGCTGGTT-TTTGAGCTCACTG

Query 3895          ACATTGTGCACTGCCGCATGGCCGCCCCGAGCCAGCGCAAGGCCGTGCTGTCCACACTCG
                    | || || |||||||| ||||| || || || ||||| |||||||| || || ||||| |
Sbjct 3924          ATATAGTCCACTGCCGTATGGCTGCTCCAAGTCAGCGGAAGGCCGTCCTCTCAACACTTG

Query 3955          TGGGCCGCTACGGCGGTC--GCACAAAGCTCTACAATGCTTCC-CACTCTGATGTTCGCG
                    ||||  | || ||| || -- | +|||+|| ||  | ||  +|-|| || ||||| || |
Sbjct 3984          TGGGGAGGTATGGCCGTAAGACG-AAA-CTGTATGAGGCAG-CTCATTCAGATGTCCGTG

Query 4012          ACTCTCTCGCC-CGTTTTATCCCGGCCAT-T-GGCCCCGTACAGGTTACAACTTGTGAAT
                    | || || || - ||| +|||||  +|+|-|-|| || || |||| ||| || || || |
Sbjct 4041          AGTCCCTAGCTAGGTTC-ATCCCCA-C-TATCGGACCTGTCCAGGCTACCACGTGCGAGT

Query 4069          TGTACGAGCTAG-TGGAGGCCATGGTCGAGAAGGGCCAGGATGGCTCCGCCGTCCTTGAG
                    | ||||| || |-|+|| |||||||| || ||||||||||| ||||| |||||||| |||
Sbjct 4098          TATACGAACTGGTT-GAAGCCATGGTGGAAAAGGGCCAGGACGGCTCTGCCGTCCTGGAG

Query 4128          CTTGATCTTTGCAACCGTGACGTGTC-CAGGATCACCTTCTTCCAGAAAGATTGTAACAA
                    |||||||| ||||| || || || ||-|+| || || || ||||||||||| ||||| ||
Sbjct 4157          CTTGATCTATGCAATCGCGATGTTTCGC-GTATAACTTTTTTCCAGAAAGACTGTAATAA

Query 4187          GTTCACCACAGGTGAGACCATTGCCCATGGTAAAGTGGGCCAGGGCATCTCGGCCTGGAG
                    ||| || || ||||||||||| |||||||| || || ||||| || || |||||||||||
Sbjct 4216          GTTTACGACTGGTGAGACCATCGCCCATGGCAAGGTTGGCCAAGGTATATCGGCCTGGAG

Query 4247          CAAGACCTTCTGCGCCCTCTTTGGCCCTTGGTTCCGCGCTATTGAGAAGGCTATTCTGGC
                     ||||||||||| ||| | |||||||| |||||||| || ||||| || |  ||  ||||
Sbjct 4276          TAAGACCTTCTGTGCCTTGTTTGGCCCGTGGTTCCGTGCCATTGAAAAAGAGATATTGGC

Query 4307          CCTGCT--C-CCTCAGGGTGTGTTTTACGGTGATGCCTT-TGATGACACCGTC-TTCT--
                    ||||||--|-|||+| + + | || ||||| || |+|||-||| ||  | || -||  --
Sbjct 4336          CCTGCTCCCGCCT-AA-C-ATTTTCTACGGCGACG-CTTATGAGGAGTCGGTGTTTGCCG

Query 4360          CGG-CGGCTG-TGGCCGCAGCAAAGGCATCCATGGTGTTTGAGAATGACTTTTCTGAGTT
                    |||-||  | - ||++|||| +++| | | |||||| || ||||||||||||||||| ||
Sbjct 4392          CGGCCGTGTCCGGG--GCAGG---GTCTTGCATGGTATTCGAGAATGACTTTTCTGAATT

Query 4418          TGACTCCACCCAGAATAACTTTTCTCTGGGTCTAG-A-GTGTGCTATTATGGAGGAGTGT
                    ||||   || ||||| || || || || || || |-|-| ||| ++||||||||||||| 
Sbjct 4447          TGACAGTACTCAGAACAATTTCTCCCTTGGCCTTGAATGCGTGG--TTATGGAGGAGTGC

Query 4476          GGGATGCCGCAGTGGCTCATCCGCCTGTATCACCTTATAAGGTCTGCGTGGATCTTGCAG
                    || ||||| || ||||| ||  |  ||||||||||  |  |||| || |||||  |||||
Sbjct 4505          GGTATGCCTCAATGGCTGATTAGGTTGTATCACCTGGTTCGGTCAGCCTGGATTCTGCAG

Query 4536          GCCCCGAAGGAGTCTCTGCGAGGGTTTTGGAAGAAACACTCCGGTGAGCCCGGCACTCTT
                    || ||||||||||||||   ||| ||||||||||| || || |||||||| ||||| |||
Sbjct 4565          GCGCCGAAGGAGTCTCTTAAAGGTTTTTGGAAGAAGCATTCTGGTGAGCCTGGCACCCTT

Query 4596          CTATGGAATACTGTCTGGAATATGGCCGTTAT-TACCCACTGTTATGACTTCCGCGATTT
                    || ||||| || || |||||||||||  | ||- +| || || ||||| || |||||| |
Sbjct 4625          CTTTGGAACACCGTTTGGAATATGGCGATCATAG-CACATTGCTATGAGTTTCGCGATCT

Query 4655          TCAGGTGGCTGCCTTTAAAGGTGATGATTCGATAGTGCTTTGCAGTGAGTATCGTCAGAG
                     | ||| || |||||||| |||||||||||| | || || || |  || || || |||||
Sbjct 4684          CCGGGTTGCCGCCTTTAAGGGTGATGATTCGGTGGTCCTCTGTACCGACTACCGACAGAG

Query 4715          T--CC--AGGAGC--TGCTGTCCTGATCGCCGGCTGT-GGCTTGAAGTTGAAGGTAGATT
                    |--  --  |+||-- +|++|  ++|| || ||||||-|||||+||||||||||| ||||
Sbjct 4744          TCGTAATGCG-GCAAC-C--TTA--ATTGCAGGCTGTGGGCTT-AAGTTGAAGGTTGATT

Query 4768          TCCGCCCGA-TCGGTTTGTATGCAGGTGTTGTGGTGGCCCCCGGCCTTGGCG-CGCTCCC
                     ||| || |-| || +||||||| ||||| ||||||||||||||+||||| |-|||| ||
Sbjct 4797          ACCGTCCTATTGGGC-TGTATGCCGGTGTGGTGGTGGCCCCCGG-CTTGGGGACGCTGCC

Query 4826          TGATGTTGTGCGCTTCGCCGGCCGGC-TTACCGAGAAGAATTGGGGCCCTGGCCCTGAGC
                    |||||| ||||| || || || ||||- |+| || ||||| |||||||| ||||| ||||
Sbjct 4855          TGATGTAGTGCGATTTGCTGGTCGGCTGT-CTGAAAAGAACTGGGGCCCCGGCCCAGAGC

Query 4885          GGGCGGAGCAGCTCCGCCTCGCTG-TTAGTGATTTCCTCCGCAAGC-TCACGAATGTAGC
                    | || |||||||| || || || |- |+||||||| |||||+| | -| |||||||| ||
Sbjct 4914          GTGCTGAGCAGCTGCGTCTTGCCGTCT-GTGATTTTCTCCG-AGGGTTAACGAATGTTGC

Query 4943          TCAGATGTGTGTGGATGTTGTTTCCCGTGTTTATGGGGTTTCCCCTGGACTCGTTCATAA
                     ||| | ||||| |||||||| ||||||||||| || ||    ||||| || || |||||
Sbjct 4972          GCAGGTCTGTGTTGATGTTGTGTCCCGTGTTTACGGAGTCAGTCCTGGGCTGGTACATAA

Query 5003          CCTGATTGGCATGCTACAGGCTGTTGCTGATGGCAAGGCACATTTCACTGAGTCAGTAAA
                    ||| ||||||||||| ||  |  |||||||||||||||| ||||| || ||| |  ||||
Sbjct 5032          CCTTATTGGCATGCTGCAAACCATTGCTGATGGCAAGGCCCATTTTACAGAGACTATAAA

Query 5063          ACCAGTGCTCGACTTGACAAATTCAATC-TTGTGTCGGGTGGAATGAATAACATGTCTTT
                    ||| ||||| ||| | ||||| || |||-|  +  |||||||||||||||||||||||  
Sbjct 5092          ACCTGTGCTTGACCTCACAAACTCCATCATAC-AACGGGTGGAATGAATAACATGTCTCG

Query 5122          TGCTGCGCCCATGGGTTCGCGACCATGCGCCCTCGGCCTATTTTGTTGCTGCTCCTCATG
                    |||  |||||||||| |++|+|||||||||||| || || || |||||||| || || ||
Sbjct 5151          TGCATCGCCCATGGGAT--C-ACCATGCGCCCTAGGGCTGTTCTGTTGCTGTTCTTCGTG

Query 5182          TTTTTGCCTATGCTGCCCGCGCCACCGCCCGGTCAGCCGTCTGGCCGCCGTCGTGGGCGG
                     |||||||||||||||||||||||||| |||| |||||||||||||||||||||||||||
Sbjct 5208          CTTTTGCCTATGCTGCCCGCGCCACCGGCCGGCCAGCCGTCTGGCCGCCGTCGTGGGCGG

Query 5242          CGCAGCGGCGGTTCCGGCGGTGGTTTCTGGGGTGACCGGGTTGATTCTCAGCCCTTCGCA
                    |||||||||||| ||||| ||||||||||||||||| |||||||||||||||||||||| 
Sbjct 5268          CGCAGCGGCGGTGCCGGCAGTGGTTTCTGGGGTGACAGGGTTGATTCTCAGCCCTTCGCC

Query 5302          ATCCCCTATATTCATCCAACCAACCCCTTCGCCCCCGATGTCA-C-CGCTGCGGCCGGGG
                     |||||||||||||||||||||||||||||||| |||||||| - -| |+ +  ||||||
Sbjct 5328          CTCCCCTATATTCATCCAACCAACCCCTTCGCCGCCGATGTCGTTTCAC-A-ATCCGGGG

Query 5360          CTGGACCTC-GTG-TTCGCCAACCCGCCCGACCAC-TCGGCTCCGCTTGGCGTGACCAGG
                    |||||+ ||-|+ - ||| ||+ ||||||  || |-| ||||||||||||||||||||| 
Sbjct 5386          CTGGA-GTCCG-CCCTCGGCA-GCCGCCCCGCCCCCTTGGCTCCGCTTGGCGTGACCAGT

Query 5417          CCCAGCGCCCCGCCGTTGCCTCACGTCGTAGACCTACCACAGCTGGGGCCGCGCCGCTAA
                    ||||||||||| ||| |||| | |||||| || || || |||| ||||| |||||||| |
Sbjct 5443          CCCAGCGCCCCCCCGCTGCCCCCCGTCGTCGATCTGCCCCAGCCGGGGCTGCGCCGCTGA

Query 5477          CCGC-GGT--CGCTCCGGC-CCATGACAC-CCCGCCAGTGCCTGATGTCGACTCCCGCGG
                    | ||- +|--|++ || ||-|| ||| ||- ||+|| || |||||||| ||||| || ||
Sbjct 5503          CTGCTA-TATC--ACCAGCTCCCTGATACAGCC-CCTGTACCTGATGTTGACTCTCGTGG

Query 5532          CGCCATCTTGCGCCGGCAGTATAACCTATCAACATCTCCCC--TTACCTCTTCCGTGGCC
                     || ||  ||||||||||||| ||||| ||+ +|  |||||--|||| || || || |||
Sbjct 5558          TGCTATTCTGCGCCGGCAGTACAACCTGTC-C-ACGTCCCCGCTTACGTCATCTGTCGCC

Query 5590          ACCGGCACTAACCTGGTTCTTTATGCCGCCCCTCTT-AGTCCGCTTTTACCCCTTCAGGA
                     | || || ||  ||||||| ||||| |||||+ ||-|  || |||||||||||||||||
Sbjct 5616          TCGGGTACCAATTTGGTTCTCTATGCTGCCCC-ATTGAACCCACTTTTACCCCTTCAGGA

Query 5649          CGGCACCAATACCCATATAATGGCCACGGAAGCTTCTAATTATGCCCAGTACCGGGTTGC
                    ||||||||| |||||||| ||||| || || || |||||||| |||||||||||||| ||
Sbjct 5675          CGGCACCAACACCCATATCATGGCTACTGAGGCATCTAATTACGCCCAGTACCGGGTGGC

Query 5709          CCGTGCCACAATCCGTTACCGCCCGCTGGTCCCCAATGCTGTCGGCGGTTACGCCATCTC
                     || |||||||||||||||||||||||||| || |||||||| || || || || |||||
Sbjct 5735          TCGAGCCACAATCCGTTACCGCCCGCTGGTGCCAAATGCTGTTGGTGGCTATGCTATCTC

Query 5769          CATCTCATTCTGGCCACAGACCACCACCACCCCGACGTCCGTTGATATGAATTCAATAAC
                     || || || ||||| ||||| ||||| ||||| || || |||||||||||||| || ||
Sbjct 5795          TATTTCTTTTTGGCCCCAGACAACCACTACCCCTACTTCTGTTGATATGAATTCTATTAC

Query 5829          CTCGACGGATGTTCGTATTTTAGTCCAGCCCGGCATAGCCTCTGAGCTTG-TGATCCCAA
                     || || |||||| | ||||| |||||||| || || |||||||||+|||-| ||||| |
Sbjct 5855          TTCTACTGATGTTAGGATTTTGGTCCAGCCTGGTATTGCCTCTGAG-TTGGTTATCCCCA

Query 5888          GTGAGCGCCTACACTATCGTAACCAAGGCTGGCGCTCCGTCGAGACCTCTGGGGTGGCTG
                    ||||||| || ||||||||||| ||||| |||||||| || |||||| | || || || |
Sbjct 5914          GTGAGCGTCTTCACTATCGTAATCAAGGGTGGCGCTCTGTTGAGACCACGGGTGTCGCCG

Query 5948          AGGAGGAGGCTACCTCTGGTCTTGTTATGCTTTGCATACATGGCT-CACTCGTAAATTCC
                    ||||||||||||||||||| || || |||||||| || |||||+|-| |  || ||||| 
Sbjct 5974          AGGAGGAGGCTACCTCTGGCCTGGTAATGCTTTGTATTCATGG-TTCGCCAGTCAATTCA

Query 6007          TATACTAATACACCCTATACCGGTGCCCTCGGGCTGT-TGGACTTTGCCCTTGAGCTTGA
                    ||||| |||||||| ||||| || || || |||||+|-| || |||||  | ||||||||
Sbjct 6033          TATACAAATACACCTTATACTGGGGCACTGGGGCT-TCTTGATTTTGCATTGGAGCTTGA

Query 6066          GTTTCGCAACCTT-ACCCCCGGTAACACCAATACGCGGGTCTCCCGTTATTCCAGCACTG
                     ||| | ||+ ||-|| || || ||||||||||| || || ||||| ||| ||||||| |
Sbjct 6092          ATTTAGGAA-TTTGACACCTGGGAACACCAATACCCGTGTATCCCGATATACCAGCACAG

Query 6125          CTCGCCACCGCCTTCGTCGCGGTGCGGACGGGACTGCCGAGCTCACCACCACGGCTGCTA
                    | || ||||| || || || ||||| || ||||| || ||||| ||||| ||||| || |
Sbjct 6151          CCCGTCACCGGCTGCGCCGTGGTGCCGATGGGACCGCTGAGCTTACCACTACGGCGGCCA

Query 6185          CCCGCTTTATGAAGGACCTCTATTTTACTAGTACTAATGGTGTCGGTGAGATCGGCCGCG
                    | || ||||||||||||||  |||| ||  |||| ||||| ||||||||| | ||||| |
Sbjct 6211          CACGTTTTATGAAGGACCTGCATTTCACCGGTACGAATGGAGTCGGTGAGGTGGGCCGAG

Query 6245          GGATAGCCCTCACCCTGTTCAACCTTGCTGACACTCTGCTTGGCGGCCTGCCGACAGAAT
                    | || ||||| || ||||| || ||||||||||| || || || ||  ||||||||||||
Sbjct 6271          GTATTGCCCTGACACTGTTTAATCTTGCTGACACGCTTCTCGGTGGTTTGCCGACAGAAT

Query 6305          TGATTTCGTCGGCTGGTGGCCAGCTGTTCTACTCCCGTCCCGTTGTCTCAGCCAATGGCG
                    |||||||||||||||| |||||| ||||||||||||| || || ||||||||||||||||
Sbjct 6331          TGATTTCGTCGGCTGGGGGCCAGTTGTTCTACTCCCGCCCTGTCGTCTCAGCCAATGGCG

Query 6365          AGCCGACTGTTAAGTTGTATACATCTGTAGAGAATGCTCAGCAGGATAAGGGTATTGCAA
                    |||||||||| ||| | ||||||||||| |||||||| |||||||||||||||||  | |
Sbjct 6391          AGCCGACTGTAAAGCTATATACATCTGTTGAGAATGCGCAGCAGGATAAGGGTATCACCA

Query 6425          TCCCGCATGACATTGACCTCGGAGAATCTCGTGTGGTTATTCAGGATTATGATAACCAAC
                    ||||||||||||| |||||||| || || ||||||||||| |||||||||||||||||||
Sbjct 6451          TCCCGCATGACATAGACCTCGGTGACTCCCGTGTGGTTATCCAGGATTATGATAACCAAC

Query 6485          ATGAACAAGATCGGCCGACGCCTTCTCCAGCCCCATCGCGCCCTTTCTCTGTCCTTCGAG
                    | || || |||||||| || ||||| || ||||| || || ||||| || || ||||| |
Sbjct 6511          ACGAGCAGGATCGGCCTACTCCTTCACCTGCCCCCTCTCGTCCTTTTTCAGTTCTTCGTG

Query 6545          CTAATGATGTGCTT-TGGCTCTCTCTCACCGCTGCCGAGTATGACCAGTCCACTTATGGC
                    | ||||||||+ ||-||||| |||||||| ||||| |||||||| ||| | || ||||| 
Sbjct 6571          CCAATGATGT-TTTGTGGCTTTCTCTCACTGCTGCTGAGTATGATCAGACTACGTATGGG

Query 6604          TCTTCGACTGGCCCAGTTTATGTTTCTGACTC---T---GTGACCTTGGTTAATGTTGCG
                    || || ||   |||++|++||||+ +|| |||---|---|| || || |||||||| || 
Sbjct 6630          TCATCCACCAACCC--T--ATGT-A-TGTCTCGGATACAGTCACATTTGTTAATGTGGCC

Query 6658          ACCGGCGCGCAGGCCGTTGCCCGGTCGCTCGATTGGACCAAGGTCACACTTGACGGTCGC
                    || || || ||||| || ||||| || || |||||| |||| || ||  | ||||| |||
Sbjct 6684          ACTGGTGCTCAGGCTGTCGCCCGTTCCCTTGATTGGTCCAAAGTTACTTTGGACGGCCGC

Query 6718          CCCCTCTCCACCATCCAGCAGTACTCGAAGACCTTCTTTGTCCTGCCGCTCCGCGGTAAG
                    |||||  | || || |||||||| || ||||| |||| |||||| |||||||||||||||
Sbjct 6744          CCCCTTACTACTATTCAGCAGTATTCTAAGACATTCTATGTCCTCCCGCTCCGCGGTAAG

Query 6778          CTCTCTTTCTGGGAGGCAGGCACAACTAAAGCCGGGTACCCTTATAATTATAACACCACT
                     | ||||||||||| || ||||| || || || || ||||||||||||||| |||| || 
Sbjct 6804          TTGTCTTTCTGGGAAGCTGGCACGACCAAGGCTGGCTACCCTTATAATTATGACACAACC

Query 6838          GCTAGCGACCAACTGCTTGTCGAGAATGCCGCCGGGCACCGGGTCGCTATTTCCACTTAC
                    || || || ||| | || || ||||| || ||||| ||||| || ||||| || ||||||
Sbjct 6864          GCCAGTGATCAAATTCTAGTTGAGAACGCGGCCGGCCACCGTGTTGCTATCTCTACTTAC

Query 6898          ACCACTAGCCTGGGTGCTGGTCCCGTCTCCATTTCTGCGGTTGCCGTTTTAGCCCCCCAC
                    ||||||||||||||||| || ||   |||||||||||||||||  ||  ||||||| |||
Sbjct 6924          ACCACTAGCCTGGGTGCCGGCCCTACCTCCATTTCTGCGGTTGGTGTGCTAGCCCCGCAC

Query 6958          TCTGCGCTAGC-ATTGCTTGAGGATACCTTGGACTACCCTGCCCGCGCCCATACTTTTGA
                    || || || ||- ||+|||||||||||    || ||||| ||||||||||| ||||||||
Sbjct 6984          TCAGCTCTCGCCGTT-CTTGAGGATACTGCCGATTACCCCGCCCGCGCCCACACTTTTGA

Query 7017          TGATTTCTGCCCAGAGTGCCGCCCCCTTGGCCTTCAGGGCTGCGCTTTCCAGTCTACTGT
                    |||||||||||| || || ||| |||||||  | ||||| || ||||| |||||||||||
Sbjct 7043          TGATTTCTGCCCTGAATGTCGCACCCTTGGATTACAGGGTTGTGCTTTTCAGTCTACTGT

Query 7077          CGCTGAGCTTCAGCGCCTTAAGATGAAGGTGGGTAAAACTCGGGAGTTGTAGTTTATTTG
                    ||||||||||||||||||||| |||||||| |||||||| |||||||  || || |||+ 
Sbjct 7103          CGCTGAGCTTCAGCGCCTTAAAATGAAGGTAGGTAAAACCCGGGAGTCCTAATTAATT-C

Query 7137          CT--TGTGCCCCCCTTC---TTT-CTGTTG-CTTATTTCTCATTTCTGCGTTCCGCGCTC
                     |--|||+ ||||||||--- ||-|| |||-|||||||||  ||||||| || |||||||
Sbjct 7162          TTCCTGT-ACCCCCTTCGCAGTTGCTTTTGTCTTATTTCTTTTTTCTGCTTTTCGCGCTC

Query 7190          CCTGAAAAAAAAAAAAA
                    |||| ||||||||||||
Sbjct 7221          CCTGGAAAAAAAAAAAA
