# Supplementary material for: Pairwise Heuristic Sequence Alignment Algorithm Based on Deep Reinforcement Learning
Source: IEEE Open J Eng Med Biol. 2021 Jan 29;2:36–43. doi: 10.1109/OJEMB.2021.3055424 (PMC8901008; doi:10.1109/OJEMB.2021.3055424)
Supplement: Three supplementary materials are attached to the submitted manuscript. First, we offer the detailed process of the DQNalign in Supplementary material S1. Then, the additional figures and tables are listed in the Supplementary material S2. Finally, the alignment results of the DQNalign are attached  [file ojemb-3055424-mm.zip › OJEMB-3055424-MM/10022021082020_DQNalignOJEMB20210126SupplementaryS3/Supplementary S3/HEV_DDDQN/result20200712173946_0_23.txt]

DQNalign Project v1.0
Pairwise alignment algorithm with deep reinforcement learning based heuristic alignment agent
Sequence 1 : HEV_0, length : 7207
Sequence 2 : HEV_23, length : 7230

Alignment results:
Exact matches: 5458
Gaps: 546

Query 18            GTCGATGCCATGGAGGCCCATCAGTTTATTAAGGCTCCTGGCATCACTACTGCTATTGAG
                    |||||||||||||||||||| ||||||||||||||||||||||| |||||||| ||||||
Sbjct 0             GTCGATGCCATGGAGGCCCACCAGTTTATTAAGGCTCCTGGCATTACTACTGCCATTGAG

Query 78            CAGGCTGCTCTAGCAGCGGCCAACTCTGCCCTGGCGAATGCTGTGGTAGTTAGGCCTTTT
                    ||||||||||| || ||||||||||| ||| |||||||||||||||| ||| |||| |||
Sbjct 60            CAGGCTGCTCTGGCTGCGGCCAACTCCGCCTTGGCGAATGCTGTGGTGGTTCGGCCGTTT

Query 138           CTCTCTCACCAGCAGATTGAGATCCTCATTAACCTAATGCAACCTCGCCAGCTTGTTTTC
                     | |||| |  ||| |  |||||||| |||||  | |||||||| || ||| | ||||||
Sbjct 120           TTGTCTCGCGTGCAAACCGAGATCCTTATTAATTTGATGCAACCCCGGCAGTTGGTTTTC

Query 198           CGCCCCGAGGTTTTCTGGAATCATCCCATCCAGCGTGTCATCCATAACGAGCTGGAGCTT
                    ||||| |||||  | ||||||||||| || ||| | ||||| || || || || || |  
Sbjct 180           CGCCCTGAGGTGCTTTGGAATCATCCTATTCAGAGAGTCATACACAATGAACTAGAACAA

Query 258           TACTGCCGCGCCCGCTCCGGCCGCTGTCTTGAAATTGGCGCCCATCCCCGCTCAATAAAT
                    |||||||| || ||  |||| || || || || ||||| ||||| ||  | || || |||
Sbjct 240           TACTGCCGGGCACGGGCCGGTCGTTGCCTGGAGATTGGGGCCCACCCAAGATCTATTAAT

Query 318           GATAATCCTAATGTGGTCCACCGCTGCTTCCTCCGCCCTGTT--GGGCGTGATGTTCAGC
                    ||||| || |||||  | ||||| ||||| ||| | || || --  |+|+||||||||||
Sbjct 300           GATAACCCCAATGTTTTGCACCGGTGCTTTCTCAGACCGGTCGGTAG-G-GATGTTCAGC

Query 376           GCTGGTATACTGCTCCCACTCGCGGGCCGGCTGCTAATTGCCGGCGTTCCGCGCTGCGCG
                    |||||||| |||| ||||| ||||| || || || || ||||| ||||| |||||||| |
Sbjct 358           GCTGGTATTCTGCCCCCACCCGCGGCCCTGCAGCCAACTGCCGCCGTTCTGCGCTGCGTG

Query 436           GGCTTCCCGCTGCTGACCGCACTTACTGCCTCGACGGGTTTTCTGGCTGTAAC-TTTCCC
                    | || ||| |||| |||||||| |||||  | || || |||||  |||||   -|| +||
Sbjct 418           GTCTCCCCCCTGCCGACCGCACCTACTGTTTTGATGGATTTTCCCGCTGTGCTTTTG-CC

Query 495           GCCGAGACTGGCATCGCCCTCTACTCCCTTCATGATATGTCACCATCTGATGTCGCCGAG
                    || ||||| ||| | ||||| ||||| || || ||  | |  ||| | |||||||| |||
Sbjct 477           GCAGAGACCGGCGTAGCCCTTTACTCTCTGCACGACCTCTGGCCAGCCGATGTCGCGGAG

Query 555           GCCATGTTCCGCCATGGTATGACGCGGCTCTATGCCGCCCTCCATCTTCCGCCTGAGGTC
                    || |||  ||||||||| ||||| || || || || || |||||||| || |||||||| 
Sbjct 537           GCTATGGCCCGCCATGGGATGACACGTCTATACGCTGCACTCCATCTCCCTCCTGAGGTG

Query 615           CTGCTGCCCCCTGGCACATATC-GCAC--CGCATCGTATTTGCTAATTCATGACGGT-A-
                    ||| | || ||||| || || |- +||--|+|+|||||| | || ||||| ||||| -|-
Sbjct 597           CTGTTACCACCTGGTACCTACCAT-ACAAC-C-TCGTATCTCCTGATTCACGACGGCAAC

Query 670           GGCGCGT-TGTGGTGACGTATGAGGGTGATACTAGTGCTGGTTACAACCACGATGTCTCC
                     | ||+|-|+|+||||| ||||||||||| |||||||| || |||||||| || ||||||
Sbjct 654           CGTGC-TGT-T-GTGACCTATGAGGGTGACACTAGTGCAGGCTACAACCATGACGTCTCC

Query 729           A-ACTTGCG-CTCCTGGATTAG-A--ACCACCAAG-GTTACCGGAGACCATCCCCTCGTT
                    |-||||+||- +| |||||| |-|--||||+ || -|||   +++||||||||  | |||
Sbjct 711           ATACTT-CGTG-CGTGGATTCGTACGACCA-AAATAGTTGGT---GACCATCCGTTGGTT

Query 783           ATCGAGCGGGTTAGGGCCATTGGCTGCCACTTTGTTCTCTTGCTCACGGCAGCCCCGGAG
                    || ||||| ||  |||| || || || || ||||| ||  ||||||| || ||||| |||
Sbjct 765           ATAGAGCGTGTGCGGGCTATCGGATGTCATTTTGTGCTGCTGCTCACCGCGGCCCCCGAG

Query 843           CCATCACCTATGCCTTATGTTCCTTACCCCCGGTCTACCGAGGTCTATGTCCGATCGATC
                    || || |||||||||||||| ||||||||||| || || ||||| ||||| || || || 
Sbjct 825           CCGTCGCCTATGCCTTATGTCCCTTACCCCCGTTCGACAGAGGTGTATGTTCGGTCTATA

Query 902           -TTCGGCCCGGGTGG-CACCCCTTCCT-TATTCCCA-ACCTCATGCTCCACTAAGTCGAC
                    -|| | || ||  | -|+||| | |||-|+||||  -| |+|+|||||||| || || ||
Sbjct 885           TTTGGCCCTGGCGGTTC-CCCGTCCCTGT-TTCCGTCAGC-C-TGCTCCACAAAATCTAC

Query 959           C-TTCCATGCTGTCCCTGCCCATATTTGGGACCGTCTTATGCTGTTCGGGGCCAC-CTTG
                     -||+|| |||||||| |  ||||| |||||||| || ||||| || || |||||-|+||
Sbjct 941           TTTT-CACGCTGTCCCAGTTCATATCTGGGACCGGCTCATGCTTTTTGGTGCCACTC-TG

Query 1017          GATGACCAAGCCTTTTGCTGCTC-CCGTTTAATGACCTACCTTCGCGGCATTAGCTACAA
                    || ||||| || |||||||||||-| | ||+||||| ||||| || |||||||| |||||
Sbjct 999           GACGACCAGGCGTTTTGCTGCTCACGGCTT-ATGACATACCTCCGTGGCATTAGTTACAA

Query 1076          GGTCACTGTTGGTACCCTTGTGGCTAATGAAGGCTGGAATGCCTCTGAGGACGCCCTCAC
                    |||||| |||||  | ||||| |||||||| || |||||||||||||| || ||||||||
Sbjct 1058          GGTCACCGTTGGAGCGCTTGTTGCTAATGAGGGGTGGAATGCCTCTGAAGATGCCCTCAC

Query 1136          AGCTGTTATCACTGCCGCCTACCTTACCATTTGCCACCAGCGGTATCTCCGCACCCAGGC
                     || || || || || |||||  | ||||| ||||||||||| || ||||| ||||||||
Sbjct 1118          CGCAGTAATTACCGCAGCCTATTTGACCATCTGCCACCAGCGCTACCTCCGTACCCAGGC

Query 1196          TATATCCAAGGGGATGCGTCGTCTGGAACGGGAGCATGCCCAGAAGTTTATAACACGCCT
                     ||||||||||| ||||| ||  ||||    ||||| |||||||| ||||| ||| | ||
Sbjct 1178          GATATCCAAGGGCATGCGCCGGTTGGAGGTTGAGCACGCCCAGAAATTTATTACAAGACT

Query 1256          CTACAGCTGGCTCTTCGAGAAGTCCGGCCGTGATTACATCCCTGGCCGTCAGTTGGAGTT
                    |||||||||| | || |||||||| || |||||||||||||| ||||| ||  |  ||||
Sbjct 1238          CTACAGCTGGTTATTTGAGAAGTCTGGTCGTGATTACATCCCCGGCCGCCAACTCCAGTT

Query 1316          CTACGCCCAGTGCAGGCGCTGGCTCTCCGCCGGCTTTCATCTTGATCCAC-GGGTGTTGG
                     || ||||||||| |||| ||||| ||||| ||||||||||| ||+|| |-| ||| | |
Sbjct 1298          TTATGCCCAGTGCCGGCGGTGGCTATCCGCGGGCTTTCATCTAGA-CCCCAGAGTGCTTG

Query 1375          TTTTTGACGAGTCGGCCCCCTGCCATTGTAGGACCGCGATC-CGTAAGGC-GCT-CTCAA
                    ||||||| |||||||  |||||||  ||||||||     | - |+|||| -|| - |+||
Sbjct 1357          TTTTTGATGAGTCGGTGCCCTGCCGCTGTAGGACTTTCTTAAAG-AAGGTTGCGGGT-AA

Query 1432          AGTTTTGCTGCTTCATGAAGTGGCTTGGTCAGGAGTGCACCTGCTTCCTTCAGCCTGCAG
                    |+|| ||||||||||||  |||| | || |||||||||||||||||| |  |||| || |
Sbjct 1415          A-TTCTGCTGCTTCATGCGGTGGTTAGGGCAGGAGTGCACCTGCTTCTTGGAGCCAGCTG

Query 1492          AAGGCGC-CGTCGGCGACCAGGGTCATGATAATGAAGCCTATGAGGGGTCCGATGTTGAC
                    | ||   - +|||| || || || ||||||||||| ||||| ||||| ||||| || |||
Sbjct 1474          AGGGTTTGA-TCGGTGATCATGGCCATGATAATGAGGCCTACGAGGGCTCCGAGGTCGAC

Query 1551          CCTGCTGAGTCCGC-CATTAGTGACATATCTGGGTCCTATGTCGTCCCT-GGCA-CTGCC
                    |  || ||| | ||-|||   +||| | || ||| ||||||  |||| |-||| -| || 
Sbjct 1533          CAAGCCGAGCCTGCACATCTC-GACGTGTCAGGGACCTATGCAGTCCATGGGCGCCAGCT

Query 1608          CTCCAACCGCTCTACCAGGCCCTCGATCTCCCCGCT-GAGATTGTGGCTCGCGCGGGCCG
                    +|   |||+|||||   ||| ||| |  |+||||| -|| ||||  ||||| ||+|||| 
Sbjct 1591          -TGAGACC-CTCTATAGGGCACTCAACAT-CCCGCAAGATATTGCTGCTCGAGC-GGCCC

Query 1667          GCTG-ACCGCCACAGTAAAGGTCTCC---CAGGT-C-GATGGGCGGATCGATTG-CGAGA
                    | | -|| ||||| ||  |++ ||  ---| || -|-||| +||+ +| || ||-|| +|
Sbjct 1648          GATTAACAGCCACCGTTGA--GCTTGTTGCTGGCCCAGATC-GC-C-TGGAGTGCCGC-A

Query 1720          CCCT--TCTTGGTAACAAAACCTTTCGCACGTCGTTCGT-TGACGG-GGCGGTCTTAGAG
                    |  |--|| +||+|| || ||||| || ||| || |+| -||| ||-| |   |||+|||
Sbjct 1702          CTGTGCTCG-GG-AATAAGACCTTCCGGACGACGGT-GACTGATGGCGCCCACCTT-GAG

Query 1776          ACCAATGGCCCAGAGCGCCACAATCTCTCCT-TCGA-TG-C-CAGT-CAGAGCA--CTAT
                     |||| ||||| ||++|+++|||| | |  |-||| -||- -| +|-| |+ ||--||||
Sbjct 1758          GCCAACGGCCCTGA--G---CAATGTGTTTTGTCGTTTGATGCC-TCCCG-CCAGTCTAT

Query 1829          GGC-CGCTGG-CCCTTTCAGTCTCACCTATGC-CGCCT-CTGCAGCTGGGCTGGAGG-TG
                    || -  | ||-| | +|+|| ||||| |||| -|    -|++| ||||| ||| |||-| 
Sbjct 1811          GGGGGCCGGGTCACA-T-AGCCTCACTTATGAGCTTACGC--CTGCTGGCCTGCAGGTTA

Query 1884          CGC---TATGT--TGCTGCCGGG-CTTGACCATCGGGCGG-TTTTTGCCC--CCG-GTG-
                     | --- || |--||    ++||-|+||++||+| | |  -||    || --| |-|  -
Sbjct 1867          AGATTTCATCTAATGGCTT--GGAC-TG--CA-CTGCCATATTCCCCCCTGGCGGCGCCC

Query 1933          TTTCACCCCGGT-CAGCCCC-CGGCGAGGTTACC-GCCTTCTGCTCTGCC-CTATACAGG
                     +|++ ++++| -|||| ||- ||+|||||  +|-||||| ||| | |+|-|| ||||||
Sbjct 1921          C-T--A----GCGCAGCGCCGGGG-GAGGTGG-CGGCCTTTTGCACCG-CTCTTTACAGG

Query 1989          TTTAACCG-TGAGGCCCAGCGCCATTCGCTGATCGGTA-ACTTATGGTTCCATCCTGAGG
                    | |||| |-|   +|||| || |||||||| | |||  - || +||| | ||||| ||||
Sbjct 1971          TATAACAGATTTA-CCCAACGGCATTCGCTTACCGGCGGTCTG-TGGCTACATCCCGAGG

Query 2047          GACTCATTGGCCTCTTCGCCCCGTTTTCGCCC-GGGCATGTTTGGGAGTCGGCTAATCCA
                    | ||  | ||| | ||| | || || ||+|||-|||||| | |||||||| ||||| || 
Sbjct 2029          GGCTGCTGGGCATTTTCCCTCCTTTCTC-CCCTGGGCATATCTGGGAGTCTGCTAACCCC

Query 2106          TTCTGTGGCGAGAG--CACACTTTACACCCGTACTTGGTCGGAGGTTGATGCCGTCTCTA
                    || || || ||| |--|+|+|| ||||| ||||| ||||| +|  +| + | | | ||||
Sbjct 2088          TTTTGCGGGGAGGGTAC-C-CTGTACACTCGTACCTGGTCC-ACA-TC-CGGCTTTTCTA

Query 2164          GTCCAG--CCCGGCCTGACTTA-GGTTTTATGTCTGAGCCTTCT--ATA---CCTAGTAG
                    || +| --| | +|||+ || |-|     +  +| +   |  | --   ---|| ||++|
Sbjct 2143          GTG-ACTTCTCC-CCT-CCTGAGGCGGCC-GC-CC-CTGCACCGGCTGCTGCCCCAG--G

Query 2216          GGC-CGCCACGCCTA--CC-CTGG-C--------------G--------GCCCCTC-TAC
                      |-|+|| | || |--||-|  |-|--------------|--------|+|||||- | 
Sbjct 2195          ATCGC-CCCCCCCCACCCCACCAGTCAGTGATATTTGGGTGTTACCACCG-CCCTCAGAA

Query 2248          CCCCCCCTGCA--CCG-GACCCTTCCCCCCCTCCCTCTGCCCCG-GCGCTT-GCTGA--G
                        ||| |  --  |-| | ||| ++| || ||| | +| +||-||+|+|-   ||--|
Sbjct 2253          AAGTCCCAGGTGGGTGCGCCTCTTG--CGCCCCCCGCC-CT-CGAGC-C-TGTTGGACCG

Query 2301          CCGGCTTCTGGCGCTAC----CG-CCGGGGCCCCGGCCATAA-CTCACCAGAC---G--G
                    ||  ++++++|| ||| ----| - |    |||  || +|||-|+||||+|||---|--|
Sbjct 2307          CCCA------GCCCTATTAAACTTGCCTCCCCCGTGCG-TAAGC-CACC-GACATTGCCG

Query 2350          CCCG---GC-ACCGCCGCCTGCTCTTCACCTACCCGGAT-G-GCTCTAA-G-GTATTCGC
                    ||| ---||- |||||| || || | ||| ||||| || -|-||+|+||-|-|||| || 
Sbjct 2358          CCCTCCCGCACCCGCCGTCTTCTTTACACTTACCCTGACGGTGC-C-AAGGTGTATGCGG

Query 2402          CGGCTC-GCTGTTCGAGTC-GACATGC-ACGTGGCTCGTTAACGCGTCTAATGTTGGACC
                    +| +||- +|||| |||||-|| +|||-||+||||| || || || |||||  + || ||
Sbjct 2415          -GA-TCAT-TGTTTGAGTCAGAT-TGCGAC-TGGCTGGTGAATGCCTCTAACC-CGGGCC

Query 2458          ACCGCCCTGGCGGCGGGCTTTGCCATGCATTTTACCAAAGGTACCCCGCCTC-CTTTGAT
                    |||||||||| || || || || ||||| ||||| ||| | |  +||   + -| || +|
Sbjct 2470          ACCGCCCTGGGGGTGGCCTCTGTCATGCCTTTTATCAACGCTTT-CCTGA-GGCGTTC-T

Query 2517          GCTGCCT-CT---TTTGTGATGCGCGACGGCGCG-GCC-GCGTACACACTAAC---CCCC
                     |++|| -||---||| | ||||| || || +| -|+|-|| |++++|+|| |--- |||
Sbjct 2527          AC--CCAACTGAATTTATTATGCGTGAGGGT-CTTG-CTGCAT----A-TACCTTGACCC

Query 2568          CG-GCCA-ATAATTCACGCTGTCGCCCCTGATTATA-GGTTGGAACATAACCCAAAGAGG
                    ||-||| -|| || || || || ||||| || ||||-||||+||||| || |||||||||
Sbjct 2578          CGCGCCCTATTATCCATGCAGTGGCCCCCGACTATAGGGTT-GAACAGAATCCAAAGAGG

Query 2625          CTTGAGGCTGCTTATCGGGAAACTTGCTCCCGCCTCGGCACCGCTGCATACCCGC-TC--
                    |||||||| || || |||||||| |||||||| | ||| |||||||| ||||| |-||--
Sbjct 2637          CTTGAGGCAGCGTACCGGGAAACCTGCTCCCGTCGCGGTACCGCTGCCTACCCACTTCTT

Query 2681          --CTCGGGACCGGCATATACCAGGTGCCGATCGGCCCCAGTTTTGACGCCTGGGAGCGGA
                    --|||||| +++++||||||||||| ||  | || | ||||||||| ||||||||||| |
Sbjct 2697          GGCTCGGGT-----ATATACCAGGTCCCTGTTGGTCTCAGTTTTGATGCCTGGGAGCGTA

Query 2740          ACCACCGCCCCGGGGATGAGTTGTACCTTCCTGAGCTTGCTGCCAGA-TGGTTTGAGGCC
                    | || ||||| ||||||||| | |||||  |||| |  ||||+||| -|||||||| || 
Sbjct 2752          ATCATCGCCCTGGGGATGAGCTTTACCTGACTGAACCCGCTG-CAGCCTGGTTTGAAGCT

Query 2799          AAT-AGGCCGACCC-GCCCGACTCTCACTATAACTGAGGATGT--TGCACGGACAGCGAA
                    || -|+|||| | |-||| |+| || || ||||| || |||  -- +|+|| || || ||
Sbjct 2811          AACAA-GCCGGCGCAGCCAG-CACTTACGATAACAGAAGATACGGC-C-CGCACGGCCAA

Query 2855          TCTGGC-CATATCGAGC-TTGACTCAGCC-ACAGATGTCGGCCGGGCCTGTGCCGGCTGT
                     || ||-|+||  || |- ||+++| |+|-||||| || ||||| ||||| || ||||| 
Sbjct 2867          CCTAGCAC-TAGAGATCGATG---CTG-CTACAGAGGTTGGCCGTGCCTGCGCTGGCTGC

Query 2909          -CGGGTC-ACCCCCGG-CGTTGTTCAGTACCAGTTTACTGCAGGTGTGCCTGGATCCGGC
                    -|   | - ||   | -|+++|| || || ||||| ||||| || || || || || |||
Sbjct 2922          ACTATTAGTCCTGGGATC---GTACACTATCAGTTCACTGCCGGGGTTCCGGGCTCAGGC

Query 2967          AAGTCCCGCT-C-TATCACCCAA-GCCGATGTGGACGTTGTCGTGGTCCCGA-CGCGTGA
                    || ||  | |-|-||+|| +|| -| +||||| || ||||| || ||||| |-| +| ||
Sbjct 2979          AAATCAAGATCCATA-CAG-CAGGGG-GATGTTGATGTTGTGGTTGTCCCCACCA-GGGA

Query 3023          GTTGCGTAAT-GCCTGGCGCCGTCGCGGCTTTGCTGCTTTTACCCCGCATACTGCCGCCA
                    | | || |||-| +||||| || || |||||||| || ||||| || || || || ||| 
Sbjct 3035          GCTTCGCAATAGT-TGGCGTCGCCGGGGCTTTGCGGCCTTTACACCCCACACGGCGGCCC

Query 3082          GAGTCACC-CAGGGGCGCCGGGTTGTCATTGATGAGGCTCCATCCCTCCCCCCTCACCTG
                    | ||||| - ||| +||||| ||||| ||||| ||||| ||||||||||| || ||||||
Sbjct 3094          GTGTCACTATAGGC-CGCCGTGTTGTGATTGACGAGGCCCCATCCCTCCCACCGCACCTG

Query 3141          CTGCTGCTCCACATGCAGCGGGCCGCCACCGTCCACCTTCTTGGCGACCCGAACCAGATC
                    ||| || | ||||||||||||||| |  | ||||| || || || ||||| |||||||||
Sbjct 3153          CTGTTGTTACACATGCAGCGGGCCTCTTCAGTCCATCTCCTCGGTGACCCAAACCAGATC

Query 3201          CCAGCCATCGACTTTGAGCACGCTGGGCTCGTCCCCGCCATCAGGCCCGA-CTTAGG-CC
                    || ||||| || |||||||||||||| || |||||||| ||| | || ||-|||+| -||
Sbjct 3213          CCCGCCATTGATTTTGAGCACGCTGGTCTGGTCCCCGCAATCCGCCCTGAGCTT-GCACC

Query 3259          CCACCTCCTGGTGGCATGTTACCCATCGCTGGCCTGCGGATGTATGCGAGCTCATCCGTG
                     +||  ||||||||||||| || || ||||| || || |||||||| || || || || |
Sbjct 3272          A-ACGACCTGGTGGCATGTAACACACCGCTGCCCAGCTGATGTATGTGAACTTATACGCG

Query 3319          GTGCATACCCC-ATGATCCAGACCACTAGCCGGGTTCTCCGTTCGTTGTTCTGGGGTGAG
                    | || ||||| -| +||||||||||| |||||||| || || ||  ||||||||  ||| 
Sbjct 3331          GGGCCTACCCTAAA-ATCCAGACCACGAGCCGGGTGCTACGGTCTCTGTTCTGGAATGAA

Query 3378          CCTGCCGTCGGGCAGAAACTAGTGTTCACCCAGGCGGCC-AAGCCCGCCAACCCCGGCT-
                    || ||  |||| ||||| ||||| ||||| ||||| || -|||| +|||||+||| | |-
Sbjct 3390          CCGGCTATCGGCCAGAAGCTAGTCTTCACGCAGGCCGCTAAAGCT-GCCAA-CCCTGGTG

Query 3436          CAGTGACGGTCCACGAGGCGCAGGGCGCTACCTACACGGAGACCACTATTATTGCCACAG
                    || | || |||||||| || ||||||||||| | ||| |||||||| ||||| || || |
Sbjct 3448          CAATTACAGTCCACGAAGCCCAGGGCGCTACTTTCACAGAGACCACAATTATAGCTACGG

Query 3496          CAGATGCCCGGGGCCTTATTCAGTCGTCTCGGGCTCATGCCATTGTTGCTCTGACGCGCC
                    | |||||| |||| || || ||||| || || |||||||| || ||||| || || ||||
Sbjct 3508          CTGATGCCAGGGGTCTCATCCAGTCATCCCGAGCTCATGCTATAGTTGCACTCACCCGCC

Query 3556          ACACTGAGAAGTGCGTCATCATTGACGCACCAGGCCTGCTT-CGCGAGGTGGGCATCTCC
                    |||| |||| |||||| ||  | || || || ||  ||+||-|| ||||| ||||| || 
Sbjct 3568          ACACAGAGAGGTGCGTTATTTTAGATGCCCCTGGTTTG-TTACGTGAGGTCGGCATATCT

Query 3615          GATGCAATCGTTAATAACTTTTTCCTCGCTGGTGGCGAAATTGGTCACCAGCGCCCATCA
                    ||||  |||||||| ||||| |||||||||||||| ||  | || || || ||||| || 
Sbjct 3627          GATGTGATCGTTAACAACTTCTTCCTCGCTGGTGGGGAGGTGGGCCATCACCGCCCCTCT

Query 3675          GTTATTCCCCGTGGCAACCCTGACGCCAATGTTGACACCCTGGCTGCCTTCCCGCCGTCT
                    || || ||||||||||||||||||   ||  |||| ||| |    |||||||||||||||
Sbjct 3687          GTGATACCCCGTGGCAACCCTGACCAGAACCTTGAGACCTTACAGGCCTTCCCGCCGTCT

Query 3735          TGCCAGATTAGTGCCTTCCATCAGTTGGCTGAGGAGCTTGGCCACAGACCTGTCCCTGTT
                    || ||||| ||||| | ||||||| ||||||||||| | |||||| | || |  ||||||
Sbjct 3747          TGTCAGATCAGTGCTTACCATCAGCTGGCTGAGGAGTTAGGCCACCGCCCGGCTCCTGTT

Query 3795          GCAGCTGTTCTACCACCCTGCCCCGAGCTCGAACAGGGCCTTCTCTACCTGCCCCAGGAG
                    || || || || || ||||| ||||||||||| ||||||||  | ||| |||| ||||||
Sbjct 3807          GCCGCCGTCCTGCCCCCCTGTCCCGAGCTCGAGCAGGGCCTGTTGTACATGCCGCAGGAG

Query 3855          CTCACCACCTGTGATAGTGTCGTA-ACATTTGAATTAACAGACATTGTGCACTGCCGCAT
                    || ||    | |||||||||  | -  +|||||  | || || || || |||||||| ||
Sbjct 3867          CTTACAGTGTCTGATAGTGTGCTGGTT-TTTGAGCTCACTGATATAGTCCACTGCCGTAT

Query 3914          GGCCGCCCCGAGCCAGCGCAAGGCCGTGCTGTCCACACTCGTGGGCCGCTACGGCGGTC-
                    ||| || || || ||||| |||||||| || || ||||| |||||  | || ||| || -
Sbjct 3926          GGCTGCTCCAAGTCAGCGGAAGGCCGTCCTCTCAACACTTGTGGGGAGGTATGGCCGTAA

Query 3972          -GCACAAAGCTCTACAATGCTTCC-CACTCTGATGTTCGCGACTCTCTCGCC-CGTTTTA
                    - | +|||+|| ||  | ||  +|-|| || ||||| || || || || || - ||| +|
Sbjct 3986          GACG-AAA-CTGTATGAGGCAG-CTCATTCAGATGTCCGTGAGTCCCTAGCTAGGTTC-A

Query 4030          TCCCGGCCAT-T-GGCCCCGTACAGGTT-ACAACTTGTGAATTGTACGAGCTAGTGGAGG
                    ||||  +|+|-|-|| || || ||||  - |+|| ||||| || ||||| || || || |
Sbjct 4042          TCCCCA-C-TATCGGACCTGTCCAGGCCACC-ACGTGTGAGTTATACGAACTGGTTGAAG

Query 4087          CCATGGTCGAGAAGGGCCAGGATGGCTCCGCCGTCCTTGAGCTTGATCTTTGCAACCGTG
                    | ||||| || ||||||||||| ||||| |||||||| ||||||||||| ||||| || |
Sbjct 4099          CTATGGTGGAAAAGGGCCAGGACGGCTCTGCCGTCCTGGAGCTTGATCTATGCAATCGCG

Query 4147          ACGTGTC-CAGGATCACCTTCTTCCAGAAAGATTGTAACAAGTTCACCACAGGTGAGACC
                    | || ||-|+| || || || ||||||||||| ||||| ||||| || || |||||||||
Sbjct 4159          ATGTTTCGC-GTATAACTTTTTTCCAGAAAGACTGTAATAAGTTTACGACTGGTGAGACC

Query 4206          ATTGCCCATGGTAAAGTGGGCCAGGGCATCTCGGCCTGGAGCAAGACCTTCTGCGCCCTC
                    || |||||||| || || ||||| || || ||||||||||| ||||||||||| ||| | 
Sbjct 4218          ATCGCCCATGGCAAGGTTGGCCAAGGTATATCGGCCTGGAGTAAGACCTTCTGTGCCTTG

Query 4266          TTTGGCCCTTGGTTCCGCGCTATTGAGAAGGCTATTCTGGCCCTGCT--C-CCTCAGGGT
                    |||||||| |||||||| || ||||| || |  ||  ||||||||||--|-|||+| ++ 
Sbjct 4278          TTTGGCCCGTGGTTCCGTGCCATTGAAAAAGAAATATTGGCCCTGCTCCCGCCT-AA--C

Query 4323          GTGTTTTACGGTGATGCCTT-TGATGACACCGTC-TT--CTCGG-CG-GCT-GTGGCCGC
                     | || ||||| || |+|||-||| ||  | || -||--| |||-||-|  -|+||++||
Sbjct 4335          ATTTTCTACGGCGACG-CTTATGAGGAGTCGGTGTTTGCCGCGGCCGTGTCCG-GG--GC

Query 4376          AGCAAAGGCATCCATGGTGTTTGAGAATGACTTTTCTGAGTTTGACTCCACCCAGAATAA
                    || +++| | | |||||| || ||||||||||||||||| ||||||   || ||||| ||
Sbjct 4391          AGG---GTCTTGCATGGTATTCGAGAATGACTTTTCTGAATTTGACAGTACTCAGAACAA

Query 4436          CTTTTCTCTGGGTCTAG-A-GTGTGCTATTATGGAGGAGTGTGGGATGCCGCAGTGGCTC
                     || || || || || |-|-| ||| ++||||||||||||| || ||||| || ||||| 
Sbjct 4448          TTTCTCCCTTGGCCTTGAATGCGTGG--TTATGGAGGAGTGCGGTATGCCTCAATGGCTA

Query 4494          ATCCGCCTGTATCACCTTATAAGGTCTGCGTGGATCTTGCAGGCCCCGAAGGAGTCTCTG
                    ||  |  ||||||||||  |  |||| || |||||  ||||||| |||||||||||||| 
Sbjct 4506          ATTAGGTTGTATCACCTGGTTCGGTCAGCCTGGATTCTGCAGGCGCCGAAGGAGTCTCTT

Query 4554          CGAGGGTTTTGGAAGAAACACTCCGGTGAGCCCGGCACTCTTCTATGGAATACTGTCTGG
                      ||| ||||||||||| || || |||||||| ||||| ||||| ||||| || || |||
Sbjct 4566          AAAGGTTTTTGGAAGAAGCATTCTGGTGAGCCTGGCACCCTTCTTTGGAACACCGTTTGG

Query 4614          AATATGGCCGTTAT-TACCCACTGTTATGACTTCCGCGATTTTCAGGTGGCTGCCTTTAA
                    ||||||||  | ||- +| || || ||||| || |||||||| | ||| || ||||||||
Sbjct 4626          AATATGGCGATCATAG-CACATTGCTATGAGTTTCGCGATTTCCGGGTTGCCGCCTTTAA

Query 4673          AGGTGATGATTCGATAGTGCTTTGCAGTGAGTATCGTCAGAGT--CC--AGGAGC--TGC
                     |||||||||||| | || || || |  || || || ||||||--  --  |+||-- +|
Sbjct 4685          GGGTGATGATTCGGTGGTCCTCTGTACCGACTACCGACAGAGTCGTAATGCG-GCAAC-C

Query 4727          TGTCCTGATCGCCGGCTGT-GGCTTGAAGTTGAAGGTAGATTTCCGCCCGA-TCGGTTTG
                    ++|  ++|| || ||||||-|||||+||||||||||| || | ||| || |-| || +||
Sbjct 4742          --TTA--ATTGCAGGCTGTGGGCTT-AAGTTGAAGGTTGACTACCGTCCTATTGGGC-TG

Query 4785          TATGCAGGTGTTGTGGTGGCCCCCGGCCTTGGCG-CGCTCCCTGATGTTGTGCGCTTCGC
                    ||||| ||||| ||||||||||||||+||||| |-|||| |||||||| ||||| || ||
Sbjct 4797          TATGCCGGTGTGGTGGTGGCCCCCGG-CTTGGGGACGCTGCCTGATGTAGTGCGATTTGC

Query 4844          CGGCCGGC-TTACCGAGAAGAATTGGGGCCCTGGCCCTGAGCGGGCGGAGCAGCTCCGCC
                     || ||||- |+| || ||||| |||||||| ||||| ||||| || |||||||| || |
Sbjct 4856          TGGTCGGCTGT-CTGAAAAGAACTGGGGCCCCGGCCCAGAGCGTGCTGAGCAGCTGCGTC

Query 4903          TCGCTG-TTAGTGATTTCCTCCGCAAGC-TCACGAATGTAGCTCAGATGTGTGTGGATGT
                    | || |- |+||||||| |||||+| | -| |||||||| || ||| | ||||| |||||
Sbjct 4915          TTGCCGTCT-GTGATTTTCTCCG-AGGGTTAACGAATGTTGCGCAGGTCTGTGTTGATGT

Query 4961          TGTTTCCCGTGTTTATGGGGTTTCCCCTGGACTCGTTCATAACCTGATTGGCATGCTACA
                    ||| ||||||||||| || ||    ||||| || || |||||||| ||||||||||| ||
Sbjct 4973          TGTGTCCCGTGTTTACGGAGTCAGTCCTGGGCTGGTACATAACCTTATTGGCATGCTGCA

Query 5021          GGCTGTTGCTGATGGCAAGGCACATTTCACTGAGTCAGTAAAACCAGTGCTCGACTTGAC
                      |  |||||||||||||||| ||||| || ||| |  ||||||| ||||| ||| | ||
Sbjct 5033          AACCATTGCTGATGGCAAGGCCCATTTTACAGAGACTATAAAACCTGTGCTTGACCTCAC

Query 5081          AAATTCAATC-TTGTGTCGGGTGGAATGAATAACATGTCTTTTGCTGCGCCCATGGGTTC
                    ||| || |||-|  +  |||||||||||||||||||||||  |||  |||||||||| |+
Sbjct 5093          AAACTCCATCATAC-AACGGGTGGAATGAATAACATGTCTCGTGCATCGCCCATGGGAT-

Query 5140          GCGACCATGCGCCCTCGGCCTATTTTGTTGCTGCTCCTCATGTTTTTGCCTATGCTGCCC
                    +|+|||||||||||| || || || |||||||| || || || |||||||||||||||||
Sbjct 5150          -C-ACCATGCGCCCTAGGGCTGTTCTGTTGCTGTTCTTCGTGCTTTTGCCTATGCTGCCC

Query 5200          GCGCCACCGCCCGGTCAGCCGTCTGGCCGCCGTCGTGGGCGGCGCAGCGGCGGTTCCGGC
                    ||||||||| |||| ||||||||||||||||||||||||||||||||||||||| |||||
Sbjct 5209          GCGCCACCGGCCGGCCAGCCGTCTGGCCGCCGTCGTGGGCGGCGCAGCGGCGGTGCCGGC

Query 5260          GGTGGTTTCTGGGGTGACCGGGTTGATTCTCAGCCCTTCGCAATCCCCTATATTCATCCA
                     ||||||||||||||||| ||||||||||||||||||||||  |||||||||||||||||
Sbjct 5269          AGTGGTTTCTGGGGTGACAGGGTTGATTCTCAGCCCTTCGCCCTCCCCTATATTCATCCA

Query 5320          ACCAACCCCTTCGCCCCCGATGTCA-C-CGCTGCGGCCGGGGCTGGACCTC-GTG-TTCG
                    ||||||||||||||| |||||||| - -| |+ +  |||||||||||+ ||-|+ - |||
Sbjct 5329          ACCAACCCCTTCGCCGCCGATGTCGTTTCAC-A-ATCCGGGGCTGGA-GTCCG-CCCTCG

Query 5376          CCAACCCGCCCGACCAC-TCGGCTCCGCTTGGCGTGACCAGGCCCAGCGCCCCGCCGTTG
                     ||+ ||||||  || |-| ||||||||||||||||||||| ||||||||||| ||| ||
Sbjct 5385          GCA-GCCGCCCCGCCCCCTTGGCTCCGCTTGGCGTGACCAGTCCCAGCGCCCCCCCGCTG

Query 5435          CCTCACGTCGTAGACCTACCACAGCTGGGGCCGCGCCGCTAACCGC-GGT--CGCTCCGG
                    || | |||||| || || || |||||||||| |||||||| || ||- +|--|++ || |
Sbjct 5444          CCCCCCGTCGTCGATCTGCCCCAGCTGGGGCTGCGCCGCTGACTGCTA-TATC--ACCAG

Query 5492          C-CCATGACAC-CCCGCCAGTGCCTGATGTCGACTCCCGCGGCGCCATCTTGCGCCGGCA
                    |-|| ||| ||- ||+|| || |||||||| ||||| || || || ||  ||||||||||
Sbjct 5501          CTCCCTGATACAGCC-CCTGTACCTGATGTTGACTCTCGTGGTGCTATTCTGCGCCGGCA

Query 5550          GTATAACCTATCAACATCTCCCC--TTACCTCTTCCGTGGCCACCGGCACTAACCTGGTT
                    ||| ||||| ||+ +|  |||||--|||| || || || ||| | || || ||  |||||
Sbjct 5559          GTACAACCTGTC-C-ACGTCCCCGCTTACGTCATCTGTCGCCTCGGGTACCAATTTGGTT

Query 5608          CTTTATGCCGCCCCTCTT-AGTCCGCTTTTACCCCTTCAGGACGGCACCAATACCCATAT
                    || ||||| |||||+ ||-|  || |||||||||||||||||||||||||| ||||||||
Sbjct 5617          CTCTATGCTGCCCC-ATTGAACCCACTTTTACCCCTTCAGGACGGCACCAACACCCATAT

Query 5667          AATGGCCACGGAAGCTTCTAATTATGCCCAGTACCGGGTTGCCCGTGCCACAATCCGTTA
                     ||||| || || || |||||||| |||||||||||||| || || ||||||||||||||
Sbjct 5676          CATGGCTACTGAGGCATCTAATTACGCCCAGTACCGGGTGGCTCGAGCCACAATCCGTTA

Query 5727          CCGCCCGCTGGTCCCCAATGCTGTCGGCGGTTACGCCATCTCCATCTCATTCTGGCCACA
                    |||||||||||| || |||||||| || || || || ||||| || || || ||||| ||
Sbjct 5736          CCGCCCGCTGGTGCCAAATGCTGTTGGTGGCTATGCTATCTCTATTTCTTTTTGGCCCCA

Query 5787          GACCACCACCACCCCGACGTCCGTTGATATGAATTCAATAACCTCGACGGATGTTCGTAT
                    ||| ||||| ||||| || || |||||||||||||| || || || || |||||| | ||
Sbjct 5796          GACAACCACTACCCCTACTTCTGTTGATATGAATTCTATTACTTCTACTGATGTTAGGAT

Query 5847          TTTAGTCCAGCCCGGCATAGCCTCTGAGCTTG-TGATCCCAAGTGAGCGCCTACACTATC
                    ||| |||||||| || || |||||||||+|||-| ||||| |||||||| || |||||||
Sbjct 5856          TTTGGTCCAGCCTGGTATTGCCTCTGAG-TTGGTTATCCCCAGTGAGCGTCTTCACTATC

Query 5906          GTAACCAAGGCTGGCGCTCCGTCGAGACCTCTGGGGTGGCTGAGGAGGAGGCTACCTCTG
                    |||| ||||| |||||||| || |||||| | || || || |||||||||||||||||||
Sbjct 5915          GTAATCAAGGGTGGCGCTCTGTTGAGACCACGGGTGTCGCCGAGGAGGAGGCTACCTCTG

Query 5966          GTCTTGTTATGCTTTGCATACATGGCT-CACTCGTAAATTCCTATACTAATACACCCTAT
                    | || || |||||||| || |||||+|-| |  || ||||| ||||| |||||||| |||
Sbjct 5975          GCCTGGTAATGCTTTGTATTCATGG-TTCGCCAGTCAATTCATATACAAATACACCTTAT

Query 6025          ACCGGTGCCCTCGGGCTGT-TGGACTTTGCCCTTGAGCTTGAGTTTCGCAACCTT-ACCC
                    || || || || |||||+|-| || |||||  | |||||||| ||| | ||+ ||-|| |
Sbjct 6034          ACTGGGGCACTGGGGCT-TCTTGATTTTGCATTGGAGCTTGAATTTAGGAA-TTTGACAC

Query 6083          CCGGTAACACCAATACGCGGGTCTCCCGTTATTCCAGCACTGCTCGCCACCGCCTTCGTC
                    | || ||||||||||| || || ||||| ||| ||||||| || || ||||| || || |
Sbjct 6092          CTGGGAACACCAATACCCGTGTATCCCGATATACCAGCACAGCCCGTCACCGGCTGCGCC

Query 6143          GCGGTGCGGACGGGACTGCCGAGCTCACCACCACGGCTGCTACCCGCTTTATGAAGGACC
                    | ||||| || ||||| || ||||| ||||| ||||| || || || |||||||||||||
Sbjct 6152          GTGGTGCCGATGGGACCGCTGAGCTTACCACTACGGCGGCCACACGTTTTATGAAGGACC

Query 6203          TCTATTTTACTAGTACTAATGGTGTCGGTGAGATCGGCCGCGGGATAGCCCTCACCCTGT
                    |  |||| ||  |||| ||||| ||||||||| | ||||| || || ||||| || ||||
Sbjct 6212          TGCATTTCACCGGTACGAATGGAGTCGGTGAGGTGGGCCGAGGTATTGCCCTGACACTGT

Query 6263          TCAACCTTGCTGACACTCTGCTTGGCGGCCTGCCGACAGAATTGATTTCGTCGGCTGGTG
                    | || ||||||||||| || || || ||  |||||||||||||||||||||||||||| |
Sbjct 6272          TTAATCTTGCTGACACGCTTCTCGGTGGTTTGCCGACAGAATTGATTTCGTCGGCTGGGG

Query 6323          GCCAGCTGTTCTACTCCCGTCCCGTTGTCTCAGCCAATGGCGAGCCGACTGTTAAGTTGT
                    ||||| ||||||||||||| || || |||||||||||||||||||||||||| ||| | |
Sbjct 6332          GCCAGTTGTTCTACTCCCGCCCTGTCGTCTCAGCCAATGGCGAGCCGACTGTAAAGCTAT

Query 6383          ATACATCTGTAGAGAATGCTCAGCAGGATAAGGGTATTGCAATCCCGCATGACATTGACC
                    |||||||||| |||||||| |||||||||||||||||  | |||||||||||||| ||||
Sbjct 6392          ATACATCTGTTGAGAATGCGCAGCAGGATAAGGGTATCACCATCCCGCATGACATAGACC

Query 6443          TCGGAGAATCTCGTGTGGTTATTCAGGATTATGATAACCAACATGAACAAGATCGGCCGA
                    |||| || || ||||||||||| |||||||||||||||||||| || || |||||||| |
Sbjct 6452          TCGGTGACTCCCGTGTGGTTATCCAGGATTATGATAACCAACACGAGCAGGATCGGCCTA

Query 6503          CGCCTTCTCCAGCCCCATCGCGCCCTTTCTCTGTCCTTCGAGCTAATGATGTGCTT-TGG
                    | ||||| || ||||| || || ||||| || || ||||| || ||||||||+ ||-|||
Sbjct 6512          CTCCTTCACCTGCCCCCTCTCGTCCTTTTTCAGTTCTTCGTGCCAATGATGT-TTTGTGG

Query 6562          CTCTCTCTCACCGCTGCCGAGTATGACCAGTCCACTTATGGCTCTTCGACTGGCCCAGTT
                    || |||||||| ||||| |||||||| ||| | || ||||| || || ||   |||++|+
Sbjct 6571          CTTTCTCTCACTGCTGCTGAGTATGATCAGACTACGTATGGGTCATCCACCAACCC--T-

Query 6622          TATGTTTCTGACTC---T---GTGACCTTGGTTAATGTTGCGACCGGCGCGCAGGCCGTT
                    +||||+ +|| |||---|---|| || || |||||||| || || || || ||||| || 
Sbjct 6628          -ATGT-A-TGTCTCGGATACAGTCACATTTGTTAATGTGGCCACTGGTGCTCAGGCTGTC

Query 6676          GCCCGGTCGCTCGATTGGACCAAGGTCACACTTGACGGTCGCCCCCTCTCCACCATCCAG
                    ||||| || || |||||| |||| || ||  | ||||| ||||||||  | || || |||
Sbjct 6685          GCCCGTTCCCTTGATTGGTCCAAAGTTACTTTGGACGGCCGCCCCCTTACTACTATTCAG

Query 6736          CAGTACTCGAAGACCTTCTTTGTCCTGCCGCTCCGCGGTAAGCTCTCTTTCTGGGAGGCA
                    ||||| || ||||| |||| |||||| ||||||||||||||| | ||||||||||| || 
Sbjct 6745          CAGTATTCTAAGACATTCTATGTCCTCCCGCTCCGCGGTAAGTTGTCTTTCTGGGAAGCT

Query 6796          GGCACAACTAAAGCCGGGTACCCTTATAATTATAACACCACTGCTAGCGACCAACTGCTT
                    ||||| || || || || |||||||||||||||||||| || || || || ||| | || 
Sbjct 6805          GGCACGACCAAGGCTGGCTACCCTTATAATTATAACACAACCGCCAGTGATCAAATTCTA

Query 6856          GTCGAGAATGCCGCCGGGCACCGGGTCGCTATTTCCACTTACACCACTAGCCTGGGTGCT
                    || ||||| || ||||| ||||| || ||||| || ||||||||||||||||||||||| 
Sbjct 6865          GTTGAGAACGCGGCCGGCCACCGTGTTGCTATCTCTACTTACACCACTAGCCTGGGTGCC

Query 6916          GGTCCCGTCTCCATTTCTGCGGTTGCCGTTTTAGCCCCCCACTCTGCGCTAGC-ATTGCT
                    || ||   |||||||||||||||||  ||  ||||||| ||||| || || ||- ||+||
Sbjct 6925          GGCCCTACCTCCATTTCTGCGGTTGGTGTGCTAGCCCCGCACTCAGCTCTCGCCGTT-CT

Query 6975          TGAGGATACCTTGGACTACCCTGCCCGCGCCCATACTTTTGATGATTTCTGCCCAGAGTG
                    |||||||||    || ||||| ||||||||||| |||||||||||||||||||| || ||
Sbjct 6984          TGAGGATACTGCCGATTACCCCGCCCGCGCCCACACTTTTGATGATTTCTGCCCTGAATG

Query 7035          CCGCCCCCTTGGCCTTCAGGGCTGCGCTTTCCAGTCTACTGTCGCTGAGCTTCAGCGCCT
                     ||| |||||||  | ||||| || ||||| |||||||||||||||||||||||||||||
Sbjct 7044          TCGCACCCTTGGATTACAGGGTTGTGCTTTTCAGTCTACTGTCGCTGAGCTTCAGCGCCT

Query 7095          TAAGATGAAGGTGGGTAAAACTCGGGAGTTGTAGTTTATTTGCT--TGTGCCCCCCTTC-
                    ||| |||||||| |||||||| |||||||  || || |||+  |--|||+ ||||||||-
Sbjct 7104          TAAAATGAAGGTAGGTAAAACCCGGGAGTCCTAATTAATT-CTTCCTGT-ACCCCCTTCG

Query 7152          --TTT-CTGTTG-CTTATTTCTCATTTCTGCGTTCCGCGCTCCCTGAAAAAAAAAAAAA
                    -- ||-|| |||-|||||||||  ||||||| || ||||||||||| ||||||||||||
Sbjct 7162          CAGTTGCTTTTGTCTTATTTCTTTTTTCTGCTTTTCGCGCTCCCTGGAAAAAAAAAAAA
