# Supplementary material for: Pairwise Heuristic Sequence Alignment Algorithm Based on Deep Reinforcement Learning
Source: IEEE Open J Eng Med Biol. 2021 Jan 29;2:36–43. doi: 10.1109/OJEMB.2021.3055424 (PMC8901008; doi:10.1109/OJEMB.2021.3055424)
Supplement: Three supplementary materials are attached to the submitted manuscript. First, we offer the detailed process of the DQNalign in Supplementary material S1. Then, the additional figures and tables are listed in the Supplementary material S2. Finally, the alignment results of the DQNalign are attached  [file ojemb-3055424-mm.zip › OJEMB-3055424-MM/10022021082020_DQNalignOJEMB20210126SupplementaryS3/Supplementary S3/HEV_DDDQN/result20200712173946_0_24.txt]

DQNalign Project v1.0
Pairwise alignment algorithm with deep reinforcement learning based heuristic alignment agent
Sequence 1 : HEV_0, length : 7207
Sequence 2 : HEV_24, length : 7218

Alignment results:
Exact matches: 5426
Gaps: 572

Query 20            CGATGCCATGGAGGCCCATCAGTTTATTAAGGCTCCTGGCATCACTACTGCTATTGAGCA
                    |||||||||||||||||| ||||| ||||||||||||||||| |||||||| ||||||||
Sbjct 0             CGATGCCATGGAGGCCCACCAGTTCATTAAGGCTCCTGGCATTACTACTGCCATTGAGCA

Query 80            GGCTGCTCTAGCAGCGGCCAACTCTGCCCTGGCGAATGCTGTGGTAGTTAGGCCTTTTCT
                    ||||||||| || ||||||||||| ||| |||||||||||||||| ||| |||| |||||
Sbjct 60            GGCTGCTCTGGCTGCGGCCAACTCCGCCTTGGCGAATGCTGTGGTGGTTCGGCCGTTTCT

Query 140           CTCTCACCAGCAGATTGAGATCCTCATTAA-CCTAATGCAACCTCGCCAGCTTGT-TTTC
                     ||||     || |  ||||| || || ||- +| |||||||| || ||| | ||-|||+
Sbjct 120           ATCTCGTGTACAAACCGAGATTCTTATCAATT-TGATGCAACCCCGGCAGTTGGTCTTT-

Query 198           CGCCCCGAGGTTTTCTGGAATCATCCCATCCAGCGTGTCATCCATAAC-GAGCTGGAGCT
                    || || |||||  ||||||||||||| || ||| | || || || || - | +|||| | 
Sbjct 178           CGTCCTGAGGTGCTCTGGAATCATCCTATTCAGAGAGTTATACACAATGAAT-TGGAACA

Query 257           TTACTGCCGCGCCCGCTCCGGCCGCTGTCTTGAAATTGGCGCCCATCCCCGCTCAATAAA
                     |||||||| |||||  |||| ||||| || || ||||| || || ||  | || || ||
Sbjct 237           GTACTGCCGGGCCCGGGCCGGTCGCTGCCTGGAGATTGGGGCTCACCCAAGATCTATTAA

Query 317           TGATAATCCTAATGTGGTCCACCGCTGCTTCCTCCGCCCTGTTGGGC-GTGATGTTCAGC
                    |||||| || |||||  | ||||| || || ||| | || |||||  -|+|| |||||||
Sbjct 297           TGATAACCCCAATGTTTTGCACCGGTGTTTTCTCAGACCGGTTGGTAGG-GACGTTCAGC

Query 376           GCTGGTATACTGCTCCCACTCGCGGGCCGGCTGCTAATTGCCGGCGTTCCGCGCTGCGCG
                    |||||||| |||| ||||||||||| || |||||||||||||| ||||| || || || |
Sbjct 356           GCTGGTATTCTGCCCCCACTCGCGGCCCTGCTGCTAATTGCCGCCGTTCTGCTCTACGTG

Query 436           GGCTTCCCGCTGCTGACCGCACTTACTGCCTCGACGGGTTTTCTGGCTGTAACTTTCCCG
                    | || ||| ||| |||||| ||||||||  | || || |||||| |||||  |||| |||
Sbjct 416           GTCTCCCCCCTGTTGACCGTACTTACTGTTTTGATGGATTTTCTCGCTGTGCCTTTGCCG

Query 496           CCGAGACTGGCATCGCCCTCTACTCCCTTCATGATATGTCACCATCTGATGTCGCCGAGG
                    | ||||| ||| | ||||| ||||| || |||||  | |  ||| ||||||| || ||||
Sbjct 476           CTGAGACCGGCGTGGCCCTTTACTCTCTGCATGACCTTTGGCCAGCTGATGTTGCTGAGG

Query 556           CCATGTTCCGCCATGGTATGACGCGGCTCTATGCCGCCCTCCATCTTCCGCCTGAGGTCC
                    |||||  |||||| || ||||| ||  | ||||| || ||||| || || |||||||| |
Sbjct 536           CCATGGCCCGCCACGGGATGACACGTTTATATGCTGCACTCCACCTCCCCCCTGAGGTGC

Query 616           TGCTGCCCCCTGGCACATATCGCACC-GCATCGTATTTGCTAATTCATGACGGTAGGCGC
                    |||| || || || || || | ||| - |+|||||| | ||||| ||||| ||||  || 
Sbjct 596           TGCTACCACCCGGTACTTACCACACAACC-TCGTATCTTCTAATCCATGATGGTAACCGT

Query 675           GTTGTGGTGACGTATGAGGGTGATACTAGTGCTGGTTACAACCACGATGTCTCCA-ACTT
                    | ||| ||||| || ||||||||||||||||| || || ||||| || ||||| |-||| 
Sbjct 655           GCTGTTGTGACTTACGAGGGTGATACTAGTGCAGGCTATAACCATGACGTCTCTATACTC

Query 734           GCG-CTCCTGGATTAGAACCAC-CAAG--GTTACCGGAGACCATCCCCTCGTTATCGAGC
                    +||- +| |||||  |||| ||- || --||| ++|| |||||||| || ||||| ||||
Sbjct 714           -CGAG-CGTGGATCCGAACGACTAAAATAGTTG--GGTGACCATCCGCTGGTTATAGAGC

Query 790           GGGTTAGGGCCATTGGCTGCCACTTTGT-TCTCTTGCTCACGGCAGCCCCGGAGCCATCA
                    | ||  |||| |||||||| || |||||-|  |+||||||| || ||||| ||||| || 
Sbjct 770           GTGTGCGGGCTATTGGCTGTCATTTTGTGTTGC-TGCTCACCGCGGCCCCCGAGCCGTCG

Query 849           CCTATGCCTTATGTTCCTTACCCCCGGTCTACCGAGGTCTATGTCCGATCGATCTTCGGC
                    || ||||||||||| |||||||| || || || ||||| ||||| ||||| || || |||
Sbjct 829           CCCATGCCTTATGTCCCTTACCCTCGTTCAACGGAGGTGTATGTTCGATCTATATTTGGC

Query 909           CCGGGTGGCACCCCTTCCTTATTCCCAACCT-CATGCTCCACTAAGTCGACC-TTCCATG
                    || || ||| |||| ||||| || ||| |  -|+||||| || || || |+|-||||| |
Sbjct 889           CCTGGCGGCTCCCCGTCCTTGTTTCCATCAGCC-TGCTCTACAAAATCCA-CTTTCCACG

Query 967           CTGTCCCTGCCCATATTTGGGACCGTCTTATGCTGTTCGGGGCCACCTTGGATGACCAAG
                    |||| || |  || || |||||||| || ||||| || || || || ||||||||||| |
Sbjct 947           CTGTTCCAGTTCACATCTGGGACCGGCTCATGCTCTTTGGCGCTACTTTGGATGACCAGG

Query 1027          CCTTTTGCTGCTC-CCGTTTAATGACCTACCTTCGCGGCATTAGCTACAAGGTCACTGTT
                    | |||||||||||-| | | +||||| ||||| || ||||||||||||||||||||||| 
Sbjct 1007          CGTTTTGCTGCTCACGGCTC-ATGACATACCTCCGTGGCATTAGCTACAAGGTCACTGTC

Query 1086          GGTACCCTTGTGGCTAATGAAGGCTGGAATGCCTCTGAGGACGCCCTCACAGCTGTTATC
                    ||| | ||||| |||||||| || ||||| ||||||||||| ||||| || || || || 
Sbjct 1066          GGTGCGCTTGTTGCTAATGAGGGGTGGAACGCCTCTGAGGATGCCCTTACTGCAGTAATT

Query 1146          ACTGCCGCCTACCTT-ACCATTTGCCACCAGCGGTATCTCCGCACCCAGGCTATATCCAA
                    ||||| ||||| +||-||||| || || ||||| || ||||| || ||||| ||||||||
Sbjct 1126          ACTGCAGCCTAT-TTGACCATCTGTCATCAGCGCTACCTCCGTACTCAGGCGATATCCAA

Query 1205          GGGGATGCGTCGTCTGGAACGGGAGCATGCCCAGAAGTTTATAACACGCCTCTACAGCTG
                    ||| ||||| || ||||||   |||||||||||||| ||||| ||| | || ||||||||
Sbjct 1185          GGGCATGCGCCGGCTGGAAGTTGAGCATGCCCAGAAATTTATCACAAGACTTTACAGCTG

Query 1265          GCTCTTCGAGAAGTCCGGCCGTGATTACATCCCTGGCCGTCAGTTGGAGTTCTACGCCCA
                    | | || |||||||| ||||| ||||||||||| ||||| ||  |  |||| || || ||
Sbjct 1245          GTTATTTGAGAAGTCTGGCCGCGATTACATCCCCGGCCGCCAACTCCAGTTTTATGCTCA

Query 1325          GTGCAGGCGCTGGCTCTCCGCCGGCTTTCATCTTGATCCACGGGTG-TTGGTTTTTGACG
                    |||  |||| ||| | ||||| ||||||||||| || ||  | |||-||+|||||||| |
Sbjct 1305          GTGTCGGCGGTGGTTATCCGCAGGCTTTCATCTAGACCCTAGAGTGCTT-GTTTTTGATG

Query 1384          AGTCGGCCCCCTGCCATTGTAGGA--CCGCGATCCGTAAGG-CGCTCTCAAAGTTTTGCT
                    |||| |  |||||||  |||||||--     | + |+||||-|||   + || || || |
Sbjct 1364          AGTCAGTGCCCTGCCGCTGTAGGACTTTCTTAA-AG-AAGGCCGCAGG-TAAATTCTGTT

Query 1441          GCTTCATGAAGTGGCTTGGTCAGGAGTGCACCTGCTTCCTTC-AGCCTGCAGAAGGCGCC
                    ||||||||  |||| | || |||||||| || |||||+||| -| || || || ||||| 
Sbjct 1421          GCTTCATGCGGTGGTTAGGGCAGGAGTGTACTTGCTT-CTTGGAACCAGCTGAGGGCGCT

Query 1500          GTC---GGCGACCAGGGTCATGATAATGAAGCCTATGAGGGGTCCGATGTTGACCCTGCT
                       ---|||||||| || ||||||||||| || |||||||  || || || ||||  || 
Sbjct 1478          T-AGTTGGCGACCATGGCCATGATAATGAGGCTTATGAGGACTCTGAGGTCGACCAGGCC

Query 1557          GAGTCC-GC-CATTAGTGACATATCTGGGTCCTATGTCG-TCCCT-GGCACT-GCCCTCC
                    || +||-||-|||  +|||  | || ||| ||||||  |-|| +|-||| | -|| +|  
Sbjct 1537          GAA-CCTGCACATCT-TGATGTGTCGGGGACCTATGCTGTTCA-TGGGCGCCAGCT-TGA

Query 1612          AACCGCTCTACCAGGCCCTCGATCT-CCCCGCTGAGATTGTGGCTCGCGCGGGCCGGCTG
                      ||+|||||   ||| ||| || |-|| | +||| ||||  ||||| |||| |||  | 
Sbjct 1593          GGCC-CTCTATAGGGCACTCAATATCCCGCA-TGATATTGCTGCTCGAGCGGCCCGATTA

Query 1671          ACCGCCACAGTAAAGGTCT-CCCAGGTCGATGGGCGGA-TCGA-TTGCGAGACCCTTCTT
                    || || || ||  || || -| |||| | |+| +| | -| ||-|  || +||| | |||
Sbjct 1651          ACAGCTACTGTCGAGCTCGCCGCAGGCCCA-GA-CCGCCTGGAGTGTCGT-ACCGTGCTT

Query 1728          GGGTAACAAAACCTTTCGCACGTCGTTCGTTGACGGGGCGGTCTTAGAGACCAATGGCCC
                     || || || || || || ||| |  | ||||| || ||   | | ||| | || |||||
Sbjct 1707          CGGGAATAAGACTTTCCGGACGACAGTGGTTGATGGCGCCCACCTTGAGGCGAACGGCCC

Query 1787          AGAGCGCCACAATCTCTCCT-TCGA--TG-C-CAGT-CAGAGCA--CTATGGCCG-CTGG
                     ++++| +||||| | ||||-||+|--||-|-| +|-| |+ ||--||||||  |-| ||
Sbjct 1767          T----GA-ACAATATGTCCTCTC-ATTTGACGCC-TCCCG-CCAGTCTATGGGGGCCGGG

Query 1837          -CCCTTTCAGTCTCAC---CTA--TGCCGCC--TCTGCAG-CT-G-GGCTGGAGG--TGC
                    -| | +|+|| |||||---| |--|  ||||-- |+|++|-||- -|| | +|+|--|++
Sbjct 1819          TCGCA-T-AGCCTCACTTACGAGCTCACGCCTGCC-G--GCCTGCAGGTTA-A-GATT--

Query 1885          GCTATGT--TGCTGC-CGGGCTT-GACCATCGGG-CGGTTTTT-GCC-CC-CGG-TGTTT
                     |+|| |--|| |+|- +| +||- |+|+|+|  -| +|||  - | - |-  |-   +|
Sbjct 1870          AC-ATCTAATGGT-CTA-GA-TTGCA-C-T-GCCACA-TTTCCCCCTGGCGGCGCCCC-T

Query 1936          CAACCCCGGTCAGC-CCCCGGCGAGGTTACC-GCC-TTCTGCTCTGCCCTATACAGGTTT
                    +|  ++++|+| ||-||  ||+|||||   |-|| -||+|||  |||||| ||||||| |
Sbjct 1920          -AGT----G-CGGCGCCGGGG-GAGGTGGGCGGCTTTT-TGCAGTGCCCTTTACAGGTAT

Query 1992          AACCG---T--GAGGC-CCAGCGCCATTCG--CT---GA-------T-CG-G-T-A--AC
                    ||| |---|--   ||- ||++  |  |+|--| ---| -------|-| - -|-|--  
Sbjct 1972          AACAGATTTACCCAGCGGCA--TTCGCT-GACCGGCGGTTTGTGGTTACACCCTGAGGGG

Query 2028          TTA-TGGTTC--CA-T----C--CTGAGGG-A----C-TCATT-GGCCTCTTCGGCCCCG
                    || -||| +|--| -|----|-- |++   - ----|-|  ||-||  ||| |   ||| 
Sbjct 2029          TTGCTGGG-CATCTTTCCCCCTTTT--TCTCCTGGGCATATTTGGGAGTCTGCTAACCCC

Query 2070          TTTTC-GCCCGGGCATGTTTGGGAGTC-GGCTAATCCATTCTGTGGCGAGAGCACACTTT
                    |||| -|    ||+++||  ++++++|- |+++++ +|++|  | ||+++| |  + | |
Sbjct 2086          TTTTGTGGGGAGG---GTAC------CTTG-----T-A--CACTCGC---ACCTG-GTCT

Query 2128          ACACCCGTACTTGGTCGGA---GGTTGATGCCGTCTCTTCTAGT-CCAGCCCGG-CCTGA
                    ||| | |+ ||| +||+ |---  || +|++|++|+|  |  | - | |+||| -||||+
Sbjct 2125          ACATCTG-GCTTC-TC-TAGTGATTTC-T--C--C-CCCCCCGAGGCGG-CCGCCCCTG-

Query 2180          CCTTAGGTTTTATGTCTGA-GCCTT-CTATA-CCT-----A---GT-AG-G-GCC-----
                    |  + ||+||  || |  |-| || -||+||-|| -----|---||-||-|-   -----
Sbjct 2174          CAC-CGG-TTGCTGCCCCAGGGCTGCCT-TACCCCACCCCACCGGTCAGCGATTATTTGG

Query 2219          --G---CCACGC-CTACC-CTGGCGGCCC-CTCTACCC-C-CCC--CTGCACC-GGACCC
                    --|---||||+|-|++||-| +|  | + -||| | +|- -  |--|  ++||- +||||
Sbjct 2230          GTGTTACCAC-CGC--CCTCA-GTAGA-GTCTCAAG-CTGATGCAGCGT--CCGT-ACCC

Query 2267          TTCCCCCCCTCC--CT-CTGCCCCGGCG-CTTGCTGAGCCGGCTTCTG--G--CGCTA-C
                      | +|||||  --||-||| ++   +|-|+++|++|+++| |++|| --|--|+|| -|
Sbjct 2281          CCCG-CCCCTGAGTCTGCTGA--GTT-GCC---C--A---GAC--CTATTGAAC-CTCCC

Query 2318          CGCCGGGGCC-CCGGCCATAA-CTCACCAGAC---G--GCCCG---GCACCGCCGCCTGC
                    | ||++++| -   |+++|||-|+|||| |+|---|--|||| ---|||+|+|||||  |
Sbjct 2326          CCCC----CTGTGCG---TAAGC-CACCGG-CATTGCCGCCCTCCCGCA-C-CCGCCGTC

Query 2367          -TC-TTC-ACCTACCCGGATGGCTCTAA-G-GTATTCGCCGGCTC-GCTGTTCGAGTC-G
                    -||-|| -||||| || || ||| | ||-|-|||| || +||+||- +|||| |||||-|
Sbjct 2375          TTCTTTATACCTATCCCGACGGCGCCAAGGTGTATGCGG-GG-TCAT-TGTTTGAGTCAG

Query 2421          ACATGC-ACGTGGCTCGTTAACGCGTCTAATGTTGGACCACCGCCCTGGCGGCGGGCTTT
                    | +|| -||+||||| || ||||| |||||  + || |||||||||||| || || || |
Sbjct 2432          AT-TGTGAC-TGGCTAGTGAACGCCTCTAACC-CGGGCCACCGCCCTGGGGGTGGCCTCT

Query 2479          GCCATGCATTTTACCAAAGGTA-CCCCGC-C-TCCTTTGATGCTGCCTCT---TTTGTGA
                    | ||||| ||||||||| | | -||    -|-| || ++ ++|  ++ ||---||||| |
Sbjct 2489          GTCATGCTTTTTACCAACGTTTTCCTGAGGCATTCTA--C--CCA--ACTGAGTTTGTTA

Query 2533          TGCGCGACGGCGCG-GCCGCGTACACACTAACC---CCCCG-G-CCAATAATTCACGCTG
                    |||| || ||+ | -|+| +|++|| |+|| | ---|||||-|-|| || ||||| || |
Sbjct 2543          TGCGTGAGGG-TCTTG-CA-G--CATA-TACCTTGACCCCGCGCCCTATTATTCATGCAG

Query 2587          TCGCCCCTGATTATA-GGTTGGAACATAACCCAAAGAGGCTTGAGGCTGCTTATCGGGAA
                    | || || || || |-||||+|| || || || |||||||||||||| || || || |||
Sbjct 2597          TGGCTCCCGACTACAGGGTT-GAGCAGAATCCGAAGAGGCTTGAGGCAGCGTACCGAGAA

Query 2646          ACTTGCTCCCGCCTCGGCACCGCTGCATACCCGCTCCTCGGGACCGGCATATACCAGGTG
                    |||||||||||||  || |||||||| ||||| || || ||  | |||||||||||||| 
Sbjct 2656          ACTTGCTCCCGCCGTGGTACCGCTGCCTACCCACTTCTTGGCTCAGGCATATACCAGGTC

Query 2706          CCGATCGGCCCCAGTTTTGACGCCTGGGAGCGGAACCACCGCCCCGGGGATGAGTTGTAC
                    ||  | || |  ||||| |||||||||||||| || ||||||||||| || ||| | |||
Sbjct 2716          CCTGTTGGTCTTAGTTTCGACGCCTGGGAGCGCAATCACCGCCCCGGCGACGAGCTTTAC

Query 2766          CTTCCTGAGCTTGCTGCC-AGATGGTTTGAGGCCAATAGGCCGACCC-GCCCGACTCTCA
                    ||  |||| | |||||| -  +|||||||| || |||| |||||| |-|+||| | || |
Sbjct 2776          CTGACTGAACCTGCTGCGGCC-TGGTTTGAAGCTAATAAGCCGACGCAG-CCGGCACTTA

Query 2824          CTATAACTGAGGATGTTGCACGGACAGCGAATCTGGCCATC-GAGCT-TGA-CTCAGCCA
                    | ||||| |||||    || || ||||| || || |+||| -||| |-   -||++||||
Sbjct 2834          CGATAACGGAGGACACGGCCCGCACAGCTAACCTAG-CATTAGAGATCGATGCT--GCCA

Query 2881          CAGATGTCGGCCGGGCCTGTGCCGGCTGTCGGGTCACCCCCGGCGTTGTTCAGTACCAGT
                    |||| || ||||| || || ||||||||     | | ||||||  |||| || |||||||
Sbjct 2891          CAGAGGTGGGCCGTGCTTGCGCCGGCTGCACTATTAGCCCCGGAATTGTGCACTACCAGT

Query 2941          TTACTGCAGGTGTGCCTGGATCCGGCAAGTCCCGCT-C-TATCACCC-AAGCCGATGTGG
                    | ||||| || || || || || || |||||  | |-|-||+|| | -  |+  |+|| |
Sbjct 2951          TCACTGCCGGGGTCCCGGGCTCAGGTAAGTCGAGGTCCATA-CAGCAGGGG-GAA-GTTG

Query 2998          ACGTTGTCGTGGTCCCGA-CGCGTGAGTTGCGTAAT-GCCTGGCGCCGTCGCGGCTTTGC
                    | ||||| || || || |-|+|| ||| | ||||| -| +||||| || || || |||||
Sbjct 3008          ATGTTGTGGTTGTTCCCACC-CGGGAGCTCCGTAACAGT-TGGCGTCGCCGGGGTTTTGC

Query 3056          TGCTTTTACCCCGCATACTGCCGCCAGAGTCAC-CCAGGGGCGCCGGGTTGTCATTGATG
                     || ||||| || ||||| || ||| | || ||-  |+|| ||||| ||||| |||||||
Sbjct 3066          GGCCTTTACACCTCATACGGCGGCCCGTGTTACTATA-GGCCGCCGTGTTGTGATTGATG

Query 3115          AGGCTCCATCCCTCCCCCCTCACCTGCTGCTGCTCCACATGCAGCGGGCCGCCACCGTCC
                    |||| || || ||||| || ||| || ||||| | ||||||||||||||| || | ||||
Sbjct 3125          AGGCCCCGTCTCTCCCACCGCACTTGTTGCTGTTACACATGCAGCGGGCCTCCTCGGTCC

Query 3175          ACCTTCTTGGCGACCCGAACCAGATCCCAGCCATCGACTTTGAGCACGCTGGGCTCGTCC
                    | || ||||| ||||| || |||||||| ||||| || || ||||||||||| || ||||
Sbjct 3185          ATCTCCTTGGTGACCCTAATCAGATCCCTGCCATTGATTTCGAGCACGCTGGCCTGGTCC

Query 3235          CCGCCATCAGGCCCGA-CTTAGG-CCCCACCTCCTGGTGGCATGTTACCCATCGCTGGCC
                    |||| ||  | || ||-|||+| -|| +||    ||||||||||| || || ||||| ||
Sbjct 3245          CCGCAATTCGCCCTGAGCTT-GCACCA-ACGAGTTGGTGGCATGTCACACACCGCTGTCC

Query 3293          TGCGGATGTATGCGAGCTCATCCGTGGTGCATACCCCATGATCCAGACCACTAGCCGGGT
                     || |||||||| |||||||| ||||| || ||||| |  ||||||||||| ||||| ||
Sbjct 3303          AGCCGATGTATGTGAGCTCATACGTGGGGCCTACCCTAAAATCCAGACCACGAGCCGTGT

Query 3353          TCTCCG-TTCGTTGTTCTGGGGTGAGCCTGCC-GTCGGGCAGAAACTAGTGTTCACCCAG
                     || ||-| | +|||| |||   ||||| || - |+|| |||||  | || ||||| |||
Sbjct 3363          GCTACGATCCC-TGTTTTGGAACGAGCCGGCTATT-GGCCAGAAGTTGGTCTTCACGCAG

Query 3411          GCGGC-CAAGCCCGCCAACCCCGGCT-C-AGTGACGGTCCACGAGGCGCAGGGCGCTACC
                    || ||- |||| +|| ||+||| | |-|-| |+|||||||| || || |||||||| |||
Sbjct 3421          GCTGCTAAAGCT-GCTAA-CCCTGGTGCGATT-ACGGTCCATGAAGCCCAGGGCGCCACC

Query 3468          TACACGGAGACCACTATTATTGCCACAGCAGATGCCCGGGGCCTTATTCAGTCGTCTCGG
                    | ||| |||||||| ||||| ||||| || |||||| |||||||||| || || || || 
Sbjct 3478          TTCACAGAGACCACAATTATAGCCACGGCTGATGCCAGGGGCCTTATCCAATCATCCCGA

Query 3528          GCTCATGCCATTGTTGCTCTGACGCGCCACACTGAGAAGTGCGTCATCATTGACGCACCA
                    |||||||| || ||||| || || || ||||| ||||||||||||||  | || || || 
Sbjct 3538          GCTCATGCTATAGTTGCACTTACCCGTCACACAGAGAAGTGCGTCATNTTAGATGCCCCT

Query 3588          GGCCTGCTTCGCGAGGTGGGCATCTCCGATGCAATCGTTAATAACTTTTTCCTCGCTGGT
                    ||  |||| || ||||| ||||| |||||||  || || |||||||||||||| ||||| 
Sbjct 3598          GGTTTGCTGCGTGAGGTCGGCATATCCGATGTGATTGTCAATAACTTTTTCCTTGCTGGC

Query 3648          GGCGAAATTGGTCACCAGCGCCCATCAGTTATTCCCCGTGGCAACCCTGACGCCAAATGT
                    || ||  | || || || ||||| || || || |||||||| |||||||||   +||  |
Sbjct 3658          GGGGAGGTGGGCCATCACCGCCCCTCTGTGATACCCCGTGGTAACCCTGACCAG-AACCT

Query 3707          TGACACCCT-G-GCTGCCTTCCCGCCGTCTTGCCAGATTAGTGCCTTCCATCAGTTGGCT
                    ||  |||||- -|++||||||||||| ||||| ||||||||||| | ||| |||||||||
Sbjct 3717          TGGGACCCTACAG--GCCTTCCCGCCATCTTGTCAGATTAGTGCTTACCACCAGTTGGCT

Query 3765          GAGGAGCTTGGCCACAGACCTGTCCCTGTTGCAGCTGTTCTACCACCCTGCCCCGAGCTC
                    |||||||| || ||| | || |  |||||||| || ||| | || |||||||| ||||||
Sbjct 3775          GAGGAGCTAGGTCACCGCCCGGCTCCTGTTGCCGCCGTTTTGCCCCCCTGCCCTGAGCTC

Query 3825          GAACAGGGCCTTCTCTACCTGCCCCAGGAGCTCACCA-CCTGTGATA--GTGTCGTAACA
                    || |||||| | || ||  |||| |||||||||||  -    +||||--|||| |+  |+
Sbjct 3835          GAGCAGGGCTTACTGTATATGCCACAGGAGCTCACAGTATCC-GATAGTGTGTTG-GTC-

Query 3882          TTTGAATTAACAGACATTGTGCACTGCCGCATGGCCGCCCCGAGCCAGCGCAAGGCCGTG
                    |||||| | || || || || |||||||| ||||| ||||| |||||||| |||||||| 
Sbjct 3892          TTTGAACTCACGGATATAGTCCACTGCCGTATGGCTGCCCCAAGCCAGCGGAAGGCCGTC

Query 3942          CTGTCCACACTCGTGGGCCGCTACGGCGGTC-G-CACAAAGCTC--TACAATGCTTCCCA
                    || || |||||||| ||  | || ||| || -|-| +|||+ | --| ++| ||  ||||
Sbjct 3952          CTCTCAACACTCGTTGGGAGGTATGGCCGTAAGACG-AAA-TTGTATG--AGGCAGCCCA

Query 3998          CTCTGATGTTCGCGACTCTCTCGCCCGTTTTATCCCGGCCAT-T-GGCCCC-GTACAGGT
                     || |||||||| || ||||| ||| | || |||||  +|+|-|-|| +||-|| |||| 
Sbjct 4008          TTCAGATGTTCGTGAATCTCTGGCCAGGTTCATCCCCA-C-TATCGGA-CCTGTCCAGGC

Query 4055          TACAACTTGT--GA-AT-TGTACGAGCTAGTGGAGGCCATGGTCGAGAAGGGCCAGGATG
                     || || |||--| -||-|| ||  | |++|+||||||||||| ||||||||||||||||
Sbjct 4065          CACTACATGTGAGTTATATGAACCTGGT--T-GAGGCCATGGTGGAGAAGGGCCAGGATG

Query 4111          GCTCCGCCGTCCTTGAGCTTGATCTTTGCAACCGTGACGTGTC-CAGGATCACCTTCTTC
                    | || |||||||| |||||||| || || || ||||| || ||-|+| ||||| ||||||
Sbjct 4121          GTTCTGCCGTCCTGGAGCTTGACCTATGTAATCGTGATGTCTCGC-GCATCACATTCTTC

Query 4170          CAGAAAGATTGTAACAAGTTCACCACAGGTGAGACCATTGCCCATGGTAAAGTGGGCCAG
                    |||||||| ||||||||||| || || |||||||||||||||||||||||||| ||||||
Sbjct 4180          CAGAAAGACTGTAACAAGTTTACAACTGGTGAGACCATTGCCCATGGTAAAGTTGGCCAG

Query 4230          GGCATCTCGGCCTGGAGCAAGACCTTCTGCGCCCTCTTTGGCCCTTGGTTCCGCGCTATT
                    || || ||||||||||| |||||||| |||||  | |||||||| ||||| || || |||
Sbjct 4240          GGTATATCGGCCTGGAGTAAGACCTTTTGCGCTTTGTTTGGCCCGTGGTTTCGTGCCATT

Query 4290          GAGAAGGCTATTCTGGCCCTGCTCCCT-CAGGGTGTGTTTTACGGTGATGCCTTTGATGA
                    || || |  || |||||||||||||| -|   +| | |||||||| ||||| | ||| ||
Sbjct 4300          GAAAAAGAAATACTGGCCCTGCTCCCGCCTAA-TATTTTTTACGGCGATGCTTATGAGGA

Query 4349          CACCGTCTTCTCGGCGGCTGTGGC---CGCA-GCAAAGGCATCCATGGTGTTTGAGAATG
                      | || ||  | ||||| ||| |---||| -|+| |  |+| |||||||||||| ||||
Sbjct 4359          GTCGGTGTTTGCTGCGGCCGTGTCTGGCGCGGG-A-ATCC-TGCATGGTGTTTGAAAATG

Query 4405          ACTTTTCTGAGTTTGACTCCACCCAGAATAACTTTTCTCTGGGTCTAGAGTGTGCTATTA
                    ||||||| || |||||    || |||||||| || ||||| || || |||||||   |||
Sbjct 4415          ACTTTTCAGAATTTGATAGTACTCAGAATAATTTCTCTCTTGGCCTTGAGTGTGTGGTTA

Query 4465          TGGAGGAGTGTGGGATGCCGCAGTGGCTCATCCGCCTGTATCACCTTATAAGGTCTGCGT
                    |||| ||||| || ||||| || ||| | ||| |  ||||||| ||  |  |||| || |
Sbjct 4475          TGGAAGAGTGCGGTATGCCTCAATGGTTAATCAGGTTGTATCATCTGGTTCGGTCAGCTT

Query 4525          GGATCTTGCAGGCCCCGAAGGAGTCTCTGCGAGGGTTTTGGAAGAAACACTCCGGTGAGC
                    ||||  ||||||| ||||||||||||||   ||| || |||||||| ||||| |||||||
Sbjct 4535          GGATTCTGCAGGCGCCGAAGGAGTCTCTTAAAGGTTTCTGGAAGAAGCACTCTGGTGAGC

Query 4585          CCGGCACTCTTCTATGGAATACTGTCTGGAATATGGCCGTTAT-T-ACCCACTGTTATGA
                    | || || ||||| ||||| ||  | ||||| |||||  | ||- -|++||||| |||||
Sbjct 4595          CTGGTACCCTTCTTTGGAACACCATTTGGAACATGGCGATCATAGCA--CACTGCTATGA

Query 4643          CTTCCGCGATTTTCAGGTGGCTGCCTTTAAAGGTGATGATTCGATAGTGCTTTGCAGTGA
                     || || ||||| | ||| || || ||||| |||||||||||| | || || || |||||
Sbjct 4653          GTTTCGTGATTTCCGGGTCGCCGCTTTTAAGGGTGATGATTCGGTGGTCCTCTGTAGTGA

Query 4703          GTATCGTCAGAGTCC--AGG-AGCTG-CTGTCCTGATCGCCGGCTGT-GGCTTGAAGTTG
                     ||||| ||||| | --| |-||| |-||+| +++||||| ||||| -|||| +|| |||
Sbjct 4713          CTATCGACAGAGCCGTAACGCAGCGGCCT-TA---ATCGCAGGCTGCGGGCTC-AAATTG

Query 4758          AAGGTAGATTTCCGCCCGATCGGTTTGTATGCAGGTGTTGTGGTGGCCCCCGGCCTTGGC
                    ||||| |||| |||||| || || |||||||| ||||| |||||||+|||| |  |||| 
Sbjct 4768          AAGGTTGATTACCGCCCTATTGGGTTGTATGCTGGTGTGGTGGTGG-CCCCTGGTTTGGG

Query 4818          G-CGCTCCCTGATGTTGTGCGCTTCGCCGGCCGGCTTACCGAGAAGAATTGGGGCCCTGG
                    |-| || |||||||| ||||| || ||||| |||||  | || ||||| |||||||| ||
Sbjct 4827          GACACTTCCTGATGTAGTGCGATTTGCCGGTCGGCTGTCTGAAAAGAACTGGGGCCCCGG

Query 4877          CCCTGAGCGGGCGGAGCAGCTCCGCCTCGCTGTTAGTGATTTCCTCCGCAAGC-TCACGA
                    ||| ||||| || |||||| | || || |||||  |||||||||| ||+| | -| ||||
Sbjct 4887          CCCAGAGCGTGCTGAGCAGTTGCGTCTTGCTGTCTGTGATTTCCTTCG-AGGGTTAACGA

Query 4936          ATGTAGCTCAGATGTGTGTGGATGTTGTTTCCCGTGTTTATGGGGTTT-CCCCTGGACTC
                    |||| || ||| | ||||| |||||||| |||||||||||||| ||| -|||| || +| 
Sbjct 4946          ATGTCGCGCAGGTCTGTGTTGATGTTGTGTCCCGTGTTTATGGTGTTAGCCCCGGGT-TG

Query 4995          GTTCATAACCTGATTGGCATGCTACAGGCTGTTGCTGATGGCAAGGCACATTTCACTGAG
                    || |||||||| ||||||||||| ||| || |||||||||||||||| ||||| || |||
Sbjct 5005          GTACATAACCTTATTGGCATGCTGCAGACTATTGCTGATGGCAAGGCCCATTTTACAGAG

Query 5055          TCAGTAAAACCAGTGCTCGA-CTTGACAAATTCAATC-TTGTGTCGGGTGGAATGAATAA
                     |  | ||||| ||||| ||-|| +|||||||| |||-|   |+||||||||||||||||
Sbjct 5065          ACTATTAAACCTGTGCTTGATCTA-ACAAATTCCATCATACAG-CGGGTGGAATGAATAA

Query 5113          CATGTCTTTTGCTGCGCCCATGGGTTCGCGACCATGCGCCCTCGGCCTATTTTGTTGCTG
                    ||||| || |||  |||||||||| |++|+|||||||||||| || || || ||||||||
Sbjct 5123          CATGTTTTGTGCATCGCCCATGGGAT--C-ACCATGCGCCCTAGGGCTGTTCTGTTGCTG

Query 5173          CTCCTCATGTTTTTGCCTATGCTGCCCGCGCCACCGCCCGGTCAGCCGTCTGGCCGCCGT
                     ||||| || ||||||||||| |||||||||||||| |||| ||| ||||||||||||||
Sbjct 5180          TTCCTCGTGCTTTTGCCTATGTTGCCCGCGCCACCGGCCGGCCAGTCGTCTGGCCGCCGT

Query 5233          CGTGGGCGGCGCAGCGGCGGTTCCGGCGGTGGTTTCTGGGGTGACCGGGTTGATTCTCAG
                    |||||||||||||||||| || ||||||||||||||||||||||| ||||||||||||||
Sbjct 5240          CGTGGGCGGCGCAGCGGCAGTGCCGGCGGTGGTTTCTGGGGTGACAGGGTTGATTCTCAG

Query 5293          CCCTTCGCAATCCCCTATATTCATCCAACCAACCCCTTCGCCCCCGATGTCACCGCTGC-
                    ||||||||  |||||||||||||||||||||||||||||||| ||||||||+      |-
Sbjct 5300          CCCTTCGCCCTCCCCTATATTCATCCAACCAACCCCTTCGCCGCCGATGTC-GTTTCACA

Query 5352          GGCCGGGGCTGGACCTCGTG-TTCGCCAACCCGCCC-GACCACTCGGCTCCGCTTGGCGT
                      ||||||||||| ||||+ - ||| ||+ ||||||-| || || |||||| ||||||||
Sbjct 5359          ATCCGGGGCTGGAGCTCG-CCCTCGACA-GCCGCCCCGTCCCCTTGGCTCCACTTGGCGT

Query 5410          GACCAGGCCCAGCGCCCCGCCGTTGCCTCACGTCGTAGACCTACCACAGCTGGGGCCGCG
                    |||||| ||||||||||| ||  |||| | |||||| || || || |||||||||| |||
Sbjct 5417          GACCAGTCCCAGCGCCCCTCCACTGCCCCCCGTCGTCGATCTGCCCCAGCTGGGGCTGCG

Query 5470          CCGCTAACCGCGGTCGCTCCGGCCCATGACAC-CCCGCCAGTGCCTGATGTCGACTCCCG
                    ||||| || ||  |  | ||||| | ||||||- || |+ ||||||||||| || || ||
Sbjct 5477          CCGCTGACTGCCATATCACCGGCTCCTGACACAGCCCC-TGTGCCTGATGTTGATTCACG

Query 5529          CGGCGCCATCTTGCGCCGGCAGTATAACCTATCAACATCTCCCCTTACCTCTTCCGTGGC
                    |||||| ||  ||||||| |||||||| || |||||||| ||||| || || || || ||
Sbjct 5536          CGGCGCTATTCTGCGCCGACAGTATAATCTGTCAACATCGCCCCTCACGTCGTCTGTTGC

Query 5589          CACCGGCACTAACCTGGTTCTTTATGCCGCCCCTCTTAGTCCGCTTTTACCCCTTCAGGA
                    | | ||||||||  ||||||| ||||| ||||| || |  || || ||||||||||||||
Sbjct 5596          CTCAGGCACTAATTTGGTTCTCTATGCTGCCCCACTGAACCCTCTCTTACCCCTTCAGGA

Query 5649          CGGCACCAATACCCATATAATGGCCACGGAAGCTTCTAATTATGCCCAGTACCGGGTTGC
                     |||||||| |||||||| ||||| || || || ||||||||||||||||||||||| | 
Sbjct 5656          TGGCACCAACACCCATATTATGGCTACCGAGGCATCTAATTATGCCCAGTACCGGGTGGT

Query 5709          CCGTGCCACAATCCGTTACCGCCCGCTGGTCCCCAATGCTGTCGGCGGTTACGCCATCTC
                    ||| || |||||||| |||||||||||||| || || ||||| || || || || || ||
Sbjct 5716          CCGAGCTACAATCCGCTACCGCCCGCTGGTGCCAAACGCTGTTGGTGGCTATGCTATTTC

Query 5769          CATCTCATTCTGGCCACAGACCACCACCACCCCGACGTCCGTTGATATGAATTCAATAAC
                    ||| || || ||||| || || ||||| ||||| || ||||||||||||||||| || ||
Sbjct 5776          CATTTCCTTTTGGCCCCAAACAACCACTACCCCCACCTCCGTTGATATGAATTCTATTAC

Query 5829          CTCGACGGATGTTCGTATTTTAGTCCAGCCCGGCATAGCCTCTGAGCTTG-TGATCCCAA
                     || || |||||| | ||  | ||||||||||| || || ||||||+|||-| ||||| |
Sbjct 5836          TTCTACTGATGTTAGGATCCTGGTCCAGCCCGGTATTGCTTCTGAG-TTGGTCATCCCCA

Query 5888          GTGAGCGCCTACACTATCGTAACCAAGGCTGGCGCTCCGTCGAGACCTCTGGG-GTGGCT
                    ||||||| || || || || || |||||||||||||||||||||||| |+|||-|| || 
Sbjct 5895          GTGAGCGTCTTCATTACCGCAATCAAGGCTGGCGCTCCGTCGAGACCAC-GGGTGTCGCC

Query 5947          GAGGAGGAGGCTACCTCTGGTCTTGTTATGCTTTGCATACATGGCTCACTC-GTAAATTC
                    |||||||||||||||||||| || || |||||||| || ||||||||+| |-|| |||||
Sbjct 5954          GAGGAGGAGGCTACCTCTGGCCTGGTAATGCTTTGTATCCATGGCTC-CCCTGTCAATTC

Query 6006          CTATACTAATACACCCTATACCGGTGCCCTCGGGCTGT-TGGACTTTGCCCTTGAGCTTG
                     |||||||||||||| || || ||||| || |||||+ -| || |||||  | |||||||
Sbjct 6013          TTATACTAATACACCTTACACTGGTGCACTGGGGCT-CCTTGATTTTGCATTAGAGCTTG

Query 6065          AGTTTCGCAACCTT-ACCCCCGGTAACACCAATACGCGGGTCTCCCGTTATTCCAGCACT
                    | ||| |+ |  ||-|| || || |||||||| || || || ||||| ||| | ||||| 
Sbjct 6072          AATTTAG-GAATTTGACACCTGGGAACACCAACACCCGTGTATCCCGGTATACTAGCACA

Query 6124          GCTCGCCACCGCCTTCGTCGCGGTGCGGACGGGACTGCCGAGCTCACCACCACGGCTGCT
                    || |||||||| || || || || || ||||||||||| ||||| ||||| ||||| || 
Sbjct 6131          GCCCGCCACCGGCTGCGCCGTGGCGCCGACGGGACTGCTGAGCTTACCACTACGGCGGCC

Query 6184          ACCCGCTTTATGAAGGACCTCT-ATTTTACTAGTACTAATGGTGTCGGTGAGATCGGCCG
                    || || ||||||||||||||+ -|||| ||  | || ||||| || |||||| | |||||
Sbjct 6191          ACGCGTTTTATGAAGGACCT-GCATTTCACCGGCACGAATGGGGTTGGTGAGGTGGGCCG

Query 6243          CGGGATAGCCCTCACCCTGTTCAACCTTGCTGACACTCTGCTTGGCGGCCTGCCGACAGA
                     || || || || || |||||||| ||||||||||| || || || || || ||||||||
Sbjct 6250          AGGCATTGCTCTGACACTGTTCAATCTTGCTGACACGCTTCTCGGTGGTCTACCGACAGA

Query 6303          ATTGATTTCGTCGGCTGGTGGCCAGCTGTTCTACTCCCGTCCCGTTGTCTCAGCCAATGG
                    |||||||||||||||||| || ||| |||| |||||||| || || ||||||||||||||
Sbjct 6310          ATTGATTTCGTCGGCTGGGGGTCAGTTGTTTTACTCCCGCCCTGTCGTCTCAGCCAATGG

Query 6363          CGAGCCGACTGTTAAGTTGTATACATCTGTAGAGAATGCTCAGCAGGATAAGGGTATTGC
                    |||||||||||| ||||| ||||||||||| |||||||| |||||||||||||| ||| |
Sbjct 6370          CGAGCCGACTGTAAAGTTATATACATCTGTTGAGAATGCGCAGCAGGATAAGGGCATTAC

Query 6423          -AATCCCGCATGACATTGACCTCGGAGAATCTCGTGTGGTTATTCAGGATTATGATAACC
                    -| |||+ ||||| || |||||||| || || |||||||| ||||| |||||||| ||||
Sbjct 6430          CATTCC-ACATGATATAGACCTCGGTGATTCCCGTGTGGTCATTCAAGATTATGACAACC

Query 6482          AACATGAACAAGATCGGCCGACGCCTTCTCCAGCCCCATCGCGCCCTTTCTCTGTCCTTC
                    |||| || || |||||||| |||||||| || ||||| || |||||||| || |||||||
Sbjct 6489          AACACGAGCAGGATCGGCCTACGCCTTCACCTGCCCCCTCTCGCCCTTTTTCAGTCCTTC

Query 6542          GAGCTAATGATGTGCTTTGGCTCTCTCTCACCGCTGCCGAGTATGACCAGTCCACTTATG
                    | |||||||||||  | ||||||||||| ||||||||||||||||||||| | || ||||
Sbjct 6549          GTGCTAATGATGTTTTGTGGCTCTCTCTTACCGCTGCCGAGTATGACCAGACTACGTATG

Query 6602          GCTCTTCGAC-TGGCCCAGTTTATGTTTCTGACTC-TGTGACCTTGGTTAATGTTGCGAC
                    | || || ||-   || |+| ||||| || ||+| - || || || || || || || ||
Sbjct 6609          GGTCGTCCACCAACCCTA-TGTATGTCTCGGA-TACAGTCACATTCGTCAACGTGGCCAC

Query 6660          CGGCGCGCAGGCCGTTGCCCGGTCGCTCGATTGGACCAAGGTCACACTTGACGGTCGCCC
                     || || ||||| |||||||| || || |||||| | || ||||| || |||||||||||
Sbjct 6667          TGGTGCTCAGGCTGTTGCCCGCTCCCTTGATTGGTCTAAAGTCACTCTGGACGGTCGCCC

Query 6720          CCTCTCCACCATCCAGCAGTACTCGAAGACCTTCTTTGTCCTGCCGCTCCGCGGTAAGCT
                    |||| | ||||||||||| || || ||||| ||||  ||||| |||||||||||||||||
Sbjct 6727          CCTCACTACCATCCAGCAATATTCTAAGACGTTCTACGTCCTCCCGCTCCGCGGTAAGCT

Query 6780          CTCTTTCTGGGAGGCAGGCACAACTAAAGCCGGGTACCCTTATAATTATAACACCACTGC
                     |||||||||||||| |||||||| || || || || ||||| |||||||| || |||||
Sbjct 6787          GTCTTTCTGGGAGGCTGGCACAACCAAGGCTGGCTATCCTTACAATTATAATACAACTGC

Query 6840          TAGCGACCAACTGCTTGT-CGAGAATGCCGCCGGGCACCGGGTCGCTATTTCCACTTACA
                    ||| || ||| |+ ||  - ||||| || || || ||||| || |||||||| || || |
Sbjct 6847          TAGTGATCAAAT-TTTAATTGAGAACGCGGCTGGCCACCGTGTTGCTATTTCTACCTATA

Query 6899          CCACTAGCCTGGGTGCTGGTCCCGTC-TCCATTTCTGCGGTTGCCGTTTTAGCCCCCCAC
                    ||||||||||||||||||| |||+ |-|| ||||||||||| | ||| |||||||| |||
Sbjct 6906          CCACTAGCCTGGGTGCTGGCCCC-ACATCTATTTCTGCGGTCGGCGTATTAGCCCCGCAC

Query 6958          TCTGCGCTAGCATTGCTTGAGGATACCTTGGACTACCCTGCCCGCGCCCATACTTTTGAT
                    || || || ||  | ||||| |||||    ||||| || ||||| |||||||||||||||
Sbjct 6965          TCAGCCCTTGCCGTTCTTGAAGATACTGCTGACTATCCCGCCCGTGCCCATACTTTTGAT

Query 7018          GATTTCTGCCCAGAGTGCCGCCCCCTTGGCCTTCAGGGCTGCGCTTTCCAGTCTACTGTC
                    ||||||||||| || || ||| ||||||| || ||||| ||||| |||||||||||| | 
Sbjct 7025          GATTTCTGCCCGGAATGTCGCACCCTTGGTCTGCAGGGTTGCGCCTTCCAGTCTACTATT

Query 7078          GCTGAGCTTCAGCGCCTTAAGATGAAGGTGGGTAAAACTCGGGAGT-TGTAGTTTATTTG
                    |||||||||||||||||||| |||||||| |||||||| |||||||-|+|| || |||| 
Sbjct 7085          GCTGAGCTTCAGCGCCTTAAAATGAAGGTAGGTAAAACCCGGGAGTCT-TAATTAATTTT

Query 7137          -CTTGTGCCCCC--C---TTCTTTCTGTTGCTT-ATTTCTCATTTCTGCGTTCCGCGCTC
                    -| |||||||||--|--- ||||+|| | | ||-||||||  ||||||| || |||||||
Sbjct 7144          TCCTGTGCCCCCTTCGCAGTCTT-CTTTAGTTTTATTTCTTTTTTCTGCTTTTCGCGCTC

Query 7190          CCTGAAAAAAAAAAA
                    |||| ||||||||||
Sbjct 7203          CCTGGAAAAAAAAAA
