# Supplementary material for: Pairwise Heuristic Sequence Alignment Algorithm Based on Deep Reinforcement Learning
Source: IEEE Open J Eng Med Biol. 2021 Jan 29;2:36–43. doi: 10.1109/OJEMB.2021.3055424 (PMC8901008; doi:10.1109/OJEMB.2021.3055424)
Supplement: Three supplementary materials are attached to the submitted manuscript. First, we offer the detailed process of the DQNalign in Supplementary material S1. Then, the additional figures and tables are listed in the Supplementary material S2. Finally, the alignment results of the DQNalign are attached  [file ojemb-3055424-mm.zip › OJEMB-3055424-MM/10022021082020_DQNalignOJEMB20210126SupplementaryS3/Supplementary S3/HEV_DDDQN/result20200712173946_0_25.txt]

DQNalign Project v1.0
Pairwise alignment algorithm with deep reinforcement learning based heuristic alignment agent
Sequence 1 : HEV_0, length : 7207
Sequence 2 : HEV_25, length : 7180

Alignment results:
Exact matches: 5418
Gaps: 547

Query 27            ATGGAGGCCCATCAGTTTATTAAGGCTCCTGGCATCACTACTGCTATTGAGCAGGCTGCT
                    ||||||||||| ||||||||||||||||||||||| |||||||| |||||||||||||||
Sbjct 0             ATGGAGGCCCACCAGTTTATTAAGGCTCCTGGCATTACTACTGCCATTGAGCAGGCTGCT

Query 87            CTAGCAGCGGCCAACTCTGCCCTGGCGAATGCTGTGGTAGTTAGGCCTTTTCTCTCTCAC
                    || || ||||||||||| ||| |||||||||||||||| ||| |||| ||| | |||| |
Sbjct 60            CTGGCTGCGGCCAACTCCGCCTTGGCGAATGCTGTGGTGGTTCGGCCGTTTTTGTCTCGC

Query 147           CAGCAGATTGAGATCCTCATTAACCTAATGCAACCTCGCCAGCTTGTTTTCCGCCCCGAG
                      ||| |  |||||||| |||||  | |||||||| || ||| | ||||||||||| |||
Sbjct 120           GTGCAAACCGAGATCCTTATTAATTTGATGCAACCCCGGCAGTTGGTTTTCCGCCCTGAG

Query 207           GTTTTCTGGAATCATCCCATCCAGCGTGTCATCCATAACGAGCTGGAGCTTTACTGCCGC
                    ||  | ||||||||||| || ||| | ||||| || || || || || |  |||||||| 
Sbjct 180           GTGCTTTGGAATCATCCTATTCAGAGAGTCATACACAATGAACTAGAACAATACTGCCGG

Query 267           GCCCGCTCCGGCCGCTGTCTTGAAATTGGCGCCCATCCCC-GCTCAATAAATGATAATCC
                    || ||  |||| || || || || ||||| || || ||| -| || || |||||||| ||
Sbjct 240           GCACGGGCCGGTCGTTGCCTGGAGATTGGGGCTCACCCCAAGATCTATTAATGATAACCC

Query 326           TAATGTGGTCCACCGCTGCTTCCTCCGCCCTGTT--GGGCGTGATGTTCAGCGCTGGTAT
                     |||||  | ||||| ||||| ||| | || || --  |+|+||||||||||||||||||
Sbjct 299           CAATGTTTTGCACCGGTGCTTTCTCAGACCGGTCGGTAG-G-GATGTTCAGCGCTGGTAT

Query 384           ACTGCTCCCACTCGCGGGCCGGCTGCTAATTGCCGGCGTTCCGCGCTGCGCGGGCTTCCC
                     |||| ||||| ||||| || || || || ||||| ||||| |||||||| || || |||
Sbjct 357           TCTGCCCCCACCCGCGGCCCTGCAGCCAACTGCCGCCGTTCTGCGCTGCGTGGTCTCCCC

Query 444           GCTGCTGACCGCACTTACTGCCTCGACGGGTTTTCTGGCTGTAAC-TTTCCCGCCGAGAC
                     |||| |||||||| |||||  | || || |||||  |||||   -|| +|||| |||||
Sbjct 417           CCTGCCGACCGCACCTACTGTTTTGATGGATTTTCCCGCTGTGCTTTTG-CCGCAGAGAC

Query 503           TGGCATCGCCCTCTACTCCCTTCATGATATGTCACCATCTGATGTCGCCGAGGCCATGTT
                     ||| | ||||| ||||| || || ||  | |  ||| | |||||||| ||||| |||  
Sbjct 476           CGGCGTAGCCCTTTACTCTCTGCACGACCTCTGGCCAGCCGATGTCGCGGAGGCTATGGC

Query 563           CCGCCATGGTATGACGCGGCTCTATGCCGCCCTCCATCTTCCGCCTGAGGTCCTGCTGCC
                    ||||||||| ||||| || || || || || |||||||| || |||||||| ||| | ||
Sbjct 536           CCGCCATGGGATGACACGTCTATACGCTGCACTCCATCTCCCTCCTGAGGTGCTGTTACC

Query 623           CCCTGGCACATATC-GCAC--CGCATCGTATTTGCTAATTCATGACGGT-A-GGCGCGT-
                     ||||| || || |- +||--|+|+|||||| | || ||||| ||||| -|- | ||+|-
Sbjct 596           ACCTGGTACCTACCAT-ACAAC-C-TCGTATCTCCTGATTCACGACGGCAACCGTGC-TG

Query 677           TGTGGTGACGTATGAGGGTGATACTAGTGCTGGTTACAACCACGATGTCTCCA-ACTTGC
                    |+|+||||| ||||||||||| |||||||| || |||||||| || |||||||-||||+|
Sbjct 652           T-T-GTGACCTATGAGGGTGACACTAGTGCAGGCTACAACCATGACGTCTCCATACTT-C

Query 736           G-CTCCTGGATTAG-A--ACCACCAAG-GTTACCGGAGACCATCCCCTCGTTATCGAGCG
                    |- +| |||||| |-|--||||+ || -|||   +++||||||||  | ||||| |||||
Sbjct 709           GTG-CGTGGATTCGTACGACCA-AAATAGTTGGT---GACCATCCGTTGGTTATAGAGCG

Query 791           GGTTAGGGCCATTGGCTGCCACTTTGTTCTCTTGCTCACGGCAGCCCCGGAGCCATCACC
                     ||  |||| || || || || ||||| ||  ||||||| || ||||| ||||| || ||
Sbjct 764           TGTGCGGGCTATCGGATGTCATTTTGTGCTGCTGCTCACCGCGGCCCCCGAGCCGTCGCC

Query 851           TATGCCTTATGTTCCTTACCCCCGGTCTACCGAGGTCTATGTCCGATCGATC-TTCGGCC
                    |||||||||||| ||||||||||| || || ||||| ||||| || || || -|| | ||
Sbjct 824           TATGCCTTATGTCCCTTACCCCCGTTCGACAGAGGTGTATGTTCGGTCTATATTTGGCCC

Query 910           CGGGTGG-CACCCCTTCCT-TATTCCCA-ACCTCATGCTCCACTAAGTCGACC-TTCCAT
                     ||  | -|+||| | |||-|+||||  -| |+|+|||||||| || || || -||+|| 
Sbjct 884           TGGCGGTTC-CCCGTCCCTGT-TTCCGTCAGC-C-TGCTCCACAAAATCTACTTTT-CAC

Query 966           GCTGTCCCTGCCCATATTTGGGACCGTCTTATGCTGTTCGGGGCCAC-CTTGGATGACCA
                    |||||||| |  ||||| |||||||| || ||||| || || |||||-|+|||| |||||
Sbjct 939           GCTGTCCCAGTTCATATCTGGGACCGGCTCATGCTTTTTGGTGCCACTC-TGGACGACCA

Query 1025          AGCCTTTTGCTGCTC-CCGTTTAATGACCTACCTTCGCGGCATTAGCTACAAGGTCACTG
                     || |||||||||||-| | ||+||||| ||||| || |||||||| ||||||||||| |
Sbjct 998           GGCGTTTTGCTGCTCACGGCTT-ATGACATACCTCCGTGGCATTAGTTACAAGGTCACCG

Query 1084          TTGGTACCCTTGTGGCTAATGAAGGCTGGAATGCCTCTGAGGACGCCCTCACAGCTGTTA
                    ||||  | ||||| |||||||| || |||||||||||||| || |||||||| || || |
Sbjct 1057          TTGGAGCGCTTGTTGCTAATGAGGGGTGGAATGCCTCTGAAGATGCCCTCACCGCAGTAA

Query 1144          TCACTGCCGCCTACCTTACCATTTGCCACCAGCGGTATCTCCGCACCCAGGCTATATCCA
                    | || || |||||  | ||||| ||||||||||| || ||||| |||||||| |||||||
Sbjct 1117          TTACCGCAGCCTATTTGACCATCTGCCACCAGCGCTACCTCCGTACCCAGGCGATATCCA

Query 1204          AGGGGATGCGTCGTCTGGAACGGGAGCATGCCCAGAAGTTTATAACACGCCTCTACAGCT
                    |||| ||||| ||  ||||    ||||| |||||||| ||||| ||| | ||||||||||
Sbjct 1177          AGGGCATGCGCCGGTTGGAGGTTGAGCACGCCCAGAAATTTATTACAAGACTCTACAGCT

Query 1264          GGCTCTTCGAGAAGTCCGGCCGTGATTACATCCCTGGCCGTCAGTTGGAGTTCTACGCCC
                    || | || |||||||| || |||||||||||||| ||||| ||  |  |||| || ||||
Sbjct 1237          GGTTATTTGAGAAGTCTGGTCGTGATTACATCCCCGGCCGCCAACTCCAGTTTTATGCCC

Query 1324          AGTGCAGGCGCTGGCTCTCCGCCGGCTTTCATCTTGATCCAC-GGGTGTTGGTTTTTGAC
                    ||||| |||| ||||| ||||| ||||||||||| ||+|| |-| ||| | |||||||| 
Sbjct 1297          AGTGCCGGCGGTGGCTATCCGCGGGCTTTCATCTAGA-CCCCAGAGTGCTTGTTTTTGAT

Query 1383          GAGTCGGCCCCCTGCCATTGTAGGACCGCGATC-CGTAAGGC-GCT-CTCAAAGTTTTGC
                    |||||||  |||||||  ||||||||     | - |+|||| -|| - |+|||+|| |||
Sbjct 1356          GAGTCGGTGCCCTGCCGCTGTAGGACTTTCTTAAAG-AAGGTTGCGGGT-AAA-TTCTGC

Query 1440          TGCTTCATGAAGTGGCTTGGTCAGGAGTGCACCTGCTTCCTTCAGCCTGCAGAAGGCGC-
                    |||||||||  |||| | || |||||||||||||||||| |  |||| || || ||   -
Sbjct 1413          TGCTTCATGCGGTGGTTAGGGCAGGAGTGCACCTGCTTCTTGGAGCCAGCTGAGGGTTTG

Query 1499          CGTCGGCGACCAGGGTCATGATAATGAAGCCTATGAGGGGTCCGATGTTGACCCTGCTGA
                     +|||| || || || ||||||||||| ||||| ||||| ||||| || ||||  || ||
Sbjct 1473          A-TCGGTGATCATGGCCATGATAATGAGGCCTACGAGGGCTCCGAGGTCGACCAAGCCGA

Query 1559          GTCCGC-CATTAGTGACATATCTGGGTCCTATGTCGTCCCT-GGCA-CTGCCCTCCAACC
                    | | ||-|||   +||| | || ||| ||||||  |||| |-||| -| || +|   |||
Sbjct 1532          GCCTGCACATCTC-GACGTGTCAGGGACCTATGCAGTCCATGGGCGCCAGCT-TGAGACC

Query 1616          GCTCTACCAGGCCCTCGATCTCCCCGCT-GAGATTGTGGCTCGCGCGGGCCGGCTG-ACC
                    +|||||   ||| ||| |  |+||||| -|| ||||  ||||| ||+|||| | | -|| 
Sbjct 1589          -CTCTATAGGGCACTCAACAT-CCCGCAAGATATTGCTGCTCGAGC-GGCCCGATTAACA

Query 1674          GCCACAGTAAAGGTCTCC---CAGGT-C-GATGGGCGGATCGATTG-CGAGACCCT--TC
                    ||||| ||  |++ ||  ---| || -|-||| +||+ +| || ||-|| +||  |--||
Sbjct 1647          GCCACCGTTGA--GCTTGTTGCTGGCCCAGATC-GC-C-TGGAGTGCCGC-ACTGTGCTC

Query 1726          TTGGTAACAAAACCTTTCGCACGTCGTTCGT-TGACGG-GGCGGTCTTAGAGACCAATGG
                     +||+|| || ||||| || ||| || |+| -||| ||-| |   |||+||| |||| ||
Sbjct 1701          G-GG-AATAAGACCTTCCGGACGACGGT-GACTGATGGCGCCCACCTT-GAGGCCAACGG

Query 1784          CCCAGAGCGCCACAATCTCTCCT-TCGA-TG-C-CAGT-CAGAGCA--CTATGGC-CGCT
                    ||| ||++|+++|||| | |  |-||| -||- -| +|-| |+ ||--|||||| -  | 
Sbjct 1757          CCCTGA--G---CAATGTGTTTTGTCGTTTGATGCC-TCCCG-CCAGTCTATGGGGGCCG

Query 1836          GG-CCCTTTCAGTCTCACCTATGC-CGCCT-CTGCAGCTGGGCTGGAGG-TGCGC---TA
                    ||-| | +|+|| ||||| |||| -|    -|++| ||||| ||| |||-|  | --- |
Sbjct 1810          GGTCACA-T-AGCCTCACTTATGAGCTTACGC--CTGCTGGCCTGCAGGTTAAGATTTCA

Query 1889          TGT--TGCTGCCGGG-CTTGACCATCGGGCGG-TTTTTGCCC--CCG-GTG-TTTCACCC
                    | |--||    ++||-|+||++||+| | |  -||    || --| |-|  - +|++ ++
Sbjct 1866          TCTAATGGCTT--GGAC-TG--CA-CTGCCATATTCCCCCCTGGCGGCGCCCC-T--A--

Query 1941          CGGT-CAGCCCC-CGGCGAGGTTACC-GCCTTCTGCTCTGCC-CTATACAGGTTTAACCG
                    ++| -|||| ||- ||+|||||  +|-||||| ||| | |+|-|| ||||||| |||| |
Sbjct 1914          --GCGCAGCGCCGGGG-GAGGTGG-CGGCCTTTTGCACCG-CTCTTTACAGGTATAACAG

Query 1996          -TGAGGCCCAGCGCCATTCGCTGATCGGTA-ACTTATGGTTCCATCCTGAGGGACTCATT
                    -|   +|||| || |||||||| | |||  - || +||| | ||||| ||||| ||  | 
Sbjct 1970          ATTTA-CCCAACGGCATTCGCTTACCGGCGGTCTG-TGGCTACATCCCGAGGGGCTGCTG

Query 2055          GGCCTCTTCGCCCCGTTTTCGCCC-GGGCATGTTTGGGAGTCGGCTAATCCATTCTGTGG
                    ||| | ||| | || || ||+|||-|||||| | |||||||| ||||| || || || ||
Sbjct 2028          GGCATTTTCCCTCCTTTCTC-CCCTGGGCATATCTGGGAGTCTGCTAACCCCTTTTGCGG

Query 2114          CGAGAG--CACACTTTACACCCGTACTTGGTCGGAGGTTGATGCCGTCTCTAGTCCAG--
                     ||| |--|+|+|| ||||| ||||| ||||| +|  +| + | | | |||||| +| --
Sbjct 2087          GGAGGGTAC-C-CTGTACACTCGTACCTGGTCC-ACA-TC-CGGCTTTTCTAGTG-ACTT

Query 2170          CCCGGCCTGACTTA-GGTTTTATGTCTGAGCCTTCT--ATA---CCTAGTAGGGC-CGCC
                    | | +|||+ || |-|     +  +| +   |  | --   ---|| ||++|  |-|+||
Sbjct 2141          CTCC-CCT-CCTGAGGCGGCC-GC-CC-CTGCACCGGCTGCTGCCCCAG--GATCGC-CC

Query 2223          ACGCCTA--CC-CTGG-C--------------G--------GCCCCTC-TACCCCCCCCT
                     | || |--||-|  |-|--------------|--------|+|||||- |     ||| 
Sbjct 2193          CCCCCCACCCCACCAGTCAGTGATATTTGGGTGTTACCACCG-CCCTCAGAAAAGTCCCA

Query 2256          GCA--CCG-GACCCTTCCCCCCCTCCCTCTGCCCCG-GCGCTT-GCTGA--GCCGGCTTC
                    |  --  |-| | ||| ++| || ||| | +| +||-||+|+|-   ||--|||  ++++
Sbjct 2252          GGTGGGTGCGCCTCTTG--CGCCCCCCGCC-CT-CGAGC-C-TGTTGGACCGCCCA----

Query 2309          TGGCGCTAC----CG-CCGGGGCCCCGGCCATAA-CTCACCAGAC---G--GCCCG---G
                    ++|| ||| ----| - |    |||  || +|||-|+||||+|||---|--|||| ---|
Sbjct 2301          --GCCCTATTAAACTTGCCTCCCCCGTGCG-TAAGC-CACC-GACATTGCCGCCCTCCCG

Query 2355          C-ACCGCCGCCTGCTCTTCACCTACCCGGAT-G-GCTCTAA-G-GTATTCGCCGGCTC-G
                    |- |||||| || || | ||| ||||| || -|-||+|+||-|-|||| || +| +||- 
Sbjct 2357          CACCCGCCGTCTTCTTTACACTTACCCTGACGGTGC-C-AAGGTGTATGCGG-GA-TCAT

Query 2409          CTGTTCGAGTC-GACATGC-ACGTGGCTCGTTAACGCGTCTAATGTTGGACCACCGCCCT
                    +|||| |||||-|| +|||-||+||||| || || || |||||  + || ||||||||||
Sbjct 2412          -TGTTTGAGTCAGAT-TGCGAC-TGGCTGGTGAATGCCTCTAACC-CGGGCCACCGCCCT

Query 2466          GGCGGCGGGCTTTGCCATGCATTTTACCAAAGGTACCCCGCCTC-CTTTGATGCTGCCT-
                    || || || || || ||||| ||||| ||| | |  +||   + -| || +| |++|| -
Sbjct 2469          GGGGGTGGCCTCTGTCATGCCTTTTATCAACGCTTT-CCTGA-GGCGTTC-TAC--CCAA

Query 2524          CT---TTTGTGATGCGCGACGGCGCG-GCC-GCGTACACACTAAC---CCCCCG-GCCA-
                    ||---||| | ||||| || || +| -|+|-|| |++++|+|| |--- |||||-||| -
Sbjct 2524          CTGAATTTATTATGCGTGAGGGT-CTTG-CTGCAT----A-TACCTTGACCCCGCGCCCT

Query 2574          ATAATTCACGCTGTCGCCCCTGATTATA-GGTTGGAACATAACCCAAAGAGGCTTGAGGC
                    || || || || || ||||| || ||||-||||+||||| || |||||||||||||||||
Sbjct 2577          ATTATCCATGCAGTGGCCCCCGACTATAGGGTT-GAACAGAATCCAAAGAGGCTTGAGGC

Query 2633          TGCTTATCGGGAAACTTGCTCCCGCCTCGGCACCGCTGCATACCCGC-TC----CTCGGG
                     || || |||||||| |||||||| | ||| |||||||| ||||| |-||----||||||
Sbjct 2636          AGCGTACCGGGAAACCTGCTCCCGTCGCGGTACCGCTGCCTACCCACTTCTTGGCTCGGG

Query 2688          ACCGGCATATACCAGGTGCCGATCGGCCCCAGTTTTGACGCCTGGGAGCGGAACCACCGC
                     +++++||||||||||| ||  | || | ||||||||| ||||||||||| || || |||
Sbjct 2696          T-----ATATACCAGGTCCCTGTTGGTCTCAGTTTTGATGCCTGGGAGCGTAATCATCGC

Query 2748          CCCGGGGATGAGTTGTACCTTCCTGAGCTTGCTGCCAGA-TGGTTTGAGGCCAAT-AGGC
                    || ||||||||| | |||||  |||| |  ||||+||| -|||||||| || || -|+||
Sbjct 2751          CCTGGGGATGAGCTTTACCTGACTGAACCCGCTG-CAGCCTGGTTTGAAGCTAACAA-GC

Query 2806          CGACCC-GCCCGACTCTCACTATAACTGAGGATGT--TGCACGGACAGCGAATCTGGC-C
                    || | |-||| |+| || || ||||| || |||  -- +|+|| || || || || ||-|
Sbjct 2809          CGGCGCAGCCAG-CACTTACGATAACAGAAGATACGGC-C-CGCACGGCCAACCTAGCAC

Query 2862          ATATCGAGC-TTGACTCAGCC-ACAGATGTCGGCCGGGCCTGTGCCGGCTGT-CGGGTC-
                    +||  || |- ||+++| |+|-||||| || ||||| ||||| || ||||| -|   | -
Sbjct 2865          -TAGAGATCGATG---CTG-CTACAGAGGTTGGCCGTGCCTGCGCTGGCTGCACTATTAG

Query 2916          ACCCCCGG-CGTTGTTCAGTACCAGTTTACTGCAGGTGTGCCTGGATCCGGCAAGTCCCG
                     ||   | -|+++|| || || ||||| ||||| || || || || || ||||| ||  |
Sbjct 2921          TCCTGGGATC---GTACACTATCAGTTCACTGCCGGGGTTCCGGGCTCAGGCAAATCAAG

Query 2975          CT-C-TATCACCCAA-GCCGATGTGGACGTTGTCGTGGTCCCGA-CGCGTGAGTTGCGTA
                     |-|-||+|| +|| -| +||||| || ||||| || ||||| |-| +| ||| | || |
Sbjct 2978          ATCCATA-CAG-CAGGGG-GATGTTGATGTTGTGGTTGTCCCCACCA-GGGAGCTTCGCA

Query 3031          AT-GCCTGGCGCCGTCGCGGCTTTGCTGCTTTTACCCCGCATACTGCCGCCAGAGTCACC
                    ||-| +||||| || || |||||||| || ||||| || || || || ||| | ||||| 
Sbjct 3034          ATAGT-TGGCGTCGCCGGGGCTTTGCGGCCTTTACACCCCACACGGCGGCCCGTGTCACT

Query 3089          -CAGGGGCGCCGGGTTGTCATTGATGAGGCTCCATCCCTCCCCCCTCACCTGCTGCTGCT
                    - ||| +||||| ||||| ||||| ||||| ||||||||||| || ||||||||| || |
Sbjct 3093          ATAGGC-CGCCGTGTTGTGATTGACGAGGCCCCATCCCTCCCACCGCACCTGCTGTTGTT

Query 3149          CCACATGCAGCGGGCCGCCACCGTCCACCTTCTTGGCGACCCGAACCAGATCCCAGCCAT
                     ||||||||||||||| |  | ||||| || || || ||||| ||||||||||| |||||
Sbjct 3152          ACACATGCAGCGGGCCTCTTCAGTCCATCTCCTCGGTGACCCAAACCAGATCCCCGCCAT

Query 3209          CGACTTTGAGCACGCTGGGCTCGTCCCCGCCATCAGGCCCGA-CTTAGG-CCCCACCTCC
                     || |||||||||||||| || |||||||| ||| | || ||-|||+| -|| +||  ||
Sbjct 3212          TGATTTTGAGCACGCTGGTCTGGTCCCCGCAATCCGCCCTGAGCTT-GCACCA-ACGACC

Query 3267          TGGTGGCATGTTACCCATCGCTGGCCTGCGGATGTATGCGAGCTCATCCGTGGTGCATAC
                    ||||||||||| || || ||||| || || |||||||| || || || || || || |||
Sbjct 3270          TGGTGGCATGTAACACACCGCTGCCCAGCTGATGTATGTGAACTTATACGCGGGGCCTAC

Query 3327          CCC-ATGATCCAGACCACTAGCCGGGTTCTCCGTTCGTTGTTCTGGGGTGAGCCTGCCGT
                    || -| +||||||||||| |||||||| || || ||  ||||||||  ||| || ||  |
Sbjct 3330          CCTAAA-ATCCAGACCACGAGCCGGGTGCTACGGTCTCTGTTCTGGAATGAACCGGCTAT

Query 3386          CGGGCAGAAACTAGTGTTCACCCAGGCGGCC-AAGCCCGCCAACCCCGGCT-CAGTGACG
                    ||| ||||| ||||| ||||| ||||| || -|||| +|||||+||| | |-|| | || 
Sbjct 3389          CGGCCAGAAGCTAGTCTTCACGCAGGCCGCTAAAGCT-GCCAA-CCCTGGTGCAATTACA

Query 3444          GTCCACGAGGCGCAGGGCGCTACCTACACGGAGACCACTATTATTGCCACAGCAGATGCC
                    |||||||| || ||||||||||| | ||| |||||||| ||||| || || || ||||||
Sbjct 3447          GTCCACGAAGCCCAGGGCGCTACTTTCACAGAGACCACAATTATAGCTACGGCTGATGCC

Query 3504          CGGGGCCTTATTCAGTCGTCTCGGGCTCATGCCATTGTTGCTCTGACGCGCCACACTGAG
                     |||| || || ||||| || || |||||||| || ||||| || || |||||||| |||
Sbjct 3507          AGGGGTCTCATCCAGTCATCCCGAGCTCATGCTATAGTTGCACTCACCCGCCACACAGAG

Query 3564          AAGTGCGTCATCATTGACGCACCAGGCCTGCTT-CGCGAGGTGGGCATCTCCGATGCAAT
                    | |||||| ||  | || || || ||  ||+||-|| ||||| ||||| || ||||  ||
Sbjct 3567          AGGTGCGTTATTTTAGATGCCCCTGGTTTG-TTACGTGAGGTCGGCATATCTGATGTGAT

Query 3623          CGTTAATAACTTTTTCCTCGCTGGTGGCGAAATTGGTCACCAGCGCCCATCAGTTATTCC
                    |||||| ||||| |||||||||||||| ||  | || || || ||||| || || || ||
Sbjct 3626          CGTTAACAACTTCTTCCTCGCTGGTGGGGAGGTGGGCCATCACCGCCCCTCTGTGATACC

Query 3683          CCGTGGCAACCCTGACGCCAATGTTGACACCCTGGCTGCCTTCCCGCCGTCTTGCCAGAT
                    ||||||||||||||||   ||  |||| ||| |    ||||||||||||||||| |||||
Sbjct 3686          CCGTGGCAACCCTGACCAGAACCTTGAGACCTTACAGGCCTTCCCGCCGTCTTGTCAGAT

Query 3743          TAGTGCCTTCCATCAGTTGGCTGAGGAGCTTGGCCACAGACCTGTCCCTGTTGCAGCTGT
                     ||||| | ||||||| ||||||||||| | |||||| | || |  |||||||| || ||
Sbjct 3746          CAGTGCTTACCATCAGCTGGCTGAGGAGTTAGGCCACCGCCCGGCTCCTGTTGCCGCCGT

Query 3803          TCTACCACCCTGCCCCGAGCTCGAACAGGGCCTTCTCTACCTGCCCCAGGAGCTCACCAC
                     || || ||||| ||||||||||| ||||||||  | ||| |||| |||||||| ||   
Sbjct 3806          CCTGCCCCCCTGTCCCGAGCTCGAGCAGGGCCTGTTGTACATGCCGCAGGAGCTTACAGT

Query 3863          CTGTGATAGTGTCGTA-ACATTTGAATTAACAGACATTGTGCACTGCCGCATGGCCGCCC
                     | |||||||||  | -  +|||||  | || || || || |||||||| ||||| || |
Sbjct 3866          GTCTGATAGTGTGCTGGTT-TTTGAGCTCACTGATATAGTCCACTGCCGTATGGCTGCTC

Query 3922          CGAGCCAGCGCAAGGCCGTGCTGTCCACACTCGTGGGCCGCTACGGCGGTC--GCACAAA
                    | || ||||| |||||||| || || ||||| |||||  | || ||| || -- | +|||
Sbjct 3925          CAAGTCAGCGGAAGGCCGTCCTCTCAACACTTGTGGGGAGGTATGGCCGTAAGACG-AAA

Query 3980          GCTCTACAATGCTTCC-CACTCTGATGTTCGCGACTCTCTCGCC-CGTTTTATCCCGGCC
                    +|| ||  | ||  +|-|| || ||||| || || || || || - ||| +|||||  +|
Sbjct 3983          -CTGTATGAGGCAG-CTCATTCAGATGTCCGTGAGTCCCTAGCTAGGTTC-ATCCCCA-C

Query 4038          AT-T-GGCCCCGTACAGGTT-ACAACTTGTGAATTGTACGAGCTAGTGGAGGCCATGGTC
                    +|-|-|| || || ||||  - |+|| ||||| || ||||| || || || || ||||| 
Sbjct 4039          -TATCGGACCTGTCCAGGCCACC-ACGTGTGAGTTATACGAACTGGTTGAAGCTATGGTG

Query 4095          GAGAAGGGCCAGGATGGCTCCGCCGTCCTTGAGCTTGATCTTTGCAACCGTGACGTGTC-
                    || ||||||||||| ||||| |||||||| ||||||||||| ||||| || || || ||-
Sbjct 4098          GAAAAGGGCCAGGACGGCTCTGCCGTCCTGGAGCTTGATCTATGCAATCGCGATGTTTCG

Query 4154          CAGGATCACCTTCTTCCAGAAAGATTGTAACAAGTTCACCACAGGTGAGACCATTGCCCA
                    |+| || ||||| ||||||||||| ||||| ||||| || || ||||||||||| |||||
Sbjct 4158          C-GTATAACCTTTTTCCAGAAAGACTGTAATAAGTTTACGACTGGTGAGACCATCGCCCA

Query 4214          TGGTAAAGTGGGCCAGGGCATCTCGGCCTGGAGCAAGACCTTCTGCGCCCTCTTTGGCCC
                    ||| || || ||||| || || ||||||||||| ||||||||||| ||| | ||||||||
Sbjct 4217          TGGCAAGGTTGGCCAAGGTATATCGGCCTGGAGTAAGACCTTCTGTGCCTTGTTTGGCCC

Query 4274          TTGGTTCCGCGCTATTGAGAAGGCTATTCTGGCCCTGCT--C-CCTCAGGGTGTGTTTTA
                     |||||||| || ||||| || |  ||  ||||||||||--|-|||+| ++  | || ||
Sbjct 4277          GTGGTTCCGTGCCATTGAAAAAGAAATATTGGCCCTGCTCCCGCCT-AA--CATTTTCTA

Query 4331          CGGTGATGCCTT-TGATGACACCGTC-TT--CTCGG-CG-GCT-GTGGCCGCAGCAAAGG
                    ||| || |+|||-||| ||  | || -||--| |||-||-|  -|+||++|||| +++| 
Sbjct 4334          CGGCGACG-CTTATGAGGAGTCGGTGTTTGCCGCGGCCGTGTCCG-GG--GCAGG---GT

Query 4384          CATCCATGGTGTTTGAGAATGACTTTTCTGAGTTTGACTCCACCCAGAATAACTTTTCTC
                    | | |||||| || ||||||||||||||||| ||||||   || ||||| || || || |
Sbjct 4387          CTTGCATGGTATTCGAGAATGACTTTTCTGAATTTGACAGTACTCAGAACAATTTCTCCC

Query 4444          TGGGTCTAG-A-GTGTGCTATTATGGAGGAGTGTGGGATGCCGCAGTGGCTCATCCGCCT
                    | || || |-|-| ||| ++||||||||||||| || ||||| || ||||| ||  |  |
Sbjct 4447          TTGGCCTTGAATGCGTGG--TTATGGAGGAGTGCGGTATGCCTCAATGGCTAATTAGGTT

Query 4502          GTATCACCTTATAAGGTCTGCGTGGATCTTGCAGGCCCCGAAGGAGTCTCTGCGAGGGTT
                    |||||||||  |  |||| || |||||  ||||||| ||||||||||||||   ||| ||
Sbjct 4505          GTATCACCTGGTTCGGTCAGCCTGGATTCTGCAGGCGCCGAAGGAGTCTCTTAAAGGTTT

Query 4562          TTGGAAGAAACACTCCGGTGAGCCCGGCACTCTTCTATGGAATACTGTCTGGAATATGGC
                    ||||||||| || || ||||||||  |||| ||||| ||||| || || |||||||||||
Sbjct 4565          TTGGAAGAAGCATTCTGGTGAGCCTAGCACCCTTCTTTGGAACACCGTTTGGAATATGGC

Query 4622          CGTTAT-TACCCACTGTTATGACTTCCGCGATTTTCAGGTGGCTGCCTTTAAAGGTGATG
                      | ||- +| || || ||||| || |||||||| | ||| || |||||||| |||||||
Sbjct 4625          GATCATAG-CACATTGCTATGAGTTTCGCGATTTCCGGGTTGCCGCCTTTAAGGGTGATG

Query 4681          ATTCGATAGTGCTTTGCAGTGAGTATCGTCAGAGT--CC--AGGAGC--TGCTGTCCTGA
                    ||||| | || || || |  || || || ||||||--  --  |+||-- +|++|  ++|
Sbjct 4684          ATTCGGTGGTCCTCTGTACCGACTACCGACAGAGTCGTAATGCG-GCAAC-C--TTA--A

Query 4735          TCGCCGGCTGT-GGCTTGAAGTTGAAGGTAGATTTCCGCCCGA-TCGGTTTGTATGCAGG
                    | || ||||||-|||||+||||||||||| || | ||| || |-| || +||||||| ||
Sbjct 4738          TTGCAGGCTGTGGGCTT-AAGTTGAAGGTTGACTACCGTCCTATTGGGC-TGTATGCCGG

Query 4793          TGTTGTGGTGGCCCCCGGCCTTGGCG-CGCTCCCTGATGTTGTGCGCTTCGCCGGCCGGC
                    ||| ||||||||||||||+||||| |-|||| |||||||| ||||| || || || ||||
Sbjct 4796          TGTGGTGGTGGCCCCCGG-CTTGGGGACGCTGCCTGATGTAGTGCGATTTGCTGGTCGGC

Query 4851          -TTACCGAGAAGAATTGGGGCCCTGGCCCTGAGCGGGCGGAGCAGCTCCGCCTCGCTG-T
                    - |+| || ||||| |||||||| ||||| ||||| || |||||||| || || || |- 
Sbjct 4855          TGT-CTGAAAAGAACTGGGGCCCCGGCCCAGAGCGTGCTGAGCAGCTGCGTCTTGCCGTC

Query 4910          TAGTGATTTCCTCCGCAAGC-TCACGAATGTAGCTCAGATGTGTGTGGATGTTGTTTCCC
                    |+||||||| |||||+| | -| |||||||| || ||| | ||||| |||||||| ||||
Sbjct 4914          T-GTGATTTTCTCCG-AGGGTTAACGAATGTTGCGCAGGTCTGTGTTGATGTTGTGTCCC

Query 4969          GTGTTTATGGGGTTTCCCCTGGACTCGTTCATAACCTGATTGGCATGCTACAGGCTGTTG
                    ||||||| || ||    ||||| || || |||||||| ||||||||||| ||  |  |||
Sbjct 4972          GTGTTTACGGAGTCAGTCCTGGGCTGGTACATAACCTTATTGGCATGCTGCAAACCATTG

Query 5029          CTGATGGCAAGGCACATTTCACTGAGTCAGTAAAACCAGTGCTCGACTTGACAAATTCAA
                    ||||||||||||| ||||| || ||| |  ||||||| ||||| ||| | ||||| || |
Sbjct 5032          CTGATGGCAAGGCCCATTTTACAGAGACTATAAAACCTGTGCTTGACCTCACAAACTCCA

Query 5089          TC-TTGTGTCGGGTGGAATGAATAACATGTCTTTTGCTGCGCCCATGGGTTCGCGACCAT
                    ||-|  +  |||||||||||||||||||||||  |||  |||||||||| |++|+|||||
Sbjct 5092          TCATAC-AACGGGTGGAATGAATAACATGTCTCGTGCATCGCCCATGGGAT--C-ACCAT

Query 5148          GCGCCCTCGGCCTATTTTGTTGCTGCTCCTCATGTTTTTGCCTATGCTGCCCGCGCCACC
                    ||||||| || || || |||||||| || || || |||||||||||||||||||||||||
Sbjct 5148          GCGCCCTAGGGCTGTTCTGTTGCTGTTCTTCGTGCTTTTGCCTATGCTGCCCGCGCCACC

Query 5208          GCCCGGTCAGCCGTCTGGCCGCCGTCGTGGGCGGCGCAGCGGCGGTTCCGGCGGTGGTTT
                    | |||| ||||||||||||||||||||||||||||||||||||||| ||||| |||||||
Sbjct 5208          GGCCGGCCAGCCGTCTGGCCGCCGTCGTGGGCGGCGCAGCGGCGGTGCCGGCAGTGGTTT

Query 5268          CTGGGGTGACCGGGTTGATTCTCAGCCCTTCGCAATCCCCTATATTCATCCAACCAACCC
                    |||||||||| ||||||||||||||||||||||  |||||||||||||||||||||||||
Sbjct 5268          CTGGGGTGACAGGGTTGATTCTCAGCCCTTCGCCCTCCCCTATATTCATCCAACCAACCC

Query 5328          CTTCGCCCCCGATGTCA-C-CGCTGCGGCCGGGGCTGGACCTC-GTG-TTCGCCAACCCG
                    ||||||| |||||||| - -| |+ +  |||||||||||+ ||-|+ - ||| ||+ |||
Sbjct 5328          CTTCGCCGCCGATGTCGTTTCAC-A-ATCCGGGGCTGGA-GTCCG-CCCTCGGCA-GCCG

Query 5384          CCCGACCAC-TCGGCTCCGCTTGGCGTGACCAGGCCCAGCGCCCCGCCGTTGCCTCACGT
                    |||  || |-| ||||||||||||||||||||| ||||||||||| ||| |||| | |||
Sbjct 5383          CCCCGCCCCCTTGGCTCCGCTTGGCGTGACCAGTCCCAGCGCCCCCCCGCTGCCCCCCGT

Query 5443          CGTAGACCTACCACAGCTGGGGCCGCGCCGCTAACCGC-GGT--CGCTCCGGC-CCATGA
                    ||| || || || |||||||||| |||||||| || ||- +|--|++ || ||-|| |||
Sbjct 5443          CGTCGATCTGCCCCAGCTGGGGCTGCGCCGCTGACTGCTA-TATC--ACCAGCTCCCTGA

Query 5499          CAC-CCCGCCAGTGCCTGATGTCGACTCCCGCGGCGCCATCTTGCGCCGGCAGTATAACC
                     ||- ||+|| || |||||||| ||||| || || || ||  ||||||||||||| ||||
Sbjct 5499          TACAGCC-CCTGTACCTGATGTTGACTCTCGTGGTGCTATTCTGCGCCGGCAGTACAACC

Query 5558          TATCAACATCTCCCC--TTACCTCTTCCGTGGCCACCGGCACTAACCTGGTTCTTTATGC
                    | ||+ +|  |||||--|||| || || || ||| | || || ||  ||||||| |||||
Sbjct 5558          TGTC-C-ACGTCCCCGCTTACGTCATCTGTCGCCTCGGGTACCAATTTGGTTCTCTATGC

Query 5616          CGCCCCTCTT-AGTCCGCTTTTACCCCTTCAGGACGGCACCAATACCCATATAATGGCCA
                     |||||+ ||-|  || |||||||||||||||||||||||||| |||||||| ||||| |
Sbjct 5616          TGCCCC-ATTGAACCCACTTTTACCCCTTCAGGACGGCACCAACACCCATATCATGGCTA

Query 5675          CGGAAGCTTCTAATTATGCCCAGTACCGGGTTGCCCGTGCCACAATCCGTTACCGCCCGC
                    | || || |||||||| |||||||||||||| || || ||||||||||||||||||||||
Sbjct 5675          CTGAGGCATCTAATTACGCCCAGTACCGGGTGGCTCGAGCCACAATCCGTTACCGCCCGC

Query 5735          TGGTCCCCAATGCTGTCGGCGGTTACGCCATCTCCATCTCATTCTGGCCACAGACCACCA
                    |||| || |||||||| || || || || ||||| || || || ||||| ||||| ||||
Sbjct 5735          TGGTGCCAAATGCTGTTGGTGGCTATGCTATCTCTATTTCTTTTTGGCCCCAGACAACCA

Query 5795          CCACCCCGACGTCCGTTGATATGAATTCAATAACCTCGACGGATGTTCGTATTTTAGTCC
                    | ||||| || || |||||||||||||| || || || || |||||| | ||||| ||||
Sbjct 5795          CTACCCCTACTTCTGTTGATATGAATTCTATTACTTCTACTGATGTTAGGATTTTGGTCC

Query 5855          AGCCCGGCATAGCCTCTGAGCTTG-TGATCCCAAGTGAGCGCCTACACTATCGTAACCAA
                    |||| || || |||||||||+|||-| ||||| |||||||| || ||||||||||| |||
Sbjct 5855          AGCCTGGTATTGCCTCTGAG-TTGGTTATCCCCAGTGAGCGTCTTCACTATCGTAATCAA

Query 5914          GGCTGGCGCTCCGTCGAGACCTCTGGGGTGGCTGAGGAGGAGGCTACCTCTGGTCTTGTT
                    || |||||||| || |||||| | || || || |||||||||||||||||||| || || 
Sbjct 5914          GGGTGGCGCTCTGTTGAGACCACGGGTGTCGCCGAGGAGGAGGCTACCTCTGGCCTGGTA

Query 5974          ATGCTTTGCATACATGGCT-CACTCGTAAATTCCTATACTAATACACCCTATACCGGTGC
                    |||||||| || |||||+|-| |  || ||||| ||||| |||||||| ||||| || ||
Sbjct 5974          ATGCTTTGTATTCATGG-TTCGCCAGTCAATTCATATACAAATACACCTTATACTGGGGC

Query 6033          CCTCGGGCTGT-TGGACTTTGCCCTTGAGCTTGAGTTTCGCAACCTT-ACCCCCGGTAAC
                     || |||||+|-| || |||||  | |||||||| ||| | ||+ ||-|| || || |||
Sbjct 6033          ACTGGGGCT-TCTTGATTTTGCATTGGAGCTTGAATTTAGGAA-TTTGACACCTGGGAAC

Query 6091          ACCAATACGCGGGTCTCCCGTTATTCCAGCACTGCTCGCCACCGCCTTCGTCGCGGTGCG
                    |||||||| || || ||||| ||| ||||||| || || ||||| || || || ||||| 
Sbjct 6091          ACCAATACCCGTGTATCCCGATATACCAGCACAGCCCGTCACCGGCTGCGCCGTGGTGCC

Query 6151          GACGGGACTGCCGAGCTCACCACCACGGCTGCTACCCGCTTTATGAAGGACCTCTATTTT
                    || ||||| || ||||| ||||| ||||| || || || ||||||||||||||  |||| 
Sbjct 6151          GATGGGACCGCTGAGCTTACCACTACGGCGGCCACACGTTTTATGAAGGACCTGCATTTC

Query 6211          ACTAGTACTAATGGTGTCGGTGAGATCGGCCGCGGGATAGCCCTCACCCTGTTCAACCTT
                    ||  |||| ||||| ||||||||| | ||||| || || ||||| || ||||| || |||
Sbjct 6211          ACCGGTACGAATGGAGTCGGTGAGGTGGGCCGAGGTATTGCCCTGACACTGTTTAATCTT

Query 6271          GCTGACACTCTGCTTGGCGGCCTGCCGACAGAATTGATTTCGTCGGCTGGTGGCCAGCTG
                    |||||||| || || || ||  |||||||||||||||||||||||||||| |||||| ||
Sbjct 6271          GCTGACACGCTTCTCGGTGGTTTGCCGACAGAATTGATTTCGTCGGCTGGGGGCCAGTTG

Query 6331          TTCTACTCCCGTCCCGTTGTCTCAGCCAATGGCGAGCCGACTGTTAAGTTGTATACATCT
                    ||||||||||| || || |||||||||||||||||||||||||| ||| | |||||||||
Sbjct 6331          TTCTACTCCCGCCCTGTCGTCTCAGCCAATGGCGAGCCGACTGTAAAGCTATATACATCT

Query 6391          GTAGAGAATGCTCAGCAGGATAAGGGTATTGCAATCCCGCATGACATTGACCTCGGAGAA
                    || |||||||| |||||||||||||||||  | |||||||||||||| |||||||| || 
Sbjct 6391          GTTGAGAATGCGCAGCAGGATAAGGGTATCACCATCCCGCATGACATAGACCTCGGTGAC

Query 6451          TCTCGTGTGGTTATTCAGGATTATGATAACCAACATGAACAAGATCGGCCGACGCCTTCT
                    || ||||||||||| |||||||||||||||||||| || || |||||||| || ||||| 
Sbjct 6451          TCCCGTGTGGTTATCCAGGATTATGATAACCAACACGAGCAGGATCGGCCTACTCCTTCA

Query 6511          CCAGCCCCATCGCGCCCTTTCTCTGTCCTTCGAGCTAATGATGTGCTT-TGGCTCTCTCT
                    || ||||| || || ||||| || || ||||| || ||||||||+ ||-||||| |||||
Sbjct 6511          CCTGCCCCCTCTCGTCCTTTTTCAGTTCTTCGTGCCAATGATGT-TTTGTGGCTTTCTCT

Query 6570          CACCGCTGCCGAGTATGACCAGTCCACTTATGGCTCTTCGACTGGCCCAGTTTATGTTTC
                    ||| ||||| |||||||| ||| | || ||||| || || ||   |||++|++||||+ +
Sbjct 6570          CACTGCTGCTGAGTATGATCAGACTACGTATGGGTCATCCACCAACCC--T--ATGT-A-

Query 6630          TGACTC---T---GTGACCTTGGTTAATGTTGCGACCGGCGCGCAGGCCGTTGCCCGGTC
                    || |||---|---|| || || |||||||| || || || || ||||| || ||||| ||
Sbjct 6624          TGTCTCGGATACAGTCACATTTGTTAATGTGGCCACTGGTGCTCAGGCTGTCGCCCGTTC

Query 6684          GCTCGATTGGACCAAGGTCACACTTGACGGTCGCCCCCTCTCCACCATCCAGCAGTACTC
                     || |||||| |||| || ||  | ||||| ||||||||  | || || |||||||| ||
Sbjct 6684          CCTTGATTGGTCCAAAGTTACTTTGGACGGCCGCCCCCTTACTACTATTCAGCAGTATTC

Query 6744          GAAGACCTTCTTTGTCCTGCCGCTCCGCGGTAAGCTCTCTTTCTGGGAGGCAGGCACAAC
                     ||||| |||| |||||| ||||||||||||||| | ||||||||||| || ||||| ||
Sbjct 6744          TAAGACATTCTATGTCCTCCCGCTCCGCGGTAAGTTGTCTTTCTGGGAAGCTGGCACGAC

Query 6804          TAAAGCCGGGTACCCTTATAATTATAACACCACTGCTAGCGACCAACTGCTTGTCGAGAA
                     || || || ||||| |||||||||||||| || || || || ||| | || || |||||
Sbjct 6804          CAAGGCTGGCTACCCCTATAATTATAACACAACCGCCAGTGATCAAATTCTAGTTGAGAA

Query 6864          TGCCGCCGGGCACCGGGTCGCTATTTCCACTTACACCACTAGCCTGGGTGCTGGTCCCGT
                     || ||||| ||||| || ||||| || ||||||||||||||||||||||| || ||   
Sbjct 6864          CGCGGCCGGCCACCGTGTTGCTATCTCTACTTACACCACTAGCCTGGGTGCCGGCCCTAC

Query 6924          CTCCATTTCTGCGGTTGCCGTTTTAGCCCCCCACTCTGCGCTAGC-ATTGCTTGAGGATA
                    |||||||||||||||||  ||  ||||||| ||||| || || ||- ||+||||||||||
Sbjct 6924          CTCCATTTCTGCGGTTGGTGTGCTAGCCCCGCACTCAGCTCTCGCCGTT-CTTGAGGATA

Query 6983          CCTTGGACTACCCTGCCCGCGCCCATACTTTTGATGATTTCTGCCCAGAGTGCCGCCCCC
                    |    || ||||| ||||||||||| |||||||||||||||||||| || || ||| |||
Sbjct 6983          CTGCCGATTACCCCGCCCGCGCCCACACTTTTGATGATTTCTGCCCTGAATGTCGCACCC

Query 7043          TTGGCCTTCAGGGCTGCGCTTTCCAGTCTACTGTCGCTGAGCTTCAGCGCCTTAAGATGA
                    ||||  | ||||| || ||||| |||||||||||||||||||||||||||||||| ||||
Sbjct 7043          TTGGATTACAGGGTTGTGCTTTTCAGTCTACTGTCGCTGAGCTTCAGCGCCTTAAAATGA

Query 7103          AGGTGGGTAAAACTCGGGAGTTGTAGTTTATTTGCTTGTGC---CCCCCTTCTTTCTGTT
                    |||| |||||||| |||||||  ||+ ||| ||+|||+ +|--- |||| |+|  | |||
Sbjct 7103          AGGTAGGTAAAACCCGGGAGTCCTA-ATTAATT-CTT-C-CTGTACCCCCT-TCGCAGTT

Query 7160          GCTTATTTCTCATTTCTGCGTT
                    |||| | ||| ||||||   ||
Sbjct 7158          GCTTTTGTCTTATTTCTTTTTT
