# Supplementary material for: Pairwise Heuristic Sequence Alignment Algorithm Based on Deep Reinforcement Learning
Source: IEEE Open J Eng Med Biol. 2021 Jan 29;2:36–43. doi: 10.1109/OJEMB.2021.3055424 (PMC8901008; doi:10.1109/OJEMB.2021.3055424)
Supplement: Three supplementary materials are attached to the submitted manuscript. First, we offer the detailed process of the DQNalign in Supplementary material S1. Then, the additional figures and tables are listed in the Supplementary material S2. Finally, the alignment results of the DQNalign are attached  [file ojemb-3055424-mm.zip › OJEMB-3055424-MM/10022021082020_DQNalignOJEMB20210126SupplementaryS3/Supplementary S3/HEV_DDDQN/result20200712173946_0_26.txt]

DQNalign Project v1.0
Pairwise alignment algorithm with deep reinforcement learning based heuristic alignment agent
Sequence 1 : HEV_0, length : 7207
Sequence 2 : HEV_26, length : 7230

Alignment results:
Exact matches: 5447
Gaps: 509

Query 1             GGCAGACCACATATGTGGTCGATGCCATGGAGGCCCATCAGTTTATTAAGGCTCCTGGCA
                    |||||||||| |||||||||||||||||||||||||| ||||| ||||||||||||||||
Sbjct 0             GGCAGACCACGTATGTGGTCGATGCCATGGAGGCCCACCAGTTCATTAAGGCTCCTGGCA

Query 61            TCACTACTGCTATTGAGCAGGCTGCTCTAGCAGCGGCCAACTCTGCCCTGGCGAATGCTG
                    | |||||||| || |||||||||||||| || ||||||||||| ||| ||||||||||||
Sbjct 60            TTACTACTGCCATAGAGCAGGCTGCTCTGGCTGCGGCCAACTCCGCCTTGGCGAATGCTG

Query 121           TGGTAGTTAGGCCTTTTCTCTCTCACC-AGCAGATTGAGATCCTCATTAACCTAATGCAA
                    |||| ||| |||| ||| | |||| | -|+|| |  |||||||| |||||  | ||||||
Sbjct 120           TGGTGGTTCGGCCGTTTTTGTCTCGCGTA-CAAACCGAGATCCTTATTAATTTGATGCAA

Query 180           CCTCGCCAGCTTGTTTTCCGCCCCGAGGTTTTCTGGAATCATCCCATCCAGCGTGTCATC
                    || || ||| | ||||||||||| |||||  | ||||| ||||| || ||| | || || 
Sbjct 179           CCCCGGCAGTTGGTTTTCCGCCCTGAGGTGCTTTGGAACCATCCTATTCAGAGGGTTATA

Query 240           CATAACG-AGCTGGAGCTTTACTGCCGCGCCCGCTCCGGCCGCTGTCTTGAAATTGGCGC
                    || || |-|    || |  |||||||| |||||  |||| || || || || ||||| ||
Sbjct 239           CACAATGAATT-AGAACAGTACTGCCGGGCCCGGGCCGGTCGTTGCCTGGAGATTGGGGC

Query 299           CCATCCCCGCTCAATAAATGATAATCCTAATGTGGTCCACCGCTGCTTCCTCCGCCCTGT
                     |||||  | || || |||||||| || |||||  | ||||| || || ||| | || ||
Sbjct 298           TCATCCAAGATCTATTAATGATAACCCCAATGTTTTGCACCGGTGTTTTCTCAGGCCGGT

Query 359           T--GGGCGTGATGTTCAGCGCTGGTATACTGCTCCCACTCGCGGGCCGGCTGCTAATTGC
                     --  |+|+|| || |||||||||||| |||| ||||| ||||| || || || || |||
Sbjct 358           CGGTAG-G-GACGTCCAGCGCTGGTATTCTGCCCCCACCCGCGGCCCTGCAGCCAACTGC

Query 417           CGGCGTTCCGCGCTGCGCGGGCTTCCCGCTG-CTGACCGCACTTACTGCCTCGACGGGTT
                    || || || ||  |||| || || ||| |||-|+||||||||||||||  | || || ||
Sbjct 416           CGCCGCTCTGCATTGCGTGGCCTCCCCCCTGTC-GACCGCACTTACTGTTTTGATGGATT

Query 476           TTCTGGCTGTAACTTTC-CCGCCGAGACTGGCATCGCCCTCTACTCCCTTCATGATATGT
                    |||  | ||| +|||||-|||| ||||| ||| | ||||| ||||| || |||||  |+|
Sbjct 475           TTCCAGTTGTG-CTTTCGCCGCAGAGACCGGCGTGGCCCTTTACTCTCTACATGACCT-T

Query 535           CA-CCATCTGATGTCGCCGAGGCCATGTTCCGCCATGGTATGACGCGGCTCTATGCCGCC
                      -||| ||||||| || ||||| |||  ||||||||| ||||| || || ||||| || 
Sbjct 533           TGGCCAGCTGATGTTGCGGAGGCTATGGCCCGCCATGGAATGACACGTCTTTATGCTGCA

Query 594           CTCCATCTTCCG-CCTGAGGTCCTGCTGCCCCCTGGCACATATCGCAC-C-CGCATCGTA
                    ||||| || || -||+|||||  || | || || || || ||+|+|||-|   |+|||||
Sbjct 593           CTCCACCTCCCTCCC-GAGGTGTTGTTACCACCCGGTACTTA-C-CACACAACC-TCGTA

Query 650           TTTGCTAATTCATGACGGT-AG-GCGCGTTG-TGGTGACGTATGAGGGTGATACTAGTGC
                    | | || || |||||||| -| -| ||++||-|+||||| ||||| ||||||||||||||
Sbjct 649           TCTTCTGATCCATGACGGCAACCGTGC--TGTT-GTGACTTATGAAGGTGATACTAGTGC

Query 707           TGGTTACAACCACGATGTCTCCA-ACTTGCG-CTCCTGGATTAGAACCAC--CAAG-GTT
                     ||||||||||| || || ||||-||||+||-   +|||||| | || ||-- || -|||
Sbjct 706           AGGTTACAACCATGACGTTTCCATACTT-CGTGCA-TGGATTCGCACGACTAAAATAGTT

Query 761           TACCGGAGACCATCCCCTCGTTATCGAGCGGGTTAGGGCCATTGGCTGCCACTTTGTTCT
                      + +++||||||||  | ||||| ||||| ||  |||| ||||| || || ||||| ||
Sbjct 764           GG-T---GACCATCCGTTGGTTATAGAGCGTGTGCGGGCTATTGGTTGTCATTTTGTGCT

Query 821           CTTGCTCACGGCAGCCCCGGAGCCATCACCTATGCCTTATGTTCCTTACCCCCGGTCTAC
                      ||||||| || ||||| |||||||| || |||||||| || ||||||||||| || ||
Sbjct 820           GCTGCTCACCGCGGCCCCTGAGCCATCGCCCATGCCTTACGTCCCTTACCCCCGTTCCAC

Query 881           CGAGGTCTATGTCCGATCGATCTTCGGCCCGGGTGGCACCCCTTCCTTA-TTCCCA-ACC
                     ||||| ||||||||||| || || ||||| |||||| |||| ||||| -||||  -| |
Sbjct 880           GGAGGTGTATGTCCGATCTATATTTGGCCCTGGTGGCTCCCCATCCTTGTTTCCGTCAGC

Query 939           TCATGCTCCACTAAGTCGACCTTCCATGCTGTCCCTGCCCATATTTGGGACCGTCTTATG
                    |++||||| || || || |||||||||||||| || |  || || |||||||| ||||||
Sbjct 940           T--TGCTCTACAAAATCTACCTTCCATGCTGTTCCAGTTCACATATGGGACCGGCTTATG

Query 999           CTGTTCGGGGCCACCTTGGATGACCAAGCCTTTTGCTGCTCCCGTTTAATGACCTACCTT
                    || || || ||||||||||| ||||| || ||||||||||| ||  | ||||| ||||| 
Sbjct 998           CTTTTTGGTGCCACCTTGGACGACCAGGCGTTTTGCTGCTCACGGCTCATGACATACCTC

Query 1059          CGCGGCATTAGCTACAAGGTCACTGTTGGTACCCTTGTGGCTAATGAAGGCTGGAATGCC
                    || |||||||||||||| |||||||| ||| | ||||| |||||||| || |||||||||
Sbjct 1058          CGTGGCATTAGCTACAAAGTCACTGTCGGTGCGCTTGTTGCTAATGAGGGGTGGAATGCC

Query 1119          TCTGAGGACGCCCTCACAGCTGTTATCACTGCCGCCTACCTTACCATTTGCCACCAGCGG
                    ||||| || |||||||| || || |||||||| |||||| | ||||| || |||||||| 
Sbjct 1118          TCTGAAGATGCCCTCACCGCAGTAATCACTGCAGCCTACTTGACCATCTGTCACCAGCGC

Query 1179          TATCTCCGCACCCAGGCTATATCCAAGGGGATGCGTCGTCTGGAACGGGAGCATGCCCAG
                    || ||||| |||||||| ||||| ||||| ||||| ||  ||||    ||||| ||||||
Sbjct 1178          TACCTCCGTACCCAGGCGATATCTAAGGGTATGCGCCGGTTGGAGGTTGAGCACGCCCAG

Query 1239          AAGTTTATAACACGCCTCTACAGCTGGCTCTTCGAGAAGTCCGGCCGTGATTACATCCCT
                    |||||||| ||| | || ||||||||| | || |||||||| || ||||| |||||||| 
Sbjct 1238          AAGTTTATTACAAGACTTTACAGCTGGTTATTTGAGAAGTCTGGTCGTGACTACATCCCC

Query 1299          GGCCGTCAGTTGGAGTTCTACGCCCAGTGCAGGCGCTGGCTCTCCGCCGGCTTTCATCTT
                    ||||| ||  |  ||||||| ||||||||| |||| ||||| || || |||||||| || 
Sbjct 1298          GGCCGCCAACTTCAGTTCTATGCCCAGTGCCGGCGGTGGCTATCTGCGGGCTTTCACCTA

Query 1359          GA-TCCACGGGTGTTGGTTTTTGACGAGTCGGCCCCCTGCCATTGTAGGACCGCGATC-C
                    ||- |||+| ||| | || ||||| ||||| |  |||||||  ||||||||     | - 
Sbjct 1358          GACCCCA-GAGTGCTCGTCTTTGATGAGTCAGTGCCCTGCCGCTGTAGGACTTTCTTAAA

Query 1417          GTAAGGC-GCT-CTCAAAGTTTTGCTGCTTCATGAAGTGGCTTGGTCAGGAGTGCACCTG
                    |+|||| -|| - |+|||+|| || |||||||||  |||| | || |||||||| || ||
Sbjct 1417          G-AAGGTTGCGGGT-AAA-TTCTGTTGCTTCATGCGGTGGTTAGGGCAGGAGTGTACTTG

Query 1475          CTTCCTTC-AGCCTGCAGAAGGCGCCGTGTCGGCGACCAGGGTCATGATAATGAAGCCTA
                    +|| ||| -| || || || |||||   || ||||| || || ||||||||||| || ||
Sbjct 1473          -TTTCTTAGAACCAGCTGAGGGCGCTTAGTTGGCGATCAAGGCCATGATAATGAGGCTTA

Query 1532          TGAGGGGTCCGATGTTGACCCTGCTGAGTCCGC-CA-TTAG-TG-ACATATCTGGGTCCT
                    |||||| || || |||||||  || ||| | | -||- | |-||- ++++|| ||| |||
Sbjct 1531          TGAGGGTTCTGAGGTTGACCAGGCCGAGCCTGTACACCTTGATGTG----TCGGGGACCT

Query 1588          ATGTCGTCC-CTGGCACT-GCCCTCCA-ACCGCTCTACCAGGCCCTCGATC-TCCCCGCT
                    |||  ||||-| ||||| -|+| | +|- ||+||||||  ||| ||| |  -||| | |+
Sbjct 1587          ATGCTGTCCACGGGCACCAG-CTTG-AGGCC-CTCTACAGGGCACTCAACATTCCACAC-

Query 1644          GAGATTGTGGCTCGCGCGGG-CCG-GCTGACCGCCACAGTA-AA--GG-TCTCCCAGGTC
                    || ||||  ||||| || +|-|||- +| || || || || -| -- |-| +++|+ | |
Sbjct 1643          GATATTGCTGCTCGAGCT-GCCCGAT-TAACGGCTACTGTTGAGCTCGCTG---C-AGGC

Query 1698          GATGGGCG--GATC--GATTG-CGAGACCCTTCT--T-GGTAACAAAACCTTT-CGCACG
                    +   +|+ --|+||--|| ||-|| +|+|| ++|--|-|| ||||| |+||||-|| |||
Sbjct 1696          -CCC-G-ACCG-TCTGGAGTGCCGC-A-CCG--TGCTCGGGAACAAGA-CTTTCCGGACG

Query 1749          TCGTTCGT-TGACGG-GGCGGTCTTAGAGACCAATGGCCCAGAGCGCCACAATCTCTCCT
                     || |+| -||| ||-| |  ||+||||  | || ||||| ||||   |   ||| || |
Sbjct 1748          ACGGT-GACTGATGGCGCCCATC-TAGAAGCGAACGGCCCTGAGCAATATGTTCTGTCGT

Query 1807          TCGATGCCAGTCAGAGCA--CTATGGCCG-CTGG-CCCTTTCAGTCTCACCTATGC-CGC
                    ||||||||  +| |+ ||--||||||  |-| ||-||| +|+|| ||||| || | -|  
Sbjct 1806          TCGATGCCTC-CCG-CCAGTCTATGGGGGCCGGGTCCCA-T-AGCCTCACTTACGAGCTT

Query 1862          CT-CTGCAG-CTG-GGCTGGAGG-TGCG--CTATGT-TGG-CTGCCG-GGCTTGACCATC
                      -| +|+|-| |- ++|| |||-|  |--||  +|-|    +||| -| ||  |+|+|+
Sbjct 1862          ACACC-C-GCCGGCT--TGCAGGTTAAGATCTCA-TCTAATG-GCCTAGACTGCA-C-T-

Query 1912          GGGCGG-TTTTTGCCCCC---G-GTGTTTCACCCCG-GTCAGCCCCCGGC-GAGGTTACC
                    || || -||   +|||  ---|-|    + +++ +|-|+|+||| |||| -|||||  +|
Sbjct 1913          GGCCGTATTCCC-CCCTGGTGGCGCCCC-T---A-GCG-C-GCCGCCGGGGGAGGTGG-C

Query 1964          -GCCTTCTGCTCTGCCCTATACAGGTTTAACCG-TGAGGCCCAGCGCCATTCGCTGATCG
                    -|| || |||   ||||| ||||||| |||| |-| +  ||||||| |||||||||| ||
Sbjct 1963          GGCTTTTTGCAGCGCCCTCTACAGGTATAACAGATT-CACCCAGCGGCATTCGCTGACCG

Query 2023          GTAACTTATGGTTCCATCCTGAGGGACT-CATTGGCCTCTTCGCCCCGTTTTCGCCCGGG
                    |    || ||| | ||||| |||||  |-|  +||| | ||| |||| ||||| || |||
Sbjct 2022          GCGGTTTGTGGCTACATCCCGAGGGGTTGCTA-GGCGTTTTCCCCCCTTTTTCCCCTGGG

Query 2082          CATGTTTGGGAGTCGGCTAATCCATTCTGTGGCGAGAG--CACACTTTACACCCGTACTT
                    ||  |||||||||| || || || ||||| || ||| |--|+| +| || || || || |
Sbjct 2081          CACATTTGGGAGTCTGCCAACCCCTTCTGCGGTGAGGGTAC-CT-TGTATACTCGCACCT

Query 2140          GGTCGGAGGTTGATGCCGTCTCTAGT--C-CAGCCCGGCCTGA--CTTAGGTGTTTT-AT
                    |||| +|  +| +||   | ||||||--|-   |||  |||||--|+++||    + - |
Sbjct 2139          GGTCT-ACA-TC-TGGTTTTTCTAGTGACTTTTCCCCTCCTGAGGC---GGCCGC-CCCT

Query 2191          -----GTCTG--AGCCTTC--T-ATACCTAGTAGGG---CCGCCA--CGCCTACCC-TGG
                    -----| |||--  ||   --|- |+||+  +    ---|| |||--|    |   -|||
Sbjct 2192          GCACCGGCTGCCGCCCCAGGGTCGT-CC-TC-CCCCACTCCACCAGTCAGTGATATTTGG

Query 2236          C-G-----GCCCC--TC-TACCCCCCCCTGCACCGGACCCTTCCCCCCC-TCCCTCTGCC
                     -|----- || |--||- |    |||| |    |  | | + || + |- | | |  ||
Sbjct 2249          GTGTTACCACCGCTTTCAGAGGAGCCCCAGGTGGGTGCGCC-GCCT-GCACCTCCCACCC

Query 2286          CCGGCGCTTGCTGAGCCGGCTTCTGGCGCTACCGCCG-------------GG-G-CCCCG
                    |||   |+||||++++|||+++||| |+||++++++|-------------  - -|||||
Sbjct 2307          CCGAGCC-TGCT----CGG---CTGCC-CT------GCCCCACTAAACCTAACACCCCCG

Query 2331          GCCATAACTCACCAG-A---CGGCCCG---GCA-CCGCCGCCTGCTCTTCACCTACCCGG
                      | |||  || | |-|---| |||  ---|||-||||||||| || | |||||| || |
Sbjct 2352          TGCGTAAGCCAACGGCACCGCCGCCTTCTCGCACCCGCCGCCTTCTTTACACCTATCCTG

Query 2383          ATGGCTCTAA-G-GTATTCGCCGGCTCGCTGTTCGA-GTCGACATG-CACGTGGCTCGTT
                    ||||  ||||-|-|||| || +||  | ||||| ||-   || +||- | +||||| || 
Sbjct 2412          ATGGTGCTAAGGTGTATGCGG-GGTCCACTGTTTGAGTCAGAT-TGTGAT-TGGCTGGTG

Query 2439          AACGCGTCTAATGTTGGACCACCGCCCTGGCGGCGGGCTTTGCCATGCATTTTACCAAAG
                    || || |||||  + || ||| || ||||| || || || || || || |||||||+|| 
Sbjct 2468          AATGCCTCTAACC-CGGGCCATCGTCCTGGGGGTGGCCTCTGTCACGCCTTTTACC-AAC

Query 2498          GTAC-CCCGC--CTCCTTTGATGCTGCCTCT---TTTGTGATGCGCGACGGCGCG-GCC-
                    ||  -|||| --| + | |+||+|++|  ||---||| | ||||| || || +| -|+|-
Sbjct 2526          GTTTTCCCGAGGCG-TTCT-AT-C--CAACTGAATTTATTATGCGTGAGGGT-CTTG-CA

Query 2550          GCGTACACACTA--ACCCCCCG-G-CCAATAATTCACGCTGTCGCCCCTGATTATA-GGT
                    || |++++||  --   |||||-|-|| || || || || || ||||| || ||||-|||
Sbjct 2579          GCAT----ACACCTTGACCCCGCGCCCTATTATCCATGCAGTGGCCCCCGACTATAGGGT

Query 2605          TGGAACATAACCCAAAGAGGCTTGAGGCTGCTTATCGGGAAACTTGCTCCCGCCTCGGCA
                    |+|| || || ||||||||||||||||| || || || |||||||||||||||| |||||
Sbjct 2635          T-GAGCAGAATCCAAAGAGGCTTGAGGCAGCGTACCGAGAAACTTGCTCCCGCCGCGGCA

Query 2665          CCGCTGCATACCCGCTCCTCGGGACCGGCATATACCAGGTGCCGATC-GGCCCCAGTTTT
                    ||||||| || || || || ||  | || ||||||||||| ||  +|-|| |  ||||||
Sbjct 2694          CCGCTGCCTATCCACTTCTTGGCTCAGGTATATACCAGGTCCCTG-CTGGTCTTAGTTTT

Query 2724          GACGCCTGGGAGCGGAACCACCGCCCCGGGGATGAGTTGTACCTTCCTGAGCTTGCTGCC
                    || ||||||||||| ||||| ||||| || |||||| | |||||  |||| |  ||||| 
Sbjct 2753          GATGCCTGGGAGCGTAACCATCGCCCTGGCGATGAGCTTTACCTGACTGAACCCGCTGCA

Query 2784          AGATGGTTTGAGGCCAATAGGCCGACCC-GCCCGACTCTCACTATAACTGAGGATGT--T
                       |||||||| || |||| ||| || |-||| |+| || || ||||| || |||  -- 
Sbjct 2813          GCCTGGTTTGAAGCTAATAAGCCAACGCAGCCAG-CACTTACGATAACGGAAGATACAGC

Query 2841          GCACGGACAGCGAATCTGGCCA-TCGAGCTTGACT-CAGCCACAGATGTCGGCCGGGCCT
                     | |++|| || || || |+||-| ||| | ||+|-| |||||||| || ||||| || |
Sbjct 2872          TCGC--ACGGCCAACCTAG-CATTAGAGATCGA-TGCTGCCACAGACGTTGGCCGTGCTT

Query 2899          GTGCCGGCTGTCGGGTCACCCCCGGCGTTGTTCAGTACCAGTTTACTGCAGGTGTGCCTG
                    ||||||||||     | | ||||||  |||| || || ||||| ||||| || || || |
Sbjct 2928          GTGCCGGCTGCACTATTAGCCCCGGGATTGTGCATTATCAGTTCACTGCCGGGGTCCCAG

Query 2959          GATCCGGCAAGTCCCGCT-C-TATCACCCA-AGCCGATGTGGACGTTGTCGTGGTCCCGA
                    | || ||||| ||  | |-|-||+|| +||- | +||||| || ||||| || ||||| |
Sbjct 2988          GCTCAGGCAAATCAAGGTCCATA-CAG-CAGGGG-GATGTCGATGTTGTGGTTGTCCCCA

Query 3015          --CGCGTGAGTTGCGTAAT-GCCTGGCGCCGTCGCGGCTTTGCTGCTTTTACCCCGCATA
                    --||+|  | ||+|| |||-|+|||||||||||| |||||||| || ||||| || || |
Sbjct 3045          CCCG-GGAACTT-CGCAATAG-CTGGCGCCGTCGGGGCTTTGCGGCCTTTACACCCCACA

Query 3073          CTGCCGCCAGAGTCAC-CCAGGGGCGCCGGGTTGTCATTGATGAGGCTCCATCCCTCCCC
                    | || ||| | || ||-  ||| +||||| ||||| ||||| ||||| |||||||| || 
Sbjct 3102          CGGCGGCCCGTGTTACTATAGGC-CGCCGTGTTGTTATTGACGAGGCCCCATCCCTTCCA

Query 3132          CCTCACCTGCTGCTGCTCCACATGCAGCGGGCCGCCACCGTCCACCTTCTTGGCGACCCG
                    || ||| || ||||| | ||||||||||||||| || | ||||| || || || ||||| 
Sbjct 3161          CCGCACTTGTTGCTGTTACACATGCAGCGGGCCTCCTCAGTCCATCTCCTCGGTGACCCA

Query 3192          AACCAGATCCCAGCCATCGACTTTGAGCACGCTGGGCTCGTCCCCGCCATCAGGCCCGA-
                    || |||||||| ||||||||||| ||||| || || || |||||||| ||  | || ||-
Sbjct 3221          AATCAGATCCCTGCCATCGACTTCGAGCATGCCGGCCTGGTCCCCGCAATTCGCCCTGAG

Query 3251          CTTAGGCCCCACCTTCCTGGTGGCATGTTACCCATCGCTGGCCTGCGGATGTATGCGAGC
                    |||++|| ||| |   ||||||||||||||| |||||||| || || |||||||| ||||
Sbjct 3281          CTT--GCACCAACGAGCTGGTGGCATGTTACGCATCGCTGTCCGGCCGATGTATGTGAGC

Query 3310          TCATCCGTGGTGCATACCCCATGATCCAGACCACTAGCCGGGTTCTCCGTTCGTTGTTCT
                    |||| || || || ||||| |  ||||||||||| ||||| || || || ||  ||||||
Sbjct 3339          TCATACGCGGAGCCTACCCTAAAATCCAGACCACGAGCCGTGTGCTACGGTCTCTGTTCT

Query 3370          GGGGTGAGCCTGCC-GTCGGGCAGAAACTAGTGTTCACCCAGGCGGCC-AAGCCCGCCAA
                    ||  |||||| || - |+|| |||||  | || ||||| ||||| || -|||| +|||||
Sbjct 3399          GGAATGAGCCGGCTATT-GGCCAGAAGTTGGTCTTCACGCAGGCCGCTAAAGCT-GCCAA

Query 3428          CCCCGGCT-CAGTGACGGTCCACGAGGCGCAGGGCGCTACCTACACGGAGACCACTATTA
                    +||| | |-|| | |||||||| || || ||||| ||||||| ||| |||||||| ||||
Sbjct 3456          -CCCTGGTGCAATTACGGTCCATGAAGCCCAGGGTGCTACCTTCACAGAGACCACAATTA

Query 3487          TTGCCACAGCAGATGCCCGGGGCCTTATTCAGTCGTCTCGGGCTCATGCCATTGTTGCTC
                    | ||||| || |||||| |||| ||||||||||| || ||||| ||||| || ||||| |
Sbjct 3516          TAGCCACGGCTGATGCCAGGGGTCTTATTCAGTCATCCCGGGCCCATGCTATAGTTGCAC

Query 3547          TGACGCGCCACACTGAGAAGTGCGTCATCATTGACGCACCAGGCCTGCTT-CGCGAGGTG
                    | || |||||||| ||||||||||| ||  | || || || ||+ |  ||-|||||||| 
Sbjct 3576          TTACCCGCCACACAGAGAAGTGCGTTATTTTGGATGCCCCTGG-TTTGTTGCGCGAGGTC

Query 3606          GGCATCTCCGATGCAATCGTTAATAACTTTTTCCTCGCTGGTGGCGAAATTGGTCACCAG
                    ||||| || |||| ||| ||||| ||||||||||| ||||| || ||  | || || || 
Sbjct 3635          GGCATATCAGATGTAATTGTTAACAACTTTTTCCTTGCTGGCGGAGAGGTGGGCCATCAC

Query 3666          CGCCCATCAGTTATTCCCCGTGGCAACCCTGACGCCAATGTTGACACCCTGGCTGCCTTC
                    ||||| || || || || |||||||| ||||||   ||  ||||||||||    ||||||
Sbjct 3695          CGCCCCTCTGTGATACCTCGTGGCAATCCTGACCGGAACCTTGACACCCTACAGGCCTTC

Query 3726          CCGCCGTCTTGCCAGATTAGTGCCTTCCATCAGTTGGCTGAGGAGCTTGGCCACAGACCT
                    ||||| || ||||| |||||||| | ||||||||||||||||||| | |||||  | || 
Sbjct 3755          CCGCCATCCTGCCAAATTAGTGCTTACCATCAGTTGGCTGAGGAGTTAGGCCATCGCCCG

Query 3786          GTCCCTGTTGCAGCTGTTCTACCACCCTGCCCCGAGCTCGAACAGGGCCTTCTCTACCTG
                    |  |||||||| || ||| | || ||||||||||||||||| |||||| |  | ||  ||
Sbjct 3815          GCTCCTGTTGCTGCCGTTTTGCCCCCCTGCCCCGAGCTCGAGCAGGGCTTATTGTATATG

Query 3846          CCCCAGGAGCTCACCACCTGTGATAGTGTCGTA-ACATTTGAATTAACAGACATTGTGCA
                    || |||||||| ||    |  ||||||||  | -  +|||||  | || ||||| || ||
Sbjct 3875          CCACAGGAGCTTACAGTGTCCGATAGTGTGTTGGTT-TTTGAGCTCACTGACATAGTCCA

Query 3905          CTGCCGCATGGCCGCCCCGAGCCAGCGCAAGGCCGTGCTGTCCACACTCGTGGGCCGCTA
                     ||||||||||| ||||| || ||||| |||||||| || || ||||| |||||  | ||
Sbjct 3934          TTGCCGCATGGCTGCCCCAAGTCAGCGGAAGGCCGTCCTCTCAACACTTGTGGGGAGGTA

Query 3965          CGG-CGGTTCGCACAAAGCTCTACAATGCTTCCCACTCTGATGTTCGCGACTCTCTCGCC
                     ||-||     | ++||  | ||  | ||  |||| || |||||||| || ||||| || 
Sbjct 3994          TGGCCGCAAGACG--AAATTGTATGAGGCAGCCCATTCAGATGTTCGAGAGTCTCTAGCT

Query 4023          C-GTTT-TATCCCGGCCATT-GGCCCCGTACAGGTTACAACTTGT--GA-AT-TGTACGA
                     -||| -|+|||| +| |+|-|| || || ||||  || || |||--| -||-|| ||  
Sbjct 4052          AGGTTCAT-TCCCA-CTA-TCGGACCTGTCCAGGCCACCACGTGTGAGTTATATGAACTG

Query 4076          GCTAGTGGAGGCCATGGTCGAGAAGGGCCAGGATGGCTCCGCCGTCCTTGAGCTTGATCT
                    |+|++|+||||||||||| || ||||||||||| ||||| |||||||| |||||||||||
Sbjct 4109          G-T--T-GAGGCCATGGTGGAAAAGGGCCAGGACGGCTCTGCCGTCCTGGAGCTTGATCT

Query 4136          TTGCAACCGTGACGTGTC-CAGGATCACCTTCTTCCAGAAAGATTGTAACAAGTTCACCA
                     || || ||||| || ||-|+| || || ||||| |||||||| ||||| ||||| || |
Sbjct 4165          ATGTAATCGTGATGTTTCGC-GCATTACATTCTTTCAGAAAGACTGTAATAAGTTTACAA

Query 4195          CAGGTGAGACCATTGCCCATGGTAAAGTGGGCCAGGGCATCTCGGCCTGGAGCAAGACCT
                    | ||||||||||||||||||||||| || ||||||||||| ||||||||||| |||||||
Sbjct 4224          CTGGTGAGACCATTGCCCATGGTAAGGTTGGCCAGGGCATATCGGCCTGGAGTAAGACCT

Query 4255          TCTGCGCCCTCTTTGGCCCTTGGTTCCGCGCTATTGAGAAGGCTATTCTGG-CC--CTGC
                    | |||||||| ||||| || ||||| || || ||||| || |  || || |-||--|| |
Sbjct 4284          TTTGCGCCCTGTTTGGTCCGTGGTTTCGTGCCATTGAAAAAGAAATACTAGCCCTGCTCC

Query 4312          TCCCTCAGGGTGTGTTTTACGGTGATGCCTTTGATGACACCGTCTTCTCGGCGGCTGTGG
                      ||| |+++| | || ||||| || ||||  || ||  | || ||  | ||||| ||| 
Sbjct 4344          CGCCTAA---TATCTTCTACGGCGACGCCTACGAGGAGTCGGTGTTTGCCGCGGCCGTGT

Query 4372          CCGCA---GCAAAGGCATCCATGGTGTTTGAGAATGACTTTTCTGAGTTTGACTCCACCC
                    |||  ---|+ ++| | | |||||| ||||| ||||||||||| || |||||    || |
Sbjct 4401          CCGGGGCGG-G--GTCTTGCATGGTATTTGAAAATGACTTTTCGGAATTTGATAGTACTC

Query 4429          AGAATAACTTTTCTCTGGGTCTAGAGTGTGCTATTATGGAGGAGTGTGGGATGCCGCAGT
                    |||| || || || || || || |||||||   ||||||| |||||||| ||||| || |
Sbjct 4458          AGAACAATTTCTCCCTTGGCCTTGAGTGTGTGGTTATGGAAGAGTGTGGTATGCCCCAAT

Query 4489          GGCTCATCCGCCTGTATCACCTTATAAGGTCTGCGTGGATCTTGCAGGCCCCGAAGGAGT
                    |||| ||| |  ||||||||||  |  |||| || |||||  ||||||| || |||||||
Sbjct 4518          GGCTGATCAGATTGTATCACCTGGTCCGGTCAGCCTGGATTCTGCAGGCGCCAAAGGAGT

Query 4549          CTCTGCGAGGGTTTTGGAAGAAACACTCCGGTGAGCCCGGCACTCTTCTATGGAATACTG
                    ||||   ||| || |||||||| || || |||||||| || || ||||| ||||| ||  
Sbjct 4578          CTCTTAAAGGTTTCTGGAAGAAGCATTCTGGTGAGCCTGGTACCCTTCTCTGGAACACCA

Query 4609          TCTGGAATATGGCCGTTAT-TACCCACTGTTATGACTTCCGCGATTTTCAGGTGGCTGCC
                    ||||||| |||||  | ||- +|||| || ||||| || |||||||| | ||| || || 
Sbjct 4638          TCTGGAACATGGCGATCATAG-CCCATTGCTATGAGTTTCGCGATTTCCGGGTCGCCGCT

Query 4668          TTTAAAGGTGATGATTCGATAGTGCTTTGCAGTGAGTATCGTCAGAGTCC--AGGA-GCG
                    ||||| |||||||| ||| |||| || || ||||| || || ||||||| --| | -|| 
Sbjct 4697          TTTAAGGGTGATGACTCGGTAGTCCTCTGTAGTGATTACCGACAGAGTCGTAACGCGGCA

Query 4723          CTGCTGTCCTGATCGCCGGCTGT-GGCTTGAAGTTGAAGGTAGA-TTTCCGCCCGA-TCG
                      +||+|+ ++||||| || |||-|||| +||||||||||| ||-| |+||||| |-| |
Sbjct 4757          GC-CT-T-A--ATCGCAGGTTGTGGGCTC-AAGTTGAAGGTTGACTAT-CGCCCTATTGG

Query 4780          GTTTGTATGCAGGTGTTGTGGTGGCCCCCGGCCTTGGCG-CGCTCCCTGATGTTGTGCGC
                    | +|||| || ||||| |||||||+|||| | ||||| |-| || |||||||| ||||| 
Sbjct 4810          GC-TGTACGCTGGTGTGGTGGTGG-CCCCTGGCTTGGGGACACTGCCTGATGTAGTGCGA

Query 4839          TTCGCCGGCCGGCTTACCGAGAAGAATTGGGGCCCTGGCCCTGAGCGGGCGGAGCAGCTC
                    || || ||||||||  |||| |||||||||||||||||||| ||||| || |||||||| 
Sbjct 4868          TTTGCTGGCCGGCTGTCCGAAAAGAATTGGGGCCCTGGCCCAGAGCGTGCTGAGCAGCTG

Query 4899          CGCCTCGCTGTTAGTGATTTCCTCCGCA--AGCTCACGAATGTAGCTCAGATGTGTGTGG
                    || || |||||  |||| ||||| ||+|--  +| |||||||| || ||| | ||||| |
Sbjct 4928          CGTCTTGCTGTCTGTGACTTCCTTCG-AGGGT-TAACGAATGTTGCGCAGGTTTGTGTTG

Query 4957          ATGTTGTTTCCCGTGTTTATGGGGTTTCCCCTGGACTCGTTCATAACCTGATTGGCATGC
                    ||||||| |||||||||||||| ||   ||| || || || |||||||| ||||||||||
Sbjct 4986          ATGTTGTGTCCCGTGTTTATGGAGTCAGCCCCGGGCTGGTACATAACCTTATTGGCATGC

Query 5017          TACAGGCTGTTGCTGATGGCAAGGCACA-TTTCACTGAGTCAGTAAAACCAGTGCTCGA-
                    | ||| |  |||||||||||||||| ||-|||+|| |||||| | ||||| ||||| ||-
Sbjct 5046          TGCAGACCATTGCTGATGGCAAGGCCCACTTT-ACAGAGTCAATTAAACCTGTGCTTGAC

Query 5075          CTTGACAAATTCAA-TCTTGTGTCGGGTGGAATGAATAACATGTCTTTTGCTGCGCCCAT
                    |||+|||||||| |-| |   |+|||||||||||||||||||||||| |||  |||||||
Sbjct 5105          CTT-ACAAATTCTATTATACAG-CGGGTGGAATGAATAACATGTCTTGTGCATCGCCCAT

Query 5134          GGGTTCGCGACCATGCGCCCTCGGCCTATTTTGTTGCTGCTCCTCATGTTTTTGCCTATG
                    ||| |++|+|||||||||||| || || || ||||| ||||| || || || ||||||||
Sbjct 5163          GGGAT--C-ACCATGCGCCCTAGGGCTGTTCTGTTGTTGCTCTTCGTGCTTCTGCCTATG

Query 5194          CTGCCCGCGCCACCGCCCGGTCAGCCGTCTGGCCGCCGTCGTGGGCGGCGCAGCGGCGGT
                    ||||||||||||||| |||| |||||||||||||||||||||||||||||||||||||||
Sbjct 5220          CTGCCCGCGCCACCGGCCGGCCAGCCGTCTGGCCGCCGTCGTGGGCGGCGCAGCGGCGGT

Query 5254          TCCGGCGGTGGTTTCTGGGGTGACCGGGTTGATTCTCAGCCCTTCGCAATCCCCTATATT
                     ||||||||||||||||||||||| ||||||||||||||||||||||  |||||||||||
Sbjct 5280          GCCGGCGGTGGTTTCTGGGGTGACAGGGTTGATTCTCAGCCCTTCGCCCTCCCCTATATT

Query 5314          CATCCAACCAACCCCTTCGCCCCCGATGTCACCG-CTGC-GGCCGGGGCTGGACCTCGTG
                    ||||||||||||||||||||| ||||||||  + -| +|-  ||||||||||| ||||+ 
Sbjct 5340          CATCCAACCAACCCCTTCGCCGCCGATGTCGT-TTCA-CAATCCGGGGCTGGAGCTCG-C

Query 5372          -TTCGCCAACCCGCCCGACCAC-TCGGCTCCGCTTGGCGTGACCAGGCCCAGCGCCCCGC
                    - ||| ||+ ||||||  || |-| |||||||||||||| |||||| ||||||||||| |
Sbjct 5397          CCTCGACA-GCCGCCCCGCCCCCTTGGCTCCGCTTGGCGCGACCAGTCCCAGCGCCCCAC

Query 5430          CGTTGCCTCACGTCGTAGACCTACCACAGCTGGGGCCGCGCCGCTAACCGCGGTCG-CTC
                    || |||| | |||||| ||||| || |||||||||| |||||||| || ||+  | -| |
Sbjct 5456          CGCTGCCCCCCGTCGTCGACCTGCCCCAGCTGGGGCTGCGCCGCTGACTGC-TACATCAC

Query 5489          CGGCCCATGACACCCCGCCAGTGCCTGATGTCGACTCCCGCGGCGCCATCTTGCGCCGGC
                    | || | ||||||  | || ||||||||||||||||| |||||||| || ||||| ||||
Sbjct 5515          CAGCTCCTGACACAGCTCCTGTGCCTGATGTCGACTCACGCGGCGCTATTTTGCGTCGGC

Query 5549          AGTATAACCTATCAACATCTCCCC--TTACCTCTTCCGTGGCCACCGGCACTAACCTGGT
                    ||||||| || ||+ +|  |||||--|||| || || || ||| | || |||||  ||||
Sbjct 5575          AGTATAATCTGTC-C-ACGTCCCCGCTTACGTCATCTGTCGCCTCGGGTACTAATTTGGT

Query 5607          TCTTTATGCCGCCCCTCTT-AGTCCGCTTTTACCCCTTCAGGACGGCACCAATACCCATA
                    ||| |||||||||||+ ||-|  || ||  ||||||| ||||| |||||||| ||||| |
Sbjct 5633          TCTCTATGCCGCCCC-ATTGAACCCACTCCTACCCCTCCAGGATGGCACCAACACCCACA

Query 5666          TAATGGCCACGGAAGCTTCTAATTATGCCCAGTACCGGGTTGCCCGTGCCACAATCCGTT
                    | ||||| || || || ||||||||||||||||||||||| |  || || ||||||||||
Sbjct 5692          TCATGGCTACCGAGGCATCTAATTATGCCCAGTACCGGGTGGTTCGAGCTACAATCCGTT

Query 5726          ACCGCCCGCTGGTCCCCAATGCTGTCGGCGGTTACGCCATCTCCATCTCATTCTGGCCAC
                    | |||||| |||| || |||||||| || ||||| |||||||| || || || ||||| |
Sbjct 5752          ATCGCCCGTTGGTACCAAATGCTGTTGGTGGTTATGCCATCTCTATTTCCTTTTGGCCTC

Query 5786          AGACCACCACCACCCCGACGTCCGTTGATATGAATTCAATAACCTCGACGGATGTTCGTA
                    |||| ||||| ||||| || || |||||||||||||| || ||||| || |||||| | |
Sbjct 5812          AGACAACCACTACCCCCACCTCTGTTGATATGAATTCTATTACCTCTACTGATGTTAGGA

Query 5846          TTTTAGTCCAGCCCGGCATAGCCTCTGAGCTTG-TGATCCCAAGTGAGCGCCTACACTAT
                    | |||||||||||||| || ||||| |||+|||-| || || |||||||| || || |||
Sbjct 5872          TCTTAGTCCAGCCCGGTATTGCCTCCGAG-TTGGTCATTCCCAGTGAGCGTCTTCATTAT

Query 5905          CGTAACCAAGGCTGGCGCTCCGTCGAGACCTCTGGGGTGGCTGAGGAGGAGGCTACCTCT
                    ||||| |||||||||||||| ||||||||| | || || || ||||||||||||||||||
Sbjct 5931          CGTAATCAAGGCTGGCGCTCTGTCGAGACCACGGGTGTCGCCGAGGAGGAGGCTACCTCT

Query 5965          GGTCTTGTTATGCTTTGCATACATGGCTC-ACTCGTAAATTCCTATACTAATACACCCTA
                    || || || ||||||||||| ||||| ||- ||+|| ||||| || || |||||||| ||
Sbjct 5991          GGCCTGGTAATGCTTTGCATTCATGGGTCTCCT-GTCAATTCTTACACAAATACACCTTA

Query 6024          TACCGGTGCCCTCGGGCTGT-TGGACTTTGCCCTTGAGCTTGAGTTTCGCAACCTT-ACC
                    ||| || || || |||||+|-| || |||||  | |||||||||||| | ||+ ||-|| 
Sbjct 6050          TACTGGAGCACTGGGGCT-TCTTGATTTTGCATTAGAGCTTGAGTTTAGGAA-TTTGACA

Query 6082          CCCGGTAACACCAATACGCGGGTCTCCCGTTATTCCAGCACTGCTCGCCACCGCCTTCGT
                    || || ||||| ||||| || || ||||| ||| ||||||| || |||||||| || || 
Sbjct 6108          CCTGGGAACACTAATACCCGTGTGTCCCGATATACCAGCACAGCCCGCCACCGGCTGCGC

Query 6142          CGCGGTGCGGACGGGACTGCCGAGCTCACCACCACGGCTGCTACCCGCTTTATGAAGGAC
                    || ||||| |||||||| || ||||| ||||| ||||| || || || ||||||||||||
Sbjct 6168          CGTGGTGCCGACGGGACCGCTGAGCTTACCACTACGGCGGCCACGCGTTTTATGAAGGAC

Query 6202          CTCTATTTTACTAGTACTAATGGTGTCGGTGAGATCGGCCGCGGGATAGCCCTCACCCTG
                    ||  |||| ||  |||| ||||| || |||||| | ||||| || |||||||| || |||
Sbjct 6228          CTGCATTTCACCGGTACGAATGGAGTTGGTGAGGTGGGCCGAGGCATAGCCCTGACACTG

Query 6262          TTCAACCTTGCTGACACTCTGCTTGGCGGCCTGCCGACAGAATTGATTTCGTCGGCTGGT
                    ||||| |||||||| || || || || || ||||||||||||||||||||||||||||| 
Sbjct 6288          TTCAATCTTGCTGATACGCTTCTCGGTGGTCTGCCGACAGAATTGATTTCGTCGGCTGGG

Query 6322          GGCCAGCTGTTCTACTCCCGTCCCGTTGTCTCAGCCAATGGCGAGCCGACTGTTAAGTTG
                    |||||| ||||||||||||| || || ||||||||||||||||| |||||||| ||||| 
Sbjct 6348          GGCCAGTTGTTCTACTCCCGCCCTGTCGTCTCAGCCAATGGCGAACCGACTGTAAAGTTA

Query 6382          TATACATCTGTAGAGAATGCTCAGCAGGATAAGGGTATTGCAATCCCGCATGACATTGAC
                    ||||||||||| |||||||| |||||||||||||||||  | ||||| || || || |||
Sbjct 6408          TATACATCTGTTGAGAATGCACAGCAGGATAAGGGTATCACCATCCCACACGATATAGAC

Query 6442          CTCGGAGAATCTCGTGTGGTTATTCAGGATTATGATAACCAACATGAACAAG-ATCGGCC
                    ||||| || ||||||||||| || ||||| ||||||||||| || || ||+|-| || ||
Sbjct 6468          CTCGGTGATTCTCGTGTGGTCATCCAGGACTATGATAACCAGCACGAGCA-GGACCGACC

Query 6501          GACGCCTTCTCCAGCCCCATCGCGCCCTTTCTCTGTCCTTCGAGCTAATGATGTGCTTTG
                     || || || || ||||| || || || ||||| || ||||| ||||||||||| || ||
Sbjct 6527          TACCCCCTCACCCGCCCCCTCTCGTCCATTCTCGGTTCTTCGCGCTAATGATGTTCTGTG

Query 6561          GCTCTCTCTCACCGCTGCCGAGTATGACCAGTCCACTTATGGCTCTTCGACTGGCCCAGT
                    ||||||||| ||||||||||||||||||||| | || ||||| || || ||   |||++ 
Sbjct 6587          GCTCTCTCTTACCGCTGCCGAGTATGACCAGACTACGTATGGGTCATCTACCAACCC--C

Query 6621          TTATGT-T-TCT-G-ACTCTG-TGACCTTGGTTAATGTTGCGACCGGCGCGCAGGCCGTT
                    ++||||-|-|||-|-||+   -| || || ||||| || || || || || ||||| |||
Sbjct 6645          --ATGTATGTCTCGGAC-ACAGTCACATTTGTTAACGTGGCCACTGGTGCTCAGGCTGTT

Query 6676          GCCCGGTCGCTCGATTGGACCAAGGTCACACTTG-ACGGTCGCCCCCTCTCCACCATCCA
                    || || || || |||||| | || || ||+||||-|||||||||||||| | || || ||
Sbjct 6702          GCTCGCTCCCTTGATTGGTCTAAAGTTAC-CTTGGACGGTCGCCCCCTCACTACTATTCA

Query 6735          GCAGTACTCGAAGACCTTCTTTGTCCTGCCGCTCCGCGGTAAGCTCTCTTTCTGGGAGGC
                    |||||| || ||||| ||||  || || ||||| || || ||| | ||||| ||||||||
Sbjct 6761          GCAGTATTCTAAGACATTCTACGTTCTCCCGCTTCGTGGAAAGTTGTCTTTTTGGGAGGC

Query 6795          AGGCACAACTAAAGCCGGGTACCCTTATAATTATAACACCACTGCTAGCGACCAACTG-C
                     ||||| || || || || || |||||||||||||| || |||||||| ||+ ++| |- 
Sbjct 6821          TGGCACGACCAAGGCTGGTTATCCTTATAATTATAATACAACTGCTAGTGA-T--CAGAT

Query 6854          TTGTCGAGA-ATGCC-GCCGGGCACCGGGTCGCTATTTCCACTTACACCACTAGCCTGGG
                    ||    |||-|   |-|| || || || |||||||| || |||||||| || ||||||||
Sbjct 6878          TTTAATAGAGAACGCAGCTGGCCATCGTGTCGCTATCTCTACTTACACTACCAGCCTGGG

Query 6912          TGCTGGTCCCGTCTCC-ATTTCTGCGGTTGCCGTTTTAGCCCCCCACTCTGCGCTAGC-A
                     || || |||+ || |-|| |||||||| |  || |||||||| ||||| || || ||- 
Sbjct 6938          CGCCGGCCCC-ACTTCTATCTCTGCGGTCGGTGTGTTAGCCCCGCACTCAGCCCTTGCTG

Query 6970          TTGCTTGAGGATACCTTGGACTACCCTGCCCGCGCCCATACTTTTGATGATTTCTGCCCA
                    ||+||||||||||||   || ||||| || || ||||||||||||||||| |||||||| 
Sbjct 6997          TT-CTTGAGGATACCGCCGATTACCCCGCTCGTGCCCATACTTTTGATGACTTCTGCCCG

Query 7030          GAGTGCCGCCCCCTTGGCCTTCAGGGCTGCGCTTTCCAGTCTACTGTCGCTGAGCTTCAG
                    || || ||| |||||||  | |||||||||||||||||||||||| | ||||||||||||
Sbjct 7056          GAATGTCGCACCCTTGGTTTGCAGGGCTGCGCTTTCCAGTCTACTATTGCTGAGCTTCAG

Query 7090          CGCCTTAAGATGAAGGTGGGTAAAACTCGGGAGTTGTAGTTTATT--TGCTTGTGCCCCC
                    |||||||| |||||||| |||||||| |||||||| || || |||--|+| ||| |||||
Sbjct 7116          CGCCTTAAAATGAAGGTAGGTAAAACCCGGGAGTTCTAATTAATTCGT-CCTGTACCCCC

Query 7148          --CTT-CTTT-CTGTTGCTT-ATTTCTCATTTCTGCGTTCCGCGCTCCCTGAAAA
                    --| |- |||-|| ||||||-||||||| ||||||| |||||||||||||| |||
Sbjct 7175          TTCGTAGTTTTCTTTTGCTTTATTTCTCTTTTCTGCTTTCCGCGCTCCCTGGAAA
