# Supplementary material for: Pairwise Heuristic Sequence Alignment Algorithm Based on Deep Reinforcement Learning
Source: IEEE Open J Eng Med Biol. 2021 Jan 29;2:36–43. doi: 10.1109/OJEMB.2021.3055424 (PMC8901008; doi:10.1109/OJEMB.2021.3055424)
Supplement: Three supplementary materials are attached to the submitted manuscript. First, we offer the detailed process of the DQNalign in Supplementary material S1. Then, the additional figures and tables are listed in the Supplementary material S2. Finally, the alignment results of the DQNalign are attached  [file ojemb-3055424-mm.zip › OJEMB-3055424-MM/10022021082020_DQNalignOJEMB20210126SupplementaryS3/Supplementary S3/HEV_DDDQN/result20200712173946_0_27.txt]

DQNalign Project v1.0
Pairwise alignment algorithm with deep reinforcement learning based heuristic alignment agent
Sequence 1 : HEV_0, length : 7207
Sequence 2 : HEV_27, length : 7180

Alignment results:
Exact matches: 5417
Gaps: 542

Query 27            ATGGAGGCCCATCAGTTTATTAAGGCTCCTGGCATCACTACTGCTATTGAGCAGGCTGCT
                    ||||||||||| ||||||||||||||||||||||| |||||||| |||||||||||||||
Sbjct 0             ATGGAGGCCCACCAGTTTATTAAGGCTCCTGGCATTACTACTGCCATTGAGCAGGCTGCT

Query 87            CTAGCAGCGGCCAACTCTGCCCTGGCGAATGCTGTGGTAGTTAGGCCTTTTCTCTCTCAC
                    || || ||||||||||| ||| |||||||||||||||| ||| |||| ||| | |||| |
Sbjct 60            CTGGCTGCGGCCAACTCCGCCTTGGCGAATGCTGTGGTGGTTCGGCCGTTTTTGTCTCGC

Query 147           CAGCAGATTGAGATCCTCATTAACCTAATGCAACCTCGCCAGCTTGTTTTCCGCCCCGAG
                      ||| |  |||||||| |||||  | |||||||| || ||| | ||||||||||| |||
Sbjct 120           GTGCAAACCGAGATCCTTATTAATTTGATGCAACCCCGGCAGTTGGTTTTCCGCCCTGAG

Query 207           GTTTTCTGGAATCATCCCATCCAGCGTGTCATCCATAACGAGCTGGAGCTTTACTGCCGC
                    ||  | ||||||||||| || ||| | ||||| || || || || || |  |||||||| 
Sbjct 180           GTGCTTTGGAATCATCCTATTCAGAGAGTCATACACAATGAACTAGAACAATACTGCCGG

Query 267           GCCCGCTCCGGCCGCTGTCTTGAAATTGGCGCCCATCCCCGCTCAATAAATGATAATCCT
                    || ||  |||| || || || || ||||| ||||| ||  | || || |||||||| || 
Sbjct 240           GCACGGGCCGGTCGTTGCCTGGAGATTGGGGCCCACCCAAGATCTATTAATGATAACCCC

Query 327           AATGTGGTCCACCGCTGCTTCCTCCGCCCTGTT--GGGCGTGATGTTCAGCGCTGGTATA
                    |||||  | ||||| ||||| ||| | || || --  |+|+|||||||||||||||||| 
Sbjct 300           AATGTTTTGCACCGGTGCTTTCTCAGACCGGTCGGTAG-G-GATGTTCAGCGCTGGTATT

Query 385           CTGCTCCCACTCGCGGGCCGGCTGCTAATTGCCGGCGTTCCGCGCTGCGCGGGCTTCCCG
                    |||| ||||| ||||| || || || || ||||| ||||| |||||||| || || ||| 
Sbjct 358           CTGCCCCCACCCGCGGCCCTGCAGCCAACTGCCGCCGTTCTGCGCTGCGTGGTCTCCCCC

Query 445           CTGCTGACCGCACTTACTGCCTCGACGGGTTTTCTGGCTGTAAC-TTTCCCGCCGAGACT
                    |||| |||||||| |||||  | || || |||||  |||||   -|| +|||| ||||| 
Sbjct 418           CTGCCGACCGCACCTACTGTTTTGATGGATTTTCCCGCTGTGCTTTTG-CCGCAGAGACC

Query 504           GGCATCGCCCTCTACTCCCTTCATGATATGTCACCATCTGATGTCGCCGAGGCCATGTTC
                    ||| | ||||| ||||| || || ||  | |  ||| | |||||||| ||||| |||  |
Sbjct 477           GGCGTAGCCCTTTACTCTCTGCACGACCTCTGGCCAGCCGATGTCGCGGAGGCTATGGCC

Query 564           CGCCATGGTATGACGCGGCTCTATGCCGCCCTCCATCTTCCGCCTGAGGTCCTGCTGCCC
                    |||||||| ||||| || || || || || |||||||| || |||||||| ||| | || 
Sbjct 537           CGCCATGGGATGACACGTCTATACGCTGCACTCCATCTCCCTCCTGAGGTGCTGTTACCA

Query 624           CCTGGCACATATC-GCAC--CGCATCGTATTTGCTAATTCATGACGGT-A-GGCGCGT-T
                    ||||| || || |- +||--|+|+|||||| | || ||||| ||||| -|- | ||+|-|
Sbjct 597           CCTGGTACCTACCAT-ACAAC-C-TCGTATCTCCTGATTCACGACGGCAACCGTGC-TGT

Query 678           GTGGTGACGTATGAGGGTGATACTAGTGCTGGTTACAACCACGATGTCTCCA-ACTTGCG
                    +|+||||| ||||||||||| |||||||| || |||||||| || |||||||-||||+||
Sbjct 652           -T-GTGACCTATGAGGGTGACACTAGTGCAGGCTACAACCATGACGTCTCCATACTT-CG

Query 736           -CTCCTGGATTAG-A--ACCACCAAG-GTTACCGGAGACCATCCCCTCGTTATCGAGCGG
                    - +| |||||| |-|--||||+ || -|||   +++||||||||  | ||||| ||||| 
Sbjct 710           TG-CGTGGATTCGTACGACCA-AAATAGTTGGT---GACCATCCGTTGGTTATAGAGCGT

Query 792           GTTAGGGCCATTGGCTGCCACTTTGTTCTCTTGCTCACGGCAGCCCCGGAGCCATCACCT
                    ||  |||| || || || || ||||| ||  ||||||| || ||||| ||||| || |||
Sbjct 765           GTGCGGGCTATCGGATGTCATTTTGTGCTGCTGCTCACCGCGGCCCCCGAGCCGTCGCCT

Query 852           ATGCCTTATGTTCCTTACCCCCGGTCTACCGAGGTCTATGTCCGATCGATC-TTCGGCCC
                    ||||||||||| ||||||||||| || || ||||| ||||| || || || -|| | || 
Sbjct 825           ATGCCTTATGTCCCTTACCCCCGTTCGACAGAGGTGTATGTTCGGTCTATATTTGGCCCT

Query 911           GGGTGG-CACCCCTTCCT-TATTCCCA-ACCTCATGCTCCACTAAGTCGACC-TTCCATG
                    ||  | -|+||| | |||-|+||||  -| |+|+|||||||| || || || -||+|| |
Sbjct 885           GGCGGTTC-CCCGTCCCTGT-TTCCGTCAGC-C-TGCTCCACAAAATCTACTTTT-CACG

Query 967           CTGTCCCTGCCCATATTTGGGACCGTCTTATGCTGTTCGGGGCCAC-CTTGGATGACCAA
                    ||||||| |  ||||| |||||||| || ||||| || || |||||-|+|||| ||||| 
Sbjct 940           CTGTCCCAGTTCATATCTGGGACCGGCTCATGCTTTTTGGTGCCACTC-TGGACGACCAG

Query 1026          GCCTTTTGCTGCTC-CCGTTTAATGACCTACCTTCGCGGCATTAGCTACAAGGTCACTGT
                    || |||||||||||-| | ||+||||| ||||| || |||||||| ||||||||||| ||
Sbjct 999           GCGTTTTGCTGCTCACGGCTT-ATGACATACCTCCGTGGCATTAGTTACAAGGTCACCGT

Query 1085          TGGTACCCTTGTGGCTAATGAAGGCTGGAATGCCTCTGAGGACGCCCTCACAGCTGTTAT
                    |||  | ||||| |||||||| || |||||||||||||| || |||||||| || || ||
Sbjct 1058          TGGAGCGCTTGTTGCTAATGAGGGGTGGAATGCCTCTGAAGATGCCCTCACCGCAGTAAT

Query 1145          CACTGCCGCCTACCTTACCATTTGCCACCAGCGGTATCTCCGCACCCAGGCTATATCCAA
                     || || |||||  | ||||| ||||||||||| || ||||| |||||||| ||||||||
Sbjct 1118          TACCGCAGCCTATTTGACCATCTGCCACCAGCGCTACCTCCGTACCCAGGCGATATCCAA

Query 1205          GGGGATGCGTCGTCTGGAACGGGAGCATGCCCAGAAGTTTATAACACGCCTCTACAGCTG
                    ||| ||||| ||  ||||    ||||| |||||||| ||||| ||| | |||||||||||
Sbjct 1178          GGGCATGCGCCGGTTGGAGGTTGAGCACGCCCAGAAATTTATTACAAGACTCTACAGCTG

Query 1265          GCTCTTCGAGAAGTCCGGCCGTGATTACATCCCTGGCCGTCAGTTGGAGTTCTACGCCCA
                    | | || |||||||| || |||||||||||||| ||||| ||  |  |||| || |||||
Sbjct 1238          GTTATTTGAGAAGTCTGGTCGTGATTACATCCCCGGCCGCCAACTCCAGTTTTATGCCCA

Query 1325          GTGCAGGCGCTGGCTCTCCGCCGGCTTTCATCTTGATCCAC-GGGTGTTGGTTTTTGACG
                    |||| |||| ||||| ||||| ||||||||||| ||+|| |-| ||| | |||||||| |
Sbjct 1298          GTGCCGGCGGTGGCTATCCGCGGGCTTTCATCTAGA-CCCCAGAGTGCTTGTTTTTGATG

Query 1384          AGTCGGCCCCCTGCCATTGTAGGACCGCGATC-CGTAAGGC-GCT-CTCAAAGTTTTGCT
                    ||||||  |||||||  ||||||||     | - |+|||| -|| - |+|||+|| ||||
Sbjct 1357          AGTCGGTGCCCTGCCGCTGTAGGACTTTCTTAAAG-AAGGTTGCGGGT-AAA-TTCTGCT

Query 1441          GCTTCATGAAGTGGCTTGGTCAGGAGTGCACCTGCTTCCTTCAGCCTGCAGAAGGCGC-C
                    ||||||||  |||| | || |||||||||||||||||| |  |||| || || ||   - 
Sbjct 1414          GCTTCATGCGGTGGTTAGGGCAGGAGTGCACCTGCTTCTTGGAGCCAGCTGAGGGTTTGA

Query 1500          GTCGGCGACCAGGGTCATGATAATGAAGCCTATGAGGGGTCCGATGTTGACCCTGCTGAG
                    +|||| || || || ||||||||||| ||||| ||||| ||||| || ||||  || |||
Sbjct 1473          -TCGGTGATCATGGCCATGATAATGAGGCCTACGAGGGCTCCGAGGTCGACCAAGCCGAG

Query 1560          TCCGC-CATTAGTGACATATCTGGGTCCTATGTCGTCCCT-GGCA-CTGCCCTCCAACCG
                     | ||-|||   +||| | || ||| ||||||  |||| |-||| -| || +|   |||+
Sbjct 1533          CCTGCACATCTC-GACGTGTCAGGGACCTATGCAGTCCATGGGCGCCAGCT-TGAGACC-

Query 1617          CTCTACCAGGCCCTCGATCTCCCCGCT-GAGATTGTGGCTCGCGCGGGCCGGCTG-ACCG
                    |||||   ||| ||| |  |+||||| -|| ||||  ||||| ||+|||| | | -|| |
Sbjct 1590          CTCTATAGGGCACTCAACAT-CCCGCAAGATATTGCTGCTCGAGC-GGCCCGATTAACAG

Query 1675          CCACAGTAAAGGTCTCC---CAGGT-C-GATGGGCGGATCGATTG-CGAGACCCT--TCT
                    |||| ||  |++ ||  ---| || -|-||| +||+ +| || ||-|| +||  |--|| 
Sbjct 1648          CCACCGTTGA--GCTTGTTGCTGGCCCAGATC-GC-C-TGGAGTGCCGC-ACTGTGCTCG

Query 1727          TGGTAACAAAACCTTTCGCACGTCGTTCGT-TGACGG-GGCGGTCTTAGAGACCAATGGC
                    +||+|| || ||||| || ||| || |+| -||| ||-| |   |||+||| |||| |||
Sbjct 1701          -GG-AATAAGACCTTCCGGACGACGGT-GACTGATGGCGCCCACCTT-GAGGCCAACGGC

Query 1785          CCAGAGCGCCACAATCTCTCCT-TCGA-TG-C-CAGT-CAGAGCA--CTATGGC-CGCTG
                    || ||++|+++|||| | |  |-||| -||- -| +|-| |+ ||--|||||| -  | |
Sbjct 1758          CCTGA--G---CAATGTGTTTTGTCGTTTGATGCC-TCCCG-CCAGTCTATGGGGGCCGG

Query 1837          G-CCCTTTCAGTCTCACCTATGC-CGCCT-CTGCAGCTGGGCTGGAGG-TGCGC---TAT
                    |-| | +|+|| ||||| |||| -|    -|++| ||||| ||| |||-|  | --- ||
Sbjct 1811          GTCACA-T-AGCCTCACTTATGAGCTTACGC--CTGCTGGCCTGCAGGTTAAGATTTCAT

Query 1890          GT--TGCTGCCGGG-CTTGACCATCGGGCGG-TTTTTGCCC--CCG-GTG-TTTCACCCC
                     |--||    ++||-|+||++||+| | |  -||    || --| |-|  - +|++ +++
Sbjct 1867          CTAATGGCTT--GGAC-TG--CA-CTGCCATATTCCCCCCTGGCGGCGCCCC-T--A---

Query 1942          GGT-CAGCCCC-CGGCGAGGTTACC-GCCTTCTGCTCTGCC-CTATACAGGTTTAACCG-
                    +| -|||| ||- ||+|||||  +|-||||| ||| | |+|-|| ||||||| |||| |-
Sbjct 1914          -GCGCAGCGCCGGGG-GAGGTGG-CGGCCTTTTGCACCG-CTCTTTACAGGTATAACAGA

Query 1997          TGAGGCCCAGCGCCATTCGCTGATCGGTA-ACTTATGGTTCCATCCTGAGGGACTCATTG
                    |   +|||| || |||||||| | |||  - || +||| | ||||| ||||| ||  | |
Sbjct 1971          TTTA-CCCAACGGCATTCGCTTACCGGCGGTCTG-TGGCTACATCCCGAGGGGCTGCTGG

Query 2056          GCCTCTTCGCCCCGTTTTCGCCC-GGGCATGTTTGGGAGTCGGCTAATCCATTCTGTGGC
                    || | ||| | || || ||+|||-|||||| | |||||||| ||||| || || || || 
Sbjct 2029          GCATTTTCCCTCCTTTCTC-CCCTGGGCATATCTGGGAGTCTGCTAACCCCTTTTGCGGG

Query 2115          GAGAG--CACACTTTACACCCGTACTTGGTCGGAGGTTGATGCCGTCTCTAGTCCAG--C
                    ||| |--|+|+|| ||||| ||||| ||||| +|  +| + | | | |||||| +| --|
Sbjct 2088          GAGGGTAC-C-CTGTACACTCGTACCTGGTCC-ACA-TC-CGGCTTTTCTAGTG-ACTTC

Query 2171          CCGGCCTGACTTA-GGTTTTATGTCTGAGCCTTCT--ATA---CCTAGTAGGGC-CGCCA
                     | +|||+ || |-|     +  +| +   |  | --   ---|| ||++|  |-|+|| 
Sbjct 2142          TCC-CCT-CCTGAGGCGGCC-GC-CC-CTGCACCGGCTGCTGCCCCAG--GATCGC-CCC

Query 2224          CGCCTA--CC-CTGG-C--------------G--------GCCCCTC-TACCCCCCCCTG
                    | || |--||-|  |-|--------------|--------|+|||||- |     ||| |
Sbjct 2194          CCCCCACCCCACCAGTCAGTGATATTTGGGTGTTACCACCG-CCCTCAGAAAAGTCCCAG

Query 2257          CA--CCG-G-ACCCTTCCCCCCCTCCCTCTGCCCCGGC-GCTTGCTGAGCCGGCTTCTGG
                      --  |-|-  | | | |||||  |||  |  || | -|  +++ + |||  +++++| 
Sbjct 2253          GTGGGTGCGCCTCTTGCGCCCCCCGCCTTCGAGCCTGTTGGA---C-CGCCCA-----GC

Query 2312          CGC--TAC-C--GCCGGGGCCCCGGCCAT-AACTCACCAGAC---G--G-CC-CG-GCA-
                    |  --|| -|--|||   +|||  |+| |-| |+||||+|||---|--|-||-| -|||-
Sbjct 2304          CCTATTAAACTTGCCTCC-CCCGTG-CGTAAGC-CACC-GACATTGCCGCCCTCCCGCAC

Query 2357          CCGCCGCCTGCTCTTCACCTACCCGGAT-G-GCTCTAA-G-GTATTCGCCGGCTC-GCTG
                    |||||| || || | ||| ||||| || -|-||+|+||-|-|||| || +| +||- +||
Sbjct 2360          CCGCCGTCTTCTTTACACTTACCCTGACGGTGC-C-AAGGTGTATGCGG-GA-TCAT-TG

Query 2412          TTCGAGTC-GACATGC-ACGTGGCTCGTTAACGCGTCTAATGTTGGACCACCGCCCTGGC
                    || |||||-|| +|||-||+||||| || || || |||||  + || |||||||||||| 
Sbjct 2415          TTTGAGTCAGAT-TGCGAC-TGGCTGGTGAATGCCTCTAACC-CGGGCCACCGCCCTGGG

Query 2469          GGCGGGCTTTGCCATGCATTTTACCAAAGGTACCCCGCCTC-CTTTGATGCTGCCT-CT-
                    || || || || ||||| ||||| ||| | |  +||   + -| || +| |++|| -||-
Sbjct 2472          GGTGGCCTCTGTCATGCCTTTTATCAACGCTTT-CCTGA-GGCGTTC-TAC--CCAACTG

Query 2525          --TTTGTGATGCGCGACGGCGCG-GCC-GCGTACACACTAAC---CCCCCG-GCCA-ATA
                    --||| | ||||| || || +| -|+|-|| |++++|+|| |--- |||||-||| -|| 
Sbjct 2527          AATTTATTATGCGTGAGGGT-CTTG-CTGCAT----A-TACCTTGACCCCGCGCCCTATT

Query 2577          ATTCACGCTGTCGCCCCTGATTATA-GGTTGGAACATAACCCAAAGAGGCTTGAGGCTGC
                    || || || || ||||| || ||||-||||+||||| || ||||||||||||||||| ||
Sbjct 2580          ATCCATGCAGTGGCCCCCGACTATAGGGTT-GAACAGAATCCAAAGAGGCTTGAGGCAGC

Query 2636          TTATCGGGAAACTTGCTCCCGCCTCGGCACCGCTGCATACCCGC-TC----CTCGGGACC
                     || |||||||| |||||||| | ||| |||||||| ||||| |-||----|||||| ++
Sbjct 2639          GTACCGGGAAACCTGCTCCCGTCGCGGTACCGCTGCCTACCCACTTCTTGGCTCGGGT--

Query 2691          GGCATATACCAGGTGCCGATCGGCCCCAGTTTTGACGCCTGGGAGCGGAACCACCGCCCC
                    +++||||||||||| ||  | || | ||||||||| ||||||||||| || || ||||| 
Sbjct 2696          ---ATATACCAGGTCCCTGTTGGTCTCAGTTTTGATGCCTGGGAGCGTAATCATCGCCCT

Query 2751          GGGGATGAGTTGTACCTTCCTGAGCTTGCTGCCAGA-TGGTTTGAGGCCAAT-AGGCCGA
                    ||||||||| | |||||  |||| |  ||||+||| -|||||||| || || -|+|||| 
Sbjct 2754          GGGGATGAGCTTTACCTGACTGAACCCGCTG-CAGCCTGGTTTGAAGCTAACAA-GCCGG

Query 2809          CCC-GCCCGACTCTCACTATAACTGAGGATGT--TGCACGGACAGCGAATCTGGC-CATA
                    | |-||| |+| || || ||||| || |||  -- +|+|| || || || || ||-|+||
Sbjct 2812          CGCAGCCAG-CACTTACGATAACAGAAGATACGGC-C-CGCACGGCCAACCTAGCAC-TA

Query 2863          TCGAGC-TTGACTCAGCC-ACAGATGTCGGCCGGGCCTGTGCCGGCTGT-CGGGTC-ACC
                      || |- ||+++| |+|-||||| || ||||| ||||| || ||||| -|   | - ||
Sbjct 2868          GAGATCGATG---CTG-CTACAGAGGTTGGCCGTGCCTGCGCTGGCTGCACTATTAGTCC

Query 2919          CCCGG-CGTTGTTCAGTACCAGTTTACTGCAGGTGTGCCTGGATCCGGCAAGTCCCGCT-
                       | -|+++|| || || ||||| ||||| || || || || || ||||| ||  | |-
Sbjct 2924          TGGGATC---GTACACTATCAGTTCACTGCCGGGGTTCCGGGCTCAGGCAAATCAAGATC

Query 2977          C-TATCACCCAA-GCCGATGTGGACGTTGTCGTGGTCCCGA-CGCGTGAGTTGCGTAAT-
                    |-||+|| +|| -| +||||| || ||||| || ||||| |-| +| ||| | || |||-
Sbjct 2981          CATA-CAG-CAGGGG-GATGTTGATGTTGTGGTTGTCCCCACCA-GGGAGCTTCGCAATA

Query 3033          GCCTGGCGCCGTCGCGGCTTTGCTGCTTTTACCCCGCATACTGCCGCCAGAGTCACC-CA
                    | +||||| || || |||||||| || ||||| || || || || ||| | ||||| - |
Sbjct 3037          GT-TGGCGTCGCCGGGGCTTTGCGGCCTTTACACCCCACACGGCGGCCCGTGTCACTGTA

Query 3092          GGGGCGCCGGGTTGTCATTGATGAGGCTCCATCCCTCCCCCCTCACCTGCTGCTGCTCCA
                    || +||||| ||||| ||||| ||||| ||||||||||| || ||||||||| || | ||
Sbjct 3096          GGC-CGCCGTGTTGTGATTGACGAGGCCCCATCCCTCCCACCGCACCTGCTGTTGTTACA

Query 3152          CATGCAGCGGGCCGCCACCGTCCACCTTCTTGGCGACCCGAACCAGATCCCAGCCATCGA
                    ||||||||||||| |  | ||||| || || || ||||| ||||||||||| ||||| ||
Sbjct 3155          CATGCAGCGGGCCTCTTCAGTCCATCTCCTCGGTGACCCAAACCAGATCCCCGCCATTGA

Query 3212          CTTTGAGCACGCTGGGCTCGTCCCCGCCATCAGGCCCGA-CTTAGG-CCCCACCTCCTGG
                     |||||||||||||| || |||||||| ||| | || ||-|||+| -|| +||  |||||
Sbjct 3215          TTTTGAGCACGCTGGTCTGGTCCCCGCAATCCGCCCTGAGCTT-GCACCA-ACGACCTGG

Query 3270          TGGCATGTTACCCATCGCTGGCCTGCGGATGTATGCGAGCTCATCCGTGGTGCATACCCC
                    |||||||| || || ||||| || || |||||||| || || || || || || ||||| 
Sbjct 3273          TGGCATGTAACACACCGCTGCCCAGCTGATGTATGTGAACTTATACGCGGGGCTTACCCT

Query 3329          -ATGATCCAGACCACTAGCCGGGTTCTCCGTTCGTTGTTCTGGGGTGAGCCTGCCGTCGG
                    -| +||||||||||| |||||||| || || ||  ||||||||  ||| || ||  ||||
Sbjct 3333          AAA-ATCCAGACCACGAGCCGGGTGCTACGGTCTCTGTTCTGGAATGAACCGGCTATCGG

Query 3389          GCAGAAACTAGTGTTCACCCAGGCGGCC-AAGCCCGCCAACCCCGGCT-CAGTGACGGTC
                     ||||| ||||| ||||| ||||| || -|||| +|||||+||| | |-|| | || |||
Sbjct 3392          CCAGAAGCTAGTCTTCACGCAGGCCGCTAAAGCT-GCCAA-CCCTGGTGCAATTACAGTC

Query 3447          CACGAGGCGCAGGGCGCTACCTACACGGAGACCACTATTATTGCCACAGCAGATGCCCGG
                    ||||| || ||||||||||| | ||| |||||||| ||||| || || || |||||| ||
Sbjct 3450          CACGAAGCCCAGGGCGCTACTTTCACAGAGACCACAATTATAGCTACGGCTGATGCCAGG

Query 3507          GGCCTTATTCAGTCGTCTCGGGCTCATGCCATTGTTGCTCTGACGCGCCACACTGAGAAG
                    || || || ||||| || || |||||||| || ||||| || || |||||||| |||| |
Sbjct 3510          GGTCTCATCCAGTCATCCCGAGCTCATGCTATAGTTGCACTCACCCGCCACACAGAGAGG

Query 3567          TGCGTCATCATTGACGCACCAGGCCTGCTT-CGCGAGGTGGGCATCTCCGATGCAATCGT
                    ||||| ||  | || || || ||  ||+||-|| ||||| ||||| || ||||  |||||
Sbjct 3570          TGCGTTATTTTAGATGCCCCTGGTTTG-TTACGTGAGGTCGGCATATCTGATGTGATCGT

Query 3626          TAATAACTTTTTCCTCGCTGGTGGCGAAATTGGTCACCAGCGCCCATCAGTTATTCCCCG
                    ||| ||||| |||||||||||||| ||  | || || || ||||| || || || |||||
Sbjct 3629          TAACAACTTCTTCCTCGCTGGTGGGGAGGTGGGCCATCACCGCCCCTCTGTGATACCCCG

Query 3686          TGGCAACCCTGACGCCAATGTTGACACCCTGGCTGCCTTCCCGCCGTCTTGCCAGATTAG
                    |||||||||||||   ||  |||| ||| |    ||||||||||||||||| ||||| ||
Sbjct 3689          TGGCAACCCTGACCAGAACCTTGAGACCTTACAGGCCTTCCCGCCGTCTTGTCAGATCAG

Query 3746          TGCCTTCCATCAGTTGGCTGAGGAGCTTGGCCACAGACCTGTCCCTGTTGCAGCTGTTCT
                    ||| | ||||||| ||||||||||| | |||||| | || |  |||||||| || || ||
Sbjct 3749          TGCTTACCATCAGCTGGCTGAGGAGTTAGGCCACCGCCCGGCTCCTGTTGCCGCCGTCCT

Query 3806          ACCACCCTGCCCCGAGCTCGAACAGGGCCTTCTCTACCTGCCCCAGGAGCTCACCACCTG
                     || ||||| ||||||||||| ||||||||  | ||| |||| |||||||| ||    | 
Sbjct 3809          GCCCCCCTGTCCCGAGCTCGAGCAGGGCCTGTTGTACATGCCGCAGGAGCTTACAGTGTC

Query 3866          TGATAGTGTCGTA-ACATTTGAATTAACAGACATTGTGCACTGCCGCATGGCCGCCCCGA
                    |||||||||  | -  +|||||  | || || || || |||||||| ||||| || || |
Sbjct 3869          TGATAGTGTGCTGGTT-TTTGAGCTCACTGATATAGTCCACTGCCGTATGGCTGCTCCAA

Query 3925          GCCAGCGCAAGGCCGTGCTGTCCACACTCGTGGGCCGCTACGGCGGTC--GCACAAAGCT
                    | ||||| |||||||| || || ||||| |||||  | || ||| || -- | +|||+||
Sbjct 3928          GTCAGCGGAAGGCCGTCCTCTCAACACTTGTGGGGAGGTATGGCCGTAAGACG-AAA-CT

Query 3983          CTACAATGCTTCC-CACTCTGATGTTCGCGACTCTCTCGCC-CGTTTTATCCCGGCCAT-
                     ||  | ||  +|-|| || ||||| || || || || || - ||| +|||||  +|+|-
Sbjct 3986          GTATGAGGCAG-CTCATTCAGATGTCCGTGAGTCCCTAGCTAGGTTC-ATCCCCA-C-TA

Query 4040          T-GGCCCCGTACAGGTT-ACAACTTGTGAATTGTACGAGCTAGTGGAGGCCATGGTCGAG
                    |-|| || || ||||  - |+|| ||||| || ||||| || || || || ||||| || 
Sbjct 4042          TCGGACCTGTCCAGGCCACC-ACGTGTGAGTTATACGAACTGGTTGAAGCTATGGTGGAA

Query 4098          AAGGGCCAGGATGGCTCCGCCGTCCTTGAGCTTGATCTTTGCAACCGTGACGTGTC-CAG
                    ||||||||||| ||||| |||||||| ||||||||||| ||||| || || || ||-|+|
Sbjct 4101          AAGGGCCAGGACGGCTCTGCCGTCCTGGAGCTTGATCTATGCAATCGCGATGTTTCGC-G

Query 4157          GATCACCTTCTTCCAGAAAGATTGTAACAAGTTCACCACAGGTGAGACCATTGCCCATGG
                     || || || ||||||||||| ||||| ||||| || || ||||||||||| ||||||||
Sbjct 4160          TATAACTTTTTTCCAGAAAGACTGTAATAAGTTTACGACTGGTGAGACCATCGCCCATGG

Query 4217          TAAAGTGGGCCAGGGCATCTCGGCCTGGAGCAAGACCTTCTGCGCCCTCTTTGGCCCTTG
                     || || ||||| || || ||||||||||| ||||||||||| ||| | |||||||| ||
Sbjct 4220          CAAGGTTGGCCAAGGTATATCGGCCTGGAGTAAGACCTTCTGTGCCTTGTTTGGCCCGTG

Query 4277          GTTCCGCGCTATTGAGAAGGCTATTCTGGCCCTGCT--C-CCTCAGGGTGTGTTTTACGG
                    |||||| || ||||| || |  ||  ||||||||||--|-|||+| ++  | || |||||
Sbjct 4280          GTTCCGTGCCATTGAAAAAGAAATATTGGCCCTGCTCCCGCCT-AA--CATTTTCTACGG

Query 4334          TGATGCCTT-TGATGACACCGTC-TT--CTCGG-CG-GCT-GTGGCCGCAGCAAAGGCAT
                     || |+|||-||| ||  | || -||--| |||-||-|  -|+||++|||| +++| | |
Sbjct 4337          CGACG-CTTATGAGGAGTCGGTGTTTGCCGCGGCCGTGTCCG-GG--GCAGG---GTCTT

Query 4387          CCATGGTGTTTGAGAATGACTTTTCTGAGTTTGACTCCACCCAGAATAACTTTTCTCTGG
                     |||||| || ||||||||||||||||| ||||||   || ||||| || || || || |
Sbjct 4390          GCATGGTATTCGAGAATGACTTTTCTGAATTTGACAGTACTCAGAACAATTTCTCCCTTG

Query 4447          GTCTAG-A-GTGTGCTATTATGGAGGAGTGTGGGATGCCGCAGTGGCTCATCCGCCTGTA
                    | || |-|-| ||| ++||||||||||||| || ||||| || ||||| ||  |  ||||
Sbjct 4450          GCCTTGAATGCGTGG--TTATGGAGGAGTGCGGTATGCCTCAATGGCTAATTAGGTTGTA

Query 4505          TCACCTTATAAGGTCTGCGTGGATCTTGCAGGCCCCGAAGGAGTCTCTGCGAGGGTTTTG
                    ||||||  |  |||| || |||||  ||||||| ||||||||||||||   ||| |||||
Sbjct 4508          TCACCTGGTTCGGTCAGCCTGGATTCTGCAGGCGCCGAAGGAGTCTCTTAAAGGTTTTTG

Query 4565          GAAGAAACACTCCGGTGAGCCCGGCACTCTTCTATGGAATACTGTCTGGAATATGGCCGT
                    |||||| || || |||||||| ||||| ||||| ||||| || || |||||||||||  |
Sbjct 4568          GAAGAAGCATTCTGGTGAGCCTGGCACCCTTCTTTGGAACACCGTTTGGAATATGGCGAT

Query 4625          TAT-TACCCACTGTTATGACTTCCGCGATTTTCAGGTGGCTGCCTTTAAAGGTGATGATT
                     ||- +| || || ||||| || |||||||| | ||| || |||||||| ||||||||||
Sbjct 4628          CATAG-CACATTGCTATGAGTTTCGCGATTTCCGGGTTGCCGCCTTTAAGGGTGATGATT

Query 4684          CGATAGTGCTTTGCAGTGAGTATCGTCAGAGT--CC--AGGAGC--TGCTGTCCTGATCG
                    || | || || || |  || || || ||||||--  --  |+||-- +|++|  ++|| |
Sbjct 4687          CGGTGGTCCTCTGTACCGACTACCGACAGAGTCGTAATGCG-GCAAC-C--TTA--ATTG

Query 4738          CCGGCTGT-GGCTTGAAGTTGAAGGTAGATTTCCGCCCGA-TCGGTTTGTATGCAGGTGT
                    | ||||||-|||||+||||||||||| || | ||| || |-| || +||||||| |||||
Sbjct 4741          CAGGCTGTGGGCTT-AAGTTGAAGGTTGACTACCGTCCTATTGGGC-TGTATGCCGGTGT

Query 4796          TGTGGTGGCCCCCGGCCTTGGCG-CGCTCCCTGATGTTGTGCGCTTCGCCGGCCGGC-TT
                     ||||||||||||||+||||| |-|||| |||||||| ||||| || || || ||||- |
Sbjct 4799          GGTGGTGGCCCCCGG-CTTGGGGACGCTGCCTGATGTAGTGCGATTTGCTGGTCGGCTGT

Query 4854          ACCGAGAAGAATTGGGGCCCTGGCCCTGAGCGGGCGGAGCAGCTCCGCCTCGCTG-TTAG
                    +| || ||||| |||||||| ||||| ||||| || |||||||| || || || |- |+|
Sbjct 4857          -CTGAAAAGAACTGGGGCCCCGGCCCAGAGCGTGCTGAGCAGCTGCGTCTTGCCGTCT-G

Query 4913          TGATTTCCTCCGCAAGC-TCACGAATGTAGCTCAGATGTGTGTGGATGTTGTTTCCCGTG
                    |||||| |||||+| | -| |||||||| || ||| | ||||| |||||||| |||||||
Sbjct 4916          TGATTTTCTCCG-AGGGTTAACGAATGTTGCGCAGGTCTGTGTTGATGTTGTGTCCCGTG

Query 4972          TTTATGGGGTTTCCCCTGGACTCGTTCATAACCTGATTGGCATGCTACAGGCTGTTGCTG
                    |||| || ||    ||||| || || |||||||| ||||||||||| ||  |  ||||||
Sbjct 4975          TTTACGGAGTCAGTCCTGGGCTGGTACATAACCTTATTGGCATGCTGCAAACCATTGCTG

Query 5032          ATGGCAAGGCACATTTCACTGAGTCAGTAAAACCAGTGCTCGACTTGACAAATTCAATC-
                    |||||||||| ||||| || ||| |  ||||||| ||||| ||| | ||||| || |||-
Sbjct 5035          ATGGCAAGGCCCATTTTACAGAGACTATAAAACCTGTGCTTGACCTCACAAACTCTATCA

Query 5091          TTGTGTCGGGTGGAATGAATAACATGTCTTTTGCTGCGCCCATGGGTTCGCGACCATGCG
                    |  +  |||||||||||||||||||||||  |||  |||||||||| |++|+||||||||
Sbjct 5095          TAC-AACGGGTGGAATGAATAACATGTCTCGTGCATCGCCCATGGGAT--C-ACCATGCG

Query 5151          CCCTCGGCCTATTTTGTTGCTGCTCCTCATGTTTTTGCCTATGCTGCCCGCGCCACCGCC
                    |||| || || || |||||||| || || || |||||||||||||||||||||||||| |
Sbjct 5151          CCCTAGGGCTGTTCTGTTGCTGTTCTTCGTGCTTTTGCCTATGCTGCCCGCGCCACCGGC

Query 5211          CGGTCAGCCGTCTGGCCGCCGTCGTGGGCGGCGCAGCGGCGGTTCCGGCGGTGGTTTCTG
                    ||| ||||||||||||||||||||||||||||||||||||||| ||||| ||||||||||
Sbjct 5211          CGGCCAGCCGTCTGGCCGCCGTCGTGGGCGGCGCAGCGGCGGTGCCGGCAGTGGTTTCTG

Query 5271          GGGTGACCGGGTTGATTCTCAGCCCTTCGCAATCCCCTATATTCATCCAACCAACCCCTT
                    ||||||| ||||||||||||||||||||||  ||||||||||||||||||||||||||||
Sbjct 5271          GGGTGACAGGGTTGATTCTCAGCCCTTCGCCCTCCCCTATATTCATCCAACCAACCCCTT

Query 5331          CGCCCCCGATGTCA-C-CGCTGCGGCCGGGGCTGGACCTC-GTG-TTCGCCAACCCGCCC
                    |||| |||||||| - -| |+ +  |||||||||||+ ||-|+ - ||| ||+ ||||||
Sbjct 5331          CGCCGCCGATGTCGTTTCAC-A-ATCCGGGGCTGGA-GTCCG-CCCTCGGCA-GCCGCCC

Query 5387          GACCAC-TCGGCTCCGCTTGGCGTGACCAGGCCCAGCGCCCCGCCGTTGCCTCACGTCGT
                      || |-| ||||||||||||||||||||| ||||||||||| ||| |||| | ||||||
Sbjct 5386          CGCCCCCTTGGCTCCGCTTGGCGTGACCAGTCCCAGCGCCCCCCCGCTGCCCCCCGTCGT

Query 5446          AGACCTACCACAGCTGGGGCCGCGCCGCTAACCGC--GGTCGCTCCGGC-CCATGACAC-
                     || || || |||||||||| |||||||| || ||-- |||++ || ||-|| ||| ||-
Sbjct 5446          CGATCTGCCCCAGCTGGGGCTGCGCCGCTGACTGCTATGTC--ACCAGCTCCCTGATACA

Query 5502          CCCGCCAGTGCCTGATGTCGACTCCCGCGGCGCCATCTTGCGCCGGCAGTATAACCTATC
                     ||+|| || |||||||| ||||| || || || ||  ||||||||||||| ||||| ||
Sbjct 5503          GCC-CCTGTACCTGATGTTGACTCTCGTGGTGCTATTCTGCGCCGGCAGTACAACCTGTC

Query 5562          AACATCTCCCC--TTACCTCTTCCGTGGCCACCGGCACTAACCTGGTTCTTTATGCCGCC
                    + +|  |||||--|||| || || || ||| | || || ||  ||||||| ||||| |||
Sbjct 5562          -C-ACGTCCCCGCTTACGTCATCTGTCGCCTCGGGTACCAATTTGGTTCTCTATGCTGCC

Query 5620          CCTCTT-AGTCCGCTTTTACCCCTTCAGGACGGCACCAATACCCATATAATGGCCACGGA
                    ||+ ||-|  || |||||||||||||||||||||||||| |||||||| ||||| || ||
Sbjct 5620          CC-ATTGAACCCACTTTTACCCCTTCAGGACGGCACCAACACCCATATCATGGCTACTGA

Query 5679          AGCTTCTAATTATGCCCAGTACCGGGTTGCCCGTGCCACAATCCGTTACCGCCCGCTGGT
                     || |||||||| |||||||||||||| || || ||||||||||||||||||||||||||
Sbjct 5679          GGCATCTAATTACGCCCAGTACCGGGTGGCTCGAGCCACAATCCGTTACCGCCCGCTGGT

Query 5739          CCCCAATGCTGTCGGCGGTTACGCCATCTCCATCTCATTCTGGCCACAGACCACCACCAC
                     || |||||||| || || || || ||||| || || || ||||| ||||| ||||| ||
Sbjct 5739          GCCAAATGCTGTTGGTGGCTATGCTATCTCTATTTCTTTTTGGCCCCAGACAACCACTAC

Query 5799          CCCGACGTCCGTTGATATGAATTCAATAACCTCGACGGATGTTCGTATTTTAGTCCAGCC
                    ||| || || |||||||||||||| || || || || |||||| | ||||| ||||||||
Sbjct 5799          CCCTACTTCTGTTGATATGAATTCTATTACTTCTACTGATGTTAGGATTTTGGTCCAGCC

Query 5859          CGGCATAGCCTCTGAGCTTG-TGATCCCAAGTGAGCGCCTACACTATCGTAACCAAGGCT
                     || || |||||||||+|||-| ||||| |||||||| || ||||||||||| ||||| |
Sbjct 5859          TGGTATTGCCTCTGAG-TTGGTTATCCCCAGTGAGCGTCTTCACTATCGTAATCAAGGGT

Query 5918          GGCGCTCCGTCGAGACCTCTGGGGTGGCTGAGGAGGAGGCTACCTCTGGTCTTGTTATGC
                    ||||||| || |||||| | || || || |||||||||||||||||||| || || ||||
Sbjct 5918          GGCGCTCTGTTGAGACCACGGGTGTCGCCGAGGAGGAGGCTACCTCTGGCCTGGTAATGC

Query 5978          TTTGCATACATGGCT-CACTCGTAAATTCCTATACTAATACACCCTATACCGGTGCCCTC
                    |||| || |||||+|-| |  || ||||| ||||| |||||||| ||||| || || || 
Sbjct 5978          TTTGTATTCATGG-TTCGCCAGTCAATTCATATACAAATACACCTTATACTGGGGCACTG

Query 6037          GGGCTGT-TGGACTTTGCCCTTGAGCTTGAGTTTCGCAACCTT-ACCCCCGGTAACACCA
                    |||||+|-| || |||||  | |||||||| ||| | ||+ ||-|| || || |||||||
Sbjct 6037          GGGCT-TCTTGATTTTGCATTGGAGCTTGAATTTAGGAA-TTTGACACCTGGGAACACCA

Query 6095          ATACGCGGGTCTCCCGTTATTCCAGCACTGCTCGCCACCGCCTTCGTCGCGGTGCGGACG
                    |||| || || ||||| ||| ||||||| || || ||||| || || || ||||| || |
Sbjct 6095          ATACCCGTGTATCCCGATATACCAGCACAGCCCGTCACCGGCTGCGCCGTGGTGCCGATG

Query 6155          GGACTGCCGAGCTCACCACCACGGCTGCTACCCGCTTTATGAAGGACCTCTATTTTACTA
                    |||| || ||||| ||||| ||||| || || || ||||||||||||||  |||| ||  
Sbjct 6155          GGACCGCTGAGCTTACCACTACGGCGGCCACACGTTTTATGAAGGACCTGCATTTCACCG

Query 6215          GTACTAATGGTGTCGGTGAGATCGGCCGCGGGATAGCCCTCACCCTGTTCAACCTTGCTG
                    |||| ||||| ||||||||| | ||||| || || ||||| || ||||| || |||||||
Sbjct 6215          GTACGAATGGAGTCGGTGAGGTGGGCCGAGGTATTGCCCTGACACTGTTTAATCTTGCTG

Query 6275          ACACTCTGCTTGGCGGCCTGCCGACAGAATTGATTTCGTCGGCTGGTGGCCAGCTGTTCT
                    |||| || || || ||  |||||||||||||||||||||||||||| |||||| ||||||
Sbjct 6275          ACACGCTTCTCGGTGGTTTGCCGACAGAATTGATTTCGTCGGCTGGGGGCCAGTTGTTCT

Query 6335          ACTCCCGTCCCGTTGTCTCAGCCAATGGCGAGCCGACTGTTAAGTTGTATACATCTGTAG
                    ||||||| || || |||||||||||||||||||||||||| ||| | ||||||||||| |
Sbjct 6335          ACTCCCGCCCTGTCGTCTCAGCCAATGGCGAGCCGACTGTAAAGCTATATACATCTGTTG

Query 6395          AGAATGCTCAGCAGGATAAGGGTATTGCAATCCCGCATGACATTGACCTCGGAGAATCTC
                    ||||||| |||||||||||||||||  | |||||||||||||| |||||||| || || |
Sbjct 6395          AGAATGCGCAGCAGGATAAGGGTATCACCATCCCGCATGACATAGACCTCGGTGACTCCC

Query 6455          GTGTGGTTATTCAGGATTATGATAACCAACATGAACAAGATCGGCCGACGCCTTCTCCAG
                    |||||||||| |||||||||||||||||||| || || |||||||| || ||||| || |
Sbjct 6455          GTGTGGTTATCCAGGATTATGATAACCAACACGAGCAGGATCGGCCTACTCCTTCACCTG

Query 6515          CCCCATCGCGCCCTTTCTCTGTCCTTCGAGCTAATGATGTGCTT-TGGCTCTCTCTCACC
                    |||| || || ||||| || || ||||| || ||||||||+ ||-||||| |||||||| 
Sbjct 6515          CCCCCTCTCGTCCTTTTTCAGTTCTTCGTGCCAATGATGT-TTTGTGGCTTTCTCTCACT

Query 6574          GCTGCCGAGTATGACCAGTCCACTTATGGCTCTTCGACTGGCCCAGTTTATGTTTCTGAC
                    ||||| |||||||| ||| | || ||||| || || ||   |||++|++||||+ +|| |
Sbjct 6574          GCTGCTGAGTATGATCAGACTACGTATGGGTCATCCACCAACCC--T--ATGT-A-TGTC

Query 6634          TC---T---GTGACCTTGGTTAATGTTGCGACCGGCGCGCAGGCCGTTGCCCGGTCGCTC
                    ||---|---|| || || |||||||| || || || || ||||| || ||||| || || 
Sbjct 6628          TCGGATACAGTCACATTTGTTAATGTGGCCACTGGTGCTCAGGCTGTCGCCCGTTCCCTT

Query 6688          GATTGGACCAAGGTCACACTTGACGGTCGCCCCCTCTCCACCATCCAGCAGTACTCGAAG
                    |||||| |||| || ||  | ||||| ||||||||  | || || |||||||| || |||
Sbjct 6688          GATTGGTCCAAAGTTACTTTGGACGGCCGCCCCCTTACTACTATTCAGCAGTATTCTAAG

Query 6748          ACCTTCTTTGTCCTGCCGCTCCGCGGTAAGCTCTCTTTCTGGGAGGCAGGCACAACTAAA
                    || |||| |||||| ||||||||||||||| | ||||||||||| || ||||| || || 
Sbjct 6748          ACATTCTATGTCCTCCCGCTCCGCGGTAAGTTGTCTTTCTGGGAAGCTGGCACGACCAAG

Query 6808          GCCGGGTACCCTTATAATTATAACACCACTGCTAGCGACCAACTGCTTGTCGAGAATGCC
                    || || |||||||||||||||||||| || || || || ||| | || || ||||| || 
Sbjct 6808          GCTGGCTACCCTTATAATTATAACACAACCGCCAGTGATCAAATTCTAGTTGAGAACGCG

Query 6868          GCCGGGCACCGGGTCGCTATTTCCACTTACACCACTAGCCTGGGTGCTGGTCCCGTCTCC
                    ||||| ||||| || ||||| || ||||||||||||||||||||||| || ||   ||||
Sbjct 6868          GCCGGCCACCGTGTTGCTATCTCTACTTACACCACTAGCCTGGGTGCCGGCCCTACCTCC

Query 6928          ATTTCTGCGGTTGCCGTTTTAGCCCCCCACTCTGCGCTAGC-ATTGCTTGAGGATACCTT
                    |||||||||||||  ||  ||||||| ||||| || || ||- ||+|||||||||||   
Sbjct 6928          ATTTCTGCGGTTGGTGTGCTAGCCCCGCACTCAGCTCTCGCCGTT-CTTGAGGATACTGC

Query 6987          GGACTACCCTGCCCGCGCCCATACTTTTGATGATTTCTGCCCAGAGTGCCGCCCCCTTGG
                     || ||||| ||||||||||| |||||||||||||||||||| || || ||| |||||||
Sbjct 6987          CGATTACCCCGCCCGCGCCCACACTTTTGATGATTTCTGCCCTGAATGTCGCACCCTTGG

Query 7047          CCTTCAGGGCTGCGCTTTCCAGTCTACTGTCGCTGAGCTTCAGCGCCTTAAGATGAAGGT
                      | ||||| || ||||| |||||||||||||||||||||||||||||||| ||||||||
Sbjct 7047          ATTACAGGGTTGTGCTTTTCAGTCTACTGTCGCTGAGCTTCAGCGCCTTAAAATGAAGGT

Query 7107          GGGTAAAACTCGGGAGTTGTAGTTTATTTGCTTGTGC---CCCCCTTCTTTCTGTTGCTT
                     |||||||| |||||||  ||+ ||| ||+|||+ +|--- |||| |+|  | |||||||
Sbjct 7107          AGGTAAAACCCGGGAGTCCTA-ATTAATT-CTT-C-CTGTACCCCCT-TCGCAGTTGCTT

Query 7164          ATTTCTCATTTCTGCGTT
                     | ||| ||||||   ||
Sbjct 7162          TTGTCTTATTTCTTTTTT
