# Supplementary material for: Pairwise Heuristic Sequence Alignment Algorithm Based on Deep Reinforcement Learning
Source: IEEE Open J Eng Med Biol. 2021 Jan 29;2:36–43. doi: 10.1109/OJEMB.2021.3055424 (PMC8901008; doi:10.1109/OJEMB.2021.3055424)
Supplement: Three supplementary materials are attached to the submitted manuscript. First, we offer the detailed process of the DQNalign in Supplementary material S1. Then, the additional figures and tables are listed in the Supplementary material S2. Finally, the alignment results of the DQNalign are attached  [file ojemb-3055424-mm.zip › OJEMB-3055424-MM/10022021082020_DQNalignOJEMB20210126SupplementaryS3/Supplementary S3/HEV_DDDQN/result20200712173946_0_29.txt]

DQNalign Project v1.0
Pairwise alignment algorithm with deep reinforcement learning based heuristic alignment agent
Sequence 1 : HEV_0, length : 7207
Sequence 2 : HEV_29, length : 7180

Alignment results:
Exact matches: 5419
Gaps: 545

Query 27            ATGGAGGCCCATCAGTTTATTAAGGCTCCTGGCATCACTACTGCTATTGAGCAGGCTGCT
                    ||||||||||| ||||||||||||||||||||||| |||||||| |||||||||||||||
Sbjct 0             ATGGAGGCCCACCAGTTTATTAAGGCTCCTGGCATTACTACTGCCATTGAGCAGGCTGCT

Query 87            CTAGCAGCGGCCAACTCTGCCCTGGCGAATGCTGTGGTAGTTAGGCCTTTTCTCTCTCAC
                    || || ||||||||||| ||| |||||||||||||||| ||| |||| ||| | |||| |
Sbjct 60            CTGGCTGCGGCCAACTCCGCCTTGGCGAATGCTGTGGTGGTTCGGCCGTTTTTGTCTCGC

Query 147           CAGCAGATTGAGATCCTCATTAACCTAATGCAACCTCGCCAGCTTGTTTTCCGCCCCGAG
                      ||| |  |||||||| |||||  | |||||||| || ||| | ||||||||||| |||
Sbjct 120           GTGCAAACCGAGATCCTTATTAATTTGATGCAACCCCGGCAGTTGGTTTTCCGCCCTGAG

Query 207           GTTTTCTGGAATCATCCCATCCAGCGTGTCATCCATAACGAGCTGGAGCTTTACTGCCGC
                    ||  | ||||||||||| || ||| | ||||| || || || || || |  |||||||| 
Sbjct 180           GTGCTTTGGAATCATCCTATTCAGAGAGTCATACACAATGAACTAGAACAATACTGCCGG

Query 267           GCCCGCTCCGGCCGCTGTCTTGAAATTGGCGCCCATCCCCGCTCAATAAATGATAATCCT
                    || ||  |||| || || || || ||||| ||||| ||  | || || |||||||| || 
Sbjct 240           GCACGGGCCGGTCGTTGCCTGGAGATTGGGGCCCACCCAAGATCTATTAATGATAACCCC

Query 327           AATGTGGTCCACCGCTGCTTCCTCCGCCCTGTT--GGGCGTGATGTTCAGCGCTGGTATA
                    |||||  | ||||| ||||| ||| | || || --  |+|+|||||||||||||||||| 
Sbjct 300           AATGTTTTGCACCGGTGCTTTCTCAGACCGGTCGGTAG-G-GATGTTCAGCGCTGGTATT

Query 385           CTGCTCCCACTCGCGGGCCGGCTGCTAATTGCCGGCGTTCCGCGCTGCGCGGGCTTCCCG
                    |||| ||||| ||||| || || || || ||||| ||||| |||||||| || || ||| 
Sbjct 358           CTGCCCCCACCCGCGGCCCTGCAGCCAACTGCCGCCGTTCTGCGCTGCGTGGTCTCCCCC

Query 445           CTGCTGACCGCACTTACTGCCTCGACGGGTTTTCTGGCTGTAAC-TTTCCCGCCGAGACT
                    |||| |||||||| |||||  | || || |||||  |||||   -|| +|||| ||||| 
Sbjct 418           CTGCCGACCGCACCTACTGTTTTGATGGATTTTCCCGCTGTGCTTTTG-CCGCAGAGACC

Query 504           GGCATCGCCCTCTACTCCCTTCATGATATGTCACCATCTGATGTCGCCGAGGCCATGTTC
                    ||| | ||||| ||||| || || ||  | |  ||| | |||||||| ||||| |||  |
Sbjct 477           GGCGTAGCCCTTTACTCTCTGCACGACCTCTGGCCAGCCGATGTCGCGGAGGCTATGGCC

Query 564           CGCCATGGTATGACGCGGCTCTATGCCGCCCTCCATCTTCCGCCTGAGGTCCTGCTGCCC
                    |||||||| ||||| || || || || || |||||||| || |||||||| ||| | || 
Sbjct 537           CGCCATGGGATGACACGTCTATACGCTGCACTCCATCTCCCTCCTGAGGTGCTGTTACCA

Query 624           CCTGGCACATATC-GCAC--CGCATCGTATTTGCTAATTCATGACGGT-A-GGCGCGT-T
                    ||||| || || |- +||--|+|+|||||| | || ||||| ||||| -|- | ||+|-|
Sbjct 597           CCTGGTACCTACCAT-ACAAC-C-TCGTATCTCCTGATTCACGACGGCAACCGTGC-TGT

Query 678           GTGGTGACGTATGAGGGTGATACTAGTGCTGGTTACAACCACGATGTCTCCA-ACTTGCG
                    +|+||||| ||||||||||| |||||||| || |||||||| || |||||||-||||+||
Sbjct 652           -T-GTGACCTATGAGGGTGACACTAGTGCAGGCTACAACCATGACGTCTCCATACTT-CG

Query 736           -CTCCTGGATTAG-A--ACCACCAAG-GTTACCGGAGACCATCCCCTCGTTATCGAGCGG
                    - +| |||||| |-|--||||+ || -|||   +++||||||||  | ||||| ||||| 
Sbjct 710           TG-CGTGGATTCGTACGACCA-AAATAGTTGGT---GACCATCCGTTGGTTATAGAGCGT

Query 792           GTTAGGGCCATTGGCTGCCACTTTGTTCTCTTGCTCACGGCAGCCCCGGAGCCATCACCT
                    ||  |||| || || || || ||||| ||  ||||||| || ||||| ||||| || |||
Sbjct 765           GTGCGGGCTATCGGATGTCATTTTGTGCTGCTGCTCACCGCGGCCCCCGAGCCGTCGCCT

Query 852           ATGCCTTATGTTCCTTACCCCCGGTCTACCGAGGTCTATGTCCGATCGATC-TTCGGCCC
                    ||||||||||| ||||||||||| || || ||||| ||||| || || || -|| | || 
Sbjct 825           ATGCCTTATGTCCCTTACCCCCGTTCGACAGAGGTGTATGTTCGGTCTATATTTGGCCCT

Query 911           GGGTGG-CACCCCTTCCT-TATTCCCA-ACCTCATGCTCCACTAAGTCGACC-TTCCATG
                    ||  | -|+||| | |||-|+||||  -| |+|+|||||||| || || || -||+|| |
Sbjct 885           GGCGGTTC-CCCGTCCCTGT-TTCCGTCAGC-C-TGCTCCACAAAATCTACTTTT-CACG

Query 967           CTGTCCCTGCCCATATTTGGGACCGTCTTATGCTGTTCGGGGCCAC-CTTGGATGACCAA
                    ||||||| |  ||||| |||||||| || ||||| || || |||||-|+|||| ||||| 
Sbjct 940           CTGTCCCAGTTCATATCTGGGACCGGCTCATGCTTTTTGGTGCCACTC-TGGACGACCAG

Query 1026          GCCTTTTGCTGCTC-CCGTTTAATGACCTACCTTCGCGGCATTAGCTACAAGGTCACTGT
                    || |||||||||||-| | ||+||||| ||||| || |||||||| ||||||||||| ||
Sbjct 999           GCGTTTTGCTGCTCACGGCTT-ATGACATACCTCCGTGGCATTAGTTACAAGGTCACCGT

Query 1085          TGGTACCCTTGTGGCTAATGAAGGCTGGAATGCCTCTGAGGACGCCCTCACAGCTGTTAT
                    |||  | ||||| |||||||| || |||||||||||||| || |||||||| || || ||
Sbjct 1058          TGGAGCGCTTGTTGCTAATGAGGGGTGGAATGCCTCTGAAGATGCCCTCACCGCAGTAAT

Query 1145          CACTGCCGCCTACCTTACCATTTGCCACCAGCGGTATCTCCGCACCCAGGCTATATCCAA
                     || || |||||  | ||||| ||||||||||| || ||||| |||||||| ||||||||
Sbjct 1118          TACCGCAGCCTATTTGACCATCTGCCACCAGCGCTACCTCCGTACCCAGGCGATATCCAA

Query 1205          GGGGATGCGTCGTCTGGAACGGGAGCATGCCCAGAAGTTTATAACACGCCTCTACAGCTG
                    ||| ||||| ||  ||||    ||||| |||||||| ||||| ||| | |||||||||||
Sbjct 1178          GGGCATGCGCCGGTTGGAGGTTGAGCACGCCCAGAAATTTATTACAAGACTCTACAGCTG

Query 1265          GCTCTTCGAGAAGTCCGGCCGTGATTACATCCCTGGCCGTCAGTTGGAGTTCTACGCCCA
                    | | || |||||||| || |||||||||||||| ||||| ||  |  |||| || |||||
Sbjct 1238          GTTATTTGAGAAGTCTGGTCGTGATTACATCCCCGGCCGCCAACTCCAGTTTTATGCCCA

Query 1325          GTGCAGGCGCTGGCTCTCCGCCGGCTTTCATCTTGATCCAC-GGGTGTTGGTTTTTGACG
                    |||| |||| ||||| ||||| ||||||||||| ||+|| |-| ||| | |||||||| |
Sbjct 1298          GTGCCGGCGGTGGCTATCCGCGGGCTTTCATCTAGA-CCCCAGAGTGCTTGTTTTTGATG

Query 1384          AGTCGGCCCCCTGCCATTGTAGGACCGCGATC-CGTAAGGC-GCT-CTCAAAGTTTTGCT
                    ||||||  |||||||  ||||||||     | - |+|||| -|| - |+|||+|| ||||
Sbjct 1357          AGTCGGTGCCCTGCCGCTGTAGGACTTTCTTAAAG-AAGGTTGCGGGT-AAA-TTCTGCT

Query 1441          GCTTCATGAAGTGGCTTGGTCAGGAGTGCACCTGCTTCCTTCAGCCTGCAGAAGGCGC-C
                    ||||||||  |||| | || |||||||||||||||||| |  |||| || || ||   - 
Sbjct 1414          GCTTCATGCGGTGGTTAGGGCAGGAGTGCACCTGCTTCTTGGAGCCAGCTGAGGGTTTGA

Query 1500          GTCGGCGACCAGGGTCATGATAATGAAGCCTATGAGGGGTCCGATGTTGACCCTGCTGAG
                    +|||| || || || ||||||||||| ||||| ||||| ||||| || ||||  || |||
Sbjct 1473          -TCGGTGATCATGGCCATGATAATGAGGCCTACGAGGGCTCCGAGGTCGACCAAGCCGAG

Query 1560          TCCGC-CATTAGTGACATATCTGGGTCCTATGTCGTCCCT-GGCA-CTGCCCTCCAACCG
                     | ||-|||   +||| | || ||| ||||||  |||| |-||| -| || +|   |||+
Sbjct 1533          CCTGCACATCTC-GACGTGTCAGGGACCTATGCAGTCCATGGGCGCCAGCT-TGAGACC-

Query 1617          CTCTACCAGGCCCTCGATCTCCCCGCT-GAGATTGTGGCTCGCGCGGGCCGGCTG-ACCG
                    |||||   ||| ||| |  |+||||| -|| ||||  ||||| ||+|||| | | -|| |
Sbjct 1590          CTCTATAGGGCACTCAACAT-CCCGCAAGATATTGCTGCTCGAGC-GGCCCGATTAACAG

Query 1675          CCACAGTAAAGGTCTCC---CAGGT-C-GATGGGCGGATCGATTG-CGAGACCCT--TCT
                    |||| ||  |++ ||  ---| || -|-||| +||+ +| || ||-|| +||  |--|| 
Sbjct 1648          CCACCGTTGA--GCTTGTTGCTGGCCCAGATC-GC-C-TGGAGTGCCGC-ACTGTGCTCG

Query 1727          TGGTAACAAAACCTTTCGCACGTCGTTCGT-TGACGG-GGCGGTCTTAGAGACCAATGGC
                    +||+|| || ||||| || ||| || |+| -||| ||-| |   |||+||| |||| |||
Sbjct 1701          -GG-AATAAGACCTTCCGGACGACGGT-GACTGATGGCGCCCACCTT-GAGGCCAACGGC

Query 1785          CCAGAGCGCCACAATCTCTCCT-TCGA-TG-C-CAGT-CAGAGCA--CTATGGC-CGCTG
                    || ||++|+++|||| | |  |-||| -||- -| +|-| |+ ||--|||||| -  | |
Sbjct 1758          CCTGA--G---CAATGTGTTTTGTCGTTTGATGCC-TCCCG-CCAGTCTATGGGGGCCGG

Query 1837          G-CCCTTTCAGTCTCACCTATGC-CGCCT-CTGCAGCTGGGCTGGAGG-TGCGC---TAT
                    |-| | +|+|| ||||| |||| -|    -|++| ||||| ||| |||-|  | --- ||
Sbjct 1811          GTCACA-T-AGCCTCACTTATGAGCTTACGC--CTGCTGGCCTGCAGGTTAAGATTTCAT

Query 1890          GT--TGCTGCCGGG-CTTGACCATCGGGCGG-TTTTTGCCC--CCG-GTG-TTTCACCCC
                     |--||    ++||-|+||++||+| | |  -||    || --| |-|  - +|++ +++
Sbjct 1867          CTAATGGCTT--GGAC-TG--CA-CTGCCATATTCCCCCCTGGCGGCGCCCC-T--A---

Query 1942          GGT-CAGCCCC-CGGCGAGGTTACC-GCCTTCTGCTCTGCC-CTATACAGGTTTAACCG-
                    +| -|||| ||- ||+|||||  +|-||||| ||| | |+|-|| ||||||| |||| |-
Sbjct 1914          -GCGCAGCGCCGGGG-GAGGTGG-CGGCCTTTTGCACCG-CTCTTTACAGGTATAACAGA

Query 1997          TGAGGCCCAGCGCCATTCGCTGATCGGTA-ACTTATGGTTCCATCCTGAGGGACTCATTG
                    |   +|||| || |||||||| | |||  - || +||| | ||||| ||||| ||  | |
Sbjct 1971          TTTA-CCCAACGGCATTCGCTTACCGGCGGTCTG-TGGCTACATCCCGAGGGGCTGCTGG

Query 2056          GCCTCTTCGCCCCGTTTTCGCCC-GGGCATGTTTGGGAGTCGGCTAATCCATTCTGTGGC
                    || | ||| | || || ||+|||-|||||| | |||||||| ||||| || || || || 
Sbjct 2029          GCATTTTCCCTCCTTTCTC-CCCTGGGCATATCTGGGAGTCTGCTAACCCCTTTTGCGGG

Query 2115          GAGAG--CACACTTTACACCCGTACTTGGTCGGAGGTTGATGCCGTCTCTAGTCCAG--C
                    ||| |--|+|+|| ||||| ||||| ||||| +|  +| + | | | |||||| +| --|
Sbjct 2088          GAGGGTAC-C-CTGTACACTCGTACCTGGTCC-ACA-TC-CGGCTTTTCTAGTG-ACTTC

Query 2171          CCGGCCTGACTTA-GGTTTTATGTCTGAGCCTTCT--ATA---CCTAGTAGGGC-CGCCA
                     | +|||+ || |-|     +  +| +   |  | --   ---|| ||++|  |-|+|| 
Sbjct 2142          TCC-CCT-CCTGAGGCGGCC-GC-CC-CTGCACCGGCTGCTGCCCCAG--GATCGC-CCC

Query 2224          CGCCTA--CC-CTGG-C--------------G--------GCCCCTC-TACCCCCCCCTG
                    | || |--||-|  |-|--------------|--------|+|||||- |     ||| |
Sbjct 2194          CCCCCACCCCACCAGTCAGTGATATTTGGGTGTTACCACCG-CCCTCAGAAAAGTCCCAG

Query 2257          CA--CCG-GACCCTTCCCCCCCTCCCTCTGCCCCG-GCGCTT-GCTGA--GCCGGCTTCT
                      --  |-| | ||| ++| || ||| | +| +||-||+|+|-   ||--|||  +++++
Sbjct 2253          GTGGGTGCGCCTCTTG--CGCCCCCCGCC-CT-CGAGC-C-TGTTGGACCGCCCA-----

Query 2310          GGCGCTAC----CG-CCGGGGCCCCGGCCATAA-CTCACCAGAC---G--GCCCG---GC
                    +|| ||| ----| - |    |||  || +|||-|+||||+|||---|--|||| ---||
Sbjct 2301          -GCCCTATTAAACTTGCCTCCCCCGTGCG-TAAGC-CACC-GACATTGCCGCCCTCCCGC

Query 2355          -ACCGCCGCCTGCTCTTCACCTACCCGGAT-G-GCTCTAA-G-GTATTCGCCGGCTC-GC
                    - |||||| || || | ||| ||||| || -|-||+|+||-|-|||| || +| +||- +
Sbjct 2358          ACCCGCCGTCTTCTTTACACTTACCCTGACGGTGC-C-AAGGTGTATGCGG-GA-TCAT-

Query 2410          TGTTCGAGTC-GACATGC-ACGTGGCTCGTTAACGCGTCTAATGTTGGACCACCGCCCTG
                    |||| |||||-|| +|||-||+||||| || || || |||||  + || |||||||||||
Sbjct 2413          TGTTTGAGTCAGAT-TGCGAC-TGGCTGGTGAATGCCTCTAACC-CGGGCCACCGCCCTG

Query 2467          GCGGCGGGCTTTGCCATGCATTTTACCAAAGGTACCCCGCCTC-CTTTGATGCTGCCT-C
                    | || || || || ||||| ||||| ||| | |  +||   + -| || +| |++|| -|
Sbjct 2470          GGGGTGGCCTCTGTCATGCCTTTTATCAACGCTTT-CCTGA-GGCGTTC-TAC--CCAAC

Query 2525          T---TTTGTGATGCGCGACGGCGCG-GCC-GCGTACACACTAAC---CCCCCG-GCCA-A
                    |---||| | ||||| || || +| -|+|-|| |++++|+|| |--- |||||-||| -|
Sbjct 2525          TGAATTTATTATGCGTGAGGGT-CTTG-CTGCAT----A-TACCTTGACCCCGCGCCCTA

Query 2575          TAATTCACGCTGTCGCCCCTGATTATA-GGTTGGAACATAACCCAAAGAGGCTTGAGGCT
                    | || || || || ||||| || ||||-||||+||||| || ||||||||||||||||| 
Sbjct 2578          TTATCCATGCAGTGGCCCCCGACTATAGGGTT-GAACAGAATCCAAAGAGGCTTGAGGCA

Query 2634          GCTTATCGGGAAACTTGCTCCCGCCTCGGCACCGCTGCATACCCGC-TC----CTCGGGA
                    || || |||||||| |||||||| | ||| |||||||| ||||| |-||----|||||| 
Sbjct 2637          GCGTACCGGGAAACCTGCTCCCGTCGCGGTACCGCTGCCTACCCACTTCTTGGCTCGGGT

Query 2689          CCGGCATATACCAGGTGCCGATCGGCCCCAGTTTTGACGCCTGGGAGCGGAACCACCGCC
                    +++++||||||||||| ||  | || | ||||||||| ||||||||||| || || ||||
Sbjct 2696          -----ATATACCAGGTCCCTGTTGGTCTCAGTTTTGATGCCTGGGAGCGTAATCATCGCC

Query 2749          CCGGGGATGAGTTGTACCTTCCTGAGCTTGCTGCCAGA-TGGTTTGAGGCCAAT-AGGCC
                    | ||||||||| | |||||  |||| |  ||||+||| -|||||||| || || -|+|||
Sbjct 2752          CTGGGGATGAGCTTTACCTGACTGAACCCGCTG-CAGCCTGGTTTGAAGCTAACAA-GCC

Query 2807          GACCC-GCCCGACTCTCACTATAACTGAGGATGT--TGCACGGACAGCGAATCTGGC-CA
                    | | |-||| |+| || || ||||| || |||  -- +|+|| || || || || ||-|+
Sbjct 2810          GGCGCAGCCAG-CACTTACGATAACAGAAGATACGGC-C-CGCACGGCCAACCTAGCAC-

Query 2863          TATCGAGC-TTGACTCAGCC-ACAGATGTCGGCCGGGCCTGTGCCGGCTGT-CGGGTC-A
                    ||  || |- ||+++| |+|-||||| || ||||| ||||| || ||||| -|   | - 
Sbjct 2866          TAGAGATCGATG---CTG-CTACAGAGGTTGGCCGTGCCTGCGCTGGCTGCACTATTAGT

Query 2917          CCCCCGG-CGTTGTTCAGTACCAGTTTACTGCAGGTGTGCCTGGATCCGGCAAGTCCCGC
                    ||   | -|+++|| || || ||||| ||||| || || || || || ||||| ||  | 
Sbjct 2922          CCTGGGATC---GTACACTATCAGTTCACTGCCGGGGTTCCGGGCTCAGGCAAATCAAGA

Query 2976          T-C-TATCACCCAA-GCCGATGTGGACGTTGTCGTGGTCCCGA-CGCGTGAGTTGCGTAA
                    |-|-||+|| +|| -| +||||| || ||||| || ||||| |-| +| ||| | || ||
Sbjct 2979          TCCATA-CAG-CAGGGG-GATGTTGATGTTGTGGTTGTCCCCACCA-GGGAGCTTCGCAA

Query 3032          T-GCCTGGCGCCGTCGCGGCTTTGCTGCTTTTACCCCGCATACTGCCGCCAGAGTCACC-
                    |-| +||||| || || |||||||| || ||||| || || || || ||| | ||||| -
Sbjct 3035          TAGT-TGGCGTCGCCGGGGCTTTGCGGCCTTTACACCCCACACGGCGGCCCGTGTCACTG

Query 3090          CAGGGGCGCCGGGTTGTCATTGATGAGGCTCCATCCCTCCCCCCTCACCTGCTGCTGCTC
                     ||| +||||| ||||| ||||| ||||| ||||||||||| || ||||||||| || | 
Sbjct 3094          TAGGC-CGCCGTGTTGTGATTGACGAGGCCCCATCCCTCCCACCGCACCTGCTGTTGTTA

Query 3150          CACATGCAGCGGGCCGCCACCGTCCACCTTCTTGGCGACCCGAACCAGATCCCAGCCATC
                    ||||||||||||||| |  | ||||| || || || ||||| ||||||||||| ||||| 
Sbjct 3153          CACATGCAGCGGGCCTCTTCAGTCCATCTCCTCGGTGACCCAAACCAGATCCCCGCCATT

Query 3210          GACTTTGAGCACGCTGGGCTCGTCCCCGCCATCAGGCCCGA-CTTAGG-CCCCACCTCCT
                    || |||||||||||||| || |||||||| ||| | || ||-|||+| -|| +||  |||
Sbjct 3213          GATTTTGAGCACGCTGGTCTGGTCCCCGCAATCCGCCCTGAGCTT-GCACCA-ACGACCT

Query 3268          GGTGGCATGTTACCCATCGCTGGCCTGCGGATGTATGCGAGCTCATCCGTGGTGCATACC
                    |||||||||| || || ||||| || || |||||||| || || || || || || ||||
Sbjct 3271          GGTGGCATGTAACACACCGCTGCCCAGCTGATGTATGTGAACTTATACGCGGGGCCTACC

Query 3328          CC-ATGATCCAGACCACTAGCCGGGTTCTCCGTTCGTTGTTCTGGGGTGAGCCTGCCGTC
                    | -| +||||||||||| |||||||| || || ||  ||||||||  ||| || ||  ||
Sbjct 3331          CTAAA-ATCCAGACCACGAGCCGGGTGCTACGGTCTCTGTTCTGGAATGAACCGGCTATC

Query 3387          GGGCAGAAACTAGTGTTCACCCAGGCGGCC-AAGCCCGCCAACCCCGGCT-CAGTGACGG
                    || ||||| ||||| ||||| ||||| || -|||| +|||||+||| | |-|| | || |
Sbjct 3390          GGCCAGAAGCTAGTCTTCACGCAGGCCGCTAAAGCT-GCCAA-CCCTGGTGCAATTACAG

Query 3445          TCCACGAGGCGCAGGGCGCTACCTACACGGAGACCACTATTATTGCCACAGCAGATGCCC
                    ||||||| || ||||||||||| | ||| |||||||| ||||| || || || |||||| 
Sbjct 3448          TCCACGAAGCCCAGGGCGCTACTTTCACAGAGACCACAATTATAGCTACGGCTGATGCCA

Query 3505          GGGGCCTTATTCAGTCGTCTCGGGCTCATGCCATTGTTGCTCTGACGCGCCACACTGAGA
                    |||| || || ||||| || || |||||||| || ||||| || || |||||||| ||||
Sbjct 3508          GGGGTCTCATCCAGTCATCCCGAGCTCATGCTATAGTTGCACTCACCCGCCACACAGAGA

Query 3565          AGTGCGTCATCATTGACGCACCAGGCCTGCTT-CGCGAGGTGGGCATCTCCGATGCAATC
                     |||||| ||  | || || || ||  ||+||-|| ||||| ||||| || ||||  |||
Sbjct 3568          GGTGCGTTATTTTAGATGCCCCTGGTTTG-TTACGTGAGGTCGGCATATCTGATGTGATC

Query 3624          GTTAATAACTTTTTCCTCGCTGGTGGCGAAATTGGTCACCAGCGCCCATCAGTTATTCCC
                    ||||| ||||| |||||||||||||| ||  | || || || ||||| || || || |||
Sbjct 3627          GTTAACAACTTCTTCCTCGCTGGTGGGGAGGTGGGCCATCACCGCCCCTCTGTGATACCC

Query 3684          CGTGGCAACCCTGACGCCAATGTTGACACCCTGGCTGCCTTCCCGCCGTCTTGCCAGATT
                    |||||||||||||||   ||  |||| ||| |    ||||||||||||||||| ||||| 
Sbjct 3687          CGTGGCAACCCTGACCAGAACCTTGAGACCTTACAGGCCTTCCCGCCGTCTTGTCAGATC

Query 3744          AGTGCCTTCCATCAGTTGGCTGAGGAGCTTGGCCACAGACCTGTCCCTGTTGCAGCTGTT
                    ||||| | ||||||| ||||||||||| | |||||| | || |  |||||||| || || 
Sbjct 3747          AGTGCTTACCATCAGCTGGCTGAGGAGTTAGGCCACCGCCCGGCTCCTGTTGCCGCCGTC

Query 3804          CTACCACCCTGCCCCGAGCTCGAACAGGGCCTTCTCTACCTGCCCCAGGAGCTCACCACC
                    || || ||||| ||||||||||| ||||||||  | ||| |||| |||||||| ||    
Sbjct 3807          CTGCCCCCCTGTCCCGAGCTCGAGCAGGGCCTGTTGTACATGCCGCAGGAGCTTACAGTG

Query 3864          TGTGATAGTGTCGTA-ACATTTGAATTAACAGACATTGTGCACTGCCGCATGGCCGCCCC
                    | |||||||||  | -  +|||||  | || || || || |||||||| ||||| || ||
Sbjct 3867          TCTGATAGTGTGCTGGTT-TTTGAGCTCACTGATATAGTCCACTGCCGTATGGCTGCTCC

Query 3923          GAGCCAGCGCAAGGCCGTGCTGTCCACACTCGTGGGCCGCTACGGCGGTC--GCACAAAG
                     || ||||| |||||||| || || ||||| |||||  | || ||| || -- | +|||+
Sbjct 3926          AAGTCAGCGGAAGGCCGTCCTCTCAACACTTGTGGGGAGGTATGGCCGTAAGACG-AAA-

Query 3981          CTCTACAATGCTTCC-CACTCTGATGTTCGCGACTCTCTCGCC-CGTTTTATCCCGGCCA
                    || ||  | ||  +|-|| || ||||| || || || || || - ||| +|||||  +|+
Sbjct 3984          CTGTATGAGGCAG-CTCATTCAGATGTCCGTGAGTCCCTAGCTAGGTTC-ATCCCCA-C-

Query 4039          T-T-GGCCCCGTACAGGTT-ACAACTTGTGAATTGTACGAGCTAGTGGAGGCCATGGTCG
                    |-|-|| || || ||||  - |+|| ||||| || ||||| || || || || ||||| |
Sbjct 4040          TATCGGACCTGTCCAGGCCACC-ACGTGTGAGTTATACGAACTGGTTGAAGCTATGGTGG

Query 4096          AGAAGGGCCAGGATGGCTCCGCCGTCCTTGAGCTTGATCTTTGCAACCGTGACGTGTC-C
                    | ||||||||||| ||||| |||||||| ||||||||||| ||||| || || || ||-|
Sbjct 4099          AAAAGGGCCAGGACGGCTCTGCCGTCCTGGAGCTTGATCTATGCAATCGCGATGTTTCGC

Query 4155          AGGATCACCTTCTTCCAGAAAGATTGTAACAAGTTCACCACAGGTGAGACCATTGCCCAT
                    +| || || || ||||||||||| ||||| ||||| || || ||||||||||| ||||||
Sbjct 4158          -GTATAACTTTTTTCCAGAAAGACTGTAATAAGTTTACGACTGGTGAGACCATCGCCCAT

Query 4215          GGTAAAGTGGGCCAGGGCATCTCGGCCTGGAGCAAGACCTTCTGCGCCCTCTTTGGCCCT
                    || || || ||||| || || ||||||||||| ||||||||||| ||| | |||||||| 
Sbjct 4218          GGCAAGGTTGGCCAAGGTATATCGGCCTGGAGTAAGACCTTCTGTGCCTTGTTTGGCCCG

Query 4275          TGGTTCCGCGCTATTGAGAAGGCTATTCTGGCCCTGCT--C-CCTCAGGGTGTGTTTTAC
                    |||||||| || ||||| || |  ||  ||||||||||--|-|||+| ++  | || |||
Sbjct 4278          TGGTTCCGTGCCATTGAAAAAGAAATATTGGCCCTGCTCCCGCCT-AA--CATTTTCTAC

Query 4332          GGTGATGCCTT-TGATGACACCGTC-TT--CTCGG-CG-GCT-GTGGCCGCAGCAAAGGC
                    || || |+|||-||| ||  | || -||--| |||-||-|  -|+||++|||| +++| |
Sbjct 4335          GGCGACG-CTTATGAGGAGTCGGTGTTTGCCGCGGCCGTGTCCG-GG--GCAGG---GTC

Query 4385          ATCCATGGTGTTTGAGAATGACTTTTCTGAGTTTGACTCCACCCAGAATAACTTTTCTCT
                     | |||||| || ||||||||||||||||| ||||||   || ||||| || || || ||
Sbjct 4388          TTGCATGGTATTCGAGAATGACTTTTCTGAATTTGACAGTACTCAGAACAATTTCTCCCT

Query 4445          GGGTCTAG-A-GTGTGCTATTATGGAGGAGTGTGGGATGCCGCAGTGGCTCATCCGCCTG
                     || || |-|-| ||| ++||||||||||||| || ||||| || ||||| ||  |  ||
Sbjct 4448          TGGCCTTGAATGCGTGG--TTATGGAGGAGTGCGGTATGCCTCAATGGCTAATTAGGTTG

Query 4503          TATCACCTTATAAGGTCTGCGTGGATCTTGCAGGCCCCGAAGGAGTCTCTGCGAGGGTTT
                    ||||||||  |  |||| || |||||  ||||||| ||||||||||||||   ||| |||
Sbjct 4506          TATCACCTGGTTCGGTCAGCCTGGATTCTGCAGGCGCCGAAGGAGTCTCTTAAAGGTTTT

Query 4563          TGGAAGAAACACTCCGGTGAGCCCGGCACTCTTCTATGGAATACTGTCTGGAATATGGCC
                    |||||||| || || |||||||| ||||| ||||| ||||| || || ||||||||||| 
Sbjct 4566          TGGAAGAAGCATTCTGGTGAGCCTGGCACCCTTCTTTGGAACACCGTTTGGAATATGGCG

Query 4623          GTTAT-TACCCACTGTTATGACTTCCGCGATTTTCAGGTGGCTGCCTTTAAAGGTGATGA
                     | ||- +| || || ||||| || |||||||| | ||| || |||||||| ||||||||
Sbjct 4626          ATCATAG-CACATTGCTATGAGTTTCGCGATTTCCGGGTTGCCGCCTTTAAGGGTGATGA

Query 4682          TTCGATAGTGCTTTGCAGTGAGTATCGTCAGAGT--CC--AGGAGC--TGCTGTCCTGAT
                    |||| | || || || |  || || || ||||||--  --  |+||-- +|++|  ++||
Sbjct 4685          TTCGGTGGTCCTCTGTACCGACTACCGACAGAGTCGTAATGCG-GCAAC-C--TTA--AT

Query 4736          CGCCGGCTGT-GGCTTGAAGTTGAAGGTAGATTTCCGCCCGA-TCGGTTTGTATGCAGGT
                     || ||||||-|||||+||||||||||| || | ||| || |-| || +||||||| |||
Sbjct 4739          TGCAGGCTGTGGGCTT-AAGTTGAAGGTTGACTACCGTCCTATTGGGC-TGTATGCCGGT

Query 4794          GTTGTGGTGGCCCCCGGCCTTGGCG-CGCTCCCTGATGTTGTGCGCTTCGCCGGCCGGC-
                    || ||||||||||||||+||||| |-|||| |||||||| ||||| || || || ||||-
Sbjct 4797          GTGGTGGTGGCCCCCGG-CTTGGGGACGCTGCCTGATGTAGTGCGATTTGCTGGTCGGCT

Query 4852          TTACCGAGAAGAATTGGGGCCCTGGCCCTGAGCGGGCGGAGCAGCTCCGCCTCGCTG-TT
                     |+| || ||||| |||||||| ||||| ||||| || |||||||| || || || |- |
Sbjct 4856          GT-CTGAAAAGAACTGGGGCCCCGGCCCAGAGCGTGCTGAGCAGCTGCGTCTTGCCGTCT

Query 4911          AGTGATTTCCTCCGCAAGC-TCACGAATGTAGCTCAGATGTGTGTGGATGTTGTTTCCCG
                    +||||||| |||||+| | -| |||||||| || ||| | ||||| |||||||| |||||
Sbjct 4914          -GTGATTTTCTCCG-AGGGTTAACGAATGTTGCGCAGGTCTGTGTTGATGTTGTGTCCCG

Query 4970          TGTTTATGGGGTTTCCCCTGGACTCGTTCATAACCTGATTGGCATGCTACAGGCTGTTGC
                    |||||| || ||    ||||| || || |||||||| ||||||||||| ||  |  ||||
Sbjct 4973          TGTTTACGGAGTCAGTCCTGGGCTGGTACATAACCTTATTGGCATGCTGCAAACCATTGC

Query 5030          TGATGGCAAGGCACATTTCACTGAGTCAGTAAAACCAGTGCTCGACTTGACAAATTCAAT
                    |||||||||||| ||||| || ||| |  ||||||| ||||| ||| | ||||| || ||
Sbjct 5033          TGATGGCAAGGCCCATTTTACAGAGACTATAAAACCTGTGCTTGACCTCACAAACTCCAT

Query 5090          C-TTGTGTCGGGTGGAATGAATAACATGTCTTTTGCTGCGCCCATGGGTTCGCGACCATG
                    |-|  +  |||||||||||||||||||||||  |||  |||||||||| |++|+||||||
Sbjct 5093          CATAC-AACGGGTGGAATGAATAACATGTCTCGTGCATCGCCCATGGGAT--C-ACCATG

Query 5149          CGCCCTCGGCCTATTTTGTTGCTGCTCCTCATGTTTTTGCCTATGCTGCCCGCGCCACCG
                    |||||| || || || |||||||| || || || ||||||||||||||||||||||||||
Sbjct 5149          CGCCCTAGGGCTGTTCTGTTGCTGTTCTTCGTGCTTTTGCCTATGCTGCCCGCGCCACCG

Query 5209          CCCGGTCAGCCGTCTGGCCGCCGTCGTGGGCGGCGCAGCGGCGGTTCCGGCGGTGGTTTC
                     |||| ||||||||||||||||||||||||||||||||||||||| ||||| ||||||||
Sbjct 5209          GCCGGCCAGCCGTCTGGCCGCCGTCGTGGGCGGCGCAGCGGCGGTGCCGGCAGTGGTTTC

Query 5269          TGGGGTGACCGGGTTGATTCTCAGCCCTTCGCAATCCCCTATATTCATCCAACCAACCCC
                    ||||||||| ||||||||||||||||||||||  ||||||||||||||||||||||||||
Sbjct 5269          TGGGGTGACAGGGTTGATTCTCAGCCCTTCGCCCTCCCCTATATTCATCCAACCAACCCC

Query 5329          TTCGCCCCCGATGTCA-C-CGCTGCGGCCGGGGCTGGACCTC-GTG-TTCGCCAACCCGC
                    |||||| |||||||| - -| |+ +  |||||||||||+ ||-|+ - ||| ||+ ||||
Sbjct 5329          TTCGCCGCCGATGTCGTTTCAC-A-ATCCGGGGCTGGA-GTCCG-CCCTCGGCA-GCCGC

Query 5385          CCGACCAC-TCGGCTCCGCTTGGCGTGACCAGGCCCAGCGCCCCGCCGTTGCCTCACGTC
                    ||  || |-| ||||||||||||||||||||| ||||||||||| ||| |||| | ||||
Sbjct 5384          CCCGCCCCCTTGGCTCCGCTTGGCGTGACCAGTCCCAGCGCCCCCCCGCTGCCCCCCGTC

Query 5444          GTAGACCTACCACAGCTGGGGCCGCGCCGCTAACCGC-GGT--CGCTCCGGC-CCATGAC
                    || || || || |||||||||| |||||||| || ||- +|--|++ || ||-|| ||| 
Sbjct 5444          GTCGATCTGCCCCAGCTGGGGCTGCGCCGCTGACTGCTA-TATC--ACCAGCTCCCTGAT

Query 5500          AC-CCCGCCAGTGCCTGATGTCGACTCCCGCGGCGCCATCTTGCGCCGGCAGTATAACCT
                    ||- ||+|| || |||||||| ||||| || || || ||  ||||||||||||| |||||
Sbjct 5500          ACAGCC-CCTGTACCTGATGTTGACTCTCGTGGTGCTATTCTGCGCCGGCAGTACAACCT

Query 5559          ATCAACATCTCCCC--TTACCTCTTCCGTGGCCACCGGCACTAACCTGGTTCTTTATGCC
                     ||+ +|  |||||--|||| || || || ||| | || || ||  ||||||| ||||| 
Sbjct 5559          GTC-C-ACGTCCCCGCTTACGTCATCTGTCGCCTCGGGTACCAATTTGGTTCTCTATGCT

Query 5617          GCCCCTCTT-AGTCCGCTTTTACCCCTTCAGGACGGCACCAATACCCATATAATGGCCAC
                    |||||+ ||-|  || |||||||||||||||||||||||||| |||||||| ||||| ||
Sbjct 5617          GCCCC-ATTGAACCCACTTTTACCCCTTCAGGACGGCACCAACACCCATATCATGGCTAC

Query 5676          GGAAGCTTCTAATTATGCCCAGTACCGGGTTGCCCGTGCCACAATCCGTTACCGCCCGCT
                     || || |||||||| |||||||||||||| || || |||||||||||||||||||||||
Sbjct 5676          TGAGGCATCTAATTACGCCCAGTACCGGGTGGCTCGAGCCACAATCCGTTACCGCCCGCT

Query 5736          GGTCCCCAATGCTGTCGGCGGTTACGCCATCTCCATCTCATTCTGGCCACAGACCACCAC
                    ||| || |||||||| || || || || ||||| || || || ||||| ||||| |||||
Sbjct 5736          GGTGCCAAATGCTGTTGGTGGCTATGCTATCTCTATTTCTTTTTGGCCCCAGACAACCAC

Query 5796          CACCCCGACGTCCGTTGATATGAATTCAATAACCTCGACGGATGTTCGTATTTTAGTCCA
                     ||||| || || |||||||||||||| || || || || |||||| | ||||| |||||
Sbjct 5796          TACCCCTACTTCTGTTGATATGAATTCTATTACTTCTACTGATGTTAGGATTTTGGTCCA

Query 5856          GCCCGGCATAGCCTCTGAGCTTG-TGATCCCAAGTGAGCGCCTACACTATCGTAACCAAG
                    ||| || || |||||||||+|||-| ||||| |||||||| || ||||||||||| ||||
Sbjct 5856          GCCTGGTATTGCCTCTGAG-TTGGTTATCCCCAGTGAGCGTCTTCACTATCGTAATCAAG

Query 5915          GCTGGCGCTCCGTCGAGACCTCTGGGGTGGCTGAGGAGGAGGCTACCTCTGGTCTTGTTA
                    | |||||||| || |||||| | || || || |||||||||||||||||||| || || |
Sbjct 5915          GGTGGCGCTCTGTTGAGACCACGGGTGTCGCCGAGGAGGAGGCTACCTCTGGCCTGGTAA

Query 5975          TGCTTTGCATACATGGCT-CACTCGTAAATTCCTATACTAATACACCCTATACCGGTGCC
                    ||||||| || |||||+|-| |  || ||||| ||||| |||||||| ||||| || || 
Sbjct 5975          TGCTTTGTATTCATGG-TTCGCCAGTCAATTCATATACAAATACACCTTATACTGGGGCA

Query 6034          CTCGGGCTGT-TGGACTTTGCCCTTGAGCTTGAGTTTCGCAACCTT-ACCCCCGGTAACA
                    || |||||+|-| || |||||  | |||||||| ||| | ||+ ||-|| || || ||||
Sbjct 6034          CTGGGGCT-TCTTGATTTTGCATTGGAGCTTGAATTTAGGAA-TTTGACACCTGGGAACA

Query 6092          CCAATACGCGGGTCTCCCGTTATTCCAGCACTGCTCGCCACCGCCTTCGTCGCGGTGCGG
                    ||||||| || || ||||| ||| ||||||| || || ||||| || || || ||||| |
Sbjct 6092          CCAATACCCGTGTATCCCGATATACCAGCACAGCCCGTCACCGGCTGCGCCGTGGTGCCG

Query 6152          ACGGGACTGCCGAGCTCACCACCACGGCTGCTACCCGCTTTATGAAGGACCTCTATTTTA
                    | ||||| || ||||| ||||| ||||| || || || ||||||||||||||  |||| |
Sbjct 6152          ATGGGACCGCTGAGCTTACCACTACGGCGGCCACACGTTTTATGAAGGACCTGCATTTCA

Query 6212          CTAGTACTAATGGTGTCGGTGAGATCGGCCGCGGGATAGCCCTCACCCTGTTCAACCTTG
                    |  |||| ||||| ||||||||| | ||||| || || ||||| || ||||| || ||||
Sbjct 6212          CCGGTACGAATGGAGTCGGTGAGGTGGGCCGAGGTATTGCCCTGACACTGTTTAATCTTG

Query 6272          CTGACACTCTGCTTGGCGGCCTGCCGACAGAATTGATTTCGTCGGCTGGTGGCCAGCTGT
                    ||||||| || || || ||  |||||||||||||||||||||||||||| |||||| |||
Sbjct 6272          CTGACACGCTTCTCGGTGGTTTGCCGACAGAATTGATTTCGTCGGCTGGGGGCCAGTTGT

Query 6332          TCTACTCCCGTCCCGTTGTCTCAGCCAATGGCGAGCCGACTGTTAAGTTGTATACATCTG
                    |||||||||| || || |||||||||||||||||||||||||| ||| | ||||||||||
Sbjct 6332          TCTACTCCCGCCCTGTCGTCTCAGCCAATGGCGAGCCGACTGTAAAGCTATATACATCTG

Query 6392          TAGAGAATGCTCAGCAGGATAAGGGTATTGCAATCCCGCATGACATTGACCTCGGAGAAT
                    | |||||||| |||||||||||||||||  | |||||||||||||| |||||||| || |
Sbjct 6392          TTGAGAATGCGCAGCAGGATAAGGGTATCACCATCCCGCATGACATAGACCTCGGTGACT

Query 6452          CTCGTGTGGTTATTCAGGATTATGATAACCAACATGAACAAGATCGGCCGACGCCTTCTC
                    | ||||||||||| |||||||||||||||||||| || || |||||||| || ||||| |
Sbjct 6452          CCCGTGTGGTTATCCAGGATTATGATAACCAACACGAGCAGGATCGGCCTACTCCTTCAC

Query 6512          CAGCCCCATCGCGCCCTTTCTCTGTCCTTCGAGCTAATGATGTGCTT-TGGCTCTCTCTC
                    | ||||| || || ||||| || || ||||| || ||||||||+ ||-||||| ||||||
Sbjct 6512          CTGCCCCCTCTCGTCCTTTTTCAGTTCTTCGTGCCAATGATGT-TTTGTGGCTTTCTCTC

Query 6571          ACCGCTGCCGAGTATGACCAGTCCACTTATGGCTCTTCGACTGGCCCAGTTTATGTTTCT
                    || ||||| |||||||| ||| | || ||||| || || ||   |||++|++||||+ +|
Sbjct 6571          ACTGCTGCTGAGTATGATCAGACTACGTATGGGTCATCCACCAACCC--T--ATGT-A-T

Query 6631          GACTC---T---GTGACCTTGGTTAATGTTGCGACCGGCGCGCAGGCCGTTGCCCGGTCG
                    | |||---|---|| || || |||||||| || || || || ||||| || ||||| || 
Sbjct 6625          GTCTCGGATACAGTCACATTTGTTAATGTGGCCACTGGTGCTCAGGCTGTCGCCCGTTCC

Query 6685          CTCGATTGGACCAAGGTCACACTTGACGGTCGCCCCCTCTCCACCATCCAGCAGTACTCG
                    || |||||| |||| || ||  | ||||| ||||||||  | || || |||||||| || 
Sbjct 6685          CTTGATTGGTCCAAAGTTACTTTGGACGGCCGCCCCCTTACTACTATTCAGCAGTATTCT

Query 6745          AAGACCTTCTTTGTCCTGCCGCTCCGCGGTAAGCTCTCTTTCTGGGAGGCAGGCACAACT
                    ||||| |||| |||||| ||||||||||||||| | ||||||||||| || ||||| || 
Sbjct 6745          AAGACATTCTATGTCCTCCCGCTCCGCGGTAAGTTGTCTTTCTGGGAAGCTGGCACGACC

Query 6805          AAAGCCGGGTACCCTTATAATTATAACACCACTGCTAGCGACCAACTGCTTGTCGAGAAT
                    || || || |||||||||||||||||||| || || || || ||| | || || ||||| 
Sbjct 6805          AAGGCTGGCTACCCTTATAATTATAACACAACCGCCAGTGATCAAATTCTAGTTGAGAAC

Query 6865          GCCGCCGGGCACCGGGTCGCTATTTCCACTTACACCACTAGCCTGGGTGCTGGTCCCGTC
                    || ||||| ||||| || ||||| || ||||||||||||||||||||||| || ||   |
Sbjct 6865          GCGGCCGGCCACCGTGTTGCTATCTCTACTTACACCACTAGCCTGGGTGCCGGCCCTACC

Query 6925          TCCATTTCTGCGGTTGCCGTTTTAGCCCCCCACTCTGCGCTAGC-ATTGCTTGAGGATAC
                    ||||||||||||||||  ||  ||||||| ||||| || || ||- ||+|||||||||||
Sbjct 6925          TCCATTTCTGCGGTTGGTGTGCTAGCCCCGCACTCAGCTCTCGCCGTT-CTTGAGGATAC

Query 6984          CTTGGACTACCCTGCCCGCGCCCATACTTTTGATGATTTCTGCCCAGAGTGCCGCCCCCT
                        || ||||| ||||||||||| |||||||||||||||||||| || || ||| ||||
Sbjct 6984          TGCCGATTACCCCGCCCGCGCCCACACTTTTGATGATTTCTGCCCTGAATGTCGCACCCT

Query 7044          TGGCCTTCAGGGCTGCGCTTTCCAGTCTACTGTCGCTGAGCTTCAGCGCCTTAAGATGAA
                    |||  | ||||| || ||||| |||||||||||||||||||||||||||||||| |||||
Sbjct 7044          TGGATTACAGGGTTGTGCTTTTCAGTCTACTGTCGCTGAGCTTCAGCGCCTTAAAATGAA

Query 7104          GGTGGGTAAAACTCGGGAGTTGTAGTTTATTTGCTTGTGC---CCCCCTTCTTTCTGTTG
                    ||| |||||||| |||||||  ||+ ||| ||+|||+ +|--- |||| |+|  | ||||
Sbjct 7104          GGTAGGTAAAACCCGGGAGTCCTA-ATTAATT-CTT-C-CTGTACCCCCT-TCGCAGTTG

Query 7161          CTTATTTCTCATTTCTGCGTT
                    ||| | ||| ||||||   ||
Sbjct 7159          CTTTTGTCTTATTTCTTTTTT
