# Supplementary material for: Pairwise Heuristic Sequence Alignment Algorithm Based on Deep Reinforcement Learning
Source: IEEE Open J Eng Med Biol. 2021 Jan 29;2:36–43. doi: 10.1109/OJEMB.2021.3055424 (PMC8901008; doi:10.1109/OJEMB.2021.3055424)
Supplement: Three supplementary materials are attached to the submitted manuscript. First, we offer the detailed process of the DQNalign in Supplementary material S1. Then, the additional figures and tables are listed in the Supplementary material S2. Finally, the alignment results of the DQNalign are attached  [file ojemb-3055424-mm.zip › OJEMB-3055424-MM/10022021082020_DQNalignOJEMB20210126SupplementaryS3/Supplementary S3/HEV_DDDQN/result20200712173946_0_3.txt]

DQNalign Project v1.0
Pairwise alignment algorithm with deep reinforcement learning based heuristic alignment agent
Sequence 1 : HEV_0, length : 7207
Sequence 2 : HEV_3, length : 7199

Alignment results:
Exact matches: 6956
Gaps: 0

Query 0             AGGCAGACCACATATGTGGTCGATGCCATGGAGGCCCATCAGTTTATTAAGGCTCCTGGC
                    ||||||||||||||||||||||||||||||||||||||||||||||||||||||||||||
Sbjct 0             AGGCAGACCACATATGTGGTCGATGCCATGGAGGCCCATCAGTTTATTAAGGCTCCTGGC

Query 60            ATCACTACTGCTATTGAGCAGGCTGCTCTAGCAGCGGCCAACTCTGCCCTGGCGAATGCT
                    ||||||||||||||||||||||||||||||||||||||||||||||||||||||||||||
Sbjct 60            ATCACTACTGCTATTGAGCAGGCTGCTCTAGCAGCGGCCAACTCTGCCCTGGCGAATGCT

Query 120           GTGGTAGTTAGGCCTTTTCTCTCTCACCAGCAGATTGAGATCCTCATTAACCTAATGCAA
                    ||||||||||||||||||||||||||||||||||||||||| ||||||||||||||||||
Sbjct 120           GTGGTAGTTAGGCCTTTTCTCTCTCACCAGCAGATTGAGATTCTCATTAACCTAATGCAA

Query 180           CCTCGCCAGCTTGTTTTCCGCCCCGAGGTTTTCTGGAATCATCCCATCCAGCGTGTCATC
                    ||||||||||||||||||||||||||||||||||||||||||||||||||||||||||||
Sbjct 180           CCTCGCCAGCTTGTTTTCCGCCCCGAGGTTTTCTGGAATCATCCCATCCAGCGTGTCATC

Query 240           CATAACGAGCTGGAGCTTTACTGCCGCGCCCGCTCCGGCCGCTGTCTTGAAATTGGCGCC
                    ||||||||||||||||||||||||||||||||||||||||||||||||||||||||||||
Sbjct 240           CATAACGAGCTGGAGCTTTACTGCCGCGCCCGCTCCGGCCGCTGTCTTGAAATTGGCGCC

Query 300           CATCCCCGCTCAATAAATGATAATCCTAATGTGGTCCACCGCTGCTTCCTCCGCCCTGTT
                    || |||||||||||||| ||||| ||||||||||||||||||||||||||||||||||| 
Sbjct 300           CACCCCCGCTCAATAAACGATAACCCTAATGTGGTCCACCGCTGCTTCCTCCGCCCTGTC

Query 360           GGGCGTGATGTTCAGCGCTGGTATACTGCTCCCACTCGCGGGCCGGCTGCTAATTGCCGG
                    ||||||||||||||||||||||||||||||||||||||||||||||||||||||||||| 
Sbjct 360           GGGCGTGATGTTCAGCGCTGGTATACTGCTCCCACTCGCGGGCCGGCTGCTAATTGCCGC

Query 420           CGTTCCGCGCTGCGCGGGCTTCCCGCTGCTGACCGCACTTACTGCCTCGACGGGTTTTCT
                    ||||||||| |||||||||||||||||||||||||||| |||||| ||||||||||||||
Sbjct 420           CGTTCCGCGTTGCGCGGGCTTCCCGCTGCTGACCGCACATACTGCTTCGACGGGTTTTCT

Query 480           GGCTGTAACTTTCCCGCCGAGACTGGCATCGCCCTCTACTCCCTTCATGATATGTCACCA
                    ||||||| ||| ||| ||||||| || |||||||| |||||||| |||||||||||||||
Sbjct 480           GGCTGTAGCTTCCCCCCCGAGACGGGTATCGCCCTTTACTCCCTCCATGATATGTCACCA

Query 540           TCTGATGTCGCCGAGGCCATGTTCCGCCATGGTATGACGCGGCTCTATGCCGCCCTCCAT
                    |||||||| ||||||||||||||||||||||||||||||||||| ||||| |||||||||
Sbjct 540           TCTGATGTTGCCGAGGCCATGTTCCGCCATGGTATGACGCGGCTTTATGCTGCCCTCCAT

Query 600           CTTCCGCCTGAGGTCCTGCTGCCCCCTGGCACATATCGCACCGCATCGTATTTGCTAATT
                    ||||||||||||||| |||| ||||||||||||||||||||||||||||| ||||| |||
Sbjct 600           CTTCCGCCTGAGGTCTTGCTTCCCCCTGGCACATATCGCACCGCATCGTACTTGCTGATT

Query 660           CATGACGGTAGGCGCGTTGTGGTGACGTATGAGGGTGATACTAGTGCTGGTTACAACCAC
                    |||||||| |||||||||||||||||||||||||||||||||||||||||||| ||||||
Sbjct 660           CATGACGGCAGGCGCGTTGTGGTGACGTATGAGGGTGATACTAGTGCTGGTTATAACCAC

Query 720           GATGTCTCCAACTTGCGCTCCTGGATTAGAACCACCAAGGTTACCGGAGACCATCCCCTC
                    |||||||||||| |||||||||||||||||||||||||||||||||||||||||||||||
Sbjct 720           GATGTCTCCAACCTGCGCTCCTGGATTAGAACCACCAAGGTTACCGGAGACCATCCCCTC

Query 780           GTTATCGAGCGGGTTAGGGCCATTGGCTGCCACTTTGTTCTCTTGCTCACGGCAGCCCCG
                    || |||||||||||||||||||| ||||||||||||||||| ||||||||||||||||||
Sbjct 780           GTCATCGAGCGGGTTAGGGCCATCGGCTGCCACTTTGTTCTTTTGCTCACGGCAGCCCCG

Query 840           GAGCCATCACCTATGCCTTATGTTCCTTACCCCCGGTCTACCGAGGTCTATGTCCGATCG
                    ||||||||||||||||||||||| ||||||||||||||||||||||||||||||||||||
Sbjct 840           GAGCCATCACCTATGCCTTATGTCCCTTACCCCCGGTCTACCGAGGTCTATGTCCGATCG

Query 900           ATCTTCGGCCCGGGTGGCACCCCTTCCTTATTCCCAACCTCATGCTCCACTAAGTCGACC
                    ||||||||||||||||| |||||||| |||||||||||||||||||||||||||||||||
Sbjct 900           ATCTTCGGCCCGGGTGGTACCCCTTCTTTATTCCCAACCTCATGCTCCACTAAGTCGACC

Query 960           TTCCATGCTGTCCCTGCCCATATTTGGGACCGTCTTATGCTGTTCGGGGCCACCTTGGAT
                    ||||||||||||||||||||||||||||||||||| ||||||||||||||||| ||||||
Sbjct 960           TTCCATGCTGTCCCTGCCCATATTTGGGACCGTCTAATGCTGTTCGGGGCCACTTTGGAT

Query 1020          GACCAAGCCTTTTGCTGCTCCCGTTTAATGACCTACCTTCGCGGCATTAGCTACAAGGTC
                    ||||||||||||||||||||||||||||||||||| ||||||||||||||||||||||||
Sbjct 1020          GACCAAGCCTTTTGCTGCTCCCGTTTAATGACCTATCTTCGCGGCATTAGCTACAAGGTC

Query 1080          ACTGTTGGTACCCTTGTGGCTAATGAAGGCTGGAATGCCTCTGAGGACGCCCTCACAGCT
                    |||||||| |||||||||||||||||||||||||||||||||||||||||||||||||||
Sbjct 1080          ACTGTTGGCACCCTTGTGGCTAATGAAGGCTGGAATGCCTCTGAGGACGCCCTCACAGCT

Query 1140          GTTATCACTGCCGCCTACCTTACCATTTGCCACCAGCGGTATCTCCGCACCCAGGCTATA
                    || |||||||||||||||||||||||||||||||||||||||||||||||||||||||||
Sbjct 1140          GTCATCACTGCCGCCTACCTTACCATTTGCCACCAGCGGTATCTCCGCACCCAGGCTATA

Query 1200          TCCAAGGGGATGCGTCGTCTGGAACGGGAGCATGCCCAGAAGTTTATAACACGCCTCTAC
                    |||||||||||||||||||||||||||||||||||||||||||||||||||||||| |||
Sbjct 1200          TCCAAGGGGATGCGTCGTCTGGAACGGGAGCATGCCCAGAAGTTTATAACACGCCTTTAC

Query 1260          AGCTGGCTCTTCGAGAAGTCCGGCCGTGATTACATCCCTGGCCGTCAGTTGGAGTTCTAC
                    ||||||||||||||||||||||||||||||||||||||||||||||||||||||||||||
Sbjct 1260          AGCTGGCTCTTCGAGAAGTCCGGCCGTGATTACATCCCTGGCCGTCAGTTGGAGTTCTAC

Query 1320          GCCCAGTGCAGGCGCTGGCTCTCCGCCGGCTTTCATCTTGATCCACGGGTGTTGGTTTTT
                    |||||||| ||||||||||| || ||||||||||||||||||||||||||||||||||||
Sbjct 1320          GCCCAGTGTAGGCGCTGGCTTTCGGCCGGCTTTCATCTTGATCCACGGGTGTTGGTTTTT

Query 1380          GACGAGTCGGCCCCCTGCCATTGTAGGACCGCGATCCGTAAGGCGCTCTCAAAGTTTTGC
                    ||||||||||||||||||||||||||||||| |||||| |||| |||||| |||||||||
Sbjct 1380          GACGAGTCGGCCCCCTGCCATTGTAGGACCGTGATCCGCAAGGTGCTCTCGAAGTTTTGC

Query 1440          TGCTTCATGAAGTGGCTTGGTCAGGAGTGCACCTGCTTCCTTCAGCCTGCAGAAGGCGCC
                    ||||| ||||||||||||||||||||||||||||| || ||||| ||||||||||| | |
Sbjct 1440          TGCTTTATGAAGTGGCTTGGTCAGGAGTGCACCTGTTTTCTTCAACCTGCAGAAGGTGTC

Query 1500          GTCGGCGACCAGGGTCATGATAATGAAGCCTATGAGGGGTCCGATGTTGACCCTGCTGAG
                    |||||||| |||||||||||||| || |||||||||||||||||||||||||||||||||
Sbjct 1500          GTCGGCGATCAGGGTCATGATAACGAGGCCTATGAGGGGTCCGATGTTGACCCTGCTGAG

Query 1560          TCCGCCATTAGTGACATATCTGGGTCCTATGTCGTCCCTGGCACTGCCCTCCAACCGCTC
                    ||||||||||||||||| |||||||||||||||||||||||||| |||||||||||||||
Sbjct 1560          TCCGCCATTAGTGACATCTCTGGGTCCTATGTCGTCCCTGGCACAGCCCTCCAACCGCTC

Query 1620          TACCAGGCCCTCGATCTCCCCGCTGAGATTGTGGCTCGCGCGGGCCGGCTGACCGCCACA
                    |||||||||||||||||||||||||||||||||||||| ||| |||||||||||||||||
Sbjct 1620          TACCAGGCCCTCGATCTCCCCGCTGAGATTGTGGCTCGTGCGTGCCGGCTGACCGCCACA

Query 1680          GTAAAGGTCTCCCAGGTCGATGGGCGGATCGATTGCGAGACCCTTCTTGGTAACAAAACC
                    |||||||| ||||||| |||||||||||||||||||||||||||||| ||||||||||||
Sbjct 1680          GTAAAGGTATCCCAGGCCGATGGGCGGATCGATTGCGAGACCCTTCTCGGTAACAAAACC

Query 1740          TTTCGCACGTCGTTCGTTGACGGGGCGGTCTTAGAGACCAATGGCCCAGAGCGCCACAAT
                    || ||||||||||| || ||||||||||||||||||||||||||||||||||||||||||
Sbjct 1740          TTCCGCACGTCGTTTGTCGACGGGGCGGTCTTAGAGACCAATGGCCCAGAGCGCCACAAT

Query 1800          CTCTCCTTCGATGCCAGTCAGAGCACTATGGCCGCTGGCCCTTTCAGTCTCACCTATGCC
                    |||||||| |||||||||||||||||||||||||||||||||||||||||||||||||||
Sbjct 1800          CTCTCCTTTGATGCCAGTCAGAGCACTATGGCCGCTGGCCCTTTCAGTCTCACCTATGCC

Query 1860          GCCTCTGCAGCTGGGCTGGAGGTGCGCTATGTTGCTGCCGGGCTTGACCATCGGGCGGTT
                    |||||||| |||||||||||||||||||||||||||||||||||||||||||||||| ||
Sbjct 1860          GCCTCTGCGGCTGGGCTGGAGGTGCGCTATGTTGCTGCCGGGCTTGACCATCGGGCGATT

Query 1920          TTTGCCCCCGGTGTTTCACCCCGGTCAGCCCCCGGCGAGGTTACCGCCTTCTGCTCTGCC
                    ||||||||||||||||||||||||||| ||||||||||||| ||||||||||||||||||
Sbjct 1920          TTTGCCCCCGGTGTTTCACCCCGGTCAACCCCCGGCGAGGTCACCGCCTTCTGCTCTGCC

Query 1980          CTATACAGGTTTAACCGTGAGGCCCAGCGCCATTCGCTGATCGGTAACTTATGGTTCCAT
                    ||||| ||||| ||||||| |||||||||||||||||||| |||||||||||||||||||
Sbjct 1980          CTATATAGGTTCAACCGTGCGGCCCAGCGCCATTCGCTGACCGGTAACTTATGGTTCCAT

Query 2040          CCTGAGGGACTCATTGGCCTCTTCGCCCCGTTTTCGCCCGGGCATGTTTGGGAGTCGGCT
                    |||||||| || ||||||||||| ||||||||||||||||||||||| ||||||||||||
Sbjct 2040          CCTGAGGGGCTTATTGGCCTCTTTGCCCCGTTTTCGCCCGGGCATGTCTGGGAGTCGGCT

Query 2100          AATCCATTCTGTGGCGAGAGCACACTTTACACCCGTACTTGGTCGGAGGTTGATGCCGTC
                    ||||| || ||||| ||||||||||||||||||||||||||||||||| |||||||||||
Sbjct 2100          AATCCGTTTTGTGGGGAGAGCACACTTTACACCCGTACTTGGTCGGAGATTGATGCCGTC

Query 2160          TCTAGTCCAGCCCGGCCTGACTTAGGTTTTATGTCTGAGCCTTCTATACCTAGTAGGGCC
                    ||||||||||||||||| |||||||||||| |||||||||| ||||||||||||||||||
Sbjct 2160          TCTAGTCCAGCCCGGCCCGACTTAGGTTTTGTGTCTGAGCCCTCTATACCTAGTAGGGCC

Query 2220          GCCACGCCTACCCTGGCGGCCCCTCTACCCCCCCCTGCACCGGACCCTTCCCCCCCTCCC
                    |||||||||||  ||||||||||||||||||| |||||||||||||||||||||||||| 
Sbjct 2220          GCCACGCCTACTTTGGCGGCCCCTCTACCCCCTCCTGCACCGGACCCTTCCCCCCCTCCT

Query 2280          TCTGCCCCGGCGCTTGCTGAGCCGGCTTCTGGCGCTACCGCCGGGGCCCCGGCCATAACT
                    | |||||||||||  | |||||||||| ||||  ||||||||||||||||||||||||| 
Sbjct 2280          TTTGCCCCGGCGCCCGATGAGCCGGCTCCTGGTACTACCGCCGGGGCCCCGGCCATAACC

Query 2340          CACCAGACGGCCCGGCACCGCCGCCTGCTCTTCACCTACCCGGATGGCTCTAAGGTATTC
                    ||||||| ||| |||||||||||||||||||||||||||||||||||||||||||| |||
Sbjct 2340          CACCAGATGGCTCGGCACCGCCGCCTGCTCTTCACCTACCCGGATGGCTCTAAGGTGTTC

Query 2400          GCCGGCTCGCTGTTCGAGTCGACATGCACGTGGCTCGTTAACGCGTCTAATGTTGACCAC
                    ||||||||||||||||||||||||||||||||||||||||||||||||||||||||||| 
Sbjct 2400          GCCGGCTCGCTGTTCGAGTCGACATGCACGTGGCTCGTTAACGCGTCTAATGTTGACCAT

Query 2460          CGCCCTGGCGGCGGGCTTTGCCATGCATTTTACCAAAGGTACCCCGCCTCCTTTGATGCT
                    |||||||||||||||||||||||||||||||||||||||||||||||||| |||||||||
Sbjct 2460          CGCCCTGGCGGCGGGCTTTGCCATGCATTTTACCAAAGGTACCCCGCCTCTTTTGATGCT

Query 2520          GCCTCTTTTGTGATGCGCGACGGCGCGGCCGCGTACACACTAACCCCCCGGCCAATAATT
                    ||||||||||||||||||||||| ||||||||||||||||||||||||||||||||||||
Sbjct 2520          GCCTCTTTTGTGATGCGCGACGGTGCGGCCGCGTACACACTAACCCCCCGGCCAATAATT

Query 2580          CACGCTGTCGCCCCTGATTATAGGTTGGAACATAACCCAAAGAGGCTTGAGGCTGCTTAT
                    || |||||||||||||||||||||||||||||||||||||||||||||||||||||||||
Sbjct 2580          CATGCTGTCGCCCCTGATTATAGGTTGGAACATAACCCAAAGAGGCTTGAGGCTGCTTAT

Query 2640          CGGGAAACTTGCTCCCGCCTCGGCACCGCTGCATACCCGCTCCTCGGGACCGGCATATAC
                    ||||||||||| ||||||||||| ||||||||||||||||||||||||||||||||||||
Sbjct 2640          CGGGAAACTTGTTCCCGCCTCGGTACCGCTGCATACCCGCTCCTCGGGACCGGCATATAC

Query 2700          CAGGTGCCGATCGGCCCCAGTTTTGACGCCTGGGAGCGGAACCACCGCCCCGGGGATGAG
                    |||||||||||||| ||||| |||||||||||||||||||||||||||||||||||||||
Sbjct 2700          CAGGTGCCGATCGGTCCCAGCTTTGACGCCTGGGAGCGGAACCACCGCCCCGGGGATGAG

Query 2760          TTGTACCTTCCTGAGCTTGCTGCCAGATGGTTTGAGGCCAATAGGCCGACCCGCCCGACT
                    |||||||||||||| ||||||||||||||||||||||||||||||||||||||||| |||
Sbjct 2760          TTGTACCTTCCTGAACTTGCTGCCAGATGGTTTGAGGCCAATAGGCCGACCCGCCCAACT

Query 2820          CTCACTATAACTGAGGATGTTGCACGGACAGCGAATCTGGCCATCGAGCTTGACTCAGCC
                    |||| |||||||||||||||||||||||||||||||||||||||||||||||||||||||
Sbjct 2820          CTCATTATAACTGAGGATGTTGCACGGACAGCGAATCTGGCCATCGAGCTTGACTCAGCC

Query 2880          ACAGATGTCGGCCGGGCCTGTGCCGGCTGTCGGGTCACCCCCGGCGTTGTTCAGTACCAG
                    ||||||||||||||||||||||| ||||||||||| ||||||||||||||||||||||||
Sbjct 2880          ACAGATGTCGGCCGGGCCTGTGCTGGCTGTCGGGTTACCCCCGGCGTTGTTCAGTACCAG

Query 2940          TTTACTGCAGGTGTGCCTGGATCCGGCAAGTCCCGCTCTATCACCCAAGCCGATGTGGAC
                    ||||| |||||||||||||| |||||||||||||||||||||||||||||||||||||||
Sbjct 2940          TTTACCGCAGGTGTGCCTGGGTCCGGCAAGTCCCGCTCTATCACCCAAGCCGATGTGGAC

Query 3000          GTTGTCGTGGTCCCGACGCGTGAGTTGCGTAATGCCTGGCGCCGTCGCGGCTTTGCTGCT
                    ||||||||||||||||||||||||||||||||||||||||||||||||||||||||||||
Sbjct 3000          GTTGTCGTGGTCCCGACGCGTGAGTTGCGTAATGCCTGGCGCCGTCGCGGCTTTGCTGCT

Query 3060          TTTACCCCGCATACTGCCGCCAGAGTCACCCAGGGGCGCCGGGTTGTCATTGATGAGGCT
                    || ||||||||||||||||| |||||||||||||||||||||||||||||||||||||||
Sbjct 3060          TTCACCCCGCATACTGCCGCTAGAGTCACCCAGGGGCGCCGGGTTGTCATTGATGAGGCT

Query 3120          CCATCCCTCCCCCCTCACCTGCTGCTGCTCCACATGCAGCGGGCCGCCACCGTCCACCTT
                    ||||||||||||||||||||||||||||||||||||||||||||||||||||||||||||
Sbjct 3120          CCATCCCTCCCCCCTCACCTGCTGCTGCTCCACATGCAGCGGGCCGCCACCGTCCACCTT

Query 3180          CTTGGCGACCCGAACCAGATCCCAGCCATCGACTTTGAGCACGCTGGGCTCGTCCCCGCC
                    |||||||||||||| |||||||||||||| ||||||||||||||||||||||||||||||
Sbjct 3180          CTTGGCGACCCGAATCAGATCCCAGCCATTGACTTTGAGCACGCTGGGCTCGTCCCCGCC

Query 3240          ATCAGGCCCGACTTAGGCCCCACCTCCTGGTGGCATGTTACCCATCGCTGGCCTGCGGAT
                    |||||||||||||||| ||| |||||||||||||||||||||||||| || |||||||||
Sbjct 3240          ATCAGGCCCGACTTAGCCCCTACCTCCTGGTGGCATGTTACCCATCGTTGCCCTGCGGAT

Query 3300          GTATGCGAGCTCATCCGTGGTGCATACCCCATGATCCAGACCACTAGCCGGGTTCTCCGT
                    ||||||||| | ||||||||||||||||||||||||||||||||||||||||||||||||
Sbjct 3300          GTATGCGAGTTGATCCGTGGTGCATACCCCATGATCCAGACCACTAGCCGGGTTCTCCGT

Query 3360          TCGTTGTTCTGGGGTGAGCCTGCCGTCGGGCAGAAACTAGTGTTCACCCAGGCGGCCAAG
                    |||||||||||||||||||||||||||||||||||| |||||||||||||||||| ||||
Sbjct 3360          TCGTTGTTCTGGGGTGAGCCTGCCGTCGGGCAGAAATTAGTGTTCACCCAGGCGGGCAAG

Query 3420          CCCGCCAACCCCGGCTCAGTGACGGTCCACGAGGCGCAGGGCGCTACCTACACGGAGACC
                     |||||||||||||||||||||| |||||||||||||||||||||||||| |||||||||
Sbjct 3420          GCCGCCAACCCCGGCTCAGTGACAGTCCACGAGGCGCAGGGCGCTACCTATACGGAGACC

Query 3480          ACTATTATTGCCACAGCAGATGCCCGGGGCCTTATTCAGTCGTCTCGGGCTCATGCCATT
                    |||||||||||||| ||||| |||||||||||||||||||||||||||||||||||||||
Sbjct 3480          ACTATTATTGCCACGGCAGACGCCCGGGGCCTTATTCAGTCGTCTCGGGCTCATGCCATT

Query 3540          GTTGCTCTGACGCGCCACACTGAGAAGTGCGTCATCATTGACGCACCAGGCCTGCTTCGC
                    |||||||||||||||||||||||||||||||||||||||||||||||||||||||| |||
Sbjct 3540          GTTGCTCTGACGCGCCACACTGAGAAGTGCGTCATCATTGACGCACCAGGCCTGCTCCGC

Query 3600          GAGGTGGGCATCTCCGATGCAATCGTTAATAACTTTTTCCTCGCTGGTGGCGAAATTGGT
                    ||||||||||||||||||||||||||||||||||||||||||||||||||||||||||||
Sbjct 3600          GAGGTGGGCATCTCCGATGCAATCGTTAATAACTTTTTCCTCGCTGGTGGCGAAATTGGT

Query 3660          CACCAGCGCCCATCAGTTATTCCCCGTGGCAACCCTGACGCCAATGTTGACACCCTGGCT
                    || ||||||||||| |||||||||||||||||||||||||||||||||||||||||||||
Sbjct 3660          CATCAGCGCCCATCTGTTATTCCCCGTGGCAACCCTGACGCCAATGTTGACACCCTGGCT

Query 3720          GCCTTCCCGCCGTCTTGCCAGATTAGTGCCTTCCATCAGTTGGCTGAGGAGCTTGGCCAC
                    |||||||| |||||||||||||||||||| ||||||||||||||||||||||| ||||||
Sbjct 3720          GCCTTCCCTCCGTCTTGCCAGATTAGTGCTTTCCATCAGTTGGCTGAGGAGCTCGGCCAC

Query 3780          AGACCTGTCCCTGTTGCAGCTGTTCTACCACCCTGCCCCGAGCTCGAACAGGGCCTTCTC
                    ||||||| |||||||||||| ||||||||||||||||||||||||||||||||||| |||
Sbjct 3780          AGACCTGCCCCTGTTGCAGCCGTTCTACCACCCTGCCCCGAGCTCGAACAGGGCCTCCTC

Query 3840          TACCTGCCCCAGGAGCTCACCACCTGTGATAGTGTCGTAACATTTGAATTAACAGACATT
                    |||||||||||||||||||||||||||||||||||||| ||||||||||||||||| |||
Sbjct 3840          TACCTGCCCCAGGAGCTCACCACCTGTGATAGTGTCGTGACATTTGAATTAACAGATATT

Query 3900          GTGCACTGCCGCATGGCCGCCCCGAGCCAGCGCAAGGCCGTGCTGTCCACACTCGTGGGC
                    ||||| |||||||||||||| |||||||||||||||||||||||||||||||||||||||
Sbjct 3900          GTGCATTGCCGCATGGCCGCTCCGAGCCAGCGCAAGGCCGTGCTGTCCACACTCGTGGGC

Query 3960          CGCTACGGCGGTCGCACAAAGCTCTACAATGCTTCCCACTCTGATGTTCGCGACTCTCTC
                    ||||||||| ||||||||||||| ||||||||||| ||||||||||||||||||||||||
Sbjct 3960          CGCTACGGCCGTCGCACAAAGCTGTACAATGCTTCTCACTCTGATGTTCGCGACTCTCTC

Query 4020          GCCCGTTTTATCCCGGCCATTGGCCCCGTACAGGTTACAACTTGTGAATTGTACGAGCTA
                    ||||||||||||||||||||||||||||||||||||||||||||||| |||| |||||||
Sbjct 4020          GCCCGTTTTATCCCGGCCATTGGCCCCGTACAGGTTACAACTTGTGAGTTGTGCGAGCTA

Query 4080          GTGGAGGCCATGGTCGAGAAGGGCCAGGATGGCTCCGCCGTCCTTGAGCTTGATCTTTGC
                    |||||||||||||||||||||||||| ||||||||||||||||||||||| || ||||| 
Sbjct 4080          GTGGAGGCCATGGTCGAGAAGGGCCAAGATGGCTCCGCCGTCCTTGAGCTCGACCTTTGT

Query 4140          AACCGTGACGTGTCCAGGATCACCTTCTTCCAGAAAGATTGTAACAAGTTCACCACAGGT
                    || ||||||||||||||||||||||| ||||||||||||||||||||||| |||||||||
Sbjct 4140          AATCGTGACGTGTCCAGGATCACCTTTTTCCAGAAAGATTGTAACAAGTTTACCACAGGT

Query 4200          GAGACCATTGCCCATGGTAAAGTGGGCCAGGGCATCTCGGCCTGGAGCAAGACCTTCTGC
                    |||||||||| |||||||||||||||||||||||||||||||||||||||||||||||||
Sbjct 4200          GAGACCATTGTCCATGGTAAAGTGGGCCAGGGCATCTCGGCCTGGAGCAAGACCTTCTGC

Query 4260          GCCCTCTTTGGCCCTTGGTTCCGCGCTATTGAGAAGGCTATTCTGGCCCTGCTCCCTCAG
                    ||||||||||| ||||||||||||||||||||||||||||||||||||||||||||||||
Sbjct 4260          GCCCTCTTTGGGCCTTGGTTCCGCGCTATTGAGAAGGCTATTCTGGCCCTGCTCCCTCAG

Query 4320          GGTGTGTTTTACGGTGATGCCTTTGATGACACCGTCTTCTCGGCGGCTGTGGCCGCAGCA
                    ||||||||||| |||||||||||||||||||||||||||||||| |||||||||||||||
Sbjct 4320          GGTGTGTTTTATGGTGATGCCTTTGATGACACCGTCTTCTCGGCCGCTGTGGCCGCAGCA

Query 4380          AAGGCATCCATGGTGTTTGAGAATGACTTTTCTGAGTTTGACTCCACCCAGAATAACTTT
                    |||||||| ||||||||||||||||| ||||||||||||||||||||||||||||| |||
Sbjct 4380          AAGGCATCTATGGTGTTTGAGAATGATTTTTCTGAGTTTGACTCCACCCAGAATAATTTT

Query 4440          TCTCTGGGTCTAGAGTGTGCTATTATGGAGGAGTGTGGGATGCCGCAGTGGCTCATCCGC
                    |||||||| |||||||||||||||||||||| ||||||||||||||||||||||||||||
Sbjct 4440          TCTCTGGGCCTAGAGTGTGCTATTATGGAGGGGTGTGGGATGCCGCAGTGGCTCATCCGC

Query 4500          CTGTATCACCTTATAAGGTCTGCGTGGATCTTGCAGGCCCCGAAGGAGTCTCTGCGAGGG
                    |||||||| ||||||||||| |||||||||||||||||||||||||||||||||||||||
Sbjct 4500          CTGTATCATCTTATAAGGTCCGCGTGGATCTTGCAGGCCCCGAAGGAGTCTCTGCGAGGG

Query 4560          TTTTGGAAGAAACACTCCGGTGAGCCCGGCACTCTTCTATGGAATACTGTCTGGAATATG
                    ||||||||||||||||||||||||||||||||||||||||||||||||||||||||||||
Sbjct 4560          TTTTGGAAGAAACACTCCGGTGAGCCCGGCACTCTTCTATGGAATACTGTCTGGAATATG

Query 4620          GCCGTTATTACCCACTGTTATGACTTCCGCGATTTTCAGGTGGCTGCCTTTAAAGGTGAT
                    ||||||||||||||||||||||||||||||||||| ||||||||||||||||||||||||
Sbjct 4620          GCCGTTATTACCCACTGTTATGACTTCCGCGATTTGCAGGTGGCTGCCTTTAAAGGTGAT

Query 4680          GATTCGATAGTGCTTTGCAGTGAGTATCGTCAGAGTCCAGGAGCTGCTGTCCTGATCGCC
                    |||||||| |||||||||||||||||||||||||||||||||||||||||||||||||||
Sbjct 4680          GATTCGATTGTGCTTTGCAGTGAGTATCGTCAGAGTCCAGGAGCTGCTGTCCTGATCGCC

Query 4740          GGCTGTGGCTTGAAGTTGAAGGTAGATTTCCGCCCGATCGGTTTGTATGCAGGTGTTGTG
                    ||||||||||||||||||||||| ||||||||||||||||||||||||||||||||||||
Sbjct 4740          GGCTGTGGCTTGAAGTTGAAGGTGGATTTCCGCCCGATCGGTTTGTATGCAGGTGTTGTG

Query 4800          GTGGCCCCCGGCCTTGGCGCGCTCCCTGATGTTGTGCGCTTCGCCGGCCGGCTTACCGAG
                    ||||||||||| ||||||||||| |||||||||||||||||||||||||||||||| |||
Sbjct 4800          GTGGCCCCCGGTCTTGGCGCGCTTCCTGATGTTGTGCGCTTCGCCGGCCGGCTTACTGAG

Query 4860          AAGAATTGGGGCCCTGGCCCTGAGCGGGCGGAGCAGCTCCGCCTCGCTGTTAGTGATTTC
                    |||||||||||||| |||||||||||||||||||||||||||||||||||||||||||||
Sbjct 4860          AAGAATTGGGGCCCCGGCCCTGAGCGGGCGGAGCAGCTCCGCCTCGCTGTTAGTGATTTC

Query 4920          CTCCGCAAGCTCACGAATGTAGCTCAGATGTGTGTGGATGTTGTTTCCCGTGTTTATGGG
                    ||||| ||||| |||||||| ||||||||||||||||||||||||||||||||||| |||
Sbjct 4920          CTCCGTAAGCTTACGAATGTCGCTCAGATGTGTGTGGATGTTGTTTCCCGTGTTTACGGG

Query 4980          GTTTCCCCTGGACTCGTTCATAACCTGATTGGCATGCTACAGGCTGTTGCTGATGGCAAG
                    ||||||||||| |||||||||||||||||||| |||||||||||||| ||||| ||||||
Sbjct 4980          GTTTCCCCTGGGCTCGTTCATAACCTGATTGGTATGCTACAGGCTGTCGCTGACGGCAAG

Query 5040          GCACATTTCACTGAGTCAGTAAAACCAGTGCTCGACTTGACAAATTCAATCTTGTGTCGG
                    |||||||||||||||||||||||||||||||||||| ||||||||||||| | |||||||
Sbjct 5040          GCACATTTCACTGAGTCAGTAAAACCAGTGCTCGACCTGACAAATTCAATTTGGTGTCGG

Query 5100          GTGGAATGAATAACATGTCTTTTGCTGCGCCCATGGGTTCGCGACCATGCGCCCTCGGCC
                    ||||||||||||||||||||||||||||||||| |||||||||| |||||||||||||||
Sbjct 5100          GTGGAATGAATAACATGTCTTTTGCTGCGCCCACGGGTTCGCGATCATGCGCCCTCGGCC

Query 5160          TATTTTGTTGCTGCTCCTCATGTTTTTGCCTATGCTGCCCGCGCCACCGCCCGGTCAGCC
                    ||||||||||||| ||||||||||| ||||||||||||||||||||||||||||||||||
Sbjct 5160          TATTTTGTTGCTGTTCCTCATGTTTCTGCCTATGCTGCCCGCGCCACCGCCCGGTCAGCC

Query 5220          GTCTGGCCGCCGTCGTGGGCGGCGCAGCGGCGGTTCCGGCGGTGGTTTCTGGGGTGACCG
                    ||||||||||||||||||||||||||||||||||||||||||||||||||||||||||||
Sbjct 5220          GTCTGGCCGCCGTCGTGGGCGGCGCAGCGGCGGTTCCGGCGGTGGTTTCTGGGGTGACCG

Query 5280          GGTTGATTCTCAGCCCTTCGCAATCCCCTATATTCATCCAACCAACCCCTTCGCCCCCGA
                    ||||||||||||||||||||||||||||||||||||||||||||||||||||||||||||
Sbjct 5280          GGTTGATTCTCAGCCCTTCGCAATCCCCTATATTCATCCAACCAACCCCTTCGCCCCCGA

Query 5340          TGTCACCGCTGCGGCCGGGGCTGGACCTCGTGTTCGCCAACCCGCCCGACCACTCGGCTC
                    ||||||||||||||||||||||||||||||||||||||||||||||||||||||||||||
Sbjct 5340          TGTCACCGCTGCGGCCGGGGCTGGACCTCGTGTTCGCCAACCCGCCCGACCACTCGGCTC

Query 5400          CGCTTGGCGTGACCAGGCCCAGCGCCCCGCCGTTGCCTCACGTCGTAGACCTACCACAGC
                    |||||||||||||||||||||||||||||||| | |||||||||||||||||||||||||
Sbjct 5400          CGCTTGGCGTGACCAGGCCCAGCGCCCCGCCGCTACCTCACGTCGTAGACCTACCACAGC

Query 5460          TGGGGCCGCGCCGCTAACCGCGGTCGCTCCGGCCCATGACACCCCGCCAGTGCCTGATGT
                    |||||||||||||||||||||||||||||||||||||||||||||||| |||||||||||
Sbjct 5460          TGGGGCCGCGCCGCTAACCGCGGTCGCTCCGGCCCATGACACCCCGCCGGTGCCTGATGT

Query 5520          CGACTCCCGCGGCGCCATCTTGCGCCGGCAGTATAACCTATCAACATCTCCCCTTACCTC
                    || ||||||||||||||||||| |||||||||| ||||||||||||||||||||||||||
Sbjct 5520          CGGCTCCCGCGGCGCCATCTTGTGCCGGCAGTACAACCTATCAACATCTCCCCTTACCTC

Query 5580          TTCCGTGGCCACCGGCACTAACCTGGTTCTTTATGCCGCCCCTCTTAGTCCGCTTTTACC
                    |||||||||||| ||||||||||||||||||||||||||||||||||||||||| |||||
Sbjct 5580          TTCCGTGGCCACTGGCACTAACCTGGTTCTTTATGCCGCCCCTCTTAGTCCGCTCTTACC

Query 5640          CCTTCAGGACGGCACCAATACCCATATAATGGCCACGGAAGCTTCTAATTATGCCCAGTA
                    ||| |||||||| |||||||| ||||||||||||||||||||||||||||||||||||||
Sbjct 5640          CCTCCAGGACGGTACCAATACTCATATAATGGCCACGGAAGCTTCTAATTATGCCCAGTA

Query 5700          CCGGGTTGCCCGTGCCACAATCCGTTACCGCCCGCTGGTCCCCAATGCTGTCGGCGGTTA
                    |||||||||||||||| | ||||||||||||||| |||| ||||| ||||||||||||||
Sbjct 5700          CCGGGTTGCCCGTGCCGCGATCCGTTACCGCCCGTTGGTTCCCAACGCTGTCGGCGGTTA

Query 5760          CGCCATCTCCATCTCATTCTGGCCACAGACCACCACCACCCCGACGTCCGTTGATATGAA
                    ||||||||||||||||||||||||||||||||||||||||||||||||||||||||||||
Sbjct 5760          CGCCATCTCCATCTCATTCTGGCCACAGACCACCACCACCCCGACGTCCGTTGATATGAA

Query 5820          TTCAATAACCTCGACGGATGTTCGTATTTTAGTCCAGCCCGGCATAGCCTCTGAGCTTGT
                    |||||||||||||||||||||||||||| |||||||||||||||||||||||||||||||
Sbjct 5820          TTCAATAACCTCGACGGATGTTCGTATTCTAGTCCAGCCCGGCATAGCCTCTGAGCTTGT

Query 5880          GATCCCAAGTGAGCGCCTACACTATCGTAACCAAGGCTGGCGCTCCGTCGAGACCTCTGG
                    ||||||||| |||||||||||||| ||||||||||| |||||||||||||||||||| ||
Sbjct 5880          GATCCCAAGCGAGCGCCTACACTACCGTAACCAAGGTTGGCGCTCCGTCGAGACCTCCGG

Query 5940          GGTGGCTGAGGAGGAGGCTACCTCTGGTCTTGTTATGCTTTGCATACATGGCTCACTCGT
                    |||||||||||||||||| ||||||||||||||||||||||||||||||||||||| |||
Sbjct 5940          GGTGGCTGAGGAGGAGGCCACCTCTGGTCTTGTTATGCTTTGCATACATGGCTCACCCGT

Query 6000          AAATTCCTATACTAATACACCCTATACCGGTGCCCTCGGGCTGTTGGACTTTGCCCTTGA
                    ||||||||||||||||||||| ||||||||||||||||||||| ||||||||||||||||
Sbjct 6000          AAATTCCTATACTAATACACCTTATACCGGTGCCCTCGGGCTGCTGGACTTTGCCCTTGA

Query 6060          GCTTGAGTTTCGCAACCTTACCCCCGGTAACACCAATACGCGGGTCTCCCGTTATTCCAG
                    ||||||||||||||||||||||||||||||||| ||||||||||||||||||||||||||
Sbjct 6060          GCTTGAGTTTCGCAACCTTACCCCCGGTAACACTAATACGCGGGTCTCCCGTTATTCCAG

Query 6120          CACTGCTCGCCACCGCCTTCGTCGCGGTGCGGACGGGACTGCCGAGCTCACCACCACGGC
                    ||||||||||||||||||||||||||||||||| ||||||||||||||||||||||||||
Sbjct 6120          CACTGCTCGCCACCGCCTTCGTCGCGGTGCGGATGGGACTGCCGAGCTCACCACCACGGC

Query 6180          TGCTACCCGCTTTATGAAGGACCTCTATTTTACTAGTACTAATGGTGTCGGTGAGATCGG
                    |||||||||||||||||||||||||||||||||||||||||||||||| |||||||||||
Sbjct 6180          TGCTACCCGCTTTATGAAGGACCTCTATTTTACTAGTACTAATGGTGTTGGTGAGATCGG

Query 6240          CCGCGGGATAGCCCTCACCCTGTTCAACCTTGCTGACACTCTGCTTGGCGGCCTGCCGAC
                    ||||||||||||||||||||||||||||||||||||||||||||||||||||||||||||
Sbjct 6240          CCGCGGGATAGCCCTCACCCTGTTCAACCTTGCTGACACTCTGCTTGGCGGCCTGCCGAC

Query 6300          AGAATTGATTTCGTCGGCTGGTGGCCAGCTGTTCTACTCCCGTCCCGTTGTCTCAGCCAA
                    ||||||||||||||||||||||||||||||||||||||||||||||||||||||||||||
Sbjct 6300          AGAATTGATTTCGTCGGCTGGTGGCCAGCTGTTCTACTCCCGTCCCGTTGTCTCAGCCAA

Query 6360          TGGCGAGCCGACTGTTAAGTTGTATACATCTGTAGAGAATGCTCAGCAGGATAAGGGTAT
                    ||||||||||||||||||| ||||||||||||||||||||||||||||||||||||||||
Sbjct 6360          TGGCGAGCCGACTGTTAAGCTGTATACATCTGTAGAGAATGCTCAGCAGGATAAGGGTAT

Query 6420          TGCAATCCCGCATGACATTGACCTCGGAGAATCTCGTGTGGTTATTCAGGATTATGATAA
                     |||||||||||||| ||||||||||||||||||||||||||||||||||||||||||||
Sbjct 6420          CGCAATCCCGCATGATATTGACCTCGGAGAATCTCGTGTGGTTATTCAGGATTATGATAA

Query 6480          CCAACATGAACAAGATCGGCCGACGCCTTCTCCAGCCCCATCGCGCCCTTTCTCTGTCCT
                    ||||||||||||||| |||||||| |||||||||||||| ||||||||||||||||| ||
Sbjct 6480          CCAACATGAACAAGACCGGCCGACACCTTCTCCAGCCCCGTCGCGCCCTTTCTCTGTTCT

Query 6540          TCGAGCTAATGATGTGCTTTGGCTCTCTCTCACCGCTGCCGAGTATGACCAGTCCACTTA
                    ||||||||||||||||||||||||||||||||||||||||||||||||||||||||| ||
Sbjct 6540          TCGAGCTAATGATGTGCTTTGGCTCTCTCTCACCGCTGCCGAGTATGACCAGTCCACCTA

Query 6600          TGGCTCTTCGACTGGCCCAGTTTATGTTTCTGACTCTGTGACCTTGGTTAATGTTGCGAC
                    ||||||||||||||||||||||||||||||||||||||||||||||||||||||||||||
Sbjct 6600          TGGCTCTTCGACTGGCCCAGTTTATGTTTCTGACTCTGTGACCTTGGTTAATGTTGCGAC

Query 6660          CGGCGCGCAGGCCGTTGCCCGGTCGCTCGATTGGACCAAGGTCACACTTGACGGTCGCCC
                    ||||||||||||||||||||||||||||||||||||||||||||||||||| || |||||
Sbjct 6660          CGGCGCGCAGGCCGTTGCCCGGTCGCTCGATTGGACCAAGGTCACACTTGATGGCCGCCC

Query 6720          CCTCTCCACCATCCAGCAGTACTCGAAGACCTTCTTTGTCCTGCCGCTCCGCGGTAAGCT
                     ||||||||||||||||||||||||||||||||||||||||||||||||||||| |||||
Sbjct 6720          TCTCTCCACCATCCAGCAGTACTCGAAGACCTTCTTTGTCCTGCCGCTCCGCGGAAAGCT

Query 6780          CTCTTTCTGGGAGGCAGGCACAACTAAAGCCGGGTACCCTTATAATTATAACACCACTGC
                    ||||||||||||||||||||||||||| |||||||||||||||||||| |||||||||||
Sbjct 6780          CTCTTTCTGGGAGGCAGGCACAACTAAGGCCGGGTACCCTTATAATTACAACACCACTGC

Query 6840          TAGCGACCAACTGCTTGTCGAGAATGCCGCCGGGCACCGGGTCGCTATTTCCACTTACAC
                    ||||| |||||||||||||||||||||||||||||||||||| ||||| |||||||||||
Sbjct 6840          TAGCGGCCAACTGCTTGTCGAGAATGCCGCCGGGCACCGGGTTGCTATCTCCACTTACAC

Query 6900          CACTAGCCTGGGTGCTGGTCCCGTCTCCATTTCTGCGGTTGCCGTTTTAGCCCCCCACTC
                    |||||||||||||||||| |||||||||||||||||||||||||| || |||||||||||
Sbjct 6900          CACTAGCCTGGGTGCTGGCCCCGTCTCCATTTCTGCGGTTGCCGTCTTGGCCCCCCACTC

Query 6960          TGCGCTAGCATTGCTTGAGGATACCTTGGACTACCCTGCCCGCGCCCATACTTTTGATGA
                    |||||||||||||||||||||||||||||| |||||||||||||||||||||||||||||
Sbjct 6960          TGCGCTAGCATTGCTTGAGGATACCTTGGATTACCCTGCCCGCGCCCATACTTTTGATGA

Query 7020          TTTCTGCCCAGAGTGCCGCCCCCTTGGCCTTCAGGGCTGCGCTTTCCAGTCTACTGTCGC
                    |||||||||||||||||||||||||||||| |||||||||||||||||||||||||||||
Sbjct 7020          TTTCTGCCCAGAGTGCCGCCCCCTTGGCCTCCAGGGCTGCGCTTTCCAGTCTACTGTCGC

Query 7080          TGAGCTTCAGCGCCTTAAGATGAAGGTGGGTAAAACTCGGGAGTTGTAGTTTATTTGCTT
                    |||||| |||||||||||||||||||||||||||||||||||||| ||||||||||||||
Sbjct 7080          TGAGCTCCAGCGCCTTAAGATGAAGGTGGGTAAAACTCGGGAGTTATAGTTTATTTGCTT

Query 7140          GTGCCCCCCTTCTTTCTGTTGCTTATTTCTCATTTCTGCGTTCCGCGCTCCCTGAAAAA
                    ||||||||||||| ||||||||||||||||| |||||||||||||||||||||||||||
Sbjct 7140          GTGCCCCCCTTCTCTCTGTTGCTTATTTCTCTTTTCTGCGTTCCGCGCTCCCTGAAAAA
