# Supplementary material for: Pairwise Heuristic Sequence Alignment Algorithm Based on Deep Reinforcement Learning
Source: IEEE Open J Eng Med Biol. 2021 Jan 29;2:36–43. doi: 10.1109/OJEMB.2021.3055424 (PMC8901008; doi:10.1109/OJEMB.2021.3055424)
Supplement: Three supplementary materials are attached to the submitted manuscript. First, we offer the detailed process of the DQNalign in Supplementary material S1. Then, the additional figures and tables are listed in the Supplementary material S2. Finally, the alignment results of the DQNalign are attached  [file ojemb-3055424-mm.zip › OJEMB-3055424-MM/10022021082020_DQNalignOJEMB20210126SupplementaryS3/Supplementary S3/HEV_DDDQN/result20200712173946_0_30.txt]

DQNalign Project v1.0
Pairwise alignment algorithm with deep reinforcement learning based heuristic alignment agent
Sequence 1 : HEV_0, length : 7207
Sequence 2 : HEV_30, length : 7257

Alignment results:
Exact matches: 5361
Gaps: 609

Query 2             GCAGACCACATATGTGGTCGATGCCATGGAGGCCCATCAGTTTATTAAGGCTCCTGGCAT
                    ||||||||| |||||||||||||||||||||||||||||||| |||||||||||||||||
Sbjct 0             GCAGACCACGTATGTGGTCGATGCCATGGAGGCCCATCAGTTCATTAAGGCTCCTGGCAT

Query 62            CACTACTGCTATTGAGCAGGCTGCTCTAGCAGCGGCCAACTCTGCCCTGGCGAATGCTGT
                     |||||||| ||||||||||||||||| || |||||||| || ||| |||||||||||||
Sbjct 60            TACTACTGCCATTGAGCAGGCTGCTCTGGCTGCGGCCAATTCCGCCTTGGCGAATGCTGT

Query 122           GGTAGTTAGGCCTTTTCTCTCTCACCAGCAGATTGAGATCCTCATTAACCTAATGCAACC
                    ||| ||| |||| ||  | |||| |  ||| |  ||||| || |||||  | ||||||||
Sbjct 120           GGTGGTTCGGCCGTTCTTGTCTCGCGTGCAAACCGAGATTCTTATTAATTTGATGCAACC

Query 182           TCGCCAGCTTGTTTTCCGCCCCGAGGTTTTCTGGAATCATCCCATCCAGCGTGTCATCCA
                     || ||  | ||||||||||| |||||  | |||||||| ||||| ||| | || || ||
Sbjct 180           CCGGCAATTGGTTTTCCGCCCTGAGGTGCTTTGGAATCACCCCATTCAGAGAGTTATACA

Query 242           TAACG-AGCTGGAGCTTTACTGCC--GCGCCCGCTCCGGCCGCTGTCTTGAAATTGGCGC
                     || |-| +|||| |  ||||| |--|| ++ |  | || || || || ||| |||| ||
Sbjct 240           CAATGAAT-TGGAACAGTACTGTCGGGCT--AGGGCTGGTCGTTGCCTGGAAGTTGGGGC

Query 299           CCATCCC-CGCTCAATAAATGATAATCCTAATGTGGTCCACCGCTGCTTCCTCCGCCCTG
                     ||+|||- | || || |||||||| || |||||  | || || ||||| ||  | || |
Sbjct 297           TCA-CCCGAGATCGATTAATGATAACCCCAATGTCCTGCATCGGTGCTTTCTTAGACCGG

Query 358           TTGGGCGTGATGTTCAGCGCTGGTATACTGCTCCCACTCGCGGGCCGGCTGCTAATTGCC
                    ||||  | || || || || |||||  |||| ||||| || || || || ||||||||||
Sbjct 356           TTGGTAGGGACGTCCAACGTTGGTACTCTGCCCCCACCCGTGGCCCCGCAGCTAATTGCC

Query 418           GGCGTTCCGCGCTGCGCGGGCTTCCCGCTGCTGACCGCACTTACTGCCTCGACGGGTTTT
                    | ||||| ||||| || || || ||  ||| |||||| || |||||  | || || || |
Sbjct 416           GTCGTTCTGCGCTACGTGGTCTCCCTCCTGTTGACCGTACCTACTGTTTTGATGGATTCT

Query 478           CTGGCTGTAA-CTTTCCCGCCGAGACTGGCATCGCCCTCTACTCCCTTCATGATATGTCA
                    |  |||||  - || +| || ||||| ||  | ||||| ||||| || ||||| +  |  
Sbjct 476           CCCGCTGTGCTTTTG-CTGCGGAGACCGGTGTGGCCCTTTACTCTCTGCATGAC-CTTTG

Query 536           -CCATCTGATGTCGCCGAGGCCATGTTCCGCCATGGTATGACGCGGCTCTATGCCGCCCT
                    -||| | ||||| || ||||| |||  |||||| || |||||||| || ||||| || ||
Sbjct 534           GCCAGCCGATGTTGCGGAGGCTATGGCCCGCCACGGGATGACGCGTCTGTATGCTGCACT

Query 596           CCATCTTCCGCCTGAGGTCCTGCTGCCCCCTGGCACATA--TCG-CACCGCAT-CGTA-T
                     || ||||| |||||||| ||||| || || ||||| ||--   - ||| | |-| | -|
Sbjct 594           TCACCTTCCACCTGAGGTGCTGCTACCGCCCGGCACCTACCATACAACCTCGTACCTTCT

Query 651           TTGCTAATTCATGACG-GTAGGCGCGTTGTGGTGACGTATGAGGGTGATACTAGTGCTGG
                       | +||| |||++|-|+| +|||| ||| ||||| ||||| || ||||||||||| ||
Sbjct 654           GATCC-ATTGATG--GCG-AC-CGCGCTGTTGTGACTTATGAAGGCGATACTAGTGCGGG

Query 710           TTACAACCACGATGTCTCCA-ACTTGCGCTCCTGGAT---TAGAACCACCA-AGGTTAC-
                     ||||| || || ||||| |-||+| ||  | |||||---||  ||||  |-|+|||+ -
Sbjct 708           CTACAATCATGACGTCTCAATAC-TCCGTGCATGGATCCGTACTACCAAGATA-GTT-GG

Query 764           CGGAGACCATCCCCTCGTTATCGAGCGGGTTA-GGGCCATTGGCTGCCACTTTGTTCTCT
                    |+++|| ||||| || ||||| ||||| |+||-|||| || ||||| |||||||| ||  
Sbjct 765           C---GATCATCCGCTAGTTATAGAGCGTG-TACGGGCTATCGGCTGTCACTTTGTGCTGC

Query 823           TGCTCACGGCAGCCCCGGAGCCATCACCTATGCCTTATGTTCCTTACCCCCGGTCTACCG
                    ||||||| |||||||| || ||||| |||||||||||||||||||||||||| || || |
Sbjct 821           TGCTCACTGCAGCCCCTGAACCATCGCCTATGCCTTATGTTCCTTACCCCCGTTCGACGG

Query 883           AGGTCTATGTCCGATCGATCTTCGGCCCGGGTGGCACCCCTTCCTTATTCCCAACCT-CA
                    | || ||||||||||| || || ||||| || ||| | || ||| | || ||| |  -|+
Sbjct 881           AAGTGTATGTCCGATCTATATTTGGCCCTGGCGGCTCTCCGTCCCTGTTTCCATCAGCC-

Query 942           TGCTCCACTAAGTCGACC-TTCCATGCTGTCCCTGCCCATATTTGGGACCGTCTTATGCT
                    |||||||| || || || -||+||||||||||| | |||||||||||| || || |||||
Sbjct 940           TGCTCCACAAAATCTACTTTT-CATGCTGTCCCGGTCCATATTTGGGATCGGCTCATGCT

Query 1001          GTTCGGGGCCACCTTGGATGACCAAGCCTTTTGCTGCTCCCGTTTAATGACCTACCTTCG
                     || || ||||| ||||||||||| || || |||||||| ||  | ||||| ||||| ||
Sbjct 999           TTTTGGCGCCACTTTGGATGACCAGGCGTTCTGCTGCTCACGGCTCATGACATACCTCCG

Query 1061          CGGCATTAGCTACAAGGTCACTGTTGGTACCCTTGTGGCTAATGAAGGCTGGAATGCCTC
                    ||| |||||||| |||||||| |||||| | ||||| || ||||| || ||||| |||||
Sbjct 1059          CGGTATTAGCTATAAGGTCACCGTTGGTGCGCTTGTTGCCAATGAGGGTTGGAACGCCTC

Query 1121          TGAGGACGCCCTCACAGCTGTTATCACTGCCGCCTACCTTACCATTTGCCACCAGCGGTA
                    ||| || |||||||| || || || || || |||||||| |||||||| || ||||| ||
Sbjct 1119          TGAAGATGCCCTCACTGCGGTAATTACCGCAGCCTACCTGACCATTTGTCATCAGCGCTA

Query 1181          TCTCCGCACCCAGGCTATATCCAAGGGGATGCGTCGTCTGGAACGGGAGCATGCCCAGAA
                     ||||| |||||||| ||||| ||||| ||||| ||  ||||    ||||||||||||||
Sbjct 1179          CCTCCGTACCCAGGCGATATCTAAGGGTATGCGCCGGTTGGAGGTTGAGCATGCCCAGAA

Query 1241          GTTTATAACACGCCTCTACAGCTGGCTCTTCGAGAAGTCCGGCCGTGATTACATCCCTGG
                    ||| || ||| | |||||||||||| | || |||||||| |||||||| |||||||| ||
Sbjct 1239          GTTCATTACAAGGCTCTACAGCTGGTTGTTTGAGAAGTCTGGCCGTGACTACATCCCCGG

Query 1301          CCGTCAGTTGGAGTTCTACGCCCAGTGCAGGCGCTGGCTCTCCGCCGGCTTTCATCTTGA
                    ||| ||| |  |||| || || |||||| |||| ||| | ||||| || || || || ||
Sbjct 1299          CCGCCAGCTCCAGTTTTATGCTCAGTGCCGGCGGTGGTTATCCGCAGGTTTCCACCTAGA

Query 1360          -TCCACGGGTG-TTGGTTTTTGACGAGTCGGCCCCCTGCCATTGTAGGACCGCGATC-CG
                    - |||  +|||-||+|||||||| ||||| |  |||||||  || ||||||    | - |
Sbjct 1359          CCCCAGA-GTGCTT-GTTTTTGATGAGTCAGTGCCCTGCCGCTGCAGGACCTTCTTAAAG

Query 1418          TAAGG-CGCTCTC-AAAGTTTTGCTG-CTTCATGAAGTGGCTTGGTCAGGAGTGCACCTG
                    +||||-|||    -|||+|| || ||- ||+|||  |||| | || ||||||||||||||
Sbjct 1416          -AAGGTCGCGGGGTAAA-TTCTGTTGTTTT-ATGCGGTGGTTAGGGCAGGAGTGCACCTG

Query 1475          CTTCCTTCAG--CCTGCAGAAGGCGCCGTCGGCGACCAGGGTCATGATAATGAAGCCTAT
                    |||+||| +|--|| || || |||   ||||| || || || ||||||||||| || |||
Sbjct 1473          CTT-CTTG-GAACCAGCTGAGGGCTTAGTCGGTGATCAAGGCCATGATAATGAGGCTTAT

Query 1533          GAGGGGTCCGATGTTGACCCTGCTGAGTCCGCC-ATTAGTGACATATCTGGGTCCTATGT
                    ||||| || || |||||||| || ||  | || -||| +|||  | |||||| |||||| 
Sbjct 1531          GAGGGTTCTGAGGTTGACCCAGCCGAACCTGCGTATTT-TGATGTTTCTGGGACCTATGC

Query 1592          CGTCC-CTGGCACT-GCCCTCCAACCGCTCTACCAGGCCCTCGATCT-CCCCGCTGAGAT
                     ||||-| ||| | -|+| |    ||+||||||  ||| ||  || |-|| | +||| ||
Sbjct 1590          TGTCCACGGGCGCCAG-CTTGAGGCC-CTCTACAGGGCACTTAATATCCCACA-TGATAT

Query 1649          TGTGGCTCGCGCGG-GCCGGCTGACC-GCCACAGTAAAGGTCTCCCAGGTCGA-TG-GGC
                    ||  ||+|+|| | -||| | | | |-|+| +| |   |  ||| | +|+|||-|   | 
Sbjct 1647          TGCTGC-C-CGGGCTGCCCGATTAACAG-CT-ACTGTTGAGCTCGCT-G-CGAGTCCAGA

Query 1705          G-GATC-GATTGCGAGAC-C-CTTCTTGGT--AACA-AA-ACCTTTCGCACGTCGTTCGT
                     -|+| -|+++| | | |-|-|| +|    --||+|-||-||||| || ||| || ||||
Sbjct 1701          CCG-TTTG---GAGTGCCGCACTA-TAATCGGAA-ATAAGACCTTCCGGACGACGGTCGT

Query 1757          TGACGG-GGCGGTCTTAGA-GACCAATGGCCCAGAGC-GCCACAATCTCTCCTTCGATGC
                    ||| ||-| |  ||| +||-|   | +||||| ||||-| +||  ||| || || |||||
Sbjct 1755          TGATGGCGCCCATCTC-GAGGTGAAC-GGCCCTGAGCAGT-ACGTTCTATCGTTTGATGC

Query 1814          CA---GTCAGAGCACTAT-GGCCGCTGG-CCCTTTCAGTCTCACC--T-A--TGCCGCCT
                      ---|+| +||+|||||-||   | ||-| | |   ++||||||--|-|--|  |||||
Sbjct 1812          TTCCCG-CC-AG-ACTATGGGAGCCGGGTCGCATAGC--CTCACCTATGAGCTCACGCCT

Query 1863          -CTGCAGAGCT--GGGCTGGAGGTGCGCTATGT--TGCTGCC-GGGCTTG---A------
                    -|++|+|   |-- || |++|||    |+|| |--||++|||-|| ||  --- ------
Sbjct 1867          GC--C-GGTTTGCAGGTT--AGGATATC-ATCTAATG--GCCTGGACTGCACTGCTGTGT

Query 1906          -CCCATCGGGCGGTTT--TT--------GCC---C-C--C--GGTGTTTCACCCCGGTCA
                    -|||  | || |||  -- |--------|||---|- -- -- |  |||   ++| ||  
Sbjct 1919          TCCCCCCCGGTGGTGCCCCTAGCGCCGCGCCGGGCGAGGTAGCGGCTTTTTG--CAGTGC

Query 1947          GCC-C--C--CGGCGAGGTTACCG-----CCTTCTGCTCTCTGC-CC-TATACAGGTTTA
                    +||-|--|--    +|++++|| |-----||+  +|++|    |-| -| +|| || +  
Sbjct 1976          -CCTCTACAGGTAT-A----ACAGATTCACC-CA-G--CGGCACTCGTTG-ACTGGC-GG

Query 1993          ACC-GT-GAG-GCC-CCAGCGC-CATTCGCTGATCGGTAA-CTTATGGTTCCA---TCCT
                     | -||-|+ - +|-||  ++ -     |||| | || +|-||| |    || ---||| 
Sbjct 2024          GCTTGTGG-CTA-CACCCT--GAGGGGGGCTGCTGGGC-ATCTTCTCCCCCCTTTTTCCC

Query 2042          -GAGGGACTCAT-TGGCCTC-T-TCGCCCC-G--TTTTCGCCCGGGCATGTTTGGGAGTC
                    -  || |++ ||-||| ++ -|-|+|||  - --|| |+|   ||| | | + ++ +++|
Sbjct 2075          CCGGGCA--TATCTGGG--AGTCT-GCCAATCCCTTCT-GTTGGGGAAGGG-A--C---C

Query 2096          G-G-CTAATCCATT--CT-GTGGCGAGAGCACACTTTACA-CCC--GTACTTGGTCGGAG
                     -|- || |+| +|--||-|| +|+++|   |    ++  -  |--|| ++   || ++ 
Sbjct 2122          TTGTATACT-CG-TACCTGGTC-C---ACTTCCTGG--TTTTTCTAGTG--ATTTCT--C

Query 2148          GTTGATG-CCGTCT-CTAGT--C---CAGCCCGGCC-TGA-CTTAGGTTTTATG--TC-T
                     ++ +  -| |   -     --|---||++||||| -| |-|| ||| || ++ --  -|
Sbjct 2169          C--C-CTCCTGAGGCGGCCGACCATGCA--CCGGCTATCACCTCAGGGTTG--CCCCATT

Query 2196          G-A-G---CCTTCTA-TACCTAGTA-GGGCCG--CCACGCCTACCCTGGCGGCC-C-CTC
                     -|- ---||| | |-|  +|+ | -||||  --||||+|   | | | +||  -|-| +
Sbjct 2222          CTACTCCACCTGCCAGTGA-T-ATTTGGGCATTACCAC-CGCCCTCAGA-GGAGTCTCA-

Query 2245          TAC----CC---CCCCCTGCACCGGACCCT-TCCCCCCCTCCCTC-T-GCCCCGGCGCTT
                    +  ----| ---| |||+| |||++|+|||-  ||| ++  ||| -|-|++ | ++||++
Sbjct 2276          -GGTTGACATGGCACCC-GTACC--A-CCTGCTCCCA--AGCCTGTTGG--GCT--GC--

Query 2295          GCTGAGCCGGCTTCTGGCG---C-T-ACCGCCGGGGCCC-CGGCCATAACTCACCAGACG
                    +|+|||| ++||  |++  ---|-|-||| ||| +||  - +||||    +||||| +||
Sbjct 2323          -C-GAGCT--CTAAT--GAACCCATAACCCCCGT-GCGTAA-GCCACCTG-CACCAC-CG

Query 2349          GCC-CG-GCA-CCGCCGCCTGCTCTT-CACCTACCCGGATGGCTCTAA-G-GTATTCGCC
                    || -| -|||-|||||| || |+ ||-|||||| || |||||| | ||-|-|||| || +
Sbjct 2374          GCTTCTCGCACCCGCCGTCTCC-TTTACACCTATCCTGATGGCGCCAAGGTGTATGCGG-

Query 2403          GGCTCGCTGTTCGAGTCGACA-TG-CACGTGGCTCGTTAACGCGTCTAATGTTGA-CCAC
                    ||+||| ||||||||||  +|-||- ||+||||| ||||| || |||||   +| -||||
Sbjct 2432          GG-TCGTTGTTCGAGTCAG-ATTGTGAC-TGGCTGGTTAATGCCTCTAACCC-GGGCCAC

Query 2460          CGCCCTGGCGGCGGGCTTTGCCATGCATTTTACCAAAGGTACCCCGCCTC---CTTTGAT
                    ||||| || || || || || ||||| ||||||||  +||  ++|+||| ---|||| +|
Sbjct 2488          CGCCCCGGAGGTGGTCTCTGTCATGCCTTTTACCAGC-GTTT--C-CCTGAGGCTTTC-T

Query 2517          GCTGCCTCTT--TTGTG--ATGCGCGACGGCGCG-GCCGCGTACACACTAACC-CCCCGG
                     | +|| || --||+| --|||||||| ||+ | -|| || |++||||+ +| - ||| |
Sbjct 2543          ACC-CCACTGAGTT-TATTATGCGCGAGGG-TCTTGCAGCAT--ACAC-C-CTGACCCCG

Query 2571          C-C-CAATAATTCACGCTGTCGCCCCTGATTATAGGTTGGAACATAACCCAAAGAGGCTT
                    |-| | || || ||||| || || ||||| |||||| | || || || ||||||||||||
Sbjct 2596          CGCCCTATCATCCACGCAGTGGCTCCTGACTATAGGGTTGAGCAGAATCCAAAGAGGCTT

Query 2628          GAGGCTGCTTATCGGGAAACTTGCTCCCG-CCTCGGCACCGCTGCATACCCGCTCCTCGG
                    ||||| || || || || || ||||| ||-| |+||||||||||| || ||||| |||+|
Sbjct 2656          GAGGCAGCGTACCGAGAGACCTGCTCTCGTCGT-GGCACCGCTGCCTATCCGCTTCTC-G

Query 2687          GA-CCGGCATATACCAGGTGCCGATCGGCCCCAGTTTTGACGCCTGGGAGCGGAACCACC
                    ||-| || ||||||||||| ||  || | | ||||||||||||||||||||| || ||||
Sbjct 2714          GATCAGGTATATACCAGGTCCCTGTCAGTCTCAGTTTTGACGCCTGGGAGCGTAATCACC

Query 2746          GCCCCGGGGATGAGTTGTACCTTCCTGAGCTTGCTGCCAGA-TGGTTTGAGGCCAAT-AG
                    |||| || |||||| | || ||  | || |  ||||+||| -||||||||||| || -|+
Sbjct 2774          GCCCAGGCGATGAGCTTTATCTGACCGAACCCGCTG-CAGCCTGGTTTGAGGCTAACAA-

Query 2804          GCCGAC-CCGCCCGACTCTCACTATAACTGAGGAT--GTTGCACGGACAGCGAATCTGGC
                    |||| |-| ||| |+| ||||| ||||| || |||--|  +|+|| || || || || |+
Sbjct 2832          GCCGGCGCAGCCAG-CACTCACAATAACGGAAGATACGGC-C-CGCACGGCCAACCTAG-

Query 2861          CATC---GAGC-TTGACTCAGCC-ACAGATGTCGGCCGGGCCTGTGCCGGCTGT-CGGGT
                    ||| ---|| |- ||+||++|+|-||||| || ||||| ||||| || || || -|++++
Sbjct 2888          CATTAGAGATCGATG-CT--G-CTACAGAGGTTGGCCGCGCCTGCGCTGGTTGCAC----

Query 2915          CACCC--CCGGC-GTTGTTCAGTACCAGTTTACTGCAGGTGTGCCTGGATCCGGCAAGTC
                    || | --|| | -||||| || || ||||| ||||| || || || || || ||||||||
Sbjct 2940          CATCAGACCTGGGGTTGTACATTATCAGTTCACTGCTGGGGTCCCGGGTTCAGGCAAGTC

Query 2972          CCGCTCTAT-CACCCA-AGCCGATGTGGACGTTGTCGTGGTCCCGACGCGTGAGTTGCGT
                      | |||||-|| +||- | +||||| ||||| || || ||||| || || ||| | || 
Sbjct 3000          AAGGTCTATACAG-CAGGGG-GATGTTGACGTCGTGGTTGTCCCCACCCGAGAGCTTCGC

Query 3030          AAT-GCCTGGCGCCGTCGCGGCTTTGCTGCTTTTACCCCGCATACTGCCGCCAGAGTCAC
                    |||-|+|||||| || || |||||||| || || || || || || || ||| | || ||
Sbjct 3058          AATAG-CTGGCGTCGCCGGGGCTTTGCGGCCTTCACACCTCACACGGCGGCCCGTGTTAC

Query 3088          -CCAGGGGCGCCGGGTTGTCATTGATGAGGCTCCATCCC-TCCCCCCTCACCTGCTGCTG
                    - | || +||||| ||||| || || |||||||| || |-||| || +||| || || ||
Sbjct 3117          TACGGGC-CGCCGTGTTGTGATAGACGAGGCTCCGTCGCTTCCACCG-CACTTGTTGTTG

Query 3147          CTCCACATGCAGCGGGCCGCCACCGTCCACCTTCTTGGCGACCCGAACCAGATCCCAGCC
                     | || |||||||||||| |  | ||||| ||||| || ||||| || |||||||| |||
Sbjct 3175          TTACATATGCAGCGGGCCTCTTCGGTCCATCTTCTCGGTGACCCTAATCAGATCCCTGCC

Query 3207          ATCGACTTTGAGCACGCTGGGCTCGTCCCCGCCATCAGGCCCGACTTAGGCCCCACCTTC
                    || || ||||| || ||||| || |||||||| ||  | |||||  | +|| ||| |   
Sbjct 3235          ATTGATTTTGAACATGCTGGTCTGGTCCCCGCAATTCGTCCCGAGCTC-GCACCAACGAG

Query 3266          CTGGTGGCATGTTACCCATCGCTGGCCTGCGGATGTATGCGAGCTCATCCGTGGTGCATA
                    ||||||||||||||| |||||||| || || |||||||| |||||||| || || || ||
Sbjct 3294          CTGGTGGCATGTTACGCATCGCTGCCCGGCCGATGTATGTGAGCTCATACGCGGGGCTTA

Query 3326          CCCCATGATCCAGACCACTAGCCGGGTTCTCCGTTC-GTTGTTCTGGGGTGAGCCTGCCG
                     || |  ||||||||||| || || || || || ||- +|||| |||   || || ||| 
Sbjct 3354          TCCTAAAATCCAGACCACGAGTCGTGTGCTACGATCTC-TGTTTTGGAACGAACCGGCCA

Query 3385          TCGGGCAGAAACTA-GTGTTCACCCAGGCGGCC-AAGCCCGCCAACCCCGGCTCAG-TGA
                    |||| ||||| +| -|| || || ||||| || -|||| +|| +| ||| | |  |-| |
Sbjct 3413          TCGGCCAGAAG-TTGGTCTTTACGCAGGCCGCTAAAGCT-GCT-AACCCTGGTGCGATTA

Query 3442          CGGTCCACGAGGCGCAGGGCGCTACCTACACGGAGACCACTATTATTGCCACAGCAGATG
                    ||||||| ||||| ||||| ||||| | ||| |||||||| ||||| || || || ||||
Sbjct 3470          CGGTCCATGAGGCCCAGGGTGCTACTTTCACTGAGACCACAATTATAGCTACGGCTGATG

Query 3502          CCCGGGGCCTTATTCAGTCGTCTCGGGCTCATGCCATTGTTGCTCTGACGCGCCACACTG
                    || |||| ||||| ||||| || || |||||||| || ||||| || || || || || |
Sbjct 3530          CCAGGGGTCTTATCCAGTCATCCCGAGCTCATGCTATAGTTGCACTTACCCGTCATACAG

Query 3562          AGAAGTGCGTCATCATTGACGCACCAGGCCTGCTTCGCGAGGTGGGCATCTCCGATGCAA
                    |||| ||| | ||  | || || || || ||||| || ||||| ||||| || ||||  |
Sbjct 3590          AGAAATGCATTATTTTAGATGCTCCTGGTCTGCTGCGTGAGGTCGGCATATCAGATGTGA

Query 3622          TCGTTAATAACTTTTTCCTCGCTGGTGGCGAAATTGGTCACCAGCGCCCATCAGTTATTC
                    | |||||||| || |||||||||||||| ||  | || ||  | ||||| || || || |
Sbjct 3650          TTGTTAATAATTTCTTCCTCGCTGGTGGGGAGGTGGGCCATAACCGCCCTTCTGTGATAC

Query 3682          CCCGTGGCAACCCTGACGCCAATGTTGACACCCT-GGCTGCCTTCCCGCCGTCTTGCCAG
                    ||||||||||||||||    || ||||| || ||-   +||||||||||| || ||||||
Sbjct 3710          CCCGTGGCAACCCTGATCAGAACGTTGAGACTCTACAA-GCCTTCCCGCCATCCTGCCAG

Query 3741          ATTAGTGCCTTCCATCAGTTGGCTGAGGAGCTTGGCCACAGACCTG-TCCCTGTTGCAGC
                    |||||||| | ||| ||  ||||||| ||| | |||||| | || |-|+|||||||| ||
Sbjct 3769          ATTAGTGCTTACCACCAACTGGCTGAAGAGTTAGGCCACCGTCCCGCT-CCTGTTGCCGC

Query 3800          TGT-TCTA-CCACCCTGCCCCGAGCTCGAACAGGGCCTTCTCTACCTGCCCCAGGAGCTC
                     ||-|+| -||+|||||||| ||||| || ||||||||  | ||  |||| || ||||| 
Sbjct 3828          CGTCT-TGCCC-CCCTGCCCTGAGCTTGAGCAGGGCCTGTTGTATATGCCGCAAGAGCTT

Query 3858          AC-CACCTGTGATAGTGTCGTA-ACATTTGAATTAACAGACATTGTGCACTGCCGCATGG
                    ||-      +||||||||  | - |+|||||| | ||||| || || |||||||| ||||
Sbjct 3886          ACAGTGTCC-GATAGTGTGCTGGTC-TTTGAACTCACAGATATAGTCCACTGCCGTATGG

Query 3916          CCGCCCCGAGCCAGCGCAAGGCCGTGCTGTCCACACTCGT-GGGCCGCTACGGCGGTCGC
                    | ||||| |||||||| |||||||| || || ||||| ||-||| +| |||||  || | 
Sbjct 3944          CTGCCCCAAGCCAGCGGAAGGCCGTCCTTTCAACACTTGTCGGGA-GGTACGGTCGTAGA

Query 3975          ACAAAGCTCTACAATGCTTCCCACTCTGATGTTCGCGACTCTCTCGCCCGTTTTATCCCG
                    || || || ||  | ||  |||| || |||||||| || ||||| ||  | || ||||| 
Sbjct 4003          ACGAAACTGTATGAGGCAGCCCATTCAGATGTTCGTGAGTCTCTAGCTAGGTTCATCCCT

Query 4035          GCCAT-T-GGCCCC-GTACAGGTTA-CAACTTGTGAATTGTACGAGCTAGTGGAGGCCAT
                     +|+|-|-|| +||-|| | ||  |-|+|| ||||| ||||| || || || ||||| ||
Sbjct 4063          A-C-TATCGGA-CCTGTCCGGGCCACC-ACGTGTGAGTTGTATGAACTGGTTGAGGCTAT

Query 4091          GGTCGAGAAGGGCCAGGATGGCTCCGCCGTCCTTGAGCTTGATCTTTGCAACCGTGACGT
                    ||| |||||||||||||| ||||| ||||| || ||||||||| | || |||||||| ||
Sbjct 4119          GGTGGAGAAGGGCCAGGACGGCTCTGCCGTTCTAGAGCTTGATTTATGTAACCGTGATGT

Query 4151          GTC-CAGGATCACCTTCTTCCAGAAAGATTGTAACAAGTTCACCACAGGTGAGACCATTG
                     ||-|+| || || || |||||||| |||||||| ||||| || || |||||||||||||
Sbjct 4179          TTCGC-GTATTACATTTTTCCAGAAGGATTGTAATAAGTTTACAACCGGTGAGACCATTG

Query 4210          CCCATGGTAAAGTGGGCCAGGGCATCTCGGCCTGGAGCAAGACCTTCTGCGCCCTCTTTG
                    |||| |||||||| |||||||| || ||||||||||| ||||||||||| || || || |
Sbjct 4238          CCCACGGTAAAGTTGGCCAGGGTATATCGGCCTGGAGTAAGACCTTCTGTGCTCTGTTCG

Query 4270          GCCCTTGGTTCCGCGCTATTG-AGAAGGC-TATTCTGGCCCTG--CTC-CCTCAGGGTGT
                    |||| ||||| || || ||||-| |||  -||+|+|||| |||--| |-|||+| ++| |
Sbjct 4298          GCCCGTGGTTTCGTGCCATTGAAAAAGAAATA-T-TGGCTCTGCTCCCGCCT-AA--TAT

Query 4325          GTTTTACGGTGATGCCTTTGATGA--CACCGTCTTCTCG--GCGGC-T-GTGGCCGCAGC
                     |||||||| ||||| | ||| | --||  || | ||+|--|| | -|-  ||++|||| 
Sbjct 4353          CTTTTACGGCGATGCTTATGAGGGGTCAGTGTTTGCT-GCCGCTGTGTCCGGG--GCAGG

Query 4379          AAAGGCATCCATGGTGTTTGAGAATGACTTTTCTGAGTTTGACTCCACCCAGAATAACTT
                    +++| | |  ||||| ||||| |||||||| ||||| |||||    || |||||||| ||
Sbjct 4409          ---GTCCTGTATGGTATTTGAAAATGACTTCTCTGAATTTGATAGTACTCAGAATAATTT

Query 4439          TTCTCTGGGTCTAGAGTGTGCTATTATGGAGGAGTGTGGGATGCCGCAGTGGCTCATCCG
                     ||||| || || |||||||   |||||||||| || || ||||| || ||| | ||| |
Sbjct 4467          CTCTCTTGGCCTTGAGTGTGTGGTTATGGAGGAATGCGGTATGCCTCAATGGTTAATCAG

Query 4499          CCTGTATCACCT-TATA-AGGTCTGCGTGGATCTTGCAGGCCCCGAAGGAGTCTCTGCGA
                      |||| ||++|-||    |||| || ||||| |||||||| ||||||||||| || + |
Sbjct 4527          GTTGTACCA--TCTAGTCCGGTCAGCCTGGATTTTGCAGGCGCCGAAGGAGTCCCTT-AA

Query 4557          GGG-TTTTGGAAGAAACACTCCGGTGAGCCCGGCACTCTTCTATGGAATACTGTCTGGAA
                    |||-||||||||||| || || |||||||||||||| || || |||||||| ||||||||
Sbjct 4584          GGGTTTTTGGAAGAAGCATTCTGGTGAGCCCGGCACCCTCCTTTGGAATACAGTCTGGAA

Query 4616          TATGGCCGTTATTA-CCCACTGTTATGACTTCCGCGATTTTCAGGTGGCTGCCTTTAAAG
                    |||||+|| |  ||-| || || || || || || ||  | | ||| ||||||||||| |
Sbjct 4644          TATGG-CGATCATAGCACATTGCTACGAATTTCGTGACCTCCGGGTTGCTGCCTTTAAGG

Query 4675          GTGATGATTCGATAGTGCTTTGCAGTGAGTATCGTCAGAGT--CC--AGGAGCTGCTGTC
                    ||||||||||| | || || || ||||| || || ||||||--  -- | |+++|| | |
Sbjct 4703          GTGATGATTCGGTGGTCCTCTGTAGTGACTACCGACAGAGTCGTAATGGCA---GCAGCC

Query 4731          CTGATCGCCGGCTGT-GGCTTGAAGTTGAAGGTAGATTTCCGCCCGATCGGTTTGTATGC
                     ||||||| ||||||-|||| +||||||||||| |||| |||||| || ||  |||||||
Sbjct 4759          TTGATCGCAGGCTGTGGGCTC-AAGTTGAAGGTTGATTACCGCCCCATTGGACTGTATGC

Query 4790          AGGTGTTGTGGTGGCCCCCGGCCTTGGCG-CGCTCCCTGATGTTGTGCGCTTCGCCGGCC
                     ||||| |||||||+|||| |  ||||  -| || |||||||| ||||| || ||||| |
Sbjct 4818          TGGTGTGGTGGTGG-CCCCTGGTTTGGGTACACTGCCTGATGTAGTGCGTTTTGCCGGTC

Query 4849          GGCTTACCGAGAAGAATTGGGGCCCTGGCCCTGAGCGGGCGGAGCAGCTCCGCCTCGCTG
                    ||||  | || ||||| |||||||| || || ||||| || |||||||| || || ||||
Sbjct 4877          GGCTGTCTGAAAAGAACTGGGGCCCCGGTCCAGAGCGTGCTGAGCAGCTACGGCTTGCTG

Query 4909          TTAGTGATTTCCTCCGCAAGCTCACGAATGTAGCTCAGATGTGTGTGGATGTTGTTTCCC
                    || ||||||| ||  |   | | |||||||| || ||| | ||||| |||||||| ||||
Sbjct 4937          TTTGTGATTTTCTTAGAGGGTTGACGAATGTTGCGCAGGTTTGTGTTGATGTTGTGTCCC

Query 4969          GTGTTTATGGGGTTTCCCCTGGACTCGTTCATAACCTGATTGGCATGCTACAGGCTGTTG
                    |||||||||| ||   ||||||  | || |||||||| ||||||||||| ||  |  |||
Sbjct 4997          GTGTTTATGGAGTCAGCCCTGGGTTGGTACATAACCTTATTGGCATGCTGCAAACCATTG

Query 5029          CTGATGGCAAGGCACATTTCACTGAGTCAGTAAAACCAGTGCTCGA-CTTGACAAATTCA
                    ||||||||||||| |||||||| ||| |  | ||||| ||||| ||-|||+|||||||| 
Sbjct 5057          CTGATGGCAAGGCCCATTTCACAGAGACTATCAAACCTGTGCTTGACCTT-ACAAATTCT

Query 5088          ATC-TTGTGTCGGGTGGAATGAATAACATGTCTTTTGCTGCGCCCATGGGTTCGCGACCA
                    |||-|   |+||||| |||||||||||||||||| |||   ||||||||| |++||+|||
Sbjct 5116          ATCATACAG-CGGGTAGAATGAATAACATGTCTTGTGCATTGCCCATGGGAT--CG-CCA

Query 5147          TGCGCCCTCGGCCTATTTTGTTGCTGCTCCTCATGTTTTTGCCTATGCTGCCCGCGCCAC
                    || ||||| || || || ||||| ||||| || || ||||||||||||||||||||||||
Sbjct 5172          TGTGCCCTAGGGCTGTTCTGTTGTTGCTCTTCGTGCTTTTGCCTATGCTGCCCGCGCCAC

Query 5207          CGCCCGGTCAGCCGTCTGGCCGCCGTCGTGGGCGGCGCAGCGGCGGTTCCGGCGGTGGTT
                    || |||| |||||||||||||||||||||||||| |||||||||||| ||||||||||||
Sbjct 5232          CGGCCGGCCAGCCGTCTGGCCGCCGTCGTGGGCGACGCAGCGGCGGTGCCGGCGGTGGTT

Query 5267          TCTGGGGTGACCGGGTTGATTCTCAGCCCTTCGCAATCCCCTATATTCATCCAACCAACC
                    ||||||||||| ||||||||||||||||||||||  ||||||||||||||||||||||||
Sbjct 5292          TCTGGGGTGACAGGGTTGATTCTCAGCCCTTCGCCCTCCCCTATATTCATCCAACCAACC

Query 5327          CCTTCGCCCCCGATGTCACCGCTGCGGCCGGGGCTGGACCTCGTGTTCGCCAACCCGCCC
                    |||||||| ||||||||    |     ||||||||||| ||||   ||| || ||  |||
Sbjct 5352          CCTTCGCCGCCGATGTCTTTTCACAATCCGGGGCTGGAGCTCGCCCTCGACAGCCGCCCC

Query 5387          GACCACTCGGCTCCGCTTGGCGTGACCAGGCCCAGCGCCCCGCCGTTGCCTCACGTCGTA
                    | || || |||||||||||||| |||||| ||||||||||| ||| |||| | |||||| 
Sbjct 5412          GCCCCCTTGGCTCCGCTTGGCGCGACCAGTCCCAGCGCCCCTCCGCTGCCCCCCGTCGTC

Query 5447          GACCTACCACAGCTGGGGCCGCGCCGCTAACCGCG-GTCGCTCCGGCCCATGACACCCCG
                    || ||||| |||||||||| |||||| | || || -     +|| || | ||||||  | 
Sbjct 5472          GATCTACCCCAGCTGGGGCTGCGCCGTTGACTGCTACATCA-CCAGCTCCTGACACAGCC

Query 5506          CCAGTGCCTGATGTCGACTCCCGCGGCGCCATCTTGCGCCGGCAGTATAACCTATCAACA
                    || || |||||||| ||||| ||||||||||||||||||||||||||||| || || || 
Sbjct 5531          CCTGTACCTGATGTTGACTCACGCGGCGCCATCTTGCGCCGGCAGTATAATCTGTCCACG

Query 5566          TCTCCCCTTACCTCTTCCGTGGCCACCGGCACTAACCTGGTTCTTTATGCCGCCCCTCTT
                    || || ||||| || || || ||  | || |||||  ||||||| || || ||||| +||
Sbjct 5591          TCCCCGCTTACGTCATCTGTCGCTTCGGGTACTAATTTGGTTCTCTACGCTGCCCCA-TT

Query 5625          -AGTCCGCTTTTACCCCTTCAGGACGGCACCAATACCCATATAATGGCCACGGAAGCTTC
                    -|  || |||||||| |||||||| ||||||||||||||||| ||||| || ||||| ||
Sbjct 5650          GAACCCCCTTTTACCTCTTCAGGATGGCACCAATACCCATATTATGGCTACTGAAGCATC

Query 5685          TAATTATGCCCAGTACCGGGTTG--CCCGTGCCACAATCCGTTACCGCCCGCTGGTCCCC
                    ||||||||||||||||||||| |--| ||  ++|||||||||||||||||| |||| || 
Sbjct 5710          TAATTATGCCCAGTACCGGGTGGTTCGCGCT--ACAATCCGTTACCGCCCGTTGGTACCA

Query 5743          AATGCTGTCGGCGGTTACGCCATCTCCATCTCATTCTGGCCACAGACCACCACCACCCCG
                    || |||||||||||||| ||||| || || || |||||||| || || ||||| ||||| 
Sbjct 5768          AACGCTGTCGGCGGTTATGCCATTTCTATTTCTTTCTGGCCTCAAACAACCACTACCCCC

Query 5803          ACGTCCGTTGATATGAATTCAATAACCTCGACGGATGTTCGTATTTTAGTCCAGCCCGGC
                    || || |||||||||||||| || || || || |||||| | ||  | ||||||||||| 
Sbjct 5828          ACATCTGTTGATATGAATTCTATCACTTCTACTGATGTTAGGATCCTGGTCCAGCCCGGT

Query 5863          ATAGCCTCTGAGCTT-GTGA-TCCCAAGTGAGCGCCTACACTATCGTAACCAAGGCTGGC
                    || ||||| |||+||-|| |-||||+|||||||| || |||||||| || ||||| ||||
Sbjct 5888          ATTGCCTCCGAG-TTGGTCATTCCC-AGTGAGCGTCTTCACTATCGCAATCAAGGTTGGC

Query 5921          GCTCCGTCGAGACCTCTGGGGTGGCTGAGGAGGAGGCTACCTCTGGTCTTGTTATGCTTT
                    |||| ||||||||| | || |||||||| ||||||||||| || || || || ||||| |
Sbjct 5946          GCTCTGTCGAGACCACGGGCGTGGCTGAAGAGGAGGCTACTTCCGGCCTAGTAATGCTCT

Query 5981          GCATACATGGCTCA-CTCGTAAATTCCTATACTAATACACCCTATACCGGTGCCCTCGGG
                    |||| |||||||| -||+|| ||||| ||||||||||||||||| || || || || |||
Sbjct 6006          GCATTCATGGCTCCCCT-GTCAATTCTTATACTAATACACCCTACACAGGAGCACTGGGG

Query 6040          CTGTTGGACTTTGCCCTTGAGCTTGAGTTT-CGCAACCTTACCCCCGGTAACACCAATA-
                    ||  | || |||||  | |||||||| |||- | |   | || || || || || || |-
Sbjct 6065          CTTCTTGATTTTGCATTGGAGCTTGAATTTAGGAATTTTGACACCTGGGAATACTAACAC

Query 6098          CGCGGGTCTCCCGTTATTCCAGCACTGCTCGCCACCGCCTTCGTCGCGGTGCGGACGGGA
                    |+|| || ||||| ||| ||||||| || ||||| || || || |||||||| |||||||
Sbjct 6124          C-CGTGTATCCCGATATACCAGCACAGCCCGCCATCGGCTGCGCCGCGGTGCCGACGGGA

Query 6158          CTGCCGAGCTCACCACCACGGCTGCTACCCGCTTTATGAAGGACCT-CTATTTTACTAGT
                    |||||||||| || || ||||| || || || |||||||| || ||-|  || +||| ||
Sbjct 6183          CTGCCGAGCTTACTACTACGGCGGCCACTCGATTTATGAAAGATCTGCACTTC-ACTGGT

Query 6217          ACTAATGGTGTCGGTGAGATCGGCCGCGGGATAGCCCTCACCCTGTTCAACCTTGCTGAC
                    || ||||| || || ||| | ||||| || || || || ||| |||| || |||||||| 
Sbjct 6242          ACGAATGGAGTTGGAGAGGTGGGCCGTGGTATTGCTCTGACCTTGTTTAATCTTGCTGAT

Query 6277          ACTCTGCTTGGCGGCCTGCCGACAGAATTGATTTCGTCGGCTGGTGGCCAGCTGTTCTAC
                    || || || || |||||||||||||||||||||||||||||||| || ||||| ||||||
Sbjct 6302          ACGCTTCTCGGTGGCCTGCCGACAGAATTGATTTCGTCGGCTGGGGGTCAGCTCTTCTAC

Query 6337          TCCCGTCCCGTTGTCTCAGCCAATGGCGAGCCGACTGTTAAGTTGTATACATCTGTAGAG
                    ||||| || || ||||| |||||||||||||||||||| ||||||||||||||||| |||
Sbjct 6362          TCCCGCCCTGTCGTCTCGGCCAATGGCGAGCCGACTGTAAAGTTGTATACATCTGTTGAG

Query 6397          AATGCTCAGCAGGATAAGGGTATTGCAATCCCGCATGACATTGACCTCGGAGAATCTCGT
                    ||||| ||||||||||| || ||  | |||||||| || || || || || || || |||
Sbjct 6422          AATGCACAGCAGGATAAAGGCATCACCATCCCGCACGATATAGATCTTGGTGACTCCCGT

Query 6457          GTGGTTATTCAGGATTATGATAACCAACATGAACAAG-ATCGGCCGACGCCTTCTCCAGC
                    |||||||||||||||||||||||||||||||| ||+|-| || || || || || |||||
Sbjct 6482          GTGGTTATTCAGGATTATGATAACCAACATGAGCA-GGACCGACCTACTCCATCACCAGC

Query 6516          CCCATC-GCGCCCTTTCTCTGTCCTTCGAGCTAATGATGTGCTTTGGCTCTCTCTCACCG
                    ||| ||-  ||||||+||| || ||||| || ||||||||  | ||||||||||| ||||
Sbjct 6541          CCCTTCTCGGCCCTT-CTCAGTTCTTCGTGCCAATGATGTTTTGTGGCTCTCTCTTACCG

Query 6575          CTGCCGAGTATGACCAGTCCACTTATGGCTCTTCGACTGGCCCAGTTTATGTTTC-TG--
                    |||| |||||||||||| | || ||||| ||||| ||+  + |++  |||||+  -| --
Sbjct 6600          CTGCTGAGTATGACCAGACTACGTATGGGTCTTCCAC-CA-AC--CCTATGT-ATGTCTC

Query 6632          --ACTCTG-TGACCTTGGTTAATGTTGCGACCGGCGCGCAGGCCGTTGCCCGGTCGCTCG
                    --|| |+ -| || || ||||| || || || || || ||||| |||||||| || ||||
Sbjct 6655          GGACAC-AGTCACGTTTGTTAACGTGGCCACTGGAGCTCAGGCTGTTGCCCGCTCCCTCG

Query 6689          ATTGGACCAAGGTCACACTTGACGGTCGCCCCCTCTCCACCATCCAGCAGTACTCGAAGA
                    ||||| | ||||| || || ||||| ||||||||| | |||||||||||||| || ||||
Sbjct 6714          ATTGGTCTAAGGTTACTCTCGACGGCCGCCCCCTCACTACCATCCAGCAGTATTCTAAGA

Query 6749          CCTTCTTTGTCCTGCCGCTCCGCGGTAAGCTCTCTTTCTGGGAGGCAGGCACAACTAAAG
                    | || | |||||| |||||||| |||||||| || ||||||||||| ||||| || || |
Sbjct 6774          CATTTTATGTCCTCCCGCTCCGTGGTAAGCTGTCCTTCTGGGAGGCTGGCACGACCAAGG

Query 6809          CCGGGTACCCTTATAATTATAACACCACTGCTAGCGACCAACTG-CTTG-TCGAGAATGC
                    |||| || || |||||||| || || |||||||| || |||++ - || -| ||||||||
Sbjct 6834          CCGGCTATCCGTATAATTACAATACAACTGCTAGTGATCAA--ATTTTAATTGAGAATGC

Query 6867          CGCCGGGCACCGGGTCGCTATTTCCACTTACACCACTAGCCTGGGTGCTGGTCCCGTCTC
                     || || || || || ||||| |||||||| ||||||||||| ||||| || |||  |||
Sbjct 6892          AGCTGGTCATCGCGTTGCTATCTCCACTTATACCACTAGCCTAGGTGCCGGCCCCACCTC

Query 6927          CATTTCTGCGGTTGCCGTTTTAGCCCCCCACTCTGCGCTAGC-ATTGCTTGAGGATACCT
                     || |||||||| |  || |||||||| ||||| || || ||- ||+|||||||| ||  
Sbjct 6952          TATCTCTGCGGTCGGTGTCTTAGCCCCACACTCGGCCCTTGCCGTT-CTTGAGGACACTG

Query 6986          TGGACTACCCTGCCCGCGCCCATACTTTTGATGATTTCTGCCCAGAGTGCCGCCCCCTTG
                    | |||||||| ||||| |||||||||||||||||||||||||| || |||||  |||| |
Sbjct 7011          TTGACTACCCCGCCCGTGCCCATACTTTTGATGATTTCTGCCCGGAATGCCGTGCCCTCG

Query 7046          GCCTTCAGGGCTGCGCTTTCCAGTCTACTGTCGCTGAGCTTCAGCGCCTTAAGATGAAGG
                    | || ||||| |||||||||||||||||||| |||||||||||||| ||||| |||||||
Sbjct 7071          GTCTACAGGGTTGCGCTTTCCAGTCTACTGTTGCTGAGCTTCAGCGTCTTAAAATGAAGG

Query 7106          TGGGTAAAACTCGGGAGT-TGTAGTTTATTTGCTTGTGCCCCC--C-TTCTT-TCTGTTG
                    | || ||||| |||||||-|+|| || |||| | |||||||||--|-|  ||-||| | |
Sbjct 7131          TAGGCAAAACCCGGGAGTCT-TAATTAATTTTCCTGTGCCCCCTTCGTGGTTCTCTTTCG

Query 7161          CTT-ATTTCTCATTTCTGCGTTCCGCGCTCCCTGAAAAAAAAAAAAA
                     ||-||||||| |||||||  ||||||||||||| ||||||||||||
Sbjct 7190          ATTTATTTCTCTTTTCTGCTCTCCGCGCTCCCTGGAAAAAAAAAAAA
