# Supplementary material for: Pairwise Heuristic Sequence Alignment Algorithm Based on Deep Reinforcement Learning
Source: IEEE Open J Eng Med Biol. 2021 Jan 29;2:36–43. doi: 10.1109/OJEMB.2021.3055424 (PMC8901008; doi:10.1109/OJEMB.2021.3055424)
Supplement: Three supplementary materials are attached to the submitted manuscript. First, we offer the detailed process of the DQNalign in Supplementary material S1. Then, the additional figures and tables are listed in the Supplementary material S2. Finally, the alignment results of the DQNalign are attached  [file ojemb-3055424-mm.zip › OJEMB-3055424-MM/10022021082020_DQNalignOJEMB20210126SupplementaryS3/Supplementary S3/HEV_DDDQN/result20200712173946_0_31.txt]

DQNalign Project v1.0
Pairwise alignment algorithm with deep reinforcement learning based heuristic alignment agent
Sequence 1 : HEV_0, length : 7207
Sequence 2 : HEV_31, length : 7239

Alignment results:
Exact matches: 3852
Gaps: 2564

Query 0             AGGCAGACCACATATGTGGTCGATGCCATGGAGGCCCATCAGTTTATTAAGGCTCCTGGC
                    ||||||||||| ||||||||||||||||||||||||||||||||||||||||||||||||
Sbjct 1             AGGCAGACCACGTATGTGGTCGATGCCATGGAGGCCCATCAGTTTATTAAGGCTCCTGGC

Query 60            ATCACTACTGCTATTGAGCAGGCTGCTCTAGCAGCGGCCAACTCTGCCCTGGCGAATGCT
                    |||||||| || || ||||| |||||||| || |||||||||||||||||||||||||||
Sbjct 61            ATCACTACCGCCATCGAGCAAGCTGCTCTGGCTGCGGCCAACTCTGCCCTGGCGAATGCT

Query 120           GTGGTAGTTAGGCCTTTTCTCTCTCAC-C-AGCAGATTGAGATCCTCATTAACCTAATGC
                    ||||||||| ||||+ ||||+| ||||- -  |||| ||| ||||| || ||  | ||||
Sbjct 121           GTGGTAGTTCGGCC-GTTCT-TATCACGTGTTCAGACTGAAATCCTTATCAATTTGATGC

Query 178           AACCTCGCCAGCTTGTTTTCCGCCCCGAGGTTTTCTGGAATCATCCCATCCAGCGTGTCA
                    |||| || ||||| || |||||||| |||||||| ||||| || || ||||||||||| |
Sbjct 179           AACCCCGGCAGCTGGTATTCCGCCCTGAGGTTTTGTGGAACCACCCAATCCAGCGTGTTA

Query 238           TCCATAACGAGCTGGAGCTTTACTGCCGCGCCCGCTCCGG-CCGCTGTCTTGAAATTGG-
                    ||||||| ||||| || |  |||||||| |||||+| | |- || ||+|||| |  |||-
Sbjct 239           TCCATAATGAGCTAGAACAATACTGCCGGGCCCG-TGCCGGGCGTTG-CTTGGAGGTGGG

Query 296           CGCCCATCCCCGCTCAATAAATGATAATCCTAATGTGGTCCACCGCTGCTTCCTCCGCCC
                     ||||| ||  | || || ||||| || ||||||||  | ||||| ||||||||||||||
Sbjct 297           AGCCCACCCGAGGTCTATTAATGACAACCCTAATGTCCTGCACCGGTGCTTCCTCCGCCC

Query 356           TGTTGGGCGTGATGTTCAGCGCTGGTATACTGCTCCCACTCGCGGGCCGGCTGCTAATTG
                    ||||||  | || ||||||||||||||| |||| ||||| ||||| ||||| ||||| ||
Sbjct 357           TGTTGGAAGGGACGTTCAGCGCTGGTATTCTGCCCCCACCCGCGGTCCGGCGGCTAACTG

Query 416           CCGGCGTTCCGCGCTGCGCGGGCTTCCCGCTGCT-GACCGCACTTACTGCCTCGACGGGT
                    ||| |||||||| |||||+ || || || |   |-|| || || || ||  |||||||||
Sbjct 417           CCGCCGTTCCGCACTGCG-TGGTTTGCCTCCCGTTGATCGGACCTATTGTTTCGACGGGT

Query 475           TTTCTGGCTGTAACTTTCCCGC--C-GAGACTGGCA-TCGCCCTCTACTCCCTTCATGAT
                    ||||| |||| + ||||++ ||--|-||||| ||+|-| || || || || || || ||+
Sbjct 476           TTTCTCGCTGC-GCTTT--TGCAGCTGAGACCGG-AATAGCTCTGTATTCACTGCACGA-

Query 531           ATGTC-A-CCATCTGATGTCGCCGAGGCCATGTTCCGCCATGGTATGACGCGGCTCTATG
                    +  ||- -||  ||||||| || ||||| |||  ||||||||| ||||||||  | ||||
Sbjct 531           -CCTCTGGCCGGCTGATGTTGCGGAGGCTATGGCCCGCCATGGGATGACGCGCTTGTATG

Query 589           CCGCCCTCCATCTTCCGCC-TGAGGTCCTGCTGCCCCCTGGCACATA---TCGCACCGCA
                    |||| |||||+||| | ||-|||||||||| | || |||||||| ||---|+++||+|+|
Sbjct 590           CCGCACTCCA-CTTGCCCCCTGAGGTCCTGTTACCACCTGGCACCTACCAT---AC-G-A

Query 645           TCGT-AT---TTGCTAATTCATGACGGTAGGCGCGT-T-GTGGTGACGTATGAGGGTGAT
                    +| |-||---|| +| |||||||| |||+|+  |||- -|| || || |||||||| || 
Sbjct 644           -CCTCATACCTTT-TGATTCATGATGGT-G-ATCGTGCAGTCGTAACATATGAGGGCGAC

Query 699           ACTAGTGCTGGTTACAACCACGATGTCTCCAACTTGCGCTCCTGGATTAGAACCACCAAG
                    |||||||| || || ||||| ||||| || |   | ||| | |||||  | || || |||
Sbjct 700           ACTAGTGCAGGGTATAACCATGATGTGTCTATACTCCGCGCATGGATCCGCACAACTAAG

Query 759           GTTACCGGAGACCATCCCCTCGTTATCGAGCGGGTTAGGGCCATTGGCTGCCACTTTGTT
                     |    || |||||||| || || || ||||||||  | |||||||||||||||||||||
Sbjct 760           ATAGTTGGTGACCATCCGCTGGTGATAGAGCGGGTCCGCGCCATTGGCTGCCACTTTGTT

Query 819           CTCT-TGCTCACGGCAGCCCCGGAGCCATCACCTATGCCTTATGTTCCTTACCCCCGGTC
                    +|  -| || || |||||||| || ||||| |||||||| ||||| ||||||||||| ||
Sbjct 820           -TTGCTTCTTACTGCAGCCCCTGAACCATCTCCTATGCCCTATGTCCCTTACCCCCGCTC

Query 878           TACCGAGGTCTATGTCCGATCGATCTTCGGCCC-GGGTGGCACCCCTTCCTTATTCCCAA
                     || ||||| || ||||| ||||| ||||||||-|||+||| | || ||| | |||||| 
Sbjct 879           GACGGAGGTGTACGTCCGCTCGATATTCGGCCCTGGG-GGCTCGCCATCCCTCTTCCCAT

Query 937           CCTCATGCTCCACTAAGTCGACCTTCCATGCTGTCCCTGCCCATATTTGGGACCGTCTTA
                    |  | |||||||| ||||| ||||| ||||| ||||| |  || || |||||||| ||||
Sbjct 938           CAGCTTGCTCCACAAAGTCAACCTTTCATGCCGTCCCGGTGCACATCTGGGACCGGCTTA

Query 997           TGCTGTTCGGGGCCACCTTGGATGACCAAGCCTTTTGCTGCTCCCG-TTTAATGACCTAC
                    |||| || || ||||| |||||||| || |||||||| ||||| ||- |||+||||||| 
Sbjct 998           TGCTTTTTGGCGCCACTTTGGATGATCAGGCCTTTTGTTGCTCGCGGCTTA-TGACCTAT

Query 1056          CTTCGCGGCATTAGCTACAAGGTCACTGTTGGTACCCTTGTGGCTAATGAAGGCTGGAAT
                    || ||||| ||||| || ||||||||||||||| | ||||| |||||||| || ||||| 
Sbjct 1057          CTCCGCGGGATTAGTTATAAGGTCACTGTTGGTGCACTTGTTGCTAATGAGGGTTGGAAC

Query 1116          GCCTCTGAGGACGCCCTCACAGCTGTTATCACTGCCGCCTACCTTACCATTTGCCACCAG
                    ||||| ||||| || || ||||||||||| ||||| || ||  | |||||||| || |||
Sbjct 1117          GCCTCGGAGGATGCGCTTACAGCTGTTATTACTGCGGCGTATTTGACCATTTGTCATCAG

Query 1176          CGGTATCTCCGCACCCAGGCTATATCCAAGGGGATGCGTCGTCTGGA-ACGG-GAGCATG
                    || ||||| || |||||||| ||||||||||| |||||||| ||++|-| | -|| ||||
Sbjct 1177          CGATATCTTCGGACCCAGGCAATATCCAAGGGCATGCGTCGGCT--AGAGGTAGAACATG

Query 1234          CCCAGAAGTTTATAACACGCCTCTACAGCTGGCTCTTCGAGAAGTCCGGCCGTGATTACA
                    |||||||||| || ||| | || || |||||||| || ||||| |||||||||||||| |
Sbjct 1235          CCCAGAAGTTNATTACAAGGCTGTATAGCTGGCTGTTTGAGAAATCCGGCCGTGATTATA

Query 1294          TCCCTGGCCGTCAGTTGGAGTTCTACGCCCAGTG-CAGGCGCTGGCTCTCCGCCGGCTTT
                    |||| ||||||||| |  | || || || |||||-|+| |||||||| || ||||| |||
Sbjct 1295          TCCCCGGCCGTCAGCTCCAATTTTATGCACAGTGTC-GNCGCTGGCTTTCGGCCGGTTTT

Query 1353          CATCTTGATCC-ACGGGTGTTGGTTTTTGACGAGTCGGCCCCCTGCCATTGTAGGACCGC
                    || || ||+||-  ||||| | || ||||| ||||||| ||||||||  || ||||++||
Sbjct 1354          CACCTGGA-CCCTAGGGTGCTCGTCTTTGATGAGTCGGTCCCCTGCCGCTGCAGGA--GC

Query 1412          GATCCGTAAG--GCGCTCT-CAAAGTTTTGCTGCTTCATGAAGTGGCTTGGTCAGGAGTG
                    + |||  |||--|    | -  ||| | ||||| || ||||||||| | || ||||||||
Sbjct 1411          -TTCCTAAAGAAGGCTGCCGGTAAGATCTGCTGTTTTATGAAGTGGTTGGGCCAGGAGTG

Query 1469          CACCTGCTTCCT-TCAGCCTGCAGAAGGCGCCG-TCGGCGACCAGGGTC-ATGATAATGA
                    |||||| |||||-  |+|| || |||||+ | |-| || |||+ | | |-| ||||| ||
Sbjct 1470          CACCTGTTTCCTAGAA-CCGGCTGAAGG-TCTGGTTGGTGAC-TGTGGCCACGATAACGA

Query 1526          AGCCTATGAGGGGTCCGATGTTGACCCTGCTGAGTCCGCCATTAGTGACATATCTGGGTC
                     ||||  |||||||| || || || || |||||| | |||+++++ +|| |+|++|++++
Sbjct 1527          GGCCTTCGAGGGGTCTGAGGTGGATCCCGCTGAGCCAGCC-----C-ACCT-T--G----

Query 1586          CTATGTCGTCCCTGGCACTGCCCTCCAACCGCTCTACCAGGCCCTCGATCTCCC-CGCTG
                    ++|+++|||++ | +|+++|+   || |+ ||  |+||| |  |++| +| + |- |  |
Sbjct 1574          --A---CGT--TTC-C---G-GGACCTA-TGCAGT-CCACGGGC--GC-CA-ACTTGAGG

Query 1645          AGATTGTGG-C----T-CGCGCGGGCCGGCTGACCGC----CACAGTA--------AAGG
                      +++ |  -|---- -|+++++    +  |+ ||||----||  | |--------|   
Sbjct 1616          CC---CTTTACAGAGCAC-----TTAA-CAT-CCCGCAAGACATCGCAGCTCGCGCAGCA

Query 1687          TCTCC-C--A-GGTCGA-TGGGCG-G-ATCGATTGCGAGACCCTTCTTGGTAACAAAAC-
                    |||| -|--|-||+| |-||+  |-|- | ++ |||+   |||   +++  + |++++|-
Sbjct 1663          TCTCGTCTGACGG-CCACTG-TGGAGCTTG--CTGC-CAGCCCAGG---CC-GC----CT

Query 1739          C--TT-TCGCAC-GT-CGTTCGTTGACGGGG-CGGTCT-TAGAGACCAATGGCCCAGAG-
                     -- |- |||||-||-| | +|++||    |-|| || -||+ ||| ++ +++ +||  -
Sbjct 1710          TGAGTGCCGCACAGTGCTTG-G--GAACAAGACGTTCCGTA-CGACT--G---T-AGGTT

Query 1791          --CGCCACAATCTCTCC-T-TCGATGCCA--GTCAGAGCACTATGGCCGC-T--GGCCCT
                    -- | |++++++ |+||-|-| || ||||--| |++++|+|++ |+ +||- -- |+ ||
Sbjct 1759          GATGGC------GC-CCATCTTGAAGCCAACGGC----C-C--GG-A-GCAGTATG-TCT

Query 1842          T-TCAGTCTCACCT-ATGCCGCCTC-T--G-CAGCTGGG--CTGGAGGTGCGCTATGTTG
                    |- || |+|+  +|-||++++ || -|--|-| + ||||--||||+| ++| |   ||+ 
Sbjct 1802          TAACATT-T-GA-TGAT----TCTNGTCAGTCC-ATGGGTGCTGG-GC--CCCATAGT-C

Query 1894          CTGCCGGGCTTGACCATCCGGGC-GGTTTTTGCC-CCCGGT-GGTTTCACCCCGGTCAGC
                     | |    +  |  || ||  ||-|||+++++| -|  | |-|| |++|+ |++ |||+ 
Sbjct 1850          TTACTTAC-GAGCTCACCCCCGCCGGT-----CTACAGGTTAGGAT--A-TC--TTCA-A

Query 1949          CCCCGGC--G-AGGTTACCGCCTTCTGC--TCTGCCCTA-T-----ACAGGTTTAACCGT
                    ++ ||||--|-|+++++| | +  +|||--|||  ||  -|-----|++|++++++||++
Sbjct 1898          --ACGGCTTGGA-----CTGT-AC-TGCAGTCTTTCCCCCTGGCGGA--G------CC--

Query 1998          GAGGCCCAGCGCCATTCGCTGATC-GG---T--AA-CTT-ATGGTTCCATCCTGAG----
                    ++++||++ +++  |++||||| |-||--- --  -|+ - |  || ||       ----
Sbjct 1939          ----CC--T---AGT--GCTGAGCCGGGGGAGGTGGC-GGCTTTTTGCAGTGCTCTATAT

Query 2046          -GG-ACTCATTGGCCTCTTCG--CCCCGTT-TTCGC---CCGG-GCATGTTTGGGAGTCG
                    -||-||  | + |  ||  | --|+++|  -|||||---| ||-|   +| |||  |+| 
Sbjct 1987          AGGTACCAAC-AGGTTCACCCAGC---GCCATTCGCTAACTGGTGGGC-TGTGGTTG-CA

Query 2097          GCTAA-T--CCATTCTGTGG---CGAGAGC-ACACTTTACACCCGT--ACTTGGTCGGAG
                     |   - -- |+| ||+ ||---     +|- |  |||++ ||| |--|| +  || |+|
Sbjct 2040          CCCCGAGGGGC-TGCT-AGGTTTG-TTC-CCTCCATTT--TCCCCTGGACA-CCTCTG-G

Query 2148          G-TTGATGCCGTCTCTAGTCCAGCCCGGCCTGAC-TT-AGGTTTTATGTCTGAGCCTTCT
                    |- |+ |||+|+++++|++++|++++++++|+ |-||- |+|++++ ||  |+|+++  +
Sbjct 2092          GAGT-CTGC-G-----A----A--------T-CCCTTCTG-T----GGTGAG-G---GA-

Query 2205          ATAC----CTAGTAGGGCCGCCACGCCTAC-CCTGGCGGCCCCTCTACCCCCCCCTGCAC
                    |+  ---- || |++ |+  ||  | ||||- |||||++++ +|+|++ |++ +++++|+
Sbjct 2122          A-CGTTATATACT--CG-AACCTGGTCTACATCTGGC----T-T-T--TC--T-----A-

Query 2260          CGGACCCTTCCCCCCCTCCCTCTGCCCC--GGCGCTTG-C--TGAGCCGGCTTCTGGCGC
                      |||  ||||||||| +++  +  |  --|  ++++ -|--||| ||| |  | || ||
Sbjct 2162          GTGACTTTTCCCCCCCG---GA-AGCGGCCGCT----AACGGTGAACCGCCCCCGGGTGC

Query 2315          ---TACCGCCGGGG-C-CCCGGCCATAACTCACCAGACGGC--CCGGCAC-C--GCC-GC
                    ---  || || | |-|- | ||  +++ |||+||+| || |--| |++| - --   -| 
Sbjct 2214          CCCCTCCACCAGCGGCATCTGGGT---GCTC-CC-GCCGCCTTCTG--AGGGATCGGAGG

Query 2364          CTGCTCT--TCACCTAC-CCGGATGGCTCTAAGGTATTCGCCG-GC-TC-GC-TGT-TCG
                     ||| ||-- ||| +||-||||+||+| +||||+++++|+| |-  -||-||- ||-|| 
Sbjct 2267          TTGCACTACCCACA-ACTCCGG-TG-CG-TAAG-----C-CTGTCGATCTGCCGGTCTCC

Query 2416          AG---TCGAC-ATGCACGTGGCTCGTTA-ACGCG-TC---T----AAT---GTTGACC-A
                    | ---||+ |-| || |  |+| ||| |- ||| - |--- ----   ---||   | - 
Sbjct 2317          ATCCCTC-CCGAGGCCCCCG-CCCGTAAGCCGCCCGCCCCCCCGCCGGCTCGTACTCGCC

Query 2459          -CC-GCCCTGGCGGCGGGCTT-T--G-CC-ATGCATTTTACCAAAGG-T--ACCCCGCCT
                    - |- | ||+ |+++++ |||- --|- |-  ||+|+++|    +| -|--|+ ++| +|
Sbjct 2375          GGCTTCTCT-AC-----ACTTACCCGGACGGGGC-T---AAGGT-GTATGCA-G--GG-T

Query 2509          CC-TTTGATG---CTGCCTCTTTTGTGATGCGCGACGGCGCGGCCGCGTACACAC-TAAC
                    ||-|||+ ||---||| ||+++++|||||++++++ |||+++++ |+||+||+||-   |
Sbjct 2420          CCCTTT-TTGAGTCTGACT-----GTGAT------TGGC-----TG-GT-CA-ACGCGTC

Query 2564          C--CCCCGGCCAATAATTCACGCTGTCGCCC-CTGATTAT--AGGTTGGA--AACATAAC
                    |-- ||||||||+|+  || ||  | || ||-|||  +||--  +| + |--| |+++  
Sbjct 2460          CAATCCCGGCCA-T-CGTCCCGGCGGCGGCCTCTGTC-ATGCTT-TC-TACCAGC---GG

Query 2616          CCAAAGAGGCTTGAGGC-TGCTTATCGG--GAAACTTGCT-C--CCGC-CTCGGCACCGC
                     + + ++++|  ||  |-| ||   |||--|| ++|| + -|-- |||- |+|||  |||
Sbjct 2512          T-T-C----CCGGAATCGTTCTACCCGGCCGAT--TTC-ATCATGCGCGAT-GGCCTCGC

Query 2669          TGCATAC-CCGCTC-CTCGGGACCGGCATATACCAGG-TGCCGATCGGCC-CCAGTTTTG
                    ||| |||-||+|| -|+|+++ || ||  +++ +|  -| |++||+|+| -       ||
Sbjct 2562          TGCGTACACC-CTGAC-C---CCCCGCCC---G-ATTATAC--AT-G-CTGTGGCCCCTG

Query 2725          AC-GCCTGGGAGCGGAAC-CAC-CGCCCCG-GGGAT-GAG--TTGTACCTTCCTGAG-CT
                    | - ||+|||+ + ||||- | -|   + |-||++|-|  -- || | +  | ||||-||
Sbjct 2609          ATTACC-GGG-T-TGAACAGAATCCTA-AGAGG--TTGGAGGCTGCAT-ACCGTGAGACT

Query 2777          TGCTGCC--AGATGGTTTGAGGCCAATCCAATAGGCCGA-CCCGCCCGACTCTCACTATA
                    |||| ||-- |  |   ||  ||+   || || |+++     +  | |+   ||+ +|| 
Sbjct 2662          TGCTCCCGGCGTGGCACTGCTGC-TTACCCATTG---TTAGG-TTCGG-GGATC-T-ATC

Query 2829          A---C--TGAGGATGTTGCACGGACAGCGAATCTGGCCATCGAGCTTG--A-CTCAGCCA
                    |---|--|| ||+ +||++++++++++++++|+  ||  |   |||||--|-|  | |||
Sbjct 2714          AAGTCCCTGTGG-G-TT--------------T-GAGCTTTGATGCTTGGGAGCGTAACCA

Query 2881          CAGATGTCGGCCGGGCCTGTGCCG--GCTGTC-GGGTC--ACCCCCGGCGTTGTTC-AGT
                    | |++ +|++|||||  || ||  -- ||  |-|  +|-- |  |||+| | ||||-|+ 
Sbjct 2757          CCG--C-C--CCGGGGATGAGCTTTACCTAACCGAA-CCCGCTGCCG-CCTGGTTCGA-A

Query 2935          ACCAGTTTACTGGCAGGTG--TGCC-TGGATC--CGGCAAGTCCCG--C-TCTATCACC-
                     ||| |  || ||| +  |-- |||-|+ |+|-- + +|+ |  +|--|-||++ |+||-
Sbjct 2809          GCCAATAAACCGGCC-CAGCCGGCCCT-CA-CGAT-A-A-CTGA-GGACATC--GC-CCG

Query 2985          CA-AGCCGATGT-GGACGTT-G---TCGGTGGTCCCGACG-CGTGAG--TTGCGTAATGC
                    ||- ||  || |-|++|| |-|---|||    +| | || - | + |--| | |+  || 
Sbjct 2859          CACGGCTAATCTCG--CGCTTGAGATCGACTC-CGCCACCGAGG-TGGGTCGGG-CCTGT

Query 3035          -CTGGC-GCCGT-C--GCGGCT-TT--G-CTGCTTTTACCCCGC---------ATAC--T
                    -| |||-||  |- --||    -  --|-|   | | |   | |---------   |--|
Sbjct 2914          GCCGGCTGCACTGTTAGCCCTGGGATTGTCCATTATCAGTTCACTGCCGGGGTTCCCGGT

Query 3075          -GCCGCCAGAGTC-A---C-CCAGGGGC-GCCGGGTTGT-CATTGATGAGGCTCCATCCC
                    - | |+ |+||||-|---|-      ||-|+ ||| |||- ||+| ||++++|++++ + 
Sbjct 2974          TCCGG-GA-AGTCCAGGTCTATTCCAGCAG-GGGGATGTTGAT-GTTG----T----G-G

Query 3127          TCCCCCCTCACCTGC-T----GCTGCTC-C---ACATGCAGCGGGCCGCCA-CCGTCCAC
                    ||+++++++++ |||-|----|+||  |-|---|+|++||||+ |++|++|- ||+||  
Sbjct 3020          TC---------GTGCCTACCCG-TGAACTCCGTA-A--CAGC-TG--G--AGGCG-CCCG

Query 3177          --CTTCTTG--GCGACCCGAACCAGATCCCAGCC--AT-CGACTT-T-G-AG-CACG---
                    -- ||+|||--||++|+++  |+|+++|+++|||--||-|| |+ - - - |-||| ---
Sbjct 3060          TGGTT-TTGCAGC--C---TTC-A---C---GCCGCATACGGC-AGCCCGTGTCACCGGG

Query 3223          -CTGGGCTCGTC---CCCGCCAT-CAG-GCCC--GACT-T-AGGCCCCACCTCCTG---G
                    - | |||  || ---  ||++||- ||-||||--|+||- -|++|| |||||||| --- 
Sbjct 3106          GGTCGGCGAGTTGTAATCG--ATGAAGCGCCCTCG-CTACCA--CCGCACCTCCTATTAC

Query 3270          TGGCATGTTACCCATCG--C-TGGCCTGCGG---AT----GTATGCGAGCTCATCCG--T
                    | +|||+ | |++| ||--|-|  ++|+|||---||---- |+ |||| |  |  | --|
Sbjct 3161          TC-CAT-ATGC--AGCGAGCCTCA--T-CGGTTCATCTTCTT-GGCGACCCGAATCAGAT

Query 3318          GG-TGC-ATACCCCAT-GATCCAGACCACTAGCCGGGTTCTC-C-GTTCGTT--GTTCTG
                      -|||-||   |+ |-||+++| ||      | + || | |-|- | ||| --|  || 
Sbjct 3213          CCCTGCGATTGAC-TTTGA---ACACGCTGGCCT-AGTCCCCGCAATCCGTCCCGAGCTT

Query 3371          GGGTGAGCCTGC-CGT--CGGGCA-G-AA-AC-TAGTGTTC-ACCC-AGG------CGGC
                    |  ++ +||+ |- ||--  ||||-|- |-||-  ||   |-  ||-| |------ |+|
Sbjct 3268          GCC--C-CC-ACTAGTTGGTGGCATGTCACACACCGTTGCCCCGCCGATGTGTGTGAG-C

Query 3416          CAAGCCCGCCAACCCCGGCTCAGTGACGGTCCACGAGGCGCAGGGCGCTACCTACACGGA
                    ++++++++ ||  | |||  |     |      + +++|  |++ | ||| |     |++
Sbjct 3323          --------TCATACGCGGGGCTTACCCTAAAAT-T---CAAA--CCACTAGCCGTGTG--

Query 3476          GACC--AC-TAT-TATTGCCACAGCAGATGCCCGGGGC-CTTAT-TCAGTCGTCTCGGGC
                       |-- |-|+|-| |||  |++++ ||+|||+ |++|- |+| - ||++++++++++++
Sbjct 3367          CTGCGGTCCT-TATTTTGGAA----TGA-GCC-TG--CAAT-AGGGCA------------

Query 3530          TCATGCCATTGTTGCTC-TG-ACGCGCCACACTGAGAAG-TGCG-TCAT-CA-TTGACGC
                    ++|++   ||| |  | - |-|+|      |  |     -  | -|  |-||-||+|| +
Sbjct 3405          --A--AAGTTGGTCTTTACGCA-GGCGGCTAAGGCCCGCCAACCCTGGTGCAATT-ACT-

Query 3584          ACCAGGCCTGCTTCGC-GAGGTG-GGCAT--CT-CCGA-TGCAATC-GTTAATA---ACT
                    + + ++|| +|   ||- |||+|-| || -- |-| ||-  ||++|- |+ |||---||+
Sbjct 3457          -G-T--CCA-CGAGGCCCAGG-GTGCCACATTTACAGAGACCA--CAAT-CATAGCTAC-

Query 3634          TTTTCC--T-CGCTGGTGGC-GA-A-ATTG--GTCACCAGCGC-C-C-ATCAGTTATTC-
                     ++ ||--|-| | ||+| |- |- -|++|-- || | ||| |-|-|-||+|||| ++|-
Sbjct 3507          A--GCCGATGCCCGGG-GCCTCATCCA--GTCCTCCCGAGCCCACGCTAT-AGTTG--CA

Query 3682          CCCGCGTGGCAACCCTGACG--CCAATGTTGACACCCTGGCTGCCTTCCC--G-CCGTCT
                     + |    ||++| |++|| --  |||||+|  | |||||+++ |+ |||--|- |  ||
Sbjct 3559          T-TGACCCGC--CAC--ACAGAGAAATGT-GTTATCCTGG---AC-GCCCCTGGTCTGCT

Query 3735          -TGCCAGATT-AGTGCCTTC--CATCAGTTGGCTGAGGAGCTTGGCCACAGACCT-GT-C
                    - |  ||+ |- |    |  --||||| |  ++  |+ |++++++++|+   | |- |- 
Sbjct 3609          GCGTGAG-GTCGGNATTTCAGACATCATTGT--AAA-TA--------A-TTTCTTTCTGG

Query 3789          CCTGTTGC-AGCTGTTCTACCACCCTGCCC-CGAGCTCGAACAGGGCCTTCTCTACCTGC
                    || |  ||-|| ||  | | ||||+  |||-| |+|   | |+  ||+ +++ || |++|
Sbjct 3656          CCGGCGGCGAGGTGGGCCATCACC-GCCCCTCTA-CCATACC-CCGC-G---GTAAC--C

Query 3847          C--CCAGGAGCTC-ACCACCTGTGAT---------AGT-GTCGTAACATTTGAATTAACA
                    |-- | ||| || -  |||||   | ---------   - | || | ||| |   | ||+
Sbjct 3707          CGGACCGGAACTTGGACACCTTGCAGGCTTTCCCTCCATCTTGTCAAATTAGCGCTTAC-

Query 3894          GACATTGTGCACTG--CCGCA---TGGCCGCCCCGAGCCAGCGCAAGGCCGTGCTGTCCA
                    ++|||++++|| | --| | |---| |+ ||| |  ||||||+|++++||+ |+|++|+ 
Sbjct 3766          --CAT----CAGTTGGCTGAAGAGTTG-GGCCACCGGCCAGC-C----CC-AG-T--C-G

Query 3949          CAC--TCGTGGGCCGCTACGGCGGTCGCACAAAGCTCTACAATGCTTCCCACTCTGATGT
                    |+|--|  |  ||| | +  || ++|++++  |||||++ ||++|++ ++|++++|++|+
Sbjct 3809          C-CGCTGTTTTGCCCCC-TTGCC--C----TGAGCTC--GAA--C--A--A----G--G-

Query 4007          TCGCGACTCTCTCGCCCGTTT-TATCCCGGCCATTGGCCCCGTACAGGTTACAACT-TGT
                    +|+|+++|+++++||+++|||- || ||| ++|++||++++++|+  +|++|+ ||-| |
Sbjct 3846          -C-C---T-----GC---TTTACATGCCGC--A--GG------A-GC-T--C-GCTGTAT

Query 4065          GAATTTGTACGAGCTAGTG---GAGGCCATGG-TCGAG---AAGGGCCAGGATGGCTCCG
                          ||+  + ||||||---|||  || ||-|  ||---|+  |||+|||||||| | 
Sbjct 3878          CCGACAGT-GT-CCTAGTGTTTGAGCTCACGGATATAGTTCA-TTGCC-GGATGGCTGCC

Query 4117          CC--GTCCTTG-A--GCTTGATC-TTTGC-AACCGTGACGTGTCCAGGATCA-CCTTCTT
                    ||--| |   |-|--||++  ||-|+  |-|+| +|+  |||  ||||+|+|- +  | |
Sbjct 3934          CCAAGCCAACGGAAAGC--CGTCCT-CTCGA-CA-T-TGGTGGGCAGG-T-ATG-GCCGT

Query 4169          CCAGA-AAGATTGTAACAA-G--TTCACCACA--G--GTGAGACC---ATTGCCCATGGT
                    |+ ||-||  |||||++  -|--  |+|||| --|--||++++||---|++| || ||| 
Sbjct 3985          C-GGACAAAGTTGTA--TGAGGCGGC-CCACTCTGACGT----CCGTGA--GTCCTTGGC

Query 4218          AAAGTGGGCCA--GGGCA-TCTCGGCCTGGAGC-AAGACCTTC-TGCGCCCT-CTTTGGC
                    |||||+++  |--   ||-| | ||||  | +|-|+| ||  |-        -|| ||  
Sbjct 4035          AAAGT---TTATTC-CCACTATTGGCCCAGT-CCA-GGCCCACCACATGTGAGCTATGTG

Query 4272          --C----CTTGGT--TC--CGCGCTATTGAGAAGG-CTA--TTCTGGCCCTGCTCCCTCA
                    --|----|     -- |-- |   ++++|||||||-| |-- |++||  ||||+| +|| 
Sbjct 4088          AGCTGGTCGGTCGAGGCTATGGTG----GAGAAGGGCCAGGAT--GGTTCTGC-CG-TCC

Query 4319          GGGTGTGTTTTACGG-TG-ATGCCTTTGATGACACCGTCTTCTCGGCGGCTGTGGCCGCA
                     || |  | ++||  -||-|+| |+  |||| | ||  | || |      |+|+  |+||
Sbjct 4136          TGGAGCTTG--ACCTCTGCA-GTC-GCGATGTCTCCCGCATCACACACATT-T-TTC-CA

Query 4377          GCAAAGGCATCCATGGTGTTTGA-GAATG---ACTTTTCTG---AGTTTGACTCCACCCA
                    ++|||||+||+++||+|+++++|- ||+|---||+   |+|---||++    | + ||||
Sbjct 4185          --AAAGG-AT---TG-T-----AATAA-GTTTAC-AACC-GGTGAG--ACCATT-GCCCA

Query 4430          GAATAACTTTTCTCTGGGTCTAGAG--TGT-GCTATTATGGAGGAG----T---GTGGGA
                       |||+  |+  ++|+++| || |--| |-|+++   ||||| | ----|---|||+++
Sbjct 4227          CGGTAA-GGT-GG--G---CCAGGGAATCTCG---GCTTGGAGCAAGACCTTTTGTG---

Query 4480          TGCCGCAGTGGCTCATCCGCCTGTA-TCAC-CTT-ATAAGGTC--TGCGTGGATCT--TG
                    + ||     ||  | |++|+ |   -| +|- ||-| || |  --|+| | |  ||--|+
Sbjct 4274          -CCCTATTCGGACCTT--G-GTTCCGTG-CTATTGAAAAAGGAGAT-CTTAGCCCTGCT-

Query 4533          C-AGGCCC--CGAAGGAGTCTTCTGCGA-GGGTTTTGGAAGAAACAC-TCCGGTGAGCCC
                    |- |+|| --|    + ++|| | ||||-|+ ||+  |||||  |+ -||  ++++  | 
Sbjct 4326          CCCG-CCTAACATTT-T--CTACGGCGACG-CTT-ACGAAGAGTC-GGTCTT----CTCT

Query 4587          GGC-AC-TCTTCT--A--TGG-AATA--CTGTCTGGAAT-ATGGCCGTTA-TTACCCACT
                    |+|- |-  ||||--|--|||-| ||-- || +| +  |-|+|  ++| |-||  | +  
Sbjct 4375          G-CCGCCGTTTCTGGAGCTGGCACTAGTATGG-TC-TTTGA-GAA--TGACTTTTCT-GA

Query 4636          GTT--AT-G-ACTT---C---CGCGATTTTC--AGGTGGCT-G----CCTT-TAA---AG
                     ||--||-|-||| --- ---    +| ++|-- |||++||-|----  ||-| |---||
Sbjct 4428          ATTTGATAGCACTCAGAATAATTTC-TC--CCTTGGT--CTCGAGTGTGTTATTATGGAG

Query 4675          G--TG----ATGATTCGATAGTGCTTTGCAGTGAGTATCG-TCAGAGTCCAGGAGCTGCT
                    |--||----|||++ ||+ ||||  |||+   |  |||  - |  ||||| | ++|+|++
Sbjct 4483          GAGTGTGGCATG--CCG-CAGTGGCTTG-TCCGGCTATATCACCTAGTCCGGT--C-G--

Query 4728          GTCCTG-A-TCG-C---CGGCTGTGGCTTGAAG---T-T-GAAGGTAGATTTCCGCCCGA
                    |+||||-|- | -|---|  | |   |   |+|---|-|- ++|  || |||| |   ||
Sbjct 4534          G-CCTGGACCCTACAGGCCCCGGGCCCCGAA-GGAGTCTCT--GAAAGGTTTCTGGAAGA

Query 4777          TCG-GTTTGTATGCAGGTGTTGTGGTGGCCCCCGGCCTTGGCGCGCTCCCTGATGTTGTG
                    + |-  |++++ +|+||+++ |+++++++++++ ||||+||| ||||+++|+ |++++++
Sbjct 4583          -AGCACT----C-C-GG---CG-----------AGCCT-GGCACGCT---T-CT------

Query 4836          CGCTTCGGCCGGCCGGCT-TACCGAG--AAGA-ATTGGGGCCC-TGGCCCTGAG--CGG-
                    |++|+ |     + | ||- | |  |--||  -||+++ || |-| ||  ||||--| |-
Sbjct 4611          C--T-GGAATAC-TGTCTGGAACATGGCAAATTAT---AGCTCATTGCTATGAGTTCCGC

Query 4887          G-CGG-AGCAGCTCCGCCT-CGCTGTTAGTGATTTCCT-C--CGCAAGCTC-ACG-AATG
                    |-|  -|++|| ||+||+|-|| |   || |+  |  |-|-- |+ ++ ||-  |-| ||
Sbjct 4663          GACTTTA--AGGTC-GC-TGCGTTTAAAGGG-GATGATTCAGTG-G--TTCTGTGCAGTG

Query 4939          -TAGCTCAGATGTGTGTGTGG-A-TGTTGTTTCCC-GTGTTT-ATGG--GGTTTCCCCTG
                    - +++|+|   |   | || |-|-||  | | |||-|++ ||- |||--|  +++++++|
Sbjct 4715          AC---T-AACCGCCAGAGTCGTAATGCGGCTGCCCTG--ATTGCTGGCTGTG-------G

Query 4990          G-ACTC-GTTCATAACCTGATTGGCATGCTA-CAGGCTGT-TGCTG--ATGG-CA-----
                    |- +  -||| | |+  |||||  |   |||-  ||||||-|||||-- |||- |-----
Sbjct 4761          GTT-GAAGTTGAAA-GTTGATTACCGCCCTATTGGGCTGTATGCTGGCGTGGTGATTGCC

Query 5038          --AGGCACAT-TT-CACT----GA-GTCA-G--TAAAACCAGT-GCTCG-ACTTGACAA-
                    --|||  +  -  -| ||----||-||  - --     || ||-|+ | - ||+|| ||-
Sbjct 4819          CCAGGTT-TGGGAGCTCTACCTGATGTGGTTAGGTTTGCCGGTCG-GCTGTCT-GAGAAG

Query 5083          A-TT-C------A------ATC-TTGTGTCGGGTGGAATGAATA-ACATGT------CTT
                    |- |- ------ ------| |-   || +|     +++|    -   |||------|||
Sbjct 4876          AACTGGGGTCCCGGCCCCGAGCGAGCTGA-GCAGCT---GCGCCTGGCTGTTTGTGACTT

Query 5121          TTGCTGCGCCCATGGGTTCGCGAC-CATG-CGCCCTCGGCCTATTTTGTTG--CTGCT-C
                    | ++|++++ |  ||||| +++||- |||- ||++ |+   |+|| |||||-- || |- 
Sbjct 4932          TC--T----TCGAGGGTTA---ACGAATGTTGC--GC-AGGT-TTGTGTTGATGTGGTGT

Query 5176          CTCATGTTTTTGCCTATGCTGCCCGCGCCCC-AC-CCGCCCGGTCAGCCGTC-TGGCC-G
                    | | ||||| ||       + ||||+|+       |  +++++ +|+||+| -| | |- 
Sbjct 4979          CCCGTGTTTATGAGGTCAG-CCCCG-G-GTTAGTACAT-----A-A-CC-TTATTGGCAT

Query 5229          CC-G----TC-GTGG-GCGGCGCA-G-CGGCGG-TTTCC-GGCGGTGGTTTCTGGGGTGA
                     |-|---- |- || -|  |+|||-|-| +|  -||| |-|++++ |+  | | +++  |
Sbjct 5028          GCTGCAGACCATTGCAGACG-GCAAGGCC-CCACTTTACTG----AG-ACTGTT---AAA

Query 5277          CCGGG--TTGATTCTC--AGC-CC-TT-CGCAATCCCCTATATTCATCCAAC----CAAC
                    |||| --| |||  | --| |-||-||-  ||+    ||| | | |+  |||----|+  
Sbjct 5077          CCGGTACTGGATCTTACGAACTCCATTATACA-GAGGCTAGAATGA-ATAACATGTC-TT

Query 5326          C-CCTTCGCCCCCGATG-TCACCGCTGCGGCCGGGGCTGGAC-CTCGT-GTTC-GCCA--
                     - | ||||||  |+ |-|| ||       |  ||||||   -   ||-||||- |  --
Sbjct 5134          GTGCATCGCCCATG-GGATCGCCATGTGCCCTCGGGCTGTTTTGCTGTTGTTCCTCGTGC

Query 5379          -ACCCGCCCGA--C--CACTCGGCTCCGCTTGGCGTGACCAGGCCCAGCGCC-C---C-G
                    - +  |||+ |--|--|+|+|| + ||++++ +|+ |+ |+ | |||||+| -|---|-|
Sbjct 5193          TT-TTGCC-TATGCTGC-C-CGC-GCC----A-C-CG-GC-CGGCCAGC-CGTCTGGCCG

Query 5429          CCGTTGCCTCACG----TCGTAGACCTACCACAGC-----TGGGGCCGCGCCGCTAACCG
                    ||||||      |---- ||++|+|++++   | |-----|||   |  |+ |+| || |
Sbjct 5239          CCGTTGTGGGCGGCGCAGCG--G-C----GGTACCGGCGGTGGTTTCTGG-GG-TGACAG

Query 5480          CGGTCGCTCCGGGCCCCA--TGACACCCCGCCAGTGCC-T-GATGTCGACTCCCGCGGC-
                    +|||+++|++|   | ||--  + + | | |+++| ||-|- ||+||+|+|||  |++|-
Sbjct 5290          -GGT---T--GATTCTCAGCCC-T-TCGCCC---TCCCCTATAT-TC-A-TCCAAC--CA

Query 5533          GCCATCTTGCGCCG-GCAGTATAACCTATCAACATCTCCCCTTACC---T-CT-----TC
                     ||+ |||+++   -||+ +++++++ |+|  ||| || |+ +|||--- -||-----||
Sbjct 5334          ACC-CCTT---TGCCGC-C-------GA-CGTCATTTCAC-A-ACCCGGGGCTGGAGCTC

Query 5583          -C----G--TGGC-CACCGGCAC--T---AACCT--GG---T------TCTT--------
                    -|----|-- |||-| ||| |+|--|---  |||-- |---|------||  --------
Sbjct 5379          GCCCTCGACAGGCGCCCCGCC-CCCTCGGCTCCTCTTGGCGTGACCAGTCCCAGCGCCCC

Query 5611          TATGCCGCCCCTCTTAGTC---CGCTTTTACCCCTTCAGGACGGCACCAATACCCA-TA-
                    |  || ||||| | | |||---|      | |   +++||+| || || +|+ + |-|  
Sbjct 5438          TCCGCTGCCCCCCGTCGTCGATCTACCCCAGCTGG---GG-CTGCGCCG-T-T-GACTGC

Query 5666          T--AAT-GGCCACGGA--AG-CTTCTA----A-TTATGCCCAGTA-CCGGGTT-GC-CCG
                    |   +|-  |++ | |-- |-|  +  ----|-|+++ |||+|+|-   | ||-||-|+|
Sbjct 5491          TGTG-TCACC--TGCACCTGACAC-AGCCCCAGT---CCCC-G-ATGTTGATTCGCGC-G

Query 5712          -TGCCACAAT-C-C-G----T-TA--C-CGCC-CGCT-GG-TCCC-CAAT-GCTGTCGGC
                    - || |   |-|-|-|----|-||--|-  ||-|+||-  -|   -|++ - ||++| | 
Sbjct 5541          GCGCTATCTTGCGCCGCCAGTATAATCTGTCCAC-CTCCCCTTTAAC--NTCCT--CTGT

Query 5755          GGTT-ACG---C-CATCTCCATCT-CATTCTGGCCACAGAC-CAC-CACCACC--CCGAC
                    || |-  |---|- ||||   |||- || | |+|+ |+ ||-|| -| ||  |--||+ |
Sbjct 5596          GGCTTCAGGTACAAATCTTGTTCTGTATGCCG-C-TC-CACTCAATCCCCTTCTACC-CC

Query 5805          GTCC-G-TTG--AATA-TG---AATTCAATA-ACCTCGACGGATGT-T-----CGT--A-
                    +|||-|-  |--| ||-  ---|  | |   -|++ |   || +||-|-----|| --|-
Sbjct 5652          -TCCAGGACGGCACTAACACCCATATTATGGCA--ACCGAGGC-GTCTAATTACGCCCAG

Query 5846          T-TTT----AGTC---CA--G--CCCGGCATAGCC-TCTGAG-CTTG--TGATCCCAAGT
                    |-|  ----  ||---||--|--||+|  || |||- |||+|-   |--|| |   + ||
Sbjct 5708          TATCGGGTTGTTCGGGCAACGATCC-GTTATCGCCCGCTG-GTGCCGAATGCTGTT-GGT

Query 5890          G--AGCGCCTAC-ACTATCGTAACCA-AGGCTGGCG-CTCCGTCGAGACCTCTGGGGT--
                    |--   ||+ | - | |||+|     - |||    |-|  |  |++ ||| |  +  |--
Sbjct 5765          GGTTATGC-AATTTCCATC-TTCNTTTTGGCCTCAGACCACAAC--CACCCCGA-CCTCT

Query 5943          GGCTG-A---GGA-GGAGGCTA-CCTCTGGTCTTGTTATGCTTTGCATACATGG-CTCAC
                    |++||-|---|+|-     |||-| +|++ |||  | |||+|  | |||+ |||-|  ||
Sbjct 5819          G--TGGATATG-AAT-T--CTATCA-C--CTCTACTGATG-TCAGAATA-TTGGTCCAAC

Query 5996          -T-CG-TAAATTC------------CT--A------TACT--AAT-ACACCCTA-TAC-C
                    -|-  -||   ||------------| --|------  ||--|+|-||+| |+|-|+|- 
Sbjct 5868          CTGGCATAGCNTCTGAGTTGGTTATCCCGAGCGAACGGCTTCA-TTAC-CGC-AAT-CAN

Query 6028          GG-TG-CCCTCGGGCTGTTGGACTTTGCC--CT-TGAGC-T-TGAGTTTCGCAAC-CTTA
                    ||-||-| ||| |  +|++ |||+++  |-- |-||+||- - |||  + ||++ -||| 
Sbjct 5924          GGCTGGCGCTCTGTG-G--AGAC---CTCGGGTGTG-GCCGAAGAGGA-GGC--TACTTC

Query 6080          CC-CCCGGTAA--C--ACCAATACGCGGGTCTCCCGTTATTCCAGCACTG--CTCGCCAC
                    | - | ||| |--|--  ||+| |  || ||||| ||||++ |++  || --||   +||
Sbjct 5974          CGGTCTGGTTATGCTTTGCA-TTCATGGCTCTCCTGTTA--AC--TCCTATACTAAT-AC

Query 6133          CGCCTTCGT-C-GCGGTGCG-GACGGGA-CTGCCGAGCTCACCACCACGGCTGCTACCCG
                    +||| | +|-|-|+||    -|+ ||  -||        ||| +  |+|+||++|++++|
Sbjct 6028          -GCCCTA-TACCG-GGGCATTG-GGGCTTCTTGATTTTGCACT-TGA-G-CT--T----G

Query 6189          CTT-TATGAAGGACCT---CT--ATTT-TA-CTAGTA-CTAATGGTGTC-GGTGAGATC-
                    ++ -| | + | ||+|---| -- ++ - |-| + ||-| ++++++++|- ||| |+||-
Sbjct 6075          --AGTTTA-GGAAC-TTGACCCCC--GGGAACA-CTAACA--------CCCGTGTG-TCC

Query 6238          GGCCGCGGGATAGCC--CTCACCCT-GTTCAACCTTGCTGAC-AC-TCT-GCTTGGCGGC
                     ||+  ++ |+++| --  ||+ ||-|+ ||+||++||+++|-||- | -|+ ||+||| 
Sbjct 6119          CGC-TA--TA---CTAGTACA-GCTCG-CCA-CC--GC---CTACGCCGAG-GTG-CGGA

Query 6292          CTGGCC-GACAGAAT-TGATTTCGTCGGCTGGTGGCCA---GCTGTTC-TACTCCCGTCC
                    | || |-|+|++++|- | || |  |  ||| ||+|||---|+|+|||-| +  + | ||
Sbjct 6163          CGGGACTG-C----TGAGCTTACAACTACTGCTG-CCACACG-T-TTCATG-AA-GGACC

Query 6345          CG-TTGTC-TCAG-CCAA-TGGCG-AGCCGA--CTG-T---T-AAGT---TGTATACATC
                     |- | | -   |- |||-|||||- | |||-- ||- --- - | |---|+|+ ||++|
Sbjct 6213          TGCATTTTACTGGAACAAATGGCGTCGGCGAGGTTGGCCGCGGTATTGCCT-T-GAC--C

Query 6390          T--GTAGAGAATGCTCAGCA-GGATTAAGG-G-TATTGCAATCCCGCA---T-GA---CA
                    |-- |  |   |||| | +|-   |   ||-|-| | +|+++| + ||---|-||---| 
Sbjct 6269          TTATTTAATCTTGCTGAC-ACACTTCTTGGCGGTCTG-C---CG-ACAGAATTGATTTCG

Query 6437          TTGACCTCGGAGAATCTCGTGTGGTTATTCAGGATTAT-GATAACCAACATGAACAAGAT
                    | | |   ||   |  | +| |   |    +  + | |-|   +|+|++++|++|+++++
Sbjct 6323          TCGGCTGGGGGTCAATTG-TTTTACTCCCG-TC-CTGTCGTCT-C-A----G--C-----

Query 6496          CGGCCGAC-G-CCTTCTCCAGCCCCA-T---CG-CGCCCTTT-CTCTGTCCTTCGAG-CT
                    |+++++| -|-|++ ++++|||| +|-|---  -|++++| |-|+   ||| |||||- |
Sbjct 6367          C-----AATGGC--G----AGCCG-ACTGTTAAAC----TGTAC-ACCTCCGTCGAGAAT

Query 6547          --AATG-A-TGTGCTTTGGCTCTCTCTCACCGCT--GC-CGAGTATGACCAGTCCACTTA
                    --|  |-|-  |++++  |++     |+ ||   --||- ||+|||+|+++|+++|||||
Sbjct 6410          GCACAGCAGGAT----AAG--GGTATT-GCCATACCGCATGA-TAT-A---G---ACTTA

Query 6600          ---TGGCTCT--TCGACT---GGCC--CAGTTTA---T-GTTTCTGACTCTGTGACCTT-
                    --- + ||||--|    |---    --| + | |---|-   + |||    |  |    -
Sbjct 6455          GGGG-ACTCTCGTGTGGTTATCCAGGACT-ATGACAATCAAC-ATGAGCAGGATAGACCC

Query 6645          GGTT-AATG--TTGCGACCGG-C--GC---GCAGGCCGTT-----G--C-C--CG-GTC-
                      | -|+| -- |||++|| |-|--||---      || |-----|--|- --  -|| -
Sbjct 6512          ACTCCA-TCACCTGC--CCCGTCTCGCCCTTT-TTTCGGTTCTCCGTGCTAATGATGTTT

Query 6684          GCTCGATTGGAC-CA------A-G-GT-C-ACACTTGAC--GGTCGCCCCCTC-TCCACC
                      | | ||  ||-||------ -|-||-|-|   ++|||--  |+ | + |||-|| |||
Sbjct 6567          TGTGGCTTTCACTCACCGCCGCTGAGTACGATCA--GACTACTT-ACG-GCTCGTCAACC

Query 6730          ATCCAGCAGTA---CTCGAAGAC-CTTCTTTGTCCTGCCGCTCCGCGGTAAGCTCTCTTT
                    | ||    |||--- ||  | ||- || +++++|+|+++++|+++  ||+   | |    
Sbjct 6623          AACCCCATGTATGTTTCAGACACTGTTA-----C-T-----T---TTGT-CAATGTGGCC

Query 6786          CTGGG-AGGCAGGCACAACTAAAGCCGGGTAC-CCTTATAATTATAACA-CCACTGCTAG
                      |||-   |||||+|   +++  |||++  |-|   |    | |||  -|  ||  +  
Sbjct 6668          ACGGGTGCTCAGGC-CGTG---GCCCG--CTCACTGGACTGGTCTAAGGTCACCTTG-GA

Query 6843          CGACCAACTGCTT-GTCGAGAATGCCGCCGGGCAACCGGGTCGCTATTT-TCCAC-TTAC
                    || ||  |  |||- |+ +  || | ||   ++|  |+ +  |++|  | | +| -|+||
Sbjct 6721          CGGCCGGCCCCTTACT-A-CTATCCAGCAAT--ATTC-T-AAG--ACATTTT-ATGT-AC

Query 6898          ACCA-CT-AGCCTGGGTG-CTGGTCCCGTCTC-----CA-TTTCT--G----CGG-TTGC
                     || -||- ||  |+++ - | ||||  | | -----| - | ||-- ----| |-|| |
Sbjct 6771          TCCCGCTCCGCGGG---AAGTTGTCCTTTTTGGGAGGCTGGTACTACTAAGGCTGGTTAC

Query 6942          C-GTTTTAGCCCCCCACTCTGCGCTAG-CAT-TG--CTTGA-GGATACCTTGGACTACCC
                    |- | | |      |||+|   |||||- ||- |--| |||- || |++++++|+|++ |
Sbjct 6827          CCCTATAACTATAACAC-CACTGCTAGTGATCAGATCCTGATTGAAA------A-T--GC

Query 6996          TGCCCGCGC-CC---ATAC-TTTT------------G-ATGATTTCTGCCCAGAGTGC--
                     || +|  |-||--- | |- |||------------ -|+|  ||++|+ +++++|||--
Sbjct 6877          GGCG-GGTCACCGTGTTGCAATTTCTACTTACACCACTA-GTCTT--G-G-----TGCTG

Query 7036          --CGCC--CCCT-TGGCCTTCA-GG-GCTGCGC-TTTCCAGTCTACTGTCGCTGAGCT-T
                    --| + --  ||-||+++| | -||- + | | - || |++|| ||  ||++||  ||- 
Sbjct 6927          GGCC-TGTGTCTGTG---TCCGCGGTT-GGTGTGCTTGC--TCCACACTC--TGCTCTAG

Query 7087          CAGCGCCTTAAGATGAAGGTGGGTAAAACTCGGGAGT-TGTAGTTTATTTGCTTGTGCCC
                    | |||| | |||||     ||  ||   | |  |++|-   |     || ++ ||+ +  
Sbjct 6978          CTGCGCTTGAAGATACTATTGATTACCCCGCCCG--TGCTCATACCTTTG--ATG-A-TT

Query 7146          CC--CTTCT-TT-CTGTT-GCTTATTTCTCATTTCT-GCGTTCCGCGCTCCCTGAAAAAA
                     |--|  | - |-| || - |||++++++   ||  -| | |  ||++|+++|+++++++
Sbjct 7032          TCTGCCCCGAGTGCCGTAATCTT------GGCTTGCAGGGCTGTGC--T---T-------

Query 7200          AAAAAAA
                    ++   ||
Sbjct 7074          --TCCAA
