# Supplementary material for: Pairwise Heuristic Sequence Alignment Algorithm Based on Deep Reinforcement Learning
Source: IEEE Open J Eng Med Biol. 2021 Jan 29;2:36–43. doi: 10.1109/OJEMB.2021.3055424 (PMC8901008; doi:10.1109/OJEMB.2021.3055424)
Supplement: Three supplementary materials are attached to the submitted manuscript. First, we offer the detailed process of the DQNalign in Supplementary material S1. Then, the additional figures and tables are listed in the Supplementary material S2. Finally, the alignment results of the DQNalign are attached  [file ojemb-3055424-mm.zip › OJEMB-3055424-MM/10022021082020_DQNalignOJEMB20210126SupplementaryS3/Supplementary S3/HEV_DDDQN/result20200712173946_0_32.txt]

DQNalign Project v1.0
Pairwise alignment algorithm with deep reinforcement learning based heuristic alignment agent
Sequence 1 : HEV_0, length : 7207
Sequence 2 : HEV_32, length : 7255

Alignment results:
Exact matches: 3993
Gaps: 2288

Query 1             GGCAGACCACATATGTGGTCGATGCCATGGAGGCCCATCAGTTTATTAAGGCTCCTGGCA
                    |||||||||| |||||||||||||||||||||||||||||||| ||||||||||||||||
Sbjct 0             GGCAGACCACGTATGTGGTCGATGCCATGGAGGCCCATCAGTTCATTAAGGCTCCTGGCA

Query 61            TCACTACTGCTATTGAGCAGGCTGCTCTAGCAGCGGCCAACTCTGCCCTGGCGAATGCTG
                    | |||||||| ||||||||||||||||| || |||||||| || ||| ||||||||||||
Sbjct 60            TTACTACTGCCATTGAGCAGGCTGCTCTGGCTGCGGCCAATTCCGCCTTGGCGAATGCTG

Query 121           TGGTAGTTAGGCCTTTTCTCTCTCACCAGCAGATTGAGATCCTCATTAACCTAATGCAAC
                    |||| ||| |||| ||||| ||||     || |  ||||| || |||||  | |||||||
Sbjct 120           TGGTGGTTCGGCCGTTTCTGTCTCGTGTTCAAACCGAGATTCTTATTAATTTGATGCAAC

Query 181           CTCGCCAGCTTGTTTTCCGCCCCGAGGT-TTTCTGGAATCATCCCATCCAGCGTGTCAT-
                    | || ||| | ||||||||||| |||||- ||+|||||||| ||||||||||| || ||-
Sbjct 180           CCCGGCAGTTGGTTTTCCGCCCTGAGGTGCTT-TGGAATCACCCCATCCAGCGAGTTATA

Query 239           CCATAACGAGCTGGAGCTTTACTGCCGCGCCCGCTCCGGC----CGCTGTCTTGAA-ATT
                    |+| || ||  | || |  |||||||| |||||++++|||----|| ||+|||| |- ||
Sbjct 239           C-ACAATGAATTAGAACAATACTGCCGGGCCCG----GGCTGGTCGTTG-CTTGGAGGTT

Query 294           GGCGCCCATCCC-CGCTCAATAAATGATAATCCTAATGTGGTCCACCGCTGCTTCCTCCG
                    || |||||+|||- | || || ||||| || ||||||||  | ||||| |||||||||  
Sbjct 293           GGAGCCCA-CCCGAGGTCCATTAATGACAACCCTAATGTTCTGCACCGATGCTTCCTCAA

Query 353           CCCTGTTGGGCGTGATGTTCAGCGCTGGTATACTGCTCCCACTCGCGGGCCGGCTGCTAA
                     || |||||  | || ||||||||||||||| |||| ||||| ||||| || || || ||
Sbjct 352           ACCGGTTGGTAGGGACGTTCAGCGCTGGTATTCTGCCCCCACCCGCGGCCCTGCGGCCAA

Query 413           TTGCCGGCGTTCCGCGCTGCGCGGGCTTCCCGCT-GCTGACCGCACTTACTGCCTCGACG
                     || || || |||||||||||+ ||| |||| | -| |||||| || || ||| | || |
Sbjct 412           CTGTCGTCGCTCCGCGCTGCG-TGGCCTCCCACCCGTTGACCGTACCTATTGCTTTGATG

Query 472           GGTTTTCTGGCTGTAACTTTCCCGCCGA-GACTGGCATCGCCCTCTACTCCCTT--CATG
                    |||||||  |||||+ ||||  |  | |-||||||| | |||||||||||++||--|| |
Sbjct 471           GGTTTTCCCGCTGT-GCTTTTGCTGCAAAGACTGGCGTAGCCCTCTACTC--TTTGCACG

Query 529           ATATGTCACCATCTGATGTCGCCGAGGCCATGTTCCGCCATGGTATGACGCGGCTCTAT-
                    |  | |  ||| | ||||| || || || |||  ||||||||| |||||+  |||+|||-
Sbjct 528           ACCTTTGGCCAGCCGATGTTGCGGAAGCTATGGCCCGCCATGGGATGAC-ACGCT-TATA

Query 588           -GCCGCCCTCCATCTTCCGCCTGAGGTCCTGCT-GCCCCCTGGCACATATCG-CACCG-C
                    -||||| || || || || |||||||| ||| |- | |||+||||| ||+| -|||+|-|
Sbjct 586           CGCCGCGCTACACCTCCCCCCTGAGGTGCTGTTACCACCC-GGCACCTA-CCACAC-GAC

Query 644           ATCGTAT-TTGCTAATTCATGACGGTAGGCGCGTTGTGGTGACGTATGAGGGTGATACTA
                     || |||-|| +| |||||||||||||| || | ||| ||||| ||||||||||||||||
Sbjct 643           CTCCTATCTTT-TGATTCATGACGGTAGTCGTGCTGTCGTGACTTATGAGGGTGATACTA

Query 703           GTGCTGGTTACAACCACGATGTCTC-CAACTTGCGCTCCTGGATTAGAACCACCAAGGTT
                    | || || || ||||| ||||| ||-  ||| +||  | |||||| | || |||||+  |
Sbjct 702           GCGCAGGCTATAACCATGATGTTTCTATACTC-CGTGCGTGGATTCGTACGACCAA-AAT

Query 762           AC-CGGAGACCATCCC-CTCGTTATCGAGCGGGTTAGGGCCATTGGCTGCCACTTTGTTC
                    | - || |||||+|||-|| ||||| ||||| ||  ||||||| || || || |||||  
Sbjct 760           AGTTGGTGACCA-CCCGCTGGTTATAGAGCGTGTGCGGGCCATCGGATGTCATTTTGTGT

Query 820           TCTTGCTCACGGCAGCCCCGGAGCCATCACCTATGCCTTATGTTCCTTACCCCCGGTCTA
                    |  |||| || |||||||| || || ||||||||||||||||| || |||||||| || |
Sbjct 819           TACTGCTTACCGCAGCCCCTGAACCGTCACCTATGCCTTATGTCCCCTACCCCCGCTCGA

Query 880           CCGAGGTCTATGTCCGATCGATCTTCGGCCCGGGTGGCACCCCTTCCTTATTCCCAACC-
                    | ||||| ||||| ||||| || || |||||||| ||| |||| || || |||||+  |-
Sbjct 879           CGGAGGTGTATGTTCGATCCATATTTGGCCCGGGCGGCTCCCCGTCTTTGTTCCC-GTCA

Query 939           TCATGCTCCACTAAGTCGACCTTCCATGCTGTCCCTGCCCATATTTGGGACCGTCTTATG
                     | ||||| || || || || || ||||||||||| |  || || |||||||| || |||
Sbjct 938           GCTTGCTCTACAAAATCTACTTTTCATGCTGTCCCGGTTCACATCTGGGACCGGCTCATG

Query 999           CTGTTCGGGGCCACCTTGGATGACCAAGCCTTTTGCTGCTCCCGTTTAATGACCTACCTT
                    || || || ||||||||||| || || || || |||||||| ||  | |||||||| || 
Sbjct 998           CTCTTTGGTGCCACCTTGGACGATCAGGCGTTCTGCTGCTCGCGGCTCATGACCTATCTC

Query 1059          CGCGGCATTAGCTACAAGGTCACTGTTGGTACCCTTGTGGCTAATGAAGGCTGGAATGCC
                    || || ||||| |||||||||||||| ||  | ||||| ||||| || || |||||||||
Sbjct 1058          CGTGGTATTAGTTACAAGGTCACTGTCGGCGCGCTTGTTGCTAACGAGGGGTGGAATGCC

Query 1119          TCTGAGGACGCCCTCACAGCTGTTATCACTGCCGCCTACCTTACCATTTGCCACCAGCGG
                    || ||||||||||| || || || |||||||| || ||  | || || ||||||||||| 
Sbjct 1118          TCCGAGGACGCCCTTACTGCAGTAATCACTGCAGCTTATTTGACTATCTGCCACCAGCGC

Query 1179          TATCTCCGCACCCAGGCTATATCCAAGGGGATGCGTCGTCTGGAACGGGAGCATGCCCAG
                    || |||||||||||||| ||||| ||||| ||||||||  ||||    ||||||||||||
Sbjct 1178          TACCTCCGCACCCAGGCGATATCTAAGGGTATGCGTCGGTTGGAGGTCGAGCATGCCCAG

Query 1239          AAGTTTATAACACGCCTCTACAGCTGGCTCTTCGAGAAGTCCGGCCGTGATTACATCCCT
                    |||||||| ||  | |||||||||||||| || |||||||| ||||||||||||||||| 
Sbjct 1238          AAGTTTATCACGAGACTCTACAGCTGGCTGTTTGAGAAGTCTGGCCGTGATTACATCCCC

Query 1299          GGCCGTCAG-TTGGAGTTCTACGCCCAGTGCAGGCGCTGGCTCTCCGCCGGCTTTCATCT
                    |||||||||-||+ | || || || |||||| | || ||| | || || || ||||| ||
Sbjct 1298          GGCCGTCAGCTT-CAATTTTATGCGCAGTGCCGACGGTGGTTATCTGCAGGTTTTCACCT

Query 1358          TGATCCAC-GGGTG-TTGGTTTTTGACGAGTC-GGCCCC-CTGC-CATTGTAGGAC-CGC
                     |||||+|-| |||-|||+|||||||||| ||-|  |||- |+|-|+|+|| ||||-   
Sbjct 1357          AGATCC-CAGAGTGCTTG-TTTTTGACGAATCAGTGCCCTGT-CGC-T-GTCGGACGTTT

Query 1412          G-ATCCGTAAGGCGCTCTCAAAGTTTTGCTGCTTCATGAAGTGGCTTGGTCAGGAGTGCA
                     -|+  | |||  ||   |||+|||||| || || ||||||||||| || ||||||||||
Sbjct 1412          ATA-AAGAAAGTTGCGGGCAA-GTTTTGTTGTTTTATGAAGTGGCTAGGGCAGGAGTGCA

Query 1471          CCTGCTTCCTTCAGCCTGCAGAAGGC-GCCGTCGGCGACCAGGGTCATGATAATGAAGCC
                    |||||||| |  |||| || || || -    |+|||||||| || || || ||||| |||
Sbjct 1470          CCTGCTTCTTGGAGCCAGCTGAGGGTTTAGTT-GGCGACCAAGGCCACGACAATGAGGCC

Query 1530          TATGAGGGGTCCGATGTTGACCCTGCTGAGTCCGCCATTA-GTGACATATCTGGGTCCTA
                    || ||||  || || ||||||   || ||| ||||+||+|- |+  || ||| || |++|
Sbjct 1529          TACGAGGATTCTGAGGTTGACAGGGCCGAGCCCGC-AT-ATCT-CGATGTCTCGGGC--A

Query 1589          TGTCGTCCCT-GGC-ACTGC-CCTCCA-----A-CCGCTCTACCAGGCCCT-CGATCTCC
                    + +|+|    -| |-|+|| -|+ |||-----|- | ||||| +||| || -| || |||
Sbjct 1584          -C-C-TATGCCGTCTA-TGGAC-ACCAGCTTGAGGCCCTCTAT-AGGGCCCTCAATATCC

Query 1639          C-CGCTGAGATTGTGGCTCGCGCG-GGC-CGGC-TGACCGCCAC-AGT-AAAGGTCTCCC
                    |-| +||| ||||| ||+|+|| |-  |-||+|-| || |||||-  |-||     | | 
Sbjct 1638          CGCA-TGATATTGTTGC-C-CGTGCATCTCG-CCTAACGGCCACTGTTGAACTCGTTGCA

Query 1693          AGGTCGATGGGCGGATCG-AT----TGCGAGACC-CTTCTTGGTAACAAA-ACCTTTCGC
                    || +|++++++| |||||- |----|||+ |  |- | || ||+ |  ||-  ||| || 
Sbjct 1694          AGC-C------CAGATCGCTTGGAGTGC-CGTACTGTGCTCGG-GAATAAGGTCTTCCGG

Query 1746          ACGTCGTTCGTTGACGGGGCG-GTCTTAGAGACCAATGGCCCAGAGCGCCA-CA--ATCT
                    ||| || | || || || || - ||||+|||   |||||||| ||||+++|-||-- |||
Sbjct 1745          ACGACGGTGGTCGATGGCGCCCATCTT-GAGGTGAATGGCCCCGAGC---AGCATGTTCT

Query 1802          CTCCTTCGA--TGCCAGTCAGAGCAC--T--ATGGCCGCTGGCCCTTTCA--GTCTCACC
                     || || ||--|+||++|| |+++ |--|--||||  |||||+ +|  ||--| ||||| 
Sbjct 1801          ATCATTTGACGT-CC--TCCG---TCAGTCTATGGGGGCTGG-G-TCACATAGCCTCACT

Query 1854          TA--TGC-CGCCTCTGCAGCTG--GGCTGGAGGTGGTGCGCTAT-GTTGCTGCCGGGCTT
                    ||-- ||-| ||||||| |++|-- || ||+ +| |  ++ |+|- |++||   || || 
Sbjct 1853          TACGAGCTCACCTCTGCCG--GCTTGCAGG-T-TAGAA--TT-TCAT--CTAATGGCCTA

Query 1905          GACCAT-CGGGCGGT-T-TTTGCCCCCGG-TGTTTCACCCCGGTC--AGCCCCCGGCGAG
                    ||+ +|-|  + | |- -||+  |||| |-||+ |+ ||||   |-- ||||| || |||
Sbjct 1904          GA-T-TGCAC-TGCTACATT-CTCCCCTGGTG-GT-GCCCCTAGCGCCGCCCCGGGGGAG

Query 1959          GTTACCGCCTTCTGCTCTGCCCTATACAGGTTTAACCGTG-AGGCCCAGCGCCATTCGCT
                    ||| | || ||||||  |||| |||| || | |||| |+|-   ||||||| || ||| |
Sbjct 1958          GTTGCGGCTTTCTGCAGTGCCTTATATAGATATAACAG-GTTCACCCAGCGGCACTCGTT

Query 2018          GATCGGTAACTTATGGTTCCATCCTGAGGGACTCATTGGCC-TCTTCGCCCCGTTTTCGC
                     | ||||  ||| ||| | || |||||||| ||+  ||| |-| ||| |||| ||||| |
Sbjct 2017          AACCGGTGGCTTGTGGCTACACCCTGAGGGGCT-GCTGGGCATTTTCCCCCCTTTTTCCC

Query 2077          CCGGGCATGTTTGGGAGTCGGCTAATCCATTCTGTGGCGAGAGCACACTT-TACACCCGT
                    | |||||| |||||||||| |||||||| ||||| || ||| | ||+ ||-|||||||| 
Sbjct 2076          CTGGGCATATTTGGGAGTCTGCTAATCCCTTCTGCGGGGAGGGGAC-TTTGTACACCCGG

Query 2136          ACTTGGTCGGAGGTTGATGCCGTCTCTAGT---CCAGCCCGGCCTGACT-TAGGTTTT--
                    || ||||| +|  |++ || | ||||||||---    |||  |||||  -      | --
Sbjct 2135          ACCTGGTCA-ACAT--CTGGCTTCTCTAGTGATTTTTCCCCCCCTGAAGCGGCCGCTCTC

Query 2190          ATGTCTGAGCCTTCTATACCTAGTAGG--GC-CGCCACGCC-TACCCTG---GCGGCC--
                      | |||+ |+ +||+++|| +|++||--||-| || |  |-   ||||---|+ | |--
Sbjct 2192          CCGGCTG-CC-G-CT---CCG-G--GGCCGCTCCCCCCCACCCCACCTGTCAG-TGACAT

Query 2241          CCTCTACCCCCCCCTGCACCGGACCC-TTCCCCCCCTCCCTCTGC-CCCGGCGCTTG-CT
                    |+|++++++++++++|+   ||  ||-|+| |++ |||++++ | -  +| |++|  - |
Sbjct 2242          C-T------------G-GGTGGTACCAT-CGC--TCTC----AGGAGA-GTC--TCAGGT

Query 2298          -GAG-CCGGCTTCTGGCGCTACCGC-C--GG-GGCCCCGGCCATAACTC--A-CCAGACG
                    -|| -|+||   +| | ||++|| |- --  -|+  ||||| | |   |--|-||  || 
Sbjct 2278          CGACGC-GGGGC-TTGTGC--CCCCTGCTCCTG-AGCCGGCTAGATTGCCCAGCCCCACT

Query 2349          G---CCCGGCACCGCCGCCTGCT-C---TTCACCT----A-CCC-G--G-ATGGCTC-T-
                    |---||   | || |  || || -|---  | | |----|- ||- --|-|   |  -|-
Sbjct 2333          GTATCCACCCTCCCCTCCCCGCCTCCGCCCCCCGTGCGTAAGCCACCAGCACCACCGCTT

Query 2391          A-AGGTATTCGCCGGCTCG-CTGT-TCGAGTCGA-CATGCAC---GTGGCTCGT-T--AA
                     -  |||  ||||| ||  -||  - | |  |  -| +|| |---|+|++|+||-|--  
Sbjct 2393          CCTCGTACCCGCCGCCTTCTCTACACCTATCCTGACG-GCGCTAAG-G--T-GTATGCGG

Query 2441          CGCGTC-TAATGTTGACCACCGCCC--TGGCGGCGGGCTT-T-G--CCATGCATTTTACC
                     |++||-  ||+||||++|+++ | --| |+ | +++|| -|-|--| ||||+|| ||++
Sbjct 2448          GG--TCACTAT-TTGA--A---TCAGATTG-TGA---CTGGTTGGTCAATGC-TTCTA--

Query 2494          AA--AGG-TACCCCGCCTCCTTTGATGCTGCCTCTTTTGTGATGCG--CGA-CGGCGCGG
                    | -- ||- |++ ||||+|+|  |+ |  ||||||     | |   --| |-||+|  + 
Sbjct 2493          ACCCGGGCCA--TCGCC-C-TGGG-GGTGGCCTCTGCCACGCTTTTTACCAACG-CTT-C

Query 2548          CCG-CGTACACACTAACCCCCCGG---CCAATAATTC-AC-GC-TGTCGC--CC-CTGAT
                    |||- |  |+   | || || | |--- ||+| || |-  -| -  ||||--| -    |
Sbjct 2546          CCGGAGGGC-GTTTTACTCCACTGAATTCA-TTATGCGTGAGGGCCTCGCAGCATACACT

Query 2598          TATAGGTTGGAACATAACCCAAAGAGGCTTG-AG-G-C---TG-CTTATCGGGAAACTTG
                       |    |   | || |++|++++  | ||-||-|-|---||-||+|| |||+  +  |
Sbjct 2603          CTGACCCCGCGCCCTATC--A----TTCATGCAGTGGCCCCTGACT-ATAGGG-TT-GAG

Query 2651          CT-CCCGCCTCGGCACCGCTGCATACCCGCTCCTCGGGACCGGCAT-ATACCAGGTGCCG
                    |    | | + +  |+ |||  |  |+ ||    ||||| +  |+|- | ||+|  ||+|
Sbjct 2654          CAGAACCCA-A-AGA-GGCTTGAGGC-AGCATACCGGGAA-ACC-TGCTCCC-GTCGC-G

Query 2708          GATCGGC--CC---CAGTTT-TGTGACGCCTGGGAGCGGAAC--C--ACCGCCCCGGGGA
                    |  | ||--||---| | ||-|| | ++ | ||+++++ |+ -- --| +| ||| |+ +
Sbjct 2706          GCACCGCAGCCTATCCGCTTCTGGGG--TCGGG-----TA-TATATCAG-GTCCCTG-T-

Query 2756          TGAGT-TGTACCTTCC-TGAGCTTGCTGC-CA--GA---T--GGTT--TGAG-GCCAATA
                    |+|| -|+|| ||||  ||+ || |  ||-||-- |---|-- | |--||||- | | | 
Sbjct 2755          T-AGCCT-TAGCTTCGATG-CCTGGGAGCGCAACCACCGTCCTGGTGATGAGCTCTACTT

Query 2803          GGCCGACCC-GCCCGACTCTCACTATAACTGAGGATGTTGCACGGAC-AGCGAATCTGGC
                    | | || ||-|||+|+|+++ ++++++ ||+++++|| | |+  | |-| | || |+|++
Sbjct 2812          GACTGAGCCCGCC-G-C---A------GCT-----TGGTTC-GAGGCTAACAAACC-G--

Query 2861          CATCGAGCTTGACTCAG-CCAC--A-GATGTCGGCCGGGCCTG---TG-CCGGCTGTCGG
                    +||+|++|+++|+ | |-|+ |--|-|||++++  |||  ++|--- |-|| ||+++++ 
Sbjct 2852          -AT-G--C---A-GCCGGC-GCTTACGAT----AACGGAG--GACACGGCCCGC-----A

Query 2913          -GTCACC--CCCGGCG-TTGTTCAGTACCAGTT-T----ACTGCAGG--TGTG--CCTGG
                    - ++ | --||+ |+|- ++ |+||+|+ | | -|---- |+ ||| --|+||--| ||+
Sbjct 2892          CA--GCTAACC-TG-GCG--CT-AG-A-GATTGATGCCGCC-ACAGAGGT-TGGTCGTG-

Query 2960          ATCCGGCAAGTC-CC-GCTCTATCA-CCC-AAGCCGATGTGGAC-GT---T-----GTCG
                    ++|| ||++| |- |-|| |||| |-|||-   ++  |||| ||- |---|-----| ||
Sbjct 2940          --CCTGC--GCCGGCTGCACTATAAGCCCTGGA--ATTGTGCACTATCAATTTACTGCCG

Query 3007          TGGT-CCCGACGC-G-TGAGT-T-GCGTAATGCCTGGCGCCGTCGCGGCT-TTG--CTGC
                     |||-|||| | |-|-  |||- -|+||     |+ ||++ |+ | |+ |-| |-- || 
Sbjct 2994          GGGTTCCCGGCTCTGGCAAGTCAAG-GTCCATAC-AGC--AG-GGAG-ATGTCGATGTGG

Query 3059          TTTTACCCCGCAATACTGC----CGCCAGAGTCACCCAG-GG-G-CG-C-C-GGGTTGTC
                    |+++   |  |   |||  ----| ||+||+++|+++| -| -|-||-|-|-| |++||+
Sbjct 3048          T---GGTCGTCCCCACTCGGGAGCTCC-GA---A---ATAGTTGGCGTCGCCGAG--GT-

Query 3108          ATTGATGAGGCT-CCATCCCTCCCCCC--TCACC---TG---C---TG-CTGCT-C--C-
                     |||++ ||  |- +|+| |+| | | -- || |---||---|---||-| || -|-- -
Sbjct 3095          TTTG--CAGCTTTT-A-CAC-CTCACACAGCAGCCCGTGTTACCACTGGCCGCCGCGTTG

Query 3151          --ACATGC--AG-CGGGCGGGCCGCCACCGTCCACCTTCTTGGCGACCCGAACCAGATCC
                    --| +|| --||-| + |   || || +    |||||+ |||+|  |+++ ||+|++|++
Sbjct 3150          TGAT-TGATGAGGCC-CCATCCCTCCC-ACCGCACCT-GTTG-CTGC---TAC-A--T--

Query 3202          CAGCCATCGACTTTGAGCACGCTGGGCTCGTCCCCGCCATC-AGGC-CCGACTTA-GGCC
                    +|++++|+|+|++++|||++|++|| |||+| |   |||||-   |-  |||  |-  |+
Sbjct 3197          -A----T-G-C----AGC--G--GGCCTC-TTCGGTCCATCTCCTCGGAGACCCAAATC-

Query 3259          CCA-CCTCCTGG--TGGCATGTTACCCATC--GCTGGCCTGCGGATGTATGCGAGCTCAT
                    ++|-  ||||| --| |  |+||++ +| |--||||| ||| +++|   ||| | |    
Sbjct 3240          --AGATTCCTGCCATTGATT-TT--G-AACATGCTGGTCTGG---TCCCTGCAATCCGCC

Query 3314          C-C-GTGGTGCAT--AC-------CCCATGATCCAGACCACTAGCCG-GGTTCTCCGTTC
                    |- -|+  |||| --||-------   +++++|+|++|+  ||  | - | |  |||  |
Sbjct 3291          CTGAG-CTTGCACCGACGAGTTGGTGG-----C-A--C-GTTACACATCGCTGCCCGGCC

Query 3362          GTTGTTCTG-GGGTGAGC-CTGCCGTCGGGCAGAAACTA-GTGT-TCACCCAGGCGGCCA
                    | |||+ ||-|++++|||-|   ||| ||||  |  |||-| +|- +|++++| |+  ||
Sbjct 3341          GATGT-GTGCG----AGCTCATACGTGGGGCTTATCCTAAGA-TCC-A----GAC-CACA

Query 3418          AGCCCGCCAAC-CC-CGGCTCTCAGTGACGGTCCACGAGGCGCAGGGCG-CTACCTACAC
                    ||||+|++   -| -|||+|| | ||+ |++|++++|+|   ++|+++ -|   |  |+ 
Sbjct 3389          AGCC-G--TGTGCGACGG-TCCCTGT-TC--T----G-GAAT--G---AACCGGCCTC-T

Query 3473          GG--AGA-CCACTATTATTGCCACAGCAG-ATGCC-CGGGGCCTTATTCAGTC-GTC--T
                    ||--|||-   +  || ||+++||+||||- ||||- || +|++++++++| |- +|--|
Sbjct 3431          GGCCAGAAGTT-GGTTTTT---AC-GCAGGCTGCCAAGGC-C--------GCCAA-CCCT

Query 3525          CGGGCTCATGCCATTGT--TG---CTC---T-GACG-CGCCACACTGAGAAGTGCGTCAT
                     | ||+ ||  ||+  |--||---| |--- -|+| -|+|  |||++||||++++  ||+
Sbjct 3476          GGTGC-GATTACA-GTTCATGAAGCCCAGGGTG-CCAC-CTTCAC--AGAA----ACCA-

Query 3575          CA-TTGACGCA-C-CAGGCCTGCTT-C--G-CG----AGGTGGGCATCTCCGATGCAATC
                    ||-||+| ++|-|- + | |||+ |-|--|- |----|    | |||| | |  |||  |
Sbjct 3525          CAATT-AT--AGCTA-CGGCTG-ATGCCAGGGGCCTTATCCAGTCATCCCGGGCGCATGC

Query 3624          GTTAAT--AACTTTTTCC-TCGC-TGGTGGCG-AAATTGGTCACCAGCGCCCATC-AGTT
                      || |--  ||| + ||- | |-  | |  |-  |||+ |+ | ||   |+  |- || 
Sbjct 3580          TATAGTCGCGCTTA-CCCGGCACACAGAGAAGTGTATT-AT-TCTAGATGC-TCCCGGTC

Query 3678          ATTCCCCGTGGCAACC--CTGACGC-C-A-AT-GTTGACACCCTGGCTGCCTT-CCCGCC
                      +|  ||||  | | -- |  |  - - -||-||| |||++++++ |  |||-| ||| 
Sbjct 3636          TG-CTGCGTGAGATCGGTATATCAGATGTGATTGTTAACA------ATTTCTTTCTCGCT

Query 3731          GTCTTGCCAGATTAGT-GCCTTCCATC-AGTTGGCTGAAGGAGCTTGGCCACAGACCTGT
                    |+ | |  || || | - ||  |   |-      ++    +++||+++|     | |+++
Sbjct 3689          G-GTGGGGAGGTTGGCCACCACCGCCCCTCCGTC--ATCC---CT---CGTGGTAAC---

Query 3788          CCCTGTTGCAGCTGTTCTACCACCCTGCCCCGAGCTCGAACAGGGCCTT-C-TC--TACC
                    ||   |++|||  +||+||+++++++|+ ++||+| | |+||+ |||||-|- |--|+| 
Sbjct 3737          CCTGAT--CAGAA-TT-TA-------G-G--GA-CCCTA-CA-AGCCTTTCCGCCGT-CT

Query 3844          TGCCCCAGGAGCTCACCACCTGT--G--A--T-AGTGTCGTA-ACATTTGAATTAACAGA
                    || |  |  ||  |+| ||+| |--|--|--|-||   |   - |||   +  +| |++ 
Sbjct 3779          TGTCAGATCAGTGC-CTAC-TATCAGCTAGCTGAGGAGCTGGGTCATCGC-CC-AGC--C

Query 3896          CATTGTGCACTGCCG-CATG--GCC--GCCCCGAGCCAGCGCAAGGCCGTGCTGTCCACA
                    | |+||+| ||||||-| ||-- ||--|||| ||||  | ||| ||||+|||||| ||  
Sbjct 3833          CCT-GT-CGCTGCCGTCTTGCCCCCTTGCCCTGAGCTTGAGCAGGGCC-TGCTGTACATG

Query 3951          C-TCGTGGGCCGCTACG-GCG-GTCGCACA--AAGCTC-TACAATG--CT---TCCCA-C
                    |- |  | ||+++|+| - +|-|||  | |--  ||| -|+   ||--||---    |- 
Sbjct 3890          CCACAAGAGC---T-CACT-GTGTCCGATAGTGTGCTGGT-TTTTGAGCTCACGAATATG

Query 3999          -TCTGATGTTCGCGACTC-T-CTCGCCCGTTTTATCC--CG---GCCATTGGCC--CCGT
                    -|+| ||+| +++ +| |-|-| |||||+++  | ||--||---| | ++| ||-- ||+
Sbjct 3944          GT-TCAT-TG---T-CGCATGCCCGCCC---CAAGCCAGCGAAAGGCT--GTCCTTTCG-

Query 4049          ACA---GGT-TACAACTTGTG-----A--A-T---TG-TA-----CG-A-GCTAGTGGAG
                    |||---|+|- | | + | ||-----|--|- ---| -||-----| - - ++| | |+|
Sbjct 3992          ACACTCG-TGGAAAG-GTATGGCCGTAGGACGAAATTATATGAGGCAGCAC--ATTCG-G

Query 4086          GCCATGGTCGAGAAG---G-GCCAGGA--TGGCTC-CGCCGTCCT-T-G-AGCTTG---A
                    +++|||  || ||+|--- -  |++ |--|  |+ -| ||+ |+|-|-|-|+| ||---|
Sbjct 4047          ---ATGTCCGTGA-GTCCTTAGC--CAGGTTTC-ATCCCC-AC-TATTGGA-CCTGTCCA

Query 4133          -TCTTTGCA-ACCGTGACGTGTCCAGGATCA--CC-TTCTTCCAGAAAGATTG-T--AAC
                    - |  + ||-|    +|+||+|++|+ || |--  -|+|+++++|||    ||-|--|+ 
Sbjct 4096          GGCCA-CCACATGTG-A-GT-T--A-TATGAGTTGGT-C-----GAAGCTATGGTGGA-G

Query 4185          AAGTTCACCACAGGTG-AG-ACCA-TTGCCCATGGTAAAGTGGGCCAGGGCATCTCGGCC
                    |||+++++++++||+ -||-||+ - |+|+++||++++++  | |+ +++++|+ +|  |
Sbjct 4142          AAG---------GG-CCAGGAC-GGAT-C---TG------CCGTC-T-----T-G-GAGC

Query 4242          TGGAGCAAGACCTT-CTGCGCCCTCTTTGGCCCTTGGTTCCGCGCCTATTGAGAAGGC-T
                    | || |++++ +||-| +++  |+++ +++| + + ||+|+ ||| |||| ++++++|-|
Sbjct 4173          TTGACC----T-TTGCA---ATC---G---CG-A-CGT-C-TCGCGTATTA------CAT

Query 4299          -ATTCTGGCC---CTG-CTC-CCTCAGGGTGTGTTTTAC-GGTGA-TGCCTTTTGATGAC
                    - |||     ---|||-  |-  |+ +++++++    ||-|||||-  | |  + + ++|
Sbjct 4209          TTTTCCAAAAGGACTGTAACAAGT-T-------CACAACTGGTGAGACCATCG-C-C--C

Query 4350          A---CC-GTCT---TCTCGGCGG-C-TGTGGCC-GCAGCAAAGGCATCC-ATGGTGTTTG
                    |---  -| +|---||  ||+| - -|+ ||||-| |||||+| | | |-  |   |++|
Sbjct 4257          ATGGTAAGG-TCGGTCCAGG-GTATAT-CGGCCTGGAGCAA-GACTTTCTGCGCCCT--G

Query 4399          AGAATGACTTTTCTG-A-GTTTG--ACTCCACCCAGAA-TAACTTTTCTCT----G----
                       + |+| +  +||- -   ||--| |    + ||||-||      ||  ----|----
Sbjct 4310          TTT-GG-CC-CG-TGGTTCCGTGCCATTGAGA-AAGAAATACTGGCCCTACTCCCGCCAA

Query 4446          -GGTCT-AGA-GTGTG-CTATTATG-G-AG-GAGTGTGGGATGCCGCAGTG---G-C---
                    -  |||-  |-|+|||-   |||||-|-||- |||||  | |||||| |||---|-|---
Sbjct 4365          ACATCTTTTATG-GTGATGCTTATGAGGAGTCAGTGTTTGCTGCCGCTGTGTCTGGCGCG

Query 4492          --TCATCCGC-CTGTATCACC-TTA-T-AAGGTCTGCGT-GGAT-C-TTGCAGGCCC-C-
                    --|+  | ||-  ||||    -  |-|-|+  |||+|| -| +|- -  ||| +|| - -
Sbjct 4424          GGT-TCCTGCATGGTATTT-TGAAAATGA-TTTCT-CGGAGT-TTGACAGCAC-CCAGAA

Query 4541          GAAGGAGTCTCT-G-C--G-AGGGTTTTGGAAG-AAACACTCCGG-TGAGCCCG-G-CAC
                     ||    |||||-|-|-- -||++|    +|+|- | ++++++||- |||++ |-|- | 
Sbjct 4477          TAATTTCTCTCTTGGCCTTGAG--TGCGT-A-GTCAT------GGAGGAG--TGCGGTAT

Query 4592          TCTTCTATGGA-ATACTGTCTGGAA-TATGGCCGTTATTACCCACTGTTATGACTT--CC
                     |  | |||| -|+|+| ++ ||  -|||++|  ||  | |   |||    || ||--| 
Sbjct 4525          GCCCCAATGGTTA-A-TC--AGGCTGTAT--CATTTGGTCCGGTCTGCCTGGATTTTGCA

Query 4648          GCGATTTTCA--GGTGGCTGCC-TTTAAAGGTGATG-ATTC-G-AT-A-GTGCTTTGCAG
                    |+|+   +||--||+++ +|+ -| |+++ ++ | |- |||-|-| -|-|  || ||  |
Sbjct 4579          G-G-CAC-CAAAGG---A-G-TCTCT---T--AAAGGTTTCTGGAAGAAGCACTCTGGTG

Query 4700          TGA--GTATCGTCAGG-AGT-C-CAGGAGC-TGCTGTCCTGATCGCCGGCTGTGGCTT--
                     | --| +   +|     +|- - |++++|- +|+++++   | |  ++ + ||||  --
Sbjct 4626          AGCCTGG-CAC-CCTTCT-TTGGAA----CAC-C-----ATTTGGAA--T-ATGGCGATC

Query 4751          ---G-A-A--GTTGAAGGT-AGATTTCCGCCCGAT-CGGT-TTGTA-T----GC-AGGTG
                    ---|-|-|--| | ++++|-||+||||+|| + ||-| ||-|||  - ----  - |+||
Sbjct 4670          ATAGCACATTGCTA----TGAG-TTTC-GCG-AATTCCGTGTTGCCGCTTTTAAGGG-TG

Query 4795          TTGTGGTGGCCCCCGGCCTT--GGCGCGCTCCCTGATGTTGTGCGCT-TCG-C-CGGCCG
                     ||+++++++++++++++ |--||++ | |||+|     +|||+ ||- ||-|-  ||||
Sbjct 4722          ATG---------------ATTCGG--TGGTCC-TCTGCA-GTG-ACTACCGACAGAGCCG

Query 4850          G-CTT--ACCGA-GAAGAATTGGGGCC--CTGGC-CCTGAGCGGGCGGAGCA-----GCT
                     - | -- | | - ++ ||| | || |--| |||-|++ ||| |  ||   |-----||+
Sbjct 4762          TAATGCGGCAGCCT--TAATAGCGGGCTGCGGGCTC--AAGCTGAAGGTTGATTATCGC-

Query 4898          CCGCCTCGCTGTTAGTGATTTCCTCCGCAAGCTCACGA-ATG-TAGCTCAGATGTGTGTG
                    ||  +|||++| ++ ||  |++++++||+++| + || - ||-| ||+|  | ||+|+||
Sbjct 4817          CCTA-TCG--GG--CTGTAT------GC---CG-GCGTGGTGGTGGC-CCCAGGT-T-TG

Query 4956          GATGTTGTTTCCCGTGTT-T-ATGGGGTTTCCCCTGG--A-CTCGT-TCATAACCTGATT
                    |++|     | ||+ | |-|- ||+ |||| + | ||-- -||+||-| |+|| ++|| |
Sbjct 4859          G--GGACACTGCC-CGATGTGGTG-CGTTTT-GCAGGTCGGCT-GTCTGA-AAA--GAAT

Query 5010          GGCATGCTACAGGCTGTTGCTGATGGCAAGGCACAT-TTCACTGA-GTCAGTAA--AACC
                     | + ||+ | |||++++ | ||  ||   | ||| -| | |+  -|+|++|  --    
Sbjct 4910          TGG-GGC-CCTGGC----CCAGAGCGCGCTGAACAGCTGCGC-CTTG-C--TGTTTGG-T

Query 5066          -AGTGCTCGACTT-GACAAA-TTCA--ATCTTGT-GTCG--GGTGGAATGAATAACATG-
                    -| | |+|+++||-||+|| -|| |--|++ |||-|+||--||| +++||++|+  |+|-
Sbjct 4958          GACTTC-C---TTCGA-AAGGTTAACGA--ATGTTG-CGCAGGTC---TG--T-GTA-GA

Query 5117          TCTT-TTGCTGCGCCCAT---GGGTTCGCGACCATG-C--GCCCTCGGCCTATTTTGT-T
                    | ||-|+|+|+| |   |--- ||+ +| ++|+|+|-|--|  || |  |       |-|
Sbjct 5002          TGTTGT-G-T-CTCGAGTCTACGG-A-GT--C-A-GTCCCGGGCTGGTACATAACCTTAT

Query 5169          GCTGCTCCTCATGTTTTTGCCTATGCTGCCCGCGCCACCGCCCGGTCAGC-CGTCTGGCC
                    ++||+   |  ||   + +||  |||||  +|+|| |   ||   | |  - | ||    
Sbjct 5053          --TG-GTATGCTGCAG-A-CCATTGCTGAT-G-GCAAGGCCCATTTTACAGAGACTATTA

Query 5228          GCCGTCGTGGGCGGCGCAGCG---G-CGGTTCC---GG-CGG--TG--G--T-T-TCT-G
                      | |            |   --- -    | |---||- ||--||-- -- -|-|||-|
Sbjct 5106          AACCTGTGCTTGACTTAACAAACTCTATCATACAACGGGTGGAATGAATAACATGTCTTG

Query 5271          GGGT-GACCGGGTTGATTCTCAGCCCT--T-CG-CAATCCCCT--ATATTCATCCAACCA
                     | |- |||     ||    ||  |  --|- |-| ||    |-- | ||| ||++++ +
Sbjct 5166          TGCTTCACCCATGGGACCACCATGCGCCCTAGGGCTATTTTGTTGTTGTTCTTC----G-

Query 5324          ACCCCTTCGCCCCCGATGT--CACCG-C-TGCGGCCGGGGCTGGACC-TC-GTG--TTCG
                    + + |||| + ||+ ||| --| |  -|-  ||||||| +|++  ||-||-|+|-- |||
Sbjct 5221          -T-GCTTCT-GCC-TATGCTGCCCGCGCCACCGGCCGGC-C--AGCCGTCTG-GCCGTCG

Query 5376          -CCAACCCGCCCGAC-CACTCGGCTCCG-C--T--T---GGCG-TGAC-C--AGG---CC
                    -|     || |+|  -|  +|||  |||-|--|--|--- | |-||||- --  |---| 
Sbjct 5273          TCGTGGGCGGC-GCAGCGG-CGGTGCCGGCGGTGGTTTCTGGGGTGACAGGGTTGATTCT

Query 5419          CAGCGCC-CCGCCGTTGCC-TCACGTC----G--TAGACCTAC--CACAGCTGGGGCC-G
                    ||||+||- ||||+ | ||-|    ||---- -- |+||| +|--| |  | |+    -|
Sbjct 5331          CAGC-CCTTCGCC-CTCCCCTATATTCATCCAACCA-ACCC-CTTCGCCACCG-ATGTCG

Query 5468          CGCC-GCTAA-CCG---CGG----TCGCTCCGGCCCA-TGAC---ACCCC--G-C-CAGT
                    +   - |+||-|||---| |----|||| |  | |  - | |--- ||||--|-|-| |+
Sbjct 5386          -TTTCAC-AATCCGGGGCTGGAACTCGCCCTCGACAGCCGCCCCGCCCCCTTGGCTCCG-

Query 5511          GC----CTGATGTC--GACTCCCGCG--GC---GCCATCTTGCGCCGGCAGTATAACCTA
                    +|----|+|+|| |--|+  || |||-- |---||  |||++|+|||++++|++++|++ 
Sbjct 5443          -CTTGGC-G-TGACCAG-TCCCAGCGCCCCCCCGCTGTCT--C-CCG----T----C--G

Query 5560          TCAACATCTCCCCTT--ACCT--CT----T-CCGTG-GC--CA-C-C--GGCAC-TAACC
                    ||++ |||| |||  --    --||---- -| |   ||--||-|-|--| | |- |+  
Sbjct 5486          TC--GATCTGCCCCAGCTG-GGGCTGCGCCGCTGACTGCTACATCACCAGCCCCCGA-TA

Query 5603          TGGTTCTT-TATGCCGCCC-CTCTTAGTC-CGCTTTT-ACCCCTTCAG-GACGGCA--CC
                      |++|  -| |+ |    - |+| | ||-||+|+  - ||  || +|-| |||||-- |
Sbjct 5542          CAG--CACCTGT-ACCTGATGT-TGATTCACG-T-GGCGCCATTTT-GCGCCGGCAGTAC

Query 5656          AATACCCATATAATGGCC-ACGGA-AGCTTCTAATTATGCC-CAGTACCGG-GT--TGCC
                    ||++|   |  |    ||- |  |-| |||||++ |+ |||-|+|    | - |--|+| 
Sbjct 5595          AA--CTTGTCCACGTCCCCGCTCACATCTTCT--GT-CGCCTC-GC-GGGTACTAAT-CT

Query 5710          CGTGCCACAATCCGTTAC--C---GC---CCGCTGGTCCCCAATGC-TGTCGGCGGTTA-
                     ||+|| |++|+ +|+ |--|---||--- | ||+++| |++ | |-| |+   || | -
Sbjct 5645          AGT-CCTC--T-A-T-GCTGCCCCGCTGAACCCT---CTC--TTACCTCT-TCAGGATGG

Query 5760          CGCCATC-TCCATCTCAT-TCTGGCCACAGAC--C-ACCA-CCACCCCG-A-CG--TCCG
                    | ||| |-  ||| | ||- |  +||+ || |--|-|   -   ||| |-|-||--||+|
Sbjct 5693          CACCAACACTCATATTATGGCCA-CC-GAGGCGTCCAAATTATGCCCAGTATCGGGTC-G

Query 5810          TT-GATATGA-ATTC-AATA------AC-----C----T-C-G---------ACGGGATG
                    ||-||  | |-  ||-  ||------ |-----|----|-|-|---------|||  || 
Sbjct 5749          TTCGAGCTTACGATCCGTTACCGCCCGCTGGTGCCCAATGCTGTCGGCGGTTACGCCATC

Query 5840          T-TCGTATTTT--------AG--T-C--C-AGCCCGGCATAGCCTCTG-AGCTTGTGATC
                    |-|  |   ||--------||--|-|--|-| |||++||+++||||||- | |+ |||++
Sbjct 5808          TCTATTTCCTTCTGGCCTCAGACTACAACCACCCC--CA---CCTCTGTTGAT-ATGA--

Query 5884          CCAAGTGA--GCGCCTACACTATCGTAACCAAGGCT-GGCGCTCC-GTCGAGACCTCTGG
                     | + |+|-- |  ||||++| ++++|+++++ |+|- |   || -||+ + |++ |  |
Sbjct 5860          ACT-CT-ATTACCTCTAC--TG----A-----TG-TCCGGATTCTTGT-T-CA--GCCCG

Query 5940          GG-TGGCTGAG-GAG-GAG-GCTACCT-CTG-G-TCTTGTTA-T-GCTTTGCATAC--AT
                    | -| ||    -|||- ||-  | |||- ||-|- | |+| |-|- |+ |    | -- |
Sbjct 5902          GTATTGCCTTCCGAGTTAGTCATCCCTAGTGAGCGCCT-TCACTATC-GTAATCAAGGCT

Query 5989          GGC--TC-----ACTCG-TA-AATTCCTAT-ACTAATACACC-CTATAC--C-GGTGCCC
                    |||--||-----|  | -  -   |  + |-| + |+  |+ -|||++|--|-|||+|  
Sbjct 5959          GGCGCTCTGTTGAGACCACGGGTGTGG-CTGAG-GA-GGA-GGCTA--CTTCTGGT-CTG

Query 6035          -TCGGGCTGT-TGGAC--TTTGCCCTTGAGCT-TGAGTT-T-CGCA--ACCTTACCCCCG
                    -|   ||| |-|+   --|  +|++| +  ||-| | ||-|- +||--|++ ||| ||++
Sbjct 6012          GTAATGCTTTGT-ATTCATGG-C--TC-CCCTGTTAATTCTTA-CACTA--ATACACC--

Query 6086          GTAACACCAATACGCGGGTCTCCCGTTATTCCAGCACTGCTCGCCACCGCCTTCGTCGCG
                     || +||   | |   ||     | | ||| + || +|++|+|+ |++||+||+|+++ +
Sbjct 6062          TTAT-ACTGGTGCATTGGGGCTTCTTGATTT-TGCG-T--T-G-GA--GC-TT-G---A-

Query 6146          GT-GCGGACGG-GACTGCC-G--AGCTCACCACCACGGC-TGCTACCC-GCTTTATGA--
                     |-  ||| + - |  |||-|--|++ ||| | |||+ |-||+|  ||-| | ||  |--
Sbjct 6107          ATTCAGGAA-TTTAACGCCTGGGA--ACACTAACAC-CCGTG-TGTCCCGGTATACTAGC

Query 6197          AGGACCT-CTATTTTACTAGTACTAATGGTGTCGGTGAGATCGGCCGC-GG-GA--T-AG
                    |   || -| |  +  ||  + |+   ||||+|++++ ||+||| + |-| -||--|-| 
Sbjct 6162          ACAGCCCGCCACC-GGCTGC-GC-CGCGGTG-C----CGA-CGGG-ACCGCTGAGCTTAC

Query 6251          CCCT-C---A-CCCTGTTCAAC-C-TTG-CTGA--CACTCTGCTTGGCGGCCTGCCGAC-
                    | ||-|---|-||++++++|+|-|-|| - |||-- ||+||||++      ||| |+||-
Sbjct 6212          CACTACGGCAGCC------A-CTCGTTTTATGAAGGAC-CTGC--ATTTTACTGGC-ACG

Query 6300          AGA-ATTGATTTCGTCGGCTGGTGGCCAGCTGTTCTACT--CCCGTCCCGTTGTCTCAGC
                    |+|- + |+ ||+|++|   |||||  +  || +|+|+|--|||+|  | ||||+|||  
Sbjct 6261          A-ACG-GG-GTT-G--GTGAGGTGGGT-CGTGG-C-A-TTGCCC-TGACATTGT-TCAAT

Query 6357          CAATGGCGA-GC-CGACTGT-T--A------AGTTGTATACATCTGTAGAGAAT-GCTCA
                    |+ || |||- |-|  ||  - -- ------|+  | ||  || |  ++++++|-|  |+
Sbjct 6309          C-TTGCCGATACACTTCTCGGCGGGCTGCCGA-CAGAATTAATTTCG------TCGGCC-

Query 6405          G-CAGGATAA--GGGTATTGC-AATCCCGC---AT-GACATTGACC--TCGGAGA---AT
                    |- +||  ||--|| |++++|-| ||||||--- |-| |+| +| |--  || ||---| 
Sbjct 6360          GGG-GGTCAACTGGTT----CTACTCCCGCCCTGTTGTC-TC-AGCCAATGGCGAGCCAA

Query 6452          CTCGTGTGGTTAT-TCAGG---ATTATGATAACCAACATGAACAAGATCGGCCGACGCCT
                    | |||   |||||-|+|  --- | ++|| ||   |||+|++||||||++++++|+++++
Sbjct 6412          CCCGTAAAGTTATAT-ACATCTGTC--GAGAATGCACA-G--CAAGAT------A-----

Query 6508          TCTCCAGCCCCATCGCGCCCTTTCTCTGTCCTTCGAGCTAATGATGT-G-CTT-TGGCTC
                    +++++||+++++++|+||+++ |+|+++ || || ++|  ||||| |-|-|||- || ++
Sbjct 6454          -----AG-------G-GC---AT-T---ACCATCC--CGCATGATATAGACTTGGGGG--

Query 6565          TCTCTC--ACCGCTGC--C-G--AGTATGACCAG-----T--CCA----C--T-TA-T--
                    ++ |||--        --|- --| || ||  | -----|-- ||----|-- -||-|--
Sbjct 6490          --ACTCCCGTGTGGTTATCCAGGACTACGATAACCAACATGAGCAAGATCGACCTACTCC

Query 6601          G------GCTCTTCGACTGGCCCAGTTT-ATGTT-TC--TGAC-TCTGTGACCTTGGT-T
                    |------||||   ++|  ||||  | |-|+|||-||--||+|-  ||++|++|+|  -|
Sbjct 6548          GTCACCTGCTCCCT--CCCGCCCCTTCTCA-GTTCTCCGTG-CCAATG--A--T-GTCCT

Query 6649          A---ATGTTGCGCGAC-CGGCGCGCAGGCCGT-TGCCC-GG-T-CGCTCGATTGGACCA-
                    |--- |+||+| | +|-| ||+ ||+ |+ ||- | ||-| -|-||+|++|| || |  -
Sbjct 6599          ATGGCT-TT-CTCT-CACTGC-TGC-TG-AGTACGACCAGACTACG-T--ATGGGTCGTC

Query 6698          -AGGTCACAC-TT-GACGGTCGCCCCCTCTCCACCATCCAGCAGTACTCGAAG---ACCT
                    -|  + ||+|-| -|  + ++|+++++|||||++ ||++|+||||   +    ---| +|
Sbjct 6650          CACC-AAC-CCTATGTA-T--G-----TCTCC--GAT--A-CAGTCAC-ATTTGTCAA-T

Query 6752          TCTTTGTCCTGC-CGCTC-CGCGGTAAGCTCTCTT-TCTGGGA-GGCAGGCACA---ACT
                    + | +| |    - ||||- || ||+ ||+|  ||- || |||- |   + | |---|||
Sbjct 6693          -GTG-GCCACCGGTGCTCAGGCTGT-TGC-CCGTTCCCTTGGACTGGTC-TAAAGTTACT

Query 6805          -AAAGCCGGGTACCCTTATAATTATAAC--ACCA-----CTG---CTA-----G-CGACC
                    - |  + ||   ||||+ | | ||  ||--| ||-----|| ---|  -----|-|  ||
Sbjct 6747          TTAGA-TGGCCGCCCT-CTCACTACTACCCAGCAGTATTCTAAAACATTTTATGTCCTCC

Query 6848          AACTGC-TTGTCGA-GAATG-CCGCCGGGCACCG--GG-TCG-CTATTTC---C-AC-TT
                      || |-|+|  ||-||+||-|   | || |+ |--||- ||-| |   |---|-||- |
Sbjct 6805          CGCTTCGT-GGGGAAGA-TGTCTTTCTGGGA-GGCTGGCACGACCAAGGCTGGCTACCCT

Query 6896          ACA----CCACTAGCCTGGGTGCTGGTC-CCGTCTCCA-TTTCTGCGGTTGCCGTTTT-A
                       ---- || ||+|+++++  |||++|- +||  |||- ||||+ + |||+ |+  |- 
Sbjct 6861          TATAATTACAATA-C-----AACTG--CTA-GTGACCAAATTCT-A-ATTG-AG-AATGC

Query 6949          GCCCCCCACTCTGCG-CTAGCATTGCTTGAGGATACCT-----TGGA-C-TAC-CC-TG-
                    | || ++ |+|  ||- | ||+|   |  |  +||++|-----|++|-|-|  -  -||-
Sbjct 6908          GGCCG--GC-CACCGTGTTGC-TATTTCTACC-TA--TACCACT--AGCCTGGGTGCTGG

Query 6998          CCCGCGC--CCAT-ACTT-TTG---ATGATTTCTGCCCAGAGTGC-CGCCCCCT--TGGC
                     ||  +|--| ||- || - +|--- ||+| |  ||||+ |   |-|| ||| |--||  
Sbjct 6959          TCCCA-CGTCAATTTCTGCG-GTCGGTG-TGTTAGCCC-CAC-ACTCGGCCCTTGCTGTA

Query 7048          CTTCAGG--GCTG-CGCTTTCCAGTCTAC-TGTCGC-TGAGCTTCAGCGCCT-TAAGATG
                    ||| |||-- |||- | ||+++|  || |- ||+||-    |||  |++ | -|      
Sbjct 7014          CTTGAGGACACTGTTGATT---ATCCTGCCCGT-GCCCATACTTTTG--ACGATTTCTGC

Query 7102          AAGGTGGGTAAAACTCGGGAGTTGTA-GTTTATTTGCTTGGTG-CCCC-CCTTCTTT-CT
                      || | ||   || |++  |+ +  -|     ||||++| | -||  -|     ||-||
Sbjct 7068          CCGGAGTGTCGCACCC--TTG-G-CCTGCAGGGTTGC--GCTTTCCAGTCTACTATTGCT

Query 7157          GT--TGCTTATTTCTCATTTC----TGCGTTCCGCGCTCCCTGAAAAAAAAAAAAA
                    | --| |    |    |  | ----|  || +    |     |    ||  ||   
Sbjct 7122          GAGCTTCAGCGTCTAAAAATGAAGGTAGGTA-AAACCCGGGAGTCTTAATTAATTC
