# Supplementary material for: Pairwise Heuristic Sequence Alignment Algorithm Based on Deep Reinforcement Learning
Source: IEEE Open J Eng Med Biol. 2021 Jan 29;2:36–43. doi: 10.1109/OJEMB.2021.3055424 (PMC8901008; doi:10.1109/OJEMB.2021.3055424)
Supplement: Three supplementary materials are attached to the submitted manuscript. First, we offer the detailed process of the DQNalign in Supplementary material S1. Then, the additional figures and tables are listed in the Supplementary material S2. Finally, the alignment results of the DQNalign are attached  [file ojemb-3055424-mm.zip › OJEMB-3055424-MM/10022021082020_DQNalignOJEMB20210126SupplementaryS3/Supplementary S3/HEV_DDDQN/result20200712173946_0_33.txt]

DQNalign Project v1.0
Pairwise alignment algorithm with deep reinforcement learning based heuristic alignment agent
Sequence 1 : HEV_0, length : 7207
Sequence 2 : HEV_33, length : 7258

Alignment results:
Exact matches: 4940
Gaps: 1191

Query 0             AGGCAGACCACATATGTGGTCGATGCCATGGAGGCCCATCAGTTTATTAAGGC-TCCTGG
                    ++++++++++ +   |    |  ||       ||||  | + | +++|  ++|- |    
Sbjct 107           ----------G-GGCGAATGCTGTGGTGGTTCGGCCTTTT-CTG---TCC--CGGCTACA

Query 59            CATC--AC-TACTGCTATTGAGCA-G--GCTGCTCTAGCAGCGGCCAACTC--TG-CCCT
                     |+|--| -||||++||+| | | -|--|| ||+|+++|++|||+|| || --| -||  
Sbjct 150           GA-CAGAGATACT--TA-TTAACTTGATGCAGC-C---C--CGG-CAGCTTGTTTTCCGG

Query 109           --GGCGAATGCTGTGGTAGTTAGGCCTTTTCTCTCTCA-CC---A-GCAGATTGA-GATC
                    -- | +  | |||||| |+| |+++++   |  || +|- |---|- |++|+  |-|| +
Sbjct 199           CCTGA-GGTCCTGTGGAA-TCA-----CCCCATTCA-ACGCGTGATCC--A-CAATGAG-

Query 162           CTC-ATTAAC--CTAAT--GCGC-AA-CCT--CGCCAGCTTGTTTTCCGCCCCGA--GGT
                    |||-|  +| --|+  |--|      -|| --|||   ||||   |  || || |--   
Sbjct 247           CTCGAAC-AGTAC-TGTCGGGCTCGGGCCGGCCGCTGTCTTGAAGTGGGCGCCCACCCAC

Query 209           TTTCTGGAATCATCC-CAT--CCAGCG--TGT-CATCCATAACGAGC----TGGA-----
                     |||++|+|||| | -|| --||| ||--|+|-||||  |       ----  | -----
Sbjct 305           GTTC--G-ATCAACGACAACCCCAACGTCT-TGCATCGCTGTTTTTTAAAACCGGTTGGC

Query 253           -GC--TTTACTGCCGCGCCCGCT-CCG-GCCGCTGTCTTGAAATTGGCGCCCATCCCCGC
                    -||--| | |++ +++|+| |+|- + -  |+|+|+|+++++++|++|+| +|++|||||
Sbjct 361           CGCGATGTCC--A---G-CGG-TGG-TACAC-C-G-C-------T--C-CT-A--CCCGC

Query 309           T--CAATAAAT-G-ATAAT-CCTAATGT--GGTC--CA-------CCGCTGCTTCCTCCG
                     --| +|  | -|-| ++|-||    ||--|  |--| -------|| |   ||   | |
Sbjct 397           GGCCC-TGCAGCGAAC--TGCCGCCGGTCAGCCCTTCGTGGCCTCCCACCTGTTGACCGG

Query 353           CCCTGTTG--G-G-C-GTGATGTTCAG-GCGCTGGTATACTGCTCCC-ACTCGCGGGCCG
                     | | |||-- -|-|-|| +|+||| |   ||  ++|| +|||  ||-|  ++||||   
Sbjct 454           ACATATTGCTTTGACGGTT-T-TTCCGGTTGCAC--ATT-TGCCGCCGAGA--CGGGGAT

Query 404           -G--CTGCTAATTGC-CGGCGTTCCGC----G-CTGCGCGG--GCTTCC--C-GC--T-G
                    -|--||++| | + |-| || |  |+|----|-|||+ |+|--|+|| |-- -||--|-|
Sbjct 507           TGCCCT--TTAC-TCACTGCATGAC-CTTTGGCCTG-CC-GATG-TTGCTGAGGCGATGG

Query 448           CTGACCGCACTTAC-TGCCTCGACGGGTTTTCTGGCTG--TAACTTTCC-C-CGCCGAGA
                    |   || | + || -  ||    ++|  ++++|+|| |--   |   ||-| | || +||
Sbjct 560           CCCGCCACG-GTATGACCCGGTT--GTA----T-GCGGCTCTCCCCACCTCCCTCCT-GA

Query 502           CTGGCATCGCCCTCTACTC--CCTTCATGATATGTCACCATCT-G-A--TG-TCG-CC--
                       ||  | ||| |++|| -- |||+|| ++|++|+|||| ||-|-|--| -|| -||--
Sbjct 609           GGTGCTGCTCCCCC--CTGGTACTT-ATC--A--T-ACCACCTCGTACCTACTCATCCAT

Query 551           ---GAGGCCATGT--TCCGCCAT-GGTATGACGCGGC-TCTA-TGCC-GCCCTCCATCTT
                    ---| || | +||--   |  +|-  || || | || -||||-||| -| +  | | | |
Sbjct 661           GATGGGGACC-GTGCAGTGAT-TACATACGAGGGGGATTCTAGTGCTGGG-TACAACCAT

Query 603           CC----G-C--C-TGAGGTCCTGCTGCCCCCTG-GCACATA-TCGCACCGCATCGTATT-
                      ---- -|--|-||  || |++||| +++ | -||||+||-| ++|++|++++||+| -
Sbjct 718           GATGTGTCCATCTTGGCGTGC--CTGG---ATCCGCAC-TACTA--A--G----GT-TAC

Query 652           TGCTAATTCATGACGGTAGGCGCGTT-GTGGTGA-CGTA-TGAGGGTGATAC----T-A-
                    || | | +|+++|+++ +++|   | -    |||-||+|-|  ||| | |  ----|-|-
Sbjct 762           TGGTGAC-C---A---C---CCGCTGGTGATTGAGCG-AGTTCGGGCGGTGGGTTGTCAT

Query 702           ---GTGCTGGTTACAACCAC-G-ATGTCTCCAA-C-TTG-C---G-CTCCTGGATTAGAA
                    ---|||||  ||  |||  |-|-|+ +|| +||-|-| |-|---|-|   ||    | +|
Sbjct 811           TTTGTGCTCCTTCTAACAGCTGCA-C-CTG-AACCATCGCCAATGCCCTATGTCCCAT-A

Query 751           CCACCAAGGTTAC-CGGA---GACCATCCCCT-CG---TTA-TCGAGCGGGTT----A--
                     |  ++ +||| |-| ||---   | | |  |-| ---|| -||  |  ||||----|--
Sbjct 867           TCCT--C-GTTCCACTGAGGTTTACGTTCGGTCCATTTTTGGTCCTGGTGGTTCACCATC

Query 795           ---G--GGCCATTGGCTG--CCACTTTG-------TTC-T-CTTGCTCAC-G-GC----A
                    ---|--  | | || |||--| |||  |-------|||-|-||  |+|+|-|-||----|
Sbjct 924           TCTGTTTCCAACTGCCTGCTCTACTAAGTCAACATTTCATGCTGTC-C-CTGTGCATATA

Query 833           -GCCCCGGAGCCATCACCTATGCC-TTATGTTCCTTACCCCCGGTC--T-ACCGAGGTCT
                    -|   | ||++|+|+++|+|||| -||  || +| +|||| || +|--|-|  | + | |
Sbjct 982           TGGGACAGA--C-T---C-ATGCTATTCGGTG-CG-ACCCTCGA-CGATCAAGGC-CTTT

Query 889           ATGTCCGATCGA-TCTTCGGCCCGGG-TGGCACCCCTTC----C-TTATTCCCAACCTC-
                    +|||   +||||- |||||       -|| ||  ||| |----|-||| +++| |+++|-
Sbjct 1029          -TGTTGC-TCGAGGCTTCGAGG-CTAATGACATACCTCCGTGGCATTAG---CTA---CA

Query 941           ATGCTCCACTAAGTCGA-CCTTCCATGCTGTCCCTGCCCAT-A-T-TTGGGACCGTCTT-
                    | |+|+||| ++|||| - |+|+|+|++||+ +|+||| | -|- -||+|||  | || -
Sbjct 1073          AAG-T-CACG--GTCGGCGC-T-C-T--TG-T-C-GCCAACGAGGGTT-GGAATGCCTCC

Query 995           -ATGCTGTTCGG-G-GCCACCT-TGGATGA--CCAAGCCTTTTGCTGCTCCCGTTTAATG
                    -| |+ ++|+| - -|++||  -|+|+|||-- | +|+|     ||  |++|+++|++|+
Sbjct 1120          GAGG-A--T-GCATTG--ACTGCT-G-TGATTACT-G-C-CGGCCTTAT--C---T--T-

Query 1050          ACCTACCTT-CGCCGGCATTAGCTA-CAAGGTCACTGTTGGTA--CC--CTTGTGGCTAA
                    |||+| +||-|+|  +|| +|| ||-|+ ++|| ++   +| |--||--|| +++|++||
Sbjct 1159          ACC-AT-TTGC-CAT-CAG-AGGTACC-T--TCG--CAC-GCAGGCCATCTC---G--AA

Query 1103          TGA-A--GGCTGGAA-T---GCCTCTGAGGACGCCCTCACAGCTGTTATCACTGCCGC-C
                     | -|--  +  |+|-|---|+||+|||| |||| |  |+|| |  || |||  |   -|
Sbjct 1203          AGGGATGAA-AAG-ACTGGAG-CT-TGAGCACGCACAGA-AGTTTATAACACGTCTTTAC

Query 1155          TACCTTACCATTTG-C-CACCA-GCGGTATCTCCGCACCCAGGCTATATCCA-AGGGG-A
                      +||     ||||- - | | -|| ||   | |   ||| | |   | |  -||   -|
Sbjct 1258          AG-CTGGTTGTTTGAAAAATCTGGCCGTGATTACATTCCCGGCCGTCAGCTGCAGTTTTA

Query 1210          TGCGTCGT---CTGGA-----ACGGGA--GCATGCC-CAGAAGTTTATAACACGC-CT-C
                    +++++++|---|+++|----- |+ ||--|| | ||-| |++||||  +|+ |  - |-|
Sbjct 1316          -------TGCCC---AGTGCCGC-CGATGGCTTTCCGCTG--GTTTCC-A-TCTTGATCC

Query 1257          TACCAGCTGGCTC-TTCGAGAAG--TCCGG-CCGTGA---T----TA-----CATC----
                    |+|  |+|+||| -||   || |-- | | -|| || ---|----||-----| ||----
Sbjct 1362          T-CGTG-T-GCTTGTTTTTGATGAAGCGGCCCCTTGTCGCTGCCGTAGTTTCCTTCGTAA

Query 1295          -CCTGGCCGTCAG-TTGGAGTTCTACGC-CCAGT-G--CAGGC-GCTGGCTC-TCC-GCC
                    - |||  +   ||-|| + ||| |    - | ||-|--  | |-|       -|    | 
Sbjct 1419          AGCTGCT-CATAGATTT-TGTTGTTTTATGCGGTGGCTGGGCCAGGCCAGGATTGTACCT

Query 1347          GGCT--TTCATCTTGAT-C-CACGGGT-GTTGGTTTTTGACGAGTC--G----G-C-CC-
                    |  |--| ||++++|+ -|-  +| | -|+ || ++||| ||||  --|----|- -  -
Sbjct 1472          GTTTCCTCCA----G-CCCGTT-GAGGGG-AGGG--TTGGCGAGCAGGGTTACGATAATG

Query 1392          ---C----CT----GCC-ATTGTAGGACCGCGATCC-GTAAGGCG-CTCTCA-AAGTTTT
                    ---|----  ---- | -|+||| +|||| || |  -|++|||| -|| | |- |++| |
Sbjct 1523          AGGCATTTGAGGGGTCGGA-TGTT-GACCCCGCTGAGG--AGGCCACTGTGAGCA--TCT

Query 1438          GCTGCTTCATGA-AGTGGCTTGGTCA-GGAGTGCACCTGCTTCCT-TCAGCCGCCTGCA-
                    +|||  ||||+|-| || |   |  |-  || + + | || |+||-|+|+||    || -
Sbjct 1576          -CTGGATCAT-ATATTGTCACCGGTAGCCAGC-T-ACAGCCT-CTCT-A-CCAGGCGCTT

Query 1491          GGAAGGCGCCGTCGGCGACCAGGGTCATGATAATGAAGCCTATGAG-GGGTCCGATGTTG
                    || |++ +||++|     ||    ||+||||  ||  |++   |||-||||| | +++| 
Sbjct 1630          GGCA--T-CC--C---T-CC--CTTC-TGATCTTGCCG--CCCGAGCGGGTCGGC---TT

Query 1549          ACC--CT---GCTG-AGTCCGCCATTAGTGACATATCTGGGTCCTATGTCGT-CCCTGGC
                    |+|--| ---| ||-||||| ++|  |+||+|| |+++ || |   |  | |-      |
Sbjct 1669          A-CTGCCACCGTTGAAGTCCT--AAGA-TG-CAGA---TGGCCGCCTCACTTGTAAGACC

Query 1602          AC---T-GCCCTCCA-ACCGCTCTAC--CAGGCCCTCGATCTCCCCGCTGAGATTGTG-G
                    ||---|-||  |+ |-|+|+|| |||--|||    |++|++++++++||++||+||+|-|
Sbjct 1720          ACTATTGGCAAT-AAGA-C-CTTTACAACAGTTTTT--A--------CT--GA-TG-GTG

Query 1654          CTCGCGCGGGCCGGCTGACCGCC-ACAGTAAAGGTCTCC-CAGGTC-GATGGGCGGATCG
                    ||| +||  | +++++|+++|| -||+|++++|| |   -||+|| -|+|+| | |+|||
Sbjct 1763          CTCA-GCTAGA-----G---GCTAAC-G----GGCCGGAGCA-GTATG-T-GCCTG-TCG

Query 1711          ATTGCGAGACCCTTCTTGGTAAC-A--AAACCTTTCGCACGTCGT-T----C-G--TT-G
                     ||++++|++++ +|  ||++ |-|--|||+|| | ||+|| || - ----|-|--||-|
Sbjct 1804          TTT----G----A-CCCGG--CCAAGCAAA-CTATGGC-CGCCGGCCCGCACAGTCTTAG

Query 1759          ACGGGGCGGTCTTAGAGACCAATGGCC--CAGAGC-----GCCA-CAATCTCTCCTTC--
                    +| ++ + |+||| || | |++|+|| --|++++|-----|   -|  | ||||   |--
Sbjct 1850          -CT--A-TG-CTTTGACATC--T-GCGGGC----CTTGAGGTGCGCGTTGTCTCTGCCGG

Query 1809          GATGCC-AGTCAGAGCACTAT-GGCCGCTGGCCCTTTCA--GTCTCAC--CTATGCCGCC
                    | |   - || ||+|++|| |-   |+| +++++| +| --|+ | +|--|+  +|| ||
Sbjct 1899          GCTTGATTGTAAG-G--CTGTATTTC-CA-----TC-CGGGG-TTG-CAAC-CC-CCACC

Query 1860          -CCTCTGCAGCTGGGCTGGAGGTGCGCTATGTTGCTGCCGGGCTT---G-AC--CATCGG
                     || |||  |+ || ||  +| + +++| |  | | ||   |+| ---|- |--|++|| 
Sbjct 1945          ACCCCTGGTG-AGGTCTCC-GC-T---TTTTGTTCAGCTTTG-TACAGGTTCAAC--CGT

Query 1913          -GCGGTTTTTGCCC--C-C-GGTGTTTCACCCCGGTCAGCCCCCGGCGAGGTTACCGCCT
                    -|+ |+++||   |--|-|- +  +||+|    ||   ++ ++++++| ||++     |+
Sbjct 1996          TG-TG---TTCAGCGGCACTC-CC-TT-ATTGGGGGTT--T------GTGG--TATTAC-

Query 1969          TCTGCTCTGCCCTATACAGG--T-TTAACCGTGAGGCCCAG--CGCCATTCGCT-GATCG
                     |||+   | |  || ++||--|-||  |      +  |  -- ||||| |+||-|  ++
Sbjct 2038          CCTG-AGGGGCTAATT--GGCTTGTTTCCGCCATT-TGCTCCCGGCCATAC-CTGGGA--

Query 2023          GTAA--CTTATGGTTCCA--TCCT-GAGGGA-CTCATTGGCCTCTTCGC-C-C-CGTTTT
                    || |--|++|++ | || --|+ |-||| ||-| |+++++|||||   |-|-|-| |  |
Sbjct 2091          GTCAGCC--A--ATCCCTTCT-GTGGAGAGAGCAC-----CCTCTATACTCGCACCTGGT

Query 2074          CGCC--CGGGCATGTTTGGGAGTCGGCTAATCCATTCTG--TGGCGA---GAG-CACACT
                    ||  --|||||+++++|+++++||+ ||| ++++|| | --|  | |---|||-||| | 
Sbjct 2141          CGGTGTCGGGC-----T-----TC-TCTAG----TTGTTTTTCTCCACCCGAGCCACCCG

Query 2126          TTACACCC-G---TA-C-T-TGGTC-GGAGGTTGATGCCGTCTCTAGTCCAGCCCGGCC-
                    +++| +||-|---||-|-|-|  | - ||||||||  ++++++|+|++|| | ++||| -
Sbjct 2185          ---CT-CCAGAACTATCATCTCCTGTTGAGGTTGACA------C-A--CCTGT--GGCTG

Query 2176          -T---G----A----C--TTAGGTTTTATGT--CTGAGCCTTCTATACCTAGTA-GGG-C
                    -|---|----|----|--  |  |     ||--|  |+++  ||  |+ |++  - | -|
Sbjct 2231          TTGGCGTTCCATCCCCAGCCACTTCGGCAGTACCCCA---ACCTTCA-GT--CCCTGAAC

Query 2218          -CGCCACGCCTACCCTGGCGG-CCC-CTCTACCCCCCCCTGCACCGGACCCTTCCCCCCC
                    - ||| ||||+| +|+| |||-  |- || |   ++|  |||  |+ ++|| ++ ++++|
Sbjct 2285          AGGCCGCGCC-AT-C-GCCGGATTCGGTCGATGG--CGGTGCTGC-T--CCG--G----C

Query 2276          TCCCTCTGCCCCGGCGCTTGCTGAGCCGGCTTCTGGCGCTACCGCCGGGGCCC-CGGC--
                    +||| ||| ++++|| | |+||+|++| + ++| ++++|++||+|||| ||| -|+||--
Sbjct 2330          -CCCACTGA----GCACCT-CT-A--CT-A--CA----C--CC-CCGGTGCCAGC-GCAG

Query 2333          CA--TAACTCA-CCAGACGGCCCGGCACCGCCGCCTGCT-CTT--CACCTACCCGGATGG
                    ||--|||| ||-||| +| | | ++|+||| || | | |-|||--||||||||| |||||
Sbjct 2371          CACGTAACCCACCCAT-CTGGCT--C-CCGTCGGCGGTTACTTCACACCTACCCTGATGG

Query 2387          CTCT-AAG-GTATTCGCCGGCTCGCTGTTCGAGTC-GACATGCACGTGGCTCGTTAACGC
                    ||| -|||-|||| | ++||||| || || |||||-|| +|| || ||| | ||||| ||
Sbjct 2427          CTCAAAAGTGTATGCT--GGCTCCCTTTTTGAGTCTGAG-TGTACTTGGTTAGTTAATGC

Query 2444          GTCTAATG-TTGACCACCGCCCTGGCGGCGGGCTTTGCCATGCATTTTACCAAAGGTACC
                     || ||| -| | +|||||||| || ||||| |||||||| |||||||||||| ||| ||
Sbjct 2484          ATCCAATCCTGGT-CACCGCCCCGGTGGCGGCCTTTGCCACGCATTTTACCAACGGTTCC

Query 2503          CCGCCTCCTTTGA---TGCTGCCTCTT-TTGTGA-TG-CGCGAC-GGCGCGGCCGCGTAC
                    | |  || |||||---|||||  |+||-|| || -||-|| |+   ++||||+|+|+|| 
Sbjct 2543          CGGAGTCATTTGACCCTGCTGAGT-TTATTATGTCTGACGGG-TTT--GCGG-C-C-TAT

Query 2556          ACACTA-ACC-CCCCGGCCAATAATTCACGCTGTCGCCCCTGATTATAGGTTGGAACATA
                    ||+|| -|+|-||||| || || || || ||||| |||||||||||| || | |||||||
Sbjct 2596          AC-CTTGA-CACCCCGACCCATTATCCATGCTGTTGCCCCTGATTATCGGGTAGAACATA

Query 2614          ACCCAAAGAGGCTTGAGGCTGCTTATCGGGAAACTTGCTCCCG-CCTCGGCACCGCTGCA
                    |||| |||||||| |||||||| ||||| || || || |||||-| | ||+|| ||||| 
Sbjct 2654          ACCCTAAGAGGCTCGAGGCTGCCTATCGAGAGACGTGTTCCCGTCGTGGG-ACGGCTGCT

Query 2673          TACCCGCT-CCTCGGGACCGGCATATACCAGGTG-CCGATCGGCCCCAGTTTTGACGCCT
                    || ||  |-| | | |+|||| ||||||  ||||-||| | |||  +|| ||||| ||||
Sbjct 2713          TATCCCTTGCTTGGCG-CCGGTATATACAGGGTGCCCGTTGGGCTG-AGCTTTGATGCCT

Query 2731          GGGAGCGGAACCACCGCCCCGGGGATGAGTTGTACCTTCCTGAGCTTGCTGCC-AGATGG
                    ||||||| |||||||| ||||||||||||||||||||  ||||||  |||   -  +|||
Sbjct 2771          GGGAGCGTAACCACCGACCCGGGGATGAGTTGTACCTGACTGAGCCGGCTATAGCT-TGG

Query 2790          TTTGAGGCCAATAGGCCGACCCG-CCCGACTCTCACTATAACTGAGGATGTTGCACGGAC
                    || ||||||||  | || || | -||||+| || ||||| ||||||||    ||||| ||
Sbjct 2830          TTCGAGGCCAACCGACCTACTCTCCCCG-CGCTTACTATTACTGAGGACACAGCACGAAC

Query 2849          AGCGAATCTGGCCATCGAGCTTGACTCAGCCACAGATGTCGGCCGGGCCTGTGCCGGCTG
                    |||||| |||||  | ||||| || |||||||| || |||||| |||| |||||||||||
Sbjct 2889          AGCGAACCTGGCTCTTGAGCTAGATTCAGCCACTGAGGTCGGCAGGGCGTGTGCCGGCTG

Query 2909          TCGGGTCACCCCCGGCGTTGTTCAGTACCAGTTTACTGCAGGTGTGCCTGGATCCGGCAA
                    ||| |||   || || ||||| || |||||||| || |||||||| ||||| ||||||||
Sbjct 2949          TCGTGTCGAGCCGGGTGTTGTCCATTACCAGTTCACAGCAGGTGTCCCTGGCTCCGGCAA

Query 2969          GTCCCGCTCTA-TCACCCAAGCCGATGTGGACGTTGTCGTGGTCCCGACGCGTGAGTTGC
                    ||| || || |-||| |   |+||| || ||||| || ||||| || || ||||||||||
Sbjct 3009          GTCACGGTCAATTCAGCAGGG-CGAGGTAGACGTCGTAGTGGTGCCAACCCGTGAGTTGC

Query 3028          GTAATGCCTGGCGCCGTCGCGGCTTTGCTGCTTTTACCCCGCATACTGCCGCCAGAGTCA
                    ||||  | ||||| || ||||| ||||| |||| ||| || || || || ||| | || |
Sbjct 3068          GTAACTCGTGGCGGCGCCGCGGGTTTGCAGCTTATACACCACACACCGCGGCCCGTGTTA

Query 3087          -CCCAGGGGCGCCGGGTTGTCATTGATGAGGCTCCATCCCTCCCCCCTCACCTGC-TGCT
                    -|   || +||  ||||||| ||||| ||||| || || || || || ||  | |-| +|
Sbjct 3128          CCTGTGGC-CGTAGGGTTGTTATTGACGAGGCCCCGTCGCTTCCACCACATTTACTTT-T

Query 3146          GCTCCACATGCAGCG-GGC-CGCCACCGTCCACCTTCTTGGCGACCCGAACCAGATCCCA
                    ||| || ||||||||-| |-|| | ++|| || || ||||||||||| ||||| ||||| 
Sbjct 3186          GCTGCATATGCAGCGAGCCTCGTCG--GTTCATCTCCTTGGCGACCCCAACCAAATCCCT

Query 3204          GCCATCGACTTTGAGCACGCTGGGCTCGTCCCCGCCATCAGGCCCGACTTAGGCCCCACC
                    || ||||| |||||||| ||||| |||||||| || ||| |||| ||  | | +|||| |
Sbjct 3244          GCTATCGATTTTGAGCATGCTGGCCTCGTCCCGGCGATCCGGCCTGAGCTTGT-CCCAAC

Query 3264          TTCCTGGTGGCATGTTACCCATCGCTGGCCTGCGGATGTATGCGAGCTCATCCGTGGTGC
                        ||||||||  |||| ||| | || ||||||||||| || ||||| ||||| || ||
Sbjct 3303          AAAGTGGTGGCACCTTACTCATAGGTGTCCTGCGGATGTTTGTGAGCTAATCCGCGGCGC

Query 3323          ATACCCCATGATCCAGACCACTAGCCGGGTTCTCCGTTCGTTGTTCTGGGGTGAGCCTGC
                     ||||| | |||||||||  | ||||| |||||||| ||  |||||||||| |||||  |
Sbjct 3363          GTACCCAAAGATCCAGACGGCGAGCCGTGTTCTCCGCTCCCTGTTCTGGGGGGAGCCCCC

Query 3383          CGTCGGGCAGAAACTAGTGTTCACCCAGGCGGCCAAGCCCGCCAACCCCGGCTCAGTGAC
                    |||||| || ||||||||||| || |||||||| ||| |||||||||||||  || | ||
Sbjct 3423          CGTCGGCCAAAAACTAGTGTTTACTCAGGCGGCGAAGGCCGCCAACCCCGGTGCAATTAC

Query 3443          GGTCCACGAGGCGCAGGGCGCTACCTACACGGAGACCACTATTATTGCCACAGCAGATGC
                     ||||||||||| ||||| ||||| |  || ||||| ||||||||||| || || |||||
Sbjct 3483          AGTCCACGAGGCCCAGGGTGCTACATTTACTGAGACTACTATTATTGCAACGGCTGATGC

Query 3503          CCGGGGCCTTATTCAGTCGTCTCGGGCTCATGCCATTGTTGCTCTGACGCGCCACACTGA
                    ||| || || |||||||| ||  |||| || || ||||| || ||||| |||||||| ||
Sbjct 3543          CCGCGGGCTGATTCAGTCCTCCAGGGCCCACGCTATTGTGGCCCTGACTCGCCACACAGA

Query 3563          GAAGTGCGTCATCATTGACGCACCAGGC-CTGCTTCGCGAGGTGGGCATCTCCGATGCAA
                    ||| || ||  || |||||||+|| || -|| ||||| ||||| ||||| || ||||| |
Sbjct 3603          GAAATGTGTGGTCGTTGACGC-CCCGGGGCTTCTTCGTGAGGTTGGCATTTCAGATGCCA

Query 3622          TCGTTAATAACTTTTTCCTCGCTGGTGGCGAAATTGGTCACCAGCGCCCATCAGTTATTC
                    | |||||||||||||||||  |||| ||| |  ||||||| || ||||||||||| || |
Sbjct 3662          TTGTTAATAACTTTTTCCTTTCTGGCGGCCAGGTTGGTCAGCACCGCCCATCAGTCATAC

Query 3682          CCCGTGGCAACCCTGACGCCAATGTTGACACCCTGGCTGCCTTCCCGCCGTCTTGCCAGA
                    | |||||||    |||   |||||||| ||| || | ||| || || || ||||| ||  
Sbjct 3722          CTCGTGGCACTGTTGATAGCAATGTTGCCACGCTTGATGCATTTCCACCTTCTTGTCAAT

Query 3742          TTAGTGCCTTC-CATCAGTTGGCTGAGGAGCTTGGCCACAGACCTGTCCCTGTTGCAGCT
                    |||| |||+| -|| ||| | || ||||||||||| ||  | || | |||  |||| || 
Sbjct 3782          TTAGCGCC-TATCACCAGCTTGCAGAGGAGCTTGGTCATCGGCCGGCCCCGATTGCCGCC

Query 3801          GTTCTACCACCCTGCCCCGAGCTCGAACAGGGCCTTCTCTACCTGCCCCAGGAGCTCACC
                    ||||| || || || || |||||||| || ||| | |||||  |||||||||| || |||
Sbjct 3841          GTTCTGCCCCCTTGTCCGGAGCTCGAGCAAGGCTTACTCTATATGCCCCAGGAACTGACC

Query 3861          ACCTGTGATAGTGTCGTAACATTTGAATTAACAGACATTGTGCACTGCCGCATGGCCGCC
                    || |  ||||||||  | ||||| ||| | ||||||||||| ||||| || ||||| || 
Sbjct 3901          ACGTCCGATAGTGTGCTCACATTCGAACTTACAGACATTGTACACTGTCGTATGGCGGCA

Query 3921          CCGAGCCAGCGCAAGGCCGTGCTGTCCACACTCGTGGGCCGCTACGGCGGTCGCACAAAG
                    || || |||||||| || || ||||| || || || ||| | |||||| | || || |||
Sbjct 3961          CCTAGTCAGCGCAAAGCAGTCCTGTCGACCCTTGTCGGCAGGTACGGCCGCCGTACGAAG

Query 3981          CTC--TACAATGCTTCCCACTCTGATGTTCGCGA--CTCTCTCGCCCGTTTTATCCCGGC
                     | --|+ ||+||| | ||| | |||||||| | --| ||||+| |  ||| +|||| | 
Sbjct 4021          TTGTAT-GAA-GCTGCTCACACGGATGTTCGTGGGTCCCTCT-GTCATTTTC-TCCCCGA

Query 4036          -CATTGGCCCCGTACAG-GTTACAACTTGTGAATTGTACGAGCTAGTGGAGGCCATGGTC
                    -|+| |||||| |+|||-||||| || || ||  | || ||||| || ||||| ||||| 
Sbjct 4077          GC-TCGGCCCCAT-CAGCGTTACTACCTGCGAGCTTTATGAGCTTGTTGAGGCTATGGTG

Query 4095          GAGAAGGGCCAGGATGGCTCCGCCGTCCTTGAGCTTGATCTTTGCAACCGTGACGTGTCC
                    |||||||| ||||||||||| || ||| | ||||||||||| |||| |||||| ||||| 
Sbjct 4135          GAGAAGGGTCAGGATGGCTCTGCAGTCTTGGAGCTTGATCTATGCAGCCGTGATGTGTCA

Query 4155          AGGATCACCTTCTTCCAGAAAGATTGTAACAAGTTCACCACAGGTGAGACCATTGCCCAT
                     | || || ||||||||||| || ||||| || ||||| ||||| ||||| || || || 
Sbjct 4195          CGTATAACATTCTTCCAGAAGGACTGTAATAAATTCACAACAGGCGAGACAATAGCGCAC

Query 4215          GGTAAAGTGGGCCAGGGCATCTCGGCCTGGAGCAAGACCTTCTGCGCCCTCTTTGGCCCT
                    |||||||| || ||||| || || || |||||||||||||| || ||||| |||||||| 
Sbjct 4255          GGTAAAGTTGGGCAGGGGATATCTGCGTGGAGCAAGACCTTTTGTGCCCTGTTTGGCCCA

Query 4275          TGGTTCCGCGCTATTGAGAAGGCTATTCTGGC--C-CTGCT--CCCTCAGGGTGTGTTTT
                    ||||||||||||||||||||||  ||||| ||--|-||++|--|||| |+++||| ||||
Sbjct 4315          TGGTTCCGCGCTATTGAGAAGGAGATTCTTGCGGCGCT--TGCCCCTAA---TGTATTTT

Query 4330          ACGGTGATGCCTTTGATGACACCGTCTTCTCGGCGGCTGTGGCCGCGCAGCAAAGGCA-T
                    | |||||||| | ||| || || || ||  | || ||||| |||| |   | +|||| -|
Sbjct 4370          ATGGTGATGCATATGAAGATACAGTTTTGGCCGCCGCTGTCGCCGGGGCCCC-AGGCTGT

Query 4387          CCATGGTGTTTGAGAATGACTTTTCTGAGTTTGACTCCACCCAGAATAACTTTTCTCTGG
                     +|+||| ||||||||||| || |||||||||||   |||||| ||||||||||| || |
Sbjct 4429          A-A-GGTTTTTGAGAATGATTTCTCTGAGTTTGATAGCACCCAAAATAACTTTTCACTCG

Query 4447          GTCTAGAGTGT-GCTATTATGGAGGAGTGTGGGATGCCGCAGTGGCTCATCCGCCTGTAT
                    | || ||||| -  +|| |||||||| ||||| |||||||||||| | ||||| || |||
Sbjct 4487          GACTGGAGTGCATA-ATCATGGAGGAATGTGGCATGCCGCAGTGGATGATCCGACTTTAT

Query 4506          CACCTTATAAGGTCTGCGTGGATCTTGCAGGCCCCGAAGGAGTCTCTGCGAGGGTTTTGG
                    || ||| |  | || || ||| || ||||||| || |||||||| ||||| ||||| |||
Sbjct 4546          CATCTTGTTCGCTCCGCCTGGGTCCTGCAGGCTCCCAAGGAGTCCCTGCGGGGGTTCTGG

Query 4566          AAGAAACACTCCGGTGAGCCCGGCACTCTTCTATGGAATACTGTCTGGAATATGGCCGTT
                    ||||| ||||| || ||||| |||||||| || ||||| ||||||||||| ||||| |||
Sbjct 4606          AAGAAGCACTCGGGCGAGCCTGGCACTCTGCTCTGGAACACTGTCTGGAACATGGCGGTT

Query 4626          ATTACCCACTGTTATGACTTCCGCGAT-TTTCAGGTGGCTGCCTTTAAAGGTGATGATTC
                    ||| | || |||||||| ||||| || -|  +|||| || || |||||||| ||||| ||
Sbjct 4666          ATTGCGCATTGTTATGAATTCCGTGACCTAA-AGGTCGCGGCATTTAAAGGAGATGACTC

Query 4685          GA-TAGTGCTTTGCAGTGAGTATCGTCAGAGTC-CAGGA-GCTGCTG-TCCTGATCGCCG
                    +|-| ||||| || ||||| || || ||||| |-||++|-|| ||||-|+|| |||||||
Sbjct 4724          -AGTTGTGCTCTGTAGTGACTACCGGCAGAGCCGCA--ACGCCGCTGCT-CTAATCGCCG

Query 4741          GCTGTG-GGCTTG-AAGTTGAAGGTAGA-TTTCCGCCCGATCGGTTTGTATGCAGGTGTT
                    |+|+||-|| |||-|| ||+||||| ||-|||  |||   | || +||||||| ||||||
Sbjct 4781          G-T-TGCGGGTTGAAACTT-AAGGTGGATTTTAGGCCTATTGGGC-TGTATGCTGGTGTT

Query 4797          GTGGTGGCCCCCGGCCTTGGCGCGCTCCCTGATGTTGTGCGCTTCGCCGGCCGGCT-TAC
                    || |||||||| ||||| ||  | ||||||||||| ||  | ||||| || |||||-|+|
Sbjct 4837          GTTGTGGCCCCGGGCCTCGGGACCCTCCCTGATGTCGTTAGGTTCGCTGGGCGGCTCT-C

Query 4856          CGAGAAGAA-TTGGGGCCCTGGC-CCTGAGCGGGCGGAGCAGCTCCGCCT---CGCTGTT
                     ||||| ||-| |||||| +|| -| +||| ||||||| ||||| || ||---||+| +|
Sbjct 4896          AGAGAAAAACTGGGGGCCG-GGTTCA-GAGAGGGCGGAACAGCTACGGCTGGCCG-TC-T

Query 4911          AGTGATTTCCTCCGCAAGCTCACGAATGTAGCTCAGATGTGTGTGGATGTTGTTTCCCGT
                    +||||||| || || ||| | |||||||| |||||| | ||||||||||||||||| |  
Sbjct 4951          -GTGATTTTCTGCGAAAGTTAACGAATGTGGCTCAGGTCTGTGTGGATGTTGTTTCGCAG

Query 4971          GTTTATGGGGTTTCCCCTGGACTCGTTCATAACCTGATTGGCATGCTACAGGCTGTTGCT
                    |||||||| ||   ||| ||  | || |||||||||||||| ||||| ||| |  |||||
Sbjct 5011          GTTTATGGTGTCAGCCCCGGTTTAGTACATAACCTGATTGGAATGCTCCAGACCATTGCT

Query 5031          GATGGCAAGGCACA-TTTCACTGAGTCAGTAAAACCAGTGCTCGA-CTTGACAAATTCAA
                    ||||| ||||| ||-|||+|||||  |||| ||||| || || ||-|||+|| |  || |
Sbjct 5071          GATGGTAAGGCGCACTTT-ACTGAAACAGTCAAACCCGTCCTTGATCTT-ACTAGCTCTA

Query 5089          TCTTGTGT--CGGGTGGAATGAATAACATG-TCTTTTGCTGCGCCCATGGGTTCGCGACC
                    ++|| | |--||||||||||||||||||||-|||||||||  |  |||||    || |||
Sbjct 5128          --TTATATACCGGGTGGAATGAATAACATGTTCTTTTGCTCTGTGCATGGAGATGCCACC

Query 5146          ATGCGCCCTCGGCCTATTTTGTTGCTGCTCCTCATGTTTTTGCCTATGCTGCCCGCGCCA
                    |||||| ||||| || || |||| |||||| || || || ||||||||||||||||||||
Sbjct 5187          ATGCGCTCTCGGGCTCTTCTGTTTCTGCTCTTCGTGCTTCTGCCTATGCTGCCCGCGCCA

Query 5206          CCGCCCGGTCAGCCGTCTGGCCGCCGTCGTGGGCGGCGCAGCGGCGGTTCCGGCGGTGGT
                    ||| ||||||||||||||||||| || || |||||||||||||||||| |||||||||||
Sbjct 5247          CCGGCCGGTCAGCCGTCTGGCCGTCGCCGCGGGCGGCGCAGCGGCGGTGCCGGCGGTGGT

Query 5266          TTCTGGGGTGACCGGGTTGATTCTCAGCCCTTCGCAATCCCCTATATTCATCCAACCAAC
                    |||||||||||||||||||||||||||||||||||  |||||||||||||||||||||||
Sbjct 5307          TTCTGGGGTGACCGGGTTGATTCTCAGCCCTTCGCCCTCCCCTATATTCATCCAACCAAC

Query 5326          CCCTTCGC-CCCCGATG-TCACC-GCTGCGGCCGGGGCTGGACCTCGTGTTCGCCAACCC
                    ||||||||- |+ ||+ -|+|||- | || |||||| ||||| ||||   ||| || || 
Sbjct 5367          CCCTTCGCATC-TGA-CAT-ACCAACCGCAGCCGGGTCTGGAGCTCGCCCTCGGCAGCCG

Query 5383          GCCCGACCACTCGGCTCCGCTTGGCGTGACCAGGCCCAGCGCCCCGCCG-TTGCCTCACG
                    ||||| ||||||||||||||||||||||||||| |||||||||||||||-||+|| | ||
Sbjct 5424          GCCCGTCCACTCGGCTCCGCTTGGCGTGACCAGTCCCAGCGCCCCGCCGCTT-CCGCCCG

Query 5442          TCGTAGACCTACCACAGCTGGGGCCGCGCCGCTAACCGCGGTCGCTCCGGCCCATGACAC
                     ||| || || || ||||||||||  ||||||| || || || || ||||||| ||| ||
Sbjct 5483          CCGTCGATCTGCCCCAGCTGGGGCTTCGCCGCTGACTGCTGTGGCCCCGGCCCCTGATAC

Query 5502          CCCGCCAGTGCCTGATGTCGACTCCCGCGGCGCCATCTTGCGCCGGCAGTATAACCTATC
                    | | || ||||| || || |||||||||||||| ||  | ||||| |||||||| |||||
Sbjct 5543          CGCCCCTGTGCCCGACGTTGACTCCCGCGGCGCTATACTACGCCGCCAGTATAATCTATC

Query 5562          AACATCTCCCCTTACCTCTTCCGTGGCCACCGGCACTAACCTGGTTCTT-TATGCCGCCC
                    |||||| || ||||| ||| || | || || ||||| || ||+  | ||-||||| || |
Sbjct 5603          AACATCCCCGCTTACGTCTACCATCGCTACTGGCACCAATCT-TGTTTTATATGCTGCTC

Query 5621          CTCTTAGTCCGCTTT--TACCCCTTCAGGACGGCACCAATACCCATATAATGGCCACGGA
                    | || ||+|| +| |--| || ||||| || || || || || ||||| |||||||| ||
Sbjct 5662          CCCTGAG-CCC-TCTGCTTCCGCTTCAAGATGGGACTAACACTCATATTATGGCCACTGA

Query 5679          AGCTTCTAATTATGCCCAGTACCGGGTTGCCCGTGCCACAATCCGTTACCGCCCGCTGGT
                    ||| || ||||| ||||||||||| |||| ||||||||| ||||| || ||||| || ||
Sbjct 5720          AGCATCAAATTACGCCCAGTACCGCGTTGTCCGTGCCACCATCCGGTATCGCCCACTTGT

Query 5739          CCCCAATGCTGTCGGCGGTTACGCCATCTCCATCTCATTCTGGCCACAGACCACCACCAC
                     || || ||||| ||||| ||||| || || || || |||||||| ||||| || || ||
Sbjct 5780          GCCGAACGCTGTTGGCGGGTACGCTATATCTATTTCTTTCTGGCCCCAGACTACAACTAC

Query 5799          CCCGACGTCCGTTGATATGAATTCAATAACCTCGACGGATGTTCGTATT-TTAGTCCAGC
                    |||||| || || ||||||||||| || ||||| || |||||||| |||-||+|| ||||
Sbjct 5840          CCCGACATCTGTCGATATGAATTCTATTACCTCTACTGATGTTCGGATTCTT-GTTCAGC

Query 5858          CCGGCATAGCCTCTGAGCTTGTGATCCCAAGTGAGCGCCTACACTATCGTAACCAAGGCT
                    | || || ||||| ||||||||||| || ||||||||||| ||||| || || || ||||
Sbjct 5899          CTGGTATCGCCTCCGAGCTTGTGATTCCCAGTGAGCGCCTGCACTACCGCAATCAGGGCT

Query 5918          GGCGCTCCGTCGAGACCTCTGGGGTGGCTGAGGAGGAGGCTACCTCTGGTCTTGTTATGC
                    ||||||| || ||||||||||| || || ||||||||||| ||||| || ||||||||||
Sbjct 5959          GGCGCTCGGTTGAGACCTCTGGTGTCGCGGAGGAGGAGGCGACCTCCGGCCTTGTTATGC

Query 5978          TTTGCATACATGGCTCAC-TCGTAAATTCCTATACTAATACACCCTATACCGGTGCCCTC
                    | ||||| ||||| ||||-|+|| || || || ||||||||||| ||||| |||||++||
Sbjct 6019          TCTGCATCCATGGATCACCT-GTGAACTCTTACACTAATACACCTTATACTGGTGC--TC

Query 6037          -GGGCTGT-TGGACTTTGCCCTTGAGCTTGAGTTTCGCAACCTTACCCCCGGTAACACCA
                    - ||||  -| || || || ||||| |||||||| |||||  | || ||||||||||| |
Sbjct 6076          TTGGCTTGCTCGATTTCGCACTTGAACTTGAGTTCCGCAATTTGACACCCGGTAACACGA

Query 6095          ATACGCGGGTCTCCCGTTATTCCAGCACTGCTCGCCACCGCCTTCGTCGCGGTGCGGACG
                    ||||||| || ||||||||||| || |  || ||||||   || ||||| ||  | ||||
Sbjct 6136          ATACGCGCGTTTCCCGTTATTCGAGTAGCGCGCGCCACAAGCTACGTCGTGGGCCCGACG

Query 6155          GGACTGCCGAGCTCACCACCACGGCTGCTACCCGCTTTATGAAGGACCTCTATTTT-ACT
                    | ||||| ||||| |||||||| |||||||| || |||||||| || ||+|   ||-|| 
Sbjct 6196          GTACTGCTGAGCTAACCACCACTGCTGCTACACGGTTTATGAAAGATCT-TCACTTCACA

Query 6214          AGTACTAATGGTGTCGGTGAGATCGGCCGCGGGATAGCCCTCACCCTGTTCAACCTTGCT
                     | || |||||||| |||||| |||| ||||| ||||| || || ||||| || ||||||
Sbjct 6255          GGGACCAATGGTGTTGGTGAGGTCGGTCGCGGTATAGCGCTAACTCTGTTTAATCTTGCT

Query 6274          GACACTCTGCTTGGCGGCCTGCCGACAGAATTGATTTCGTCGGCTGGTGGCCAGCTGTTC
                    ||||| || || ||||| || ||||||||||||||||||||||||||||||||||| || 
Sbjct 6315          GACACGCTTCTCGGCGGGCTCCCGACAGAATTGATTTCGTCGGCTGGTGGCCAGCTATTT

Query 6334          TACTCCCGTCCCGTTGTCTCAGCCAATGGCGAGCCGACTGTTAAGTTGT-ATACATCTGT
                    ||||| || ||||| ||||||||||||||||||||||| || |||+  |-| || || ||
Sbjct 6375          TACTCTCGCCCCGTCGTCTCAGCCAATGGCGAGCCGACAGTGAAG-CTTTACACTTCAGT

Query 6393          AGAGAATGCTCAGCAGGATAAGGGTATTGC-AATCCCGCATGACATTGACCTCGGAGAAT
                     ||||| || ||||||||||||||||| ||-| |||+ ||||| || ||||| || || |
Sbjct 6434          CGAGAACGCCCAGCAGGATAAGGGTATAGCTATTCC-ACATGATATCGACCTTGGTGAGT

Query 6452          CTCGTGTGGTTATTCAGGATTATGATAACCAACATGAACAAGATCGGCCGACGCCTTCTC
                    |||| || ||||| |||||||| |||||||| ||||| || || || || || || ||||
Sbjct 6493          CTCGAGTTGTTATCCAGGATTACGATAACCAGCATGAGCAGGACCGTCCCACCCCGTCTC

Query 6512          CAGCCCCATCGCGCCCTTTCTCTGTCCTTCGAGCTAATGATGTGCTTTGGCTCTCTCTCA
                    ||||||| || |||||||| |||||||| || |||||||||||||||||||| || || |
Sbjct 6553          CAGCCCCTTCCCGCCCTTTTTCTGTCCTCCGCGCTAATGATGTGCTTTGGCTTTCACTTA

Query 6572          CCGCTGCCGAGTATGACCAGTCCACTTATGGCTCTTCGACTGG-CCCAGTTTATGTTTCT
                    | ||||| |||||||| ||| | |||||||| ||||| |||  -|| |+| ||||| |||
Sbjct 6613          CAGCTGCTGAGTATGATCAGACTACTTATGGTTCTTCCACTAATCCTA-TGTATGTCTCT

Query 6631          GACTCTGTGACCTTGGTTAATGTTGCGACCGGCGCGCAGGCCG-TTGCCCGGTCGCTCGA
                    ||  ||||||| || || ||||| ||||| || || ||||+ |-|  | || || || ||
Sbjct 6672          GATACTGTGACATTTGTCAATGTGGCGACTGGTGCTCAGG-GGGTCTCTCGCTCTCTGGA

Query 6690          TTGGACCAAGGTCACACTTGACGGTCGCCCCCTCTCCACCATCCAGCAGTACTCGAAGAC
                     ||| | || ||||| ||||| || || || ||  | || |||||||||||||| |||||
Sbjct 6731          CTGGTCTAAAGTCACCCTTGATGGGCGTCCACTTACTACTATCCAGCAGTACTCTAAGAC

Query 6750          CTTCTTTGTCCTGCCGCTCCGCGGTAAGCTCTCTTTCTGGGAGGCAGGCACAACTAAAGC
                    ||||||||| ||||| ||||| || |||||||||||||||||||| ||||| ||||| ||
Sbjct 6791          CTTCTTTGTTCTGCCCCTCCGTGGCAAGCTCTCTTTCTGGGAGGCTGGCACCACTAAGGC

Query 6810          CGGGTACCCTTATAATTATAACACCACTGCTAGCGACCAACTGCTTG-TCGAGAATGCCG
                    ||| ||||||||||||||||| |||||||| || |||||+   ||||-| || ||||| |
Sbjct 6851          CGGCTACCCTTATAATTATAATACCACTGCCAGTGACCA-GATCTTGATTGAAAATGCAG

Query 6869          CCGGGCACCGGGT-CGCTATTTCCACTTACACCACTAGCCTGGGTGCT-GGTCCC-GTCT
                    |||| ||||| ||- |+||| || || ||||| ||||  ||+ |+|||- | |||-|| |
Sbjct 6910          CCGGTCACCGTGTTTG-TATCTCAACCTACACTACTAATCT-TG-GCTCTGGCCCTGTTT

Query 6926          CCATTTCTGCGGTTGCCGTTT-TAGCCCCCCACTCTGCGCTAGCATTGCTT--GAGGATA
                    | |||||| | || |  ||+ -| || || || |||||||| ||+ +||||--||||| |
Sbjct 6967          CTATTTCTTCTGTCGGTGT-CCTTGCACCTCATTCTGCGCTGGC-C-GCTTTAGAGGACA

Query 6983          CCTTGGACTACCCTGCCCGCGCCCATACTTTTGATGATTTCTGCCCAGAGTGCCGCCCCC
                    |  | || |||||||| |||||||| || ||||||||||||||||| ||||||||  | |
Sbjct 7024          CTGTTGATTACCCTGCTCGCGCCCACACCTTTGATGATTTCTGCCCTGAGTGCCGTACAC

Query 7043          TTGGCCTTCAGGGCTGCGCTTTCCAGTCTACTGTCGCTGAGCTTCAGCGCCTTAAGATGA
                    | |||||||||||||| ||||| ||||| ||||| |||||||| ||||||||||| ||||
Sbjct 7084          TCGGCCTTCAGGGCTGTGCTTTTCAGTCAACTGTTGCTGAGCTGCAGCGCCTTAAAATGA

Query 7103          AGGTGGGTAAAACTCGGGAGT-TGTAGTTTATT-TGCTTGTGCCC-CCCTTCTT-TCTGT
                    ||||||||||||| |||||||-|+|  ||||||-|||||||+ ||- |||||| -| |||
Sbjct 7144          AGGTGGGTAAAACCCGGGAGTAT-TGATTTATTGTGCTTGT-ACCTTCCTTCTGATTTGT

Query 7159          TGCTT--ATTTCTCAT-TTCTGCGTTCCGCGCTCCCTGAAAAAAAAAAAAA
                    | |||--|||||+| |-||||||||| ||||||||||| ||||||||||||
Sbjct 7202          TTCTTTTATTTC-CTTCTTCTGCGTTTCGCGCTCCCTGGAAAAAAAAAAAA
