# Supplementary material for: Pairwise Heuristic Sequence Alignment Algorithm Based on Deep Reinforcement Learning
Source: IEEE Open J Eng Med Biol. 2021 Jan 29;2:36–43. doi: 10.1109/OJEMB.2021.3055424 (PMC8901008; doi:10.1109/OJEMB.2021.3055424)
Supplement: Three supplementary materials are attached to the submitted manuscript. First, we offer the detailed process of the DQNalign in Supplementary material S1. Then, the additional figures and tables are listed in the Supplementary material S2. Finally, the alignment results of the DQNalign are attached  [file ojemb-3055424-mm.zip › OJEMB-3055424-MM/10022021082020_DQNalignOJEMB20210126SupplementaryS3/Supplementary S3/HEV_DDDQN/result20200712173946_0_34.txt]

DQNalign Project v1.0
Pairwise alignment algorithm with deep reinforcement learning based heuristic alignment agent
Sequence 1 : HEV_0, length : 7207
Sequence 2 : HEV_34, length : 7250

Alignment results:
Exact matches: 4915
Gaps: 1242

Query 0             AGGCAGACCACATATGTGGTCGATGCCATGGAGGCCCATCAG-TT-TATTAAGGCTCCT-
                    |  |  +++| +|| +++ | |||||     + |+ +++|||-||-| ||  ||++|||-
Sbjct 157           ATACTT---AT-TAA---CTTGATGCAGCCC-CG-G---CAGCTTGTTTTCCGG--CCTG

Query 56            -GGCA---T---CACTA-CTGCTA---TTGA-GC---AGGCTGCTCTAGCAGCGGCCAAC
                    -||  ---|---  |+|-|++| |--- ++|-||---|+++| | |+|++|++ |+++++
Sbjct 203           AGGTCCTGTGGAATC-ACC--CCATTCA--ACGCGTGA---TCCAC-A--A--TG-----

Query 102           TCTGCCCTGGC-GA-A-TGCTGT--GGTAGTTAGG-C--CTTTTCTCTC-T-CACCAGCA
                    + +|++||++|- |-|-| ||||--|| ++|  ||-|--|++  || ||-|- |   |  
Sbjct 244           -A-G--CT--CGAACAGTACTGTCGGGC--TCGGGCCGGC--CGCTGTCTTGAAGTGGGC

Query 152           GATTGAGAT--CCTCATTAAC---C--T-AATGCAACCCCTCGCCAGC-T-TGTT-TTCC
                    |++ ++++|--||+|++++||---|--|-||++| |+|   |+||| |-|-|+| - |+|
Sbjct 295           G--C----TCACC-C----ACGTTCGATCAA--CGA-CAACC-CCAACGTCT-TGCAT-C

Query 199           GCCCCGAGGTTTTCTGGAATCA---TCCCCCATCCAGCGTGTCA-------TCCATAACG
                    |+|      |||| + +|| ||---  || | +++| +||+ ||-------| |+++|| 
Sbjct 338           G-CTGTT-TTTTTA-A-AACCAGTTGGCCGCG---AT-GT-CCAGCGGTGGTAC---ACT

Query 247           AGCTGGAGCTTTACTGCCGCGC--CCGCT-C-CGGCCGCTGTCTTGGAAATT-GGC-G-C
                    +||+++++   ||++++| |||--||   - -|+| ++++ +|+||      -   - -|
Sbjct 384           -GC-----TCCTA----CCCGCGGCCCTGCAGC-GA----A-C-TGCCGCCGGTCAGCCC

Query 298           --C--CA--TCCCCG-CTCAAT-A----A-ATGATAATCC-TA-ATGTG---GT--C---
                    --|--  --|+||||-||+  |-|----|-||+||++| |-| -| |+|--- |-- ---
Sbjct 428           TTCGTGGCCT-CCCGCCT-GTTGACCGGACAT-AT--TGCTTTGACG-GTTTTTCCGGTT

Query 335           -CACCGCTGCTTCCTCCGCCCTGTTGGGCG--TGATGTTC-AG-CGCTGGTATACTG-CT
                    -||| ++| +||   |||||  |  |||+|--||+ + +|-  -| |+  |  |   -||
Sbjct 482           GCACA--TT-TT-TGCCGCCGAGACGGG-GATTG-C-C-CTCTACTC-ACTGCATGACCT

Query 390           CCCACTCGCGGGCCGGCTGCTAATTGCCGGCGTTCCGCGCTGCGCGGGCTTCCCGCTGCT
                     ++++|++++|||| || |+++|+||  +|+ |   ||| |+ ||  ||  +| |+| +|
Sbjct 531           T----T----GGCCTGCCG---A-TGTT-G-CTGAGGCGAT-GGCCCGCCA-CGG-TA-T

Query 450           GACCGCACT-TACTGCCTCGACGGGTTTTCTGGCTGTA--ACTTTCCCGCCGAGACTGGC
                    ||||   ||-||+++++|++++++|++++|+|||+   --|| +|+||  |  ||   ||
Sbjct 573           GACCCGGCTGTA-----T------G----C-GGC-TCTCCACC-T-CCCTCCTGAGGTGC

Query 507           A--TCGCCCTCTACTCCCTTCATGATATG-T--CAC---CAT-CTG----ATG-TCGCCG
                     --||+||| ||  | ||+|+|| ++|  - --| |---| |-|| ----|||-|+| +|
Sbjct 614           TGCTC-CCCCCTGGTACC-T-ATC--ACACCACCTCGTACCTACTCATCCATGAT-GG-G

Query 553           AGGCCATGT-TCCGCCAT-GGTATGACGCGGC-TCTA-TGCCGCCCTCC-ATCTTCC-GC
                      +|| ||    +|  +|-  ||||| | || -||||-||| |  +| |-| | |  -| 
Sbjct 667           GA-CCGTGCAGT-GAT-TACATATGAGGGGGATTCTAGTGCTGGG-TACAACCATGATGT

Query 606           --CTGAGGTCC-T--GCTGCCCCCTGGCACATATCGCACCGC-ATCGTAT--TTGCTAAT
                    --|+ |++|+|-|--|+|+++ |||||+++||+ ||||+++|-|+|+|| --|| ||  +
Sbjct 723           GTC-CA--T-CTTGCG-T---GCCTGG---AT-CCGCA---CTA-C-TAAGGTTACTGG-

Query 659           TCATGACGGTAGGCGCGTTGTGG-TGA-CGTA-TGAGGGTGATAC----T-AGTGCTG-G
                    +++||||++ |  |   | ||| -|||-||+|-|  ||| | |  ----|-| | +||-|
Sbjct 764           ---TGAC--CAACCCGCTGGTGATTGAGCG-AGTTCGGGCGGTGGGTTGTCACTT-TGTG

Query 710           TTACAACCACGATGT-C-TCCAACTTGC-GCTCCTGGATTAGAACCACCAAGGTTACC--
                    +++++++++|++++|-|-|| ||| +||-|| ||||    +++| | |||| |  +| --
Sbjct 816           ---------C----TCCTTCTAACA-GCTGCACCTGAGCC---ATCGCCAATGCC-CTAT

Query 765           GGAGACCATCCCCTCGTTAT-C-GAGCGGGTTA-G---GG-CCATTGGCT-GCCACTT-T
                    |    ||||  |||||||  -|-|||+| +|||-|---||-||||   +|-|||+|| -|
Sbjct 859           GTGTCCCATATCCTCGTTCCACTGAG-GT-TTACGTTCGGTCCATCTT-TGGCC-CTGGT

Query 815           -GTTCTCT-TG-C---TCACGGCAGCC--C-C--C-CGG--AG------C--CATCA-CC
                    -|||| | -| -|---|  |  | |||--|-|  |   |--| ------ --|+|  -||
Sbjct 913           GGTTCACCATCCCTGTTTCCAACTGCCTGCTCTACTAAGTCAACATTTCATGC-TGTCCC

Query 851           TATGCC-TTAT------G--TT-CCTTACCCCCGGTCTACCGAGGTCTATGTCCGATCGA
                    | ||| - |||------|--||-  |||  ++|||++| |   + +||+ | +|||||  
Sbjct 972           TGTGCATATATGGGACAGACTTATGTTATT--CGG--TGCGAC-C-CT-CGA-CGATCAG

Query 900           -TCTTCGGGGCC-CGGGTGGCACCCCT----T-CCTTA-T-TC----CCAACCTC-ATGC
                    - |||  |   |-|| ++|||  ++ |----|-|||  -|- |---- | |+++|-| |+
Sbjct 1024          GCCTTTTGTTGCTCGA--GGCTA--ATGACATACCTCCGTGGCATTAGCTA---CAAAG-

Query 945           TCCACTAAGTCGA-CCTTCCATGCTGTCCCTGCCCAT-A-T-TTGGGACCGTCTT--ATG
                    |+||| ++|||| - |+|+|+|++||+ +|+||| | -|- -||+|||  | || --| |
Sbjct 1076          T-CACG--GTCGGCGC-T-C-T--TG-T-C-GCCAACGAGGGTT-GGAATGCCTCCGAGG

Query 999           CTGTTCGG-G-GCCA-C-CT-TGGATGAC--CAAGCCTTTTGCTGCTCCCGTTTAATGAC
                    + ++|+| - -|++|-|-||-|+||| ||--|++| | ++|+ +++|++|+++|++|+||
Sbjct 1123          -A--T-GCATTG--ACCGCTGT-GATTACTGC--GGCC--T-A---T--C---T--T-AC

Query 1052          CTACCTT--CCGC-GGCATTAGCTACAAGGTCACTGTTGGTAC-CCTTGTGGCTAAT-GA
                    |+| +||--|  |-|   |  +|| |+++|+|||   +||   -|  ++++| +|| -||
Sbjct 1161          C-AT-TTGCCATCAGAGGTAC-CTTC---G-CACGCA-GGCCATCTC----GA-AAGGGA

Query 1106          A-GGCTGGAA-T---GCCTCTGAGGACGCCCTCACAGCTGTTATCACTGCCG--CCTACC
                     -  +  |+|-|---|+||+|||| |||| |  |+|| |  || |||  |  --| + +|
Sbjct 1208          TGAA-AAG-ACTGGAG-CT-TGAGCACGCACAGA-AGTTCATAACACGTCTTTACA-G-C

Query 1159          TTTACCATTTG-C-CACC-AG-CGGTATCTCCGCCCGC-ACCCA-GGCT---ATATCCAA
                    |   +  ||||- - | |- |-||  ||+| |   | |  ||  - |||--- | | +++
Sbjct 1261          TGGT-TGTTTGAAAAATCTGGCCGTGAT-TACATTCCCGGCCGTCAGCTGCAGTTTT---

Query 1205          GGGGATGCGTCGGTCTGGA-A--CGGGA--GCATGCC-CAGAAGTTTATAACACGC-CT-
                    ++++|++++|+|  |+ | - --|+ ||--|| | ||-| |++||||  +|+ |  - |-
Sbjct 1315          ----A----T-GCCC-AGTGCCGC-CGATGGCTTTCCGCTG--GTTTCC-A-TCTTGATC

Query 1256          CTACCAGCTGGC---TCTTCGA-GAAGTCCGG-CCGTGA---T----TA-----CATC--
                    ||+|  |+|+||---|||| ||-||||+| | -|| || ---|----||-----| ||--
Sbjct 1361          CT-CGTG-T-GCTTGTCTTTGATGAAG-CGGCCCCTTGTCGCTGCCGTAGTTTCCTTCGT

Query 1295          --C-CTGGCCGTCAG-TTGGAGTTCTACGC-C-CA---GTGCAGGCGCTGGCTCTCC-GC
                    -- -|||  +   ||-|| + ||| |  + - -| ---|    | |    +++ |    |
Sbjct 1417          AAAGCTGCT-CATAGATTT-TGTTGTTT-TATGCGGTGGCTGGGCCAGGA---TTGTACC

Query 1346          CGGCT--TTCATCTTGAT-C-CACGGGT-GTTGGTTTTTGACGAGTC-GGCC-CCCTGCC
                     |  |--| ||++++|+ -|-  +| | -|+ || ++||| ||||  -||  -|  |+++
Sbjct 1471          TGTTTCCTCCA----G-CCCGTT-GAGGGG-AGGG--TTGGCGAGCAGGGTTACGAT---

Query 1399          ATTGTAGGACCGCGATCCGTAAGGCGCTCTCAAAGTTTTGCTGCTTCATGAAGGTG--GC
                    |++++| ||  ||+||  |++||| |+++||  |  ||  |  | ++ ||| |  |-- |
Sbjct 1519          A----ATGAAGGC-ATTTG--AGGGG---TCGGATGTTGACCCCG--CTGAGGAGGCCAC

Query 1456          TTGGTC-AGGAGTGCACCTGCTTCCTTCA--G--CCTGCAGA---AGGCG-C--CGTCGG
                    |  |+ - ++|+|+| +|||  || |  |--|-- | |  +|---|+|| -|--| ||+ 
Sbjct 1566          TGTG-AAC--A-T-CT-CTGGATCATATATTGTCACCGGT-AGCCA-GCTACAGCCTC-T

Query 1505          CG-ACCAGGGTCAT--GATAATGAAGCCTATGAGGGGTCCGATGTTGACCCTGCTGAGT-
                    + -||||||  | |-- +++++++| || +| +  | |+| +||  | ||  || |   -
Sbjct 1616          -CTACCAGGCGCTTGGC-------ATCCC-TT-CTGAT-CT-TGCCGCCCGAGCGGGTCG

Query 1560          -C---C-GCCA---TT--AGTGACATATC--TGGGTCCTAT--GTCGT-CCCTGGCACTG
                    -|---|-||||---||--|||++| ||  -- |  |  |+ --  | |- +|| | | +|
Sbjct 1665          GCTTACTGCCACTGTTGAAGT--CCTAAGATGG-CTGAT-GGCCGCCTCA-CTTGTAA-G

Query 1606          CCCTCCAACCGCTC-TACCAGGCCCTCGATC-TCCCCGCTGAGATTGTG-GCTCGCGCGG
                     || | +|+++ | - |  | | |||  |+|- |     | |      |-|||| +||  
Sbjct 1717          ACCACT-A---TTGGCAATAAGACCTTTA-CAACAGTTTTTACTGATGGTGCTCA-GCTA

Query 1663          GCCGGCTGACCGCCACAGTAAA-GGT-CTCC-CAGGTC-GATGGGCGGATCGATTGCGAG
                    +++++++||++| ++|++|+||-|| -|   -||+|| -|+|+| | |+||| ||++++|
Sbjct 1770          -------GA--GG--C--T-AACGGGCCGGAGCA-GTATG-T-GCCTG-TCGTTT----G

Query 1719          ACCCTTCTTGGTAAC-A--AAACCTTTCGCACGTCGT-T----C-G--TT-GACGGGGCG
                    ++++ +|  ||++ |-|--|||+|| | ||+|| || - ----|-|--||-|+| ++ + 
Sbjct 1807          ----A-CCCGG--CCAAGCAAA-CTATGGC-CGCCGGCCCGCACAGTCTTAG-CT--A-T

Query 1767          GTCTTAGAGACCAATGGCC--CAGAGC-----GCCA-CAATCTCTCCTTC--GATGCC-A
                    |+||| || | |++|+|| --|++++|-----|   -|  | ||||   |--| |   - 
Sbjct 1855          G-CTTTGACATC--T-GCGGGC----CTTGAGGTGCGCGTTGTCTCTGCCGGGCTTGATT

Query 1816          GTCAGAGCACTAT-GGCCGCTGGCCCTTTCA--GTCTCAC--CTATGCCGCC-CCTCTGC
                    || ||+|++|| |-   |+| +++++| +| --|+ | +|--|+  +|| || || ||| 
Sbjct 1907          GTAAG-G--CTGTATTTC-CA-----TC-CGGGG-TTG-CAAC-CC-CCACCACCCCTGG

Query 1868          AGCTGGGCTGGAGGTGCGCTATGTTGCTGCCGGGCTT---G-AC--CATCGG-GCGGTTT
                     |+ || ||  +| + +++| |  | | ||   |+| ---|- |--|++|| -|+ |+++
Sbjct 1953          TG-AGGTCTCC-GC-T---TTTTGTTCAGCTTTG-TACAGGTTCAAC--CGTTG-TG---

Query 1921          TTGCCC--C-C-GGTGTTTCACCCCGGTCAGCCCCCGGCGAGGTTACCGCCTTCTGCTCT
                    ||   |--|-|- +  +||+|    ||   ++ ++++++| ||++     |+ |||+   
Sbjct 2000          TTCAGCGGCACTC-CC-TT-ATTGGGGGTT--T------GTGG--TATTAC-CCTG-AGG

Query 1977          GCCCTATACAGG--T-TTAACCGTGAGGCCCAG--CGCCATTCGCTGA-TCGGTAA--CT
                    | |  || ++||--|-||  |      +  |  -- ||||| |+||| - ++|| |--|+
Sbjct 2045          GGCTAATT--GGCTTGTTTCCGCCATT-TGCTCCTGGCCATAC-CTGGGA--GTCAGCC-

Query 2029          TATGGTTCCA--TCCT-GAGGGACTCATTGGCCTCTTCGC-C-C-CGTTTTCGC-C-CGG
                     |+++| || --|+ |-||| ||+ ||++ +|||||   |-|-|-| |  ||| - -|||
Sbjct 2098          AA---TCCCTTCT-GTGGAGAGA-GCA--C-CCTCTATACTCGCACCTGGTCGGTGTCGG

Query 2081          GCATGTTTGGGAGTCGGCTAATCCATTCTG--TGGCGA---GAG-CACACTTTACACCC-
                    ||+++++|+++++||+ ||| ++++|| | --|  | |---|||-||| | +++| +||-
Sbjct 2150          GC-----T-----TC-TCTAG----TTGTTTTTCTCCACCCGAGCCACCCG---CT-CCA

Query 2134          G---TA-C-T-TGGTC-GGAGGTTGATGCCGTCTCTAGTCCAGCCCGGCC--T---G---
                    |---||-|-|-|  | - ||||||||  ++++++|+|++|| | ++||| --|---|---
Sbjct 2191          GAACTATCATCTCCTGTTGAGGTTGACA------C-A--CCTGT--GGCTGTTGGCGTTC

Query 2178          -A----C--TTAGGTTTTATGT--CTGAGCCTTCTATACCTAGTAG-GGCCGCCACGCCT
                    -|----|--  |  |     ||--|  | |||||  |+||  | | -||||||  | ++|
Sbjct 2240          CATCCCCAGCCACTTCGGCAGTACCCCAACCTTCAGT-CCCTGAACAGGCCGCGCCA--T

Query 2229          ACCCTGG---C-G--GCCCCTCTACCCCCCCCTGCACCGGACCCTTCCCCCCCTCCCTCT
                      ||+||---|-|--| |  ++++++|    |||| |||| ||| | +   ++++|  ||
Sbjct 2297          TGCC-GGATTCGGTTGACGG------CGGTGCTGCTCCGGCCCCATT-GAG----CACCT

Query 2283          GCCCCGGCGCTTGCTGAGCCGGCTTCTGGCGCTACCGCCGGGGCCC--CGGC--CA--TA
                    ++++| + +++++||+|++++++++| ++++|++||+|||| |+||--|+||--||--||
Sbjct 2344          ----CT-A-----CT-A--------CA----C--CC-CCGGTG-CCAGC-GCAGCACGTA

Query 2337          ACTCA-CCAGAC-GGCCCGGCACCGCCGCCTGCT-CTT--CACCTACCCGGATGGCTCT-
                    || ||-||| +|-||| +++|+||| || | | |-|||--||||||||| |||||||| -
Sbjct 2377          ACCCACCCAT-CTGGCT---C-CCGTCGGCGGTTACTTCACACCTACCCTGATGGCTCAA

Query 2391          AAG-GTATTCGCCGGCTCGCTGTTCGAGTC-GACATGCACGTGGCTCGTTAACGCGTCTA
                    |||-|||| | ++||||| || || |||||-|| +|| || ||| | ||||| || || |
Sbjct 2432          AAGTGTATGCT--GGCTCCCTTTTTGAGTCTGAG-TGTACTTGGTTAGTTAATGCATCCA

Query 2449          ATG-TTGACCACCGCCCTGGCGGCGGGCTTTGCCATGCATTTTACCAAAGGTACCCCGCC
                    || -| | +|||||||| || ||||| |||||||| |||||||||||| ||| ||| |  
Sbjct 2489          ATCCTGGT-CACCGCCCCGGTGGCGGCCTTTGCCACGCATTTTACCAACGGTTCCCGGAG

Query 2508          TCCTTTGA---TGCTGCCTCTT-TTGTGA-TG-CGCGAC-GGCGCGGCCGCGTACACACT
                    || |||||---|||||  |+||-|| || -||-|| |+   ++||||+|+|+|| ||+||
Sbjct 2548          TCATTTGACCCTGCTGAGT-TTATTATGTCTGACGGG-TTT--GCGG-C-C-TATAC-CT

Query 2561          A-ACC-CCCCGGCCAATAATTCACGCTGTCGCCCCTGATTATAGGTTGGAACATAACCCA
                     -|+|-||||| || || || || ||||| |||||||||||| || ||||||||||||| 
Sbjct 2600          TGA-CACCCCGACCCATTATCCATGCTGTTGCCCCTGATTATCGGGTGGAACATAACCCT

Query 2619          AAGAGGCTTGAGGCTGCTTATCGGGAAACTTGCTCCCG-CCTCGGCACCGCTGCATACCC
                    |||||||| |||||||| ||||| || || || |||||-| | ||+|| ||||| || ||
Sbjct 2659          AAGAGGCTCGAGGCTGCCTATCGAGAGACGTGTTCCCGTCGTGGG-ACGGCTGCTTATCC

Query 2678          GCTCC-TCGGGACCGGCATATACCAGGTG-CCGATCGGCCCCAGTTTTGACGCCTGGGAG
                      | |-| | |+|||| ||||||  ||||-||| | |||  +|| |||||||||||||||
Sbjct 2718          CTTGCTTGGCG-CCGGTATATACAGGGTGCCCGTTGGGCTG-AGCTTTGACGCCTGGGAG

Query 2736          CGGAACCACCGCCCCGGGGATGAGTTGTACCTTCCTGAGCTTGCTGCC-AGATGGTTTGA
                    || |||||||| ||||||||||||||||||||  ||||||  |||   -  +||||| ||
Sbjct 2776          CGTAACCACCGACCCGGGGATGAGTTGTACCTGACTGAGCCGGCTATAGCT-TGGTTCGA

Query 2795          GGCCAATAGGCC-GACCCGCCCGACTCTCACTATAACTGAGGATGTTGCACGGACAGCGA
                    | ||||  | ||- +| | |||  | || ||||| ||||||||    ||||| |||||||
Sbjct 2835          GACCAACCGACCTT-CTCTCCCCGCGCTTACTATTACTGAGGACACAGCACGAACAGCGA

Query 2854          ATCTGGCCATCGAGCTTGACTCAGCCACAGATGTCGGCCGGGCCTGTGCCGGCTGTCGGG
                    | |||||  | ||| | || |||||||| || |||||| |||| |||||||||||||| |
Sbjct 2894          ACCTGGCTCTTGAGTTAGATTCAGCCACTGAGGTCGGCAGGGCGTGTGCCGGCTGTCGTG

Query 2914          TCACCCCCGGCGTTGTTCAGTACCAGTTTACTGCAGGTGTGCCTGGATCCGGCAAGTCCC
                    ||   || || ||||| || ||||||||||| |||||||| ||||| ||||||||||| |
Sbjct 2954          TCGAGCCGGGTGTTGTCCATTACCAGTTTACAGCAGGTGTCCCTGGCTCCGGCAAGTCAC

Query 2974          GCTCTA-TCACCCAAGCCGATGTGGACGTTGTCGTGGTCCCGACGCGTGAGTTGCGTAAT
                    | || |-||| |   |+||| |||||||| || ||||| || || |||||||||||||| 
Sbjct 3014          GGTCAATTCAGCAGGG-CGAGGTGGACGTCGTAGTGGTGCCAACCCGTGAGTTGCGTAAC

Query 3033          GCCTGGCGCCGTCGCGGCTTTGCTGCTTTTACCCCGCATACTGCCGCCAGAGTCA-CCCA
                     | ||||| || ||||| ||||| |||| ||| || || || || ||| | || |-|   
Sbjct 3073          TCGTGGCGGCGCCGCGGGTTTGCAGCTTATACACCACACACCGCGGCCCGTGTTACCTGT

Query 3092          GGGGCGCCGGGTTGTCATTGATGAGGCTCCATCCCTCCCCCCTCACCTGC-TGCTGCTCC
                    || +||  ||||||| ||||| ||||| || || || || || ||  | |-| +|||| |
Sbjct 3133          GGC-CGTAGGGTTGTTATTGACGAGGCCCCGTCGCTTCCACCACATTTACTTT-TGCTGC

Query 3151          ACATGCAGCG-GGC-CGCCACCGTCCACCTTCTTGGCGACCCGAACCAGATCCCAGCCAT
                    | ||||||||-| |-|| | ++|| || || ||||||||||| ||||| ||||| || ||
Sbjct 3191          ATATGCAGCGAGCCTCGTCG--GTTCATCTCCTTGGCGACCCCAACCAAATCCCTGCTAT

Query 3209          CGACTTTGAGCACGCTGGGCTCGTCCCCGCCATCAGGCCCGA-CTTAGG-CCCCACCTCC
                    ||| |||||||| ||||| ||||| || || ||| |||| ||-|+| | -|| +||    
Sbjct 3249          CGATTTTGAGCATGCTGGCCTCGTTCCGGCGATCCGGCCTGAGC-TTGTTCCA-ACAAAG

Query 3267          TGGTGGCATGTTACCCATCGCTGGCCTGCGGATGTATGCGAGCTCATCCGTGGTGCATAC
                    ||||||||  |||| ||| | || ||||||||||| || ||||| ||||| || || |||
Sbjct 3307          TGGTGGCACCTTACTCATAGGTGTCCTGCGGATGTTTGTGAGCTAATCCGCGGCGCGTAC

Query 3327          CCCATGATCCAGACCACTAGCCGGGTTCTCCGTTCGTTGTTCTGGGGTGAGCCTGCCGTC
                    || | |||||||||  | ||||| |||||||| ||  |||||||||| |||||  |||| 
Sbjct 3367          CCAAAGATCCAGACGGCAAGCCGAGTTCTCCGCTCCCTGTTCTGGGGGGAGCCCCCCGTT

Query 3387          GGGCAGAAACTAGTGTTCACCCAGGCGGCCAAGCCCGCCAACCCCGGCTCAGTGACGGTC
                    || || ||||||||||| || |||||||| ||| |||||||||||||  || | || |||
Sbjct 3427          GGCCAAAAACTAGTGTTTACTCAGGCGGCGAAGGCCGCCAACCCCGGTGCAATTACAGTC

Query 3447          CACGAGGCGCAGGGCGCTACCTACACGGAGACCACTATTATTGCCACAGCAGATGCCCGG
                    |||||||| ||||| ||||| |  || ||||| ||||||||||| || || |||||||| 
Sbjct 3487          CACGAGGCCCAGGGTGCTACATTTACTGAGACTACTATTATTGCAACGGCTGATGCCCGC

Query 3507          GGCCTTATTCAGTCGTCTCGGGCTCATGCCATTGTTGCTCTGACGCGCCACACTGAGAAG
                    || || |||||||| ||  |||| || || ||||| || ||||| |||||||| ||||| 
Sbjct 3547          GGGCTGATTCAGTCCTCCAGGGCCCACGCTATTGTGGCCCTGACTCGCCACACAGAGAAA

Query 3567          TGCGTCATCATTGACGCACCAGGC-CTGCTTCGCGAGGTGGGCATCTCCGATGCAATCGT
                    || ||  || |||||||+|| || -|| ||||| ||||| ||||| || ||||| || ||
Sbjct 3607          TGTGTGGTCGTTGACGC-CCCGGGGCTTCTTCGTGAGGTTGGCATTTCAGATGCCATTGT

Query 3626          TAATAACTTTTTCCTCGCTGGTGGCGAAATTGGTCACCAGCGCCCATCAGTTATTCCCCG
                    |||||||||||| ||  |||| ||| |  ||||||| || ||||||||||| || || ||
Sbjct 3666          TAATAACTTTTTTCTTTCTGGCGGCCAGGTTGGTCAGCACCGCCCATCAGTCATACCTCG

Query 3686          TGGCAACCCTGACGCCAATGTTGACACCCTGGCTGCCTTCCCGCCGTCTTGCCAGATTAG
                    |||||    |||   |||||||| ||| || | ||| || || || ||||| ||  ||||
Sbjct 3726          TGGCACTGTTGATAGCAATGTTGCCACGCTTGATGCATTTCCACCTTCTTGTCAATTTAG

Query 3746          TGCCTTC-CATCAGTTGGCTGAGGAGCTTGGCCACAGACCTGTCCCTGTTGCAGCTGTTC
                     |||+| -|| ||| | || ||||||||||| ||  | || | |||  |||| || ||||
Sbjct 3786          CGCC-TATCACCAGCTTGCAGAGGAGCTTGGTCATCGGCCGGCCCCGATTGCCGCCGTTC

Query 3805          TACCACCCTGCCCCGAGCTCGAACAGGGCCTTCTCTACCTGCCCCAGGAGCTCACCACCT
                    | || || || || |||||||| || ||| | |||||  |||||||||| || ||||| |
Sbjct 3845          TGCCCCCTTGTCCGGAGCTCGAGCAAGGCTTACTCTATATGCCCCAGGAACTGACCACGT

Query 3865          GTGATAGTGTCGTAACATTTGAATTAACAGACATTGTGCACTGCCGCATGGCCGCCCCGA
                      ||||||||  | ||||| ||| | ||||||||||| ||||| || ||||| || || |
Sbjct 3905          CCGATAGTGTGCTCACATTCGAACTTACAGACATTGTACACTGTCGTATGGCGGCACCTA

Query 3925          GCCAGCGCAAGGCCGTGCTGTCCACACTCGTGGGCCGCTACGGCGGTCGCACAAAGCTC-
                    | |||||||| || || ||||| || || || ||| | |||||| | || || ||| | -
Sbjct 3965          GTCAGCGCAAAGCAGTCCTGTCGACCCTTGTCGGCAGGTACGGCCGCCGTACGAAGTTGT

Query 3983          -TACAATGCTTCCCACTCTGATGTTCGCGA--CTCTCTCGCCCGTTTTATCCCGGC-CAT
                    -|+ ||+||| | ||| | |||||||| | --| ||||+| |  ||| +|||| | -|+|
Sbjct 4025          AT-GAA-GCTGCTCACACGGATGTTCGTGGGTCCCTCT-GTCATTTTC-TCCCCGAGC-T

Query 4040          TGGCCCCGTACAG-GTTACAACTTGTGAATTGTACGAGCTAGTGGAGGCCATGGTCGAGA
                    ||||||| |+|||-||||| || || ||  | || ||||| || ||||| ||||| ||||
Sbjct 4080          TGGCCCCAT-CAGCGTTACTACCTGCGAGCTTTATGAGCTTGTTGAGGCTATGGTGGAGA

Query 4099          AGGGCCAGGATGGCTCCGCCGTCCTTGAGCTTGATCTTTGCAACCGTGACGTGTCCAGGA
                    |||| ||||||||||| || ||| | || |||||||| ||||  ||||| |||||  | |
Sbjct 4139          AGGGTCAGGATGGCTCTGCAGTCTTGGAACTTGATCTATGCAGTCGTGATGTGTCACGTA

Query 4159          TCACCTTCTTCCAGAAAGATTGTAACAAGTTCACCACAGGTGAGACCATTGCCCATGGTA
                    | || ||||||||||| || ||||| || ||||| ||||| ||||| || || || ||||
Sbjct 4199          TAACATTCTTCCAGAAGGACTGTAATAAATTCACAACAGGCGAGACAATAGCGCACGGTA

Query 4219          AAGTGGGCCAGGGCATCTCGGCCTGGAGCAAGACCTTCTGCGCCCTCTTTGGCCCTTGGT
                    |||| || ||||| || || || |||||||||||||| || ||||| |||||||| ||||
Sbjct 4259          AAGTTGGGCAGGGGATATCTGCGTGGAGCAAGACCTTTTGTGCCCTGTTTGGCCCATGGT

Query 4279          TCCGCGCTATTGAGAAGGCTATTCTGGC--C-CTGCT--CCCTCAGGGTGTGTTTTACGG
                    ||||||||||||||||||  ||||| ||--|-||++|--|||| |+++||| ||||| ||
Sbjct 4319          TCCGCGCTATTGAGAAGGAGATTCTTGCGGCGCT--TGCCCCTAA---TGTATTTTATGG

Query 4334          TGATGCCTTTGATGACACCGTCTTCTCGGCGGCTGTGGCCGCGCAGCAAAGGCA-TCCAT
                    |||||| | ||| || || || ||  | || ||||| |||| |   | +|||| -| +|+
Sbjct 4374          TGATGCATATGAAGATACAGTTTTGGCCGCCGCTGTCGCCGGGGCCCC-AGGCTGTA-A-

Query 4391          GGTGTTTGAGAATGACTTTTCTGAGTTTGACTCCACCCAGAATAACTTTTCTCTGGGTCT
                    ||| ||||||||||| || ||||||||||||  |||||| ||||||||||| || || ||
Sbjct 4431          GGTTTTTGAGAATGATTTCTCTGAGTTTGACAGCACCCAAAATAACTTTTCACTCGGACT

Query 4451          AGAGTGTGCT-ATTATGGAGGAGTGTGGGATGCCGCAGTGGCTCATCCGCCTGTATCACC
                     |||||  +|-|| |||||||| ||||| |||||||||||| | ||||| || ||||| |
Sbjct 4491          GGAGTGCA-TAATCATGGAGGAATGTGGCATGCCGCAGTGGATGATCCGACTTTATCATC

Query 4510          TTATAAGGTCTGCGTGGATCTTGCAGGCCCCGAAGGAGTCTCTGCGAGGGTTTTGGAAGA
                    || |  | || || ||| || ||||||| || |||||||| ||||||||||| |||||||
Sbjct 4550          TTGTTCGCTCCGCCTGGGTCCTGCAGGCTCCCAAGGAGTCCCTGCGAGGGTTCTGGAAGA

Query 4570          AACACTCCGGTGAGCCCGGCACTCTTCTATGGAATACTGTCTGGAATATGGCCGTTATTA
                    | ||||| || ||||| |||||||| || ||||| ||||||||||| ||||| |||||| 
Sbjct 4610          AGCACTCGGGCGAGCCTGGCACTCTGCTCTGGAACACTGTCTGGAACATGGCGGTTATTG

Query 4630          CCCACTGTTATGACTTCCGCGAT-TTTCAGGTGGCTGCCTTTAAAGGTGATGATTCGA-T
                    | || |||||||| ||||| || -|  +|||| || || |||||||| ||||| ||+|-|
Sbjct 4670          CGCATTGTTATGAATTCCGTGACCTAA-AGGTCGCGGCATTTAAAGGGGATGACTC-AGT

Query 4688          AGTGCTTTGCAGTGAGTATCGTCAGAGTC-CAGGA-GCTGCTGTCCTGATCGCCGGCTGT
                     ||||| || ||||| || || ||||| |-||++|-|||||||  || ||||||||+|+|
Sbjct 4728          TGTGCTCTGTAGTGACTACCGGCAGAGCCGCA--ACGCTGCTGCTCTAATCGCCGG-T-T

Query 4746          G-GGCTTG-AAGTTGAAGGTAGA-TTTCCGCCCGATCGGTTTGTATGCAGGTGTTGTGGT
                    |-|| |||-|| ||+||||| ||-|||  |||   | || | +||||| |||||||| ||
Sbjct 4784          GCGGGTTGAAACTT-AAGGTGGATTTTAGGCCTATTGGGCTA-TATGCTGGTGTTGTTGT

Query 4802          GGCCCCCGGCCTTGGCGCGCTCCCTGATGTTGTGC-GCTTCGC----CGGCCGGCTTACC
                    |||||| ||||| ||  | ||||||||||| ||  -| ||+||----|||| ++|| + +
Sbjct 4842          GGCCCCGGGCCTCGGGACCCTCCCTGATGTCGTTAGGTTT-GCTGGGCGGCT--CTC-A-

Query 4857          GAGAAGAA-TTGGGGCCCTGGC-CCTGAGCGGGCGGAGCAGCTCCGCCTCGCTGTTAGTG
                    ||||| ||-| |||||| +|| -| +||| ||||||| ||||| || || || ||| |||
Sbjct 4897          GAGAAAAACTGGGGGCCG-GGTTCA-GAGAGGGCGGAACAGCTACGGCTGGCCGTTTGTG

Query 4915          ATTTCCTCCGCAAGCTCACGAATGTAGCTCAGATGTGTGTGGATGTTGTTTCCCGTGTTT
                    |||| || || ||| | |||||||| |||||| | ||||||||||||||||| |  ||||
Sbjct 4955          ATTTTCTGCGAAAGTTAACGAATGTGGCTCAGGTCTGTGTGGATGTTGTTTCGCAGGTTT

Query 4975          ATGGGGTTTCCCCTGGACTCGTTCATAACCTGATTGGCATGCTACAGGCTGTTGCTGATG
                    |||| ||   ||| ||  | || |||||||||||||| ||||| ||| |  |||||||||
Sbjct 5015          ATGGTGTCAGCCCCGGTTTAGTACATAACCTGATTGGAATGCTCCAGACCATTGCTGATG

Query 5035          GCAAGGCACATTTCACTGAGTCAGTAAAACCAGTGCTCGA-CTTGACAAATTCAATCTTG
                    | ||||| ||||| |||||  |||| ||||| || || ||-|||+|| |  || |++|| 
Sbjct 5075          GTAAGGCGCATTTTACTGAAACAGTCAAACCCGTCCTTGATCTT-ACTAGCTCTA--TTA

Query 5094          TGT--CGGGTGGAATGAATAACATG-TCTTTTGCTGCGCCCATGGGTTCGCGACCATGCG
                    | |--||||||||||||||||||||-|||||||||  |  |||||    || ||||||||
Sbjct 5132          TATACCGGGTGGAATGAATAACATGTTCTTTTGCTCTGTGCATGGAGATGCCACCATGCG

Query 5151          CCCTCGGCCTATTTTGTTGCTGCTCCTCATGTTTTTGCCTATGCTGCCCGCGCCACCGCC
                    | ||||| || || |||| |||||| || || || ||||||||||||||||||||||| |
Sbjct 5192          CTCTCGGGCTCTTCTGTTTCTGCTCTTCGTGCTTCTGCCTATGCTGCCCGCGCCACCGGC

Query 5211          CGGTCAGCCGTCTGGCCGCCGTCGTGGGCGGCGCAGCGGCGGTTCCGGCGGTGGTTTCTG
                    |||||||||||||||||| || || |||||||||||||||||| ||||||||||||||||
Sbjct 5252          CGGTCAGCCGTCTGGCCGTCGCCGCGGGCGGCGCAGCGGCGGTGCCGGCGGTGGTTTCTG

Query 5271          GGGTGACCGGGTTGATTCTCAGCCCTTCGCAATCCCCTATATTCATCCAACCAACCCCTT
                    ||||||||||||||||||||||||||||||  ||||||||||||||||||||||||||||
Sbjct 5312          GGGTGACCGGGTTGATTCTCAGCCCTTCGCCCTCCCCTATATTCATCCAACCAACCCCTT

Query 5331          CGC--CCCCGATG-TCACC-GCTGCGGCCGGGGCTGGACCTCGTGTTCGCCAACCCGCCC
                    |||--|++ ||+ -|+|||- | || |||||| ||||| ||||   ||| || || ||||
Sbjct 5372          CGCATC--TGA-CAT-ACCAACCGCAGCCGGGTCTGGAGCTCGCCCTCGGCAGCCGGCCC

Query 5387          GACCACTCGGCTCCGCTTGGCGTGACCAGGCCCAGCGCCCCGCCGTTGCC-TCACGTCGT
                    | ||||||||||||||||||||||||||| ||||||||||||||| |+||- | || |||
Sbjct 5428          GTCCACTCGGCTCCGCTTGGCGTGACCAGTCCCAGCGCCCCGCCGCT-CCCGCCCGCCGT

Query 5446          AGACCTACCACAGCTGGGGCCGCGCCGCTAACCGCGGTCGCTCCGGCCCATGACACCCCG
                     || || || ||||||||||  ||||||| || || || || ||||||| ||| ||| | 
Sbjct 5487          CGATCTGCCCCAGCTGGGGCTTCGCCGCTGACTGCTGTGGCCCCGGCCCCTGATACCGCC

Query 5506          CCAGTGCCTGATGTCGACTCCCGCGGCGCCATCTTGCGCCGGCAGTATAACCTATCAACA
                    || ||||| || || |||||||||||||| ||  | ||||| |||||||| |||||||||
Sbjct 5547          CCTGTGCCCGACGTTGACTCCCGCGGCGCTATACTACGCCGCCAGTATAATCTATCAACA

Query 5566          TCTCCCCTTACCTCTTCCGTGGCCACCGGCACTAACCTGGTTCTT-TATGCCGCCCCTCT
                    || || ||||| ||| || | || || ||||| || ||+  | ||-||||| || || ||
Sbjct 5607          TCCCCGCTTACGTCTACCATCGCTACTGGCACCAATCT-TGTTTTATATGCTGCTCCCCT

Query 5625          TAGTCCGCTTT--TACCCCTTCAGGACGGCACCAATACCCATATAATGGCCACGGAAGCT
                     ||+|| +| |--| || ||||| || || || || || ||||| |||||||| ||||| 
Sbjct 5666          GAG-CCC-TCTGCTTCCGCTTCAAGATGGGACTAACACTCATATTATGGCCACTGAAGCA

Query 5683          TCTAATTATGCCCAGTACCGGGTTGCCCGTGCCACAATCCGTTACCGCCCGCTGGTCCCC
                    || ||||| ||||||||||| |||| ||||||||| ||||| || ||||| || || || 
Sbjct 5724          TCAAATTACGCCCAGTACCGCGTTGTCCGTGCCACCATCCGGTATCGCCCACTTGTGCCG

Query 5743          AATGCTGTCGGCGGTTACGCCATCTCCATCTCATTCTGGCCACAGACCACCACCACCCCG
                    |||||||| ||||| ||||| || || || || |||||||| ||||| || || ||||| 
Sbjct 5784          AATGCTGTTGGCGGGTACGCTATATCTATTTCTTTCTGGCCCCAGACTACAACTACCCCA

Query 5803          ACGTCCGTTGATATGAATTCAATAACCTCGACGGATGTTCGTATT-TTAGTCCAGCCCGG
                    || || || ||||||||||| || ||||| || |||||||| |||-||+|| ||||| ||
Sbjct 5844          ACATCTGTCGATATGAATTCTATTACCTCTACTGATGTTCGGATTCTT-GTTCAGCCTGG

Query 5862          CATAGCCTCTGAGCTTGTGATCCCAAGTGAGCGCCTACACTATCGTAACCAAGGCTGGCG
                     || ||||| ||||||||||| || ||||||||||| ||||| || || || ||||||||
Sbjct 5903          TATCGCCTCCGAGCTTGTGATTCCCAGTGAGCGCCTGCACTACCGCAATCAGGGCTGGCG

Query 5922          CTCCGTCGAGACCTCTGGGGTGGCTGAGGAGGAGGCTACCTCTGGTCTTGTTATGCTTTG
                    ||| || ||||||||||| || || ||||||||||| ||||| || ||||||||||| ||
Sbjct 5963          CTCGGTTGAGACCTCTGGTGTCGCGGAGGAGGAGGCGACCTCCGGCCTTGTTATGCTCTG

Query 5982          CATACATGGCTCAC-TCGTAAATTCCTATACTAATACACCCTATACCGGTGCCCTCGGGC
                    ||| ||||| ||||-|+|| || || || ||||||||||| ||||| ||||| ||+ |||
Sbjct 6023          CATCCATGGATCACCT-GTGAACTCTTACACTAATACACCTTATACTGGTGCTCT-TGGC

Query 6041          TGGTTGGACTTTGCCCTTGAGCTTGAGTTTCGCAACCTTACCCCCGGTAACACCAATACG
                    |   | || || || ||||| |||||||| || ||  | || ||||||||||| ||||||
Sbjct 6081          TTACTCGATTTCGCACTTGAACTTGAGTTCCGTAATTTGACACCCGGTAACACGAATACG

Query 6100          CGGGTCTCCCGTTATTCCAGCACTGCTCGCCACCGCCTTCGTCGCGGTGCGGACGGGACT
                    || || ||||||||||| || |  || ||||||   || ||||| ||  | ||||| |||
Sbjct 6141          CGCGTTTCCCGTTATTCGAGTAGCGCGCGCCACAAGCTACGTCGTGGGCCCGACGGTACT

Query 6160          GCCGAGCTCACCACCACGGCTGCTACCCGCTTTATGAAGGACCTCTATTTT-ACTAGTAC
                    || ||||| |||||||| |||||||| || |||||||| || ||+|   ||-||  | ||
Sbjct 6201          GCTGAGCTAACCACCACTGCTGCTACACGGTTTATGAAAGATCT-TCACTTCACAGGGAC

Query 6219          TAATGGTGTCGGTGAGATCGGCCGCGGGATAGCCCTCACCCTGTTCAACCTTGCTGACAC
                     |||||||| |||||| |||| ||||| ||||| || || ||||| || |||||||||||
Sbjct 6260          CAATGGTGTTGGTGAGGTCGGTCGCGGTATAGCGCTAACTCTGTTTAATCTTGCTGACAC

Query 6279          TCTGCTTGGCGGCCTGCCGACAGAATTGATTTCGTCGGCTGGTGGCCAGCTGTTCTACTC
                     || || ||||| || ||||||||||||||||||||||||||||||||||| || |||||
Sbjct 6320          GCTTCTCGGCGGGCTCCCGACAGAATTGATTTCGTCGGCTGGTGGCCAGCTATTTTACTC

Query 6339          CCGTCCCGTTGTCTCAGCCAATGGCGAGCCGACTGTTAAGTTGT-ATACATCTGTAGAGA
                     || ||||| ||||||||||||||||||||||| || |||+  |-| || || || ||||
Sbjct 6380          TCGCCCCGTCGTCTCAGCCAATGGCGAGCCGACAGTGAAG-CTTTACACTTCAGTCGAGA

Query 6398          ATGCTCAGCAGGATAAGGGTATTGC-AATCCCGCATGACATTGACCTCGGAGAATCTCGT
                    | || ||||||||||||||||| ||-| |||+ ||||| || ||||| || || ||||| 
Sbjct 6439          ACGCCCAGCAGGATAAGGGTATAGCTATTCC-ACATGATATCGACCTTGGTGAGTCTCGA

Query 6457          GTGGTTATTCAGGATTATGATAACCAACATGAACAAGATCGGCCGACGCCTTCTCCAGCC
                    || || || |||||||| |||||||| || || || || || || || || |||||||||
Sbjct 6498          GTTGTCATCCAGGATTACGATAACCAGCACGAGCAGGACCGTCCCACCCCGTCTCCAGCC

Query 6517          CCATCGCGCCCTTTCTCTGTCCTTCGAGCTAATGATGTGCTTTGGCTCTCTCTCACCGCT
                    || || |||||||| |||||||| || ||||||||||||||||||||||| || || |||
Sbjct 6558          CCTTCCCGCCCTTTTTCTGTCCTCCGCGCTAATGATGTGCTTTGGCTCTCACTTACAGCT

Query 6577          GCCGAGTATGACCAGTCCACTTATGGCTCTTCGACTGG-CCCAGTTTATGTTTCTGACTC
                    || |||||||| ||| | |||||||| ||||| |||  -|| |+| ||||| |||||  |
Sbjct 6618          GCTGAGTATGATCAGACTACTTATGGTTCTTCCACTAATCCTA-TGTATGTCTCTGATAC

Query 6636          TGTGACCTTGGTTAATGTTGCGACCGGCGCGCAGGCCG-TTGCCCGGTCGCTCGATTGGA
                    |||||| || || ||||| ||||| || || ||||+ |-|  | || || || || ||| 
Sbjct 6677          TGTGACATTTGTCAATGTGGCGACTGGTGCTCAGG-GGGTCTCTCGCTCTCTGGACTGGT

Query 6695          CCAAGGTCACACTTGACGGTCGCCCCCTCTCCACCATCCAGCAGTACTCGAAGACCTTCT
                    | || ||||| ||||| || || || ||  | || |||||||||||||| ||||||||||
Sbjct 6736          CTAAAGTCACCCTTGATGGGCGTCCACTTACTACTATCCAGCAGTACTCTAAGACCTTCT

Query 6755          TTGTCCTGCCGCTCCGCGGTAAGCTCTCTTTCTGGGAGGCAGGCACAACTAAAGCCGGGT
                    |||| ||||| ||||| || |||||||||||||||||||| ||||| ||||| ||||| |
Sbjct 6796          TTGTTCTGCCCCTCCGTGGCAAGCTCTCTTTCTGGGAGGCTGGCACCACTAAGGCCGGCT

Query 6815          ACCCTTATAATTATAACACCACTGCTAGCGACCAACTGCTTG-TCGAGAATGCCGCCGGG
                    |||||||||||||||| |||||||| || |||||+   ||||-| || ||||| ||||| 
Sbjct 6856          ACCCTTATAATTATAATACCACTGCCAGTGACCA-GATCTTGATTGAAAATGCAGCCGGT

Query 6874          CACCGGGT-CGCTATTTCCACTTACACCACTAGCCTGGGTGCT-GGTCCC-GTCTCCATT
                    ||||| ||- |+||| || || ||||| ||||  ||+ |+|||- | |||-|| || |||
Sbjct 6915          CACCGTGTTTG-TATCTCAACCTACACTACTAATCT-TG-GCTCTGGCCCTGTTTCTATT

Query 6931          TCTGCGGTTGCCGTTTTAGCCCCCCACTCTGCGCTAG-CATTGCTT--GAGGATACCTTG
                    ||| | || |  ||  | || || || ||||||||+|-|+ +||||--||||| ||  | 
Sbjct 6972          TCTTCTGTCGGTGTCCTTGCACCTCATTCTGCGCT-GGC-C-GCTTTAGAGGACACTGTT

Query 6988          GACTACCCTGCCCGCGCCCATACTTTTGATGATTTCTGCCCAGAGTGCCGCCCCCTTGGC
                    || || ||||| |||||||| || ||||||||||||||||| ||||||||  | || |||
Sbjct 7029          GATTATCCTGCTCGCGCCCACACCTTTGATGATTTCTGCCCTGAGTGCCGTACGCTCGGC

Query 7048          CTTCAGGGCTGCGCTTTCCAGTCTACTGTCGCTGAGCTTCAGCGCCTTAAGATGAAGGTG
                    ||||||||||| ||||| || || ||||| |||||||| ||||| ||||| |||||||||
Sbjct 7089          CTTCAGGGCTGTGCTTTTCAATCAACTGTTGCTGAGCTGCAGCGTCTTAAAATGAAGGTG

Query 7108          GGTAAAACTCGGGAGT-TGTAGTTTATT-TGCTTGTGCCC-CCCTTCTT-TCTGTTGCTT
                    |||||||| |||||||-|+|  ||||||-|||||||+ ||- |||||| -| |||| |||
Sbjct 7149          GGTAAAACCCGGGAGTAT-TGATTTATTGTGCTTGT-ACCTTCCTTCTGATTTGTTTCTT

Query 7164          --ATTTCTCAT-TTCTGCGTTCCGCGCTCCCTGAAAAAAAAAAA
                    --|||||+| |-||||||||| ||||||||||| ||||||||||
Sbjct 7207          TTATTTC-CTTCTTCTGCGTTTCGCGCTCCCTGGAAAAAAAAAA
