# Supplementary material for: Pairwise Heuristic Sequence Alignment Algorithm Based on Deep Reinforcement Learning
Source: IEEE Open J Eng Med Biol. 2021 Jan 29;2:36–43. doi: 10.1109/OJEMB.2021.3055424 (PMC8901008; doi:10.1109/OJEMB.2021.3055424)
Supplement: Three supplementary materials are attached to the submitted manuscript. First, we offer the detailed process of the DQNalign in Supplementary material S1. Then, the additional figures and tables are listed in the Supplementary material S2. Finally, the alignment results of the DQNalign are attached  [file ojemb-3055424-mm.zip › OJEMB-3055424-MM/10022021082020_DQNalignOJEMB20210126SupplementaryS3/Supplementary S3/HEV_DDDQN/result20200712173946_0_35.txt]

DQNalign Project v1.0
Pairwise alignment algorithm with deep reinforcement learning based heuristic alignment agent
Sequence 1 : HEV_0, length : 7207
Sequence 2 : HEV_35, length : 7186

Alignment results:
Exact matches: 5455
Gaps: 539

Query 2             GCAGACCACATATGTGGTCGATGCCATGGAGGCCCATCAGTTTATTAAGGCTCCTGGCAT
                    ||||||||| ||||||||||| |||||||||||||||||||| || |||||||||||| |
Sbjct 0             GCAGACCACGTATGTGGTCGACGCCATGGAGGCCCATCAGTTCATAAAGGCTCCTGGCGT

Query 62            CACTACTGCTATTGAGCAGGCTGCTCTAGCAGCGGCCAACTCTGCCCTGGCGAATGCTGT
                    ||| |||||||| |||||||| |||||||||||||||||||| ||| |||||||||||||
Sbjct 60            CACAACTGCTATCGAGCAGGCAGCTCTAGCAGCGGCCAACTCCGCCTTGGCGAATGCTGT

Query 122           GGTAGTTAGGCCTTTTCTCTCTCA-CCAGCAGATTGAGATCCTCATTAACCTAATGCAAC
                    ||| ||| |||||||||| || | -| |+||||  ||||| || |||||| | ||||| |
Sbjct 120           GGTGGTTCGGCCTTTTCTGTCCCGGCTA-CAGACAGAGATACTTATTAACTTGATGCAGC

Query 181           CTCGCCAGCTTGTTTTCCGCCCCGAGGTTTTCTGGAATCATCCCATCCAGCGTGTCATCC
                    | || |||||||||||||| || |||||  | |||||||| ||||| || || || ||||
Sbjct 179           CCCGGCAGCTTGTTTTCCGGCCTGAGGTCCTGTGGAATCACCCCATTCAACGCGTGATCC

Query 241           ATAACGAGCTGGAGCTTTACTG-CC-GCGCC-CGCTCCGGCCGCTGTCTTGAAATTGGCG
                    | |||||||| || |  |||||-| -||+ |- || ++||||||||||||||| | ||||
Sbjct 239           ACAACGAGCTCGAACAGTACTGTCGGGC-TCGTGCG--GGCCGCTGTCTTGAAGTGGGCG

Query 298           CCCATCCCCGCTCAATAAATGATAATCCTAATGTGGTCCACCGCTGCTTCCTCCGCCCTG
                    |||| || ||||| || || || || || || ||  | |||||||| ||  |    || |
Sbjct 296           CCCACCCACGCTCGATCAACGACAACCCCAACGTCTTGCACCGCTGTTTTTTAAAACCGG

Query 358           TTGGGCGTGATGTTCAGCGCTGGTATACTGCTCCCACTCGCGGGCCGGCTGCTAATTGCC
                    |||| || ||||| ||||| ||||| || ||||| || ||||| || || || || ||||
Sbjct 356           TTGGCCGCGATGTCCAGCGGTGGTACACCGCTCCTACCCGCGGCCCTGCAGCGAACTGCC

Query 418           GGCGTTCCG-CGCTGCGCGGGCTTCC-CGCTGCTGACCGCACTTACTGCCTCGACGGGTT
                    | || || |-|+|| || || || ||-|+||| |||||| || || ||| | ||||| ||
Sbjct 416           GCCGGTCAGCC-CTTCGTGGCCTCCCAC-CTGTTGACCGGACATATTGCTTTGACGGTTT

Query 476           TTCTGGCTGTA-ACTTTCCCGCCGAGACTGGCATCGCCCTCTACTCCCTTCATGATATGT
                    ||| || || |-|+||| |||||||||| || || ||||| ||||| || || ||  | |
Sbjct 474           TTCCGGTTGCACA-TTTGCCGCCGAGACGGGGATTGCCCTTTACTCACTGCACGACCTCT

Query 535           CA-CCATCTGATGTCGCCGAGGCCATGTTCCGCCATGGTATGACGCGGCTCTATGCCGCC
                      -||+ | ||||| || ||||| |||  |||||| |||||||| ||| | ||||| |||
Sbjct 533           GGCCC-GCCGATGTTGCTGAGGCGATGGCCCGCCACGGTATGACCCGGTTGTATGCGGCC

Query 594           CTCCATCTTCCGCCTGAGGTCCTGCTGCCCCCTGGCACATATCGCACCGCATCGTATTTG
                    ||||| || || |||||||| ||||| ||||| || || ||||  ||| | |||||  | 
Sbjct 592           CTCCACCTCCCTCCTGAGGTGCTGCTCCCCCCCGGTACTTATCATACCACCTCGTACCTA

Query 654           CTAATTCATGA-CGGTA-GGCGCGTTGTGG-TGACGTATGAGGGTGATACTAGTGCTGGT
                    || || |||||- || |- | || ++||| -|+|| || ||||| ||| |||||||||| 
Sbjct 652           CTCATCCATGATGGGGATCGTGCA--GTGATT-ACATACGAGGGGGATTCTAGTGCTGGG

Query 711           TACAACCACGATGTCTCCAACTTGCGCTCCTGGATTAGAACCACCAAGGTTACCGGAGAC
                    |||||||| ||||| ||||  |||||  |||||||  | || || ||||| || || |||
Sbjct 709           TACAACCATGATGTGTCCATTTTGCGTGCCTGGATCCGCACTACTAAGGTCACTGGTGAC

Query 771           CATCCCCTCGTTATCGAGCGGGTTAGGGCCATT-GGCTGCCACTTTGTTCT-CTTGCTCA
                    || || || || || ||||||||| |||+|  |-||||| || ||||| ||-|||+|| |
Sbjct 769           CACCCGCTGGTGATTGAGCGGGTTCGGG-CGGTGGGCTGTCATTTTGTGCTCCTT-CTAA

Query 829           CGGCAG--CCCCGGAGCCATCACCTATGCCTTATGTTCCTTACCCCCGGTCTACCGAGGT
                    | || |--|| ++|| ||||| || ||||| ||||| || || || || || || |||||
Sbjct 827           CAGCTGCACCT--GAACCATCGCCAATGCCCTATGTCCCATATCCTCGTTCCACTGAGGT

Query 887           CTATGTCCGATCGATCTTCGGCCCGGGTGG--CACCCCTTCCT-TATTCCCAACCT-CAT
                     || || || || ||||| ||||| |||||--||+|| | |||-|+||+|||||  -|+|
Sbjct 885           TTACGTTCGGTCCATCTTTGGCCCTGGTGGTTCA-CCATCCCTGT-TT-CCAACTGCC-T

Query 943           GCTCCACTAAGTCGACCTTCCATGCTGTCCCTGCCCATATTTGGGACCGTCTTATGCTGT
                    |||| |||||||| || || |||||||||||||  ||||| |||||| | || ||||| |
Sbjct 941           GCTCTACTAAGTCAACATTTCATGCTGTCCCTGTGCATATATGGGACAGACTCATGCTAT

Query 1003          TCGGGGCCA-CCTTGGATGACCAAGCCTTTTGCTGCTCCCGTTTAATGACCTACCTTCGC
                    |||| || |-||| +|| || || |||||||| |||||  |  ||||||| ||||| || 
Sbjct 1001          TCGGTGCGACCCTC-GACGATCAGGCCTTTTGTTGCTCGAGGCTAATGACATACCTCCGT

Query 1062          GGCATTAGCTACAAGGTCACTGTTGGTACCCTTGTGGCTAATGAAGGCTGGAATGCCTCT
                    |||||||||||||| ||||| || ||  | ||||| || || || || ||||||||||| 
Sbjct 1060          GGCATTAGCTACAAAGTCACGGTCGGCGCTCTTGTTGCCAACGAGGGTTGGAATGCCTCC

Query 1122          GAGGACGCCCTCACAGCTGTTATCACTGCCGCCTACCTTACCATTTGCCACCAGCGGTAT
                    ||||| ||  | || ||||| || ||||| ||||| |||||||||||||| ||| |||| 
Sbjct 1120          GAGGATGCATTGACTGCTGTGATTACTGCGGCCTATCTTACCATTTGCCATCAGAGGTAC

Query 1182          CTCCGCACCCAGGCTATATCCAAGGGGATGCGTCGTCTGGAACGGGAGCATGCCCAGAAG
                    || ||||| ||||| || || || ||||||    | ||||| |  ||||| || ||||||
Sbjct 1180          CTTCGCACGCAGGCCATCTCGAAAGGGATGAAAAGACTGGAGCTTGAGCACGCACAGAAG

Query 1242          TTTATAACACGCCTCTACAGCTGGCTCTTCGAGAAGTCCGGCCGTGATTACATCCCTGGC
                    ||||||||||| || ||||||||| | || || || || |||||||||||||| || |||
Sbjct 1240          TTTATAACACGTCTTTACAGCTGGTTGTTTGAAAAATCTGGCCGTGATTACATTCCCGGC

Query 1302          CGTCAGTTGGAGTTCTACGCCCAGTGCAGGCGCTGGCTCTCCGCCGGCTTTCATCTTGAT
                    ||||||||| |||| || ||||||||| | || ||||| ||||| || || |||||||||
Sbjct 1300          CGTCAGTTGCAGTTTTATGCCCAGTGCCGCCGATGGCTTTCCGCTGGTTTCCATCTTGAT

Query 1362          CCACGGGT-GTTGGTTTTTGACGAGTCGGCCCCCTGCCA-T-T-GTAGGACCGCGATCCG
                    || || ||- ||+|||||||| ||  ||||||| || | -|- -||+ |    |++||||
Sbjct 1360          CCTCGTGTACTT-GTTTTTGATGAAGCGGCCCCTTGTCGCTGCCGT-AGTTTCC--TCCG

Query 1418          TAAGGCGCTCTCAAAG-TTTTGCTGCTTCATGAAGTGGCTTGGTCAGGAGTGCACCTGCT
                    ||| ||+| |||| ||-||||| || || |||  |||||| || ||||| || ||||| |
Sbjct 1416          TAAAGC-CGCTCATAGATTTTGTTGTTTTATGCGGTGGCTGGGCCAGGATTGTACCTGTT

Query 1477          TCCTTCAGCCTGCAGAA-GGCGCCGTCGGCGACCAGGGTCATGATAATGAAGCCTATGAG
                    |||| ||||| |  || -|| | +|| ||||| |||||| | |||||||| || | ||||
Sbjct 1475          TCCTCCAGCCCGTTGAGGGGAGG-GTTGGCGAGCAGGGTTACGATAATGAGGCATTTGAG

Query 1536          GGGTCCGATGTTGACCCTGCTGAGTCCGCCA-T-T-AGTGACATATCTGGGTCCTATGTC
                    ||||| ||||||||||| ||||||   ||||-|-|-|||+| + +||||| || ||| | 
Sbjct 1534          GGGTCGGATGTTGACCCCGCTGAGGAGGCCACTGTGAGT-AT-C-TCTGGATCATATATT

Query 1593          GTCCCTGGCA--CTGCCCTCCAACCGCTCTACCAGGCCCTCGAATCTCCCCGCTGAGATT
                    ||| | || |--| ||  +| | || ||||||||||| || |   +||||  ||||  ||
Sbjct 1591          GTCACCGGTAGCCAGCTA-CAAGCCTCTCTACCAGGCGCTTGGCA-TCCCTTCTGATCTT

Query 1650          GTGGCTCGCGCGGGCCGGCTGACCGCCACAGTAAAGGTCTCCCAGGT-C-GATGGGCGGA
                    |  || || ||||| ||||| || ||||| ||  |+| +||| || |-|-||+ ||| | 
Sbjct 1648          GCCGCCCGAGCGGGTCGGCTTACTGCCACCGTTGA-GG-TCCTAGATGCTGA-CGGCCGC

Query 1708          TCG-A-TTGCGAGACCCT-TCTTGGTAACAAA-ACCTTTCGC-AC-GTCGTTCGTTGA-C
                    +| -|-|||  ||+ |  -| |||| || +||-|||||| +|-||-||  ||  +|||- 
Sbjct 1704          -CTCACTTGTAAG-ACTACTATTGGCAAT-AAGACCTTTT-CAACAGTTTTTAC-TGATG

Query 1761          GGGG-CGGTCTTAGAGACCAATGGCCCAGAGC-GCCACAATCTCTCCTTCGA-TG--CCA
                    | | -| |+|+||||| | || || || ||||-| +|        |  ||| -||--|| 
Sbjct 1760          GTGCTCAG-C-TAGAGGCTAACGGGCCGGAGCAGT-ATGTGT--GCTGTCGTTTGATCCG

Query 1816          GTCAGAGC--ACTATGGCCGCTGGCCCTTTCAGTCTCACCTATGCCGCCT--C-TGCAGC
                    | ||+| |--||||||||||| |||||   |||||| | ||||||  ++|--|-|+| ||
Sbjct 1813          GCCA-AACAAACTATGGCCGCCGGCCCGCACAGTCTTAGCTATGCTT--TGACAT-CTGC

Query 1871          TGGGCTGGAGGTGCGCTATGT-TGCTGCCGGGCTTGACCATCGGGCGGT---TTTTGCCC
                     || || |||||||||  |||-| |+||    +|||  || |  ++ ||---  ||+|  
Sbjct 1869          GGGCCTTGAGGTGCGCGTTGTCTCC-GCT-TT-TTGTTCAGCTT--TGTACAGGTT-CAA

Query 1927          CCGGTGT-TTCACCCCGGTCAGC-CC-CCGGCGAGGTTACCGC--CTTCTGCTCTGCCCT
                    ||| |||-|||| | +|  | +|-| -  +  | ||+| + + -- +| ++++ | ||||
Sbjct 1923          CCGTTGTGTTCAGCG-GCACT-CTCTTAT-TGGGGG-TT-T-GTGG-TA----TTACCCT

Query 1982          ATACAGGTTTAAC-CG--TGAGGCCCAGCGCCATTCGCTGATC-G-G-----T---AA-C
                        +||+ ||| - |--|| ++  |++||||||| |||  +|-|- -----|---| -|
Sbjct 1972          GAGG-GG-CTAATTGGCTTGT--TTC--CGCCATTTGCTCC-CGGCCATACCTGGGAGTC

Query 2028          TTATGG----TTCC--ATCCT-GAGGGA-CTCATTGGCCTCTTCGC-C-C-CGTTTTCGC
                    ++|++|----| ||-- |+ |-||| ||-| |+++++|||||   |-|-|-| |  ||| 
Sbjct 2024          --A--GCCAATCCCTTCT-GTGGAGAGAGCAC-----CCTCTATACTCGCACCTGGTCGG

Query 2077          C--CGGGCATGTTTGGGAGTCGGCTAATCCATTCTG--TGGCGA---GAG-CACACTTTA
                     --|||||+++++ +++++||+ ||| ++++|| | --|  | |---|||-||| | +++
Sbjct 2075          TGTCGGGC-----C-----TC-TCTAG----TTGTTTTTCTCCACTCGAGCCACCCG---

Query 2129          CACCC-GTAC-TTG--GT-C---GGAGGTTGA-TG--CCGTCTCTAGTCCA-G-CCCGGC
                    |+|||-| ||- | -- |-|--- ||||||||-  --| ||  ||+||   -|-|||+  
Sbjct 2117          C-CCCAGAACTATCATCTCCTGTTGAGGTTGATACACCTGTGGCT-GTTGGCGTCCC-AT

Query 2176          CTTGA--CT-TAGGTTTTATGT--CTGAGCCTTCTATAC-CTAGT----A---GG-GCCG
                    |   |--| -|  |+ + +|||--|  | |||||+++| -|+  |----|--- |-||| 
Sbjct 2174          CCCCAGCCACTTCG-G-C-TGTACCCCAACCTTC---AGTC-CCTGAACAGGCTGAGCCA

Query 2221          CCACGCCT-ACCCTGGCGG-CC-CCTCTACCCCCCCCTGCACCGGACCCTTCCCCCCCTC
                    +|+|||| -|  |+||  |-  -|  ++++++++  |||| ||||++++++|||| ++++
Sbjct 2226          -C-CGCCGGATTC-GGTCGATAGCAG--------TGCTGCTCCGG------CCCCA----

Query 2278          CCTCTGCCCCGGCGCTTGCTGAGCCGGCTTCTGGCGCTA-CCGCC-GGGGCCC-CGGC--
                    +++||| ++++++++++||++|+||+ || || +++|+|-||+||-|| ||| -|+||--
Sbjct 2265          ---CTGA----------GC--A-CC-TCTACTA---C-ACCC-CCGGGTGCCAGC-GCAG

Query 2333          CA--TAACTCACCAGA-C-GGCCCCGGCACCGCCGCCTGCTCTTCACCTACCCGGATGGC
                    ||--|||| ||+|  |-|-||| || |+ +|| ||  | |||  ||||||||| ||||||
Sbjct 2302          CATGTAACCCA-CCCATCTGGCTCCCG-T-CGGCGGTTACTCCACACCTACCCTGATGGC

Query 2388          TCT-AAG-GTATTCGCCGGCTCGC-TGTTCGAGTCGACA-TGCACGTGGCTCGTTAACGC
                    || -|||-|||| | ++||||| |-  ||+|||||  +|-|| || ||| | ||||| ||
Sbjct 2359          TCAAAAGTGTATGCT--GGCTCCCTCTTT-GAGTCTG-AGTGTACTTGGTTAGTTAATGC

Query 2444          GTCTAATG-TTGACCACCGCCCTGGCGGCGGGCTTTGCCATGCATTTTACCAAAGGTACC
                     || ||| -| | +|| ||||| || ||||| |||||||| |||||||||||| ||| ||
Sbjct 2415          ATCCAATCCTGGT-CATCGCCCCGGTGGCGGCCTTTGCCACGCATTTTACCAACGGTTCC

Query 2503          CCGCCTCCTTTGA---TGCTGCCTCTT-TTGTGA-TG-CGCGACGGCGCGGCCGCGTACA
                    | |  || |||||---|||||  |+||-|| || -||-|| | ++  ||||+|+|+||||
Sbjct 2474          CGGAGTCATTTGACCCTGCTGAGT-TTATTATGTCTGACGGGT--TTGCGG-C-C-TACA

Query 2557          CACTA-ACCCCCCGGCCAATAATTCACGCTGTCGCCCCTGATTATAGGTTGGAACATAAC
                    |+|| -|| ||||| || || || || ||||| |||||||| ||| || |||||||||||
Sbjct 2528          C-CTTGACACCCCGACCCATTATCCATGCTGTTGCCCCTGACTATCGGGTGGAACATAAC

Query 2616          CCAAAGAGGCTTGAGGCTGCTTATCGGGAAACTTGCTCCCG-CCTCGGCACCGCTGCATA
                    || |||||||| |||||||| ||||| || || || |||||-| | ||+|| ||||| ||
Sbjct 2587          CCTAAGAGGCTCGAGGCTGCCTATCGAGAGACGTGTTCCCGTCGTGGG-ACGGCTGCTTA

Query 2675          CCCGCT-CCTCGGGACCGGCATATACCAGGTG-CCGATCGGCCCCAGTTTTGACGCCTGG
                     ||  |-| | | |+|||| ||||||  ||||-||| | |||  +|| ||||| ||||||
Sbjct 2646          TCCCTTGCTTGGCG-CCGGTATATACAGGGTGCCCGTTGGGCTG-AGCTTTGATGCCTGG

Query 2733          GAGCGGAACCACCGCCCCGGGGATGAGTTGTACCTTCCTGAGCTTGCTGC--CAGATGGT
                    ||||| |||||||| ||||||||||||||||| ||  ||||||  |||  --|+ +||||
Sbjct 2704          GAGCGTAACCACCGACCCGGGGATGAGTTGTATCTGACTGAGCCGGCTATAGC-T-TGGT

Query 2791          TTGAGGCCAATAGGCCGACCCG-CCCGACTCTCACTATAACTGAGGATGTTGCACGGACA
                    | ||||||||  | || || | -||||+| || ||||| ||||||||    ||||| |||
Sbjct 2762          TCGAGGCCAACCGACCTACTCTCCCCG-CGCTTACTATTACTGAGGACACAGCACGAACA

Query 2850          GCGAATCTGGCCATCGAGCTTGACTCAGCCACAGATGTCGGCCGGGCCTGTGCCGGCTGT
                    ||||| |||||  | ||||| || |||||||| || |||||| |||| ||||||||||||
Sbjct 2821          GCGAACCTGGCTCTTGAGCTAGATTCAGCCACTGAGGTCGGCAGGGCGTGTGCCGGCTGT

Query 2910          CGGGTCACCCCCGGCGTTGTTCAGTACCAGTTTACTGCAGGTGTGCCTGGATCCGGCAAG
                    || |||   || || || || || |||||||| || |||||||| ||||| |||||||||
Sbjct 2881          CGTGTCGAGCCGGGTGTCGTCCATTACCAGTTCACAGCAGGTGTCCCTGGCTCCGGCAAG

Query 2970          TCCCGCTCTA-TCACCCAAGCCGATGTGGACGTTGTCGTGGTCCCGACGCGTGAGTTGCG
                    || || || |-||| |   |+||| || ||||| || ||||| || || |||||||||||
Sbjct 2941          TCACGGTCAATTCAGCAGGG-CGAGGTAGACGTCGTAGTGGTGCCAACCCGTGAGTTGCG

Query 3029          TAATGCCTGGCGCCGTCGCGGCTTTGCTGCTTTTACCCCGCATACTGCCGCCAGAGTCA-
                    |||  | ||||| || ||||| ||||| |||| ||| || || || || ||| | || |-
Sbjct 3000          TAACTCGTGGCGGCGCCGCGGGTTTGCAGCTTATACACCACACACCGCGGCCCGTGTTAC

Query 3088          CCCAGGGGCGCCGGGTTGTCATTGATGAGGCTCCATCCCTCC--CCCCTCACC--TGC-T
                    |   || +||  ||||||| || || ||||| || |+| ++|--|| |+||| --| |-|
Sbjct 3060          CTGTGGC-CGTAGGGTTGTTATCGACGAGGCCCCGT-CG--CTTCCAC-CACATTTACTT

Query 3143          GCTGCTCCACATGCAGCG-GGC-CGCCACCGTCCACCTTCTTGGCGACCCGAACCAGATC
                     +|||| || ||||||||-| |-|| | ++|| || || ||||||||||| ||||| |||
Sbjct 3115          T-TGCTGCATATGCAGCGAGCCTCGTCG--GTTCATCTCCTTGGCGACCCCAACCAAATC

Query 3201          CCAGCCATCGACTTTGAGCACGCTGGGCTCGTCCCCGCCATCAGGCCCGACTTAGGCCCC
                    || || ||||| |||||||| ||||| |||||||| || ||| |||| ||  | | +|||
Sbjct 3172          CCTGCTATCGATTTTGAGCATGCTGGCCTCGTCCCAGCGATCCGGCCTGAGCTTGT-CCC

Query 3261          ACCTTCCTGGTGGCATGTTACCCATCGCTGGCCTGCGGATGTATGCGAGCTCATCCGTGG
                    | |    ||||||||  |||| ||| | || ||||||||||| || ||||| ||||| ||
Sbjct 3231          AACAAAGTGGTGGCACCTTACTCATAGGTGTCCTGCGGATGTTTGTGAGCTAATCCGCGG

Query 3320          TGCATACCCCATGATCCAGACCACTAGCCGGGTTCTCCGTTCGTTGTTCTGGGGTGAGCC
                    ||| ||||| | |||||||||  | ||||| |||||||| ||  |||||||||| |||||
Sbjct 3291          TGCGTACCCAAAGATCCAGACGGCAAGCCGTGTTCTCCGCTCCCTGTTCTGGGGGGAGCC

Query 3380          TGCCGTCGGGCAGAAACTAGTGTTCACCCAGGCGGCCAAGCCCGCCAACCCCGGCTCAGT
                      ||||||| || ||||||||||| || |||||||| ||| |||||||||||||  || |
Sbjct 3351          CCCCGTCGGCCAAAAACTAGTGTTTACTCAGGCGGCGAAGGCCGCCAACCCCGGTGCAAT

Query 3440          GACGGTCCACGAGGCGCAGGGCGCTACCTACACGGAGACCACTATTATTGCCACAGCAGA
                     || ||||||||||| ||||| ||||| |  || ||||| ||||||||||| || || ||
Sbjct 3411          TACAGTCCACGAGGCCCAGGGTGCTACATTTACTGAGACTACTATTATTGCAACGGCTGA

Query 3500          TGCCCGGGGCCTTATTCAGTCGTCTCGGGCTCATGCCATTGTTGCTCTGACGCGCCACAC
                    |||||| || || |||||||| ||  ||||||| || ||||| |||||||| ||||||||
Sbjct 3471          TGCCCGCGGGCTGATTCAGTCCTCCAGGGCTCACGCTATTGTGGCTCTGACTCGCCACAC

Query 3560          TGAGAAGTGCGTCATCATTGACGCACCAGGC-CTGCTTCGCGAGGTGGGCATCTCCGATG
                     ||||| || ||  |  |||||||+|| || -|| ||||| ||||| ||||| || ||||
Sbjct 3531          AGAGAAATGTGTGGTTGTTGACGC-CCCGGGGCTCCTTCGTGAGGTTGGCATTTCAGATG

Query 3619          CAATCGTTAATAACTTTTTCCTCGCTGGTGGCGAAATTGGTCACCAGCGCCCATCAGTTA
                    | || |||||||||||||||||  |||| ||| |  ||||||| || ||||||||||| |
Sbjct 3590          CCATTGTTAATAACTTTTTCCTTTCTGGCGGCCAGGTTGGTCAGCACCGCCCATCAGTCA

Query 3679          TTCCCCGTGGCAACCCTGACGCCAATGTTGACACCCTGGCTGCCTTCCCGCCGTCTTGCC
                    | || |||||||    |||   |||||||| ||| || | ||| || || || ||||| |
Sbjct 3650          TACCTCGTGGCACTGTTGATAGCAATGTTGCCACGCTTGATGCATTTCCACCTTCTTGTC

Query 3739          AGATTAGTGCCTTCCATCAGTTGGCTGAGGAGCTTGGCCACAGACCTGTCCCTGTTGCAG
                    || |||| |||| ||| ||| | || ||||||||||| ||  | || | |||  |||| |
Sbjct 3710          AGTTTAGCGCCTACCACCAGCTTGCAGAGGAGCTTGGTCATCGGCCGGCCCCGATTGCCG

Query 3799          CTGTTCTACCACCCTGCCCCGAGCTCGAACAGGGCCTTCTCTACCTGCCCCAGGAGCTCA
                    | ||||| || || || || |||||||| || ||| | |||||  ||| ||||||||| |
Sbjct 3770          CCGTTCTGCCCCCTTGTCCGGAGCTCGAGCAAGGCTTACTCTATATGCTCCAGGAGCTGA

Query 3859          CCACCTGTGATAGTGTCGTAACATTTGAATTAACAGACATTGTGCACTGCCGCATGGCCG
                    |||| | |||||||||  | ||||| ||| | ||||||||||| ||||| || ||||| |
Sbjct 3830          CCACGTCTGATAGTGTGCTCACATTCGAACTTACAGACATTGTACACTGTCGTATGGCGG

Query 3919          CCCCGAGCCAGCGCAAGGCCGTGCTGTCCACACTCGTGGGCCGCTACGGCGGTCGCACAA
                    | || || ||||||||||| || ||||| || || || ||| | |||||| | || || |
Sbjct 3890          CACCTAGTCAGCGCAAGGCAGTCCTGTCGACCCTTGTCGGCAGGTACGGCCGCCGTACGA

Query 3979          AGCTC--TACAATGCTTCCCACTCTGATGTTCGCGA--CTCTCTCGCCCGTTTTATCCCG
                    || | --|+ ||+||| | ||| | |||||||| | --| ||||+| |  ||| +|||| 
Sbjct 3950          AGTTGTAT-GAA-GCTGCTCACACGGATGTTCGTGGGTCCCTCT-GTCATTTTC-TCCCC

Query 4035          GC-CATTGGCCCCGTACAG-GTTACAACTTGTGAATTGTACGAGCTAGTGGAGGCCATGG
                    | -|+| |||||| |+|||-||||| || || ||  | || ||||| || ||||| ||||
Sbjct 4006          GAGC-TCGGCCCCAT-CAGCGTTACTACCTGCGAGCTTTATGAGCTTGTTGAGGCTATGG

Query 4093          TCGAGAAGGGCCAGGATGGCTCCGCCGTCCTTGAGCTTGATCTTTGCAACCGTGACGTGT
                    | |||||||| |||||||||||||| ||| | ||||||||||| ||||  ||||| ||||
Sbjct 4064          TGGAGAAGGGTCAGGATGGCTCCGCAGTCTTGGAGCTTGATCTATGCAGTCGTGATGTGT

Query 4153          CCAGGATCACCTTCTTCCAGAAAGATTGTAACAAGTTCACCACAGGTGAGACCATTGCCC
                    |  | || || ||||| ||||| || ||||| || ||||| ||||| ||||| || || |
Sbjct 4124          CACGTATAACATTCTTTCAGAAGGACTGTAATAAATTCACAACAGGCGAGACAATAGCGC

Query 4213          ATGGTAAAGTGGGCCAGGGCATCTCGGCCTGGAGCAAGACCTTCTGCGCCCTCTTTGGCC
                    | |||||||| || ||||| || || || |||||||||||||| || ||||| |||||||
Sbjct 4184          ACGGTAAAGTTGGGCAGGGGATATCTGCGTGGAGCAAGACCTTTTGTGCCCTGTTTGGCC

Query 4273          CTTGGTTCCGCGCTATTGAGAAGGCTATTCTGGC--C-CTGCT--CCCTCAGGGTGTGTT
                    | |||||||| |||||||||||||  ||||| ||--|-||++|--|||| |+++||| ||
Sbjct 4244          CATGGTTCCGTGCTATTGAGAAGGAGATTCTTGCGGCGCT--TGCCCCTAA---TGTATT

Query 4328          TTACGGTGATGCCTTTGATGACACCG-TCTTCTCGGCGGCTGTGGCCGCGCAGCAAAGGC
                    ||| |||||||| | ||| || || |-|||   |+|| ||||| |||| |   | +||||
Sbjct 4299          TTATGGTGATGCATATGAAGATACAGTTCTGGCC-GCCGCTGTCGCCGGGGCCCC-AGGC

Query 4384          -ATCCATGGTGTTTGAGAATGACTTTTCTGAGTTTGACTCCACCCAGAATAACTTTTCTC
                    - | +|+||| ||||||||||| || |||||||||||   |||||| ||||||||||| |
Sbjct 4357          TGTA-A-GGTTTTTGAGAATGATTTCTCTGAGTTTGATAGCACCCAAAATAACTTTTCAC

Query 4444          TGGGTCTAGAGTGT-GCTATTATGGAGGAGTGTGGGATGCCGCAGTGGCTCATCCGCCTG
                    | || || ||||| -  +|| |||||||||||||| |||||||||||| | ||||| || 
Sbjct 4415          TCGGACTGGAGTGCATA-ATCATGGAGGAGTGTGGCATGCCGCAGTGGATGATCCGACTT

Query 4503          TATCACCTTATAAGGTCTGCGTGGATCTTGCAGGCCCCGAAGGAGTCTCTGCGAGGGTTT
                    ||||| ||| |  | || || ||| || ||||||| || |||||||| ||||| ||||| 
Sbjct 4474          TATCATCTTGTTCGCTCCGCCTGGGTCCTGCAGGCTCCCAAGGAGTCCCTGCGGGGGTTC

Query 4563          TGGAAGAAACACTCCGGTGAGCCCGGCACTCTTCTATGGAATACTGTCTGGAATATGGCC
                    |||||||| ||||| || ||||| ||||| || || ||||||||||||||||| ||||| 
Sbjct 4534          TGGAAGAAGCACTCGGGCGAGCCTGGCACCCTGCTCTGGAATACTGTCTGGAACATGGCG

Query 4623          GTTATTACCCACTGTTATGACTTCCGCGATTTTCAGGTGGCTGCCTTTAAAGGTGATGAT
                    |||||| | || |||||||| ||||| || ||  |||| || || |||||||| ||||| 
Sbjct 4594          GTTATTGCGCATTGTTATGAATTCCGTGACTTAAAGGTCGCGGCATTTAAAGGAGATGAC

Query 4683          TCGA-TAGTGCTTTGCAGTGAGTATCGTCAGAGTC-CAGGA-GCTGCTG-TCCTGATCGC
                    ||+|-| ||||| || ||||| || || ||||| |-||++|-|| ||||-|+ | |||||
Sbjct 4654          TC-AGTTGTGCTCTGTAGTGACTACCGGCAGAGCCGCA--ACGCCGCTGCT-TTAATCGC

Query 4739          CGGCTGTG-GGCTTG-AAGTTGAAGGTAGA-TTTCCGCCCGATCGGTTTGTATGCAGGTG
                    |||+|+||-|| |||-|| ||+||||| ||-|||  |||   | || +||||||| ||||
Sbjct 4710          CGG-T-TGCGGGTTGAAACTT-AAGGTGGATTTTAGGCCTATTGGGC-TGTATGCTGGTG

Query 4795          TTGTGGTGGCCCCCGGCCTTGGCGCGCTCCCTGATGTTGTGCGCTTCGCCGGCCGGCT-T
                    |||| |||||||| ||||| ||  | || |||||||| ||  | ||||| || |||||-|
Sbjct 4766          TTGTTGTGGCCCCGGGCCTCGGGACCCTTCCTGATGTCGTTAGGTTCGCTGGGCGGCTCT

Query 4854          ACCGAGAAGAA-TTGGGGCCCTGGCCCTGAGCGGGCGGAGCAGCTCCGCCTCG-C-TGTT
                      +||||||||-| |||||| +||  | ||| ||||||| ||||| || || |-|-| +|
Sbjct 4826          CA-GAGAAGAACTGGGGGCCG-GGTTCAGAGAGGGCGGAACAGCTACGGCTGGCCGTC-T

Query 4911          AGTGATTTCCTCCGCAAGCTCACGAATGTAGCTCAGATGTGTGTGGATGTTGTTTCCCGT
                    +||||||| || || ||| | |||||||| |||||| | ||||||||||||||||| |  
Sbjct 4882          -GTGATTTTCTGCGAAAGTTAACGAATGTGGCTCAGGTCTGTGTGGATGTTGTTTCGCAG

Query 4971          GTTTATGGGGTTTCCCCTGGACTCGTTCATAACCTGATTGGCATGCTACAGGCTGTTGCT
                    ||||| || ||   ||| ||  | || |||||||||||||| ||||| ||| || |||||
Sbjct 4942          GTTTACGGTGTCAGCCCCGGTTTAGTACATAACCTGATTGGAATGCTCCAGACTATTGCT

Query 5031          GATGGCAAGGCACA-TTTCACTGAGTCAGTAAAACCAGTGCTCGA-CTTGACAAATTCAA
                    ||||| ||||| ||-|||+| |||  |||| ||||| || || ||-|||+|| |  || |
Sbjct 5002          GATGGTAAGGCGCACTTT-ATTGAAACAGTCAAACCCGTCCTTGATCTT-ACTAGCTCTA

Query 5089          TCTTGTGT--CGGGTGGAATGAATAACATG-TCTTTTGCTGCGCCCATGGGT-TCGCGAC
                    ++|| | |--|||||||| |||||||||||-|||||||||  |  |||||  -|  |+||
Sbjct 5059          --TTATATACCGGGTGGAGTGAATAACATGTTCTTTTGCTCTGTGCATGGAGATGCC-AC

Query 5145          CATGCGCCCTCGGCCTATTTTGTTGCTGCTCCTCATGTTTTTGCCTATGCTGCCCGCGCC
                    ||||||| ||||| || || |||| |||||| || || || |||||||| ||||||||||
Sbjct 5117          CATGCGCTCTCGGGCTCTTCTGTTTCTGCTCTTCGTGCTTCTGCCTATGTTGCCCGCGCC

Query 5205          ACCGCCCGGTCAGCCGTCTGGCCGCCGTCGTGGGCGGCGCAGCGGCGGTTCCGGCGGTGG
                    |||| ||||||||||||||||||| || || ||||| |||||||||||| ||||||||||
Sbjct 5177          ACCGGCCGGTCAGCCGTCTGGCCGTCGCCGCGGGCGACGCAGCGGCGGTGCCGGCGGTGG

Query 5265          TTTCTGGGGTGACCGGGTTGATTCTCAGCCCTTCGCAATCCCCTATATTCATCCAACCAA
                    ||||||||||||||||||||||||||||||||||||  ||||||||||||||||||||||
Sbjct 5237          TTTCTGGGGTGACCGGGTTGATTCTCAGCCCTTCGCCCTCCCCTATATTCATCCAACCAA

Query 5325          CCCCTTCGC--CCCCGATG-TCACC-GCTGCGGCCGGGGCTGGACCTCGTGTTCGCCAAC
                    |||||||||--|++ ||+ -|+|||- | || |||||| ||||| ||||   ||| || |
Sbjct 5297          CCCCTTCGCATC--TGA-CAT-ACCAACCGCAGCCGGGTCTGGAGCTCGCCCTCGGCAGC

Query 5381          CCGCCCGACCACTCGGCTCCGCTTGGCGTGACCAGGCCCAGCGCCCCGCCG-TTGCCTCA
                    | | ||| ||||||||||||||||||||||||||| |||||||||||||||-||+|| | 
Sbjct 5353          CGGTCCGTCCACTCGGCTCCGCTTGGCGTGACCAGTCCCAGCGCCCCGCCGCTT-CCGCC

Query 5440          CGTCGTAGACCTACCACAGCTGGGGCCGCGCCGCTAACCGCGGTCGCTCCGGCCCATGAC
                    || ||| ||||| || ||||||||||  ||||||| || || || || ||||||| ||| 
Sbjct 5412          CGCCGTCGACCTGCCCCAGCTGGGGCTTCGCCGCTGACTGCTGTGGCCCCGGCCCCTGAT

Query 5500          ACCCCGCCAGTGCCTGATGTCGACTCCCGCGGCGCCATCTTGCGCCGGCAGTATAACCTA
                    ||| | || || || || || || ||||||||||| ||  | ||||| |||||||| |||
Sbjct 5472          ACCGCCCCTGTCCCCGACGTTGATTCCCGCGGCGCTATACTACGCCGCCAGTATAATCTA

Query 5560          TCAACATCTCCCCTTACCTCTTCCGTGGCCACCGGCACTAACCTGGTTCTT-TATGCCGC
                    |||||||| || || || ||| || | || |||||||| || || |||+||-||||| ||
Sbjct 5532          TCAACATCCCCGCTCACGTCTACCATCGCTACCGGCACCAATCTTGTT-TTATATGCTGC

Query 5619          CCCTCTTAGTCCGCTTT--TACCCCTTCAGGACGGCACCAATACCCATATAATGGCCACG
                     || || ||+||+||||--| || ||||| || || || || || ||||| |||||||| 
Sbjct 5591          TCCCCTGAG-CC-CTTTGCTTCCGCTTCAAGATGGGACTAACACTCATATTATGGCCACT

Query 5677          GAAGCTTCTAATTATGCCCAGTACCGGGTTGCCCGTGCCACAATCCGTTACCGCCCGCTG
                    ||||| || ||||| ||||||||||| |||| ||||||||| ||||| || ||||| || 
Sbjct 5649          GAAGCATCAAATTACGCCCAGTACCGCGTTGTCCGTGCCACCATCCGGTATCGCCCACTC

Query 5737          GTCCCCAATGCTGTCGGCGGTTACGCCATCTCCATCTCATTCTGGCCACAGACCACCACC
                    || || || ||||| ||||| ||||| || || || || |||||||| ||||| || |||
Sbjct 5709          GTGCCGAACGCTGTTGGCGGGTACGCTATATCTATTTCTTTCTGGCCCCAGACTACAACC

Query 5797          ACCCCGACGTCCGTTGATATGAATTCAATAACCTCGACGGATGTTCGTATT-TTAGTCCA
                    |||||||| || || ||||||||||| || ||||| || |||||||| |||-||+|| ||
Sbjct 5769          ACCCCGACATCTGTCGATATGAATTCTATTACCTCTACTGATGTTCGGATTCTT-GTTCA

Query 5856          GCCCGGCATAGCCTCTGAGCTTGTGATCCCAAGTGAGCGCCTACACTATCGTAACCAAGG
                    ||| || || ||||| ||||||||||| || ||||||||||| |||||||| || || ||
Sbjct 5828          GCCTGGTATCGCCTCCGAGCTTGTGATTCCCAGTGAGCGCCTGCACTATCGCAATCAGGG

Query 5916          CTGGCGCTCCGTCGAGACCTCTGGGGTGGCTGAGGAGGAGGCTACCTCTGGTCTTGTTAT
                    |||||| || || ||||||||||| || || ||||||||||| ||||| || ||||||||
Sbjct 5888          CTGGCGTTCGGTTGAGACCTCTGGTGTCGCGGAGGAGGAGGCGACCTCCGGCCTTGTTAT

Query 5976          GCTTTGCATACATGGCTCAC-TCGTAAATTCCTATACTAATACACCCTATACCGGTGCCC
                    ||| ||||| ||||| ||||-|+|| || || || ||||||||||| ||||| ||||| |
Sbjct 5948          GCTCTGCATCCATGGATCACCT-GTGAACTCTTACACTAATACACCTTATACTGGTGCTC

Query 6035          TCGGGCTGT-TGGACTTTGCCCTTGAGCTTGAGTTTCGCAACCTTACCCCCGGTAACACC
                    |+ ||||  -| || ||||| || || |||||||| |||||  | || |||||||| || 
Sbjct 6007          T-TGGCTTGCTTGATTTTGCACTCGAACTTGAGTTCCGCAATTTGACACCCGGTAATACG

Query 6094          AATACGCGGGTCTCCCGTTATTCCAGCACTGCTCGCCACCGCCTTCGTCGCGGTGCGGAC
                    |||||||| || ||||||||||| || |  || ||||||   || ||||| ||  | |||
Sbjct 6066          AATACGCGTGTTTCCCGTTATTCGAGTAGCGCGCGCCACAAGCTACGTCGTGGGCCCGAC

Query 6154          GGGACTGCCGAGCTCACCACCACGGCTGCTACCCGCTTTATGAAGGACCTCTATTTT-AC
                    || ||||| ||||| |||||||| |||||||| || |||||||| || ||+|   ||-||
Sbjct 6126          GGTACTGCTGAGCTAACCACCACTGCTGCTACACGGTTTATGAAAGATCT-TCACTTCAC

Query 6213          TAGTACTAATGGTGTCGGTGAGATCGGCCGCGGGATAGCCCTCACCCTGTTCAACCTTGC
                      | || |||||||| |||||| |||| ||||| ||||| || |||||||| || |||||
Sbjct 6185          AGGGACCAATGGTGTTGGTGAGGTCGGTCGCGGTATAGCGCTAACCCTGTTTAATCTTGC

Query 6273          TGACACTCTGCTTGGCGGCCTGCCGACAGAATTGATTTCGTCGGCTGGTGGCCAGCTGTT
                    |||||| || || ||||| || ||||||||||||||||||||||||||||||||||| ||
Sbjct 6245          TGACACGCTTCTCGGCGGGCTCCCGACAGAATTGATTTCGTCGGCTGGTGGCCAGCTATT

Query 6333          CTACTCCCGTCCCGTTGTCTCAGCCAATGGCGAGCCGACTGTTAAGTTGT-ATACATCTG
                     ||||| || ||||| ||||||||||||||||||||||| || |||+  |-| || || |
Sbjct 6305          TTACTCTCGCCCCGTCGTCTCAGCCAATGGCGAGCCGACAGTGAAG-CTTTACACTTCAG

Query 6392          TAGAGAATGCTCAGCAGGATAAGGGTATTGC-AATCCCGCATGACATTGACCTCGGAGAA
                    | ||||| || ||||||||||||||||| ||-| |||+ ||||| || ||||| || || 
Sbjct 6364          TCGAGAACGCCCAGCAGGATAAGGGTATAGCTATTCC-ACATGATATCGACCTTGGTGAG

Query 6451          TCTCGTGTGGTTATTCAGGATTATGATAACCAACATGAACAAGATCGGCCGACGCCTTCT
                    ||||| || |||||||||||||| |||||||| ||||| || || || || || || |||
Sbjct 6423          TCTCGGGTTGTTATTCAGGATTACGATAACCAGCATGAGCAGGACCGTCCCACCCCGTCT

Query 6511          CCAGCCCCATCGCGCCCTTTCTCTGTCCTTCGAGCTAATGATGTGCTTTGGCTCTCTCTC
                    |||||||| || |||||||| |||||||| || |||||||||||||||||||| || || 
Sbjct 6483          CCAGCCCCTTCCCGCCCTTTTTCTGTCCTCCGCGCTAATGATGTGCTTTGGCTTTCACTT

Query 6571          ACCGCTGCCGAGTATGACCAGTCCACTTATGGCTCTTCGACTGGCCC-AGTTTATGTTTC
                    || ||||| |||||||| ||| | |||||||| ||||| |||   ||-|+| ||||||||
Sbjct 6543          ACAGCTGCTGAGTATGATCAGACTACTTATGGTTCTTCCACTAATCCTA-TGTATGTTTC

Query 6630          TGACTCTGTGACCTTGGTTAATGTTGCGACCGGCGCGCAGGCCG-TTGCCCGGTCGCTCG
                    |||  ||||||| || |||||||| ||||| || || ||||+ |-|  | || || || |
Sbjct 6602          TGATACTGTGACATTTGTTAATGTGGCGACTGGTGCTCAGG-GGGTCTCTCGCTCTCTGG

Query 6689          ATTGGACCAAGGTCACACTTGACGGTCGCCCCCTCT-CC-ACCATCCAGCAGTACTCGAA
                    | ||| | || ||||| ||||| ||++||  || ||- |-|| ||||||||||| || ||
Sbjct 6661          ACTGGTCTAAAGTCACCCTTGATGG--GCGTCCACTTACTACTATCCAGCAGTATTCTAA

Query 6747          GACCTTCTTTGTCCTGCCGCTCCGCGGTAAGCTCTCTTTCTGGGAGGCAGGCACAACTAA
                    ||||||||||||  |||| ||||| || |||||||||||||||||||| ||||| |||||
Sbjct 6719          GACCTTCTTTGTTTTGCCCCTCCGTGGCAAGCTCTCTTTCTGGGAGGCTGGCACCACTAA

Query 6807          AGCCGGGTACCCTTATAATTATAACACCACTGCTAGCGACCAACTGCTTG-TCGAGAATG
                     ||||| ||||||||||||||||||||||| || || |||||+   ||||-| || ||||
Sbjct 6779          GGCCGGCTACCCTTATAATTATAACACCACCGCCAGTGACCA-GATCTTGATTGAAAATG

Query 6866          CCGCCGGGCACCGGGT-CGCTATTTCCACTTACACCACTAGCC-TGGGTGCTGGTCCCGT
                    | ||||| ||||| ||- ||+|| || || ||||| ||||+  -| ||  |||| || ||
Sbjct 6838          CAGCCGGTCACCGTGTTTGC-ATCTCGACCTACACTACTA-ATCTTGGCTCTGGCCCTGT

Query 6924          CTCCATTTCTGC-GGTTGCCGTTTTA-GCCCCC-CACTCTGCGCTAGCATTGCTT--GAG
                     || ||||||||-|+| |  || |  -  | ||-|| ||||| || ||+ +||||--|||
Sbjct 6896          TTCTATTTCTGCTG-TCG-GGTGTCCTTGCACCTCATTCTGCACTGGC-C-GCTTTAGAG

Query 6979          GATACCTTGGACTACCCTGCCCGCGCCCATACTTTTGATGATTTCTGCCCAGAGTGCCGC
                    || ||  | || |||||||| |||||||| || ||||||||||||||||| |||||||| 
Sbjct 6951          GACACTGTTGATTACCCTGCTCGCGCCCACACCTTTGATGATTTCTGCCCTGAGTGCCGT

Query 7039          CCCCTTGGCCTTCAGGGCTGCGCTTTCCAGTCTACTGTCGCTGAGCTTCAGCGCCTTAAG
                     | || |||||||||||||| ||||| ||||| ||||| |||||||| ||||||||||| 
Sbjct 7011          ACACTCGGCCTTCAGGGCTGTGCTTTTCAGTCAACTGTTGCTGAGCTGCAGCGCCTTAAA

Query 7099          ATGAAGGTGGGTAAAACTCGGGAGT-TGTAGTTTATT-TGCTTGTGCCC-CCCTTCTT-T
                    ||||||||||||||||| |||||||-|+|  ||||||-|||||||+ ||- |||||| -|
Sbjct 7071          ATGAAGGTGGGTAAAACCCGGGAGTAT-TGATTTATTCTGCTTGT-ACCTTCCTTCTGAT

Query 7155          CTGTTGCTT--ATTTCTCATTTCTGCGTTCCGCGCTCCCTGAAAAAAAAAAAAA
                     |||| |||--||||||   ||||||||| ||||||||||| ||||||||||||
Sbjct 7129          TTGTTTCTTTTATTTCTTTCTTCTGCGTTTCGCGCTCCCTGGAAAAAAAAAAAA
