# Supplementary material for: Pairwise Heuristic Sequence Alignment Algorithm Based on Deep Reinforcement Learning
Source: IEEE Open J Eng Med Biol. 2021 Jan 29;2:36–43. doi: 10.1109/OJEMB.2021.3055424 (PMC8901008; doi:10.1109/OJEMB.2021.3055424)
Supplement: Three supplementary materials are attached to the submitted manuscript. First, we offer the detailed process of the DQNalign in Supplementary material S1. Then, the additional figures and tables are listed in the Supplementary material S2. Finally, the alignment results of the DQNalign are attached  [file ojemb-3055424-mm.zip › OJEMB-3055424-MM/10022021082020_DQNalignOJEMB20210126SupplementaryS3/Supplementary S3/HEV_DDDQN/result20200712173946_0_36.txt]

DQNalign Project v1.0
Pairwise alignment algorithm with deep reinforcement learning based heuristic alignment agent
Sequence 1 : HEV_0, length : 7207
Sequence 2 : HEV_36, length : 7236

Alignment results:
Exact matches: 5406
Gaps: 564

Query 18            GTCGATGCCATGGAGGCCCATCAGTTTATTAAGGCTCCTGGCATCACTACTGCTATTGAG
                    ||||| ||||||||||||||||||||||| |||||||||||| |||||||||||||||||
Sbjct 0             GTCGACGCCATGGAGGCCCATCAGTTTATAAAGGCTCCTGGCGTCACTACTGCTATTGAG

Query 78            CAGGCTGCTCTAGCAGCGGCCAACTCTGCCCTGGCGAATGCTGTGGTAGTTAGGCCTTTT
                    ||||| |||||||||||||||||||| ||| |||||||||||||||| ||| ||||||| 
Sbjct 60            CAGGCAGCTCTAGCAGCGGCCAACTCCGCCTTGGCGAATGCTGTGGTGGTTCGGCCTTTC

Query 138           CTCTCTCACC-AGCAGATTGAGATCCTCATTAACCTAATGCAACCTCGCCAGCTTGTTTT
                     | || |  |-|+||||  ||||| ||||||||||| ||||| || || |||||||||||
Sbjct 120           TTATCCCGGCTA-CAGACAGAGATACTCATTAACCTGATGCAGCCCCGGCAGCTTGTTTT

Query 197           CCGCCCCGAGGTTTTCTGGAATCATCCCATCCAGCGTGTCATCCATAACGAGCTGGAGC-
                    ||| || |||||||| |||||||| || || |||||||| ||||| || ||||| || |-
Sbjct 179           CCGGCCTGAGGTTTTATGGAATCACCCAATTCAGCGTGTGATCCACAATGAGCTCGAACA

Query 255           -TTTACT-GCCGCGCCCGCTCCGGCCGCTGTCTTGAAATTGGCGCCCATCCCCGCTCAAT
                    -| |  |-|+ || | ||||++|||||||| |||||| | ||||| ||||| ||||| ||
Sbjct 239           GTATTGTCG-GGCTCGCGCT--GGCCGCTGCCTTGAAGTGGGCGCTCATCCGCGCTCCAT

Query 314           AAATGATAATCCTAATGTGGTCCACCGCTGCTTCCTCCGCCCTGTTGGGCGTGATGTTCA
                     || || ||||| |||||  | |||||||||||  |    |||||||| || ||||||||
Sbjct 296           TAACGACAATCCCAATGTTCTTCACCGCTGCTTTTTAAAACCTGTTGGCCGCGATGTTCA

Query 374           GCGCTGGTATACTGCTCCCACTCGCGGGCCGGCTGCTAATTGCCGGCGTTCCG-CGCTGC
                    ||| ||||| || || || || || || || || || || || || || || |-|  |+|
Sbjct 356           GCGGTGGTACACCGCCCCTACCCGTGGCCCTGCAGCGAACTGTCGCCGATCGGCCCTT-C

Query 433           GCGGGCTTCC-CGCTGCTGACCGCACTTACTGCCTCGACGGGTTTTCTGGCTGTAACTTT
                    | || |||||-|+|||| ||||| || || ||| | || || || || ||||||+|| ||
Sbjct 415           GTGGCCTTCCAC-CTGCCGACCGGACGTATTGCTTTGATGGTTTCTCCGGCTGT-ACATT

Query 492           CCC-GCCGAGACTGGCATCGCCCTCTACTCCCTTCATGATATGTCA-CCATCTGATGTCG
                    | |-|| ||||| ||| | ||||||||||| || || ||| | |  -||+ | |||||||
Sbjct 473           CGCTGCTGAGACGGGCGTAGCCCTCTACTCACTGCACGATCTCTGGCCC-GCCGATGTCG

Query 550           CCGAGGCCAT-GTTCCGCCATGGTATGACGCGGCTCTATGCCGCCCTCCATCTTCCGCCT
                    | ||||| ||-| |+||||| || ||||| ||| | ||||| ||||||||+| ||| || 
Sbjct 532           CTGAGGCGATGGCT-CGCCACGGCATGACTCGGTTGTATGCAGCCCTCCA-CCTCCCCCC

Query 608           -GAGGTCCTGCTGCCCCCTGGCACATATCGCAC--CGCATCGTATTTGCTAATTCATGAC
                    -||||| || || ||||| ||||| ||||  ||--|+|+|||||| | || || ||||| 
Sbjct 590           GGAGGTGCTACTCCCCCCCGGCACCTATCATACTAC-C-TCGTATCTCCTCATCCATGAT

Query 666           GGTAGGCGCGT----TGTGGTGACGTATGAGGGTGA-TACTAGTGCTGGTTACAACCACG
                    || +| |+|||----||  +|+|| |||||||| ||-|+|||| ||||| |||||||| |
Sbjct 648           GGG-GAC-CGTGCAGTGAT-T-ACTTATGAGGGGGACT-CTAGCGCTGGGTACAACCATG

Query 721           ATGTCTCCAACTTGCGCTCCTGGATTAGAACCACCAAGGTTACCGGAGACCATCCCCTC-
                    |||| |||| | ||||| |||||||  | || |||||||| || || |||||+||| | -
Sbjct 703           ATGTATCCATCCTGCGCGCCTGGATCCGCACTACCAAGGTCACTGGTGACCA-CCCGTTG

Query 780           GTTATCGAGCGGGTTAGGGCCATTGGCTGCCACTTTGTTCTCTTGCTCACGGCAGCC-CC
                    || || ||||||||| ||||  | || || |||||||| ||| | ||||| || |+|-||
Sbjct 762           GTAATTGAGCGGGTTCGGGCGGTGGGTTGTCACTTTGTGCTCCTCCTCACAGCCG-CGCC

Query 839           GGAGCCATCACCTATGCCTTATGTTCCTTACCCCCGGTCTACCGAGGTCTATGTCCGATC
                     || |||||||| ||||| |||||||| || || || ||||||||||| ||||| || ||
Sbjct 821           TGAACCATCACCAATGCCCTATGTTCCATATCCTCGTTCTACCGAGGTTTATGTGCGGTC

Query 899           GATC-TTCGGCCCGG-GTGGCACCCCTTCCTTATTCCCAACCT--CATGCTCCACTAAGT
                     || -|| | || ||-|   ||++|||||| | |||||+| ||--|+||||| |||||||
Sbjct 881           CATTTTTGGCCCTGGCGGTTCA--CCTTCCCTGTTCCC-ATCTGCC-TGCTCTACTAAGT

Query 955           CGACCTTCCATGCTGTCCCTGCCCATATTTGGGACCGTCTTATGCTGTTCGGGGCCA-CC
                    | || || |||||||||||||  ||||| |||||| | || ||||| || || || |-||
Sbjct 937           CAACATTTCATGCTGTCCCTGTGCATATATGGGACAGACTCATGCTCTTTGGTGCGACCC

Query 1014          TTGGATGACCAAGCCTTTTGCTGCTCCCGTTTAATGACCTACCTTCGCGGCATTAGCTAC
                    | +|| ||||| ||||| || ||||| ||  ||||||| ||||| || |||||||| |||
Sbjct 997           TC-GACGACCAGGCCTTCTGTTGCTCGCGGCTAATGACATACCTCCGTGGCATTAGTTAC

Query 1074          AAGGTCACTGTTGGTACCCTTGTGGCTAATGAAGGCTGGAATGCCTCTGAGGACGCCCTC
                    ||||| || || ||| | || || || ||||| || ||||||||||| || || ||  | 
Sbjct 1056          AAGGTTACGGTCGGTGCTCTCGTCGCCAATGAGGGTTGGAATGCCTCCGAAGATGCATTG

Query 1134          ACAGCTGTTATCACTGCCGCCTACCTTACCATTTGCCACCAGCGGTATCTCCGCACCCAG
                    || || || || ||||| ||||| || ||||||||||||||| ||||||||||||| |||
Sbjct 1116          ACTGCCGTGATTACTGCGGCCTATCTCACCATTTGCCACCAGAGGTATCTCCGCACGCAG

Query 1194          GCTATATCCAAGGGGATGCGTCGTCTGGAACGGGAGCATGCCCAGAAGTTTATAACACGC
                    ||||| || || ||||||    |  |||| |  |||||||| ||||||||||||||||||
Sbjct 1176          GCTATCTCGAAAGGGATGAAAAGATTGGAGCTTGAGCATGCACAGAAGTTTATAACACGC

Query 1254          CTCTACAGCTGGCTCTTCGAGAAGTCCGGCCGTGATTACATCCCTGGCCGTCAGTTGGAG
                    || ||||||||||| || || |||||||||||||| |||||||| ||||||||  || ||
Sbjct 1236          CTTTACAGCTGGCTGTTTGAAAAGTCCGGCCGTGACTACATCCCCGGCCGTCAACTGCAG

Query 1314          TTCTACGCCCAGTGCAGGCGCTGGCTCTCCGCCGGCTTTCATCTTGATCCACGGGTGTTG
                    |||||||| |||||| | || ||||| || || || || || |||||||| || ||| | 
Sbjct 1296          TTCTACGCTCAGTGCCGTCGGTGGCTATCTGCTGGTTTCCACCTTGATCCTCGTGTGCTC

Query 1374          GTTTTTGACGAGTCGGCCCCCTGCCATTG--TAGGACCGCGATCCGTAAGGC-GCTC-TC
                    || ||||||||  | ||||||||||  ||--   |+||   +||||||| ||-|| |-|+
Sbjct 1356          GTCTTTGACGAAGCAGCCCCCTGCCGCTGCCGTAG-CCTTC-TCCGTAAAGCAGCACAT-

Query 1430          AAAGTTTTGCTGCTTCATGAAGTGGCTTGGTCAGGAGTGCACCTGCTTCCTTCAG-CCTG
                    |||+||||||||||| |||  |||||| || ||||| || ||||| ||||| |||-||  
Sbjct 1413          AAA-TTTTGCTGCTTTATGCGGTGGCTGGGGCAGGACTGTACCTGTTTCCTCCAGCCCAT

Query 1489          CAGAAGGC--GCCGTCGGCGACCAGGGTCATGATAATGAAGCCTATGAGGGGTCCGATGT
                    |+||||| --|  +| || || |||||| |||| ||||| || | ||||||||| || ||
Sbjct 1472          C-GAAGGAAGGGT-TGGGTGAGCAGGGTTATGACAATGAGGCATTTGAGGGGTCGGACGT

Query 1547          TGACCCTGCTGAGTCCGC-CATTAGTGACATATCTGGGTCCTATGTCGTCCCTGGCA--C
                     || |||||||||   ||-  |  | |+||| |||||||| ||| ||||| ||||||--|
Sbjct 1529          CGATCCTGCTGAGGAGGCTACTGTGAG-CATTTCTGGGTCATATATCGTCACTGGCAGCC

Query 1604          TGCCCTCCAACCGCTCTACCAGGCCCTCGATCTCCCCGCTGAGATTGTGGCTCGCGCGGG
                     |++|| || || ||||||||||| || |   ||||  ||||  |||  || || |||||
Sbjct 1588          AG--CTGCAGCCCCTCTACCAGGCGCTTGGCATCCCTTCTGATCTTGCCGCCCGAGCGGG

Query 1664          CCGGCTGACCGCCACAGTA-AAGGTCTCCCA-GGTCGATGGGCGGATCGATTGCG-AGAC
                     ||||| || ||||| || -||+|||||  |-| +||| || ||  |+ | |   -|||+
Sbjct 1646          TCGGCTTACTGCCACCGTCGAA-GTCTCTGATGC-CGACGGCCGCCT-TACTTGTAAGA-

Query 1721          CCTTCTTGGT-AAC-AAAACCTTTCGC-AC-GTCGTTCGTTGA---CGGGGCGGTCTTAG
                    || || ||| -|| -|| || ||| +|-||-||  ||  +|||--- | + | |+|+|||
Sbjct 1702          CCATCATGGGCAATAAAGACTTTTA-CAACAGTTTTTAC-TGATGGTGC-CCAG-C-TAG

Query 1774          AGA-CCAATGGCCCAGAGCGCCA---CAATCTCTCCTTCGATGC--C-AGTCAGAGCACT
                    || -| |  ||+|||||||   |--- +++|| || || |||  --|-| ++| ||+|| 
Sbjct 1756          AGGTCAACGGG-CCAGAGCAATATGTG---CTGTCGTTTGATTTGGCTAA--ACAG-ACG

Query 1827          ATGGCCGCTGGCCCT-TTCAGTCTCAC-------CT---ATGC-C--G-C--------C-
                    |||||||||||||| - |+|| || | -------||---|| |-|--|-|--------|-
Sbjct 1809          ATGGCCGCTGGCCCGCAT-AGCCTTAGTTATGTTCTGACATCCGCGGGCCTTGAGGTGCG

Query 1862          --TCTGC-A--GCTGGGCTGGAG-GTGC-GCTATGTTGCTGCC-GGGCTTG-ACCATCGG
                    --|+|| - --|||||||| || -||  -||| | || |   |-||| |||-| |  |  
Sbjct 1868          TGT-TGTTTCTGCTGGGCTTGACTGTAAGGCTGTTTTTCCATCTGGGGTTGCAACCCCCT

Query 1914          GCGGTTTTTGCCCCCGGTGTTTC-A--CCCCGGTCAGC-CC--------CCGGCGAGGTT
                     || || | ||     ||    |- --   | |     - |--------|||  | +|||
Sbjct 1927          CCGCTTCTGGCGAGGTGTCAGCCTTCTGTTCAGCTTTATACAGGTTTAACCGTTGC-GTT

Query 1961          -A-CCGCCTTCTGCTCTGCC----C---T-ATACAGGTTTAA-CCGTGAGGCCCAGCGCC
                    -|-| || ||||+||     ----|---|- |++|+++||| -| | | |||  | ||+ 
Sbjct 1986          CAGCGGCATTCT-CTTATTGGGGGCTTGTGGT--A---TTACCCTGAGGGGCTAATCG-G

Query 2010          -AT-TCGCTGA---------TCGGT-A-ACTTATG-GTT--CCATCCTGAGG-GA--CTC
                      |-|  |   --------- ||| -|-|| |  |-|| --||| ||     -| --   
Sbjct 2039          CCTGTTCCCACCGTTTGCTCCCGGCCACACCTGGGAGTCAACCAACCCTTTCTGTGGAGA

Query 2051          -ATTGGCCT-CTTC--GC-C-C-CGT--T-TTCGCCCGGGCATGTTTGGGGGAGTCGGCT
                    -|+++|   -||| -- |-|-|-| |--|-   | | |||++|+|||   |  ||  +||
Sbjct 2099          AA---GTACCCTTTATACTCGCACCTGGTCGGTGTCAGGG--T-TTTCTAGCTGTTT-CT

Query 2100          AATCCATTCTGT-GGCGAGAGCACACTTTACAC----CCG-TACTTGG--T-CGGAGGT-
                     + |||++||+|- || ++  |   |++  ++|---- | -|||++  --|-||||| |-
Sbjct 2152          C-CCCA--CT-TGAGCC--CCCTTGC--CT--CGGGTTCACTAC--CCCCTGCGGAGATC

Query 2149          -TGATGCCGTCTCTAGT---C-CAGCC--CGGCCTGA-CT-TAGGTTTTAT-GGTCTGAG
                    -     ++++++|  ||--- -  +  --|+ ||++|-||- |  | || |-|  +|+ |
Sbjct 2199          GACCCA------CCCGTGACTGTT-GATGC-CCC--ATCTCCATCTATTTTGGCA-T-TG

Query 2198          ---C--CTTCTATACCTA-GT-A-AGGGCCGCCACGCCTACCCTGGCGC-GGCCCCTCTA
                    ---|--| +|| +|+ | - |-|   +| |  | | || | ++|||  |  |||   +|+
Sbjct 2247          CCCCGGCC-CTC-A-GTTTTTGAACA-GACCACGCCCCCAT--TGGATCCAGCCTGG-T-

Query 2247          CCCCCCCCTGCACCGGACCCTTCCCCCCCTCCCTCTGCCCC-GGCGCTTGCTGAGCCGGC
                    +  +| +|||+++|+++  ||||  |||| ||   ||||||-|| + |  | +++|||||
Sbjct 2297          -GA-CG-CTG---C---TGCTTCGGCCCCGCCAGGTGCCCCTGGT-GTGCCC---CCGGC

Query 2306          TTCTGGCGCTACCGCCGGGGCCC-----CGGCCATAACTCACCAGACGGCCCGGCACCGC
                     +++++|+|+|++|+|| ||+||-----|++||| ++|+|| | ++ ||||| ||+| ||
Sbjct 2345          A-----C-C-A--G-CGCGG-CCTGTAAC--CCAC--C-CATCC--GGGCCCCGC-CGGC

Query 2361          CG-CCTGCTCTTCACCTACCCGGATGGCTCTAA-G-GTATTCGCCGG-CTCGCTGTTCGA
                     |-    |  +|+|| || || |||||||| ||-|-|||| |+| | -||| ||+||+||
Sbjct 2386          GGTTACTCCA-T-ACTTATCCTGATGGCTCAAAGGTGTATGC-CGGTTCTCTCT-TT-GA

Query 2417          GT-CGACATGCACGTGGCTCGTTAACGCGTCTAATGT-TGACCACCGCCCTGGCGGCGGG
                    ||-||| +|| || ||||| ||||| || || |||  - | +||||||||||| ||||| 
Sbjct 2441          GTCCGAG-TGTACTTGGCTGGTTAATGCATCCAATCCCGGT-CACCGCCCTGGTGGCGGT

Query 2475          CTTTGCCATGCATTTTACCAAAGGTACCCCGCCTCCTTTGATGCTGCCTC-T-TTTGTGA
                    || |||||||| ||||||||  |||  || |  || |||||| | |+|+|- -||||| |
Sbjct 2499          CTCTGCCATGCGTTTTACCAGCGGTTTCCGGAGTCATTTGATCCCG-C-CGAGTTTGTCA

Query 2533          TGCGCGAC-GGCGC-G-GCCGCGTACACA-CTA-ACCCCCCGGCCAATAATTCACGCTGT
                    ||   || -||   -|-| |+|+|++|||-|| -|| |||||||| ||||||||||||||
Sbjct 2557          TGTCTGATGGGTTTTGCGGC-C-T--ACACCTTGACACCCCGGCCCATAATTCACGCTGT

Query 2588          CGCCCCTGATTATAGGTTGGAACATAACCCAAAGAGGCTTGAGGCTGCTTATCGGGAAAC
                     || || |||||| |  | |||||||| || |||||||| |||||||| |||||||| ||
Sbjct 2612          TGCTCCCGATTATCGAGTAGAACATAATCCTAAGAGGCTCGAGGCTGCCTATCGGGAGAC

Query 2648          TTGCTCCCGCCTCGGCACCGCTGCATACCCGCTCCTCGGGACCGGCATATACCAGGTGCC
                     ||||| |||| ||| || || || ||||| || |||||  |||| |||||  |||| ||
Sbjct 2672          GTGCTCTCGCCGCGGGACGGCCGCTTACCCTCTGCTCGGCGCCGGTATATATAAGGTACC

Query 2707          -GATCGGCCCCAGTTTTGACGCCTGGGAGCGGAACCACCGCCCCGGGGATGAGTTGTACC
                    -| | |||  +|||||||| |||||||| || |||||||| |||||||||||||||||||
Sbjct 2732          TGTTGGGCTG-AGTTTTGATGCCTGGGAACGTAACCACCGGCCCGGGGATGAGTTGTACC

Query 2767          TTCCTGAGCTTGCT-GC-CAGATGGTTTGAGGCCAATA--GGCCGACCCG-CCCGACTCT
                    |  | ||||  |||-  -|+ +||||||||||| +|+|--|||| || | -|| |+| ||
Sbjct 2791          TGACCGAGCCAGCTATAGC-T-TGGTTTGAGGCT-A-ACCGGCCTACTCTCCCTG-CGCT

Query 2822          CACTATAACTGAGGATGTTGCACGGACAGCGAATCTGGCCATCGAGCTTGACTCAGCCAC
                     || || ||||||||    ||||| ||||| ||||||||  | ||| | || || |||||
Sbjct 2846          TACCATTACTGAGGACACGGCACGAACAGCAAATCTGGCGCTGGAGTTGGATTCGGCCAC

Query 2882          AGATGTCGGCCGGGCCTGTGCCGGCTGTCGGG-TCACCCCCGGCGTTGTTCAGTACCAGT
                     || || |||||||| |||||||||||||| |-| | || +|| || || || |||||||
Sbjct 2906          TGAGGTTGGCCGGGCATGTGCCGGCTGTCGTGTTGAGCCT-GGTGTCGTCCACTACCAGT

Query 2941          TTACTGCAGGTGTGCCTGGATCCGGCAAGTCCCGCTCTA-TCACCCAAGCCGATGTGGAC
                    |||| |||||||| ||||| ||||||||||| || || |-||| +|| |  || || || 
Sbjct 2965          TTACGGCAGGTGTCCCTGGCTCCGGCAAGTCACGGTCAATTCAG-CAGGGTGAGGTCGAT

Query 3000          GTTGTCGTGGTCCCGACGCGTGAGTTGCGTAATGCCTGGCGCCGTCGCGGCTTTGCTGCT
                    || || ||||| || || |||||| |||||||  ||||||| || || || ||||| |||
Sbjct 3024          GTGGTGGTGGTGCCAACTCGTGAGCTGCGTAACTCCTGGCGACGCCGTGGGTTTGCAGCT

Query 3060          TTTACCCCGCATACTGCCGCCAGAGTCACCCAGGGG-CGCCGGGTTGTCATTGATGAGGC
                    |  || || || || || ||| | |||||||+| ||-||| || |||| ||||| |||||
Sbjct 3084          TACACACCCCACACCGCGGCCCGCGTCACCC-GCGGTCGCAGGATTGTTATTGACGAGGC

Query 3119          TCCATC-CCTCCCCCCTCA-CCTGCTGCTGCTCCACATGCAGCGGGCCGCCACC-GTCCA
                     ||  |-| ||| || +||- +| || ||||| || |||||||||||| +|  |-|||||
Sbjct 3143          CCCGGCACTTCCACCA-CATT-TACTTCTGCTACATATGCAGCGGGCCT-CGTCAGTCCA

Query 3176          CCTTCTTGGCGACCCGAACCAGATCCCAGCCATCGACTTTGAGCACGCTGGGCTCGTCCC
                    ||| || |||||||| ||||||||||| || || ||||| ||||| || || || |||||
Sbjct 3200          CCTCCTCGGCGACCCCAACCAGATCCCTGCTATTGACTTCGAGCATGCCGGTCTTGTCCC

Query 3236          CGCCATCAGGCCCGA-CTTAGGCCCCACCTTCCTGGTGGCATGTTACCCATCGCTGGCCT
                     || ||| |||| ||-|||+|| |||| |    ||||||||| |||||||| | || || 
Sbjct 3260          GGCAATCCGGCCTGAGCTT-GGTCCCAACAAAGTGGTGGCATCTTACCCATAGGTGCCCA

Query 3294          GCGGATGTATGCGAGCTCATCCGTGGTGCATACCCCATGATCCAGACCACTAGCCGGGTT
                    || || || || ||||| || ||||| || || || | |||||||||  | ||||| || 
Sbjct 3318          GCAGACGTCTGTGAGCTAATTCGTGGCGCGTATCCAAAGATCCAGACGGCAAGCCGTGTC

Query 3354          CTCCGTTCGTTGTTCTGGGGTGAGCCTGCCGTCGGGCAGAAAC-TAGTGTTCACCCAGGC
                    ||||| ||  |||| ||||| |||||  | || || ||+||| -|||| ||||| |||||
Sbjct 3378          CTCCGCTCTCTGTTTTGGGGAGAGCCCCCTGTAGGCCA-AAAGTTAGTATTCACTCAGGC

Query 3413          GGCCAAGCCCGCCAACCCCGGCTCAGTGACGGTCCACGAGGCGCAGGGCGCTACCTACAC
                    ||| ||| |||| ||||| ||  || | || ||||| ||||| ||||| || || |  ||
Sbjct 3437          GGCAAAGGCCGCTAACCCTGGTGCAATTACAGTCCATGAGGCCCAGGGTGCCACATTTAC

Query 3473          GGAGACCACTATTATTGCCACAGCAGATGCCCGGGGCCTTATTCAGTCGTCTCGGGCTCA
                     ||||||||||||||||| || ||||| ||||| || || || ||||| ||| |||| ||
Sbjct 3497          TGAGACCACTATTATTGCTACGGCAGACGCCCGCGGGCTGATCCAGTCTTCTAGGGCCCA

Query 3533          TGCCATTGTTGCTCTGACGCGCCACACTGAGAAGTGCGTCATCATTGACGCACCAGGCCT
                     || ||||| || ||||| |||||||| ||||| || ||  |  |||| || || || ||
Sbjct 3557          CGCTATTGTAGCCCTGACTCGCCACACAGAGAAATGTGTAGTTGTTGATGCCCCGGGGCT

Query 3593          GCTTCGCGAGGTGGGCATCTCCGATGCAATCGTTAATAACTTTTTCCTCGCTGGTGGCGA
                     ||||| ||||| || || || ||||| || |||||||||||||||||  | || ||| |
Sbjct 3617          CCTTCGTGAGGTTGGTATTTCTGATGCTATTGTTAATAACTTTTTCCTTTCCGGCGGCCA

Query 3653          AATTGGTCACCAGCGCCCATCAGTTATTCCCCGTGGCAACCCTGACGCCAATGTTGACAC
                     |||||||| || |||||||||||||| || || ||||    ||||  ||||||||| ||
Sbjct 3677          GATTGGTCAACACCGCCCATCAGTTATACCGCGCGGCACTGTTGACAGCAATGTTGATAC

Query 3713          CCT-GGCTGCC-TT-C-CCGC-CGTCTTGCCAGATTAGTGCCTTCCATCAGTTGGCTGAG
                     ||-| +||| -||-|-||+ -| |+ |+| | +|||| |||| ||||||| | || |||
Sbjct 3737          GCTCGA-TGCGTTTCCACC-TTCCT-GT-CAAT-TTAGCGCCTACCATCAGCTTGCGGAG

Query 3768          GAGCTTGGCCA-CAGACCTG-TCCCTG-TTGCAGCTGTTCTACCACCCTGCCCCGAGCTC
                    || || || ||-|+|||| |-|+||+|-| || || ||| | || |||||||| ||||||
Sbjct 3792          GAACTCGGTCATC-GACCGGCT-CC-GATCGCTGCCGTTTTGCCCCCCTGCCCAGAGCTC

Query 3825          GAACAGGGCCTTCTCTACCTGCCCCAGGAGCTCACCACCTGTGATAGTGTCGTAACATTT
                    |||||||| || || ||  |||||||||| || || || |  || || ||  | ||||||
Sbjct 3849          GAACAGGGTCTGCTTTATATGCCCCAGGAACTAACTACGTCCGACAGCGTGCTTACATTT

Query 3885          GAATTAACAGACATTGTGCACTGCCGCATGGCCGCCCCGAGCCAGCGCAAGGCCGTGCTG
                    ||||||||||| || ||||||||||| ||||| || || |||||||||||||| || |||
Sbjct 3909          GAATTAACAGATATAGTGCACTGCCGTATGGCGGCTCCAAGCCAGCGCAAGGCAGTCCTG

Query 3945          TCCACACTCGTGGGCCGCTACGGCGGTCGCACAAAGCTCTACAATGCTTCCCACT-CTGA
                    || || || || ||| | || ||| |||| || ||| | ||  | ||  ||||+|-| ||
Sbjct 3969          TCGACCCTTGTCGGCAGGTATGGCCGTCGTACGAAGTTGTATGAGGCCGCCCA-TGCGGA

Query 4004          TGTTCGCGACTCTCTCG--CCCGTTTTATCCCGGC-CATTGGCCCCGTACAG-GTTACAA
                     |||||||  || ||+|--||  +|||||||| | -|+| |||||| | +||-||||| |
Sbjct 4028          CGTTCGCGGATCCCT-GAACCAC-TTTATCCCCGAGC-TCGGCCCCATT-AGTGTTACCA

Query 4060          CTTGTGAATTGTACGAGCTAGTGGAGGCCATGGTCGAGAAGGGCCAGGATGGCTCCGCCG
                    | |||||  | |||||||| |||||||| ||||| |||||||| ||||||||||| || |
Sbjct 4084          CCTGTGAGCTTTACGAGCTTGTGGAGGCTATGGTAGAGAAGGGGCAGGATGGCTCTGCGG

Query 4120          TCCTTGAGCTTGATCTTTGCAACCGTGACGTGTCCAGGATCACCTTCTTCCAGAAAGATT
                    || | ||||||||||| || | |||||| |||||  | || || ||||| ||||| ||||
Sbjct 4144          TCTTGGAGCTTGATCTATGTAGCCGTGATGTGTCGCGTATAACATTCTTTCAGAAGGATT

Query 4180          GTAACAAGTTCACCACAGGTGAGACCATTGCCCATGGTAAAG-TGGGCCAGGG-CATCTC
                    |||| || || || ||||| ||||| || || || || ||||-|||||  |||- |||| 
Sbjct 4204          GTAATAAATTTACGACAGGAGAGACAATAGCACACGGCAAAGTTGGGCAGGGGATATCTG

Query 4238          GGCCTGGAGCAAGACCTTCTGCGCCCTCTTTGGCCCTTGGTTCCGCGCTATTGAGAAGGC
                     |++|||||||| || || || ||||| ||||||||||||||||| || |||||||||| 
Sbjct 4264          CG--TGGAGCAAAACGTTTTGTGCCCTATTTGGCCCTTGGTTCCGTGCCATTGAGAAGGA

Query 4298          TATTCTGGC--C-C-TGCTCCCTC-AGGGTGTGTTTTACGGTGATGCCTTTGATGACACC
                     ||||| ||--|-|-||||+||+|-| +|| |  | |++|||||||| | ||| ||||| 
Sbjct 4322          GATTCTTGCAGCACTTGCT-CC-CAAT-GTTTTCTAT--GGTGATGCATATGAAGACACA

Query 4353          GT-CTTCTCGGCGGCTG-TGGC----CG-CAGCA-AAGGCATCCATGGTGTTTGAGAATG
                    ||-||   |+|| ||||-||  ----| -| |+   ++|++++|| ||| ||||||||||
Sbjct 4377          GTCCTGGCC-GCTGCTGTTGCTGGGGCTCCTG-GCT--G----CAAGGTTTTTGAGAATG

Query 4405          ACTTTTCTGAGTTTGACTCCACCCAGAATAACTTTTCTCTGGGTCTAGAGTGT-GCTATT
                    | ||||||||||||||   ||| || |||||||| || || ||| | ||||||-  +|| 
Sbjct 4429          ATTTTTCTGAGTTTGATAGCACTCAAAATAACTTCTCACTTGGTTTGGAGTGTATA-ATC

Query 4464          ATGGAGGAGTGTGGGATGCCGCAGTGGCTCATCCGCCTGTATCACCTTATAAGGTCTGCG
                    ||||||||||| || |||||||| ||| | ||||| || || || ||| |  | ||||| 
Sbjct 4488          ATGGAGGAGTGCGGCATGCCGCAATGGATGATCCGACTTTACCATCTTGTCCGCTCTGCC

Query 4524          TGGATCTTGCAGGCCCCGAAGGAGTCTCTGCGAGGGTTT-TGGAAGAAACACTCCGGTGA
                    ||| || |||| ||||| |||||||| |||||+||||||-|||||||| ||||| || ||
Sbjct 4548          TGGGTCCTGCAAGCCCCAAAGGAGTCCCTGCG-GGGTTTCTGGAAGAAGCACTCAGGCGA

Query 4583          GCCCGGCA-CTCTTCTATGGAATACTGTCTGGAATATGGCCGTTATTACC-CACTGTTAT
                    ||| ||||-||+| || ||||| || |||||||| ||||+|| || || |-|||||||| 
Sbjct 4607          GCCTGGCACCT-TGCTTTGGAACACGGTCTGGAACATGG-CGGTAATAGCACACTGTTAC

Query 4641          GACTTCCGCGATTTTCAGGTGGCTGCCTTTAAAGGTGATGATTCGATAGTGCTTTGCAGT
                    || |||||||| ||  | || || || |||||||| ||||| ||  | ||||| || |||
Sbjct 4665          GAGTTCCGCGACTTGAAAGTCGCGGCGTTTAAAGGGGATGACTCTGTTGTGCTCTGTAGT

Query 4701          GAGTATCGTCAGAGTC-CAGGA-GCTGCTGTCCTGATCGCCGGCTGT-GGCTTGAAGTTG
                    || || || ||||| |-||++|-|| || | | | ||| | || |||-|||+||||| | 
Sbjct 4725          GACTACCGGCAGAGCCGCA--ATGCGGCCGCCTTAATCACTGGTTGTGGGC-TGAAGCTT

Query 4758          AAGGTAGA-TTTCCGCCCGATCGGTTTGTATGCAGGTGTTGTGGTGGCCCCCGGCCT-TG
                    ||||| ||-|||  ||||+|||||  ||||||| |||||||| |||||||| || ||- |
Sbjct 4782          AAGGTGGATTTTAGGCCC-ATCGGGCTGTATGCTGGTGTTGTTGTGGCCCCGGGTCTCGG

Query 4816          GCGCGCTCCCTGATGTTGTGCGCTTCGCCGGCCGGCT-TACCGAGAAGAATTGGGGCCCT
                    |  |+|| |||||||||||  | ||||| || |||||-|  +||||| || ||||| || 
Sbjct 4841          GACC-CTTCCTGATGTTGTTAGGTTCGCTGGGCGGCTCTCA-GAGAAAAACTGGGGGCCG

Query 4875          GGCCCTGAGCGGGCGGAGCAGCTCCGCCTCGCTGTTAGTGATTTCCTCCGCAAGCTCACG
                    || || ||| |||| |||||||| || || || ||| |||||||||| || ||| | |||
Sbjct 4899          GGTCCAGAGAGGGCTGAGCAGCTACGGCTGGCAGTTTGTGATTTCCTGCGAAAGTTAACG

Query 4935          AATGTAGCTCAGA-TGTGTGTGGATGTTGTTTCCCGTGTTTATGGGGTTTCCCCTGGACT
                    ||||| |||||+|-| ||||||||||||||||| || |||||||| |||  ||| ||  |
Sbjct 4959          AATGTGGCTCA-AGTCTGTGTGGATGTTGTTTCGCGGGTTTATGGTGTTAGCCCCGGCTT

Query 4994          CGTTCATAACCTGATTGGCATGCTACAGGCTGTTGCTGATGGCAAGGCACATTTCACTGA
                     || |||||||||||||| ||||| ||| || | || ||||||||||| ||||| |||||
Sbjct 5018          AGTACATAACCTGATTGGGATGCTCCAGACTATCGCCGATGGCAAGGCGCATTTTACTGA

Query 5054          GTCAGTAAAACCAGTGCTCGA-CTTGA-CAAATT-CAATCTTGTG-TCGGGTGGAATGAA
                      | || ||||| ||  | ||-|| +|-|+||||-|| | | ++ -||||||||||||||
Sbjct 5078          AACTGTTAAACCTGTTTTGGATCTC-ACC-AATTCCATTATA--CATCGGGTGGAATGAA

Query 5110          TAACATG-TCTTTTGCTGCGCCCATGGGTTCGCGACCATGCGCCCTCGGCCTATTTTGTT
                    |||||||-|||||||||  |  |||||    || ||||||||| ||||| || || ||||
Sbjct 5134          TAACATGTTCTTTTGCTCTGTGCATGGAGATGCCACCATGCGCTCTCGGGCTCTTCTGTT

Query 5169          GCTGCTCCTCATGTTTTTGCCTATGCTGCCCGCGCCACCGCCCGGTCAGCCGTCTGGCCG
                     |||||| || ||||||||||||||||||||||||||||| |||||||||||||||||||
Sbjct 5194          TCTGCTCTTCGTGTTTTTGCCTATGCTGCCCGCGCCACCGGCCGGTCAGCCGTCTGGCCG

Query 5229          CCGTCGTGGGCGGCGCAGCGGCGGTTCCGGCGGTGGTTTCTGGGGTGACCGGGTTGATTC
                     || || |||||||||||||||||| ||||||||||||||||||||||||||||||||||
Sbjct 5254          TCGCCGCGGGCGGCGCAGCGGCGGTGCCGGCGGTGGTTTCTGGGGTGACCGGGTTGATTC

Query 5289          TCAGCCCTTCGCAATCCCCTATATTCATCCAACCAACCCCTTCGCCCCCGATG-T-C-AC
                    ||||||||||||  |||||||||||||||||||||||||||||||  | ||+ -|-|-| 
Sbjct 5314          TCAGCCCTTCGCCCTCCCCTATATTCATCCAACCAACCCCTTCGCATCTGA-CATTCCAA

Query 5346          CGCTGCGGCCGGGGCTGGACCTCGTGTTCGCCAACCCGCCCGACCACTCGGCTCCGCTTG
                    |+|+|| |||||||||||| ||||   ||| ||||| ||||| |||||||||||||||||
Sbjct 5373          C-C-GCAGCCGGGGCTGGAGCTCGCCCTCGGCAACCGGCCCGTCCACTCGGCTCCGCTTG

Query 5406          GCGTGACCAGGCCCAGCGCCCCGCCG-TTGCCTCACGTCGTAGACCTACCACAGCTGGGG
                    |||||||||  ||||||||||| |||-||+|| | |||||| ||||| || |||||||||
Sbjct 5431          GCGTGACCAATCCCAGCGCCCCACCGCTT-CCGCCCGTCGTCGACCTGCCCCAGCTGGGG

Query 5465          CCGCGCCGCTAACCGCGGTCGCTCCGGCCCATGACACCCCGCCAGTGCCTGATGTCGACT
                    | |||||| | || || || || ||||| | ||| ||| | || || || ||||| || |
Sbjct 5490          CTGCGCCGTTGACTGCTGTGGCCCCGGCTCCTGATACCGCTCCTGTCCCCGATGTTGATT

Query 5525          CCCGCGGCGCCATCTTGCGCCGGCAGTATAACCTATCAACATCTCCCCTTACCTCTTCC-
                    | |||||||| || || ||||| || |||||  |||| ||||| || ||||| |||+ |-
Sbjct 5550          CTCGCGGCGCAATATTACGCCGCCAATATAATTTATCTACATCCCCGCTTACATCT-ACT

Query 5584          GTGGCCACCGGCACTAACCTGGTTCTT-TATGCCGCCCCTCTTAGTCCGCTTT-TACCC-
                     | || || ||||||||||| |||+||-||||| |||||+ ||   ||+|| |-  |||-
Sbjct 5609          ATTGCTACTGGCACTAACCTTGTT-TTATATGCTGCCCC-GTTGAGCC-CTCTGCTCCCG

Query 5641          CTTCAGGACGGCACCAATACCCATATAATGGCCACGGAAGCTTCTAATTATGCCCAGTAC
                    || || ||||| || ||||| ||||| ||||| || ||||| || || || |||||||| 
Sbjct 5666          CTCCAAGACGGAACTAATACTCATATTATGGCTACTGAAGCATCAAACTACGCCCAGTAT

Query 5701          CGGGTTGCCCGTGCCACAATCCGTTACCG-CCCGCTGGTCCCCAATGCTGTCGGCGGTTA
                    || |||| ||| ||||| || || |||||-||+ || || || ||||| || ||||| ||
Sbjct 5726          CGCGTTGTCCGCGCCACTATTCGGTACCGTCC-ACTCGTGCCGAATGCCGTTGGCGGGTA

Query 5760          CGCCATCTCCATCTCATTCTGGCCACAGACCACCACCACCCCGACGTCCGTTGATATGAA
                    ||| || || || || |||||||| ||||| || || || ||||| || || ||||||||
Sbjct 5785          CGCTATATCTATTTCTTTCTGGCCTCAGACGACAACTACTCCGACATCTGTCGATATGAA

Query 5820          TTCAATAACCTCGACGGATGTTCGTATTTTAGTCCAGCCCGGCATAGCCTCTGAGCTTGT
                    ||| || || || || |||||||| ||| | |||||||| || || |||||||| |||||
Sbjct 5845          TTCCATCACTTCCACCGATGTTCGGATTCTTGTCCAGCCTGGTATTGCCTCTGAACTTGT

Query 5880          GATCCCAAGTGAGCGCCTACACTATCGTAACCAAGGCTGGCGCTCCGTCGAGACCTCTGG
                    |||||| || |||||||| || || ||||| ||||||||||| || || |||||||||||
Sbjct 5905          GATCCCTAGCGAGCGCCTGCATTACCGTAATCAAGGCTGGCGTTCGGTTGAGACCTCTGG

Query 5940          GGTGGCTGAGGAGGAGGCTACCTCTGGTCTTGTTATGCTTTGCATACATGGCTCACTCGT
                     || || ||||||||||| ||||| || ||||||||||||||||| ||||| || |  ||
Sbjct 5965          TGTCGCAGAGGAGGAGGCAACCTCCGGCCTTGTTATGCTTTGCATTCATGGATCGCCTGT

Query 6000          AAATTCCTATACTAATACACCCTATACCGGTGCCCTCGGGCTG-TTGGACTTTGCCCTTG
                     ||||| |||||||||||||||||||| ||||||||+ || | - | || ||||| || |
Sbjct 6025          GAATTCTTATACTAATACACCCTATACTGGTGCCCT-TGGTTTGCTCGATTTTGCACTCG

Query 6059          AGCTTGAGTTTCGCAACCTT-ACCCCCGGTAACACCAATACGCGGGTCTCCCGTTATTCC
                    |||||||||| ||||| +||-|| || ||||| || |||||||| || ||||| || || 
Sbjct 6084          AGCTTGAGTTCCGCAAT-TTGACACCTGGTAATACAAATACGCGCGTTTCCCGATACTCG

Query 6118          AGCACTGCTCGCCACCGCCTTCGTCGCGGTGCGGACGGGACTGCCGAGCTCACCACCACG
                    ||||  || ||||||   ||||| |||||  | ||||| ||||| ||  | || ||||| 
Sbjct 6143          AGCAGCGCGCGCCACAAGCTTCGCCGCGGGCCCGACGGCACTGCTGAATTGACTACCACT

Query 6178          GCTGCTACCCGCTTTATGAAGGACCTCT-ATTTTACTAGTACTAATGGTGTCGGTGAGAT
                    |||||||| ||||||||||| |||||+|-| |||||  | ||||||||||| |||||| |
Sbjct 6203          GCTGCTACACGCTTTATGAAAGACCT-TCACTTTACAGGGACTAATGGTGTTGGTGAGGT

Query 6237          CGGCCGCGGGATAGCCCTCACCCTGTTCAACCTTGCTGACACTCTGCTTGGCGGCCTGCC
                     || || || ||||| || || ||||| || |||||||| || || |||||||| || ||
Sbjct 6262          TGGTCGTGGTATAGCGCTAACTCTGTTTAATCTTGCTGATACGCTTCTTGGCGGGCTTCC

Query 6297          GACAGAATTGATTTCGTCGGCTGGTGGCCAGCTGTTCTACTCCCGTCCCGTTGTCTCAGC
                    ||||||||| ||||||||||||||||||||| |||| |||||||| ||||| ||||||||
Sbjct 6322          GACAGAATTAATTTCGTCGGCTGGTGGCCAGTTGTTTTACTCCCGCCCCGTCGTCTCAGC

Query 6357          CAATGGCGAGCCGACTGTTAAGTTGT-ATACATCTGTAGAGAATGCTCAGCAGGATAAGG
                    |||||||||||||||||| ||+   |-| || || || ||||||||||||||||| ||||
Sbjct 6382          CAATGGCGAGCCGACTGTGAA-ACTTTACACCTCAGTCGAGAATGCTCAGCAGGACAAGG

Query 6416          GTATTGC-AATCCCGCATGACATTGACCTCGGAGAATCTCGTGTGGTTATTCAGGATTAT
                    |||| ||-| |||+ ||||| ||||| || || || || || || ||||| ||||| |||
Sbjct 6441          GTATAGCTATTCC-ACATGATATTGATCTTGGCGAGTCCCGAGTTGTTATCCAGGACTAT

Query 6475          GATAACCAACATGAACAAGATCGGCCGACGCCTTCTCCAGC-CCCATCGCGCCCTTTCTC
                    || ||||||||||| ||||| || || || || ||||||||-|||+|| || ||||| ||
Sbjct 6500          GACAACCAACATGAGCAAGACCGTCCTACTCCCTCTCCAGCTCCC-TCCCGTCCTTTTTC

Query 6534          TGTCCTTCGAGCTAATGATGTGCTTTGGCTCTCTCTCACCGCTGCCGAGTATGACCAGTC
                    ||||||||| |||||||||||||||||||| || || || ||||| |||||||| ||| |
Sbjct 6559          TGTCCTTCGTGCTAATGATGTGCTTTGGCTTTCACTTACAGCTGCTGAGTATGATCAGAC

Query 6594          CACTTATGGCTCTTCGACTGGCCCAGTTT--ATGTTTCTGACTCTGTGACCTTGGTTAAT
                     |||||||||||||| |||  |||++| |--|||| |||||  | ||||| || || |||
Sbjct 6619          TACTTATGGCTCTTCTACTAACCC--TATGTATGTCTCTGATACCGTGACATTTGTCAAT

Query 6652          GTTGCGACCGGCGCGCAGGCCGTTGCCCGGTCGCT-CGATTGGACCAAGGTCACACTTGA
                    || || || ||||| ||||  ||| |||| ||+||- || ||| | || || || || ||
Sbjct 6677          GTGGCTACTGGCGCCCAGGGGGTTTCCCGCTC-CTTGGACTGGTCTAAAGTTACCCTCGA

Query 6711          CGGTCGCCCCCTCTCCACCATCCAGCAGTACTCGAAGACCTTCTTTGTCCTGCCGCTCCG
                     || ||||| ||  | || || ||||||||||| ||||||||||||||||| || || ||
Sbjct 6736          TGGGCGCCCGCTTACTACTATTCAGCAGTACTCTAAGACCTTCTTTGTCCTACCCCTTCG

Query 6771          CGGTAAGCTCTCTTTCTGGGAGGCAGGCACAACTAAAGCCGGGTACCCTTATAATTATAA
                    ||||||||| || ||||||||||| || || ||||| || || || || || ||||||||
Sbjct 6796          CGGTAAGCTTTCCTTCTGGGAGGCTGGTACTACTAAGGCTGGCTATCCGTACAATTATAA

Query 6831          CACCACTGCTAGCGACCAACTGCTTGTCGAGAATGCCGCCGGGCACCGGGTCGCTATTTC
                     ||||||||||| |||||  | ||  | |||||||| ||||| || || ||   ||||||
Sbjct 6856          TACCACTGCTAGTGACCAGATCCTAATTGAGAATGCGGCCGGTCATCGTGTTTGTATTTC

Query 6891          CACTTACACCACTAGCCTGGGTG-CTGGTCCCGTCTCCATTTCTGCGGTTGCCGTTT-TA
                     ||||| || ||||  || ||+ -|||| || || || || ||||| ||||  ||+ -| 
Sbjct 6916          AACTTATACTACTAATCTTGG-CTCTGGCCCTGTTTCTATCTCTGCTGTTGGTGT-CCTC

Query 6949          GCCCCCCACTCTGCGCTAGCATT-GCTTGAGGATACCT-TGGACTACCCTGCCCGCGCCC
                    || || || |||||||| ||   - || ||||| ||+|-| || || || || || || |
Sbjct 6974          GCACCTCATTCTGCGCTGGCCCGCTCTAGAGGACAC-TGTTGATTATCCCGCTCGTGCTC

Query 7007          ATACTTTTGATGATTTCTGCCCAGAGTGCCGCCCCCTTGGCCTTCAGGGCTGCGCTTTCC
                    |||||||||| ||||||||||| ||||||||  | || |||||||||||||| ||||| |
Sbjct 7032          ATACTTTTGACGATTTCTGCCCTGAGTGCCGTACGCTCGGCCTTCAGGGCTGTGCTTTTC

Query 7067          AGTCTACTGTCGCTGAGCTTCAGCGCCTTAAGATGAAGGTGGGTAAAACTCGGGAGTTGT
                    |||| |||||||||||||| ||||| ||||| ||||||||||||||||| |||||||  |
Sbjct 7092          AGTCAACTGTCGCTGAGCTACAGCGTCTTAAAATGAAGGTGGGTAAAACCCGGGAGTATT

Query 7127          AGTTTATTT-GCTTGTGCCCCCCTTCTTTCT-GTTGCTT--ATTTCTCATTTCTGCGTTC
                      |||||||-|||||||||  |||||| | |-||| |||--||||||   ||||||| | 
Sbjct 7152          GATTTATTTTGCTTGTGCCTTCCTTCTGTTTTGTTTCTTTTATTTCTTTCTTCTGCGCTT

Query 7183          CGCGCTCCCTGAAAAAAAAAAAAA
                    ||||||||||| ||||||||||||
Sbjct 7212          CGCGCTCCCTGGAAAAAAAAAAAA
