# Supplementary material for: Pairwise Heuristic Sequence Alignment Algorithm Based on Deep Reinforcement Learning
Source: IEEE Open J Eng Med Biol. 2021 Jan 29;2:36–43. doi: 10.1109/OJEMB.2021.3055424 (PMC8901008; doi:10.1109/OJEMB.2021.3055424)
Supplement: Three supplementary materials are attached to the submitted manuscript. First, we offer the detailed process of the DQNalign in Supplementary material S1. Then, the additional figures and tables are listed in the Supplementary material S2. Finally, the alignment results of the DQNalign are attached  [file ojemb-3055424-mm.zip › OJEMB-3055424-MM/10022021082020_DQNalignOJEMB20210126SupplementaryS3/Supplementary S3/HEV_DDDQN/result20200712173946_0_37.txt]

DQNalign Project v1.0
Pairwise alignment algorithm with deep reinforcement learning based heuristic alignment agent
Sequence 1 : HEV_0, length : 7207
Sequence 2 : HEV_37, length : 7235

Alignment results:
Exact matches: 5455
Gaps: 538

Query 18            GTCGATGCCATGGAGGCCCATCAGTTTATTAAGGCTCCTGGCATCACTACTGCTATTGAG
                    ||||| |||||||||||||| ||||| || |||||||||||| |||||||||||||||||
Sbjct 0             GTCGACGCCATGGAGGCCCACCAGTTCATAAAGGCTCCTGGCGTCACTACTGCTATTGAG

Query 78            CAGGCTGCTCTAGCAGCGGCCAACTCTGCCCTGGCGAATGCTGTGGTAGTTAGGCCTTTT
                    ||||| |||||||||||||||||||| ||| |||||||||||||||| ||| ||||||| 
Sbjct 60            CAGGCAGCTCTAGCAGCGGCCAACTCCGCCTTGGCGAATGCTGTGGTGGTTCGGCCTTTC

Query 138           CTCTCTCACC-AGCAGATTGAGATCCTCATTAACCTAATGCAACCTCGCCAGCTTGTTTT
                    || || |  |-|+||||  ||||| || |||||||| ||||| || || |||||||||||
Sbjct 120           CTATCCCGGCTA-CAGACAGAGATACTTATTAACCTGATGCAGCCCCGGCAGCTTGTTTT

Query 197           CCGCCCCGAGGTTTTCTGGAATCATCCCATCCAGCGTGTCATCCATAACGAGCTGGAGCT
                    ||| || || || || ||||| || || || ||||| || ||||| |||||||| |||| 
Sbjct 179           CCGGCCTGAAGTCTTGTGGAACCACCCAATTCAGCGCGTGATCCACAACGAGCTTGAGCA

Query 257           TTACTGCCGCGC-CC-GCTCCGGCCGCTGTCTTGAAATTGGCGCCCATCCC-CGCTCAAT
                     |||||||| ||-| -|||++|||||||| |||||  | || || ||+|||-|| || ||
Sbjct 239           GTACTGCCGGGCTCGGGCT--GGCCGCTGCCTTGAGGTGGGTGCTCA-CCCACGTTCTAT

Query 314           AAATGATAATCCTAATGTGGTCCACCGCTGCTTCCTCCGCCCTGTTGGGCGTGATGTTCA
                     ||||| || || |||||  | |||||||| ||| |    ||||| || || ||||| ||
Sbjct 296           TAATGACAACCCCAATGTTCTGCACCGCTGTTTCTTGAAACCTGTCGGCCGCGATGTCCA

Query 374           GCGCTGGTATACTGCTCCCACTCGCGGGCCGGCTGCTAATTGCCGGCGTTCCG-CGCTGC
                    ||| ||||| || || |||||||| || || || || |||||||| || || |-|+|| |
Sbjct 356           GCGGTGGTACACCGCCCCCACTCGTGGCCCCGCAGCAAATTGCCGCCGGTCGGCC-CTCC

Query 433           GCGGGCTTCC-CGCTGCTGACCGCACTTACTGC-CTCGACGGGTTTTCTGGCTGTAACTT
                    | || || ||-|+|||| || || || ||||| - |  | || ||||| ||||| |  ||
Sbjct 415           GTGGCCTCCCAC-CTGCCGATCGAACCTACTGTTTTAAATGGTTTTTCCGGCTGCACGTT

Query 491           TCCCGCCGAGACTGGCATCGCCCTCTACTCCCTTCATGATATGTCA-CCATCTGATGTCG
                    | | || ||||| || || ||||| ||||| || || ||  | |+ -||  | ||||| |
Sbjct 473           TGCTGCTGAGACAGGGATAGCCCTTTACTCACTGCACGACCTCT-GGCCTGCCGATGTTG

Query 550           CCGAGGCCATGTTC-CGCCATGGTATGACGCGGCTCTATGCCGCCCTCCATCTTCCGCCT
                    ||||||| ||| +|-|||||||||||||| ||||| ||||| || ||||| || || || 
Sbjct 532           CCGAGGCAATGG-CTCGCCATGGTATGACCCGGCTGTATGCAGCTCTCCACCTCCCCCCG

Query 609           GAGGTCCTGCTGCCCCCTGGCACATATCGCACCGCATCGTATTTGCTAATTCATGA-CGG
                    ||||| ||||| ||||||||||| ||||  ||| | |||||  | || || |||||- ||
Sbjct 591           GAGGTACTGCTCCCCCCTGGCACCTATCATACCACTTCGTACCTCCTCATCCATGATGGG

Query 668           TAGGCGCGT--TGTGG-TGACGTATGAGGGTGATACTAGTGCTGGTTACAACCACGATGT
                     |++|+|||-- ||| -|+|| |||||||| ||  |||||||||| |||||||| |||||
Sbjct 651           GA--C-CGTGCAGTGATT-ACATATGAGGGGGACTCTAGTGCTGGATACAACCATGATGT

Query 725           CTCCAA-CTTGCGCTCCTGGATTAGAACCACCAAGGTTACCGGAGACCATCCCCTCGTTA
                     |||| -|+||||| |||||||  | || || ||||| ||||| ||||| || || || |
Sbjct 707           GTCCATTC-TGCGCGCCTGGATCCGCACTACTAAGGTCACCGGCGACCACCCGCTGGTAA

Query 784           TCGAGCGGGTTAGGGCCA-TTGGCTGCCACTTTGTTC-TCTTGCTCACGGCAGC-CCCGG
                    | ||||||||  +|| | -| ||||| |||||||| |-||||+||||| || ||-|| +|
Sbjct 766           TTGAGCGGGTCC-GGGCGGTGGGCTGTCACTTTGTGCTTCTT-CTCACAGCTGCACCT-G

Query 841           AGCCATCACCTATGCCTTATGTTCCTTACCCCCGGTCTACCGAGGTCTATGTCCGATCGA
                    | ||||| || ||||| ||||| || ||||| || || |||||||| ||||| || || |
Sbjct 823           AACCATCGCCAATGCCCTATGTCCCATACCCTCGTTCCACCGAGGTTTATGTTCGGTCCA

Query 901           TCTTCGGCCCGGGTGG--CACCCCTTCCT-TATTCCCAACCT-CATGCTCCACTAAGTCG
                    | || ||||| |||||--||+|| | |||-|+||+|||||  -|+||||| |||||||| 
Sbjct 883           TTTTTGGCCCTGGTGGTTCA-CCATCCCTGT-TT-CCAACTGCC-TGCTCTACTAAGTCA

Query 957           ACCTTCCATGCTGTCCCTGCCCATATTTGGGACCGTCTTATGCTGTTCGGGGCCACCTTG
                    || || ||||| |||||||  ||||| |||||| | |||||||| ||||| || ||| | 
Sbjct 939           ACATTTCATGCCGTCCCTGTGCATATATGGGACAGGCTTATGCTCTTCGGTGCGACCCTC

Query 1017          GATGACCAAGCCTTTTGCTGCTCCCGTTTAATGACCTACCTTCGCGGCATTAGCTACAAG
                    |||||||| ||||||||||| ||  |  ||||||| |||||||| || ||||| ||||| 
Sbjct 999           GATGACCAGGCCTTTTGCTGTTCAAGGCTAATGACATACCTTCGTGGTATTAGTTACAAA

Query 1077          GTCACTGTTGGTACCCTTGTGGCTAATGAAGGCTGGAATGCCTCTGAGGACGCCCTCACA
                    ||||| |||||  | ||||| || || || |||||||||||||| || |||||  | || 
Sbjct 1059          GTCACAGTTGGCGCTCTTGTCGCCAACGAGGGCTGGAATGCCTCCGAAGACGCATTAACT

Query 1137          GCTGTTATCACTGCCGCCTACCTTACCATTTGCCACCAGCGGTATCTCCGCACCCAGGCT
                    ||||| || ||||| || || |||||||| ||||| ||| |||| |||||||| ||||||
Sbjct 1119          GCTGTCATTACTGCGGCTTATCTTACCATCTGCCATCAGAGGTACCTCCGCACACAGGCT

Query 1197          ATATCCAAGGGGATGCGTCGTCTGGAACGGGAGCATGCCCAGAAGTTTATAACACGCCTC
                    || || || ||||||    |  |||| |  |||||||| ||||||||||||||||| || 
Sbjct 1179          ATCTCGAAAGGGATGAAAAGATTGGAGCTTGAGCATGCACAGAAGTTTATAACACGTCTT

Query 1257          TACAGCTGGCTCTTCGAGAAGTCCGGCCGTGATTACATCCCTGGCCGTCAGTTGGAGTTC
                    || |||||| | || || || || ||||||||||||||||| |||||||||||| |||| 
Sbjct 1239          TATAGCTGGTTGTTTGAAAAATCTGGCCGTGATTACATCCCCGGCCGTCAGTTGCAGTTT

Query 1317          TACGCCCAGTGCAGGCGCTGGCTCTCCGCCGGCTTTCATCTTGATCCACGGGTGTTGGTT
                    |||||||||||| | || ||||| || || || || || |||||||| || ||| | |||
Sbjct 1299          TACGCCCAGTGCCGTCGATGGCTATCTGCTGGTTTCCACCTTGATCCTCGTGTGCTCGTT

Query 1377          TTTGACG-AGTCGGCCCCCTGCCATTGTA--GGACC-GCGATCCGTAAGGC-GCTC-TCA
                    ||||| |-||+||||||||||||  ||| -- |+| -|| +|+|| || ||-|| |-|+|
Sbjct 1359          TTTGATGAAG-CGGCCCCCTGCCGCTGTCGTAG-CTTGCT-T-CGCAAAGCTGCCCAT-A

Query 1431          AAGTTTTGCTGCTTCATGA-AGTGGCTTGGTCAGGAGTGCACCTGCTTCCTTCAGCCTGC
                    ||+||||||||||| ||| -|+||||| || ||||| |||||||||||||||||||||| 
Sbjct 1414          AA-TTTTGCTGCTTTATGCGA-TGGCTAGGGCAGGATTGCACCTGCTTCCTTCAGCCTGT

Query 1490          AGAA-GGCGCCGTCGGCGACCAGGGTCATGATAATGAAGCCTATGAGGGGTCCGATGTTG
                     || -|| |+ ||||| || |||||| ||||||| || || | ||||||||| ||||| |
Sbjct 1472          TGAGGGGAG-GGTCGGTGAACAGGGTTATGATAACGAGGCATTTGAGGGGTCGGATGTCG

Query 1549          ACCCTGCTGAGTCCGCCA-T-T-AGTGACATATCTGGGTC---CTA-TGTCGTCCCTGGC
                    ||||||||||    ||||-|-|-|||+| + +||||| ||---|+|-||||+ +||+|||
Sbjct 1531          ACCCTGCTGAAGAGGCCACTGTGAGT-AT-C-TCTGGCTCGTAC-ATTGTC-A-CC-GGC

Query 1602          A--CTGCCCTCCAACCGCTCTACCAGGCCCTCGATC-TCCCCGCTGA-GAT-TGTGGC-T
                    |--| |  + +|| || || |||||||| |||| | -|||  +||||-  |-     |- 
Sbjct 1584          AGCCAGTT-G-CAGCCTCTTTACCAGGCGCTCGGTATTCCTT-CTGACCTTGCCGCCCGA

Query 1655          -CGCGCGGGC-CGGCT--GACCGCCACAGTAAAGGTCTCCC-A-GGTCGATGGGCGGATC
                    -|| || |||-| +||-- |||| |  |||    |+ | ||-|-||+|++++++|+|+||
Sbjct 1641          GCGGGCCGGCTCA-CTGCTACCGTCGAAGTTTCAG-ATACCGACGG-C------C-G-TC

Query 1709          -GA-TTGCGAGACC-CTTCTT-GGTAACAAAACCTTTCGC-AC-GTCGTTCGTTGACGG-
                    - |-|||  |||||-|| ++|-|| || || |||+||| |-||-||  ||   +|||||-
Sbjct 1690          TCACTTGTAAGACCACTA--TGGGCAATAAGACC-TTCACAACAGTTTTTACC-GACGGT

Query 1763          GGCGGTCTTAGAGACCAAT-GGCCC-AG-AGCGGCCACAATCTCTCCTTCG-ATGCC-AG
                    | |   || +||| | |||-|||| -||-||      | ||| +|++||  - || |-| 
Sbjct 1746          GCCCAGCTG-GAGGCTAATGGGCCGGAGCAGTATGTGCTATCA-T--TTGATTTGGCTAA

Query 1817          TCAGAGCACTATGGCCGCTGGCCCTT-TCAGTCTCACCTATGCCGCCT-----CTGCAGC
                     |++||+||||||||||| |||||  -|+|| || |  || |+|+| |-----||+++||
Sbjct 1802          AC--AG-ACTATGGCCGCCGGCCCGCAT-AGCCTTAGTTACG-C-CTTGACACCT---GC

Query 1871          T-GGGCTGGAGGTGCGCTATGTTGCTGCCGGGCTTGACCATCGGGCGGTTTTTGCCCCC-
                     -| +|| ||||||||   |||| ||||||| || |||  | |||| |+|||| ||  |-
Sbjct 1853          GGGT-CTTGAGGTGCGTGTTGTTTCTGCCGGACTCGACTGTAGGGCTG-TTTTCCCATCT

Query 1929          GGTGTTTCACCCCGGTCAGCCCCCGGCGAGGT-TACCGCCTTCTGCTCTGCCCTATACAG
                    || ||| || |||  || ||  |||| |||||-|+|||||||||| || ||  |||||||
Sbjct 1911          GGGGTTGCAACCCCCTCTGCTTCCGGGGAGGTGT-CCGCCTTCTGTTCGGCTTTATACAG

Query 1988          GTTTAACCGTGAGGCCCAGCGCCATTCGCTGATCGGTAACTTATGGTTCCATCCTGAGGG
                    |||||||||    | |||||| ||||| || || |||  ||| ||||   ||||||||||
Sbjct 1970          GTTTAACCGCTGTGTCCAGCGGCATTCTCTCATTGGTGGCTTGTGGTATTATCCTGAGGG

Query 2048          ACTCATT-GGCCTCTTCGCCCCGTTTTCG-CCC-GGGCAT-GTTTGGGAGTCGGCTAATC
                     || |||-|     ||| | |||++||||-|||-|| || -  +|||||||| || ||||
Sbjct 2030          GCTAATTGGTTTGTTTCCCACCG--TTCGCCCCTGGCCACACC-TGGGAGTCAGCCAATC

Query 2104          CATTCTGTGGCGAGAGCACACTTTACACCCGTACTTGGTC---G--GAGGTTGATGCCGT
                    | |||||||| |||||||| ||||| || || || |||||---|--| | ||++|+ |  
Sbjct 2086          CCTTCTGTGGGGAGAGCACCCTTTATACTCGCACCTGGTCGGTGTCGGGCTT--T-TCTA

Query 2158          -CTCTAGTCCAGC-C-C--G------GC-CT-GACTTA-G-GT--T----T----TATGT
                    -|| |  | |  |- -|--|------||-||-|||| |- -  -- ---- ----|    
Sbjct 2143          GCTGTTTTTCTCCATTCGAGCCCCCCGCTCTGGACTCACCACCCCCCGCCGAGGCTGATA

Query 2194          CTG--A--GCCT-TCTA---T--A-----C-CTAG--T--AG-G----GC-CGCCACG--
                    |  --|--|+||-|| |---|--|----- -||| --|--  - ----  -|  |  |--
Sbjct 2203          CACCTATGG-CTGTCGATGTTCCACCCCCAGCTACCTTGACATTACCACAACCTCCGGCT

Query 2225          -CCTACCCTG--GCGGCCCCTCTAC-CC--CCCCCT-GCACCGGACCCT-TCCCCCCCTC
                    -|  | |  |--|   |||| | | - |-- ||  |-|| +  | | ||- +++++++  
Sbjct 2262          CCTGAACGGGCAGTACCCCCGCAAGATCTTGCCGATGGCG-ATGTCGCTCG-------GG

Query 2278          CCTCTGCCCCGGCGCTTGCTGAGCCGGCTTCTGGC-GCTA--CCGC-CGGGG-CC-CCGG
                    |||||+++++++++|+++|+| |    |+|||+||-||+|--||+|-  ++|-| -|   
Sbjct 2314          CCTCT---------C---C-GGGTG-TC-TCT-GCTGC-ACCCC-CTGT--GCCGGCGCA

Query 2331          --CC---A-T-AACTCACCAGACGGCCCGGCACCGCCGCCTGCT-CTT--CACCTACCCG
                    --||---|-|-| |+|||| | +|    | |+|||||| | | |-|||-- || || || 
Sbjct 2354          ATCCGTGACTGATC-CACCCGT-GCGT-GTC-CCGCCGGCGGTTACTTCATACTTATCCT

Query 2382          GATGGCTCT-AAG-GTATTCGCCGGCTCG--CTGTTCGAGTC-GACATG--CCACGTGGC
                    ||||| || -|||-|||++||| ||||| --||+||+|||||-|| +||--|  +|+|  
Sbjct 2406          GATGGGTCAAAAGTGTA--CGCTGGCTCCCTCT-TT-GAGTCTGAG-TGTACTT-G-GTT

Query 2433          --TCGTTAACGCGTCTAATGT-TGACCACCGCCCTGGCGGCGGGCTTTGCCATGCATTTT
                    --||   || ||||| |||  - |+|||||| || || || || ||||||||||||||||
Sbjct 2459          GGTCTCAAATGCGTCCAATCCCGG-CCACCGTCCCGGTGGTGGCCTTTGCCATGCATTTT

Query 2491          ACCAAAGGTACCCCGCCTCCTTTGATGCTGCCTCTTTTGTGATGCGCGACGGCGC-GGCC
                    ||||  ||| ||| |  || |||||  | |||   || || |||  ||| ||+| - |+|
Sbjct 2515          ACCAGCGGTTCCCGGAGTCATTTGACCCCGCCGAGTTCGTCATGTCCGATGG-GTTTG-C

Query 2549          -GCGTACACA-CTTAACCCCCCGGCCAATAATTCACGCTGTCGCCCCTGATTATA-GGTT
                    -||+|+ | |-||| || ||||| || || || || ||||| || || || ||| -||| 
Sbjct 2573          AGC-T-TATACCTTGACGCCCCGACCTATTATCCATGCTGTTGCTCCCGACTATCGGGTA

Query 2606          GGAACATAACCCAAAGAGGCTTGAGGCTGCTTATCGGGAAACTTGCTCCCGCCTCGGCAC
                    +||||||||||| |||||||| |||||||||||||| || || ||||||||||  |||||
Sbjct 2630          -GAACATAACCCCAAGAGGCTCGAGGCTGCTTATCGAGAGACGTGCTCCCGCCGTGGCAC

Query 2666          CGCTGCATACCCGCTCCTCGGGACCGGCATATACCAGGTGCC-GATCGGCCCCAGTTTTG
                     ||||| ||||| || || ||  ||||||||||  |||||||-| | |||  +|||||||
Sbjct 2690          GGCTGCTTACCCCCTGCTTGGTGCCGGCATATATAAGGTGCCTGTTGGGCTT-AGTTTTG

Query 2725          ACGCCTGGGAGCGGAACCACCGCCCCGGGGATGAGTTGTACCTTCCTGAGCTTGCT-GC-
                    | |||||||| || ||||| || ||||||||||||||||||||| ||||||  |||-  -
Sbjct 2749          ATGCCTGGGAACGCAACCATCGGCCCGGGGATGAGTTGTACCTTACTGAGCCGGCTATAG

Query 2783          CAGATGGTTTGAGGCCAATAG-GCCGAC-C-CG-CCCGACTCTCACTATAACTGAGGATG
                    |+ +||||| |+ | | |+| -| | +|-|-| -||||+| |||||||| ||||||||  
Sbjct 2809          C-T-TGGTTCG-AGGCTA-ACCGACC-CACTCTCCCCG-CGCTCACTATCACTGAGGACA

Query 2839          TTGCACGGACAGCGAATCTGGCCATCGAGCTTGACTCAGCCACAGATGTCGGCCGGGCCT
                      ||||| ||||| ||||||||  | ||||| || || ||||| || ||||| ||||| |
Sbjct 2863          CGGCACGAACAGCTAATCTGGCGTTGGAGCTAGATTCGGCCACTGAGGTCGGTCGGGCGT

Query 2899          GTGCCGGCTGTCGGG-TCACCCCCGGCGTTGTTCAGTACCAGTTTACTGCAGGTGTGCCT
                    |||| || || || |-| | || +||||| ||||| |||||||| || || ||||| |||
Sbjct 2923          GTGCTGGTTGCCGTGTTGAGCCA-GGCGTCGTTCACTACCAGTTCACGGCGGGTGTCCCT

Query 2958          GGATCCGGCAAGTCCCGCTCTA-TCACCCAAGCCGATGTGGACGTTGTCGTGGTCCCGAC
                    || ||||||||||| || || |-||| |   |+||| ||||| || || || || || ||
Sbjct 2982          GGTTCCGGCAAGTCACGGTCAATTCAGCAGGG-CGAGGTGGATGTGGTGGTAGTACCAAC

Query 3017          GCGTGAGTTGCGTAATGCCTGGCGCCGTCGCGGCTTTGCTGCTTTTACCCCGCATACTGC
                     |||||| |||||||  | ||||| || ||||| ||||| || |  || || || |||||
Sbjct 3041          TCGTGAGCTGCGTAACTCATGGCGACGCCGCGGGTTTGCAGCCTACACACCCCACACTGC

Query 3077          CGCCAGAGTCAC-CCAGGGGCGCCGGGTTGTCATTGATGAGGCTCCATC-CCTCCCCCCT
                     ||| | || ||-|  || +||  ||||||||||||||||||| || ||-| ||| || +
Sbjct 3101          GGCCCGTGTTACTCGTGGC-CGTAGGGTTGTCATTGATGAGGCCCCGTCACTTCCACCA-

Query 3135          CACCTGCTGCTGCTCCACATGCAGCGGGCCGCCACCGTCCACCTTCTTGGCGACCCGAAC
                    || |||||  |||| ||||||||||||||| |  | |||||||||||||||||||| |||
Sbjct 3159          CATCTGCTCTTGCTGCACATGCAGCGGGCCTCGTCGGTCCACCTTCTTGGCGACCCCAAC

Query 3195          CAGATCCCAGCCATCGACTTTGAGCACGCTGGGCTCGTCCCCGCCATCAGGCCCGA-CTT
                    || ||||| ||||| || || ||||| ||||| || || ||||| ||| |||| ||-|+|
Sbjct 3219          CAAATCCCTGCCATTGATTTCGAGCATGCTGGTCTTGTACCCGCAATCCGGCCTGAGC-T

Query 3254          AGGCCCCACCTTCCTGGTGGCATGTTACCCATCGCTGGCCTGCGGATGTATGCGAGCTCA
                     |   ||| |    ||||||||| |||||||  | || || || ||||| || ||||| |
Sbjct 3278          TGT-ACCAACAAAGTGGTGGCATCTTACCCACAGGTGCCCGGCAGATGTTTGTGAGCTAA

Query 3313          TCCGTGGTGCATACCCCATGATCCAGACCACTAGCCGGGTTC-TCCGTTCGTTGTTCTGG
                    | || || || ||||| | ||| |||||  | ||||| ||| -||  | | +|||| |||
Sbjct 3337          TTCGCGGCGCGTACCCTAAGATTCAGACAGCGAGCCGTGTTTTTCGCTCCC-TGTTTTGG

Query 3372          GGTGAGCCTGCCGTCGGGCAGAAACTAGTGTTCACCCAGGCGGCCAAGCCCGCCAACCCC
                    || |||||  | ||||| || ||| |||||||||| |||||||| ||| |||+| | |||
Sbjct 3396          GGGGAGCCCCCTGTCGGCCAAAAATTAGTGTTCACTCAGGCGGCGAAGGCCG-CTAACCC

Query 3432          GGCT--CAGTGACGGTCCACGAGGCGCAGGGCGCTACCTACACGGAGACCACTATTATTG
                     | |-- |+| |||||||| ||||| ||||||||||| | ||| ||||| ||||||||||
Sbjct 3455          TGGTGCGA-TTACGGTCCATGAGGCCCAGGGCGCTACATTCACTGAGACTACTATTATTG

Query 3490          CCACAGCAGATGCCCGGGGCCTTATTCAGTCGTCTCGGGCTCATGCCATTGTTGCTCTGA
                    | || || ||||| || || || |||||||| ||| ||||||| || || || || || |
Sbjct 3514          CTACGGCGGATGCTCGCGGGCTGATTCAGTCATCTAGGGCTCACGCTATCGTGGCCCTAA

Query 3550          CGCGCCACACTGAGAAGTGCGTCATCATTGACGCACCAGGCCTGCTTCGCGAGGTGGGCA
                    | || || || ||||| || ||  || |||| || || || || ||||| ||||| || |
Sbjct 3574          CCCGTCATACGGAGAAATGTGTGGTCGTTGATGCCCCGGGACTCCTTCGTGAGGTCGGTA

Query 3610          TCTCCGATGCAATCGTTAATAACTTTTTCCTCGCTGGTGGCGAAATTGGTCACCAGCGCC
                    |||| || || || |||||||||||||||||  |||||||| | |||||||| || || |
Sbjct 3634          TCTCTGACGCCATTGTTAATAACTTTTTCCTTTCTGGTGGCCAGATTGGTCAGCACCGTC

Query 3670          CATCAGTTATTCCCCGTGGCAACC-CTGACGCCAATGTTGACACCCTGGCTGCCTTCCCG
                    ||||||| || || |||||||   -| +||  ||||||||| || || | ||| ||||| 
Sbjct 3694          CATCAGTCATACCGCGTGGCACTATCA-ACAACAATGTTGATACGCTTGATGCATTCCCA

Query 3729          CCGTCTTGCCAGATTAGTGCCTTCCATCAGTTGGCTGAGGAGCTTGGCCACAGACCTGTC
                    || ||||||||| | || || | ||| ||| | || || ||||| |||||  |||| |+|
Sbjct 3753          CCCTCTTGCCAGTTCAGCGCTTACCACCAGCTTGCGGAAGAGCTCGGCCATCGACCGG-C

Query 3789          CCTGTT-GCAGCTGTTCTACCACCCTGCCCCGAGCTCGAACAGGGCCTTCTCTACCTGCC
                    || | |-|| || ||||| || ||||| || || || |||||||| || || ||| ||||
Sbjct 3812          CCCGATCGCTGCCGTTCTGCCCCCCTGTCCTGAACTTGAACAGGGTCTACTTTACATGCC

Query 3848          CCAGGAGCTCACCACCTGTGATAGTGTCGTAACATTTGAATTAACAGACATTGTGCACTG
                     |||||  | ||||| | |||||||||  | || |||||||| ||||| || ||||||||
Sbjct 3872          TCAGGAATTGACCACGTCTGATAGTGTGCTTACGTTTGAATTGACAGATATAGTGCACTG

Query 3908          CCGCATGGCCGCCCCGAGCCAGCGCAAGGCCGTGCTGTCCACACTCGTGGGCCGCTACGG
                     || ||||| || || || ||||| ||||| || ||||| || || || ||| | |||||
Sbjct 3932          TCGTATGGCGGCACCTAGTCAGCGTAAGGCGGTCCTGTCGACTCTTGTCGGCAGGTACGG

Query 3968          CGGTCGCACAAAGCTCTACAATGCTTCCCACT-CTGATGTTCGCGAC--TCTCTCGCCCG
                    | | || || ||| | ||  | ||| ||||+|-| ||||+||+||  --|||||   || 
Sbjct 3992          CCGCCGTACGAAGTTGTATGAGGCTGCCCA-TGCAGATG-TC-CGTGGGTCTCTAAACCA

Query 4025          TTTTATCCCGGCCATTGGCCCCGTACAG-GTTACAACTTGTGAATTGTACGAGCTAGTGG
                    ||||||||| |   | ||||| || +||-||||| ||||||||| | |||||||| ||||
Sbjct 4049          TTTTATCCCTGAGCTCGGCCCTGTT-AGTGTTACCACTTGTGAACTTTACGAGCTTGTGG

Query 4084          AGGCCATGGTCGAGAAGGGCCAGGATGGCTCCGCCGTCCTTGAGCTTGATCTTTGCAACC
                    |||||||||| ||||| ||||||||||| || || || || ||||| ||| | || | ||
Sbjct 4108          AGGCCATGGTGGAGAAAGGCCAGGATGGTTCTGCGGTTCTGGAGCTCGATTTATGTAGCC

Query 4144          GTGACGTGTCCAGGATCACCTTCTTCCAGAAAGATTGTAACAAGTTCACCACAGGTGAGA
                    |||| |||||  | || || ||||||||||| |||||||| ||||| || || || ||||
Sbjct 4168          GTGATGTGTCTCGTATAACATTCTTCCAGAAGGATTGTAATAAGTTTACAACGGGCGAGA

Query 4204          CCATTGCCCATGGTAAAGTGGGCCAGGGCATCTCGGCCTGGAGCAAGACCTTCTGCGCCC
                    | || || ||||| ||||| |||||||| || || || ||||| || ||||| || ||  
Sbjct 4228          CAATAGCACATGGCAAAGTTGGCCAGGGGATATCTGCATGGAGTAAAACCTTTTGTGCTT

Query 4264          TCTTTGGCCCTTGGTTCCGCGCTATTGAGAA-G-GCTATTCTGGCC--C-TGCTCCCTCA
                    | || ||||| ||||||||||| ||||||||-|-| | +  ||   --|-||||+||+||
Sbjct 4288          TGTTCGGCCCATGGTTCCGCGCCATTGAGAAGGAGATC-CTTGCTGTACTTGCT-CC-CA

Query 4319          GGGTGTGTTTTACGGTGATGCCT-T-T-GATGACACCGTCTT-CTCGGCGGCTG-TGGCC
                     ++||| || || |||||||| |- - -|||+|||+  ||| -|+|+|| || |- | | 
Sbjct 4345          A--TGTATTCTATGGTGATGCATACGAAGAT-ACA-GTTCTGGC-C-GCCGCAGTCGCCG

Query 4374          GC-AGCAAAG--GCATCCATGGTGTTTGAGAATGACTTTTCTGAGTTTGACTCCACCCAG
                    | -  |   |--|||    | +|  | |||||||| || || ||||||||   ||| || 
Sbjct 4399          GAGCCCCTGGTTGCAAGGTTT-TT-TCGAGAATGATTTCTCAGAGTTTGATAGCACTCAA

Query 4431          AATAACTTTTCTCTGGGTCT--AGAGTGTGCTATTATGGAGGAGTGTGGGATGCCGCAGT
                    ||||| ||||| || || ||--|| || | ++|| ||||||||||| || ||||||||||
Sbjct 4455          AATAATTTTTCACTTGGGCTGGAGTGTATA--ATCATGGAGGAGTGCGGCATGCCGCAGT

Query 4489          GGCTCATCCGCCTGTATCACCTTATAAGGTCTGCGTGGATCTTGCAGGCCCCGAAGGAGT
                    || | ||||| || ||||||||| |  | ||||| ||| | ||||| || || |||||||
Sbjct 4513          GGATGATCCGGCTTTATCACCTTGTTCGCTCTGCTTGGGTTTTGCAAGCTCCAAAGGAGT

Query 4549          CTCTGCGAGGGTTTTGGAAGAAACACTCCGGTGAGCCCGGCACTCTTCTATGGAATACTG
                    ||||||| ||||| |||||||| ||||| || ||||| |||||  | || ||||||||||
Sbjct 4573          CTCTGCGGGGGTTCTGGAAGAAGCACTCAGGCGAGCCTGGCACCTTGCTTTGGAATACTG

Query 4609          TCTGGAATATGGCCGTTATTA-CCCACTGTTATGACTTCCGCGATTTTCAGGTGGCTGCC
                    ||||||| ||||| || |+||-|||| |||||||| |||||||| ||  | || || || 
Sbjct 4633          TCTGGAACATGGCGGTCA-TAGCCCATTGTTATGAGTTCCGCGACTTAAAAGTCGCCGCA

Query 4668          TTTAAAGGTGATGATTCGATAGTGCTTTGCAGTGAGTATCGTCAGAGTCCAGGA-GCTGC
                    |||||||| ||||| ||  | |||||||| ||||| ||||| || ||+||  ||-|| ||
Sbjct 4692          TTTAAAGGAGATGACTCTGTTGTGCTTTGTAGTGATTATCGGCAAAG-CCGCGATGCGGC

Query 4727          TGTCCTGATCGCCGGCTGTGGCTTG-AAGTTGAAGGTAGA-TTTCCGCCCGATCGGTTTG
                     | ||| ||||| |||||||| |||-|| ||+||||| ||-|||  ||||  | || +||
Sbjct 4751          CGCCCTAATCGCTGGCTGTGGGTTGAAACTT-AAGGTGGATTTTAGGCCCATTGGGC-TG

Query 4785          TATGCAGGTGTTGTGGTGGCCCCCGGCCT-TGGCGCGCTCCCTGATGTTGTGCGCTTCGC
                    ||||| |||||||| |||||||| || ||- || +| || |||||||||||  | || ||
Sbjct 4809          TATGCTGGTGTTGTTGTGGCCCCGGGTCTCGGGA-CCCTTCCTGATGTTGTTAGGTTTGC

Query 4843          ----CGGCCGGCTTACCGAGAAGAATTGGGGCCCTGGC-CCTGAGCGGGCGGAGCAGCTC
                    ----|||| ++|| + +||||| || ||||| || || -| +||| |||| || ||||| 
Sbjct 4868          TGGGCGGCT--CTC-G-GAGAAAAACTGGGGGCCGGGTTCA-GAGAGGGCAGAACAGCTA

Query 4899          CGCCTCGCTGTTAGTGATTTCCTCCGCAAGCTCACGAATGTAGCTCAGA-TGTGTGTGGA
                    || || |||||  ||||||| || || ||| | |||||||| |||||+|-| ||||||||
Sbjct 4923          CGGCTGGCTGTCTGTGATTTTCTGCGAAAGTTAACGAATGTGGCTCA-AGTCTGTGTGGA

Query 4958          TGTTGTTTCCCGTGTTTATGGGGTTTCCCCTGGACTCGTTCATAACCTGATTGGCATGCT
                     |||||||| |  |||||||| |||  ||| ||  | || |||||||||||||| |||||
Sbjct 4982          CGTTGTTTCGCAGGTTTATGGTGTTAGCCCCGGTTTGGTACATAACCTGATTGGGATGCT

Query 5018          ACAGGCTGTTGCTGATGGCAAGGCACA-TTTCACTGAGTCAGTAAAACCAGTGCTCGACT
                     ||| |  |||||||||||||||| ||-|||+|| ||| |||| ||||| ||  | ||| 
Sbjct 5042          CCAGACCATTGCTGATGGCAAGGCGCACTTT-ACAGAGACAGTTAAACCTGTTTTAGACC

Query 5077          TGACAAATTCAATCTTGTG--TCGGGTGGAATGAATAACATG-TCTTTTGCTGCGCCCAT
                    | || ||||| |++|| | --|||||||||||||||||||||-|||||||||  |  |||
Sbjct 5101          TCACCAATTCTA--TTATACATCGGGTGGAATGAATAACATGTTCTTTTGCTCTGTGCAT

Query 5134          GGGT-TCGCGACCATGCGCCCTCGGCCTATTT-TGTTGCTGCTCCTCATGTTTTTGCCTA
                    ||  -|  |+||||||||| ||||| ||+|||-||||  || ||||| || || ||||||
Sbjct 5159          GGAGATGCC-ACCATGCGCTCTCGGGCT-TTTCTGTTTTTGTTCCTCGTGCTTCTGCCTA

Query 5192          TGCTGCCCGCGCCACCGCCCGGTCAGCCGTCTGGCCGCCGTCGTGGGCGGCGCAGCGGCG
                    ||||||||||||||||| ||||||||||||||||||| || || ||||||||||||||||
Sbjct 5217          TGCTGCCCGCGCCACCGGCCGGTCAGCCGTCTGGCCGTCGCCGCGGGCGGCGCAGCGGCG

Query 5252          GTTCCGGCGGTGGTTTCTGGGGTGACCGGGTTGATTCTCAGCCCTTCGCAATCCCCTATA
                    || ||||||||||||||||||||||||||||||||||||||||||||||  |||||||||
Sbjct 5277          GTGCCGGCGGTGGTTTCTGGGGTGACCGGGTTGATTCTCAGCCCTTCGCCCTCCCCTATA

Query 5312          TTCATCCAACCAACCCCTTCGCCCCCG-ATG-TCACC-GCTGCGGCCGGGGCTGGACCTC
                    ||||||||||||||||||||||  |+ -|+ -|+ ||-|| || |||||||||||| |||
Sbjct 5337          TTCATCCAACCAACCCCTTCGCATC-TGA-CAT-TCCAGCCGCAGCCGGGGCTGGAGCTC

Query 5369          GTGTTCGCCAACCCGCCCGACCACTCGGCTCCGCTTGGCGTGACCAGGCCCAGCGCCCCG
                    |   ||| || || ||||| ||||||||||||||||||||||||||  ||||||||||||
Sbjct 5394          GCCCTCGGCAGCCAGCCCGTCCACTCGGCTCCGCTTGGCGTGACCAATCCCAGCGCCCCG

Query 5429          CCCGTTGCCTCACGTCGTAGACCTACCACAGCTGGGGCCGCGCCGCTAACCGCGGTCGCT
                    ||  ||+|| | |||||| || || || ||||||||||  ||||||| || || || || 
Sbjct 5454          CCACTT-CCGCCCGTCGTCGATCTGCCCCAGCTGGGGCTTCGCCGCTGACTGCTGTGGCC

Query 5488          CCGGCCCATGACA-CC-CCGCCAGTGCCTGATGTCGACTCCCGCGGCGCCATCTTGCGCC
                    |||||||+ +| |- |- | || || || |||||||| || |||||||| || || ||||
Sbjct 5513          CCGGCCC-C-AGATACTGCTCCTGTTCCCGATGTCGATTCTCGCGGCGCTATATTACGCC

Query 5546          GGCAGTATAACCTATCAACATCTCCCCTTACCTCTTCCGTGGCCACCGGCACTAACCTGG
                    | ||||||||  |||||||||| || || || ||| |  | ||||| || |||||||| |
Sbjct 5571          GCCAGTATAATTTATCAACATCCCCGCTAACATCTACTATTGCCACTGGTACTAACCTTG

Query 5606          TTCTTTATGCCGCCCCTCTTAGTCCGCTTT--TACCCCTTCAGGACGGCACCAATACCCA
                    |||| ||||| ||||| || ||+||+||||--| || || || || || || || || ||
Sbjct 5631          TTCTATATGCTGCCCCGCTGAG-CC-CTTTGCTTCCGCTCCAAGATGGAACTAACACTCA

Query 5664          TATAATGGCCACGGAAGCTTCTAATTATGCCCAGTACCGGGTTGCCCGTGCCACAATCCG
                     || |||||||| ||||| || ||||||||||||||||| |||| ||| ||||| |||||
Sbjct 5689          CATTATGGCCACTGAAGCATCAAATTATGCCCAGTACCGTGTTGTCCGCGCCACCATCCG

Query 5724          TTACCGCCCGCTGGTCCCCAATGCTGTCGGCGGTTACGCCATCTCCATCTCATTCTGGCC
                     ||||| ||||| || || || ||||||||||| ||||| || || ||||| ||||||||
Sbjct 5749          GTACCGTCCGCTTGTGCCGAACGCTGTCGGCGGATACGCTATATCTATCTCTTTCTGGCC

Query 5784          ACAGACCACCACCACCCCGACGTCCGTTGATATGAATTCAATAACCTCGACGGATGTTCG
                     ||||| || ||||||||||| || || ||||||||||| || ||||| |||||||| ||
Sbjct 5809          TCAGACAACTACCACCCCGACATCTGTGGATATGAATTCTATCACCTCCACGGATGTCCG

Query 5844          TATTTTAGTCCAGCCCGGCATAGCCTCTGAGCTTGTGATCCCAAGTGAGCGCCTACACTA
                     ||  | |||||||| ||||| || || || ||||||||||| ||||||||||| || ||
Sbjct 5869          AATCCTTGTCCAGCCTGGCATCGCTTCAGAACTTGTGATCCCTAGTGAGCGCCTGCATTA

Query 5904          TCGTAACCAAGGCTGGCGCTCCGTCGAGACCTCTGGGGTGGCTGAGGAGGAGGCTACCTC
                    ||||||||||||||||||||| || ||||||||||| || || ||||||||||| |||||
Sbjct 5929          TCGTAACCAAGGCTGGCGCTCGGTTGAGACCTCTGGTGTTGCGGAGGAGGAGGCGACCTC

Query 5964          TGGTCTTGTTATGCTTTGCATACATGGCTCAC-TCGTAAATTCCTATACTAATACACCCT
                     || ||||| ||||||||||| ||||| ||||-|+|| ||||| || || ||||| || |
Sbjct 5989          CGGCCTTGTCATGCTTTGCATCCATGGATCACCT-GTGAATTCTTACACCAATACGCCTT

Query 6023          ATACCGGTGCCCTCGGGCTGT-TGGACTTTGCCCTTGAGCTTGAGTTTCGCAAACCTTAC
                    |||| ||||||||+ ||||  -| || || || || ||||| ||||| |||||  +| ||
Sbjct 6048          ATACTGGTGCCCT-TGGCTTGCTTGATTTCGCACTCGAGCTCGAGTTCCGCAATT-TGAC

Query 6081          CCCCGGTAACACCAATACGCGGGTCTCCCGTTATTCCA-GC-A--C-TGCTCGCCACCGC
                     ||||||||||| || || || || |||||+ +|+++|- |-|-- -||| |||||| ++
Sbjct 6106          ACCCGGTAACACGAACACACGTGTTTCCCG-C-T---ACTCGAGTAGTGCGCGCCACA--

Query 6136          CCTTCGTCGC-G-GTGCG-GACGGGACTGCCGAGCTCACCACCACGGCTGCTACCCGCTT
                       | ++|||-|-| || -|| || ||||| ||| | || ||||| |||||||| |||||
Sbjct 6159          AGCTA--CGCCGAGGGCCTGATGGCACTGCTGAGTTAACTACCACTGCTGCTACACGCTT

Query 6192          TATGAAGGACCTCTATTTTACTAGTACTAATGGTGTCGGTGAGATCGGCCGCGGGATAGC
                    ||||||||||||  |||||||  | |||||||| || |||||  |||| || || |||||
Sbjct 6217          TATGAAGGACCTTCATTTTACAGGGACTAATGGAGTTGGTGAAGTCGGTCGTGGTATAGC

Query 6252          CCTCACCCTGTTCAACCTTGCTGACACTCTGCTTGGCGGCCTGCCGACAGAATTGATTTC
                     || || |||||||| ||||||||||| || || ||||| || |||||||||||||||||
Sbjct 6277          GCTAACTCTGTTCAATCTTGCTGACACGCTTCTCGGCGGGCTCCCGACAGAATTGATTTC

Query 6312          GTCGGCTGGTGGCCAGCTGTTCTACTCCCGTCCCGTTGTCTCAGCCAATGGCGAGCCGAC
                    |||||||||||| ||| |||| ||||| || ||||| |||||||||||||||||||||||
Sbjct 6337          GTCGGCTGGTGGTCAGTTGTTTTACTCTCGCCCCGTCGTCTCAGCCAATGGCGAGCCGAC

Query 6372          TGTTAAGTTGTATACATCTGTAGAGAATGCTCAGCAGGATAAGGGTATTGCAATCCCGCA
                     || ||| | ||||| || || ||||| |||||||||||||||||||| || ||||| ||
Sbjct 6397          AGTGAAGCTTTATACTTCAGTCGAGAACGCTCAGCAGGATAAGGGTATAGCTATCCCACA

Query 6432          TGACATTGACCTCGGAGAATCTCGTGTGGTTATTCAGGATTATGATAACCAACATGAACA
                    ||| |||||||| || || || ||||| || ||||||||||| |||||||||||||| ||
Sbjct 6457          TGATATTGACCTTGGTGAGTCCCGTGTTGTCATTCAGGATTACGATAACCAACATGAGCA

Query 6492          AGATCGGCCGACGCCTTCTCCAGCCCCATC-GCGCCCTTTCTCTGTCCTTCGAGCTAATG
                     || || || || |||||||| || || ||-  |||||||+||||||||||| |||||||
Sbjct 6517          GGACCGTCCCACCCCTTCTCCTGCTCCCTCTCGGCCCTTT-TCTGTCCTTCGTGCTAATG

Query 6551          ATGTGCTTTGGCTCTCTCTCACCGCTGCCGAGTATGACCAGTCCACTTATGGCTCTTCGA
                    ||||||| ||||| || || || || || |||||||| ||| | || |||||||| || |
Sbjct 6576          ATGTGCTATGGCTTTCACTTACAGCAGCTGAGTATGATCAGACTACCTATGGCTCCTCTA

Query 6611          CTGGCCCAG-TTTATGTTTCTGACTCTGTGACCTTGGTTAATGTTGCGAC-CGGCGCGCA
                    ||  |||+ -| ||||| |||||  ||||||| || |||||||| || ||- |+ || ||
Sbjct 6636          CTAACCC-CATGTATGTCTCTGATACTGTGACATTTGTTAATGTGGCTACTGG-TGCCCA

Query 6669          GGCCG-TTGCCCGGTCGCTCGATTGGACCAAGGTCACACTTGACGGTCGCCCCCTCTCCA
                    ||+ |-|  | || || || || ||| | || || || ||||| || ||||| ||    |
Sbjct 6694          GG-GGGTATCTCGCTCTCTGGACTGGTCTAAAGTTACCCTTGATGGGCGCCCACTTATGA

Query 6728          CCATCCAGCAGTACTCGAAGACCTTCTTTGTCCTGCCGCTCCGCGGTAAGCTCTCTTTCT
                    | ||||||||||| || |||||||||||||||||||| ||||| ||||||||||| || |
Sbjct 6753          CTATCCAGCAGTATTCTAAGACCTTCTTTGTCCTGCCTCTCCGTGGTAAGCTCTCCTTTT

Query 6788          GGGAGGCAGGCACAACTAAAGCCGGGTACCCTTATAATTATAACACCACTGCTAGCGACC
                    ||||||| || || ||||| ||||| ||||||||||||||||| || || || || ||||
Sbjct 6813          GGGAGGCTGGTACTACTAAGGCCGGCTACCCTTATAATTATAATACTACCGCCAGTGACC

Query 6848          AACTG--CTTG-TCGAGAATGCCGCCGGGCACCGGGT-CGCTATTTCCACTTACACCACT
                    |+++|-- || -| |||||||| || || ||||| ||- ||+||||| || ||||| |||
Sbjct 6873          A---GATTTTAATTGAGAATGCAGCTGGTCACCGTGTATGC-ATTTCAACCTACACTACT

Query 6904          AGCCTGGGTGCTGGTCCCGTCTCCATTTCTGCGGTTGCCGTTT-TAGCCCCCCACTCTGC
                    |  || ||  |||| || || || |||||||| || |  ||+ -| || || ||||||||
Sbjct 6929          AATCTTGGATCTGGCCCTGTTTCTATTTCTGCCGTCGGTGT-CCTCGCACCTCACTCTGC

Query 6963          GCTAGCATTGCTT--GAGGATACCTTGGACTACCCTGCCCGCGCCCATACTTTTGATGAT
                    ||| || ++||||--||||| ||  | ||||| |||||||| || |||||||||||||||
Sbjct 6988          GCTGGCC--GCTTTAGAGGACACTGTTGACTATCCTGCCCGTGCTCATACTTTTGATGAT

Query 7021          TTCTGCCCAGAGTGCCGCCCCCTTGGCCTTCAGGGCTGCGCTTTCCAGTCTACTGTCGCT
                    || ||||| ||||||||  | || ||||||||||| || |||||||| || ||||| |||
Sbjct 7046          TTTTGCCCTGAGTGCCGTGCACTCGGCCTTCAGGGTTGTGCTTTCCAATCGACTGTTGCT

Query 7081          GAGCTTCAGCGCCTTAAGATGAAGGTGGGTAAAACTCGGGAGTTGTAGTTTATT-TGCTT
                    ||||| ||||||||||| ||||||||||||||||| |||||||  |  ||||||-| |||
Sbjct 7106          GAGCTACAGCGCCTTAAAATGAAGGTGGGTAAAACCCGGGAGTACTGATTTATTCTACTT

Query 7140          GTGCCCCCCTTCT-TTCTGTTGCTT-ATTTCTCATTTCTGCGTTCCGCGCTCCCTGAAAA
                    || ||  ||||||-|||||||  ||-||||  | ||||||||| |||||||||||| |||
Sbjct 7166          GTACCTTCCTTCTGTTCTGTTCTTTTATTTTNCTTTTCTGCGTNCCGCGCTCCCTGGAAA

Query 7198          AAAAAAAAA
                    |||||||||
Sbjct 7226          AAAAAAAAA
