# Supplementary material for: Pairwise Heuristic Sequence Alignment Algorithm Based on Deep Reinforcement Learning
Source: IEEE Open J Eng Med Biol. 2021 Jan 29;2:36–43. doi: 10.1109/OJEMB.2021.3055424 (PMC8901008; doi:10.1109/OJEMB.2021.3055424)
Supplement: Three supplementary materials are attached to the submitted manuscript. First, we offer the detailed process of the DQNalign in Supplementary material S1. Then, the additional figures and tables are listed in the Supplementary material S2. Finally, the alignment results of the DQNalign are attached  [file ojemb-3055424-mm.zip › OJEMB-3055424-MM/10022021082020_DQNalignOJEMB20210126SupplementaryS3/Supplementary S3/HEV_DDDQN/result20200712173946_0_38.txt]

DQNalign Project v1.0
Pairwise alignment algorithm with deep reinforcement learning based heuristic alignment agent
Sequence 1 : HEV_0, length : 7207
Sequence 2 : HEV_38, length : 7202

Alignment results:
Exact matches: 5441
Gaps: 528

Query 27            ATGGAGGCCCATCAGTTTATTAAGGCTCCTGGCATCACTACTGCTATTGAGCAGGCTGCT
                    ||||||||||| ||||| || |||||||||||| |||||||||||||||||||||| |||
Sbjct 0             ATGGAGGCCCACCAGTTCATAAAGGCTCCTGGCGTCACTACTGCTATTGAGCAGGCAGCT

Query 87            CTAGCAGCGGCCAACTCTGCCCTGGCGAATGCTGTGGTAGTTAGGCCTTTTCTCTCTCAC
                    ||||||||||||||||| ||| |||||||||||||||| ||| |||||||||| || |  
Sbjct 60            CTAGCAGCGGCCAACTCCGCCTTGGCGAATGCTGTGGTGGTTCGGCCTTTTCTATCCCGG

Query 147           C-AGCAGATTGAGATCCTCATTAACCTAATGCAACCTCGCCAGCTTGTTTTCCGCCCCGA
                    |-|+||||  ||||| || |||||||| ||||| || || |||||||||||||| || ||
Sbjct 120           CTA-CAGACAGAGATACTTATTAACCTGATGCAGCCCCGGCAGCTTGTTTTCCGGCCTGA

Query 206           GGTTTTCTGGAATCATCCCATCCAGCGTGTCATCCATAACGAGCTGGAGCTTTACTGCCG
                     || || ||||| || || || ||||| || ||||| |||||||| ||||  ||||||||
Sbjct 179           AGTCTTGTGGAACCACCCAATTCAGCGCGTGATCCACAACGAGCTTGAGCAGTACTGCCG

Query 266           CGC-CC-GCTCCGGCCGCTGTCTTGAAATTGGCGCCCATCCC-CGCTCAATAAATGATAA
                     ||-| -|||++|||||||| |||||  | || || ||+|||-|| || || ||||| ||
Sbjct 239           GGCTCGGGCT--GGCCGCTGCCTTGAGGTGGGTGCTCA-CCCACGTTCTATTAATGACAA

Query 323           TCCTAATGTGGTCCACCGCTGCTTCCTCCG-CCCTGTTGGGCGTGATGTTCAGCGCTGGT
                     || |||||  | ||||| ||+|| ||   - ||||| || || ||||| ||||| ||||
Sbjct 296           CCCCAATGTTCTGCACCGTTG-TTTCTTGAAACCTGTCGGCCGCGATGTCCAGCGGTGGT

Query 382           ATACTGCTCCCACTCGCGGGCCGGCTGCTAATTGCCGGCGTTCCGCGCTGCGCGGGCTTC
                    | || || |||||||| || || || || || ||||| || || || || || || || |
Sbjct 355           ACACCGCCCCCACTCGTGGCCCCGCAGCAAACTGCCGCCGGTCGGCCCTCCGTGGCCTCC

Query 442           C-CGCTG-CTGACCGCACTTACTGCCTCGACGGGTTTTCTGGCTGTAAC-TTTCCCGCCG
                    |-|+|||-|+|| || || |||||  | || || ||||| ||||| +||-||| | || |
Sbjct 415           CAC-CTGTC-GATCGAACCTACTGTTTTGATGGTTTTTCCGGCTGC-ACGTTTGCTGCTG

Query 499           AGACTGGCATCGCCCTCTACTCCCTTCATGA-TATGTCA-CCATCTGATGTCGCCGAGGC
                    |||| || || ||||| ||||| || || ||- +| |+ -||  | ||||| ||||||||
Sbjct 472           AGACAGGGATAGCCCTTTACTCACTGCACGACC-TCT-GGCCTGCCGATGTTGCCGAGGC

Query 557           CATGTTC-CGCCATGGTATGACGCGGCTCTATGCCGCCCTCCATCTTCCGCCTGAGGTCC
                     |||+ |-||||| |||||||| ||||| ||||| || ||||| || || || ||||| |
Sbjct 530           AATG-GCTCGCCACGGTATGACCCGGCTGTATGCAGCTCTCCACCTCCCCCCGGAGGTAC

Query 616           TGCTGCCCCCTGGCACATATCGCACCGCATCGTATTTGCTAATTCATGA-CGGTAGGCGC
                    |||| ||||||||||| ||||  ||| | |||||  | || || |||||- || |++|+|
Sbjct 589           TGCTCCCCCCTGGCACCTATCATACCACTTCGTACCTCCTCATCCATGATGGGGA--C-C

Query 675           GT--TGTGG-TGACGTATGAGGGTGATACTAGTGCTGGTTACAACCACGATGTCTCCAA-
                    ||-- ||| -|+|| |||||||| ||  |||||||||| |||||||| ||||| |||| -
Sbjct 646           GTGCAGTGATT-ACATATGAGGGGGACTCTAGTGCTGGATACAACCATGATGTGTCCATT

Query 731           CTTGCGCTCCTGGATTAGAACCACCAAGGTTACCGGAGACCATCCCCTCGTTATCGAGCG
                    |+||||| |||||||  | || || ||||| ||||| ||||| || || || || |||||
Sbjct 705           C-TGCGCGCCTGGATCCGCACTACTAAGGTCACCGGCGACCACCCGCTGGTAATTGAGCG

Query 791           GGTTAGGGCCA-TTGGCTGCCACTTTGTTC-TCTTGCTCACGGCAGC-CCCGGAGCCATC
                    |||  +|| | -| ||||| |||||||| |-||||+||||| || ||-|| +|| |||||
Sbjct 764           GGTCC-GGGCGGTGGGCTGTCACTTTGTGCTTCTT-CTCACAGCTGCACCT-GAACCATC

Query 848           ACCTATGCCTTATGTTCCTTACCCCCGGTCTACCGAGGTCTATGTCCGATCGATCTTCGG
                     || ||||||||||| || ||||| || || |||||||| ||||| || || || || ||
Sbjct 821           GCCAATGCCTTATGTCCCATACCCTCGTTCCACCGAGGTTTATGTTCGGTCCATTTTTGG

Query 908           CCCGGGTGG--CACCCCTTCCT-TATTCCCAACCT-CATGCTCCACTAAGTCGACCTTCC
                    ||| |||||--||+|| | |||-|+||+|||||  -|+||||| |||||||| || || |
Sbjct 881           CCCTGGTGGTTCA-CCATCCCTGT-TT-CCAACTGCC-TGCTCTACTAAGTCAACATTTC

Query 964           ATGCTGTCCCTGCCCATATTTGGGACCGTCTTATGCTGTTCGGGGCCA-CCTTGGATGAC
                    |||| |||||||  ||||| |||||| | || ||||| ||||| || |-||| +||||||
Sbjct 937           ATGCCGTCCCTGTGCATATATGGGACAGACTCATGCTCTTCGGTGCGACCCTC-GATGAC

Query 1023          CAAGCCTTTTGCTGCTCCCGTTTAATGACCTACCTTCGCGGCATTAGCTACAAGGTCACT
                    || ||||||||||| ||  |  ||||||| |||||||| || ||||| ||||| ||||| 
Sbjct 996           CAGGCCTTTTGCTGTTCAAGGCTAATGACATACCTTCGTGGTATTAGTTACAAAGTCACA

Query 1083          GTTGGTACCCTTGTGGCTAATGAAGGCTGGAATGCCTCTGAGGACGCCCTCACAGCTGTT
                    |||||  | ||||| || || || |||||||||||||| || |||||  | || ||||| 
Sbjct 1056          GTTGGCGCTCTTGTCGCCAACGAGGGCTGGAATGCCTCCGAAGACGCATTAACTGCTGTC

Query 1143          ATCACTGCCGCCTACCTTACCATTTGCCACCAGCGGTATCTCCGCACCCAGGCTATATCC
                    || ||||| || || |||||||||||||| ||| |||| |||||||| |||||||| || 
Sbjct 1116          ATTACTGCGGCTTATCTTACCATTTGCCATCAGAGGTACCTCCGCACACAGGCTATCTCG

Query 1203          AAGGGGATGCGTCGTCTGGAACGGGAGCATGCCCAGAAGTTTATAACACGCCTCTACAGC
                    || ||||||    |  |||| |  |||||||| ||||||||||||||||| || || |||
Sbjct 1176          AAAGGGATGAAAAGATTGGAGCTTGAGCATGCACAGAAGTTTATAACACGTCTTTATAGC

Query 1263          TGGCTCTTCGAGAAGTCCGGCCGTGATTACATCCCTGGCCGTCAGTTGGAGTTCTACGCC
                    ||| | || || || || ||||||||||||||||| |||||||||||| |||| ||||||
Sbjct 1236          TGGTTGTTTGAAAAATCTGGCCGTGATTACATCCCCGGCCGTCAGTTGCAGTTTTACGCC

Query 1323          CAGTGCAGGCGCTGGCTCTCCGCCGGCTTTCATCTTGATCCACGGGTGTTGGTTTTTGAC
                    |||||| | || ||||| || || || || || |||||||| || ||| | |||||||| 
Sbjct 1296          CAGTGCCGTCGATGGCTATCTGCTGGTTTCCACCTTGATCCTCGTGTGCTCGTTTTTGAT

Query 1383          G-AGTCGGCCCCCTGCCATTGTA--GGACC-GCGATCCGTAAGGC-GCTC-TCAAAGTTT
                    |-||+||||||||||||  ||| -- |+| -|| +|+|| || ||-|| |-|+|||+|||
Sbjct 1356          GAAG-CGGCCCCCTGCCGCTGTCGTAG-CTTGCT-T-CGCAAAGCTGCCCAT-AAA-TTT

Query 1437          TGCTGCTTCATGA-AGTGGCTTGGTCAGGAGTGCACCTGCTTCCTTCAGCCTGCAGAA-G
                    |||||||| ||| -|+||||| || ||||| ||||||||||||||||||||||  || -|
Sbjct 1410          TGCTGCTTTATGCGA-TGGCTGGGGCAGGATTGCACCTGCTTCCTTCAGCCTGTTGAGGG

Query 1495          GCGCCGTCGGCGACCAGGGTCATGATAATGAAGCCTATGAGGGGTCCGATGTTGACCCTG
                    | |+ ||||| || |||||| |||||||||| || | ||||||||| ||||| |||||||
Sbjct 1469          GAG-GGTCGGTGAACAGGGTTATGATAATGAGGCATTTGAGGGGTCGGATGTCGACCCTG

Query 1555          CTGAGTCCGCCA-T-T-AGTGACATATCTGGGTCCT--A-TGTCGTCCCTGGCA--CTGC
                    ||||    ||||-|-|-|||+| + +||||| || |--|-||||+ +||+||||--| | 
Sbjct 1528          CTGAAGAGGCCACTGTGAGT-AT-C-TCTGGCTCGTACATTGTC-A-CC-GGCAGCCAGT

Query 1607          CCTCCAACCGCTCTACCAGGCCCTCGATC-TCCCCGCTGA-GATTGTGGCTCGCGCGGGC
                      ++|| || || |||||||| |||| | -|||  +||||-  |   +|| || ||||||
Sbjct 1582          TG--CAGCCTCTTTACCAGGCGCTCGGTATTCCTT-CTGACCTTGCC-GCCCGAGCGGGC

Query 1665          CGGCTGACCGCCACAGTA-AAGGTCTCC-C-AGGTCGATGGGCGGATC-GA-TTGCGAGA
                    ||||| || || || || -||+||||| - -| ++||| +||| |+||- |-|||  |||
Sbjct 1638          CGGCTCACTGCTACCGTCGAA-GTCTCAGATAC--CGAC-GGCCG-TCTCACTTGTAAGA

Query 1720          CCCTTCTTGGGTAAC-AAAACCTTTCGC-AC-GTCGTTCGTTGAC--GGGGCGGTCTTAG
                    ||  | +|||| || -| +|||+||| |-||-||  ||   +|||-- |  | + || +|
Sbjct 1693          CCACTA-TGGGCAATAAG-ACC-TTCACAACAGTTTTTACC-GACGGTGCCCA-GCTG-G

Query 1774          AGACCAAT-GGCCC-AG-AGCGGCCACAATCTCTCCTTCG-ATGCC-AGTCAGAGCACTA
                    || | |||-|||| -||-||      | ||| +|++||  - || |-|  |++||+||||
Sbjct 1747          AGGCTAATGGGCCGGAGCAGTATGTGCTATCA-T--TTGATTTGGCTAAAC--AG-ACTA

Query 1828          TGGCCGCTGGCCCTT-TCAGTCTCACCTATGCCGCCT-----CTGCAGCT-GGGCTGGAG
                    ||||||| |||||  -|+|| || |  || |+|+| |-----||+++|| -| +|| |||
Sbjct 1801          TGGCCGCCGGCCCGCAT-AGCCTTAGTTACG-C-CTTGACACCT---GCGGGT-CTTGAG

Query 1881          GTGCGCTATGTTGCTGCCGGGCTTGACCATCGGGCGGTTTTTGCCCC-C-GGTGTTTCAC
                    |||||   |||| ||||||| || |||  | |||| || +||+||| -|-|| ||| || 
Sbjct 1854          GTGCGTGTTGTTTCTGCCGGACTCGACTGTAGGGCTGTC-TT-CCCATCTGGGGTTGCAA

Query 1939          CCCGGTCAGCCCCCGGCGAGGT-TACCGCCTTCTGCTCTGCCC-TATACAGGTTTAACCG
                    |||  || ||  |||| |||||-|+|||||||||| ||+| | -||||||||||||||||
Sbjct 1912          CCCCCTCTGCTTCCGGTGAGGTGT-CCGCCTTCTGTTC-GGCTTTATACAGGTTTAACCG

Query 1997          TGAGGCCCAGCGCCATTCGCTGATCGGTAACTTATGGTTCCATCCTGAGGGACTCATT-G
                        | |||||| ||||| || || |||  ||| ||||   |||||||||| || |||-|
Sbjct 1970          CTGTGTCCAGCGGCATTCTCTCATTGGTGGCTTGTGGTATTATCCTGAGGGGCTAATTGG

Query 2056          GCCTCTTCGCCCCGTTTTCG-CCC-GGGCAT-GTTTGGGAGTCGGCTAATCCATTCTGTG
                         ||| | |||++||||-|||-|| || -  +|||||||| || ||||| |||||||
Sbjct 2030          TTTGTTTCCCACCG--TTCGCCCCTGGCCACACC-TGGGAGTCAGCCAATCCCTTCTGTG

Query 2113          GCGAGAGCACACTTTACACCCGTACTTGGTC---G--GAGGTTGATGCCGT-CTCTAGTC
                    | |||||||| ||||| || || || |||||---|--| | ||++|+ |  -|| |  | 
Sbjct 2086          GGGAGAGCACCCTTTATACTCGCACCTGGTCGGTGTCGGGCTT--T-TCTAGCTGTTTTT

Query 2167          CAGC-C-C--G------GC-CT-GA--C-T-T----------AGGTT-TTAT-GTCTGA-
                    |  |- -|--|------||-||-||--|-|- ----------||| |- || - +| | -
Sbjct 2143          CTCCATTCGAGCCCCCCGCTCTGGACTCATCACCCCCCGCCGAGGCTGATACAC-CCGTG

Query 2198          GCC-TTC----T--A--TA-C-CTAG--T---AG-GG--C--CGCCACGCCTA--CCCT-
                    || -|| ----|--|--  - -||| --|---| -  --|--|  + || || --    -
Sbjct 2202          GCTGTTGATGTTCCACCCCCAGCTACCTTGACATTACCACAACCT-CCGGCTCCTAAACG

Query 2234          GGC---GGCCCCTCTACCCCCCCCTGCACCG-GA-CCCTTCCCCCCCTCCCTCTGCCCCG
                    |||---  |||| | |   |   | |+|  |-||-  |+ | ++++|   |+||++++| 
Sbjct 2261          GGCAGTACCCCCGCAAGATCTTGCCG-ATGGCGATGTC-GCT----CGGGC-CT----CT

Query 2289          GCGCTTGCTGAGCCGGCTTCTGGC-GCTACCGCC--GGGG-CC-CCGG---C----CAT-
                    +++|+++| |  ++| |+|||+||-||+||| ||-- ++|-| -|   ---|----|+|-
Sbjct 2309          ---C---CGGGT--GTC-TCT-GCTGC-ACCCCCTGT--GCCGGCGCAATCCGTGAC-TG

Query 2336          AACTCACCAGACGGCCCGGCACCGCCGCCTGCT-CTT--CACCTACCCGGATGGCTCT-A
                    | |+|||| | +|    | |+|||||| | | |-|||-- || || || ||||| || -|
Sbjct 2356          ATC-CACCCGT-GCGT-GTC-CCGCCGGCGGTTACTTCATACTTATCCTGATGGGTCAAA

Query 2392          AG-GTATTCGCCGGCTCGCTGTTCGAGTCGACA-TGCACGTGGCTCGTT-AACGCGTCTA
                    ||-|||++||| ||||| || ||||||||  +|-|| || ||| | || -| +||||| |
Sbjct 2408          AGTGTA--CGCTGGCTCCCTCTTCGAGTCCG-AGTGTACTTGGTTGGTCAAT-GCGTCCA

Query 2449          ATGT-TGACCACCGCCCTGGCGGCGGGCTTTGCCATGCATTTTACCAAAGGTACCCCGCC
                    ||  - |+|||||| || || || || ||||||||||||||||||||  ||| ||| |  
Sbjct 2464          ATCCCGG-CCACCGTCCCGGTGGTGGCCTTTGCCATGCATTTTACCAGCGGTTCCCGGAG

Query 2508          TCCTTTGATGCTGCCTCTTTTGTGATGCGCGACGGCGC-GGCC-GCGTACACA-CTTAAC
                    || |||||  | |||   || || |||  ||| ||+| - |+|-||+|+ | |-||| ||
Sbjct 2523          TCATTTGACCCCGCCGAGTTCGTCATGTCCGATGG-GTTTG-CAGC-T-TATACCTTGAC

Query 2564          CCCCCGGCCAATAATTCACGCTGTCGCCCCTGATTATA-GGTTGGAACATAACCCAAAGA
                     ||||| || || || || ||||| || || || ||| -||| +||||||||||| ||||
Sbjct 2579          GCCCCGACCTATTATCCATGCTGTTGCTCCCGACTATCGGGTA-GAACATAACCCCAAGA

Query 2623          GGCTTGAGGCTGCTTATCGGGAAACTTGCTCCCGCCTCGGCACCGCTGCATACCCGCTCC
                    |||| |||||||||||||| || || ||||||||||  ||||| ||||| ||||| || |
Sbjct 2638          GGCTCGAGGCTGCTTATCGAGAGACGTGCTCCCGCCGTGGCACGGCTGCTTACCCCCTGC

Query 2683          TCGGGACCGGCATATACCAGGTGCC-GATCGGCCCCAGTTTTGACGCCTGGGAGCGGAAC
                    ||||  ||||||||||  |||||||-| | |||  +|||||||| |||||||| || |||
Sbjct 2698          TCGGTGCCGGCATATATAAGGTGCCTGTTGGGCTT-AGTTTTGATGCCTGGGAACGCAAC

Query 2742          CACCGCCCCGGGGATGAGTTGTACCTTCCTGAGCTTGCT-GC-CAGATGGTTTGAGGCCA
                    || || ||||||||||||||||| ||| ||||||  |||-  -|+ +||||| |+ | | 
Sbjct 2757          CATCGGCCCGGGGATGAGTTGTATCTTACTGAGCCGGCTATAGC-T-TGGTTCG-AGGCT

Query 2800          ATAG-GCCGAC-C-CG-CCCGACTCTCACTATAACTGAGGATGTTGCACGGACAGCGAAT
                    |+| -| | +|-|-| -||||+| |||||||| ||||||||    ||||| |||||||||
Sbjct 2814          A-ACCGACC-CACTCTCCCCG-CGCTCACTATCACTGAGGACACGGCACGAACAGCGAAT

Query 2856          CTGGCCATCGAGCTTGACTCAGCCACAGATGTCGGCCGGGCCTGTGCCGGCTGTCGGG-T
                    |||||  | ||||| || || ||||| || ||||| ||||| ||||| || || || |-|
Sbjct 2871          CTGGCGTTGGAGCTAGATTCGGCCACTGAGGTCGGTCGGGCGTGTGCTGGTTGCCGTGTT

Query 2915          CACCCCCGGCGTTGTTCAGTACCAGTTTACTGCAGGTGTGCCTGGATCCGGCAAGTCCCG
                     | || +||||| |||||  ||||||| || || ||||| ||||| ||||||||||| ||
Sbjct 2931          GAGCCA-GGCGTCGTTCATAACCAGTTCACGGCGGGTGTCCCTGGTTCCGGCAAGTCACG

Query 2975          CTCTA-TCACCCAAGCCGATGTGGACGTTGTCGTGGTCCCGACGCGTGAGTTGCGTAATG
                     || |-||| |   |+||| ||||| || || || || || || |||||| |||||||  
Sbjct 2990          GTCAATTCAGCAGGG-CGAGGTGGATGTGGTGGTAGTACCAACTCGTGAGCTGCGTAACT

Query 3034          CCTGGCGCCGTCGCGGCTTTGCTGCTTTTACCCCGCATACTGCCGCCAGAGTCAC-CCAG
                    | ||||| || ||||| ||||| || |  || || || || || ||| | || ||-|  |
Sbjct 3049          CGTGGCGACGCCGCGGGTTTGCAGCCTACACACCCCACACCGCGGCCCGTGTTACTCGTG

Query 3093          GGGCGCCGGGTTGTCATTGATGAGGCTCCATC-CCTCCCCCCTCACCTGCTGCTGCTCCA
                    | +||  ||||||||||||||||||| || ||-| ||| || +|| ||||| ||||| ||
Sbjct 3109          GC-CGTAGGGTTGTCATTGATGAGGCCCCGTCACTTCCACCA-CATCTGCTCCTGCTGCA

Query 3152          CATGCAGCGGGCCGCCACCGTCCACCTTCTTGGCGACCCGAACCAGATCCCAGCCATCGA
                    ||||||||||||| |  | |||||||||||||||||||| ||||| ||||| ||||| ||
Sbjct 3167          CATGCAGCGGGCCTCGTCGGTCCACCTTCTTGGCGACCCCAACCAAATCCCTGCCATTGA

Query 3212          CTTTGAGCACGCTGGGCTCGTCCCCGCCATCAGGCCCGA-CTTAGGCCCCACCTTCCTGG
                     || ||||| ||||| || || ||||| ||| |||| ||-|+| |   ||| |    |||
Sbjct 3227          TTTCGAGCATGCTGGTCTTGTACCCGCAATCCGGCCTGAGC-TTGT-ACCAACAAAGTGG

Query 3270          TGGCATGTTACCCATCGCTGGCCTGCGGATGTATGCGAGCTCATCCGTGGTGCATACCCC
                    |||||| |||||||  | || || || ||||| |||||||| || || || || ||||| 
Sbjct 3285          TGGCATCTTACCCACAGGTGCCCGGCAGATGTTTGCGAGCTAATTCGCGGCGCGTACCCT

Query 3330          ATGATCCAGACCACTAGCCGGGTTC-TCCGTTCGT-TGTTCTGGGGTGAGCCTGCCGTCG
                    | |||||||||  | ||||| ||| -||  | | |-|+||+||||| |||||| | ||||
Sbjct 3345          AAGATCCAGACAGCGAGCCGTGTTTTTCGCTCCCTGT-TT-TGGGGGGAGCCTCCTGTCG

Query 3388          GGCAGAAACTAGTGTTCACCCAGGCGGCCAAGCCCGCCAACCCCGGCT-CAGTGACGGTC
                    | || |||||||||||||| |||||||| ||| |||+| | ||| | |-|| | ||||||
Sbjct 3403          GCCAAAAACTAGTGTTCACTCAGGCGGCGAAGGCCG-CTAACCCTGGTGCAATTACGGTC

Query 3447          CACGAGGCGCAGGGCGCTACCTACACGGAGACCACTATTATTGCCACAGCAGATGCCCGG
                    || ||||| ||||||||||| | ||| ||||| ||||||||||| || || ||||| || 
Sbjct 3462          CATGAGGCCCAGGGCGCTACATTCACTGAGACTACTATTATTGCTACGGCGGATGCTCGC

Query 3507          GGCCTTATTCAGTCGTCTCGGGCTCATGCCATTGTTGCTCTGACGCGCCACACTGAGAAG
                    || || |||||||| ||| ||||||| || ||||| || || || || || || ||||| 
Sbjct 3522          GGGCTGATTCAGTCATCTAGGGCTCACGCTATTGTGGCCCTAACCCGTCATACGGAGAAA

Query 3567          TGCGTCATCATTGACGCACCAGGCCTGCTTCGCGAGGTGGGCATCTCCGATGCAATCGTT
                    || ||  || |||| || || || || ||||| ||||| || ||||| || || || || 
Sbjct 3582          TGTGTGGTCGTTGATGCCCCGGGACTCCTTCGTGAGGTCGGTATCTCTGACGCCATTGTC

Query 3627          AATAACTTTTTCCTCGCTGGTGGCGAAATTGGTCACCAGCGCCCATCAGTTATTCCCCGT
                    ||||||||||||||  |||| ||| | |||||||| || || |||||||| || || |||
Sbjct 3642          AATAACTTTTTCCTTTCTGGCGGCCAGATTGGTCAGCACCGTCCATCAGTCATACCGCGT

Query 3687          GGCAACC-CTGACGCCAATGTTGACACCCTGGCTGCCTTCCCGCCGTCTTGCCAGATTAG
                    ||||   -| +||  ||||||||| || || | ||| ||||| || ||||||||| | ||
Sbjct 3702          GGCACTATCA-ACAACAATGTTGATACGCTTGATGCATTCCCACCCTCTTGCCAGTTCAG

Query 3746          TGCCTTCCATCAGTTGGCTGAGGAGCTTGGCCACAGACCTGTCCCTGTTGCAGCTGTTCT
                     |||| ||||||| | || || ||||| |||||  |||| | |||  | || || |||||
Sbjct 3761          CGCCTACCATCAGCTTGCGGAAGAGCTCGGCCATCGACCGGCCCCGATCGCTGCCGTTCT

Query 3806          ACCACCCTGCCCCGAGCTCGAACAGGGCCTTCTCTACCTGCCCCAGGAGCTCACCACCTG
                     || ||||| || || || |||||||| || || ||| |||| |||||  | ||||| | 
Sbjct 3821          GCCCCCCTGTCCTGAACTTGAACAGGGTCTACTTTACATGCCTCAGGAATTGACCACGTC

Query 3866          TGATAGTGTCGTAACATTTGAATTAACAGACATTGTGCACTGCCGCATGGCCGCCCCGAG
                    |||||||||  | || |||||||| ||||| || |||||||| || ||||| || || ||
Sbjct 3881          TGATAGTGTGCTTACGTTTGAATTGACAGATATAGTGCACTGTCGTATGGCGGCACCTAG

Query 3926          CCAGCGCAAGGCCGTGCTGTCCACACTCGTGGGCCGCTACGGCGGTCGCACAAAGCTCTA
                     ||||| ||||| || ||||| || || || ||| | |||||| | || || ||| | ||
Sbjct 3941          TCAGCGTAAGGCGGTCCTGTCGACTCTTGTCGGCAGGTACGGCCGCCGTACGAAGTTGTA

Query 3986          CAATGCTTCCCACT-CTGATGTTCGCGAC--TCTCTCGCCCGTTTTATCCCGGCCATTGG
                      | ||| | ||+|-| ||||+||+||  --|||||   || ||||||||| |   | ||
Sbjct 4001          TGAGGCTGCTCA-TGCAGATG-TC-CGTGGGTCTCTAAACCATTTTATCCCTGAGCTCGG

Query 4043          CCCCGTAC-AG-GTTACAACTTGTGAATTGTACGAGCTAGTGGAGGCCATGGTCGAGAAG
                    +|||+|| -||-||||| ||||||||| | |||||||| |||||||| ||||| ||||| 
Sbjct 4057          -CCC-TATTAGTGTTACCACTTGTGAACTTTACGAGCTTGTGGAGGCTATGGTGGAGAAA

Query 4101          GGCCAGGATGGCTCCGCCGTCCTTGAGCTTGA-TCTTTGCAACCGTGACGTGTCCAGGAT
                    ||||||||||| || || || || ||||| ||-|+| || | |||||| |||||  | ||
Sbjct 4116          GGCCAGGATGGTTCTGCGGTTCTGGAGCTCGACT-TATGTAGCCGTGATGTGTCTCGTAT

Query 4160          CACCTTCTTCCAGAAAGATTGTAACAAGTTCACCACAGGTGAGACCATTGCCCATGGTAA
                     || ||||||||||| |||||||| ||||| || || || ||||| || || ||||| ||
Sbjct 4175          AACATTCTTCCAGAAGGATTGTAATAAGTTTACAACGGGCGAGACAATAGCACATGGCAA

Query 4220          AGTGGGCCAGGGCATCTCGGCCTGGAGCAAGACCTTCTGCGCCCTCTTTGGCCCTTGGTT
                    ||| |||||||| || || || ||||| || ||||| || ||  | || || || |||||
Sbjct 4235          AGTTGGCCAGGGGATATCTGCATGGAGTAAAACCTTTTGTGCTTTGTTCGGTCCATGGTT

Query 4280          CCGCGCTATTGAGAA-G-GCTATTCTGGCC--C-TGCTCCCTCAGGGTGTGTTTTACGGT
                    |||||| ||||||||-|-| | +  ||   --|-||||+||+|| ++||| || || |||
Sbjct 4295          CCGCGCCATTGAGAAGGAGATC-CTTGCTGTACTTGCT-CC-CAA--TGTATTCTATGGT

Query 4335          GATGCCT-T-T-GATGACACCGTCTT-CTCGGCGGCTG-TGGCCGC-AGCAAAGGCATCC
                    ||||| |- - -|||+|||+  ||| -|+|+|| || |- | | | -  |  +|| +| |
Sbjct 4350          GATGCATACGAAGAT-ACA-GTTCTGGC-C-GCCGCAGTCGCCGGAGCCCCT-GGT-TGC

Query 4389          ATGGTGTTTGAGAATGACTTTTCTGAGTTTGACTCCACCCAGAATAACTTTTCTCTGGGT
                    | ||| |||||||||||||| || ||||||||   ||| || ||||| ||||| || || 
Sbjct 4404          AAGGTTTTTGAGAATGACTTCTCAGAGTTTGATAGCACTCAAAATAATTTTTCACTTGGG

Query 4449          CT--AGAGTGTGCTATTATGGAGGAGTGTGGGATGCCGCAGTGGCTCATCCGCCTGTATC
                    ||--|| || |  |+ +||||||||||| || |||||||||||| | ||||| || ||||
Sbjct 4464          CTGGAGTGTATAAT-C-ATGGAGGAGTGCGGTATGCCGCAGTGGATGATCCGGCTTTATC

Query 4507          ACCTTATAAGGTCTGCGT-GGATCTTGCAGGCCCCGAAGGAGTCTCTGCGAGGGTTTTGG
                    ||||| |  | ||||| |-|| ||+|||| || || |||||||| ||||| ||||| |||
Sbjct 4522          ACCTTGTTCGCTCTGCTTGGGTTC-TGCAAGCTCCAAAGGAGTCCCTGCGGGGGTTCTGG

Query 4566          AAGAAACACTCCGGTGAGCCCGGCACTCTTCTATGGAATACTGTCTGGAATATGGCCGTT
                    ||||| ||||| |||||||| |||||  | || ||||||||||||||||| ||||| || 
Sbjct 4581          AAGAAGCACTCAGGTGAGCCTGGCACCTTGCTTTGGAATACTGTCTGGAACATGGCGGTC

Query 4626          ATTA-CCCACTGTTATGACTTCCGCGATTTTCAGGTGGCTGCCTTTAAAGGTGATGATTC
                    |+||-|||| |||||||| |||||||| ||  | || || || || ||||| ||||| ||
Sbjct 4641          A-TAGCCCATTGTTATGAGTTCCGCGACTTAAAAGTCGCCGCATTCAAAGGAGATGACTC

Query 4685          GATAGTGCTTTGCAGTGAGTATCGTCAGAGTCCAGGA-GCTGCTGTCCTGATCGCCGGCT
                      | |||||||| ||||| ||||| || ||+||  ||-|| || | ||| ||||| ||||
Sbjct 4700          TGTTGTGCTTTGTAGTGATTATCGGCAAAG-CCGCGATGCGGCCGCCCTAATCGCTGGCT

Query 4744          GTGGCTTG-AAGTTGAAGGTAGATTTCC-GCCCGATCGGTTTGTATGCAGGTGTTGTGGT
                    |||| |||-|| ||+||||| |||||| -||||  | || +||||||| |||||||| ||
Sbjct 4759          GTGGGTTGAAACTT-AAGGTGGATTTCAGGCCCATTGGGC-TGTATGCTGGTGTTGTTGT

Query 4802          GGCCCCCGGCCTT-GGCGCGCTCCCTGATGTTGTGC-GCTTCGC----CGGCCGGCTTAC
                    |||||| || || -||  |+|| |||||||||||  -| ||+||----|||| ++||  +
Sbjct 4817          GGCCCCGGGTCTCGGGACC-CTTCCTGATGTTGTTAGGTTT-GCTGGGCGGCT--CTCG-

Query 4856          CGAGAAGAATTGGGGCCCTGGC-CCTGAGCGGGCGGAGCAGCTCCGCCTCGCTGTTAGTG
                    +||||| || ||||| || || -| +||| |||| || ||||| || || |||||  |||
Sbjct 4871          -GAGAAAAACTGGGGGCCGGGTTCA-GAGAGGGCAGAACAGCTACGGCTGGCTGTCTGTG

Query 4915          ATTTCCTCCGCAAGCTCACGAATGTAGCTCAGA-TGTGTGTGGATGTTGTTTCCCGTGTT
                    |||| || || ||| | |||||||| |||||+|-| |||||||| |||||||| |  |||
Sbjct 4930          ATTTTCTGCGAAAGTTAACGAATGTGGCTCA-AGTCTGTGTGGACGTTGTTTCGCAGGTT

Query 4974          TATGGGGTTTCCCCTGGACTCGTTCATAACCTGATTGGCATGCTACAGGCTGTTGCTGAT
                    ||||| |||  ||| ||  | || |||||||||||||| ||||| ||| |  |||| |||
Sbjct 4989          TATGGTGTTAGCCCCGGTTTGGTACATAACCTGATTGGGATGCTCCAGACCATTGCCGAT

Query 5034          GGCAAGGCACA-TTTCACTGAGTCAGTAAAACCAGTGCTCGACTTGACAAATTCAATCTT
                    |||||||| ||-|||+|| ||| |||| ||||| ||  | ||| | || ||||| |++||
Sbjct 5049          GGCAAGGCGCACTTT-ACAGAGACAGTTAAACCTGTTTTAGACCTCACCAATTCTA--TT

Query 5093          GTG--TCGGGTGGAATGAATAACATG-TCTTTTGCTGCGCCCATGGGT-TCGCGACCATG
                     | --|||||||||||||||||||||-|||||||||  |  |||||  -|  |+||||||
Sbjct 5106          ATACATCGGGTGGAATGAATAACATGTTCTTTTGCTCTGTGCATGGAGATGCC-ACCATG

Query 5149          CGCCCTCGGCCTATTT-TGTTGCTGCTCCTCATGTTTTTGCCTATGCTGCCCGCGCCACC
                    ||| ||||| ||+|||-||||  || ||||| || || ||||||||||||||||||||||
Sbjct 5165          CGCTCTCGGGCT-TTTCTGTTTTTGTTCCTCGTGCTTCTGCCTATGCTGCCCGCGCCACC

Query 5208          GCCCGGTCAGCCGTCTGGCCGCCGTCGTGGGCGGCGCAGCGGCGGTTCCGGCGGTGGTTT
                    | ||||||||||||||||||| || || |||||||||||||||||| |||||||||||||
Sbjct 5224          GGCCGGTCAGCCGTCTGGCCGTCGCCGCGGGCGGCGCAGCGGCGGTGCCGGCGGTGGTTT

Query 5268          CTGGGGTGACCGGGTTGATTCTCAGCCCTTCGCAATCCCCTATATTCATCCAACCAACCC
                    |||||||||||||||||||||||||||||||||  |||||||||||||||||||||||||
Sbjct 5284          CTGGGGTGACCGGGTTGATTCTCAGCCCTTCGCCCTCCCCTATATTCATCCAACCAACCC

Query 5328          CTTCGCCCCCG-ATG-TCACC-GCTGCGGCCGGGGCTGGACCTCGTGTTCGCCAACCCGC
                    ||||||  |+ -|+ -|+ ||-|| || |||||||||||| ||||   ||| || || ||
Sbjct 5344          CTTCGCATC-TGA-CAT-TCCAGCCGCAGCCGGGGCTGGAGCTCGCCCTCGGCAGCCAGC

Query 5385          CCGACCACTCGGCTCCGCTTGGCGTGACCAGGCCCAGCGCCCCGCCCGTTGCCTCACGTC
                    ||| ||||||||||||||||||||||||||  ||||||||||||||  ||+|| | ||||
Sbjct 5401          CCGTCCACTCGGCTCCGCTTGGCGTGACCAATCCCAGCGCCCCGCCACTT-CCGCCCGTC

Query 5444          GTAGACCTACCACAGCTGGGGCCGCGCCGCTAACCGCGGTCGCTCCGGCCCATGACA-CC
                    || || || || ||||||||||  ||||||| || || || || |||||||++   |- |
Sbjct 5460          GTCGATCTGCCCCAGCTGGGGCTTCGCCGCTGACTGCTGTGGCCCCGGCCC--CCGATAC

Query 5503          -CCGCCAGTGCCTGATGTCGACTCCCGCGGCGCCATCTTGCGCCGGCAGTATAACCTATC
                    - | || || || |||||||| || |||||||| || || ||||| ||||||||  ||||
Sbjct 5518          TGCTCCTGTTCCCGATGTCGATTCTCGCGGCGCTATATTACGCCGCCAGTATAATTTATC

Query 5562          AACATCTCCCCTTACCTCTTCCGTGGCCACCGGCACTAACCTGGTTCTTTATGCCGCCCC
                    |||||| || || || ||| |  | ||||| || |||||||| ||||| ||||| |||||
Sbjct 5578          AACATCCCCGCTAACATCTACTATTGCCACTGGTACTAACCTTGTTCTATATGCTGCCCC

Query 5622          TCTTAGTCCGCTTT--TACCCCTTCAGGACGGCACCAATACCCATATAATGGCCACGGAA
                     || ||+||+||||--| || || || || || || || || || || |||||||| |||
Sbjct 5638          GCTGAG-CC-CTTTGCTTCCGCTCCAAGATGGAACTAACACTCACATTATGGCCACTGAA

Query 5680          GCTTCTAATTATGCCCAGTACCGGGTTGCCCGTGCCACAATCCGTTACCGCCCGCTGGTC
                    || || ||||||||||||||||| |||| ||| ||||| ||||| ||||| ||||| || 
Sbjct 5696          GCATCAAATTATGCCCAGTACCGTGTTGTCCGCGCCACCATCCGGTACCGTCCGCTTGTG

Query 5740          CCCAATGCTGTCGGCGGTTACGCCATCTCCATCTCATTCTGGCCACAGACCACCACCACC
                    || || ||||||||||| ||||| || || ||||| |||||||| ||||| || || |||
Sbjct 5756          CCGAACGCTGTCGGCGGATACGCTATATCTATCTCTTTCTGGCCTCAGACAACTACTACC

Query 5800          CCGACGTCCGTTGATATGAATTCAATAACCTCGACGGATGTTCGTATTTTAGTCCAGCCC
                    ||||| || || ||||||||||| || ||||| |||||||| || ||| | |||||||| 
Sbjct 5816          CCGACATCTGTGGATATGAATTCTATCACCTCCACGGATGTCCGAATTCTTGTCCAGCCT

Query 5860          GGCATAGCCTCTGAGCTTGTGATCCCAAGTGAGCGCCTACACTATCGTAACCAAGGCTGG
                    || || || || || ||||||||||| ||||||||||| || ||||||||||||||||||
Sbjct 5876          GGTATTGCTTCAGAACTTGTGATCCCCAGTGAGCGCCTGCATTATCGTAACCAAGGCTGG

Query 5920          CGCTCCGTCGAGACCTCTGGGGTGGCTGAGGAGGAGGCTACCTCTGGTCTTGTTATGCTT
                    ||||| || ||||||||||| || || ||||||||||| ||||| || ||||| ||||||
Sbjct 5936          CGCTCGGTTGAGACCTCTGGTGTTGCGGAGGAGGAGGCGACCTCCGGCCTTGTCATGCTT

Query 5980          TGCATACATGGCTCAC-TCGTAAATTCCTATACTAATACACCCTATACCGGTGCCCTCGG
                    ||||| ||||| ||||-|+|| ||||| || || ||||| || ||||| ||||||||+ |
Sbjct 5996          TGCATCCATGGATCACCT-GTGAATTCTTACACCAATACGCCTTATACTGGTGCCCT-TG

Query 6039          GCTGT-TGGACTTTGCCCTTGAGCTTGAGTTTCGCAAACCTTACCCCCGGTAACACCAAT
                    |||  -| || || || || ||||| ||||| |||||  +| || ||||||||||| || 
Sbjct 6054          GCTTGCTTGATTTCGCACTCGAGCTCGAGTTCCGCAATT-TGACACCCGGTAACACGAAC

Query 6097          ACGCGGGTCTCCCGTTATTCCA-GC-A--C-TGCTCGCCACCGCCCTTCGTCGC-G-GTG
                    || || || |||||+ +|+++|- |-|-- -||| |||||| ++   | ++|||-|-| |
Sbjct 6113          ACACGTGTTTCCCG-C-T---ACTCGAGTAGTGCGCGCCACA--AGCTA--CGCCGAGGG

Query 6149          CG-GACGGGACTGCCGAGCTCACCACCACGGCTGCTACCCGCTTTATGAAGGACCTCTAT
                    | -|| || ||||| ||| | || ||||| |||||||| |||||||||||||||||  ||
Sbjct 6164          CCTGATGGCACTGCTGAGTTAACTACCACTGCTGCTACACGCTTTATGAAGGACCTTCAT

Query 6208          TTTACTAGTACTAATGGTGTCGGTGAGATCGGCCGCGGGATAGCCCTCACCCTGTTCAAC
                    |||||  | |||||||| || |||||  |||| || || ||||| || || |||||||| 
Sbjct 6224          TTTACAGGGACTAATGGAGTTGGTGAAGTCGGTCGTGGTATAGCGCTAACTCTGTTCAAT

Query 6268          CTTGCTGACACTCTGCTTGGCGGCCTGCCGACAGAATTGATTTCGTCGGCTGGTGGCCAG
                    ||||||||||| || || ||||| || ||||||||||||||||||||||||||||| |||
Sbjct 6284          CTTGCTGACACGCTTCTCGGCGGGCTCCCGACAGAATTGATTTCGTCGGCTGGTGGTCAG

Query 6328          CTGTTCTACTCCCGTCCCGTTGTCTCAGCCAATGGCGAGCCGACTGTTAAGTTGTATACA
                    ||||| ||||| || ||||| ||||||||||||||||||||||| || ||| | || || 
Sbjct 6344          CTGTTTTACTCTCGCCCCGTCGTCTCAGCCAATGGCGAGCCGACAGTGAAGCTTTACACT

Query 6388          TCTGTAGAGAATGCTCAGCAGGATAAGGGTATTGCAATCCCGCATGACATTGACCTCGGA
                    || || ||||| |||||||||||||||||||| || ||||| ||||| |||||||| || 
Sbjct 6404          TCAGTCGAGAACGCTCAGCAGGATAAGGGTATAGCTATCCCACATGATATTGACCTTGGT

Query 6448          GAATCTCGTGTGGTTATTCAGGATTATGATAACCAACATGAACAAGATCGGCCGACGCCT
                    || || ||||| || ||||||||||| |||||||||||||| || ||||| || || |||
Sbjct 6464          GAGTCCCGTGTTGTCATTCAGGATTACGATAACCAACATGAGCAGGATCGTCCCACCCCT

Query 6508          TCTCCAGCCCCATC-GCGCCCTTTCTCTGTCCTTCGAGCTAATGATGTGCTTTGGCTCTC
                    ||||| || || ||-  |||||||+||||||||||| |||||||||||||| ||||| ||
Sbjct 6524          TCTCCTGCTCCCTCTCGGCCCTTT-TCTGTCCTTCGTGCTAATGATGTGCTATGGCTTTC

Query 6567          TCTCACCGCTGCCGAGTATGACCAGTCCACTTATGGCTCTTCGACTGGCCCAG-TTTATG
                     || || || || |||||||| ||| | || |||||||| || |||  |||+ -| ||||
Sbjct 6583          ACTTACAGCAGCTGAGTATGATCAGACTACCTATGGCTCCTCTACTAACCC-CATGTATG

Query 6626          TTTCTGACTCTGTGACCTTGGTTAATGTTGCGAC-CGGCGCGCAGGCCG-TTGCCCGGTC
                    | |||||  ||||||| || |||||||| || ||- |+ || ||||+ |-|  | || ||
Sbjct 6642          TCTCTGATACTGTGACATTTGTTAATGTGGCTACTGG-TGCCCAGG-GGGTATCTCGCTC

Query 6684          GCTCGATTGGACCAAGGTCACACTTGACGGTCGCCCCCTCTCCACCATCCAGCAGTACTC
                     || || ||| | || || || ||||| || ||||| ||    || ||||||||||| ||
Sbjct 6700          TCTGGACTGGTCTAAAGTTACCCTTGATGGGCGCCCACTTATGACTATCCAGCAGTATTC

Query 6744          GAAGACCTTCTTTGTCCTGCCGCTCCGCGGTAAGCTCTCTTTCTGGGAGGCAGGCACAAC
                     |||||||||||||||||||| ||||| ||||||||||| || |||||||| || || ||
Sbjct 6760          TAAGACCTTCTTTGTCCTGCCCCTCCGTGGTAAGCTCTCCTTTTGGGAGGCTGGTACTAC

Query 6804          TAAAGCCGGGTACCCTTATAATTATAACACCACTGCTAGCGACCAACTG--CTTG-TCGA
                    ||| ||||| ||||||||||||||||| || ||||| || |||||+++|-- || -| ||
Sbjct 6820          TAAGGCCGGCTACCCTTATAATTATAATACTACTGCCAGTGACCA---GATTTTAATTGA

Query 6861          GAATGCCGCCGGGCACCGGGTTCGCTATTTCCACTTACACCACTAGCCTGGGTGCTGGTC
                    |||||| || || ||||| ||  ||+|| || || ||||| ||||  || ||  |||| |
Sbjct 6877          GAATGCAGCTGGTCACCGTGTATGC-ATCTCAACCTACACTACTAATCTTGGATCTGGCC

Query 6920          CCGTCTCCATTTCTGCGGTTGCCGTTT-TAGCCCCCCACTCTGCGCTAGCATTGCTT--G
                    | || || |||||||| || |  ||+ -| || || ||||||||||| || ++||||--|
Sbjct 6936          CTGTTTCTATTTCTGCTGTCGGTGT-CCTCGCACCTCACTCTGCGCTGGCC--GCTTTAG

Query 6977          AGGATACCTTGGACTACCCTGCCCGCGCCCATACTTTTGATGATTTCTGCCCAGAGTGCC
                    |||| ||  | ||||| |||||||| || ||||||||||||||||| ||||| |||||||
Sbjct 6993          AGGACACTGTTGACTATCCTGCCCGTGCTCATACTTTTGATGATTTTTGCCCTGAGTGCC

Query 7037          GCCCCCTTGGCCTTCAGGGCTGCGCTTTCCAGTCTACTGTCGCTGAGCTTCAGCGCCTTA
                    |  | || ||||||||||| || |||||||| || ||||| |||||||| ||||| ||||
Sbjct 7053          GTACACTCGGCCTTCAGGGTTGTGCTTTCCAATCGACTGTTGCTGAGCTACAGCGTCTTA

Query 7097          AGATGAAGGTGGGTAAAACTCGGGAGTTGTAGTTTATTTG-CTTGTGCCCCCCTTCT-TT
                    | ||||||||||||||||| |||||||  |  ||||||  -||||| ||  ||||||-||
Sbjct 7113          AAATGAAGGTGGGTAAAACCCGGGAGTACTGATTTATTCTACTTGTACCTTCCTTCTGTT

Query 7155          CTGTTGCTT-ATTTCTCATTTCTGCGTTC
                    |||||  ||-|||| || |||||||||||
Sbjct 7173          CTGTTCTTTTATTTTTCTTTTCTGCGTTC
