# Supplementary material for: Pairwise Heuristic Sequence Alignment Algorithm Based on Deep Reinforcement Learning
Source: IEEE Open J Eng Med Biol. 2021 Jan 29;2:36–43. doi: 10.1109/OJEMB.2021.3055424 (PMC8901008; doi:10.1109/OJEMB.2021.3055424)
Supplement: Three supplementary materials are attached to the submitted manuscript. First, we offer the detailed process of the DQNalign in Supplementary material S1. Then, the additional figures and tables are listed in the Supplementary material S2. Finally, the alignment results of the DQNalign are attached  [file ojemb-3055424-mm.zip › OJEMB-3055424-MM/10022021082020_DQNalignOJEMB20210126SupplementaryS3/Supplementary S3/HEV_DDDQN/result20200712173946_0_39.txt]

DQNalign Project v1.0
Pairwise alignment algorithm with deep reinforcement learning based heuristic alignment agent
Sequence 1 : HEV_0, length : 7207
Sequence 2 : HEV_39, length : 7234

Alignment results:
Exact matches: 4916
Gaps: 1231

Query 0             AGG--CAGACCACATATGTGGTCGATGCCATGGAGGCCCATCAG-TT-TATTAAGGCTCC
                    || --|  +++| +|| +++ | |||||     + | ++++|||-||-| ||  ||++||
Sbjct 139           AGATACTT---AT-TAA---CTTGATGCAGCCC-CGG----CAGCTTGTTTTCCGG--CC

Query 56            T--GGCA---T---CACTA-CTGCTA---TTGA-GC---AGGCTGCTCTAGCAGCGGCCA
                    |--||  ---|---  |+|-|++| |--- ++|-||---|+++| | |+|++|++ |+++
Sbjct 185           TGAGGTCCTGTGGAATC-ACC--CCATTCA--ACGCGTGA---TCCAC-A--A--TG---

Query 100           ACTCTGCCCTGG-CGAATGCTGT--GGTAGTTAGGC--CTTTTCTCTC-TCACCAGCAGA
                    +++ +|| +|| -|+| | ||||--||  +   | |--|++  || ||-| |   |+ |+
Sbjct 228           ---A-GCT-TGAAC-AGTACTGTCGGGCT-CGGGCCGGC--CGCTGTCTTGAAGTG-GG-

Query 154           TTGAGATCCTCATTAAC---C--T-AATGCAACCT-CGCCAGCTTGTT--TTCCGCCCCG
                    + ++|+++||||   ||---|--|-||++| ||  -|+||| | | ||-- |+||+|   
Sbjct 277           -C--G---CTCACCCACGTTCGATCAA--CGACAACC-CCAACGTCTTGCAT-CG-CTGT

Query 205           AGGTTTTCTGGAATCA---TCCCCCATCCAGCGTGTCA-------TCCATAACGAGCTGG
                       |||| + +|| ||---  || | +++| +||+ ||-------| |+++|| +||+++
Sbjct 326           T-TTTTTA-A-AACCAGTTGGCCGCG---AT-GT-CCAGCGGTGGTAC---ACC-GC---

Query 253           AGCTTTACTGCCGCGCCCGCTCCGGCCGCTGTC-TTGAAATT-----GG-C--GCC--C-
                    ++   ||++++++++||||+++|||||+|||  - +||| | -----||-|-- ||--|-
Sbjct 370           --TCCTA--------CCCG---CGGCC-CTGCAGC-GAACTGCCGCCGGTCAGCCCTTCG

Query 300           --A--TCCCCG-CTTCA-A--TAA-ATGATAATCC-TA-ATGTG--G-T--C----CACC
                    -- --|+||||-||   -|--  |-||+||++| |-| -| |+|-- -|-- ----||| 
Sbjct 416           TGGCCT-CCCGCCTGTTGACCGGACAT-AT--TGCTTTGACG-GTTTTTCCGGTTGCACA

Query 340           GCTGCTTCCTCCGCCCTGTTGGGCG--TGATGTTC-AG-CGCTGGTATACTG-CTCCCAC
                    ++| +||   |||||  |  |||+|--||+ + +|-  -| |+  |  |   -|| ++++
Sbjct 470           --TT-TT-TGCCGCCGAGACGGG-GATTG-C-C-CTCTACTC-ACTGCATGACCTT----

Query 395           TCGCGGGCCGGCTGCTAATTGCCGGCGTTCCGCGCTGCGCGGGCTTCCCGCTGCTGACCG
                    |++++|||| || |+++|+||  +|+ |   ||| |+ ||  ||  +| |+| +||||| 
Sbjct 516           T----GGCCTGCCG---A-TGTT-G-CTGAGGCGAT-GGCCCGCCA-CGG-TA-TGACCC

Query 455           CACT-TACTGCCTCGACGGGTTTTCTGGCTGTA--ACTTTCCCGCCGAGACTGGCA--TC
                      ||-||+++++|++++++|++++|+|||+   --|| +|+||  |  ||   || --||
Sbjct 562           GGCTGTA-----T------G----C-GGC-TCTCCACC-T-CCCTCCTGAGGTGCTGCTC

Query 510           GCCCTCTACTCCCTTCATGAT---A--T-GT--C-AC-CAT--CTGATGTCGCCGAGGCC
                    +||| ||  | ||+|+|| ||---|--|-||--|-||-|||-- |||||++|++|+| ||
Sbjct 602           -CCCCCTGGTACC-T-ATCATACCACCTCGTACCTACTCATCCATGATG--G--G-GACC

Query 558           ATGTT-CCGCCAT-GGTATGACGCGGC-TCTA-TGCC-GCCCTCC-ATCTTCC----GCC
                     ||  - +|  +|-  ||||| | || -||||-||+|-|  +| |-| | |  ---- ||
Sbjct 655           GTGCAGT-GAT-TACATATGAGGGGGATTCTAGTG-CTGGG-TACAACCATGATGTGTCC

Query 607           -TGAGGTCCTGCTGCCCCCTG-GCACATA-TCGCACCGCATCGTATT-TGCTAATTCATG
                    -|   |  |  ||| +++ | -||||+||-|+++++++ |  ||+| -|| | | +|+++
Sbjct 711           ATCTTGCGCGCCTGG---ATCCGCAC-TACT-------AAAGGT-TACTGGTGAC-C---

Query 664           ACGGTAGGCGCGTT-GTGGTGA-CGTA-TGAGGGTGATAC----T-A----GTGCTGGTT
                    |+++ +++|   | -    |||-||+|-|  ||| | |  ----|-|----|||||  ||
Sbjct 754           A---C---CCGCTGGTGATTGAGCG-AGTTCGGGCGGTGGGTTGTCATTTTGTGCTCCTT

Query 712           ACAACCAC-G-ATGTCTCCAA-C-TTG-C---GCTCCTGGATT-AGAACCACCAAGGTTA
                      |||  |-|-|+ +|| +||-|-| |-|---|| |   | | -| | ||+ + ++||| 
Sbjct 807           CTAACAGCTGCA-C-CTG-AACCATCGCCAATGCCCTATGTTCCATANCC-T-C--GTTC

Query 763           C-CGGA-G-ACCATCCCCTCGTTATCGAGCGGGTTAGGGCCAT-TGGCTG-CCACTT---
                    |-| ||-|- + |++++++||||  +|  |   || || ||  -||| | -|||++|---
Sbjct 860           CACTGAGGTT-TA------CGTTCG-GTCCATTTTTGGCCCTGGTGGTTCACCA--TCCC

Query 815           TG-TTCTCT-TG-CTCACGGCAGCCCC-GG-----AG--CCATC--A-CCTATGCCT-TA
                    ||-|||   -||-|| +|+ |   |  -| -----  --   +|-- -||| ||| |-||
Sbjct 910           TGTTTCCAACTGCCTG-C-TCCTACTAAGTCAACATTTCATG-CTGTCCCTGTGCATATA

Query 860           T------G--TT-CCTTACCCCCGGTCTACCGAGGTCTATGTCCGATCGA-TCTTCGGGG
                    |------|--||-  |||  ++|||++| |   + +||+ | +|||||  - |||  |  
Sbjct 966           TGGGACAGACTTATGTTATT--CGG--TGCGAC-C-CT-CGA-CGATCAGGCCTTTTGTT

Query 908           CC-CGGGTGGCACCCCT----T-CCTTA-T-TC----CCAACCTC-ATGCTCCACTAAGT
                     |-|| ++|||  ++ |----|-|||  -|- |---- | |+++|-| |+|+||| ++||
Sbjct 1018          GCTCGA--GGCTA--ATGACATACCTCCGTGGCATTAGCTA---CAAAG-T-CACG--GT

Query 955           CGA-CCTTCCATGCTG-TCCCTGCCCATATATTTGGGACCG--TCTTATGCTGT-TCGGG
                    || - |+|+|+|++||-| ||  +| |    ++|+|||  |--||  | | || -|+ +|
Sbjct 1067          CGGCGC-T-C-T--TGTTGCCAA-CGAGGGC--T-GGAATGCCTCCGAGGATGCAT-T-G

Query 1008          GCCACCTTGGATGACCAA-GCCTTTTGCTGCTCCCGTTTAATGACCTACCTT-CG--C-G
                     || |  |+||| ||   -|||| ++++++++++++| |++|+|||+| +||-| --|-|
Sbjct 1116          ACCGCTGT-GATTACTGCGGCCTA------------TCT--T-ACC-AT-TTGCCATCAG

Query 1063          GCATTAGCTACAAGGTCACTGTTGGTACCCTTGTGGCTAAT-GAA-GGCTGGAA-T---G
                       |  +|| |+++|+|||+|  ||    || +++| +|| -|| -  +  |+|-|---|
Sbjct 1158          AGGTAC-CTTC---G-CAC-GCAGGCCATCTC---GA-AAGGGATGAA-AAG-ACTGGAG

Query 1117          CCTCTGAGGACGCCCTCACAGCTGTTATCACTGCCG--CCTACCTTTACCATTTG-C-CA
                    +||+|||| |||| |  |+|| |  || |||  |  --| + +||   +  ||||- - |
Sbjct 1205          -CT-TGAGCACGCACAGA-AGTTCATAACACGTCTTTACA-G-CTGGT-TGTTTGAAAAA

Query 1171          -CCAG-CGGTATCTC-CGCA---CCCAG-GCT---A-TATCCAAGGGGATGCGTC-GT-C
                    -|| |-||  ||  |-  | ---||   -|||--- -|+|+++++ ++|||| +|-||-|
Sbjct 1260          TCCGGCCGTGATTACATTCCCGGCCGTCAGCTGCAGTT-T-----T--ATGCC-CAGTGC

Query 1219          TGGAACGGG-AGCATGCC-CAGAAGTTTATAACACGC-CT-CTACCAGCTGGC---TCTT
                     | ++|+| - || | ||-| |++||||  +|+ |  - |-||+|  |+|+||---||||
Sbjct 1311          CGC--C-GATGGCTTTCCGCTG--GTTTCC-A-TCTTGATCCT-CGTG-T-GCTTGTCTT

Query 1271          CGA-GAAGTCCGG-CCGTGA---T----TA-----CATC----C-CTGGCCGTCAG-TTG
                     ||-||||+| | -|| || ---|----||-----| ||---- -|||  +   ||-|| 
Sbjct 1361          TGATGAAG-CGGCCCCTTGTCGCTGCCGTAGTTTCCTTCGTAAAGCTGCT-CATAGATTT

Query 1311          GAGTTCTACGC-C-CA---GTGCAGGCGCTGGCTCTCC-GCCGGCT--TTCATCTTGAT-
                    + ||| |  + - -| ---|    | |    +++ |    | |  |--| ||++++|+ -
Sbjct 1418          -TGTTGTTT-TATGCGGTGGCTGGGCCAGGA---TTGTACCTGTTTCCTCCA----G-CC

Query 1362          C-CACGGGT-GTTGGTTTTTGACGAGTC-GGCC-CCCTGCCATTGTAGGACCGCGATCCG
                    |-  +| | -|+ || ++||| ||||  -||  -|  |+++|++++| ||  ||+||  |
Sbjct 1469          CGTT-GAGGGG-AGGG--TTGGCGAGCAGGGTTACGAT---A----ATGAAGGC-ATTTG

Query 1418          TAAGGCGCTCTCAAAGTTTTGCTGCTTCATGAAGGTG--GCTTGGTC-AGGAGTGCACCT
                    ++||| |+++||  |  ||  |  | ++ ||| |  |-- ||  |+ - ++|+|+| +||
Sbjct 1515          --AGGGG---TCGGATGTTGACCCCG--CTGAGGAGGCCACTGTG-AAC--A-T-CT-CT

Query 1474          GCTTCCTTCA--G--CCTGCAGA---AGGCG-C--CGTCGGCG-ACCAGGGTCAT--GAT
                    |  || |  |--|-- | |  +|---|+|| -|--| ||+ + -||||||  | |-- ++
Sbjct 1563          GGATCATATATTGTCACCGGT-AGCCA-GCTACAGCCTC-T-CTACCAGGCGCTTGGC--

Query 1521          A-ATGAAGCCTATG-A--GG-GGTCCGAT--GTTGACCCTGCTG--AGTC--CGC-CATT
                    |- + +++| | ||- -- |- | |||| --| |   | | |||--| | --   -   |
Sbjct 1617          ATC-C---CTTCTGATCTTGCCGCCCGAGCGGGTCGACTTACTGCCACTGTTGAAGTCCT

Query 1569          AGTGACATATCTGG--GTCCTATGTCGTC--CCTGG-CAC---T-GCCCTCCA-ACCGCT
                    |++|+   ++||+|--| ||  + ||   --   | -|||---|-||  |+ |-|+|+||
Sbjct 1673          A--G-ATG--CT-GATGGCCGC-CTCACTTGTAAGACCACTATTGGCAAT-AAGA-C-CT

Query 1619          CTACCAGGCCCTCGATCTCCCCGCTGAGATTGTG-GCTCGCGCGGGCCGGCTGACCGCCA
                     ||+|| +|  |+  |+|     ||++||+||+|-|||| +||  +++++++||++| ++
Sbjct 1723          TTA-CAA-CAGT-TTT-TTT-TACT--GA-TG-GTGCTCA-GCTA-------GA--GG--

Query 1678          CAGTAAA-GGT-CTCC-CAGGTC-GATGGGCGGATCGATTGCGAGACCCTTCTTGGTAAC
                    |++|+||-|| -|   -||+|| -|+|+| | |+||| ||++++|++++ +|| ||++ |
Sbjct 1759          C--T-AACGGGCCGGAGCA-GTATG-T-GCCTG-TCGTTT----G----A-CTCGG--CC

Query 1733          -A--AAACCTTTCGCACGTCGT-T----C-G--TT-GACGGGGCGGTCTTAGAGACCAAT
                    -|--|||+|| | ||+|| || - ----|-|--||-|+| ++ + |+||| || | |+++
Sbjct 1800          AAGCAAA-CTATGGC-CGCCGGCCCGCACAGTCTTAG-CT--A-TG-CTTTGACATC---

Query 1782          GGCC--CAGAGGCGC-CACAATCTCTCCTTCGA--TGC-CAGTCAGAGCACTAT-GGCCG
                     || --|   |  | -| |  | ||||   || --|  -| || ||+|++|| |-   |+
Sbjct 1850          TGCGGGCCTTGAGGTGCGCGTTGTCTCTGCCGGGCTTGACTGTAAG-G--CTGTATTTC-

Query 1834          CTGGCCCTTTCA--GTCTC-ACCTATGCCG-----CCTCTGC-AGCTGGGCTGGAGGTGC
                    | + ++|+++| --||  |-||| +++|| -----||| +| -|| |+  |++++++++|
Sbjct 1906          CA-T--C---CGGGGTTGCAACCC---CCACCACCCCTG-GTGAGGT-CTC--------C

Query 1885          GCTA--TGTTGCTGCCGGGCTT---G-AC--CATCGG-GCGGTTTTTGCC-C--C-C-GG
                    ||| --||||  +||   |+| ---|- |--|++|| -|+ |+++||+| -|--|-|- +
Sbjct 1947          GCTTTTTGTTCA-GCTTTG-TACAGGTTCAAC--CGTTG-TG---TT-CAGCGGCACTC-

Query 1931          TGTTTCACCCCGGTCAGCCCCCGGCGAGGTTACCGCCTTCTGCTCTGCCCTATACAGG--
                      +||+|    ||   ++ ++++++| ||++     |+ |||+   | |  || ++||--
Sbjct 1997          CC-TT-ATTGGGGGTT--T------GTGG--TATTAC-CCTG-AGGGGCTAATT--GGCT

Query 1989          T-TTAACCGTGAGGCCCAG--CGCCATTCGCT-GATCGGTAA--CTTATGGTTCCA--TC
                    |-||  |      +  |  -- ||||| |+||-|  ++|| |--|++|++ | || --|+
Sbjct 2041          TGTTTCCGCCATT-TGCTCCCGGCCATAC-CTGGGA--GTCAGCC--A--ATCCCTTCT-

Query 2041          CT-GAGGGA-CTCATTGGCCTCTTCGC-C-C-CGTTTTCGCC--CGGGCATGTTTGGGAG
                     |-||| ||-| |+++++|||||   |-|-|-| |  |||  --|||||+++++|+++++
Sbjct 2092          GTGGAGAGAGCAC-----CCTCTATACTCGCACCTGGTCGGTGTCGGGC-----T-----

Query 2094          TCGGCTAATCCATTCTG--TGGCGA---GAG-CACACTTTACACCC-G---TA-C-T-TG
                    ||+ ||| ++++|| | --|  | |---|||-||| | +++| +||-|---||-|-|-| 
Sbjct 2137          TC-TCTAG----TTGTTTTTCTCCACCCGAGCCACCCG---CT-CCAGAACTATCATCTC

Query 2141          GTC-GGAGGTTGATGCCGTCTCTAGTCCAGCCCGGCC--T---G----A----C--TTAG
                     | - ||||||||  ++++++|+|++|| | ++||| --|---|----|----|--  | 
Sbjct 2188          CTGTTGAGGTTGACA------C-A--CCTGT--GGCTGTTGGCGTTCCATCCCCAGCCAC

Query 2185          GTTTTATGT--CTGAGCCTTCTATACCTAGTAG-GGCCGCCACGCCTACCCTGG---C-G
                     |     ||--|  | |||||  |+||  | | -||||||  | ++|  ||+||---|-|
Sbjct 2237          TTCGGCAGTACCCCAACCTTCAGT-CCCTGAACAGGCCGCGCCA--TTGCC-GGATTCGG

Query 2237          --GCCCCTCTACCCCCCCCTGCACCGGACCCTTCCCCCCCTCCCTCTGCCCCGGCGCTTG
                    --| |  ++++++|    |||| |||| ||| | +   ++++|  ||++++| + +++++
Sbjct 2293          TTGACGG------CGGTGCTGCTCCGGCCCCATT-GAG----CACCT----CT-A-----

Query 2296          CTGAGCCGGCTTCTGGCGCTACCGCCGGGGCCC--CGGC--CA--TAACTCA-CCAGAC-
                    ||+|++++++++| ++++|++||+|||| |+||--|+||--||--|||| ||-||| +|-
Sbjct 2332          CT-A--------CA----C--CC-CCGGTG-CCAGC-GCAGCACGTAACCCACCCAT-CT

Query 2348          GGCCCGGCACCGCCGCCTGCT-CTT--CACCTACCCGGATGGCTCT-AAG-GTATTCGCC
                    ||| +++|+||| || | | |-|||--||||||||| |||||||| -|||-|||| | ++
Sbjct 2373          GGCT---C-CCGTCGGCGGTTACTTCACACCTACCCTGATGGCTCAAAAGTGTATGCT--

Query 2403          GGCTCGC-TGTTCGAG-TCGACATGCACGTGGCTCGTTAACGCGTCTAATG-TTGACCAC
                    ||||| |-| ||  | -|+|| +|| || ||| | ||||| || || ||| -| | +|||
Sbjct 2427          GGCTCCCTTTTTGAATCT-GAG-TGTACTTGGTTAGTTAATGCATCCAATCCTGGT-CAC

Query 2460          CGCCCTGGCGGCGGGCTTTGCCATGCATTTTACCAAAGGTACCCCGCCTCCTTTGA---T
                    ||||| || ||||| |||||||| |||||||||||| ||| ||| |  || |||||---|
Sbjct 2484          CGCCCCGGTGGCGGCCTTTGCCACGCATTTTACCAACGGTTCCCGGAGTCATTTGACCCT

Query 2517          GCTGCCTCTT-TTGTGA-TG-CGCGAC-GGCGCGGCCGCGTACACACTA-ACC-CCCCGG
                    ||||  |+||-|| || -||-|| |+   ++||||+|+|+|| ||+|| -|+|-||||| 
Sbjct 2544          GCTGAGT-TTATTATGTCTGACGGG-TTT--GCGG-C-C-TATAC-CTTGA-CACCCCGA

Query 2571          CCAATAATTCACGCTGTCGCCCCTGATTATAGGTTGGAACATAACCCAAAGAGGCTTGAG
                    || || || || ||||| |||||||||||| || ||||||||||||| |||||||| |||
Sbjct 2595          CCCATTATCCATGCTGTTGCCCCTGATTATCGGGTGGAACATAACCCTAAGAGGCTCGAG

Query 2631          GCTGCTTATCGGGAAACTTGCTCCCG-CCTCGGCACCGCTGCATACCCGCTCC-TCGGGA
                    ||||| ||||| || || || |||||-| | ||+|| ||||| || ||  | |-| | |+
Sbjct 2655          GCTGCCTATCGAGAGACGTGTTCCCGTCGTGGG-ACGGCTGCTTATCCCTTGCTTGGCG-

Query 2689          CCGGCATATACCAGGTG-CCGATCGGCCCCAGTTTTGACGCCTGGGAGCGGAACCACCGC
                    |||| ||||||  ||||-||| | |||  +|| ||||| || |||||||| |||||||| 
Sbjct 2713          CCGGTATATACAGGGTGCCCGTTGGGCTG-AGCTTTGATGCTTGGGAGCGTAACCACCGA

Query 2748          CCCGGGGATGAGTTGTACCTTCCTGAGCTTGCTGCC-AGATGGTTTGAGGCCAATA--GG
                    ||||||||||||||||||||  ||||||  |||   -  +||||| ||| ||+|+|--| 
Sbjct 2772          CCCGGGGATGAGTTGTACCTGACTGAGCCGGCTATAGCT-TGGTTCGAGACC-A-ACCGA

Query 2805          CCGACCCG-CCCGACTCTCACTATAACTGAGGATGTTGCACGGACAGCGAATCTGGCCAT
                    || || | -||||+| || ||||| ||||||||    ||||| |||||||| |||||  |
Sbjct 2829          CCTACTCTCCCCG-CGCTTACTATTACTGAGGACACAGCACGAACAGCGAACCTGGCTCT

Query 2864          CGAGCTTGACTCAGCCACAGATGTCGGCCGGGCCTGTGCCGGCTGTCGGGTCACCCCCGG
                     ||| | || |||||||| || |||||| |||| |||||||||||||| |||   || ||
Sbjct 2888          TGAGTTAGATTCAGCCACTGAGGTCGGCAGGGCGTGTGCCGGCTGTCGTGTCGAGCCGGG

Query 2924          CGTTGTTCAGTACCAGTTTACTGCAGGTGTGCCTGGATCCGGCAAGTCCCGCTCTA-TCA
                     ||||| || |||||||| || |||||||| ||||| ||||||||||| || || |-|||
Sbjct 2948          TGTTGTCCATTACCAGTTCACAGCAGGTGTCCCTGGCTCCGGCAAGTCACGGTCAATTCA

Query 2983          CCCAAGCCGATGTGGACGTTGTCGTGGTCCCGACGCGTGAGTTGCGTAATGCCTGGCGCC
                     |   |+||| || ||||| || ||||| || || ||||||||||||||  | ||||| |
Sbjct 3008          GCAGGG-CGAGGTAGACGTCGTAGTGGTGCCAACCCGTGAGTTGCGTAACTCGTGGCGGC

Query 3043          GTCGCGGCTTTGCTGCTTTTACCCCGCATACTGCCGCCAGAGTCA-CCCAGGGGCGCCGG
                    | ||||| ||||| |||| ||| || || || || ||| | || |-|   || +||  ||
Sbjct 3067          GCCGCGGGTTTGCAGCTTATACACCACACACCGCGGCCCGTGTTACCTGTGGC-CGTAGG

Query 3102          GTTGTCATTGATGAGGCTCCATCCCTCCCCCCTCACCTGC-TGCTGCTCCACATGCAGCG
                    ||||| ||||| ||||| || || || || || ||  | |-| +|||| || ||||||||
Sbjct 3126          GTTGTTATTGACGAGGCCCCGTCGCTTCCACCACATTTACTTT-TGCTGCATATGCAGCG

Query 3160          -GGC-CGCCACCGTCCACCTTCTTGGCGACCCGAACCAGATCCCAGCCATCGACTTTGAG
                    -| |-|| | ++|| || || ||||||||||| ||||| ||||| || ||||| ||||||
Sbjct 3185          AGCCTCGTCG--GTTCATCTCCTTGGCGACCCCAACCAAATCCCTGCTATCGATTTTGAG

Query 3219          CACGCTGGGCTCGTCCCCGCCATCAGGCCCGA-CTTAGG-CCCCACCTCCTGGTGGCATG
                    || ||||| ||||| || || ||| |||| ||-|+| | -|| +||    ||||||||  
Sbjct 3243          CATGCTGGCCTCGTTCCGGCGATCCGGCCTGAGC-TTGTTCCA-ACAAAGTGGTGGCACC

Query 3277          TTACCCATCGCTGGCCTGCGGATGTATGCGAGCTCATCCGTGGTGCATACCCCATGATCC
                    |||| ||| | || ||||||||||| || ||||| ||||| || || ||||| | |||||
Sbjct 3301          TTACTCATAGGTGTCCTGCGGATGTTTGTGAGCTAATCCGCGGCGCGTACCCAAAGATCC

Query 3337          AGACCACTAGCCGGGTTCTCCGTTCGTTGTTCTGGGGTGAGCCTGCCGTCGGGCAGAAAC
                    ||||  | ||||| |||||||| ||  |||||||||| |||||  |||| || || ||||
Sbjct 3361          AGACGGCAAGCCGAGTTCTCCGCTCCCTGTTCTGGGGGGAGCCCCCCGTTGGCCAAAAAC

Query 3397          TAGTGTTCACCCAGGCGGCCAAGCCCGCCAACCCCGGCTCAGTGACGGTCCACGAGGCGC
                    ||||||| || |||||||| ||| |||||||||||||  || | || ||||||||||| |
Sbjct 3421          TAGTGTTTACTCAGGCGGCGAAGGCCGCCAACCCCGGTGCAATTACAGTCCACGAGGCCC

Query 3457          AGGGCGCTACCTACACGGAGACCACTATTATTGCCACAGCAGATGCCCGGGGCCTTATTC
                    |||| ||||| |  || ||||| ||||||||||| || || |||||||| || || ||||
Sbjct 3481          AGGGTGCTACATTTACTGAGACTACTATTATTGCAACGGCTGATGCCCGCGGGCTGATTC

Query 3517          AGTCGTCTCGGGCTCATGCCATTGTTGCTCTGACGCGCCACACTGAGAAGTGCGTCATCA
                    |||| ||  |||| || || ||||| || ||||| |||||||| ||||| || ||  || 
Sbjct 3541          AGTCCTCCAGGGCCCACGCTATTGTGGCCCTGACTCGCCACACAGAGAAATGTGTGGTCG

Query 3577          TTGACGCACCAGGC-CTGCTTCGCGAGGTGGGCATCTCCGATGCAATCGTTAATAACTTT
                    |||||||+|| || -|| ||||| ||||| ||||| || ||||| || ||||||||||||
Sbjct 3601          TTGACGC-CCCGGGGCTTCTTCGTGAGGTTGGCATTTCAGATGCCATTGTTAATAACTTT

Query 3636          TTCCTCGCTGGTGGCGAAATTGGTCACCAGCGCCCATCAGTTATTCCCCGTGGCAACCCT
                    || ||  |||| ||| |  ||||||| || ||||||||||| || || |||||||    |
Sbjct 3660          TTTCTTTCTGGCGGCCAGGTTGGTCAGCACCGCCCATCAGTCATACCTCGTGGCACTGTT

Query 3696          GACGCCAATGTTGACACCCTGGCTGCCTTCCCGCCGTCTTGCCAGATTAGTGCCTTC-CA
                    ||   |||||||| ||| || | ||| || || || ||||| ||  |||| |||+| -||
Sbjct 3720          GATAGCAATGTTGCCACGCTTGATGCATTTCCACCTTCTTGTCAATTTAGCGCC-TATCA

Query 3755          TCAGTTGGCTGAGGAGCTTGGCCACAGACCTGTCCCTGTTGCAGCTGTTCTACCACCCTG
                     ||| | || ||||||||||| ||  | || | |||  |||| || ||||| || || ||
Sbjct 3779          CCAGCTTGCAGAGGAGCTTGGTCATCGGCCGGCCCCGATTGCCGCCGTTCTGCCCCCTTG

Query 3815          CCCCGAGCTCGAACAGGGCCTTCTCTACCTGCCCCAGGAGCTCACCACCTGTGATAGTGT
                     || |||||||| || ||| | |||||  |||||||||| || ||||| |  ||||||||
Sbjct 3839          TCCGGAGCTCGAGCAAGGCTTACTCTATATGCCCCAGGAACTGACCACGTCCGATAGTGT

Query 3875          CGTAACATTTGAATTAACAGACATTGTGCACTGCCGCATGGCCGCCCCGAGCCAGCGCAA
                      | ||||| ||| | ||||||||||| ||||| || ||||| || || || ||||||||
Sbjct 3899          GCTCACATTCGAACTTACAGACATTGTACACTGTCGTATGGCGGCACCTAGTCAGCGCAA

Query 3935          GGCCGTGCTGTCCACACTCGTGGGCCGCTACGGCGGTCGCACAAAGCTC--TACAATGCT
                     || || ||||| || || || ||| | |||||| | || || ||| | --|+ ||+|||
Sbjct 3959          AGCAGTCCTGTCGACCCTTGTCGGCAGGTACGGCCGCCGTACGAAGTTGTAT-GAA-GCT

Query 3993          TCCCACTCTGATGTTCGCGA--CTCTCTCGCCCGTTTTATCCCGGC-CATTGGCCCCGTA
                     | ||| | |||||||| | --| ||||+| |  ||| +|||| | -|+|||||||| |+
Sbjct 4017          GCTCACACGGATGTTCGTGGGTCCCTCT-GTCATTTTC-TCCCCGAGC-TTGGCCCCAT-

Query 4050          CAG-GTTACAACTTGTGAATTGTACGAGCTAGTGGAGGCCATGGTCGAGAAGGGCCAGGA
                    |||-||||| || || ||  | || ||||| || ||||| ||||| |||||||| |||||
Sbjct 4073          CAGCGTTACTACCTGCGAGCTTTATGAGCTTGTTGAGGCTATGGTGGAGAAGGGTCAGGA

Query 4109          TGGCTCCGCCGTCCTTGAGCTTGATCTTTGCAACCGTGACGTGTCCAGGATCACCTTCTT
                    |||||| || ||| | || || ||||| ||||  ||||| |||||  | || || |||||
Sbjct 4133          TGGCTCTGCAGTCTTGGAACTCGATCTATGCAGTCGTGATGTGTCACGTATAACATTCTT

Query 4169          CCAGAAAGATTGTAACAAGTTCACCACAGGTGAGACCATTGCCCATGGTAAAGTGGGCCA
                    |||||| || ||||| || ||||| ||||| ||||| || || || |||||||| || ||
Sbjct 4193          CCAGAAGGACTGTAATAAATTCACAACAGGCGAGACAATAGCGCACGGTAAAGTTGGGCA

Query 4229          GGGCATCTCGGCCTGGAGCAAGACCTTCTGCGCCCTCTTTGGCCCTTGGTTCCGCGCTAT
                    ||| || || || |||||||||||||| || ||||| |||||||| ||||||||||||||
Sbjct 4253          GGGGATATCTGCGTGGAGCAAGACCTTTTGTGCCCTGTTTGGCCCATGGTTCCGCGCTAT

Query 4289          TGAGAAGGCTATTCTGGC--C-CTGCT--CCCTCAGGGTGTGTTTTACGGTGATGCCTTT
                    ||||||||  ||||| ||--|-||++|--|||| |+++||| ||||| |||||||| | |
Sbjct 4313          TGAGAAGGAGATTCTTGCGGCGCT--TGCCCCTAA---TGTATTTTATGGTGATGCATAT

Query 4344          GATGACACCGTCTTCTCGGCGGCTGTGGCCGCGCAGCAAAGGCA-TCCATGGTGTTTGAG
                    || || || || ||  | || ||||| |||| |   | +|||| -| +|+||| ||||||
Sbjct 4368          GAAGATACAGTTTTGGCCGCCGCTGTCGCCGGGGCCCC-AGGCTGTA-A-GGTTTTTGAG

Query 4401          AATGACTTTTCTGAGTTTGACTCCACCCAGAATAACTTTTCTCTGGGTCTAGAGTGTGCT
                    ||||| || ||||||||||||  |||||| ||||||||||| || || || |||||  +|
Sbjct 4425          AATGATTTCTCTGAGTTTGACAGCACCCAAAATAACTTTTCACTCGGACTGGAGTGCA-T

Query 4460          -ATTATGGAGGAGTGTGGGATGCCGCAGTGGCTCATCCGCCTGTATCACCTTATAAGGTC
                    -|| |||||||| ||||| |||||||||||| | ||||| || ||||| ||| |  | ||
Sbjct 4484          AATCATGGAGGAATGTGGCATGCCGCAGTGGATGATCCGACTTTATCATCTTGTTCGCTC

Query 4520          TGCGTGGATCTTGCAGGCCCCGAAGGAGTCTCTGCGAGGGTTTTGGAAGAAACACTCCGG
                     || ||| || ||||||| || |||||||| ||||||||||| |||||||| ||||| ||
Sbjct 4544          CGCCTGGGTCCTGCAGGCTCCCAAGGAGTCCCTGCGAGGGTTCTGGAAGAAGCACTCGGG

Query 4580          TGAGCCCGGCACTCTTCTATGGAATACTGTCTGGAATATGGCCGTTATTACCCACTGTTA
                     ||||| |||||||| || ||||| ||||||||||| ||||| |||||| | || |||||
Sbjct 4604          CGAGCCTGGCACTCTGCTCTGGAACACTGTCTGGAACATGGCGGTTATTGCGCATTGTTA

Query 4640          TGACTTCCGCGAT-TTTCAGGTGGCTGCCTTTAAAGGTGATGATTCGA-TAGTGCTTTGC
                    ||| ||||| || -|  +|||| || || |||||||| ||||| ||+|-| ||||| || 
Sbjct 4664          TGAATTCCGTGACCTAA-AGGTCGCGGCATTTAAAGGAGATGACTC-AGTTGTGCTCTGT

Query 4698          AGTGAGTATCGTCAGAGTC-CAGGA-GCTGCTGTCCTGATCGCCGGCTGTG-GGCTTG-A
                    ||||| || || ||||| |-||++|-|||||||  || ||||||||+|+||-|| |||-|
Sbjct 4722          AGTGACTACCGGCAGAGCCGCA--ACGCTGCTGCTCTAATCGCCGG-T-TGCGGGTTGAA

Query 4753          AGTTGAAGGTAGA-TTTCCGCCCGATCGGTTTGTATGCAGGTGTTGTGGTGGCCCCCGGC
                    | ||+||||| ||-|||  |||   | || | +||||| |||||||| |||||||| |||
Sbjct 4778          ACTT-AAGGTGGATTTTAGGCCTATTGGGCTA-TATGCTGGTGTTGTTGTGGCCCCGGGC

Query 4812          CTTGGCGCGCTCCCTGATGTTGTGC-GCTTCGC----CGGCCGGCTTACCGAGAAGAA-T
                    || ||  | ||||||||||| ||  -| ||+||----|||| ++|| + +||||| ||-|
Sbjct 4836          CTCGGGACCCTCCCTGATGTCGTTAGGTTT-GCTGGGCGGCT--CTC-A-GAGAAAAACT

Query 4866          TGGGGCCCTGGC-CCTGAGCGGGCGGAGCAGCTCCGCCTCGCTGTTAGTGATTTCCTCCG
                     |||||| +|| -| +||| ||||||| ||||| || || || ||| ||||||| || ||
Sbjct 4891          GGGGGCCG-GGTTCA-GAGAGGGCGGAACAGCTACGGCTGGCCGTTTGTGATTTTCTGCG

Query 4925          CAAGCTCACGAATGTAGCTCAGATGTGTGTGGATGTTGTTTCCCGTGTTTATGGGGTTTC
                     ||| | |||||||| |||||| | ||||||||||||||||| |  |||||||| ||   
Sbjct 4949          AAAGTTAACGAATGTGGCTCAGGTCTGTGTGGATGTTGTTTCGCAGGTTTATGGTGTCAG

Query 4985          CCCTGGACTCGTTCATAACCTGATTGGCATGCTACAGGCTGTTGCTGATGGCAAGGCACA
                    ||| ||  | || |||||||||||||| ||||| ||| |  |||||||||| ||||| ||
Sbjct 5009          CCCCGGTTTAGTACATAACCTGATTGGAATGCTCCAGACCATTGCTGATGGTAAGGCGCA

Query 5045          TTTCACTGAGTCAGTAAAACCAGTGCTCGA-CTTGACAAATTCAATCTTGTGT--CGGGT
                    ||| |||||  |||| ||||| || || ||-|||+|| |  || |++|| | |--|||||
Sbjct 5069          TTTTACTGAAACAGTCAAACCCGTCCTTGATCTT-ACTAGCTCTA--TTATATACCGGGT

Query 5102          GGAATGAATAACATG-TCTTTTGCTGCGCCCATGGGTTCGCGACCATGCGCCCTCGGCCT
                    |||||||||||||||-|||||||||  |  |||||    || ||||||||| ||||| ||
Sbjct 5126          GGAATGAATAACATGTTCTTTTGCTCTGTGCATGGAGATGCCACCATGCGCTCTCGGGCT

Query 5161          ATTTTGTTGCTGCTCCTCATGTTTTTGCCTATGCTGCCCGCGCCACCGCCCGGTCAGCCG
                     || |||| |||||| || || || ||||||||||||||||||||||| |||||||||||
Sbjct 5186          CTTCTGTTTCTGCTCTTCGTGCTTCTGCCTATGCTGCCCGCGCCACCGGCCGGTCAGCCG

Query 5221          TCTGGCCGCCGTCGTGGGCGGCGCAGCGGCGGTTCCGGCGGTGGTTTCTGGGGTGACCGG
                    |||||||| || || |||||||||||||||||| ||||||||||||||||||||||||||
Sbjct 5246          TCTGGCCGTCGCCGCGGGCGGCGCAGCGGCGGTGCCGGCGGTGGTTTCTGGGGTGACCGG

Query 5281          GTTGATTCTCAGCCCTTCGCAATCCCCTATATTCATCCAACCAACCCCTTCGC--CCCCG
                    ||||||||||||||||||||  |||||||||||||||||||||||||||||||--|++ |
Sbjct 5306          GTTGATTCTCAGCCCTTCGCCCTCCCCTATATTCATCCAACCAACCCCTTCGCATC--TG

Query 5339          ATG-TCACC-GCTGCGGCCGGGGCTGGACCTCGTGTTCGCCAACCCGCCCGACCACTCGG
                    |+ -|+|||- | || |||||| ||||| ||||   ||| || || ||||| ||||||||
Sbjct 5364          A-CAT-ACCAACCGCAGCCGGGTCTGGAGCTCGCCCTCGGCAGCCGGCCCGTCCACTCGG

Query 5397          CTCCGCTTGGCGTGACCAGGCCCAGCGCCCCGCCGTTGCC-TCACGTCGTAGACCTACCA
                    ||||||||||||||||||| ||||||||||||||| |+||- | || ||| || || || 
Sbjct 5422          CTCCGCTTGGCGTGACCAGTCCCAGCGCCCCGCCGCT-CCCGCCCGCCGTCGATCTGCCC

Query 5456          CAGCTGGGGCCGCGCCGCTAACCGCGGTCGCTCCGGCCCATGACACCCCGCCAGTGCCTG
                    ||||||||||  ||||||| || || || || ||||||| ||| ||| | || ||||| |
Sbjct 5481          CAGCTGGGGCTTCGCCGCTGACTGCTGTGGCCCCGGCCCCTGATACCGCCCCTGTGCCCG

Query 5516          ATGTCGACTCCCGCGGCGCCAT-CTTGCGCCGGCAGTATAACCTATCAACATCTCCCCTT
                    | || |||||||||||||| ||-||+ ||||| |||||||| ||||||||||| || |||
Sbjct 5541          ACGTTGACTCCCGCGGCGCTATACT-ACGCCGCCAGTATAATCTATCAACATCCCCGCTT

Query 5575          ACCTCTTCCGTGGCCACCGGCACTAACCTGGTTCTTTATGCCGCCCCTCTTAGTCCGCTT
                    || ||| || | || || ||||| || || ||| | ||||| || || |||||+|| +| 
Sbjct 5600          ACGTCTACCATCGCTACTGGCACCAATCTTGTTTTATATGCTGCTCCCCTTAG-CCC-TC

Query 5635          T--TACCCCTTCAGGACGGCACCAATACCCATATAATGGCCACGGAAGCTTCTAATTATG
                    |--| || ||||| || || || || || ||||| |||||||| ||||| || ||||| |
Sbjct 5658          TGCTTCCGCTTCAAGATGGGACTAACACTCATATTATGGCCACTGAAGCATCAAATTACG

Query 5693          CCCAGTACCGGGTTGCCCGTGCCACAATCCGTTACCGCCCGCTGGTCCCCAATGCTGTCG
                    |||||||||| |||| ||||||||| ||||| || ||||| || || || |||||||| |
Sbjct 5718          CCCAGTACCGCGTTGTCCGTGCCACCATCCGGTATCGCCCACTTGTGCCGAATGCTGTTG

Query 5753          GCGGTTACGCCATCTCCATCTCATTCTGGCCACAGACCACCACCACCCCGACGTCCGTTG
                    |||| ||||| || || || || |||||||| ||||| || || ||||| || || || |
Sbjct 5778          GCGGGTACGCTATATCTATTTCTTTCTGGCCCCAGACTACAACTACCCCAACATCTGTCG

Query 5813          ATATGAATTCAATAACCTCGACGGATGTTCGTATT-TTAGTCCAGCCCGGCATAGCCTCT
                    |||||||||| || ||||| || |||||||| |||-||+|| ||||| || || ||||| 
Sbjct 5838          ATATGAATTCTATTACCTCTACTGATGTTCGGATTCTT-GTTCAGCCTGGTATCGCCTCC

Query 5872          GAGCTTGTGATCCCAAGTGAGCGCCTACACTATCGTAACCAAGGCTGGCGCTCCGTCGAG
                    ||||||||||| || ||||||||||| ||||| || || || ||||||||||| || |||
Sbjct 5897          GAGCTTGTGATTCCCAGTGAGCGCCTGCACTACCGCAATCAGGGCTGGCGCTCGGTTGAG

Query 5932          ACCTCTGGGGTGGCTGAGGAGGAGGCTACCTCTGGTCTTGTTATGCTTTGCATACATGGC
                    |||||||| || || ||||||||||| ||||| || ||||||||||| ||||| ||||| 
Sbjct 5957          ACCTCTGGTGTCGCGGAGGAGGAGGCGACCTCCGGCCTTGTTATGCTCTGCATCCATGGA

Query 5992          TCAC-TCGTAAATTCCTATACTAATACACCCTATACCGGTGCCCTCGGGCTGGTTGGACT
                    ||||-|+|| || || || ||||||||||| || || ||||| ||+ ||||   | || |
Sbjct 6017          TCACCT-GTGAACTCTTACACTAATACACCTTACACTGGTGCTCT-TGGCTTACTCGATT

Query 6050          TTGCCCTTGAGCTTGAGTTTCGCAACCTTACCCCCGGTAACACCAATACGCGGGTCTCCC
                    | || ||||| |||||||| || ||  | || ||||||||||| |||||||| || ||||
Sbjct 6075          TCGCACTTGAACTTGAGTTCCGTAATTTGACACCCGGTAACACGAATACGCGCGTTTCCC

Query 6110          GTTATTCCAGCACTGCTCGCCACCGCCTTCGTCGCGGTGCGGACGGGACTGCCGAGCTCA
                    ||||||| || |  || ||||||   || ||||| ||  | ||||| ||||| ||||| |
Sbjct 6135          GTTATTCGAGTAGCGCGCGCCACAAGCTACGTCGTGGGCCCGACGGTACTGCTGAGCTAA

Query 6170          CCACCACGGCTGCTACCCGCTTTATGAAGGACCTCTATTTT-ACTAGTACTAATGGTGTC
                    ||||||| |||||||| || |||||||| || ||+|   ||-||  | || |||||||| 
Sbjct 6195          CCACCACTGCTGCTACACGGTTTATGAAAGATCT-TCACTTCACAGGGACCAATGGTGTT

Query 6229          GGTGAGATCGGCCGCGGGATAGCCCTCACCCTGTTCAACCTTGCTGACACTCTGCTTGGC
                    |||||| |||| ||||| ||||| || || ||||| || ||||||||||| || || |||
Sbjct 6254          GGTGAGGTCGGTCGCGGTATAGCGCTAACTCTGTTTAATCTTGCTGACACGCTTCTCGGC

Query 6289          GGCCTGCCGACAGAATTGATTTCGTCGGCTGGTGGCCAGCTGTTCTACTCCCGTCCCGTT
                    || || ||||||||||||||||||||||||||||||||||| || ||||| || ||||| 
Sbjct 6314          GGGCTCCCGACAGAATTGATTTCGTCGGCTGGTGGCCAGCTATTTTACTCTCGCCCCGTC

Query 6349          GTCTCAGCCAATGGCGAGCCGACTGTTAAGTTGT-ATACATCTGTAGAGAATGCTCAGCA
                    ||||||||||||||||||||||| || |||+  |-| || || || ||||| || |||||
Sbjct 6374          GTCTCAGCCAATGGCGAGCCGACAGTGAAG-CTTTACACTTCAGTCGAGAACGCCCAGCA

Query 6408          GGATAAGGGTATTGC-AATCCCGCATGACATTGACCTCGGAGAATCTCGTGTGGTTATTC
                    |||||||||||| ||-| |||+ ||||| || ||||| || || ||||| || || || |
Sbjct 6433          GGATAAGGGTATAGCTATTCC-ACATGATATCGACCTTGGTGAGTCTCGAGTTGTCATCC

Query 6467          AGGATTATGATAACCAACATGAACAAGATCGGCCGACGCCTTCTCCAGCCCCATCGCGCC
                    ||||||| |||||||| || || || || || || || || ||||||||||| || ||||
Sbjct 6492          AGGATTACGATAACCAGCACGAGCAGGACCGTCCCACCCCGTCTCCAGCCCCTTCCCGCC

Query 6527          CTTTCTCTGTCCTTCGAGCTAATGATGTGCTTTGGCTCTCTCTCACCGCTGCCGAGTATG
                    |||| |||||||| || ||||||||||||||||||||||| || || ||||| |||||||
Sbjct 6552          CTTTTTCTGTCCTCCGCGCTAATGATGTGCTTTGGCTCTCACTTACAGCTGCTGAGTATG

Query 6587          ACCAGTCCACTTATGGCTCTTCGACTGG-CCCAGTTTATGTTTCTGACTCTGTGACCTTG
                    | ||| | |||||||| ||||| |||  -|| |+| ||||| |||||  ||||||| || 
Sbjct 6612          ATCAGACTACTTATGGTTCTTCCACTAATCCTA-TGTATGTCTCTGATACTGTGACATTT

Query 6646          GTTAATGTTGCGACCGGCGCGCAGGCCG-TTGCCCGGTCGCTCGATTGGACCAAGGTCAC
                    || ||||| ||||| || || ||||+ |-|  | || || || || ||| | || |||||
Sbjct 6671          GTCAATGTGGCGACTGGTGCTCAGG-GGGTCTCTCGCTCTCTGGACTGGTCTAAAGTCAC

Query 6705          ACTTGACGGTCGCCCCCTCTCCACCATCCAGCAGTACTCGAAGACCTTCTTTGTCCTGCC
                     ||||| || || || ||  | || |||||||||||||| |||||||||||||| |||||
Sbjct 6730          CCTTGATGGGCGTCCACTTACTACTATCCAGCAGTACTCTAAGACCTTCTTTGTTCTGCC

Query 6765          GCTCCGCGGTAAGCTCTCTTTCTGGGAGGCAGGCACAACTAAAGCCGGGTACCCTTATAA
                     ||||| || |||||||||||||||||||| ||||| ||||| ||||| |||||||||||
Sbjct 6790          CCTCCGTGGCAAGCTCTCTTTCTGGGAGGCTGGCACCACTAAGGCCGGCTACCCTTATAA

Query 6825          TTATAACACCACTGCTAGCGACCAACTGCTTG-TCGAGAATGCCGCCGGGCACCGGGT-C
                    |||||| |||||||| || |||||+   ||||-| || ||||| ||||| ||||| ||- 
Sbjct 6850          TTATAATACCACTGCCAGTGACCA-GATCTTGATTGAAAATGCAGCCGGTCACCGTGTTT

Query 6883          GCTATTTCCACTTACACCACTAGCCTGGGTGCT-GGTCCC-GTCTCCATTTCTGCGGTTG
                    |+||| || || ||||| ||||  ||+ |+|||- | |||-|| || |||||| | || |
Sbjct 6909          G-TATCTCAACCTACACTACTAATCT-TG-GCTCTGGCCCTGTTTCTATTTCTTCTGTCG

Query 6941          CCGTTTTAGCCCCCCACTCTGCGCTAG-CATTGCTT--GAGGATACCTTGGACTACCCTG
                      ||  | || || || ||||||||+|-|+ +||||--||||| ||  | || || ||||
Sbjct 6966          GTGTCCTTGCACCTCATTCTGCGCT-GGC-C-GCTTTAGAGGACACTGTTGATTATCCTG

Query 6998          CCCGCGCCCATACTTTTGATGATTTCTGCCCAGAGTGCCGCCCCCTTGGCCTTCAGGGCT
                    | |||||||| || ||||||||||||||||| ||||||||  | || |||||||||||||
Sbjct 7023          CTCGCGCCCACACCTTTGATGATTTCTGCCCTGAGTGCCGTACGCTCGGCCTTCAGGGCT

Query 7058          GCGCTTTCCAGTCTACTGTCGCTGAGCTTCAGCGCCTTAAGATGAAGGTGGGTAAAACTC
                    | ||||| || || ||||| |||||||| ||||| ||||| ||||||||||||||||| |
Sbjct 7083          GTGCTTTTCAATCAACTGTTGCTGAGCTGCAGCGTCTTAAAATGAAGGTGGGTAAAACCC

Query 7118          GGGAGT-TGTAGTTTATT-TGCTTGTGCCC-CCCTTCTT-TCTGTTGCTT--ATTTCTCA
                    ||||||-|+|  ||||||-|||||||+ ||- |||||| -| |||| |||--|||||+| 
Sbjct 7143          GGGAGTAT-TGATTTATTGTGCTTGT-ACCTTCCTTCTGATTTGTTTCTTTTATTTC-CT

Query 7172          T-TTCTGCGTTCCGCGCTCCCTGAAAAAAAAAAA
                    |-||||||||| ||||||||||| ||||||||||
Sbjct 7200          TCTTCTGCGTTTCGCGCTCCCTGGAAAAAAAAAA
