# Supplementary material for: Pairwise Heuristic Sequence Alignment Algorithm Based on Deep Reinforcement Learning
Source: IEEE Open J Eng Med Biol. 2021 Jan 29;2:36–43. doi: 10.1109/OJEMB.2021.3055424 (PMC8901008; doi:10.1109/OJEMB.2021.3055424)
Supplement: Three supplementary materials are attached to the submitted manuscript. First, we offer the detailed process of the DQNalign in Supplementary material S1. Then, the additional figures and tables are listed in the Supplementary material S2. Finally, the alignment results of the DQNalign are attached  [file ojemb-3055424-mm.zip › OJEMB-3055424-MM/10022021082020_DQNalignOJEMB20210126SupplementaryS3/Supplementary S3/HEV_DDDQN/result20200712173946_0_4.txt]

DQNalign Project v1.0
Pairwise alignment algorithm with deep reinforcement learning based heuristic alignment agent
Sequence 1 : HEV_0, length : 7207
Sequence 2 : HEV_4, length : 7143

Alignment results:
Exact matches: 6912
Gaps: 0

Query 51            GCTCCTGGCATCACTACTGCTATTGAGCAGGCTGCTCTAGCAGCGGCCAACTCTGCCCTG
                    ||||||||||||||||||||||||||||||||||||||||||||||||||||||||||||
Sbjct 0             GCTCCTGGCATCACTACTGCTATTGAGCAGGCTGCTCTAGCAGCGGCCAACTCTGCCCTG

Query 111           GCGAATGCTGTGGTAGTTAGGCCTTTTCTCTCTCACCAGCAGATTGAGATCCTCATTAAC
                    |||||||||||||||||| |||||||||||||||||||||||||||||||||||||||||
Sbjct 60            GCGAATGCTGTGGTAGTTCGGCCTTTTCTCTCTCACCAGCAGATTGAGATCCTCATTAAC

Query 171           CTAATGCAACCTCGCCAGCTTGTTTTCCGCCCCGAGGTTTTCTGGAATCATCCCATCCAG
                    ||||||||||| ||||||||||||||||||||||||||||||||||||||||||||||||
Sbjct 120           CTAATGCAACCCCGCCAGCTTGTTTTCCGCCCCGAGGTTTTCTGGAATCATCCCATCCAG

Query 231           CGTGTCATCCATAACGAGCTGGAGCTTTACTGCCGCGCCCGCTCCGGCCGCTGTCTTGAA
                    |||||||||||||||||||||||||||||||| ||||| |||||||||||||||||||||
Sbjct 180           CGTGTCATCCATAACGAGCTGGAGCTTTACTGTCGCGCTCGCTCCGGCCGCTGTCTTGAA

Query 291           ATTGGCGCCCATCCCCGCTCAATAAATGATAATCCTAATGTGGTCCACCGCTGCTTCCTC
                    ||||| ||||||||||||||||||||||||||||||||||||||||||||||||||||||
Sbjct 240           ATTGGTGCCCATCCCCGCTCAATAAATGATAATCCTAATGTGGTCCACCGCTGCTTCCTC

Query 351           CGCCCTGTTGGGCGTGATGTTCAGCGCTGGTATACTGCTCCCACTCGCGGGCCGGCTGCT
                    || ||||| ||||||||||| ||||||||||||||||||||||||||||||||||| |||
Sbjct 300           CGTCCTGTCGGGCGTGATGTCCAGCGCTGGTATACTGCTCCCACTCGCGGGCCGGCCGCT

Query 411           AATTGCCGGCGTTCCGCGCTGCGCGGGCTTCCCGCTGCTGACCGCACTTACTGCCTCGAC
                    |||||||||||||||||||||||||||||||||||||||||||||||||||||| |||||
Sbjct 360           AATTGCCGGCGTTCCGCGCTGCGCGGGCTTCCCGCTGCTGACCGCACTTACTGCTTCGAC

Query 471           GGGTTTTCTGGCTGTAACTTTCCCGCCGAGACTGGCATCGCCCTCTACTCCCTTCATGAT
                    ||||||||||| |||| ||| ||||||||||| |||||||||||||||||||| ||||||
Sbjct 420           GGGTTTTCTGGTTGTAGCTTCCCCGCCGAGACGGGCATCGCCCTCTACTCCCTCCATGAT

Query 531           ATGTCACCATCTGATGTCGCCGAGGCCATGTTCCGCCATGGTATGACGCGGCTCTATGCC
                    ||||||||||||||||||||||||||||||||||||||||| ||||||||||| ||||| 
Sbjct 480           ATGTCACCATCTGATGTCGCCGAGGCCATGTTCCGCCATGGCATGACGCGGCTTTATGCT

Query 591           GCCCTCCATCTTCCGCCTGAGGTCCTGCTGCCCCCTGGCACATATCGCACCGCATCGTAT
                    |||||||| ||||||||||||||| |||||||||||||||||||||||||||| ||||||
Sbjct 540           GCCCTCCACCTTCCGCCTGAGGTCTTGCTGCCCCCTGGCACATATCGCACCGCTTCGTAT

Query 651           TTGCTAATTCATGACGGTAGGCGCGTTGTGGTGACGTATGAGGGTGATACTAGTGCTGGT
                     |||| ||||||||||| ||||||||||||||||||||||||||||||||||| ||||||
Sbjct 600           CTGCTGATTCATGACGGCAGGCGCGTTGTGGTGACGTATGAGGGTGATACTAGCGCTGGT

Query 711           TACAACCACGATGTCTCCAACTTGCGCTCCTGGATTAGAACCACCAAGGTTACCGGAGAC
                    || |||||||||||||||||| |||||||||||||||||||||||||||| || || |||
Sbjct 660           TATAACCACGATGTCTCCAACCTGCGCTCCTGGATTAGAACCACCAAGGTCACTGGGGAC

Query 771           CATCCCCTCGTTATCGAGCGGGTTAGGGCCATTGGCTGCCACTTTGTTCTCTTGCTCACG
                    || |||||||||||||||||||| ||||||||||||||||||||||||||||||||||||
Sbjct 720           CACCCCCTCGTTATCGAGCGGGTCAGGGCCATTGGCTGCCACTTTGTTCTCTTGCTCACG

Query 831           GCAGCCCCGGAGCCATCACCTATGCCTTATGTTCCTTACCCCCGGTCTACCGAGGTCTAT
                    |||||||||||||||||||||||||||||||| |||||||||||||| ||||||||||||
Sbjct 780           GCAGCCCCGGAGCCATCACCTATGCCTTATGTCCCTTACCCCCGGTCCACCGAGGTCTAT

Query 891           GTCCGATCGATCTTCGGCCCGGGTGGCACCCCTTCCTTATTCCCAACCTCATGCTCCACT
                    |||||||||||||||||||||||||| ||||| || ||||||||||||||||||||||||
Sbjct 840           GTCCGATCGATCTTCGGCCCGGGTGGTACCCCCTCTTTATTCCCAACCTCATGCTCCACT

Query 951           AAGTCGACCTTCCATGCTGTCCCTGCCCATATTTGGGACCGTCTTATGCTGTTCGGGGCC
                    |||||||||||||||||||||||||||||||| ||||||||||||||| |||||||||||
Sbjct 900           AAGTCGACCTTCCATGCTGTCCCTGCCCATATCTGGGACCGTCTTATGTTGTTCGGGGCC

Query 1011          ACCTTGGATGACCAAGCCTTTTGCTGCTCCCGTTTAATGACCTACCTTCGCGGCATTAGC
                    |||||||| ||||||||||||||||||||||| |||||||||||||||||||||||||||
Sbjct 960           ACCTTGGACGACCAAGCCTTTTGCTGCTCCCGCTTAATGACCTACCTTCGCGGCATTAGC

Query 1071          TACAAGGTCACTGTTGGTACCCTTGTGGCTAATGAAGGCTGGAATGCCTCTGAGGACGCC
                    ||||||||||||||||||||||||||||| ||||| ||||||||||||||||||||||||
Sbjct 1020          TACAAGGTCACTGTTGGTACCCTTGTGGCCAATGAGGGCTGGAATGCCTCTGAGGACGCC

Query 1131          CTCACAGCTGTTATCACTGCCGCCTACCTTACCATTTGCCACCAGCGGTATCTCCGCACC
                    ||||||||||| |||||||||||||||||||||||||||||||||||||| |||||||||
Sbjct 1080          CTCACAGCTGTCATCACTGCCGCCTACCTTACCATTTGCCACCAGCGGTACCTCCGCACC

Query 1191          CAGGCTATATCCAAGGGGATGCGTCGTCTGGAACGGGAGCATGCCCAGAAGTTTATAACA
                    ||||||||||||||||||||||||||||||||||||||||| ||||||||||||||||||
Sbjct 1140          CAGGCTATATCCAAGGGGATGCGTCGTCTGGAACGGGAGCACGCCCAGAAGTTTATAACA

Query 1251          CGCCTCTACAGCTGGCTCTTCGAGAAGTCCGGCCGTGATTACATCCCTGGCCGTCAGTTG
                    || |||||||||||||||||||||||||||||||||||||||||||| ||||||||||||
Sbjct 1200          CGTCTCTACAGCTGGCTCTTCGAGAAGTCCGGCCGTGATTACATCCCCGGCCGTCAGTTG

Query 1311          GAGTTCTACGCCCAGTGCAGGCGCTGGCTCTCCGCCGGCTTTCATCTTGATCCACGGGTG
                    ||||||||||||||||| |||||||||||||| ||||||||||||||||| |||||||||
Sbjct 1260          GAGTTCTACGCCCAGTGTAGGCGCTGGCTCTCGGCCGGCTTTCATCTTGACCCACGGGTG

Query 1371          TTGGTTTTTGACGAGTCGGCCCCCTGCCATTGTAGGACCGCGATCCGTAAGGCGCTCTCA
                    ||||||||||||||||||||||||||||| |||||||||||||| |||||||||||||||
Sbjct 1320          TTGGTTTTTGACGAGTCGGCCCCCTGCCACTGTAGGACCGCGATTCGTAAGGCGCTCTCA

Query 1431          AAGTTTTGCTGCTTCATGAAGTGGCTTGGTCAGGAGTGCACCTGCTTCCTTCAGCCTGCA
                    |||||||||||||| ||||||||||||||||||||||||||||| ||||||||||| |||
Sbjct 1380          AAGTTTTGCTGCTTTATGAAGTGGCTTGGTCAGGAGTGCACCTGTTTCCTTCAGCCCGCA

Query 1491          GAAGGCGCCGTCGGCGACCAGGGTCATGATAATGAAGCCTATGAGGGGTCCGATGTTGAC
                    ||||||| |||||||||||||||||||||||| |||||||||||||||||||||||||||
Sbjct 1440          GAAGGCGTCGTCGGCGACCAGGGTCATGATAACGAAGCCTATGAGGGGTCCGATGTTGAC

Query 1551          CCTGCTGAGTCCGCCATTAGTGACATATCTGGGTCCTATGTCGTCCCTGGCACTGCCCTC
                    |||||||| |||||||||||||||||||||||||||||||||||||||||| ||||||||
Sbjct 1500          CCTGCTGAATCCGCCATTAGTGACATATCTGGGTCCTATGTCGTCCCTGGCGCTGCCCTC

Query 1611          CAACCGCTCTACCAGGCCCTCGATCTCCCCGCTGAGATTGTGGCTCGCGCGGGCCGGCTG
                    ||||||||||||||||||||||||||||||||||||||||||||||||||||||||||||
Sbjct 1560          CAACCGCTCTACCAGGCCCTCGATCTCCCCGCTGAGATTGTGGCTCGCGCGGGCCGGCTG

Query 1671          ACCGCCACAGTAAAGGTCTCCCAGGTCGATGGGCGGATCGATTGCGAGACCCTTCTTGGT
                    ||||||||||||||||||||||||||||||||||||||||||||||||||||| ||||||
Sbjct 1620          ACCGCCACAGTAAAGGTCTCCCAGGTCGATGGGCGGATCGATTGCGAGACCCTCCTTGGT

Query 1731          AACAAAACCTTTCGCACGTCGTTCGTTGACGGGGCGGTCTTAGAGACCAATGGCCCAGAG
                    ||||||||||| |||||||||||||||||||| |||||| |||||||||| |||||||| 
Sbjct 1680          AACAAAACCTTCCGCACGTCGTTCGTTGACGGCGCGGTCCTAGAGACCAACGGCCCAGAA

Query 1791          CGCCACAATCTCTCCTTCGATGCCAGTCAGAGCACTATGGCCGCTGGCCCTTTCAGTCTC
                    ||||| ||||||||||||||||||||||||||||||||||||||||||||||||||||||
Sbjct 1740          CGCCATAATCTCTCCTTCGATGCCAGTCAGAGCACTATGGCCGCTGGCCCTTTCAGTCTC

Query 1851          ACCTATGCCGCCTCTGCAGCTGGGCTGGAGGTGCGCTATGTTGCTGCCGGGCTTGACCAT
                    ||||| ||||||||||||||||||||||||||||||||||||||||||||||||||||||
Sbjct 1800          ACCTACGCCGCCTCTGCAGCTGGGCTGGAGGTGCGCTATGTTGCTGCCGGGCTTGACCAT

Query 1911          CGGGCGGTTTTTGCCCCCGGTGTTTCACCCCGGTCAGCCCCCGGCGAGGTTACCGCCTTC
                    ||||||||||||||||||||||||||||||||||||||||||||||||||||| ||||||
Sbjct 1860          CGGGCGGTTTTTGCCCCCGGTGTTTCACCCCGGTCAGCCCCCGGCGAGGTTACTGCCTTC

Query 1971          TGCTCTGCCCTATACAGGTTTAACCGTGAGGCCCAGCGCCATTCGCTGATCGGTAACTTA
                    |||||||||||||||||||| |||||||||||||||||||||||||| | ||||||| ||
Sbjct 1920          TGCTCTGCCCTATACAGGTTCAACCGTGAGGCCCAGCGCCATTCGCTAACCGGTAACCTA

Query 2031          TGGTTCCATCCTGAGGGACTCATTGGCCTCTTCGCCCCGTTTTCGCCCGGGCATGTTTGG
                    |||||||| |||||||| || |||||||||||||||||||||||||||||||||||||||
Sbjct 1980          TGGTTCCACCCTGAGGGGCTTATTGGCCTCTTCGCCCCGTTTTCGCCCGGGCATGTTTGG

Query 2091          GAGTCGGCTAATCCATTCTGTGGCGAGAGCACACTTTACACCCGTACTTGGTCGGAGGTT
                    ||||||||||||||||||||||||||||| ||||||||||||||||||||||||||||||
Sbjct 2040          GAGTCGGCTAATCCATTCTGTGGCGAGAGTACACTTTACACCCGTACTTGGTCGGAGGTT

Query 2151          GATGCCGTCTCTAGTCCAGCCCGGCCTGACTTAGGTTTTATGTCTGAGCCTTCTATACCT
                    |||||||||||||||||||||||||| ||||||||||||||||||||||| |||||| ||
Sbjct 2100          GATGCCGTCTCTAGTCCAGCCCGGCCCGACTTAGGTTTTATGTCTGAGCCCTCTATATCT

Query 2211          AGTAGGGCCGCCACGCCTACCCTGGCGGCCCCTCTACCCCCCCCTGCACCGGACCCTTCC
                    ||||||||||||||||| ||||||||||||||||||||  ||||||||||||||| ||| 
Sbjct 2160          AGTAGGGCCGCCACGCCCACCCTGGCGGCCCCTCTACCTTCCCCTGCACCGGACCTTTCT

Query 2271          CCCCCTCCCTCTGCCCCGGCGCTTGCTGAGCCGGCTTCTGGCGCTACCGCCGGGGCCCCG
                     ||||||||||||||||||||| || ||||||||| ||||||||||||||||||||||||
Sbjct 2220          ACCCCTCCCTCTGCCCCGGCGCCTGATGAGCCGGCCTCTGGCGCTACCGCCGGGGCCCCG

Query 2331          GCCATAACTCACCAGACGGCCCGGCACCGCCGCCTGCTCTTCACCTACCCGGATGGCTCT
                    |||||||| |||||| ||||||||||||||||||||||||| ||||||||||||||||||
Sbjct 2280          GCCATAACCCACCAGGCGGCCCGGCACCGCCGCCTGCTCTTTACCTACCCGGATGGCTCT

Query 2391          AAGGTATTCGCCGGCTCGCTGTTCGAGTCGACATGCACGTGGCTCGTTAACGCGTCTAAT
                    ||||||||||||||||||||||||||||||||||| ||||||||||||||||||||||||
Sbjct 2340          AAGGTATTCGCCGGCTCGCTGTTCGAGTCGACATGTACGTGGCTCGTTAACGCGTCTAAT

Query 2451          GTTGACCACCGCCCTGGCGGCGGGCTTTGCCATGCATTTTACCAAAGGTACCCCGCCTCC
                    | ||||||||||||||| ||||||||||||||||||||||||||||||||||||||||| 
Sbjct 2400          GCTGACCACCGCCCTGGTGGCGGGCTTTGCCATGCATTTTACCAAAGGTACCCCGCCTCT

Query 2511          TTTGATGCTGCCTCTTTTGTGATGCGCGACGGCGCGGCCGCGTACACACTAACCCCCCGG
                    ||||||||||||||||| ||||||||||||||||||||||||||||||||||||||||||
Sbjct 2460          TTTGATGCTGCCTCTTTCGTGATGCGCGACGGCGCGGCCGCGTACACACTAACCCCCCGG

Query 2571          CCAATAATTCACGCTGTCGCCCCTGATTATAGGTTGGAACATAACCCAAAGAGGCTTGAG
                    |||||||| |||||||||||||||||||||||||||||||||||||||||||||||||||
Sbjct 2520          CCAATAATCCACGCTGTCGCCCCTGATTATAGGTTGGAACATAACCCAAAGAGGCTTGAG

Query 2631          GCTGCTTATCGGGAAACTTGCTCCCGCCTCGGCACCGCTGCATACCCGCTCCTCGGGACC
                    |||||||||||||| ||||| ||||||||||| |||||||||||||||||||||||||||
Sbjct 2580          GCTGCTTATCGGGAGACTTGTTCCCGCCTCGGTACCGCTGCATACCCGCTCCTCGGGACC

Query 2691          GGCATATACCAGGTGCCGATCGGCCCCAGTTTTGACGCCTGGGAGCGGAACCACCGCCCC
                    ||||||||||||||||||||||||||||||||||||||||||||||||||||||||||||
Sbjct 2640          GGCATATACCAGGTGCCGATCGGCCCCAGTTTTGACGCCTGGGAGCGGAACCACCGCCCC

Query 2751          GGGGATGAGTTGTACCTTCCTGAGCTTGCTGCCAGATGGTTTGAGGCCAATAGGCCGACC
                    ||||||||||||||||| ||||||||||||||||||||||||||||||||||||||||||
Sbjct 2700          GGGGATGAGTTGTACCTCCCTGAGCTTGCTGCCAGATGGTTTGAGGCCAATAGGCCGACC

Query 2811          CGCCCGACTCTCACTATAACTGAGGATGTTGCACGGACAGCGAATCTGGCCATCGAGCTT
                    |||||  |||||||||||||||||||||||||||||||||||||||||||||||||||||
Sbjct 2760          CGCCCAGCTCTCACTATAACTGAGGATGTTGCACGGACAGCGAATCTGGCCATCGAGCTT

Query 2871          GACTCAGCCACAGATGTCGGCCGGGCCTGTGCCGGCTGTCGGGTCACCCCCGGCGTTGTT
                    |||||||||||||||||||||||||||||||| |||||||||||||| ||||||||||||
Sbjct 2820          GACTCAGCCACAGATGTCGGCCGGGCCTGTGCTGGCTGTCGGGTCACTCCCGGCGTTGTT

Query 2931          CAGTACCAGTTTACTGCAGGTGTGCCTGGATCCGGCAAGTCCCGCTCTATCACCCAAGCC
                    |||||||||||||| |||||||||||||||||||||||||||||||||||||||||||||
Sbjct 2880          CAGTACCAGTTTACCGCAGGTGTGCCTGGATCCGGCAAGTCCCGCTCTATCACCCAAGCC

Query 2991          GATGTGGACGTTGTCGTGGTCCCGACGCGTGAGTTGCGTAATGCCTGGCGCCGTCGCGGC
                    ||||||||||||||||||||||||||||||||||||||||||||||||||||||||||||
Sbjct 2940          GATGTGGACGTTGTCGTGGTCCCGACGCGTGAGTTGCGTAATGCCTGGCGCCGTCGCGGC

Query 3051          TTTGCTGCTTTTACCCCGCATACTGCCGCCAGAGTCACCCAGGGGCGCCGGGTTGTCATT
                    ||||||||||| ||||||||||||||||||||||||||||||||||||||||||||||||
Sbjct 3000          TTTGCTGCTTTCACCCCGCATACTGCCGCCAGAGTCACCCAGGGGCGCCGGGTTGTCATT

Query 3111          GATGAGGCTCCATCCCTCCCCCCTCACCTGCTGCTGCTCCACATGCAGCGGGCCGCCACC
                    ||||||||||||||||||||||||||||||||||||||||||||||||||||||||||||
Sbjct 3060          GATGAGGCTCCATCCCTCCCCCCTCACCTGCTGCTGCTCCACATGCAGCGGGCCGCCACC

Query 3171          GTCCACCTTCTTGGCGACCCGAACCAGATCCCAGCCATCGACTTTGAGCACGCTGGGCTC
                    || ||||| ||||||||||||||||| |||||||||||||||||||||||||||||||||
Sbjct 3120          GTTCACCTCCTTGGCGACCCGAACCAAATCCCAGCCATCGACTTTGAGCACGCTGGGCTC

Query 3231          GTCCCCGCCATCAGGCCCGACTTAGGCCCCACCTCCTGGTGGCATGTTACCCATCGCTGG
                    ||||||||||||||||| ||||||| ||| || |||||||||||||||||||||||||| 
Sbjct 3180          GTCCCCGCCATCAGGCCTGACTTAGCCCCTACTTCCTGGTGGCATGTTACCCATCGCTGC

Query 3291          CCTGCGGATGTATGCGAGCTCATCCGTGGTGCATACCCCATGATCCAGACCACTAGCCGG
                    ||||||||||| || ||||| |||||||||||||||||||||||||||||||||||||||
Sbjct 3240          CCTGCGGATGTGTGTGAGCTGATCCGTGGTGCATACCCCATGATCCAGACCACTAGCCGG

Query 3351          GTTCTCCGTTCGTTGTTCTGGGGTGAGCCTGCCGTCGGGCAGAAACTAGTGTTCACCCAG
                    || |||||||| ||||||||||||||||||||||||||||||||||||||||||||||||
Sbjct 3300          GTCCTCCGTTCATTGTTCTGGGGTGAGCCTGCCGTCGGGCAGAAACTAGTGTTCACCCAG

Query 3411          GCGGCCAAGCCCGCCAACCCCGGCTCAGTGACGGTCCACGAGGCGCAGGGCGCTACCTAC
                    ||||||||| ||||||||||||||||||||||||||||||||||||||||||||||||||
Sbjct 3360          GCGGCCAAGGCCGCCAACCCCGGCTCAGTGACGGTCCACGAGGCGCAGGGCGCTACCTAC

Query 3471          ACGGAGACCACTATTATTGCCACAGCAGATGCCCGGGGCCTTATTCAGTCGTCTCGGGCT
                    ||||||||||||||||||||||| ||||||||||||||||||||||||||||| ||||||
Sbjct 3420          ACGGAGACCACTATTATTGCCACGGCAGATGCCCGGGGCCTTATTCAGTCGTCACGGGCT

Query 3531          CATGCCATTGTTGCTCTGACGCGCCACACTGAGAAGTGCGTCATCATTGACGCACCAGGC
                    |||||||| |||||||||||||||||||||||||||||||||||||||||||||||||||
Sbjct 3480          CATGCCATCGTTGCTCTGACGCGCCACACTGAGAAGTGCGTCATCATTGACGCACCAGGC

Query 3591          CTGCTTCGCGAGGTGGGCATCTCCGATGCAATCGTTAATAACTTTTTCCTCGCTGGTGGC
                    ||||||||||||||||||||||||||||||||||||||||||||||| ||||||||||||
Sbjct 3540          CTGCTTCGCGAGGTGGGCATCTCCGATGCAATCGTTAATAACTTTTTTCTCGCTGGTGGC

Query 3651          GAAATTGGTCACCAGCGCCCATCAGTTATTCCCCGTGGCAACCCTGACGCCAATGTTGAC
                    ||||||||||||||||||||||| ||||||||||||||||||||||||||||||||||||
Sbjct 3600          GAAATTGGTCACCAGCGCCCATCTGTTATTCCCCGTGGCAACCCTGACGCCAATGTTGAC

Query 3711          ACCCTGGCTGCCTTCCCGCCGTCTTGCCAGATTAGTGCCTTCCATCAGTTGGCTGAGGAG
                    ||||||||||||||||||||||||||||||||||||||||||||||||||||||||||||
Sbjct 3660          ACCCTGGCTGCCTTCCCGCCGTCTTGCCAGATTAGTGCCTTCCATCAGTTGGCTGAGGAG

Query 3771          CTTGGCCACAGACCTGTCCCTGTTGCAGCTGTTCTACCACCCTGCCCCGAGCTCGAACAG
                    ||||||||||||||||  ||||||||||||||||||||||||||||| ||||||||||||
Sbjct 3720          CTTGGCCACAGACCTGCTCCTGTTGCAGCTGTTCTACCACCCTGCCCTGAGCTCGAACAG

Query 3831          GGCCTTCTCTACCTGCCCCAGGAGCTCACCACCTGTGATAGTGTCGTAACATTTGAATTA
                    ||||| ||||||||||||||||||||||||||||||||||||||||||||||||||||||
Sbjct 3780          GGCCTCCTCTACCTGCCCCAGGAGCTCACCACCTGTGATAGTGTCGTAACATTTGAATTA

Query 3891          ACAGACATTGTGCACTGCCGCATGGCCGCCCCGAGCCAGCGCAAGGCCGTGCTGTCCACA
                    |||||||||||||||||||||||||| ||||| |||||||||||||||||||||||||||
Sbjct 3840          ACAGACATTGTGCACTGCCGCATGGCTGCCCCAAGCCAGCGCAAGGCCGTGCTGTCCACA

Query 3951          CTCGTGGGCCGCTACGGCGGTCGCACAAAGCTCTACAATGCTTCCCACTCTGATGTTCGC
                    || ||||||||||||||| |||||||||||||||||||||||||||||||||||||||||
Sbjct 3900          CTTGTGGGCCGCTACGGCCGTCGCACAAAGCTCTACAATGCTTCCCACTCTGATGTTCGC

Query 4011          GACTCTCTCGCCCGTTTTATCCCGGCCATTGGCCCCGTACAGGTTACAACTTGTGAATTG
                    ||||||||||||||||||||||||||||||||||||||||||||||||||||||||||||
Sbjct 3960          GACTCTCTCGCCCGTTTTATCCCGGCCATTGGCCCCGTACAGGTTACAACTTGTGAATTG

Query 4071          TACGAGCTAGTGGAGGCCATGGTCGAGAAGGGCCAGGATGGCTCCGCCGTCCTTGAGCTT
                    || |||||||||||||||||||||||||||||||||||||||||||||||||||||||| 
Sbjct 4020          TATGAGCTAGTGGAGGCCATGGTCGAGAAGGGCCAGGATGGCTCCGCCGTCCTTGAGCTC

Query 4131          GATCTTTGCAACCGTGACGTGTCCAGGATCACCTTCTTCCAGAAAGATTGTAACAAGTTC
                    || ||||||||||| |||||||||||||||||||||||||||||||||||||||||||||
Sbjct 4080          GACCTTTGCAACCGCGACGTGTCCAGGATCACCTTCTTCCAGAAAGATTGTAACAAGTTC

Query 4191          ACCACAGGTGAGACCATTGCCCATGGTAAAGTGGGCCAGGGCATCTCGGCCTGGAGCAAG
                    ||||||||||||||||||||||||||||||||||||||||||||||||||||||||||||
Sbjct 4140          ACCACAGGTGAGACCATTGCCCATGGTAAAGTGGGCCAGGGCATCTCGGCCTGGAGCAAG

Query 4251          ACCTTCTGCGCCCTCTTTGGCCCTTGGTTCCGCGCTATTGAGAAGGCTATTCTGGCCCTG
                    |||||||| ||||||||||||||||||||||| |||||||||||||||||||||||||||
Sbjct 4200          ACCTTCTGTGCCCTCTTTGGCCCTTGGTTCCGTGCTATTGAGAAGGCTATTCTGGCCCTG

Query 4311          CTCCCTCAGGGTGTGTTTTACGGTGATGCCTTTGATGACACCGTCTTCTCGGCGGCTGTG
                    |||||||||||||||||||||||||||||||||||||| |||||||| ||||||||||||
Sbjct 4260          CTCCCTCAGGGTGTGTTTTACGGTGATGCCTTTGATGATACCGTCTTTTCGGCGGCTGTG

Query 4371          GCCGCAGCAAAGGCATCCATGGTGTTTGAGAATGACTTTTCTGAGTTTGACTCCACCCAG
                    || ||||||||||||||||||||||||||||||||||| |||||||||||||||||||||
Sbjct 4320          GCTGCAGCAAAGGCATCCATGGTGTTTGAGAATGACTTCTCTGAGTTTGACTCCACCCAG

Query 4431          AATAACTTTTCTCTGGGTCTAGAGTGTGCTATTATGGAGGAGTGTGGGATGCCGCAGTGG
                    |||||||| |||||||| || ||||||||||||||||||||||||||||||||||| |||
Sbjct 4380          AATAACTTCTCTCTGGGCCTGGAGTGTGCTATTATGGAGGAGTGTGGGATGCCGCAATGG

Query 4491          CTCATCCGCCTGTATCACCTTATAAGGTCTGCGTGGATCTTGCAGGCCCCGAAGGAGTCT
                    || |||||| ||||||||||||||||||||||||||||  ||||||| ||||||||||||
Sbjct 4440          CTTATCCGCTTGTATCACCTTATAAGGTCTGCGTGGATTCTGCAGGCTCCGAAGGAGTCT

Query 4551          CTGCGAGGGTTTTGGAAGAAACACTCCGGTGAGCCCGGCACTCTTCTATGGAATACTGTC
                    |||||||||||||||||||||||||| |||||||||||||||||||||||||| ||||| 
Sbjct 4500          CTGCGAGGGTTTTGGAAGAAACACTCTGGTGAGCCCGGCACTCTTCTATGGAACACTGTT

Query 4611          TGGAATATGGCCGTTATTACCCACTGTTATGACTTCCGCGATTTTCAGGTGGCTGCCTTT
                    |||||||||||||| ||||||||||||||||||||||||||||| |||||||||||||||
Sbjct 4560          TGGAATATGGCCGTCATTACCCACTGTTATGACTTCCGCGATTTGCAGGTGGCTGCCTTT

Query 4671          AAAGGTGATGATTCGATAGTGCTTTGCAGTGAGTATCGTCAGAGTCCAGGAGCTGCTGTC
                    |||||||||||||||||||||||||||||||||||||||||||| |||||||||||||||
Sbjct 4620          AAAGGTGATGATTCGATAGTGCTTTGCAGTGAGTATCGTCAGAGCCCAGGAGCTGCTGTC

Query 4731          CTGATCGCCGGCTGTGGCTTGAAGTTGAAGGTAGATTTCCGCCCGATCGGTTTGTATGCA
                    |||||||||||||||||||||||| ||||||| |||||||||||||||||||||||||||
Sbjct 4680          CTGATCGCCGGCTGTGGCTTGAAGCTGAAGGTGGATTTCCGCCCGATCGGTTTGTATGCA

Query 4791          GGTGTTGTGGTGGCCCCCGGCCTTGGCGCGCTCCCTGATGTTGTGCGCTTCGCCGGCCGG
                    |||||||||||||||||||||||||||||||| |||||||||||||||||||||||||||
Sbjct 4740          GGTGTTGTGGTGGCCCCCGGCCTTGGCGCGCTTCCTGATGTTGTGCGCTTCGCCGGCCGG

Query 4851          CTTACCGAGAAGAATTGGGGCCCTGGCCCTGAGCGGGCGGAGCAGCTCCGCCTCGCTGTT
                    ||||||||||||||||||||||||||||||||||||||||||||||||||||||||||| 
Sbjct 4800          CTTACCGAGAAGAATTGGGGCCCTGGCCCTGAGCGGGCGGAGCAGCTCCGCCTCGCTGTC

Query 4911          AGTGATTTCCTCCGCAAGCTCACGAATGTAGCTCAGATGTGTGTGGATGTTGTTTCCCGT
                    ||||||||||||||||||||||||||||||||||||||||||||||||||||||||||||
Sbjct 4860          AGTGATTTCCTCCGCAAGCTCACGAATGTAGCTCAGATGTGTGTGGATGTTGTTTCCCGT

Query 4971          GTTTATGGGGTTTCCCCTGGACTCGTTCATAACCTGATTGGCATGCTACAGGCTGTTGCT
                    || ||||||||||||||||| |||||||||||||||||||||||||||||||||||||||
Sbjct 4920          GTCTATGGGGTTTCCCCTGGGCTCGTTCATAACCTGATTGGCATGCTACAGGCTGTTGCT

Query 5031          GATGGCAAGGCACATTTCACTGAGTCAGTAAAACCAGTGCTCGACTTGACAAATTCAATC
                    |||||||||||||||||||| |||||||||||||||||||| ||| ||||||||||||| 
Sbjct 4980          GATGGCAAGGCACATTTCACCGAGTCAGTAAAACCAGTGCTTGACCTGACAAATTCAATT

Query 5091          TTGTGTCGGGTGGAATGAATAACATGTCTTTTGCTGCGCCCATGGGTTCGCGACCATGCG
                     |||||||||||||||||||||||||||||||||||||||||||||||||||||||||||
Sbjct 5040          CTGTGTCGGGTGGAATGAATAACATGTCTTTTGCTGCGCCCATGGGTTCGCGACCATGCG

Query 5151          CCCTCGGCCTATTTTGTTGCTGCTCCTCATGTTTTTGCCTATGCTGCCCGCGCCACCGCC
                    ||||||||||||||||||||||||||||||||||||||||||||||||||||||||||||
Sbjct 5100          CCCTCGGCCTATTTTGTTGCTGCTCCTCATGTTTTTGCCTATGCTGCCCGCGCCACCGCC

Query 5211          CGGTCAGCCGTCTGGCCGCCGTCGTGGGCGGCGCAGCGGCGGTTCCGGCGGTGGTTTCTG
                    ||||||||||||||||||||||||||||||||||||||||||||||||||||||||||||
Sbjct 5160          CGGTCAGCCGTCTGGCCGCCGTCGTGGGCGGCGCAGCGGCGGTTCCGGCGGTGGTTTCTG

Query 5271          GGGTGACCGGGTTGATTCTCAGCCCTTCGCAATCCCCTATATTCATCCAACCAACCCCTT
                    ||||||||||||||||||||||||||||||||||||||||||||||||||||||||||||
Sbjct 5220          GGGTGACCGGGTTGATTCTCAGCCCTTCGCAATCCCCTATATTCATCCAACCAACCCCTT

Query 5331          CGCCCCCGATGTCACCGCTGCGGCCGGGGCTGGACCTCGTGTTCGCCAACCCGCCCGACC
                    ||||||||||||||||||||||||||||||||||||||||||||||||||||||||||||
Sbjct 5280          CGCCCCCGATGTCACCGCTGCGGCCGGGGCTGGACCTCGTGTTCGCCAACCCGCCCGACC

Query 5391          ACTCGGCTCCGCTTGGCGTGACCAGGCCCAGCGCCCCGCCGTTGCCTCACGTCGTAGACC
                    ||||||||||||||||||||||||||||||||||||||||| ||||||||||||||||||
Sbjct 5340          ACTCGGCTCCGCTTGGCGTGACCAGGCCCAGCGCCCCGCCGCTGCCTCACGTCGTAGACC

Query 5451          TACCACAGCTGGGGCCGCGCCGCTAACCGCGGTCGCTCCGGCCCATGACACCCCGCCAGT
                    | ||||||||||||||||||||||||||||||||||||||||||||||||||||||||||
Sbjct 5400          TGCCACAGCTGGGGCCGCGCCGCTAACCGCGGTCGCTCCGGCCCATGACACCCCGCCAGT

Query 5511          GCCTGATGTCGACTCCCGCGGCGCCATCTTGCGCCGGCAGTATAACCTATCAACATCTCC
                    ||| |||||||| |||||||||||||||||||||||||||||||||||||||||||||||
Sbjct 5460          GCCCGATGTCGATTCCCGCGGCGCCATCTTGCGCCGGCAGTATAACCTATCAACATCTCC

Query 5571          CCTTACCTCTTCCGTGGCCACCGGCACTAACCTGGTTCTTTATGCCGCCCCTCTTAGTCC
                    ||||||||||||||||||||||||||| ||||||||||||||||| || || ||||| ||
Sbjct 5520          CCTTACCTCTTCCGTGGCCACCGGCACCAACCTGGTTCTTTATGCTGCTCCCCTTAGCCC

Query 5631          GCTTTTACCCCTTCAGGACGGCACCAATACCCATATAATGGCCACGGAAGCTTCTAATTA
                     ||| ||||||||||||||||||| ||||| |||||||||||||||||||||||||||||
Sbjct 5580          ACTTCTACCCCTTCAGGACGGCACTAATACTCATATAATGGCCACGGAAGCTTCTAATTA

Query 5691          TGCCCAGTACCGGGTTGCCCGTGCCACAATCCGTTACCGCCCGCTGGTCCCCAATGCTGT
                    ||||||||||||||||||||||||||||||||||||||||||||| || ||||| |||||
Sbjct 5640          TGCCCAGTACCGGGTTGCCCGTGCCACAATCCGTTACCGCCCGCTTGTTCCCAACGCTGT

Query 5751          CGGCGGTTACGCCATCTCCATCTCATTCTGGCCACAGACCACCACCACCCCGACGTCCGT
                    ||||||||||||||| ||||||||||| ||||||||||||||||||||||||||||||||
Sbjct 5700          CGGCGGTTACGCCATTTCCATCTCATTTTGGCCACAGACCACCACCACCCCGACGTCCGT

Query 5811          TGATATGAATTCAATAACCTCGACGGATGTTCGTATTTTAGTCCAGCCCGGCATAGCCTC
                    |||||||||||||||||| |||||||||||||||||||||||||||||||||||||||||
Sbjct 5760          TGATATGAATTCAATAACTTCGACGGATGTTCGTATTTTAGTCCAGCCCGGCATAGCCTC

Query 5871          TGAGCTTGTGATCCCAAGTGAGCGCCTACACTATCGTAACCAAGGCTGGCGCTCCGTCGA
                    ||||||||||||||||||||||||||||||||||||||||||||| ||||||||||||||
Sbjct 5820          TGAGCTTGTGATCCCAAGTGAGCGCCTACACTATCGTAACCAAGGTTGGCGCTCCGTCGA

Query 5931          GACCTCTGGGGTGGCTGAGGAGGAGGCTACCTCTGGTCTTGTTATGCTTTGCATACATGG
                    |||||| |||||||||||||||||||||||||||||||||||||||||||||||||||||
Sbjct 5880          GACCTCCGGGGTGGCTGAGGAGGAGGCTACCTCTGGTCTTGTTATGCTTTGCATACATGG

Query 5991          CTCACTCGTAAATTCCTATACTAATACACCCTATACCGGTGCCCTCGGGCTGTTGGACTT
                    ||||| |||||||||||| ||||||||||| ||||||||||||||||||||| |||||||
Sbjct 5940          CTCACCCGTAAATTCCTACACTAATACACCTTATACCGGTGCCCTCGGGCTGCTGGACTT

Query 6051          TGCCCTTGAGCTTGAGTTTCGCAACCTTACCCCCGGTAACACCAATACGCGGGTCTCCCG
                    ||||||||||||||| ||||||||||| |||||||||||||| || ||||||||||||||
Sbjct 6000          TGCCCTTGAGCTTGAATTTCGCAACCTCACCCCCGGTAACACTAACACGCGGGTCTCCCG

Query 6111          TTATTCCAGCACTGCTCGCCACCGCCTTCGTCGCGGTGCGGACGGGACTGCCGAGCTCAC
                    ||||||||||||||||||||||||||||||||||||||||||||||||||||||||||||
Sbjct 6060          TTATTCCAGCACTGCTCGCCACCGCCTTCGTCGCGGTGCGGACGGGACTGCCGAGCTCAC

Query 6171          CACCACGGCTGCTACCCGCTTTATGAAGGACCTCTATTTTACTAGTACTAATGGTGTCGG
                    |||||||||||||||||| |||||||||||||||||||| |||||||| |||||||||||
Sbjct 6120          CACCACGGCTGCTACCCGTTTTATGAAGGACCTCTATTTCACTAGTACCAATGGTGTCGG

Query 6231          TGAGATCGGCCGCGGGATAGCCCTCACCCTGTTCAACCTTGCTGACACTCTGCTTGGCGG
                    ||||||||||||||||||||| ||||||||||||||||||||||||||||||||||| ||
Sbjct 6180          TGAGATCGGCCGCGGGATAGCTCTCACCCTGTTCAACCTTGCTGACACTCTGCTTGGTGG

Query 6291          CCTGCCGACAGAATTGATTTCGTCGGCTGGTGGCCAGCTGTTCTACTCCCGTCCCGTTGT
                    |||||||||||||||||||||||||||||||||||||||||||||||| |||||||| ||
Sbjct 6240          CCTGCCGACAGAATTGATTTCGTCGGCTGGTGGCCAGCTGTTCTACTCTCGTCCCGTCGT

Query 6351          CTCAGCCAATGGCGAGCCGACTGTTAAGTTGTATACATCTGTAGAGAATGCTCAGCAGGA
                    |||||||||||||||||||||||||||| |||||||||||||||||||||||||||||||
Sbjct 6300          CTCAGCCAATGGCGAGCCGACTGTTAAGCTGTATACATCTGTAGAGAATGCTCAGCAGGA

Query 6411          TAAGGGTATTGCAATCCCGCATGACATTGACCTCGGAGAATCTCGTGTGGTTATTCAGGA
                    |||||||||||||||||||||||||||||||||||| |||||||||||||||||||||||
Sbjct 6360          TAAGGGTATTGCAATCCCGCATGACATTGACCTCGGGGAATCTCGTGTGGTTATTCAGGA

Query 6471          TTATGATAACCAACATGAACAAGATCGGCCGACGCCTTCTCCAGCCCCATCGCGCCCTTT
                     |||||||||||||||||||| || |||||||||||||| ||||| ||||||||||||||
Sbjct 6420          CTATGATAACCAACATGAACAGGACCGGCCGACGCCTTCGCCAGCTCCATCGCGCCCTTT

Query 6531          CTCTGTCCTTCGAGCTAATGATGTGCTTTGGCTCTCTCTCACCGCTGCCGAGTATGACCA
                     |||||||||||||||||||||||||||||||||||||||||||||||||||||||||||
Sbjct 6480          TTCTGTCCTTCGAGCTAATGATGTGCTTTGGCTCTCTCTCACCGCTGCCGAGTATGACCA

Query 6591          GTCCACTTATGGCTCTTCGACTGGCCCAGTTTATGTTTCTGACTCTGTGACCTTGGTTAA
                     ||||||||||||||||||||||||||||||||||| |||||||||||||||||||||||
Sbjct 6540          ATCCACTTATGGCTCTTCGACTGGCCCAGTTTATGTCTCTGACTCTGTGACCTTGGTTAA

Query 6651          TGTTGCGACCGGCGCGCAGGCCGTTGCCCGGTCGCTCGATTGGACCAAGGTCACACTTGA
                    ||| ||||||||||||||||||||||||||||||||||||||||||||||||||||||||
Sbjct 6600          TGTCGCGACCGGCGCGCAGGCCGTTGCCCGGTCGCTCGATTGGACCAAGGTCACACTTGA

Query 6711          CGGTCGCCCCCTCTCCACCATCCAGCAGTACTCGAAGACCTTCTTTGTCCTGCCGCTCCG
                    ||| ||||||||||||||||||||||||||||||||||||||||||||||||||||||||
Sbjct 6660          CGGCCGCCCCCTCTCCACCATCCAGCAGTACTCGAAGACCTTCTTTGTCCTGCCGCTCCG

Query 6771          CGGTAAGCTCTCTTTCTGGGAGGCAGGCACAACTAAAGCCGGGTACCCTTATAATTATAA
                    ||||||||||||||||||||||||||||||||||||||||||||||||||||||||||||
Sbjct 6720          CGGTAAGCTCTCTTTCTGGGAGGCAGGCACAACTAAAGCCGGGTACCCTTATAATTATAA

Query 6831          CACCACTGCTAGCGACCAACTGCTTGTCGAGAATGCCGCCGGGCACCGGGTCGCTATTTC
                     ||||||||||||||||||||||| |||||||||||||||||||||||||| ||||||||
Sbjct 6780          TACCACTGCTAGCGACCAACTGCTCGTCGAGAATGCCGCCGGGCACCGGGTTGCTATTTC

Query 6891          CACTTACACCACTAGCCTGGGTGCTGGTCCCGTCTCCATTTCTGCGGTTGCCGTTTTAGC
                    ||||||||||||||||||||||||||| ||||| ||||||||||||||||| ||||||||
Sbjct 6840          CACTTACACCACTAGCCTGGGTGCTGGACCCGTTTCCATTTCTGCGGTTGCTGTTTTAGC

Query 6951          CCCCCACTCTGCGCTAGCATTGCTTGAGGATACCTTGGACTACCCTGCCCGCGCCCATAC
                    ||||||||||||||||||||||||||||||||||||||| ||||||||||||||||||||
Sbjct 6900          CCCCCACTCTGCGCTAGCATTGCTTGAGGATACCTTGGATTACCCTGCCCGCGCCCATAC

Query 7011          TTTTGATGATTTCTGCCCAGAGTGCCGCCCCCTTGGCCTTCAGGGCTGCGCTTTCCAGTC
                    ||||||||||||||||||||||||||||||||||||||| |||||||| |||||||||||
Sbjct 6960          TTTTGATGATTTCTGCCCAGAGTGCCGCCCCCTTGGCCTCCAGGGCTGTGCTTTCCAGTC

Query 7071          TACTGTCGCTGAGCTTCAGCGCCTTAAGATGAAGGTGGGTAAAACTCGGGAGTTGTAGTT
                    ||||||||||||||||||||| |||||||||||||||||||||||||||||||| |||||
Sbjct 7020          TACTGTCGCTGAGCTTCAGCGTCTTAAGATGAAGGTGGGTAAAACTCGGGAGTTATAGTT

Query 7131          TATTTGCTTGTGCCCCCCTTCTTTCTGTTGCTTATTTCTCATTTCTGCGTTCCGCGCTCC
                    |||||||||||||||||||||||||||||||||||||||| |||||||||||||||||||
Sbjct 7080          TATTTGCTTGTGCCCCCCTTCTTTCTGTTGCTTATTTCTCTTTTCTGCGTTCCGCGCTCC

Query 7191          CTG
                    |||
Sbjct 7140          CTG
