# Supplementary material for: Pairwise Heuristic Sequence Alignment Algorithm Based on Deep Reinforcement Learning
Source: IEEE Open J Eng Med Biol. 2021 Jan 29;2:36–43. doi: 10.1109/OJEMB.2021.3055424 (PMC8901008; doi:10.1109/OJEMB.2021.3055424)
Supplement: Three supplementary materials are attached to the submitted manuscript. First, we offer the detailed process of the DQNalign in Supplementary material S1. Then, the additional figures and tables are listed in the Supplementary material S2. Finally, the alignment results of the DQNalign are attached  [file ojemb-3055424-mm.zip › OJEMB-3055424-MM/10022021082020_DQNalignOJEMB20210126SupplementaryS3/Supplementary S3/HEV_DDDQN/result20200712173946_0_40.txt]

DQNalign Project v1.0
Pairwise alignment algorithm with deep reinforcement learning based heuristic alignment agent
Sequence 1 : HEV_0, length : 7207
Sequence 2 : HEV_40, length : 7251

Alignment results:
Exact matches: 4916
Gaps: 1231

Query 0             AGG--CAGACCACATATGTGGTCGATGCCATGGAGGCCCATCAG-TT-TATTAAGGCTCC
                    || --|  +++| +|| +++ | |||||     + | ++++|||-||-| ||  ||++||
Sbjct 156           AGATACTT---AT-TAA---CTTGATGCAGCCC-CGG----CAGCTTGTTTTCCGG--CC

Query 56            T--GGCA---T---CACTA-CTGCTA---TTGA-GC---AGGCTGCTCTAGCAGCGGCCA
                    |--||  ---|---  |+|-|++| |--- ++|-||---|+++| | |+|++|++ |+++
Sbjct 202           TGAGGTCCTGTGGAATC-ACC--CCATTCA--ACGCGTGA---TCCAC-A--A--TG---

Query 100           ACTCTGCCCTGG-CGAATGCTGT--GGTAGTTAGGC--CTTTTCTCTC-TCACCAGCAGA
                    +++ +|| +|| -|+| | ||||--||  +   | |--|++  || ||-| |   |+ |+
Sbjct 245           ---A-GCT-TGAAC-AGTACTGTCGGGCT-CGGGCCGGC--CGCTGTCTTGAAGTG-GG-

Query 154           TTGAGATCCTCATTAAC---C--T-AATGCAACCT-CGCCAGCTTGTT--TTCCGCCCCG
                    + ++|+++||||   ||---|--|-||++| ||  -|+||| | | ||-- |+||+|   
Sbjct 294           -C--G---CTCACCCACGTTCGATCAA--CGACAACC-CCAACGTCTTGCAT-CG-CTGT

Query 205           AGGTTTTCTGGAATCA---TCCCCCATCCAGCGTGTCA-------TCCATAACGAGCTGG
                       |||| + +|| ||---  || | +++| +||+ ||-------| |+++|| +||+++
Sbjct 343           T-TTTTTA-A-AACCAGTTGGCCGCG---AT-GT-CCAGCGGTGGTAC---ACC-GC---

Query 253           AGCTTTACTGCCGCGCCCGCTCCGGCCGCTGTC-TTGAAATT-----GG-C--GCC--C-
                    ++   ||++++++++||||+++|||||+|||  - +||| | -----||-|-- ||--|-
Sbjct 387           --TCCTA--------CCCG---CGGCC-CTGCAGC-GAACTGCCGCCGGTCAGCCCTTCG

Query 300           --A--TCCCCG-CTTCA-A--TAA-ATGATAATCC-TA-ATGTG--G-T--C----CACC
                    -- --|+||||-||   -|--  |-||+||++| |-| -| |+|-- -|-- ----||| 
Sbjct 433           TGGCCT-CCCGCCTGTTGACCGGACAT-AT--TGCTTTGACG-GTTTTTCCGGTTGCACA

Query 340           GCTGCTTCCTCCGCCCTGTTGGGCG--TGATGTTC-AG-CGCTGGTATACTG-CTCCCAC
                    ++| +||   |||||  |  |||+|--||+ + +|-  -| |+  |  |   -|| ++++
Sbjct 487           --TT-TT-TGCCGCCGAGACGGG-GATTG-C-C-CTCTACTC-ACTGCATGACCTT----

Query 395           TCGCGGGCCGGCTGCTAATTGCCGGCGTTCCGCGCTGCGCGGGCTTCCCGCTGCTGACCG
                    |++++|||| || |+++|+||  +|+ |   ||| |+ ||  ||  +| |+| +||||| 
Sbjct 533           T----GGCCTGCCG---A-TGTT-G-CTGAGGCGAT-GGCCCGCCA-CGG-TA-TGACCC

Query 455           CACT-TACTGCCTCGACGGGTTTTCTGGCTGTA--ACTTTCCCGCCGAGACTGGCA--TC
                      ||-||+++++|++++++|++++|+|||+   --|| +|+||  |  ||   || --||
Sbjct 579           GGCTGTA-----T------G----C-GGC-TCTCCACC-T-CCCTCCTGAGGTGCTGCTC

Query 510           GCCCTCTACTCCCTTCATGAT---A--T-GT--C-AC-CAT--CTGATGTCGCCGAGGCC
                    +||| ||  | ||+|+|| ||---|--|-||--|-||-|||-- |||||++|++|+| ||
Sbjct 619           -CCCCCTGGTACC-T-ATCATACCACCTCGTACCTACTCATCCATGATG--G--G-GACC

Query 558           ATGTT-CCGCCAT-GGTATGACGCGGC-TCTA-TGCC-GCCCTCC-ATCTTCC----GCC
                     ||  - +|  +|-  ||||| | || -||||-||+|-|  +| |-| | |  ---- ||
Sbjct 672           GTGCAGT-GAT-TACATATGAGGGGGATTCTAGTG-CTGGG-TACAACCATGATGTGTCC

Query 607           -TGAGGTCCTGCTGCCCCCTG-GCACATA-TCGCACCGCATCGTATT-TGCTAATTCATG
                    -|   |  |  ||| +++ | -||||+||-|+++++++ |  ||+| -|| | | +|+++
Sbjct 728           ATCTTGCGCGCCTGG---ATCCGCAC-TACT-------AAAGGT-TACTGGTGAC-C---

Query 664           ACGGTAGGCGCGTT-GTGGTGA-CGTA-TGAGGGTGATAC----T-A----GTGCTGGTT
                    |+++ +++|   | -    |||-||+|-|  ||| | |  ----|-|----|||||  ||
Sbjct 771           A---C---CCGCTGGTGATTGAGCG-AGTTCGGGCGGTGGGTTGTCATTTTGTGCTCCTT

Query 712           ACAACCAC-G-ATGTCTCCAA-C-TTG-C---GCTCCTGGATT-AGAACCACCAAGGTTA
                      |||  |-|-|+ +|| +||-|-| |-|---|| |   | | -| | ||+ + ++||| 
Sbjct 824           CTAACAGCTGCA-C-CTG-AACCATCGCCAATGCCCTATGTTCCATANCC-T-C--GTTC

Query 763           C-CGGA-G-ACCATCCCCTCGTTATCGAGCGGGTTAGGGCCAT-TGGCTG-CCACTT---
                    |-| ||-|- + |++++++||||  +|  |   || || ||  -||| | -|||++|---
Sbjct 877           CACTGAGGTT-TA------CGTTCG-GTCCATTTTTGGCCCTGGTGGTTCACCA--TCCC

Query 815           TG-TTCTCT-TG-CTCACGGCAGCCCC-GG-----AG--CCATC--A-CCTATGCCT-TA
                    ||-|||   -||-|| +|+ |   |  -| -----  --   +|-- -||| ||| |-||
Sbjct 927           TGTTTCCAACTGCCTG-C-TCCTACTAAGTCAACATTTCATG-CTGTCCCTGTGCATATA

Query 860           T------G--TT-CCTTACCCCCGGTCTACCGAGGTCTATGTCCGATCGA-TCTTCGGGG
                    |------|--||-  |||  ++|||++| |   + +||+ | +|||||  - |||  |  
Sbjct 983           TGGGACAGACTTATGTTATT--CGG--TGCGAC-C-CT-CGA-CGATCAGGCCTTTTGTT

Query 908           CC-CGGGTGGCACCCCT----T-CCTTA-T-TC----CCAACCTC-ATGCTCCACTAAGT
                     |-|| ++|||  ++ |----|-|||  -|- |---- | |+++|-| |+|+||| ++||
Sbjct 1035          GCTCGA--GGCTA--ATGACATACCTCCGTGGCATTAGCTA---CAAAG-T-CACG--GT

Query 955           CGA-CCTTCCATGCTG-TCCCTGCCCATATATTTGGGACCG--TCTTATGCTGT-TCGGG
                    || - |+|+|+|++||-| ||  +| |    ++|+|||  |--||  | | || -|+ +|
Sbjct 1084          CGGCGC-T-C-T--TGTTGCCAA-CGAGGGC--T-GGAATGCCTCCGAGGATGCAT-T-G

Query 1008          GCCACCTTGGATGACCAA-GCCTTTTGCTGCTCCCGTTTAATGACCTACCTT-CG--C-G
                     || |  |+||| ||   -|||| ++++++++++++| |++|+|||+| +||-| --|-|
Sbjct 1133          ACCGCTGT-GATTACTGCGGCCTA------------TCT--T-ACC-AT-TTGCCATCAG

Query 1063          GCATTAGCTACAAGGTCACTGTTGGTACCCTTGTGGCTAAT-GAA-GGCTGGAA-T---G
                       |  +|| |+++|+|||+|  ||    || +++| +|| -|| -  +  |+|-|---|
Sbjct 1175          AGGTAC-CTTC---G-CAC-GCAGGCCATCTC---GA-AAGGGATGAA-AAG-ACTGGAG

Query 1117          CCTCTGAGGACGCCCTCACAGCTGTTATCACTGCCG--CCTACCTTTACCATTTG-C-CA
                    +||+|||| |||| |  |+|| |  || |||  |  --| + +||   +  ||||- - |
Sbjct 1222          -CT-TGAGCACGCACAGA-AGTTCATAACACGTCTTTACA-G-CTGGT-TGTTTGAAAAA

Query 1171          -CCAG-CGGTATCTC-CGCA---CCCAG-GCT---A-TATCCAAGGGGATGCGTC-GT-C
                    -|| |-||  ||  |-  | ---||   -|||--- -|+|+++++ ++|||| +|-||-|
Sbjct 1277          TCCGGCCGTGATTACATTCCCGGCCGTCAGCTGCAGTT-T-----T--ATGCC-CAGTGC

Query 1219          TGGAACGGG-AGCATGCC-CAGAAGTTTATAACACGC-CT-CTACCAGCTGGC---TCTT
                     | ++|+| - || | ||-| |++||||  +|+ |  - |-||+|  |+|+||---||||
Sbjct 1328          CGC--C-GATGGCTTTCCGCTG--GTTTCC-A-TCTTGATCCT-CGTG-T-GCTTGTCTT

Query 1271          CGA-GAAGTCCGG-CCGTGA---T----TA-----CATC----C-CTGGCCGTCAG-TTG
                     ||-||||+| | -|| || ---|----||-----| ||---- -|||  +   ||-|| 
Sbjct 1378          TGATGAAG-CGGCCCCTTGTCGCTGCCGTAGTTTCCTTCGTAAAGCTGCT-CATAGATTT

Query 1311          GAGTTCTACGC-C-CA---GTGCAGGCGCTGGCTCTCC-GCCGGCT--TTCATCTTGAT-
                    + ||| |  + - -| ---|    | |    +++ |    | |  |--| ||++++|+ -
Sbjct 1435          -TGTTGTTT-TATGCGGTGGCTGGGCCAGGA---TTGTACCTGTTTCCTCCA----G-CC

Query 1362          C-CACGGGT-GTTGGTTTTTGACGAGTC-GGCC-CCCTGCCATTGTAGGACCGCGATCCG
                    |-  +| | -|+ || ++||| ||||  -||  -|  |+++|++++| ||  ||+||  |
Sbjct 1486          CGTT-GAGGGG-AGGG--TTGGCGAGCAGGGTTACGAT---A----ATGAAGGC-ATTTG

Query 1418          TAAGGCGCTCTCAAAGTTTTGCTGCTTCATGAAGGTG--GCTTGGTC-AGGAGTGCACCT
                    ++||| |+++||  |  ||  |  | ++ ||| |  |-- ||  |+ - ++|+|+| +||
Sbjct 1532          --AGGGG---TCGGATGTTGACCCCG--CTGAGGAGGCCACTGTG-AAC--A-T-CT-CT

Query 1474          GCTTCCTTCA--G--CCTGCAGA---AGGCG-C--CGTCGGCG-ACCAGGGTCAT--GAT
                    |  || |  |--|-- | |  +|---|+|| -|--| ||+ + -||||||  | |-- ++
Sbjct 1580          GGATCATATATTGTCACCGGT-AGCCA-GCTACAGCCTC-T-CTACCAGGCGCTTGGC--

Query 1521          A-ATGAAGCCTATG-A--GG-GGTCCGAT--GTTGACCCTGCTG--AGTC--CGC-CATT
                    |- + +++| | ||- -- |- | |||| --| |   | | |||--| | --   -   |
Sbjct 1634          ATC-C---CTTCTGATCTTGCCGCCCGAGCGGGTCGACTTACTGCCACTGTTGAAGTCCT

Query 1569          AGTGACATATCTGG--GTCCTATGTCGTC--CCTGG-CAC---T-GCCCTCCA-ACCGCT
                    |++|+   ++||+|--| ||  + ||   --   | -|||---|-||  |+ |-|+|+||
Sbjct 1690          A--G-ATG--CT-GATGGCCGC-CTCACTTGTAAGACCACTATTGGCAAT-AAGA-C-CT

Query 1619          CTACCAGGCCCTCGATCTCCCCGCTGAGATTGTG-GCTCGCGCGGGCCGGCTGACCGCCA
                     ||+|| +|  |+  |+|     ||++||+||+|-|||| +||  +++++++||++| ++
Sbjct 1740          TTA-CAA-CAGT-TTT-TTT-TACT--GA-TG-GTGCTCA-GCTA-------GA--GG--

Query 1678          CAGTAAA-GGT-CTCC-CAGGTC-GATGGGCGGATCGATTGCGAGACCCTTCTTGGTAAC
                    |++|+||-|| -|   -||+|| -|+|+| | |+||| ||++++|++++ +|| ||++ |
Sbjct 1776          C--T-AACGGGCCGGAGCA-GTATG-T-GCCTG-TCGTTT----G----A-CTCGG--CC

Query 1733          -A--AAACCTTTCGCACGTCGT-T----C-G--TT-GACGGGGCGGTCTTAGAGACCAAT
                    -|--|||+|| | ||+|| || - ----|-|--||-|+| ++ + |+||| || | |+++
Sbjct 1817          AAGCAAA-CTATGGC-CGCCGGCCCGCACAGTCTTAG-CT--A-TG-CTTTGACATC---

Query 1782          GGCC--CAGAGGCGC-CACAATCTCTCCTTCGA--TGC-CAGTCAGAGCACTAT-GGCCG
                     || --|   |  | -| |  | ||||   || --|  -| || ||+|++|| |-   |+
Sbjct 1867          TGCGGGCCTTGAGGTGCGCGTTGTCTCTGCCGGGCTTGACTGTAAG-G--CTGTATTTC-

Query 1834          CTGGCCCTTTCA--GTCTC-ACCTATGCCG-----CCTCTGC-AGCTGGGCTGGAGGTGC
                    | + ++|+++| --||  |-||| +++|| -----||| +| -|| |+  |++++++++|
Sbjct 1923          CA-T--C---CGGGGTTGCAACCC---CCACCACCCCTG-GTGAGGT-CTC--------C

Query 1885          GCTA--TGTTGCTGCCGGGCTT---G-AC--CATCGG-GCGGTTTTTGCC-C--C-C-GG
                    ||| --||||  +||   |+| ---|- |--|++|| -|+ |+++||+| -|--|-|- +
Sbjct 1964          GCTTTTTGTTCA-GCTTTG-TACAGGTTCAAC--CGTTG-TG---TT-CAGCGGCACTC-

Query 1931          TGTTTCACCCCGGTCAGCCCCCGGCGAGGTTACCGCCTTCTGCTCTGCCCTATACAGG--
                      +||+|    ||   ++ ++++++| ||++     |+ |||+   | |  || ++||--
Sbjct 2014          CC-TT-ATTGGGGGTT--T------GTGG--TATTAC-CCTG-AGGGGCTAATT--GGCT

Query 1989          T-TTAACCGTGAGGCCCAG--CGCCATTCGCT-GATCGGTAA--CTTATGGTTCCA--TC
                    |-||  |      +  |  -- ||||| |+||-|  ++|| |--|++|++ | || --|+
Sbjct 2058          TGTTTCCGCCATT-TGCTCCCGGCCATAC-CTGGGA--GTCAGCC--A--ATCCCTTCT-

Query 2041          CT-GAGGGA-CTCATTGGCCTCTTCGC-C-C-CGTTTTCGCC--CGGGCATGTTTGGGAG
                     |-||| ||-| |+++++|||||   |-|-|-| |  |||  --|||||+++++|+++++
Sbjct 2109          GTGGAGAGAGCAC-----CCTCTATACTCGCACCTGGTCGGTGTCGGGC-----T-----

Query 2094          TCGGCTAATCCATTCTG--TGGCGA---GAG-CACACTTTACACCC-G---TA-C-T-TG
                    ||+ ||| ++++|| | --|  | |---|||-||| | +++| +||-|---||-|-|-| 
Sbjct 2154          TC-TCTAG----TTGTTTTTCTCCACCCGAGCCACCCG---CT-CCAGAACTATCATCTC

Query 2141          GTC-GGAGGTTGATGCCGTCTCTAGTCCAGCCCGGCC--T---G----A----C--TTAG
                     | - ||||||||  ++++++|+|++|| | ++||| --|---|----|----|--  | 
Sbjct 2205          CTGTTGAGGTTGACA------C-A--CCTGT--GGCTGTTGGCGTTCCATCCCCAGCCAC

Query 2185          GTTTTATGT--CTGAGCCTTCTATACCTAGTAG-GGCCGCCACGCCTACCCTGG---C-G
                     |     ||--|  | |||||  |+||  | | -||||||  | ++|  ||+||---|-|
Sbjct 2254          TTCGGCAGTACCCCAACCTTCAGT-CCCTGAACAGGCCGCGCCA--TTGCC-GGATTCGG

Query 2237          --GCCCCTCTACCCCCCCCTGCACCGGACCCTTCCCCCCCTCCCTCTGCCCCGGCGCTTG
                    --| |  ++++++|    |||| |||| ||| | +   ++++|  ||++++| + +++++
Sbjct 2310          TTGACGG------CGGTGCTGCTCCGGCCCCATT-GAG----CACCT----CT-A-----

Query 2296          CTGAGCCGGCTTCTGGCGCTACCGCCGGGGCCC--CGGC--CA--TAACTCA-CCAGAC-
                    ||+|++++++++| ++++|++||+|||| |+||--|+||--||--|||| ||-||| +|-
Sbjct 2349          CT-A--------CA----C--CC-CCGGTG-CCAGC-GCAGCACGTAACCCACCCAT-CT

Query 2348          GGCCCGGCACCGCCGCCTGCT-CTT--CACCTACCCGGATGGCTCT-AAG-GTATTCGCC
                    ||| +++|+||| || | | |-|||--||||||||| |||||||| -|||-|||| | ++
Sbjct 2390          GGCT---C-CCGTCGGCGGTTACTTCACACCTACCCTGATGGCTCAAAAGTGTATGCT--

Query 2403          GGCTCGC-TGTTCGAG-TCGACATGCACGTGGCTCGTTAACGCGTCTAATG-TTGACCAC
                    ||||| |-| ||  | -|+|| +|| || ||| | ||||| || || ||| -| | +|||
Sbjct 2444          GGCTCCCTTTTTGAATCT-GAG-TGTACTTGGTTAGTTAATGCATCCAATCCTGGT-CAC

Query 2460          CGCCCTGGCGGCGGGCTTTGCCATGCATTTTACCAAAGGTACCCCGCCTCCTTTGA---T
                    ||||| || ||||| |||||||| |||||||||||| ||| ||| |  || |||||---|
Sbjct 2501          CGCCCCGGTGGCGGCCTTTGCCACGCATTTTACCAACGGTTCCCGGAGTCATTTGACCCT

Query 2517          GCTGCCTCTT-TTGTGA-TG-CGCGAC-GGCGCGGCCGCGTACACACTA-ACC-CCCCGG
                    ||||  |+||-|| || -||-|| |+   ++||||+|+|+|| ||+|| -|+|-||||| 
Sbjct 2561          GCTGAGT-TTATTATGTCTGACGGG-TTT--GCGG-C-C-TATAC-CTTGA-CACCCCGA

Query 2571          CCAATAATTCACGCTGTCGCCCCTGATTATAGGTTGGAACATAACCCAAAGAGGCTTGAG
                    || || || || ||||| |||||||||||| || ||||||||||||| |||||||| |||
Sbjct 2612          CCCATTATCCATGCTGTTGCCCCTGATTATCGGGTGGAACATAACCCTAAGAGGCTCGAG

Query 2631          GCTGCTTATCGGGAAACTTGCTCCCG-CCTCGGCACCGCTGCATACCCGCTCC-TCGGGA
                    ||||| ||||| || || || |||||-| | ||+|| ||||| || ||  | |-| | |+
Sbjct 2672          GCTGCCTATCGAGAGACGTGTTCCCGTCGTGGG-ACGGCTGCTTATCCCTTGCTTGGCG-

Query 2689          CCGGCATATACCAGGTG-CCGATCGGCCCCAGTTTTGACGCCTGGGAGCGGAACCACCGC
                    |||| ||||||  ||||-||| | |||  +|| ||||| || |||||||| |||||||| 
Sbjct 2730          CCGGTATATACAGGGTGCCCGTTGGGCTG-AGCTTTGATGCTTGGGAGCGTAACCACCGA

Query 2748          CCCGGGGATGAGTTGTACCTTCCTGAGCTTGCTGCC-AGATGGTTTGAGGCCAATA--GG
                    ||||||||||||||||||||  ||||||  |||   -  +||||| ||| ||+|+|--| 
Sbjct 2789          CCCGGGGATGAGTTGTACCTGACTGAGCCGGCTATAGCT-TGGTTCGAGACC-A-ACCGA

Query 2805          CCGACCCG-CCCGACTCTCACTATAACTGAGGATGTTGCACGGACAGCGAATCTGGCCAT
                    || || | -||||+| || ||||| ||||||||    ||||| |||||||| |||||  |
Sbjct 2846          CCTACTCTCCCCG-CGCTTACTATTACTGAGGACACAGCACGAACAGCGAACCTGGCTCT

Query 2864          CGAGCTTGACTCAGCCACAGATGTCGGCCGGGCCTGTGCCGGCTGTCGGGTCACCCCCGG
                     ||| | || |||||||| || |||||| |||| |||||||||||||| |||   || ||
Sbjct 2905          TGAGTTAGATTCAGCCACTGAGGTCGGCAGGGCGTGTGCCGGCTGTCGTGTCGAGCCGGG

Query 2924          CGTTGTTCAGTACCAGTTTACTGCAGGTGTGCCTGGATCCGGCAAGTCCCGCTCTA-TCA
                     ||||| || |||||||| || |||||||| ||||| ||||||||||| || || |-|||
Sbjct 2965          TGTTGTCCATTACCAGTTCACAGCAGGTGTCCCTGGCTCCGGCAAGTCACGGTCAATTCA

Query 2983          CCCAAGCCGATGTGGACGTTGTCGTGGTCCCGACGCGTGAGTTGCGTAATGCCTGGCGCC
                     |   |+||| || ||||| || ||||| || || ||||||||||||||  | ||||| |
Sbjct 3025          GCAGGG-CGAGGTAGACGTCGTAGTGGTGCCAACCCGTGAGTTGCGTAACTCGTGGCGGC

Query 3043          GTCGCGGCTTTGCTGCTTTTACCCCGCATACTGCCGCCAGAGTCA-CCCAGGGGCGCCGG
                    | ||||| ||||| |||| ||| || || || || ||| | || |-|   || +||  ||
Sbjct 3084          GCCGCGGGTTTGCAGCTTATACACCACACACCGCGGCCCGTGTTACCTGTGGC-CGTAGG

Query 3102          GTTGTCATTGATGAGGCTCCATCCCTCCCCCCTCACCTGC-TGCTGCTCCACATGCAGCG
                    ||||| ||||| ||||| || || || || || ||  | |-| +|||| || ||||||||
Sbjct 3143          GTTGTTATTGACGAGGCCCCGTCGCTTCCACCACATTTACTTT-TGCTGCATATGCAGCG

Query 3160          -GGC-CGCCACCGTCCACCTTCTTGGCGACCCGAACCAGATCCCAGCCATCGACTTTGAG
                    -| |-|| | ++|| || || ||||||||||| ||||| ||||| || ||||| ||||||
Sbjct 3202          AGCCTCGTCG--GTTCATCTCCTTGGCGACCCCAACCAAATCCCTGCTATCGATTTTGAG

Query 3219          CACGCTGGGCTCGTCCCCGCCATCAGGCCCGA-CTTAGG-CCCCACCTCCTGGTGGCATG
                    || ||||| ||||| || || ||| |||| ||-|+| | -|| +||    ||||||||  
Sbjct 3260          CATGCTGGCCTCGTTCCGGCGATCCGGCCTGAGC-TTGTTCCA-ACAAAGTGGTGGCACC

Query 3277          TTACCCATCGCTGGCCTGCGGATGTATGCGAGCTCATCCGTGGTGCATACCCCATGATCC
                    |||| ||| | || ||||||||||| || ||||| ||||| || || ||||| | |||||
Sbjct 3318          TTACTCATAGGTGTCCTGCGGATGTTTGTGAGCTAATCCGCGGCGCGTACCCAAAGATCC

Query 3337          AGACCACTAGCCGGGTTCTCCGTTCGTTGTTCTGGGGTGAGCCTGCCGTCGGGCAGAAAC
                    ||||  | ||||| |||||||| ||  |||||||||| |||||  |||| || || ||||
Sbjct 3378          AGACGGCAAGCCGAGTTCTCCGCTCCCTGTTCTGGGGGGAGCCCCCCGTTGGCCAAAAAC

Query 3397          TAGTGTTCACCCAGGCGGCCAAGCCCGCCAACCCCGGCTCAGTGACGGTCCACGAGGCGC
                    ||||||| || |||||||| ||| |||||||||||||  || | || ||||||||||| |
Sbjct 3438          TAGTGTTTACTCAGGCGGCGAAGGCCGCCAACCCCGGTGCAATTACAGTCCACGAGGCCC

Query 3457          AGGGCGCTACCTACACGGAGACCACTATTATTGCCACAGCAGATGCCCGGGGCCTTATTC
                    |||| ||||| |  || ||||| ||||||||||| || || |||||||| || || ||||
Sbjct 3498          AGGGTGCTACATTTACTGAGACTACTATTATTGCAACGGCTGATGCCCGCGGGCTGATTC

Query 3517          AGTCGTCTCGGGCTCATGCCATTGTTGCTCTGACGCGCCACACTGAGAAGTGCGTCATCA
                    |||| ||  |||| || || ||||| || ||||| |||||||| ||||| || ||  || 
Sbjct 3558          AGTCCTCCAGGGCCCACGCTATTGTGGCCCTGACTCGCCACACAGAGAAATGTGTGGTCG

Query 3577          TTGACGCACCAGGC-CTGCTTCGCGAGGTGGGCATCTCCGATGCAATCGTTAATAACTTT
                    |||||||+|| || -|| ||||| ||||| ||||| || ||||| || ||||||||||||
Sbjct 3618          TTGACGC-CCCGGGGCTTCTTCGTGAGGTTGGCATTTCAGATGCCATTGTTAATAACTTT

Query 3636          TTCCTCGCTGGTGGCGAAATTGGTCACCAGCGCCCATCAGTTATTCCCCGTGGCAACCCT
                    || ||  |||| ||| |  ||||||| || ||||||||||| || || |||||||    |
Sbjct 3677          TTTCTTTCTGGCGGCCAGGTTGGTCAGCACCGCCCATCAGTCATACCTCGTGGCACTGTT

Query 3696          GACGCCAATGTTGACACCCTGGCTGCCTTCCCGCCGTCTTGCCAGATTAGTGCCTTC-CA
                    ||   |||||||| ||| || | ||| || || || ||||| ||  |||| |||+| -||
Sbjct 3737          GATAGCAATGTTGCCACGCTTGATGCATTTCCACCTTCTTGTCAATTTAGCGCC-TATCA

Query 3755          TCAGTTGGCTGAGGAGCTTGGCCACAGACCTGTCCCTGTTGCAGCTGTTCTACCACCCTG
                     ||| | || ||||||||||| ||  | || | |||  |||| || ||||| || || ||
Sbjct 3796          CCAGCTTGCAGAGGAGCTTGGTCATCGGCCGGCCCCGATTGCCGCCGTTCTGCCCCCTTG

Query 3815          CCCCGAGCTCGAACAGGGCCTTCTCTACCTGCCCCAGGAGCTCACCACCTGTGATAGTGT
                     || |||||||| || ||| | |||||  |||||||||| || ||||| |  ||||||||
Sbjct 3856          TCCGGAGCTCGAGCAAGGCTTACTCTATATGCCCCAGGAACTGACCACGTCCGATAGTGT

Query 3875          CGTAACATTTGAATTAACAGACATTGTGCACTGCCGCATGGCCGCCCCGAGCCAGCGCAA
                      | ||||| ||| | ||||||||||| ||||| || ||||| || || || ||||||||
Sbjct 3916          GCTCACATTCGAACTTACAGACATTGTACACTGTCGTATGGCGGCACCTAGTCAGCGCAA

Query 3935          GGCCGTGCTGTCCACACTCGTGGGCCGCTACGGCGGTCGCACAAAGCTC--TACAATGCT
                     || || ||||| || || || ||| | |||||| | || || ||| | --|+ ||+|||
Sbjct 3976          AGCAGTCCTGTCGACCCTTGTCGGCAGGTACGGCCGCCGTACGAAGTTGTAT-GAA-GCT

Query 3993          TCCCACTCTGATGTTCGCGA--CTCTCTCGCCCGTTTTATCCCGGC-CATTGGCCCCGTA
                     | ||| | |||||||| | --| ||||+| |  ||| +|||| | -|+|||||||| |+
Sbjct 4034          GCTCACACGGATGTTCGTGGGTCCCTCT-GTCATTTTC-TCCCCGAGC-TTGGCCCCAT-

Query 4050          CAG-GTTACAACTTGTGAATTGTACGAGCTAGTGGAGGCCATGGTCGAGAAGGGCCAGGA
                    |||-||||| || || ||  | || ||||| || ||||| ||||| |||||||| |||||
Sbjct 4090          CAGCGTTACTACCTGCGAGCTTTATGAGCTTGTTGAGGCTATGGTGGAGAAGGGTCAGGA

Query 4109          TGGCTCCGCCGTCCTTGAGCTTGATCTTTGCAACCGTGACGTGTCCAGGATCACCTTCTT
                    |||||| || ||| | || || ||||| ||||  ||||| |||||  | || || |||||
Sbjct 4150          TGGCTCTGCAGTCTTGGAACTCGATCTATGCAGTCGTGATGTGTCACGTATAACATTCTT

Query 4169          CCAGAAAGATTGTAACAAGTTCACCACAGGTGAGACCATTGCCCATGGTAAAGTGGGCCA
                    |||||| || ||||| || ||||| ||||| ||||| || || || |||||||| || ||
Sbjct 4210          CCAGAAGGACTGTAATAAATTCACAACAGGCGAGACAATAGCGCACGGTAAAGTTGGGCA

Query 4229          GGGCATCTCGGCCTGGAGCAAGACCTTCTGCGCCCTCTTTGGCCCTTGGTTCCGCGCTAT
                    ||| || || || |||||||||||||| || ||||| |||||||| ||||||||||||||
Sbjct 4270          GGGGATATCTGCGTGGAGCAAGACCTTTTGTGCCCTGTTTGGCCCATGGTTCCGCGCTAT

Query 4289          TGAGAAGGCTATTCTGGC--C-CTGCT--CCCTCAGGGTGTGTTTTACGGTGATGCCTTT
                    ||||||||  ||||| ||--|-||++|--|||| |+++||| ||||| |||||||| | |
Sbjct 4330          TGAGAAGGAGATTCTTGCGGCGCT--TGCCCCTAA---TGTATTTTATGGTGATGCATAT

Query 4344          GATGACACCGTCTTCTCGGCGGCTGTGGCCGCGCAGCAAAGGCA-TCCATGGTGTTTGAG
                    || || || || ||  | || ||||| |||| |   | +|||| -| +|+||| ||||||
Sbjct 4385          GAAGATACAGTTTTGGCCGCCGCTGTCGCCGGGGCCCC-AGGCTGTA-A-GGTTTTTGAG

Query 4401          AATGACTTTTCTGAGTTTGACTCCACCCAGAATAACTTTTCTCTGGGTCTAGAGTGTGCT
                    ||||| || ||||||||||||  |||||| ||||||||||| || || || |||||  +|
Sbjct 4442          AATGATTTCTCTGAGTTTGACAGCACCCAAAATAACTTTTCACTCGGACTGGAGTGCA-T

Query 4460          -ATTATGGAGGAGTGTGGGATGCCGCAGTGGCTCATCCGCCTGTATCACCTTATAAGGTC
                    -|| |||||||| ||||| |||||||||||| | ||||| || ||||| ||| |  | ||
Sbjct 4501          AATCATGGAGGAATGTGGCATGCCGCAGTGGATGATCCGACTTTATCATCTTGTTCGCTC

Query 4520          TGCGTGGATCTTGCAGGCCCCGAAGGAGTCTCTGCGAGGGTTTTGGAAGAAACACTCCGG
                     || ||| || ||||||| || |||||||| ||||||||||| |||||||| ||||| ||
Sbjct 4561          CGCCTGGGTCCTGCAGGCTCCCAAGGAGTCCCTGCGAGGGTTCTGGAAGAAGCACTCGGG

Query 4580          TGAGCCCGGCACTCTTCTATGGAATACTGTCTGGAATATGGCCGTTATTACCCACTGTTA
                     ||||| |||||||| || ||||| ||||||||||| ||||| |||||| | || |||||
Sbjct 4621          CGAGCCTGGCACTCTGCTCTGGAACACTGTCTGGAACATGGCGGTTATTGCGCATTGTTA

Query 4640          TGACTTCCGCGAT-TTTCAGGTGGCTGCCTTTAAAGGTGATGATTCGA-TAGTGCTTTGC
                    ||| ||||| || -|  +|||| || || |||||||| ||||| ||+|-| ||||| || 
Sbjct 4681          TGAATTCCGTGACCTAA-AGGTCGCGGCATTTAAAGGAGATGACTC-AGTTGTGCTCTGT

Query 4698          AGTGAGTATCGTCAGAGTC-CAGGA-GCTGCTGTCCTGATCGCCGGCTGTG-GGCTTG-A
                    ||||| || || ||||| |-||++|-|||||||  || ||||||||+|+||-|| |||-|
Sbjct 4739          AGTGACTACCGGCAGAGCCGCA--ACGCTGCTGCTCTAATCGCCGG-T-TGCGGGTTGAA

Query 4753          AGTTGAAGGTAGA-TTTCCGCCCGATCGGTTTGTATGCAGGTGTTGTGGTGGCCCCCGGC
                    | ||+||||| ||-|||  |||   | || | +||||| |||||||| |||||||| |||
Sbjct 4795          ACTT-AAGGTGGATTTTAGGCCTATTGGGCTA-TATGCTGGTGTTGTTGTGGCCCCGGGC

Query 4812          CTTGGCGCGCTCCCTGATGTTGTGC-GCTTCGC----CGGCCGGCTTACCGAGAAGAA-T
                    || ||  | ||||||||||| ||  -| ||+||----|||| ++|| + +||||| ||-|
Sbjct 4853          CTCGGGACCCTCCCTGATGTCGTTAGGTTT-GCTGGGCGGCT--CTC-A-GAGAAAAACT

Query 4866          TGGGGCCCTGGC-CCTGAGCGGGCGGAGCAGCTCCGCCTCGCTGTTAGTGATTTCCTCCG
                     |||||| +|| -| +||| ||||||| ||||| || || || ||| ||||||| || ||
Sbjct 4908          GGGGGCCG-GGTTCA-GAGAGGGCGGAACAGCTACGGCTGGCCGTTTGTGATTTTCTGCG

Query 4925          CAAGCTCACGAATGTAGCTCAGATGTGTGTGGATGTTGTTTCCCGTGTTTATGGGGTTTC
                     ||| | |||||||| |||||| | ||||||||||||||||| |  |||||||| ||   
Sbjct 4966          AAAGTTAACGAATGTGGCTCAGGTCTGTGTGGATGTTGTTTCGCAGGTTTATGGTGTCAG

Query 4985          CCCTGGACTCGTTCATAACCTGATTGGCATGCTACAGGCTGTTGCTGATGGCAAGGCACA
                    ||| ||  | || |||||||||||||| ||||| ||| |  |||||||||| ||||| ||
Sbjct 5026          CCCCGGTTTAGTACATAACCTGATTGGAATGCTCCAGACCATTGCTGATGGTAAGGCGCA

Query 5045          TTTCACTGAGTCAGTAAAACCAGTGCTCGA-CTTGACAAATTCAATCTTGTGT--CGGGT
                    ||| |||||  |||| ||||| || || ||-|||+|| |  || |++|| | |--|||||
Sbjct 5086          TTTTACTGAAACAGTCAAACCCGTCCTTGATCTT-ACTAGCTCTA--TTATATACCGGGT

Query 5102          GGAATGAATAACATG-TCTTTTGCTGCGCCCATGGGTTCGCGACCATGCGCCCTCGGCCT
                    |||||||||||||||-|||||||||  |  |||||    || ||||||||| ||||| ||
Sbjct 5143          GGAATGAATAACATGTTCTTTTGCTCTGTGCATGGAGATGCCACCATGCGCTCTCGGGCT

Query 5161          ATTTTGTTGCTGCTCCTCATGTTTTTGCCTATGCTGCCCGCGCCACCGCCCGGTCAGCCG
                     || |||| |||||| || || || ||||||||||||||||||||||| |||||||||||
Sbjct 5203          CTTCTGTTTCTGCTCTTCGTGCTTCTGCCTATGCTGCCCGCGCCACCGGCCGGTCAGCCG

Query 5221          TCTGGCCGCCGTCGTGGGCGGCGCAGCGGCGGTTCCGGCGGTGGTTTCTGGGGTGACCGG
                    |||||||| || || |||||||||||||||||| ||||||||||||||||||||||||||
Sbjct 5263          TCTGGCCGTCGCCGCGGGCGGCGCAGCGGCGGTGCCGGCGGTGGTTTCTGGGGTGACCGG

Query 5281          GTTGATTCTCAGCCCTTCGCAATCCCCTATATTCATCCAACCAACCCCTTCGC--CCCCG
                    ||||||||||||||||||||  |||||||||||||||||||||||||||||||--|++ |
Sbjct 5323          GTTGATTCTCAGCCCTTCGCCCTCCCCTATATTCATCCAACCAACCCCTTCGCATC--TG

Query 5339          ATG-TCACC-GCTGCGGCCGGGGCTGGACCTCGTGTTCGCCAACCCGCCCGACCACTCGG
                    |+ -|+|||- | || |||||| ||||| ||||   ||| || || ||||| ||||||||
Sbjct 5381          A-CAT-ACCAACCGCAGCCGGGTCTGGAGCTCGCCCTCGGCAGCCGGCCCGTCCACTCGG

Query 5397          CTCCGCTTGGCGTGACCAGGCCCAGCGCCCCGCCGTTGCC-TCACGTCGTAGACCTACCA
                    ||||||||||||||||||| ||||||||||||||| |+||- | || ||| || || || 
Sbjct 5439          CTCCGCTTGGCGTGACCAGTCCCAGCGCCCCGCCGCT-CCCGCCCGCCGTCGATCTGCCC

Query 5456          CAGCTGGGGCCGCGCCGCTAACCGCGGTCGCTCCGGCCCATGACACCCCGCCAGTGCCTG
                    ||||||||||  ||||||| || || || || ||||||| ||| ||| | || ||||| |
Sbjct 5498          CAGCTGGGGCTTCGCCGCTGACTGCTGTGGCCCCGGCCCCTGATACCGCCCCTGTGCCCG

Query 5516          ATGTCGACTCCCGCGGCGCCAT-CTTGCGCCGGCAGTATAACCTATCAACATCTCCCCTT
                    | || |||||||||||||| ||-||+ ||||| |||||||| ||||||||||| || |||
Sbjct 5558          ACGTTGACTCCCGCGGCGCTATACT-ACGCCGCCAGTATAATCTATCAACATCCCCGCTT

Query 5575          ACCTCTTCCGTGGCCACCGGCACTAACCTGGTTCTTTATGCCGCCCCTCTTAGTCCGCTT
                    || ||| || | || || ||||| || || ||| | ||||| || || |||||+|| +| 
Sbjct 5617          ACGTCTACCATCGCTACTGGCACCAATCTTGTTTTATATGCTGCTCCCCTTAG-CCC-TC

Query 5635          T--TACCCCTTCAGGACGGCACCAATACCCATATAATGGCCACGGAAGCTTCTAATTATG
                    |--| || ||||| || || || || || ||||| |||||||| ||||| || ||||| |
Sbjct 5675          TGCTTCCGCTTCAAGATGGGACTAACACTCATATTATGGCCACTGAAGCATCAAATTACG

Query 5693          CCCAGTACCGGGTTGCCCGTGCCACAATCCGTTACCGCCCGCTGGTCCCCAATGCTGTCG
                    |||||||||| |||| ||||||||| ||||| || ||||| || || || |||||||| |
Sbjct 5735          CCCAGTACCGCGTTGTCCGTGCCACCATCCGGTATCGCCCACTTGTGCCGAATGCTGTTG

Query 5753          GCGGTTACGCCATCTCCATCTCATTCTGGCCACAGACCACCACCACCCCGACGTCCGTTG
                    |||| ||||| || || || || |||||||| ||||| || || ||||| || || || |
Sbjct 5795          GCGGGTACGCTATATCTATTTCTTTCTGGCCCCAGACTACAACTACCCCAACATCTGTCG

Query 5813          ATATGAATTCAATAACCTCGACGGATGTTCGTATT-TTAGTCCAGCCCGGCATAGCCTCT
                    |||||||||| || ||||| || |||||||| |||-||+|| ||||| || || ||||| 
Sbjct 5855          ATATGAATTCTATTACCTCTACTGATGTTCGGATTCTT-GTTCAGCCTGGTATCGCCTCC

Query 5872          GAGCTTGTGATCCCAAGTGAGCGCCTACACTATCGTAACCAAGGCTGGCGCTCCGTCGAG
                    ||||||||||| || ||||||||||| ||||| || || || ||||||||||| || |||
Sbjct 5914          GAGCTTGTGATTCCCAGTGAGCGCCTGCACTACCGCAATCAGGGCTGGCGCTCGGTTGAG

Query 5932          ACCTCTGGGGTGGCTGAGGAGGAGGCTACCTCTGGTCTTGTTATGCTTTGCATACATGGC
                    |||||||| || || ||||||||||| ||||| || ||||||||||| ||||| ||||| 
Sbjct 5974          ACCTCTGGTGTCGCGGAGGAGGAGGCGACCTCCGGCCTTGTTATGCTCTGCATCCATGGA

Query 5992          TCAC-TCGTAAATTCCTATACTAATACACCCTATACCGGTGCCCTCGGGCTGGTTGGACT
                    ||||-|+|| || || || ||||||||||| || || ||||| ||+ ||||   | || |
Sbjct 6034          TCACCT-GTGAACTCTTACACTAATACACCTTACACTGGTGCTCT-TGGCTTACTCGATT

Query 6050          TTGCCCTTGAGCTTGAGTTTCGCAACCTTACCCCCGGTAACACCAATACGCGGGTCTCCC
                    | || ||||| |||||||| || ||  | || ||||||||||| |||||||| || ||||
Sbjct 6092          TCGCACTTGAACTTGAGTTCCGTAATTTGACACCCGGTAACACGAATACGCGCGTTTCCC

Query 6110          GTTATTCCAGCACTGCTCGCCACCGCCTTCGTCGCGGTGCGGACGGGACTGCCGAGCTCA
                    ||||||| || |  || ||||||   || ||||| ||  | ||||| ||||| ||||| |
Sbjct 6152          GTTATTCGAGTAGCGCGCGCCACAAGCTACGTCGTGGGCCCGACGGTACTGCTGAGCTAA

Query 6170          CCACCACGGCTGCTACCCGCTTTATGAAGGACCTCTATTTT-ACTAGTACTAATGGTGTC
                    ||||||| |||||||| || |||||||| || ||+|   ||-||  | || |||||||| 
Sbjct 6212          CCACCACTGCTGCTACACGGTTTATGAAAGATCT-TCACTTCACAGGGACCAATGGTGTT

Query 6229          GGTGAGATCGGCCGCGGGATAGCCCTCACCCTGTTCAACCTTGCTGACACTCTGCTTGGC
                    |||||| |||| ||||| ||||| || || ||||| || ||||||||||| || || |||
Sbjct 6271          GGTGAGGTCGGTCGCGGTATAGCGCTAACTCTGTTTAATCTTGCTGACACGCTTCTCGGC

Query 6289          GGCCTGCCGACAGAATTGATTTCGTCGGCTGGTGGCCAGCTGTTCTACTCCCGTCCCGTT
                    || || ||||||||||||||||||||||||||||||||||| || ||||| || ||||| 
Sbjct 6331          GGGCTCCCGACAGAATTGATTTCGTCGGCTGGTGGCCAGCTATTTTACTCTCGCCCCGTC

Query 6349          GTCTCAGCCAATGGCGAGCCGACTGTTAAGTTGT-ATACATCTGTAGAGAATGCTCAGCA
                    ||||||||||||||||||||||| || |||+  |-| || || || ||||| || |||||
Sbjct 6391          GTCTCAGCCAATGGCGAGCCGACAGTGAAG-CTTTACACTTCAGTCGAGAACGCCCAGCA

Query 6408          GGATAAGGGTATTGC-AATCCCGCATGACATTGACCTCGGAGAATCTCGTGTGGTTATTC
                    |||||||||||| ||-| |||+ ||||| || ||||| || || ||||| || || || |
Sbjct 6450          GGATAAGGGTATAGCTATTCC-ACATGATATCGACCTTGGTGAGTCTCGAGTTGTCATCC

Query 6467          AGGATTATGATAACCAACATGAACAAGATCGGCCGACGCCTTCTCCAGCCCCATCGCGCC
                    ||||||| |||||||| || || || || || || || || ||||||||||| || ||||
Sbjct 6509          AGGATTACGATAACCAGCACGAGCAGGACCGTCCCACCCCGTCTCCAGCCCCTTCCCGCC

Query 6527          CTTTCTCTGTCCTTCGAGCTAATGATGTGCTTTGGCTCTCTCTCACCGCTGCCGAGTATG
                    |||| |||||||| || ||||||||||||||||||||||| || || ||||| |||||||
Sbjct 6569          CTTTTTCTGTCCTCCGCGCTAATGATGTGCTTTGGCTCTCACTTACAGCTGCTGAGTATG

Query 6587          ACCAGTCCACTTATGGCTCTTCGACTGG-CCCAGTTTATGTTTCTGACTCTGTGACCTTG
                    | ||| | |||||||| ||||| |||  -|| |+| ||||| |||||  ||||||| || 
Sbjct 6629          ATCAGACTACTTATGGTTCTTCCACTAATCCTA-TGTATGTCTCTGATACTGTGACATTT

Query 6646          GTTAATGTTGCGACCGGCGCGCAGGCCG-TTGCCCGGTCGCTCGATTGGACCAAGGTCAC
                    || ||||| ||||| || || ||||+ |-|  | || || || || ||| | || |||||
Sbjct 6688          GTCAATGTGGCGACTGGTGCTCAGG-GGGTCTCTCGCTCTCTGGACTGGTCTAAAGTCAC

Query 6705          ACTTGACGGTCGCCCCCTCTCCACCATCCAGCAGTACTCGAAGACCTTCTTTGTCCTGCC
                     ||||| || || || ||  | || |||||||||||||| |||||||||||||| |||||
Sbjct 6747          CCTTGATGGGCGTCCACTTACTACTATCCAGCAGTACTCTAAGACCTTCTTTGTTCTGCC

Query 6765          GCTCCGCGGTAAGCTCTCTTTCTGGGAGGCAGGCACAACTAAAGCCGGGTACCCTTATAA
                     ||||| || |||||||||||||||||||| ||||| ||||| ||||| |||||||||||
Sbjct 6807          CCTCCGTGGCAAGCTCTCTTTCTGGGAGGCTGGCACCACTAAGGCCGGCTACCCTTATAA

Query 6825          TTATAACACCACTGCTAGCGACCAACTGCTTG-TCGAGAATGCCGCCGGGCACCGGGT-C
                    |||||| |||||||| || |||||+   ||||-| || ||||| ||||| ||||| ||- 
Sbjct 6867          TTATAATACCACTGCCAGTGACCA-GATCTTGATTGAAAATGCAGCCGGTCACCGTGTTT

Query 6883          GCTATTTCCACTTACACCACTAGCCTGGGTGCT-GGTCCC-GTCTCCATTTCTGCGGTTG
                    |+||| || || ||||| ||||  ||+ |+|||- | |||-|| || |||||| | || |
Sbjct 6926          G-TATCTCAACCTACACTACTAATCT-TG-GCTCTGGCCCTGTTTCTATTTCTTCTGTCG

Query 6941          CCGTTTTAGCCCCCCACTCTGCGCTAG-CATTGCTT--GAGGATACCTTGGACTACCCTG
                      ||  | || || || ||||||||+|-|+ +||||--||||| ||  | || || ||||
Sbjct 6983          GTGTCCTTGCACCTCATTCTGCGCT-GGC-C-GCTTTAGAGGACACTGTTGATTATCCTG

Query 6998          CCCGCGCCCATACTTTTGATGATTTCTGCCCAGAGTGCCGCCCCCTTGGCCTTCAGGGCT
                    | |||||||| || ||||||||||||||||| ||||||||  | || |||||||||||||
Sbjct 7040          CTCGCGCCCACACCTTTGATGATTTCTGCCCTGAGTGCCGTACGCTCGGCCTTCAGGGCT

Query 7058          GCGCTTTCCAGTCTACTGTCGCTGAGCTTCAGCGCCTTAAGATGAAGGTGGGTAAAACTC
                    | ||||| || || ||||| |||||||| ||||| ||||| ||||||||||||||||| |
Sbjct 7100          GTGCTTTTCAATCAACTGTTGCTGAGCTGCAGCGTCTTAAAATGAAGGTGGGTAAAACCC

Query 7118          GGGAGT-TGTAGTTTATT-TGCTTGTGCCC-CCCTTCTT-TCTGTTGCTT--ATTTCTCA
                    ||||||-|+|  ||||||-|||||||+ ||- |||||| -| |||| |||--|||||+| 
Sbjct 7160          GGGAGTAT-TGATTTATTGTGCTTGT-ACCTTCCTTCTGATTTGTTTCTTTTATTTC-CT

Query 7172          T-TTCTGCGTTCCGCGCTCCCTGAAAAAAAAAAA
                    |-||||||||| ||||||||||| ||||||||||
Sbjct 7217          TCTTCTGCGTTTCGCGCTCCCTGGAAAAAAAAAA
