# Supplementary material for: Pairwise Heuristic Sequence Alignment Algorithm Based on Deep Reinforcement Learning
Source: IEEE Open J Eng Med Biol. 2021 Jan 29;2:36–43. doi: 10.1109/OJEMB.2021.3055424 (PMC8901008; doi:10.1109/OJEMB.2021.3055424)
Supplement: Three supplementary materials are attached to the submitted manuscript. First, we offer the detailed process of the DQNalign in Supplementary material S1. Then, the additional figures and tables are listed in the Supplementary material S2. Finally, the alignment results of the DQNalign are attached  [file ojemb-3055424-mm.zip › OJEMB-3055424-MM/10022021082020_DQNalignOJEMB20210126SupplementaryS3/Supplementary S3/HEV_DDDQN/result20200712173946_0_41.txt]

DQNalign Project v1.0
Pairwise alignment algorithm with deep reinforcement learning based heuristic alignment agent
Sequence 1 : HEV_0, length : 7207
Sequence 2 : HEV_41, length : 7202

Alignment results:
Exact matches: 5420
Gaps: 553

Query 27            ATGGAGGCCCATCAGTTTATTAAGGCTCCTGGCATCACTACTGCTATTGAGCAGGCTGCT
                    ||||||||||||||||| || |||||||||||| |||||||||||||||||||||| |||
Sbjct 0             ATGGAGGCCCATCAGTTCATAAAGGCTCCTGGCGTCACTACTGCTATTGAGCAGGCAGCT

Query 87            CTAGCAGCGGCCAACTCTGCCCTGGCGAATGCTGTGGTAGTTAGGCCTTTTCTCTCTCAC
                    ||||||||||||||||| ||| |||||||||||||||| ||| ||||||| || || |  
Sbjct 60            CTAGCAGCGGCCAACTCCGCCTTGGCGAATGCTGTGGTGGTTCGGCCTTTCCTATCCCGG

Query 147           C-AGCAGATTGAGATCCTCATTAACCTAATGCAACCTCGCCAGCTTGTTTTCCGCCCCGA
                    |-|+||||  ||||| || |||||||| ||||| || || |||||||||||||| || ||
Sbjct 120           CTA-CAGACAGAGATACTTATTAACCTGATGCAGCCCCGGCAGCTTGTTTTCCGGCCTGA

Query 206           GGTTTTCTGGAATCATCCCATCCAGCGTGTCATCCATAACGAGCTGGAGCTTTACTGCCG
                     || || ||||| || || || ||||| || ||||| |||||||| ||||  ||||||||
Sbjct 179           AGTCTTGTGGAACCACCCAATTCAGCGCGTGATCCACAACGAGCTTGAGCAGTACTGCCG

Query 266           CGC-CC-GCTCCGGCCGCTGTCTTGAAATTGGCGCCCATCCC-CGCTCAATAAATGATAA
                     ||-| -|||++|||||||| |||||  | || || ||+|||-|| || || ||||| ||
Sbjct 239           GGCTCGGGCT--GGCCGCTGCCTTGAGGTGGGTGCTCA-CCCACGTTCTATTAATGACAA

Query 323           TCCTAATGTGGTCCACCGCTGCTTCCTCCGCCCTGTTGGGCGTGATGTTCAGCGCTGGTA
                     || |||||  | |||||||| ||| |    ||||| || || ||||| ||||| |||||
Sbjct 296           CCCCAATGTTCTGCACCGCTGTTTCTTGAAACCTGTCGGCCGCGATGTCCAGCGGTGGTA

Query 383           TACTGCTCCCACTCGCGGGCCGGCTGCTAATTGCCGGCGTTCCG-CGCTGCGCGGGCTTC
                     || || |||||||| || || || || || ||||| || || |-|+|| || || || |
Sbjct 356           CACCGCCCCCACTCGTGGCCCCGCAGCAAACTGCCGCCGGTCGGCC-CTCCGTGGCCTCC

Query 442           C-CGCTGCTGACCGCACTTACTGCCTCGACGGGTTTTCTGGCTGTAAC-TTTCCCGCCGA
                    |-|+|||| || || || |||||  | || || ||||| ||||| +||-||| | || ||
Sbjct 415           CAC-CTGCCGATCGAACCTACTGTTTTGATGGCTTTTCCGGCTGC-ACGTTTGCTGCTGA

Query 500           GACTGGCATCGCCCTCTACTCCCTTCATGA-TATGTCA-CCATCTGATGTCGCCGAGGCC
                    ||| || || ||||| ||||| || || ||- +| |+ -||  | |||||||||||||| 
Sbjct 473           GACAGGGATAGCCCTTTACTCACTGCACGACC-TCT-GGCCTGCCGATGTCGCCGAGGCA

Query 558           ATGTTC-CGCCATGGTATGACGCGGCTCTATGCCGCCCTCCATCTTCCGCCTGAGGTCCT
                    ||| +|-|||||||||||||| ||||| ||||| || ||||| || || || ||||| ||
Sbjct 531           ATGG-CTCGCCATGGTATGACCCGGCTGTATGCAGCTCTCCACCTCCCCCCGGAGGTACT

Query 617           GCTGCCCCCTGGCACATATCGCACCGCATCGTATTTGCTAATTCATGA-CGGTAGGCGCG
                    ||| ||||||||||| ||||  ||| | |||||  | || || |||||- || |++|+||
Sbjct 590           GCTCCCCCCTGGCACCTATCATACCACTTCGTACCTCCTCATCCATGATGGGGA--C-CG

Query 676           T--TGTGG-TGACGTATGAGGGTGATACTAGTGCTGGTTACAACCACGATGTCTCCAA-C
                    |-- ||| -|+|| |||||||| ||  |||||||||| |||||||| ||||| |||| -|
Sbjct 647           TGCAGTGATT-ACATATGAGGGGGACTCTAGTGCTGGATACAACCATGATGTGTCCATTC

Query 732           TTGCGCTCCTGGATTAGAACCACCAAGGTTACCGGAGACCATCCCCTCGTTATCGAGCGG
                    +||||| |||||||  | || || ||||| ||||| ||||| || || || || ||||||
Sbjct 705           -TGCGCGCCTGGATCCGCACTACTAAGGTCACCGGCGACCACCCGCTGGTAATTGAGCGG

Query 792           GTTAGGGCCA-TTGGCTGCCACTTTGTTC-TCTTGCTCACGGCAGC-CCCGGAGCCATCA
                    ||  +|| | -| ||||| |||||||| |-||||+||||| || ||-|| +|| ||||| 
Sbjct 765           GTCC-GGGCGGTGGGCTGTCACTTTGTGCTTCTT-CTCACAGCTGCACCT-GAACCATCG

Query 849           CCTATGCCTTATGTTCCTTACCCCCGGTCTACCGAGGTCTATGTCCGATCGATCTTCGGC
                    || ||||||||||| || ||||| || || |||||||| ||||| || || || || |||
Sbjct 822           CCAATGCCTTATGTCCCATACCCTCGTTCCACCGAGGTTTATGTTCGGTCCATTTTTGGC

Query 909           CCGGGTGG--CACCCCTTCCT-TATTCCCAACCT-CATGCTCCACTAAGTCGACCTTCCA
                    || |||||--||+|| | |||-|+||+|||||  -|+||||| |||||||| || || ||
Sbjct 882           CCTGGTGGTTCA-CCATCCCTGT-TT-CCAACTGCC-TGCTCTACTAAGTCAACATTTCA

Query 965           TGCTGTCCCTGCCCATATTTGGGACCGTCTTATGCTGTTCGGGGCCACCTTGGATGACCA
                    ||| |||||||  ||||| |||||| | |||||||| ||||| || ||| | ||||||||
Sbjct 938           TGCCGTCCCTGTGCATATATGGGACAGACTTATGCTCTTCGGTGCGACCCTCGATGACCA

Query 1025          AGCCTTTTGCTGCTCCCGTTTAATGACCTACCTTCGCGGCATTAGCTACAAGGTCACTGT
                     ||||||||||| ||  |  ||||||| || ||||| || ||||| ||||| ||||| ||
Sbjct 998           GGCCTTTTGCTGTTCAAGGCTAATGACATATCTTCGTGGTATTAGTTACAAAGTCACAGT

Query 1085          TGGTACCCTTGTGGCTAATGAAGGCTGGAATGCCTCTGAGGACGCCCTCACAGCTGTTAT
                    |||  | ||||| || || || |||||||||||||| || |||||  | || ||||| ||
Sbjct 1058          TGGCGCTCTTGTCGCCAACGAGGGCTGGAATGCCTCCGAAGACGCATTAACTGCTGTCAT

Query 1145          CACTGCCGCCTACCTTACCATTTGCCACCAGCGGTATCTCCGCACCCAGGCTATATCCAA
                     || || || || |||||||| ||||| ||| |||| |||||||| |||||||| || ||
Sbjct 1118          TACAGCGGCTTATCTTACCATCTGCCATCAGAGGTACCTCCGCACACAGGCTATCTCGAA

Query 1205          GGGGATGCGTCGTCTGGAACGGGAGCATGCCCAGAAGTTTATAACACGCCTCTACAGCTG
                     ||||||    |  |||| |  |||||||| ||||||||||||||||| || || || ||
Sbjct 1178          AGGGATGAAAAGATTGGAGCTTGAGCATGCACAGAAGTTTATAACACGTCTTTATAGTTG

Query 1265          GCTCTTCGAGAAGTCCGGCCGTGATTACATCCCTGGCCGTCAGTTGGAGTTCTACGCCCA
                    | | || || || || ||||||||||||||||| |||||||||||| |||| ||||||||
Sbjct 1238          GTTGTTTGAAAAATCTGGCCGTGATTACATCCCCGGCCGTCAGTTGCAGTTTTACGCCCA

Query 1325          GTGCAGGCGCTGGCTCTCCGCCGGCTTTCATCTTGATCCACGGGTGTTGGTTTTTGACG-
                    |||| | || ||||| || || || || || |||||||| || ||| | |||||||| |-
Sbjct 1298          GTGCCGTCGATGGCTATCTGCTGGTTTCCACCTTGATCCTCGTGTGCTCGTTTTTGATGA

Query 1384          AGTCGGCCCCCTGCCATTGTA--GGACC-GCGATCCGTAAGGC-GCTC-TCAAAGTTTTG
                    ||+||||||||||||  ||| -- |+| -|| +|+|| || ||-|| |-|+|||+|||||
Sbjct 1358          AG-CGGCCCCCTGCCGCTGTCGTAG-CTTGCT-T-CGCAAAGCTGCCCAT-AAA-TTTTG

Query 1439          CTGCTTCATGA-AGTGGCTTGGTCAGGAGTGCACCTGCTTCCTTCAGCCTGCAGAA-GGC
                    |||||| ||| -|+||||| || ||||| ||||||||||||||||||||||  || -|| 
Sbjct 1412          CTGCTTTATGCGA-TGGCTAGGGCAGGATTGCACCTGCTTCCTTCAGCCTGTTGAGGGGA

Query 1497          GCCGTCGGCGACCAGGGTCATGATAATGAAGCCTATGAGGGGTCCGATGTTGACCCTGCT
                    |+ ||||| || |||||| ||||||| || || | ||||||||| ||||| |||||||||
Sbjct 1471          G-GGTCGGTGAACAGGGTTATGATAACGAGGCATTTGAGGGGTCGGATGTCGACCCTGCT

Query 1557          GAGTCCGCCA-T-T-AGTGACATATCTGGGTC---CTA-TGTCGTCCCTGGCA--CTGCC
                    ||    ||||-|-|-|||+| + +||||| ||---|+|-||||+ +||+||||--| |  
Sbjct 1530          GAAGAGGCCACTGTGAGT-AT-C-TCTGGCTCGTAC-ATTGTC-A-CC-GGCAGCCAGTT

Query 1608          CTCCAACCGCTCTACCAGGCCCTCGATC-TCCCCGCTGA-GAT-TGTGGC-T-CGCGCGG
                    + +|| || || |||||||| |||| | -|||  +||||-  |-     |- -|| || |
Sbjct 1582          -G-CAGCCTCTTTACCAGGCGCTCGGTATTCCTT-CTGACCTTGCCGCCCGAGCGGGCCG

Query 1663          GC-CGGCT--GACCGCCACAGTAAAGGTCTCCC-A-GGTCGATGGGCGGATC-GA-TTGC
                    ||-| +||-- |||| |  |||    |+ | ||-|-||+|++++++|+|+||- |-||| 
Sbjct 1640          GCTCA-CTGCTACCGTCGAAGTTTCAG-ATACCGACGG-C------C-G-TCTTACTTGT

Query 1716          GAGACC-CTTCTTGGTAAC-AAAACCTTTCGC-AC-GTCG---T-TCGTTGACGGGGCGG
                     |||||-|| +| || || -|| |||+||| |-||-||  --- -       |++ +| +
Sbjct 1689          AAGACCACTA-TGGGCAATAAAGACC-TTCACAACAGTTTTTACCGACGGTGC--C-CA-

Query 1768          TCTTAGAGACCAAT-GGCCC-AG-AGCGC-CA-CAATCT-CTCCTTCG-AT-GCCAGTCA
                     || +||| | |||-|||| -||-|| + -  -|++| |- |++||  - |-||||  |+
Sbjct 1742          GCTG-GAGGCTAATGGGCCGGAGCAGT-ATGTGC--TATCAT--TTGATTTGGCCAAAC-

Query 1820          GAGCACTATGGCCGCTGGCCCTT-TCAGTCTCACCTATGCCGCCT-----CTGCAGCT-G
                    +||+||||||||||| |||||  -|+|| || |  || |+|+| |-----||+++|| -|
Sbjct 1794          -AG-ACTATGGCCGCCGGCCCGCAT-AGCCTTAGTTACG-C-CTTGACACCT---GCGGG

Query 1873          GGCTGGAGGTGCGCTATGTTGCTGCCGGGCTTGACCATCGGGCGGTTTTTGCCCC-C-GG
                     +|| ||||||||   |||| ||||||| || |||  | |||| || +||+||| -|-||
Sbjct 1847          T-CTTGAGGTGCGTGTTGTTTCTGCCGGACTCGACTGTAGGGCTGTC-TT-CCCATCTGG

Query 1931          TGTTTCACCCCGGTCAGCCCCCGGCGAGGT-TACCGCCTTCTGCTCTGCCC-TATACAGG
                     ||| || |||  || ||  |||| |||||-|+|||||||||| ||+| | -||||||||
Sbjct 1904          GGTTGCAACCCCCTCTGCTTCCGGTGAGGTGT-CCGCCTTCTGTTC-GGCTTTATACAGG

Query 1989          TTTAACCGTGAGGCCCAGCGCCATTCGCTGATCGGTAACTTATGGTTCCATCCTGAGGGA
                    ||||||||    | |||||| ||||| || || |||  ||| ||||   |||||||||| 
Sbjct 1962          TTTAACCGCTGTGTCCAGCGGCATTCTCTCATTGGTGGCTTGTGGTATTATCCTGAGGGG

Query 2049          CTCATT-GGCCTCTTCGCCCCGTTTTCG-CCC-GGGCAT-GTTTGGGAGTCGGCTAATCC
                    || |||-|     ||| | |||++||||-|||-|| || -  +|||||||| || |||||
Sbjct 2022          CTAATTGGTTTGTTTCCCACCG--TTCGCCCCTGGCCACACC-TGGGAGTCAGCCAATCC

Query 2105          ATTCTGTGGCGAGAGCACACTTTACACCCGTACTTGGTC---G--GAGGTTGATGCCGT-
                     |||||||| |||||||| ||||| || || || |||||---|--| | ||++|+ |  -
Sbjct 2078          CTTCTGTGGGGAGAGCACCCTTTATACTCGCACCTGGTCGGTGTCGGGCTT--T-TCTAG

Query 2159          CTCTAGTCCAGC-C-C--G------GC-CT-G----ACTT----------AGG-T--TT-
                    || |  | |  |- -|--|------||-||-|----||  ----------|||-|--| -
Sbjct 2135          CTGTTTTTCTCCATTCGAGCCCCCCGCTCTGGACTCACCACCCCCCGCCGAGGCTGATAC

Query 2188          ---TA----TGTC--TG----------AG---CCTTCT-A-TACCTAGTA-GGGCCGC-C
                    ---||----||||--||----------||---||||  -|-||||   +|-   | ||-|
Sbjct 2195          ACCTATGGCTGTCGATGTTCCACCTCCAGCTACCTTGACATTACCACA-ACCTCCGGCTC

Query 2223          AC-G--C--CTACCCTGGCGGCCCCTCT-A-CC-CCCCCCTGCACCGGA-CC-CTTCCCC
                    +|-|--|--  |++++|    |||    -|-| - ||    |+++||  - |-||   ++
Sbjct 2253          -CTGAACGGGCA----GTACCCCCGCAAGATCTTGCCGATGG---CGATGTCGCTCGG--

Query 2273          CCCTCCCTCTGCCCCGGCGCTTGCTGAGCCGGCTTCTGGC-GCTA--CCGC-CGGGG-CC
                    ++++ +|+||++++| +++|+++|+| |    |+|||+||-||+|--||+|-  ++|-| 
Sbjct 2303          ----G-C-CT----CT---C---C-GGGTG-TC-TCT-GCTGC-ACCCC-CTGT--GCCG

Query 2327          -CCGG--CC---A-T-AACTCACCAGACGGCCCGGCACCGCCGCCTGCT-CTT--CACCT
                    -|   --||---|-|-| |+|||| | +|    | |+|||||| | | |-|||-- || |
Sbjct 2340          GCGCAATCCGTGACTGATC-CACCCGT-GCGT-GTC-CCGCCGGCGGTTACTTCATACTT

Query 2377          ACCCGGATGGCTCT-AAG-GTATTCGCCGGCTCG--CTGTTCGAGT-CGACATGCACGTG
                    | || ||||| || -|||-|||++||| ||||| --||+||+||||-||| +|| || ||
Sbjct 2392          ATCCTGATGGGTCAAAAGTGTA--CGCTGGCTCCCTCT-TT-GAGTCCGAG-TGTACTTG

Query 2432          GCTCGTT-AACGCGTCTAATGT-TGACCACCGCCCTGGCGGCGGGCTTTGCCATGCATTT
                    | | || -| +||||| |||  - |+|||||| || || || || |||||||||||||||
Sbjct 2447          GTTGGTCAAT-GCGTCCAATCCCGG-CCACCGTCCCGGTGGTGGCCTTTGCCATGCATTT

Query 2490          TACCAAAGGTACCCCGCCTCCTTTGATGCTGCCTCTTTTGTGATGCGCGACGGCGC-GGC
                    |||||  ||| ||| |  || |||||  | |||   || || |||  ||| ||+| - |+
Sbjct 2505          TACCAGCGGTTCCCGGAGTCATTTGACCCCGCCGAGTTCGTCATGTCCGATGG-GTTTG-

Query 2549          C-GCGTACACA-CTTAACCCCCCGGCCAATAATTCACGCTGTCGCCCCTGATTATA-GGT
                    |-||+|+ | |-||| || ||||| || || || || ||||| || || || ||| -|||
Sbjct 2563          CAGC-T-TATACCTTGACGCCCCGACCTATTATCCATGCTGTTGCTCCCGACTATCGGGT

Query 2605          TGGAACATAACCCAAAGAGGCTTGAGGCTGCTTATCGGGAAACTTGCTCCCGCCTCGGCA
                     +||||||||||| |||||||| |||||||||||||| || || ||||||||||  ||||
Sbjct 2621          A-GAACATAACCCCAAGAGGCTCGAGGCTGCTTATCGAGAGACGTGCTCCCGCCGTGGCA

Query 2665          CCGCTGCATACCCGCTCCTCGGGACCGGCATATACCAGGTGCC-GATCGGCCCCAGTTTT
                    | ||||| ||||| || || ||  ||||||||||  |||||||-| | |||  +||||||
Sbjct 2680          CGGCTGCTTACCCCCTGCTTGGTGCCGGCATATATAAGGTGCCTGTTGGGCTT-AGTTTT

Query 2724          GACGCCTGGGAGCGGAACCACCGCCCCGGGGATGAGTTGTACCTTCCTGAGCTTGCT-GC
                    || |||||||| || ||||| || ||||||||||||||||||||| ||||||  |||-  
Sbjct 2739          GATGCCTGGGAACGCAACCATCGGCCCGGGGATGAGTTGTACCTTACTGAGCCGGCTATA

Query 2782          -CAGATGGTTTGAGGCCAATAG-GCCGAC-C-CG-CCCGACTCTCACTATAACTGAGGAT
                    -|+ +||||| |+ | | |+| -| | +|-|-| -||||+| ||||| || |||||||| 
Sbjct 2799          GC-T-TGGTTCG-AGGCTA-ACCGACC-CACTCTCCCCG-CGCTCACCATCACTGAGGAC

Query 2838          GTTGCACGGACAGCGAATCTGGCCATCGAGCTTGACTCAGCCACAGATGTCGGCCGGGCC
                       ||||| ||||| ||||||||  | ||||| || || ||||| || ||||| ||||| 
Sbjct 2853          ACGGCACGAACAGCTAATCTGGCGTTGGAGCTAGATTCGGCCACTGAGGTCGGTCGGGCG

Query 2898          TGTGCCGGCTGTCGGG-TCACCCCCGGCGTTGTTCAGTACCAGTTTACTGCAGGTGTGCC
                    ||||| || || || |-| | || +||||| ||||| |||||||| || || ||||| ||
Sbjct 2913          TGTGCTGGTTGCCGTGTTGAGCCA-GGCGTCGTTCATTACCAGTTCACGGCGGGTGTCCC

Query 2957          TGGATCCGGCAAGTCCCGCTCTA-TCACCCAAGCCGATGTGGACGTTGTCGTGGTCCCGA
                    ||| ||||||||||| || || |-||| |   |+||| ||||| || || || || || |
Sbjct 2972          TGGTTCCGGCAAGTCACGGTCAATTCAGCAGGG-CGAGGTGGATGTGGTGGTAGTACCAA

Query 3016          CGCGTGAGTTGCGTAATGCCTGGCGCCGTCGCGGCTTTGCTGCTTTTACCCCGCATACTG
                    | |||||| |||||||  | ||||| || ||||| ||||| || |  || || || ||||
Sbjct 3031          CTCGTGAGCTGCGTAACTCATGGCGACGCCGCGGGTTTGCAGCCTACACACCCCACACTG

Query 3076          CCGCCAGAGTCAC-CCAGGGGCGCCGGGTTGTCATTGATGAGGCTCCATC-CCTCCCCCC
                    | ||| | || ||-|  || +||  ||||||| ||||||||||| || ||-| ||| || 
Sbjct 3091          CGGCCCGTGTTACTCGTGGC-CGTAGGGTTGTTATTGATGAGGCCCCGTCACTTCCACCA

Query 3134          TCACCTGCTGCTGCTCCACATGCAGCGGGCCGCCACCGTCCACCTTCTTGGCGACCCGAA
                    +|| |||||  |||| ||||||||||||||| |  | |||||||||||||||||||| ||
Sbjct 3149          -CATCTGCTCTTGCTGCACATGCAGCGGGCCTCGTCGGTCCACCTTCTTGGCGACCCCAA

Query 3194          CCAGATCCCAGCCATCGACTTTGAGCACGCTGGGCTCGTCCCCGCCATCAGGCCCGA-CT
                    ||| ||||| ||||| || || ||||| ||||| || || ||||| ||| |||| ||-|+
Sbjct 3209          CCAAATCCCTGCCATTGATTTCGAGCATGCTGGTCTTGTACCCGCAATCCGGCCTGAGC-

Query 3253          TAGGCCCCACCTTCCTGGTGGCATGTTACCCATCGCTGGCCTGCGGATGTATGCGAGCTC
                    | |   ||| |    ||||||||| |||||||  | || || || ||||| || ||||| 
Sbjct 3268          TTGT-ACCAACAAAGTGGTGGCATCTTACCCACAGGTGCCCGGCAGATGTTTGTGAGCTA

Query 3312          ATCCGTGGTGCATACCCCATGATCCAGACCACTAGCCGGGTTC-TCCGTTCGTTGTTCTG
                    || || || || ||||| | ||| |||||  | ||||| ||| -||  | | +|||| ||
Sbjct 3327          ATTCGCGGCGCGTACCCTAAGATTCAGACAGCGAGCCGTGTTTTTCGCTCCC-TGTTTTG

Query 3371          GGGTGAGCCTGCCGTCGGGCAGAAACTAGTGTTCACCCAGGCGGCCAAGCCCGCCAACCC
                    ||| |||||  | ||||| || ||| |||||||||| |||||||| ||| |||+| | ||
Sbjct 3386          GGGGGAGCCCCCTGTCGGCCAAAAATTAGTGTTCACTCAGGCGGCGAAGGCCG-CTAACC

Query 3431          CGGCT-CAGTGACGGTCCACGAGGCGCAGGGCGCTACCTACACGGAGACCACTATTATTG
                    | | |-|| | |||||||| ||||| ||||||||||| | ||| ||||| ||||||||||
Sbjct 3445          CTGGTGCAATTACGGTCCATGAGGCCCAGGGCGCTACATTCACTGAGACTACTATTATTG

Query 3490          CCACAGCAGATGCCCGGGGCCTTATTCAGTCGTCTCGGGCTCATGCCATTGTTGCTCTGA
                    | || || ||||| || || || |||||||| ||| ||||||| || ||||| || || |
Sbjct 3505          CTACGGCGGATGCTCGCGGGCTGATTCAGTCATCTAGGGCTCACGCTATTGTGGCCCTAA

Query 3550          CGCGCCACACTGAGAAGTGCGTCATCATTGACGCACCAGGCCTGCTTCGCGAGGTGGGCA
                    | || || || ||||| || ||  || |||| || || || || ||||| ||||| || |
Sbjct 3565          CCCGTCATACGGAGAAATGTGTGGTCGTTGATGCCCCGGGACTCCTTCGTGAGGTCGGTA

Query 3610          TCTCCGATGCAATCGTTAATAACTTTTTCCTCGCTGGTGGCGAAATTGGTCACCAGCGCC
                    |||| || || || |||||||||||||||||  |||||||| | |||||||| || || |
Sbjct 3625          TCTCTGACGCCATTGTTAATAACTTTTTCCTTTCTGGTGGCCAGATTGGTCAGCACCGTC

Query 3670          CATCAGTTATTCCCCGTGGCAACC-CTGACGCCAATGTTGACACCCTGGCTGCCTTCCCG
                    ||||||| || || |||||||   -| +||  ||||||||| || || | ||| ||||| 
Sbjct 3685          CATCAGTCATACCGCGTGGCACTATCA-ACAACAATGTTGATACGCTTGATGCATTCCCA

Query 3729          CCGTCTTGCCAGATTAGTGCCTTCCATCAGTTGGCTGAGGAGCTTGGCCACAGACCTGTC
                    || ||||||||| | || || | ||| ||| | || || ||||| |||||  |||| |+|
Sbjct 3744          CCCTCTTGCCAGTTCAGCGCTTACCACCAGCTTGCGGAAGAGCTCGGCCATCGACCGG-C

Query 3789          CCTGTT-GCAGCTGTTCTACCACCCTGCCCCGAGCTCGAACAGGGCCTTCTCTACCTGCC
                    || | |-|| || ||||| || ||||| || || || |||||||| || || ||| ||||
Sbjct 3803          CCCGATCGCTGCCGTTCTGCCCCCCTGTCCTGAACTTGAACAGGGTCTACTTTACATGCC

Query 3848          CCAGGAGCTCACCACCTGTGATAGTGTCGTAACATTTGAATTAACAGACATTGTGCACTG
                     |||||  | ||||| | |||||||||  | || |||||||| ||||| || ||||||||
Sbjct 3863          TCAGGAATTGACCACGTCTGATAGTGTGCTTACGTTTGAATTGACAGATATAGTGCACTG

Query 3908          CCGCATGGCCGCCCCGAGCCAGCGCAAGGCCGTGCTGTCCACACTCGTGGGCCGCTACGG
                     || ||||| || || || ||||| ||||| || ||||| || || || ||| | |||||
Sbjct 3923          TCGTATGGCGGCACCTAGTCAGCGTAAGGCGGTCCTGTCGACTCTTGTCGGCAGGTACGG

Query 3968          CGGTCGCACAAAGCTCTACAATGCTTCCCACT-CTGATGTTCGCGAC--TCTCTCGCCCG
                    | | || || ||| | ||  | ||| ||||+|-| ||||+||+||  --|||||   || 
Sbjct 3983          CCGCCGTACGAAGTTGTATGAGGCTGCCCA-TGCAGATG-TC-CGTGGGTCTCTAAACCA

Query 4025          TTTTATCCCGGCCATTGGCCCCGTACAG-GTTACAACTTGTGAATTGTACGAGCTAGTGG
                    ||||||||| |   | ||||| || +||-||||| ||||||||| | |||||||| ||||
Sbjct 4040          TTTTATCCCTGAGCTCGGCCCTGTT-AGTGTTACCACTTGTGAACTTTACGAGCTTGTGG

Query 4084          AGGCCATGGTCGAGAAGGGCCAGGATGGCTCCGCCGTCCTTGAGCTTGA-TCTTTGCAAC
                    |||||||||| ||||| ||||||||||| || || || || ||||| ||-|+| || | |
Sbjct 4099          AGGCCATGGTGGAGAAAGGCCAGGATGGTTCTGCGGTTCTGGAGCTCGACT-TATGTAGC

Query 4143          CGTGACGTGTCCAGGATCACCTTCTTCCAGAAAGATTGTAACAAGTTCACCACAGGTGAG
                    ||||| |||||  | || || ||||||||||| |||||||| ||||| || || || |||
Sbjct 4158          CGTGATGTGTCTCGTATAACATTCTTCCAGAAGGATTGTAATAAGTTTACAACGGGCGAG

Query 4203          ACCATTGCCCATGGTAAAGTGGGCCAGGGCATCTCGGCCTGGAGCAAGACCTTCTGCGCC
                    || || || ||||| ||||| |||||||| || || || ||||| || || || || || 
Sbjct 4218          ACAATAGCACATGGCAAAGTTGGCCAGGGGATATCTGCATGGAGTAAAACTTTTTGTGCT

Query 4263          CTCTTTGGCCCTTGGTTCCGCGCTATTGAGAA-G-GCTATTCTGGCC--CTGCTCCCTCA
                     | || ||||| ||||||||||| ||||||||-|-| | +  ||   --||+  ||| ||
Sbjct 4278          TTGTTCGGCCCATGGTTCCGCGCCATTGAGAAGGAGATC-CTTGCTGTACT-TGCCCCCA

Query 4319          GGGTGTGTTTTACGGTGATGCCT-T-T-GATGACACCGTCTT-CTCGGCGGC-TGTGGCC
                     ++||| || || |||||||| |- - -|||+|||+  ||| -|+|| ||  -| +| | 
Sbjct 4336          A--TGTATTCTATGGTGATGCATACGAAGAT-ACA-GTTCTGGC-CGCCGCAGTC-GCCG

Query 4374          GC-AGCAAAGGCATCC-ATGGTGTTTGAGAATGACTTTTCTGAGTTTGACTCCACCCAGA
                    | -  |  +|| +| |-| | | | +||||||||||| || ||||||||   ||| || |
Sbjct 4390          GAGCCCCT-GGT-TGCAAGGTTTTC-GAGAATGACTTCTCAGAGTTTGATAGCACTCAAA

Query 4432          ATAACTTTTCTCTGGGTCT--AGAGTGTGCTATTATGGAGGAGTGTGGGATGCCGCAGTG
                    |||| ||||| || || ||--|| || |  |+ +||||||||||| || |||||||||||
Sbjct 4447          ATAATTTTTCACTTGGGCTGGAGTGTATAAT-C-ATGGAGGAGTGCGGCATGCCGCAGTG

Query 4490          GCTCATCCGCCTGTATCACCTTATAAGGTCTGCGTGGATCTTGCAGGCCCCGAAGGAGTC
                    | | ||||| || ||||||||| |  | ||||| ||| | ||||| || || ||||||||
Sbjct 4505          GATGATCCGGCTTTATCACCTTGTTCGCTCTGCTTGGGTTTTGCAAGCTCCAAAGGAGTC

Query 4550          TCTGCGAGGGTTTTGGAAGAAACACTCCGGTGAGCCCGGCACTCTTCTATGGAATACTGT
                    |||||| ||||| |||||||| ||||| || ||||| |||||  | || |||||||||||
Sbjct 4565          TCTGCGGGGGTTCTGGAAGAAGCACTCAGGCGAGCCTGGCACCTTGCTTTGGAATACTGT

Query 4610          CTGGAATATGGCCGTTATTA-CCCACTGTTATGACTTCCGCGATTTTCAGGTGGCTGCCT
                    |||||| ||||| || |+||-|||| |||||||| |||||||| ||  | || || || |
Sbjct 4625          CTGGAACATGGCGGTCA-TAGCCCATTGTTATGAGTTCCGCGACTTAAAAGTCGCCGCAT

Query 4669          TTAAAGGTGATGATTCGATAGTGCTTTGCAGTGAGTATCGTCAGAGTCCAGGA-GCTGCT
                    ||||||| ||||| ||  | |||||||| ||||| ||||| || ||+||  ||-|| || 
Sbjct 4684          TTAAAGGAGATGACTCTGTTGTGCTTTGTAGTGATTATCGGCAAAG-CCGCGATGCGGCC

Query 4728          GTCCTGATCGCCGGCTGTGGCTTG-AAGTTGAAGGTAGA-TTTCCGCCCGATCGGTTTGT
                    | ||| ||||| |||||||| |||-|| ||+||||| ||-|||  ||||  | || +|||
Sbjct 4743          GCCCTAATCGCTGGCTGTGGGTTGAAACTT-AAGGTGGATTTTAGGCCCATTGGGC-TGT

Query 4786          ATGCAGGTGTTGTGGTGGCCCCCGGCCT-TGGCGCGCTCCCTGATGTTGTGCGCTTCGC-
                    |||| |||||||| |||||||| || ||- || +| || |||||||||||  | || ||-
Sbjct 4801          ATGCTGGTGTTGTTGTGGCCCCGGGTCTCGGGA-CCCTTCCTGATGTTGTTAGGTTTGCT

Query 4843          ---CGGCCGGCTTACCGAGAAGAATTGGGGCCCTGGC-CCTGAGCGGGCGGAGCAGCTCC
                    ---|||| ++|| + +||||| || ||||| || || -| +||| |||| || ||||| |
Sbjct 4860          GGGCGGCT--CTC-G-GAGAAAAACTGGGGGCCGGGTTCA-GAGAGGGCAGAACAGCTAC

Query 4900          GCCTCGCTGTTAGTGATTTCCTCCGCAAGCTCACGAATGTAGCTCAGA-TGTGTGTGGAT
                    | || |||||  ||||||| || || ||| | |||||||| |||||+|-| |||||||| 
Sbjct 4915          GGCTGGCTGTCTGTGATTTTCTGCGAAAGTTAACGAATGTGGCTCA-AGTCTGTGTGGAC

Query 4959          GTTGTTTCCCGTGTTTATGGGGTTTCCCCTGGACTCGTTCATAACCTGATTGGCATGCTA
                    |||||||| |  |||||||| |||  ||| ||  | || |||||||||||||| ||||| 
Sbjct 4974          GTTGTTTCGCAGGTTTATGGTGTTAGCCCCGGTTTGGTACATAACCTGATTGGGATGCTC

Query 5019          CAGGCTGTTGCTGATGGCAAGGCACATTTCACTGAGTCAGTAAAACCAGTGCTCGACTTG
                    ||| |  ||||||||||||||||||| || || ||| |||| ||||| ||  | ||| | 
Sbjct 5034          CAGACCATTGCTGATGGCAAGGCACACTTTACAGAGACAGTTAAACCTGTTTTAGACCTC

Query 5079          ACAAATTCAATCTTGTG--TCGGGTGGAATGAATAACATG-TCTTTTGCTGCGCCCATGG
                    || ||||| |++|| | --|||||||||||||||||||||-|||||||||  |  |||||
Sbjct 5094          ACCAATTCTA--TTATACATCGGGTGGAATGAATAACATGTTCTTTTGCTCTGTGCATGG

Query 5136          GT-TCGCGACCATGCGCCCTCGGCCTATTT-TGTTGCTGCTCCTCATGTTTTTGCCTATG
                      -|  |+||||||||| ||||| ||+|||-||||  || ||||| || || ||||||||
Sbjct 5152          AGATGCC-ACCATGCGCTCTCGGGCT-TTTCTGTTTTTGTTCCTCGTGCTTCTGCCTATG

Query 5194          CTGCCCGCGCCACCGCCCGGTCAGCCGTCTGGCCGCCGTCGTGGGCGGCGCAGCGGCGGT
                    ||||||||||||||| ||||||||||||||||||| || || ||||||||||||||||||
Sbjct 5210          CTGCCCGCGCCACCGGCCGGTCAGCCGTCTGGCCGTCGCCGCGGGCGGCGCAGCGGCGGT

Query 5254          TCCGGCGGTGGTTTCTGGGGTGACCGGGTTGATTCTCAGCCCTTCGCAATCCCCTATATT
                     ||||||||||||||||||||||||||||||||||||||||||||||  |||||||||||
Sbjct 5270          GCCGGCGGTGGTTTCTGGGGTGACCGGGTTGATTCTCAGCCCTTCGCCCTCCCCTATATT

Query 5314          CATCCAACCAACCCCTTCGCCCCCG-ATGTCACC-GCTGCGGCCGGGGCTGGACCTCGTG
                    ||||||||||||||||||||  |+ -|  |+ ||-|| || |||||||||||| ||||  
Sbjct 5330          CATCCAACCAACCCCTTCGCATC-TGACAT-TCCAGCCGCAGCCGGGGCTGGAGCTCGCC

Query 5372          TTCGCCAACCCGCCCGACCACTCGGCTCCGCTTGGCGTGACCAGGCCCAGCGCCCCGCCC
                     ||| || || ||||| ||||| ||||||||||||||||||||  |||||||||||||| 
Sbjct 5388          CTCGGCAGCCAGCCCGTCCACTTGGCTCCGCTTGGCGTGACCAATCCCAGCGCCCCGCCA

Query 5431          GTTGCCTCACGTCGTAGACCTACCACAGCTGGGGCCGCGCCGCTAACCGCGGTCGCTCCG
                     ||+|| | |||||| || || || ||||||||||  ||||||| || || || || |||
Sbjct 5448          CTT-CCGCCCGTCGTCGATCTGCCCCAGCTGGGGCTTCGCCGCTGACTGCTGTGGCCCCG

Query 5491          GCCCATTGACACCCCGCCAGTGCCTGATGTCGACTCCCGCGGCGCCATCTTGCGCCGGCA
                    ||||+  || ||  | || || || |||||||| || |||||||| || || ||||| ||
Sbjct 5507          GCCC-CCGATACTGCTCCTGTTCCCGATGTCGATTCTCGCGGCGCTATATTACGCCGCCA

Query 5550          GTATAACCTATCAACATCTCCCCTTACCTCTTCCGTGGCCACCGGCACTAACCTGGTTCT
                    ||||||  ||||||||||||| || || ||| |  | ||||| || |||||||| |||||
Sbjct 5566          GTATAATTTATCAACATCTCCGCTAACATCTACTATTGCCACTGGTACTAACCTTGTTCT

Query 5610          TTATGCCGCCCCTCTTAGTCCGCTTT--TACCCCTTCAGGACGGCACCAATACCCATATA
                     ||||| ||||| || ||+||+||||--| || || || || || || || || || || 
Sbjct 5626          ATATGCTGCCCCGCTGAG-CC-CTTTGCTTCCGCTCCAAGATGGAACTAACACTCACATT

Query 5668          ATGGCCACGGAAGCTTCTAATTATGCCCAGTACCGGGTTGCCCGTGCCACAATCCGTTAC
                    |||||||| ||||| || ||||||||||||||||| |||| ||| ||||| ||||| |||
Sbjct 5684          ATGGCCACTGAAGCATCAAATTATGCCCAGTACCGTGTTGTCCGCGCCACCATCCGGTAC

Query 5728          CGCCCGCTGGTCCCCAATGCTGTCGGCGGTTACGCCATCTCCATCTCATTCTGGCCACAG
                    || ||||| || || || ||||| ||||| ||||| || || ||||| |||||||| |||
Sbjct 5744          CGTCCGCTTGTGCCGAACGCTGTTGGCGGATACGCTATATCTATCTCTTTCTGGCCTCAG

Query 5788          ACCACCACCACCCCGACGTCCGTTGATATGAATTCAATAACCTCGACGGATGTTCGTATT
                    || || || |||||||| || || ||||||||||| || ||||| |||||||| || |||
Sbjct 5804          ACAACTACTACCCCGACATCTGTGGATATGAATTCTATCACCTCCACGGATGTCCGAATT

Query 5848          TTAGTCCAGCCCGGCATAGCCTCTGAGCTTGTGATCCCAAGTGAGCGCCTACACTATCGT
                     | |||||||| ||  | || || || ||||||||||| ||||||||||| |||||||||
Sbjct 5864          CTTGTCCAGCCTGGTGTCGCTTCAGAACTTGTGATCCCCAGTGAGCGCCTGCACTATCGT

Query 5908          AACCAAGGCTGGCGCTCCGTCGAGACCTCTGGGGTGGCTGAGGAGGAGGCTACCTCTGGT
                    ||||||||||||||||| || ||||||||||| || || ||||||||||| ||||| || 
Sbjct 5924          AACCAAGGCTGGCGCTCGGTTGAGACCTCTGGTGTTGCGGAGGAGGAGGCGACCTCCGGC

Query 5968          CTTGTTATGCTTTGCATACATGGCTCAC-TCGTAAATTCCTATACTAATACACCCTATAC
                    ||||| ||||||||||| ||||| ||||-|+|| |||||||| || ||||| || |||||
Sbjct 5984          CTTGTCATGCTTTGCATCCATGGATCACCT-GTGAATTCCTACACCAATACGCCTTATAC

Query 6027          CGGTGCCCTCGGGCTGT-TGGACTTTGCCCTTGAGCTTGAGTTTCGCAAACCTTACCCCC
                     ||||||||+ ||||  -| || || || || ||||| ||||| |||||  +| || |||
Sbjct 6043          TGGTGCCCT-TGGCTTGCTTGATTTCGCACTCGAGCTCGAGTTCCGCAATT-TGACACCC

Query 6085          GGTAACACCAATACGCGGGTCTCCCGTTATTCCA-GC-A--C-TGCTCGCCACCGCCCTT
                    |||||||| || || || || |||||+ +|+++|- |-|-- -||| |||||| ++   |
Sbjct 6101          GGTAACACGAACACACGTGTTTCCCG-C-T---ACTCGAGTAGTGCGCGCCACA--AGCT

Query 6139          CGTCGC-G-GTGCG-GACGGGACTGCCGAGCTCACCACCACGGCTGCTACCCGCTTTATG
                     ++|||-|-| || -|| || ||||| ||| | || ||||| |||||||| |||||||||
Sbjct 6154          A--CGCCGAGGGCCTGATGGCACTGCTGAGTTAACTACCACTGCTGCTACACGCTTTATG

Query 6196          AAGGACCTCTATTTTACTAGTACTAATGGTGTCGGTGAGATCGGCCGCGGGATAGCCCTC
                    ||||||||  |||||||  | |||||||| || |||||  |||| || || |||||  | 
Sbjct 6212          AAGGACCTTCATTTTACAGGGACTAATGGAGTTGGTGAAGTCGGTCGTGGTATAGCGTTA

Query 6256          ACCCTGTTCAACCTTGCTGACACTCTGCTTGGCGGCCTGCCGACAGAATTGATTTCGTCG
                    || |||||||| ||||||||||| || || ||||| || |||||||||||||||||||||
Sbjct 6272          ACTCTGTTCAATCTTGCTGACACGCTTCTCGGCGGGCTCCCGACAGAATTGATTTCGTCG

Query 6316          GCTGGTGGCCAGCTGTTCTACTCCCGTCCCGTTGTCTCAGCCAATGGCGAGCCGACTGTT
                    |||||||| ||| |||| ||||| || ||||| ||||||||||||||||||||||| || 
Sbjct 6332          GCTGGTGGTCAGTTGTTTTACTCTCGCCCCGTCGTCTCAGCCAATGGCGAGCCGACAGTG

Query 6376          AAGTTGTATACATCTGTAGAGAATGCTCAGCAGGATAAGGGTATTGCAATCCCGCATGAC
                    ||| | ||||| || || ||||| ||||||||||| |||||||| || ||||| ||||| 
Sbjct 6392          AAGCTTTATACTTCAGTCGAGAACGCTCAGCAGGACAAGGGTATAGCTATCCCACATGAT

Query 6436          ATTGACCTCGGAGAATCTCGTGTGGTTATTCAGGATTATGATAACCAACATGAACAAGAT
                    |||||||| || || || ||||| || ||||||||||| |||||||||||||| || || 
Sbjct 6452          ATTGACCTTGGTGAGTCCCGTGTTGTCATTCAGGATTACGATAACCAACATGAGCAGGAC

Query 6496          CGGCCGACGCCTTCTCCAGCCCCATC-GCGCCCTTTCTCTGTCCTTCGAGCTAATGATGT
                    || || || |||||||| || || ||-  |||||||+||||||||||| |||||||||||
Sbjct 6512          CGTCCCACCCCTTCTCCTGCTCCCTCTCGGCCCTTT-TCTGTCCTTCGTGCTAATGATGT

Query 6555          GCTTTGGCTCTCTCTCACCGCTGCCGAGTATGACCAGTCCACTTATGGCTCTTCGACTGG
                    ||| ||||| || || || || || |||||||| ||| | || |||||||| || |||  
Sbjct 6571          GCTATGGCTTTCACTTACAGCAGCTGAGTATGATCAGACTACCTATGGCTCCTCTACTAA

Query 6615          CCCAGTT-TATGTTTCTGACTCTGTGACCTTGGTTAATGTTGCGAC-CGGCGCGCAGGCC
                    |||+  |-|| || |||||  ||||||| || |||||||| || ||- |+ || ||||+ 
Sbjct 6631          CCC-CATGTACGTCTCTGATACTGTGACATTTGTTAATGTGGCTACTGG-TGCCCAGG-G

Query 6673          G-TTGCCCGGTCGCTCGATTGGACCAAGGTCACACTTGACGGTCGCCCCCTCTCCACCAT
                    |-|  | || || || || ||| | || || || ||||| || ||||| ||    || ||
Sbjct 6688          GGTATCTCGCTCTCTGGACTGGTCTAAAGTTACCCTTGATGGGCGCCCACTTATGACTAT

Query 6732          CCAGCAGTACTCGAAGACCTTCTTTGTCCTGCCGCTCCGCGGTAAGCTCTCTTTCTGGGA
                    ||||||||| || |||||||||||||||||||| ||||| ||||||||||| || |||||
Sbjct 6748          CCAGCAGTATTCTAAGACCTTCTTTGTCCTGCCTCTCCGTGGTAAGCTCTCCTTTTGGGA

Query 6792          GGCAGGCACAACTAAAGCCGGGTACCCTTATAATTATAACACCACTGCTAGCGACCAACT
                    ||| || || ||||| ||||| ||||||||||||||||| || || || || |||||+++
Sbjct 6808          GGCTGGTACTACTAAGGCCGGCTACCCTTATAATTATAATACTACCGCCAGTGACCA---

Query 6852          G--CTTG-TCGAGAATGCCGCCGGGCACCGGGT-CGCTATTTCCACTTACACCACTAGCC
                    |-- || -| |||||||| || || ||||| ||- ||+||||| || ||||| ||||  |
Sbjct 6865          GATTTTAATTGAGAATGCAGCTGGTCACCGTGTATGC-ATTTCAACCTACACTACTAATC

Query 6908          TGGGTGCTGGTCCCGTCTCCATTTCTGCGGTTGCCGTTT-TAGCCCCCCACTCTGCGCTA
                    | ||  |||| || || || |||||||| || |  ||+ -| || || ||||||||||| 
Sbjct 6924          TTGGATCTGGCCCTGTTTCTATTTCTGCCGTCGGTGT-CCTCGCACCTCACTCTGCGCTG

Query 6967          GCATTGCTT--GAGGATACCTTGGACTACCCTGCCCGCGCCCATACTTTTGATGATTTCT
                    || ++||||--||||| ||  | ||||| |||||||| || ||||||||||||||||| |
Sbjct 6983          GCC--GCTTTAGAGGACACTGTTGACTATCCTGCCCGTGCTCATACTTTTGATGATTTTT

Query 7025          GCCCAGAGTGCCGCCCCCTTGGCCTTCAGGGCTGCGCTTTCCAGTCTACTGTCGCTGAGC
                    |||| ||||||||  | || ||||||||||| || |||||||| || ||||| |||||||
Sbjct 7041          GCCCTGAGTGCCGTGCACTCGGCCTTCAGGGTTGTGCTTTCCAATCGACTGTTGCTGAGC

Query 7085          TTCAGCGCCTTAAGATGAAGGTGGGTAAAACTCGGGAGTTGTAGTTTATTTG-CTTGTGC
                    | ||||||||||| ||||||||||||||||| |||||||  |  ||||||  -||||| |
Sbjct 7101          TACAGCGCCTTAAAATGAAGGTGGGTAAAACCCGGGAGTACTGATTTATTCTACTTGTAC

Query 7144          CCCCCTTCT-TTCTGTTGCTT-ATTTCTCATTTCTGCGTTC
                    |  ||||||-|||||||  ||-|||| || |||||||||||
Sbjct 7161          CTTCCTTCTGTTCTGTTCTTTTATTTTTCTTTTCTGCGTTC
