# Supplementary material for: Pairwise Heuristic Sequence Alignment Algorithm Based on Deep Reinforcement Learning
Source: IEEE Open J Eng Med Biol. 2021 Jan 29;2:36–43. doi: 10.1109/OJEMB.2021.3055424 (PMC8901008; doi:10.1109/OJEMB.2021.3055424)
Supplement: Three supplementary materials are attached to the submitted manuscript. First, we offer the detailed process of the DQNalign in Supplementary material S1. Then, the additional figures and tables are listed in the Supplementary material S2. Finally, the alignment results of the DQNalign are attached  [file ojemb-3055424-mm.zip › OJEMB-3055424-MM/10022021082020_DQNalignOJEMB20210126SupplementaryS3/Supplementary S3/HEV_DDDQN/result20200712173946_0_42.txt]

DQNalign Project v1.0
Pairwise alignment algorithm with deep reinforcement learning based heuristic alignment agent
Sequence 1 : HEV_0, length : 7207
Sequence 2 : HEV_42, length : 7202

Alignment results:
Exact matches: 5426
Gaps: 548

Query 27            ATGGAGGCCCATCAGTTTATTAAGGCTCCTGGCATCACTACTGCTATTGAGCAGGCTGCT
                    ||||||||||||||||| || |||||||||||| |||||||||||||||||||||| |||
Sbjct 0             ATGGAGGCCCATCAGTTCATAAAGGCTCCTGGCGTCACTACTGCTATTGAGCAGGCAGCT

Query 87            CTAGCAGCGGCCAACTCTGCCCTGGCGAATGCTGTGGTAGTTAGGCCTTTTCTCTCTCAC
                    ||||||||||||||||| ||| |||||||||||||||| ||| ||||||| || || |  
Sbjct 60            CTAGCAGCGGCCAACTCCGCCTTGGCGAATGCTGTGGTGGTTCGGCCTTTCCTATCCCGG

Query 147           C-AGCAGATTGAGATCCTCATTAACCTAATGCAACCTCGCCAGCTTGTTTTCCGCCCCGA
                    |-|+||||  ||||| || |||||||| ||||| || || |||||||||||||| || ||
Sbjct 120           CTA-CAGACAGAGATACTTATTAACCTGATGCAGCCCCGGCAGCTTGTTTTCCGGCCTGA

Query 206           GGTTTTCTGGAATCATCCCATCCAGCGTGTCATCCATAACGAGCTGGAGCTTTACTGCCG
                     || || ||||| || || || ||||| || ||||| |||||||| ||||  ||||||||
Sbjct 179           AGTCTTGTGGAACCACCCAATTCAGCGCGTGATCCACAACGAGCTTGAGCAGTACTGCCG

Query 266           CGC-CC-GCTCCGGCCGCTGTCTTGAAATTGGCGCCCATCCC-CGCTCAATAAATGATAA
                     ||-| -|||++|||||||| |||||  | || || ||+|||-|| || || ||||| ||
Sbjct 239           GGCTCGGGCT--GGCCGCTGCCTTGAGGTGGGTGCTCA-CCCACGTTCTATTAATGACAA

Query 323           TCCTAATGTGGTCCACCGCTGCTTCCTCCGCCCTGTTGGGCGTGATGTTCAGCGCTGGTA
                     || |||||  | |||||||| ||| |    ||||| || || ||||| ||||| |||||
Sbjct 296           CCCCAATGTTCTGCACCGCTGTTTCTTGAAACCTGTCGGCCGCGATGTCCAGCGGTGGTA

Query 383           TACTGCTCCCACTCGCGGGCCGGCTGCTAATTGCCGGCGTTCCG-CGCTGCGCGGGCTTC
                     || || |||||||| || || || || || ||||| || || |-|+|| || || || |
Sbjct 356           CACCGCCCCCACTCGTGGCCCCGCAGCAAACTGCCGCCGGTCGGCC-CTCCGTGGCCTCC

Query 442           C-CGCTGCTGACCGCACTTACTGCCTCGACGGGTTTTCTGGCTGTAAC-TTTCCCGCCGA
                    |-|+|||| || || || |||||  | || || ||||| ||||| +||-||| | || ||
Sbjct 415           CAC-CTGCCGATCGAACCTACTGTTTTGATGGCTTTTCCGGCTGC-ACGTTTGCTGCTGA

Query 500           GACTGGCATCGCCCTCTACTCCCTTCATGA-TATGTCA-CCATCTGATGTCGCCGAGGCC
                    ||| || || ||||| ||||| || || ||- +| |+ -||  | |||||||||||||| 
Sbjct 473           GACAGGGATAGCCCTTTACTCACTGCACGACC-TCT-GGCCTGCCGATGTCGCCGAGGCA

Query 558           ATGTTC-CGCCATGGTATGACGCGGCTCTATGCCGCCCTCCATCTTCCGCCTGAGGTCCT
                    ||| +|-|||||||||||||| ||||| ||||| || ||||| || || || ||||| ||
Sbjct 531           ATGG-CTCGCCATGGTATGACCCGGCTGTATGCAGCTCTCCACCTCCCCCCGGAGGTACT

Query 617           GCTGCCCCCTGGCACATATCGCACCGCATCGTATTTGCTAATTCATGA-CGGTAGGCGCG
                    ||| ||||||||||| ||||  ||| | |||||  | || || |||||- || |++|+||
Sbjct 590           GCTCCCCCCTGGCACCTATCATACCACTTCGTACCTCCTCATCCATGATGGGGA--C-CG

Query 676           T--TGTGG-TGACGTATGAGGGTGATACTAGTGCTGGTTACAACCACGATGTCTCCAA-C
                    |-- ||| -|+|| |||||||| ||  |||||||||| |||||||| ||||| |||| -|
Sbjct 647           TGCAGTGATT-ACATATGAGGGGGACTCTAGTGCTGGATACAACCATGATGTGTCCATTC

Query 732           TTGCGCTCCTGGATTAGAACCACCAAGGTTACCGGAGACCATCCCCTCGTTATCGAGCGG
                    +||||| |||||||  | || || ||||| ||||| ||||| || || || || ||||||
Sbjct 705           -TGCGCGCCTGGATCCGCACTACTAAGGTCACCGGCGACCACCCGCTGGTAATTGAGCGG

Query 792           GTTAGGGCCA-TTGGCTGCCACTTTGTTC-TCTTGCTCACGGCAGC-CCCGGAGCCATCA
                    ||  +|| | -| ||||| |||||||| |-||||+||||| || ||-|| +|| ||||| 
Sbjct 765           GTCC-GGGCGGTGGGCTGTCACTTTGTGCTTCTT-CTCACAGCTGCACCT-GAACCATCG

Query 849           CCTATGCCTTATGTTCCTTACCCCCGGTCTACCGAGGTCTATGTCCGATCGATCTTCGGC
                    || ||||||||||| || ||||| || || |||||||| ||||| || || || || |||
Sbjct 822           CCAATGCCTTATGTCCCATACCCTCGTTCCACCGAGGTTTATGTTCGGTCCATTTTTGGC

Query 909           CCGGGTGG--CACCCCTTCCT-TATTCCCAACCT-CATGCTCCACTAAGTCGACCTTCCA
                    || |||||--||+|| | |||-|+||+|||||  -|+||||| |||||||| || || ||
Sbjct 882           CCTGGTGGTTCA-CCATCCCTGT-TT-CCAACTGCC-TGCTCTACTAAGTCAACATTTCA

Query 965           TGCTGTCCCTGCCCATATTTGGGACCGTCTTATGCTGTTCGGGGCCACCTTGGATGACCA
                    ||| |||||||  ||||| |||||| | |||||||| ||||| || ||| | ||||||||
Sbjct 938           TGCCGTCCCTGTGCATATATGGGACAGACTTATGCTCTTCGGTGCGACCCTCGATGACCA

Query 1025          AGCCTTTTGCTGCTCCCGTTTAATGACCTACCTTCGCGGCATTAGCTACAAGGTCACTGT
                     ||||||||||| ||  |  ||||||| || ||||| || ||||| ||||| ||||| ||
Sbjct 998           GGCCTTTTGCTGTTCAAGGCTAATGACATATCTTCGTGGTATTAGTTACAAAGTCACAGT

Query 1085          TGGTACCCTTGTGGCTAATGAAGGCTGGAATGCCTCTGAGGACGCCCTCACAGCTGTTAT
                    |||  | ||||| || || || |||||||||||||| || |||||  | || ||||| ||
Sbjct 1058          TGGCGCTCTTGTCGCCAACGAGGGCTGGAATGCCTCCGAAGACGCATTAACTGCTGTCAT

Query 1145          CACTGCCGCCTACCTTACCATTTGCCACCAGCGGTATCTCCGCACCCAGGCTATATCCAA
                     || || || || |||||||| ||||| ||| |||| |||||||| |||||||| || ||
Sbjct 1118          TACAGCGGCTTATCTTACCATCTGCCATCAGAGGTACCTCCGCACACAGGCTATCTCGAA

Query 1205          GGGGATGCGTCGTCTGGAACGGGAGCATGCCCAGAAGTTTATAACACGCCTCTACAGCTG
                     ||||||    |  |||| |  |||||||| ||||||||||||||||| || || || ||
Sbjct 1178          AGGGATGAAAAGATTGGAGCTTGAGCATGCACAGAAGTTTATAACACGTCTTTATAGTTG

Query 1265          GCTCTTCGAGAAGTCCGGCCGTGATTACATCCCTGGCCGTCAGTTGGAGTTCTACGCCCA
                    | | || || || || ||||||||||||||||| |||||||||||| |||| ||||||||
Sbjct 1238          GTTGTTTGAAAAATCTGGCCGTGATTACATCCCCGGCCGTCAGTTGCAGTTTTACGCCCA

Query 1325          GTGCAGGCGCTGGCTCTCCGCCGGCTTTCATCTTGATCCACGGGTGTTGGTTTTTGACG-
                    |||| | || ||||| || || || || || |||||||| || ||| | |||||||| |-
Sbjct 1298          GTGCCGTCGATGGCTATCTGCTGGTTTCCACCTTGATCCTCGTGTGCTCGTTTTTGATGA

Query 1384          AGTCGGCCCCCTGCCATTGTA--GGACC-GCGATCCGTAAGGC-GCTC-TCAAAGTTTTG
                    ||+||||||||||||  ||| -- |+| -|| +|+|| || ||-|| |-|+|||+|||||
Sbjct 1358          AG-CGGCCCCCTGCCGCTGTCGTAG-CTTGCT-T-CGCAAAGCTGCCCAT-AAA-TTTTG

Query 1439          CTGCTTCATGA-AGTGGCTTGGTCAGGAGTGCACCTGCTTCCTTCAGCCTGCAGAA-GGC
                    |||||| ||| -|+||||| || ||||| ||||||||||||||||||||||  || -|| 
Sbjct 1412          CTGCTTTATGCGA-TGGCTAGGGCAGGATTGCACCTGCTTCCTTCAGCCTGTTGAGGGGA

Query 1497          GCCGTCGGCGACCAGGGTCATGATAATGAAGCCTATGAGGGGTCCGATGTTGACCCTGCT
                    |+ ||||| || |||||| ||||||| || || | ||||||||| ||||| |||||||||
Sbjct 1471          G-GGTCGGTGAACAGGGTTATGATAACGAGGCATTTGAGGGGTCGGATGTCGACCCTGCT

Query 1557          GAGTCCGCCA-T-T-AGTGACATATCTGGGTC---CTA-TGTCGTCCCTGGCA--CTGCC
                    ||    ||||-|-|-|||+| + +||||| ||---|+|-||||+ +||+||||--| |  
Sbjct 1530          GAAGAGGCCACTGTGAGT-AT-C-TCTGGCTCGTAC-ATTGTC-A-CC-GGCAGCCAGTT

Query 1608          CTCCAACCGCTCTACCAGGCCCTCGATC-TCCCCGCTGA-GAT-TGTGGC-T-CGCGCGG
                    + +|| || || |||||||| |||| | -|||  +||||-  |-     |- -|| || |
Sbjct 1582          -G-CAGCCTCTTTACCAGGCGCTCGGTATTCCTT-CTGACCTTGCCGCCCGAGCGGGCCG

Query 1663          GC-CGGCT--GACCGCCACAGTAAAGGTCTCCC-A-GGTCGATGGGCGGATC-GA-TTGC
                    ||-| +||-- |||| |  |||    |+ | ||-|-||+|++++++|+|+||- |-||| 
Sbjct 1640          GCTCA-CTGCTACCGTCGAAGTTTCAG-ATACCGACGG-C------C-G-TCTTACTTGT

Query 1716          GAGACC-CTTCTTGGTAAC-AAAACCTTTCGC-AC-GTCG---T-TCGTTGACGGGGCGG
                     |||||-|| +| || || -|| |||+||| |-||-||  --- -       |++ +| +
Sbjct 1689          AAGACCACTA-TGGGCAATAAAGACC-TTCACAACAGTTTTTACCGACGGTGC--C-CA-

Query 1768          TCTTAGAGACCAAT-GGCCC-AG-AGCGC-CA-CAATCT-CTCCTTCG-AT-GCCAGTCA
                     || +||| | |||-|||| -||-|| + -  -|++| |- |++||  - |-||||  |+
Sbjct 1742          GCTG-GAGGCTAATGGGCCGGAGCAGT-ATGTGC--TATCAT--TTGATTTGGCCAAAC-

Query 1820          GAGCACTATGGCCGCTGGCCCTT-TCAGTCTCACCTATGCCGCCT-----CTGCAGCT-G
                    +||+||||||||||| |||||  -|+|| || |  || |+|+| |-----||+++|| -|
Sbjct 1794          -AG-ACTATGGCCGCCGGCCCGCAT-AGCCTTAGTTACG-C-CTTGACACCT---GCGGG

Query 1873          GGCTGGAGGTGCGCTATGTTGCTGCCGGGCTTGACCATCGGGCGGTTTTTGCCCC-C-GG
                     +|| ||||||||   |||| ||||||| || |||  | |||| || +||+||| -|-||
Sbjct 1847          T-CTTGAGGTGCGTGTTGTTTCTGCCGGACTCGACTGTAGGGCTGTC-TT-CCCATCTGG

Query 1931          TGTTTCACCCCGGTCAGCCCCCGGCGAGGT-TACCGCCTTCTGCTCTGCCC-TATACAGG
                     ||| || |||  || ||  |||| |||||-|+|||||||||| ||+| | -||||||||
Sbjct 1904          GGTTGCAACCCCCTCTGCTTCCGGTGAGGTGT-CCGCCTTCTGTTC-GGCTTTATACAGG

Query 1989          TTTAACCGTGAGGCCCAGCGCCATTCGCTGATCGGTAACTTATGGTTCCATCCTGAGGGA
                    ||||||||    | |||||| ||||| || || |||  ||| ||||   |||||||||| 
Sbjct 1962          TTTAACCGCTGTGTCCAGCGGCATTCTCTCATTGGTGGCTTGTGGTATTATCCTGAGGGG

Query 2049          CTCATT-GGCCTCTTCGCCCCGTTTTCG-CCC-GGGCAT-GTTTGGGAGTCGGCTAATCC
                    || |||-|     ||| | |||++||||-|||-|| || -  +|||||||| || |||||
Sbjct 2022          CTAATTGGTTTGTTTCCCACCG--TTCGCCCCTGGCCACACC-TGGGAGTCAGCCAATCC

Query 2105          ATTCTGTGGCGAGAGCACACTTTACACCCGTACTTGGTC---G--GAGGTTGATGCCGT-
                     |||||||| |||||||| ||||| || || || |||||---|--| | ||++|+ |  -
Sbjct 2078          CTTCTGTGGGGAGAGCACCCTTTATACTCGCACCTGGTCGGTGTCGGGCTT--T-TCTAG

Query 2159          CTCTAGTCCAGC-C-C--G------GC-CT-G----ACTT----------AGG-T--TT-
                    || |  | |  |- -|--|------||-||-|----||  ----------|||-|--| -
Sbjct 2135          CTGTTTTTCTCCATTCGAGCCCCCCGCTCTGGACTCACCACCCCCCGCCGAGGCTGATAC

Query 2188          ---TA----TGTC--TG----------AG---CCTTCT-A-TACCTAGTA-GGGCCGC-C
                    ---||----||||--||----------||---||||  -|-||||   +|-   | ||-|
Sbjct 2195          ACCTATGGCTGTCGATGTTCCACCTCCAGCTACCTTGACATTACCACA-ACCTCCGGCTC

Query 2223          AC-G--C--CTACCCTGGCGGCCCCTCT-A-CC-CCCCCCTGCACC-GGACCCCTTCCCC
                    +|-|--|--  |++++|    |||    -|-| - ||  | |+++|-     |  ||  +
Sbjct 2253          -CTGAACGGGCA----GTACCCCCGCAAGATCTTGCCGACGG---CGATGGTCGCTCGG-

Query 2273          CCCTCCCTCTGCCCCGGCGCTTGCTGAGCCGGCTTCTGGC-GCTA-CCGCC--GGGGC--
                    ++++ |||||++++|++||+++|++| |+ ++|+|||+||-||+|-||+||-- | +|--
Sbjct 2303          ----GCCTCT----C--CG---G--GTG-T--C-TCT-GCTGC-ACCC-CCTGTGC-CGG

Query 2327          CCCGG-CC---A-T-AACTCACCAGACGGCCCGGCACCGCCGCCTGCT-CTT--CACCTA
                    | |  -||---|-|-| |+|||| |    |  | |+|||||| | | |-|||-- || ||
Sbjct 2341          CGCAATCCGTGACTGATC-CACCCGTGCCCGTGTC-CCGCCGGCGGTTACTTCATACTTA

Query 2378          CCCGGATGGCTCT-AAG-GTATTCGCCGGCTCG--CTGTTCGAGT-CGACATGCACGTGG
                     || ||||| || -|||-|||++||| ||||| --||+||+||||-||| +|| || |||
Sbjct 2393          TCCTGATGGGTCAAAAGTGTA--CGCTGGCTCCCTCT-TT-GAGTCCGAG-TGTACTTGG

Query 2433          CTCGTT-AACGCGTCTAATGT-TGACCACCGCCCTGGCGGCGGGCTTTGCCATGCATTTT
                     | || -| +||||| |||  - |+|||||| || || || || ||||||||||||||||
Sbjct 2448          TTGGTCAAT-GCGTCCAATCCCGG-CCACCGTCCCGGTGGTGGCCTTTGCCATGCATTTT

Query 2491          ACCAAAGGTACCCCGCCTCCTTTGATGCTGCCTCTTTTGTGATGCGCGACGGCGC-GGCC
                    ||||  ||| ||| |  || |||||  | |||   || || |||  ||| ||+| - |+|
Sbjct 2506          ACCAGCGGTTCCCGGAGTCATTTGACCCCGCCGAGTTCGTCATGTCCGATGG-GTTTG-C

Query 2549          -GCGTACACA-CTTAACCCCCCGGCCAATAATTCACGCTGTCGCCCCTGATTATA-GGTT
                    -||+|+ | |-||| || ||||| || || || || ||||| || || || ||| -||| 
Sbjct 2564          AGC-T-TATACCTTGACGCCCCGACCTATTATCCATGCTGTTGCTCCCGACTATCGGGTA

Query 2606          GGAACATAACCCAAAGAGGCTTGAGGCTGCTTATCGGGAAACTTGCTCCCGCCTCGGCAC
                    +||||||||||| |||||||| |||||||||||||| || || ||||||||||  |||||
Sbjct 2621          -GAACATAACCCCAAGAGGCTCGAGGCTGCTTATCGAGAGACGTGCTCCCGCCGTGGCAC

Query 2666          CGCTGCATACCCGCTCCTCGGGACCGGCATATACCAGGTGCC-GATCGGCCCCAGTTTTG
                     ||||| ||||| || || ||  ||||||||||  |||||||-| | |||  +|||||||
Sbjct 2681          GGCTGCTTACCCCCTGCTTGGTGCCGGCATATATAAGGTGCCTGTTGGGCTT-AGTTTTG

Query 2725          ACGCCTGGGAGCGGAACCACCGCCCCGGGGATGAGTTGTACCTTCCTGAGCTTGCT-GC-
                    | |||||||| || ||||| || ||||||||||||||||||||| ||||||  |||-  -
Sbjct 2740          ATGCCTGGGAACGCAACCATCGGCCCGGGGATGAGTTGTACCTTACTGAGCCGGCTATAG

Query 2783          CAGATGGTTTGAGGCCAATAG-GCCGAC-C-CG-CCCGACTCTCACTATAACTGAGGATG
                    |+ +||||| |+ | | |+| -| | +|-|-| -||||+| ||||| || ||||||||  
Sbjct 2800          C-T-TGGTTCG-AGGCTA-ACCGACC-CACTCTCCCCG-CGCTCACCATCACTGAGGACA

Query 2839          TTGCACGGACAGCGAATCTGGCCATCGAGCTTGACTCAGCCACAGATGTCGGCCGGGCCT
                      ||||| ||||| ||||||||  | ||||| || || ||||| || ||||| ||||| |
Sbjct 2854          CGGCACGAACAGCTAATCTGGCGTTGGAGCTAGATTCGGCCACTGAGGTCGGTCGGGCGT

Query 2899          GTGCCGGCTGTCGGG-TCACCCCCGGCGTTGTTCAGTACCAGTTTACTGCAGGTGTGCCT
                    |||| || || || |-| | || +||||| ||||| |||||||| || || ||||| |||
Sbjct 2914          GTGCTGGTTGCCGTGTTGAGCCA-GGCGTCGTTCATTACCAGTTCACGGCGGGTGTCCCT

Query 2958          GGATCCGGCAAGTCCCGCTCTA-TCACCCAAGCCGATGTGGACGTTGTCGTGGTCCCGAC
                    || ||||||||||| || || |-||| |   |+||| ||||| || || || || || ||
Sbjct 2973          GGTTCCGGCAAGTCACGGTCAATTCAGCAGGG-CGAGGTGGATGTGGTGGTAGTACCAAC

Query 3017          GCGTGAGTTGCGTAATGCCTGGCGCCGTCGCGGCTTTGCTGCTTTTACCCCGCATACTGC
                     |||||| |||||||  | ||||| || ||||| ||||| || |  || || || |||||
Sbjct 3032          TCGTGAGCTGCGTAACTCATGGCGACGCCGCGGGTTTGCAGCCTACACACCCCACACTGC

Query 3077          CGCCAGAGTCAC-CCAGGGGCGCCGGGTTGTCATTGATGAGGCTCCATC-CCTCCCCCCT
                     ||| | || ||-|  || +||  ||||||| ||||||||||| || ||-| ||| || +
Sbjct 3092          GGCCCGTGTTACTCGTGGC-CGTAGGGTTGTTATTGATGAGGCCCCGTCACTTCCACCA-

Query 3135          CACCTGCTGCTGCTCCACATGCAGCGGGCCGCCACCGTCCACCTTCTTGGCGACCCGAAC
                    || |||||  |||| ||||||||||||||| |  | |||||||||||||||||||| |||
Sbjct 3150          CATCTGCTCTTGCTGCACATGCAGCGGGCCTCGTCGGTCCACCTTCTTGGCGACCCCAAC

Query 3195          CAGATCCCAGCCATCGACTTTGAGCACGCTGGGCTCGTCCCCGCCATCAGGCCCGA-CTT
                    || ||||| ||||| || || ||||| ||||| || || ||||| ||| |||| ||-|+|
Sbjct 3210          CAAATCCCTGCCATTGATTTCGAGCATGCTGGTCTTGTACCCGCAATCCGGCCTGAGC-T

Query 3254          AGGCCCCACCTTCCTGGTGGCATGTTACCCATCGCTGGCCTGCGGATGTATGCGAGCTCA
                     |   ||| |    ||||||||| |||||||  | || || || ||||| || ||||| |
Sbjct 3269          TGT-ACCAACAAAGTGGTGGCATCTTACCCACAGGTGCCCGGCAGATGTTTGTGAGCTAA

Query 3313          TCCGTGGTGCATACCCCATGATCCAGACCACTAGCCGGGTTC-TCCGTTCGTTGTTCTGG
                    | || || || ||||| | ||| |||||  | ||||| ||| -||  | | +|||| |||
Sbjct 3328          TTCGCGGCGCGTACCCTAAGATTCAGACAGCGAGCCGTGTTTTTCGCTCCC-TGTTTTGG

Query 3372          GGTGAGCCTGCCGTCGGGCAGAAACTAGTGTTCACCCAGGCGGCCAAGCCCGCCAACCCC
                    || |||||  | ||||| || ||| |||||||||| |||||||| ||| |||+| | |||
Sbjct 3387          GGGGAGCCCCCTGTCGGCCAAAAATTAGTGTTCACTCAGGCGGCGAAGGCCG-CTAACCC

Query 3432          GGCT-CAGTGACGGTCCACGAGGCGCAGGGCGCTACCTACACGGAGACCACTATTATTGC
                     | |-|| | |||||||| ||||| ||||||||||| | ||| ||||| |||||||||||
Sbjct 3446          TGGTGCAATTACGGTCCATGAGGCCCAGGGCGCTACATTCACTGAGACTACTATTATTGC

Query 3491          CACAGCAGATGCCCGGGGCCTTATTCAGTCGTCTCGGGCTCATGCCATTGTTGCTCTGAC
                     || || ||||| || || || |||||||| ||| ||||||| || ||||| || || ||
Sbjct 3506          TACGGCGGATGCTCGCGGGCTGATTCAGTCATCTAGGGCTCACGCTATTGTGGCCCTAAC

Query 3551          GCGCCACACTGAGAAGTGCGTCATCATTGACGCACCAGGCCTGCTTCGCGAGGTGGGCAT
                     || || || ||||| || ||  || |||| || || || || ||||| ||||| || ||
Sbjct 3566          CCGTCATACGGAGAAATGTGTGGTCGTTGATGCCCCGGGACTCCTTCGTGAGGTCGGTAT

Query 3611          CTCCGATGCAATCGTTAATAACTTTTTCCTCGCTGGTGGCGAAATTGGTCACCAGCGCCC
                    ||| || || || |||||||||||||||||  |||||||| | |||||||| || || ||
Sbjct 3626          CTCTGACGCCATTGTTAATAACTTTTTCCTTTCTGGTGGCCAGATTGGTCAGCACCGTCC

Query 3671          ATCAGTTATTCCCCGTGGCAACC-CTGACGCCAATGTTGACACCCTGGCTGCCTTCCCGC
                    |||||| || || |||||||   -| +||  ||||||||| || || | ||| ||||| |
Sbjct 3686          ATCAGTCATACCGCGTGGCACTATCA-ACAACAATGTTGATACGCTTGATGCATTCCCAC

Query 3730          CGTCTTGCCAGATTAGTGCCTTCCATCAGTTGGCTGAGGAGCTTGGCCACAGACCTGTCC
                    | ||||||||| | || || | ||| ||| | || || ||||| |||||  |||| |+||
Sbjct 3745          CCTCTTGCCAGTTCAGCGCTTACCACCAGCTTGCGGAAGAGCTCGGCCATCGACCGG-CC

Query 3790          CTGTT-GCAGCTGTTCTACCACCCTGCCCCGAGCTCGAACAGGGCCTTCTCTACCTGCCC
                    | | |-|| || ||||| || ||||| || || || |||||||| || || ||| |||| 
Sbjct 3804          CCGATCGCTGCCGTTCTGCCCCCCTGTCCTGAACTTGAACAGGGTCTACTTTACATGCCT

Query 3849          CAGGAGCTCACCACCTGTGATAGTGTCGTAACATTTGAATTAACAGACATTGTGCACTGC
                    |||||  | ||||| | |||||||||  | || |||||||| ||||| || |||||||| 
Sbjct 3864          CAGGAATTGACCACGTCTGATAGTGTGCTTACGTTTGAATTGACAGATATAGTGCACTGT

Query 3909          CGCATGGCCGCCCCGAGCCAGCGCAAGGCCGTGCTGTCCACACTCGTGGGCCGCTACGGC
                    || ||||| || || || ||||| ||||| || ||||| || || || ||| | ||||||
Sbjct 3924          CGTATGGCGGCACCTAGTCAGCGTAAGGCGGTCCTGTCGACTCTTGTCGGCAGGTACGGC

Query 3969          GGTCGCACAAAGCTCTACAATGCTTCCCACT-CTGATGTTCGCGAC--TCTCTCGCCCGT
                     | || || ||| | ||  | ||| ||||+|-| ||||+||+||  --|||||   || |
Sbjct 3984          CGCCGTACGAAGTTGTATGAGGCTGCCCA-TGCAGATG-TC-CGTGGGTCTCTAAACCAT

Query 4026          TTTATCCCGGCCATTGGCCCCGTACAG-GTTACAACTTGTGAATTGTACGAGCTAGTGGA
                    |||||||| |   | ||||| || +||-||||| ||||||||| | |||||||| |||||
Sbjct 4041          TTTATCCCTGAGCTCGGCCCTGTT-AGTGTTACCACTTGTGAACTTTACGAGCTTGTGGA

Query 4085          GGCCATGGTCGAGAAGGGCCAGGATGGCTCCGCCGTCCTTGAGCTTGA-TCTTTGCAACC
                    ||||||||| ||||| ||||||||||| || || || || ||||| ||-|+| || | ||
Sbjct 4100          GGCCATGGTGGAGAAAGGCCAGGATGGTTCTGCGGTTCTGGAGCTCGACT-TATGTAGCC

Query 4144          GTGACGTGTCCAGGATCACCTTCTTCCAGAAAGATTGTAACAAGTTCACCACAGGTGAGA
                    |||| |||||  | || || ||||||||||| |||||||| ||||| || || || ||||
Sbjct 4159          GTGATGTGTCTCGTATAACATTCTTCCAGAAGGATTGTAATAAGTTTACAACGGGCGAGA

Query 4204          CCATTGCCCATGGTAAAGTGGGCCAGGGCATCTCGGCCTGGAGCAAGACCTTCTGCGCCC
                    | || || ||||| ||||| |||||||| || || || ||||| || || || || ||  
Sbjct 4219          CAATAGCACATGGCAAAGTTGGCCAGGGGATATCTGCATGGAGTAAAACTTTTTGTGCTT

Query 4264          TCTTTGGCCCTTGGTTCCGCGCTATTGAGAA-G-GCTATTCTGGCC--CTGCTCCCTCAG
                    | || ||||| ||||||||||| ||||||||-|-| | +  ||   --||+  ||| || 
Sbjct 4279          TGTTCGGCCCATGGTTCCGCGCCATTGAGAAGGAGATC-CTTGCTGTACT-TGCCCCCAA

Query 4320          GGTGTGTTTTACGGTGATGCCT-T-T-GATGACACCGTCTT-CTCGGCGGC-TGTGGCCG
                    ++||| || || |||||||| |- - -|||+|||+  ||| -|+|| ||  -| +| | |
Sbjct 4336          --TGTATTCTATGGTGATGCATACGAAGAT-ACA-GTTCTGGC-CGCCGCAGTC-GCCGG

Query 4375          C-AGCAAAGGCATCC-ATGGTGTTTGAGAATGACTTTTCTGAGTTTGACTCCACCCAGAA
                     -  |  +|| +| |-| | | | +||||||||||| || ||||||||   ||| || ||
Sbjct 4391          AGCCCCT-GGT-TGCAAGGTTTTC-GAGAATGACTTCTCAGAGTTTGATAGCACTCAAAA

Query 4433          TAACTTTTCTCTGGGTCT--AGAGTGTGCTATTATGGAGGAGTGTGGGATGCCGCAGTGG
                    ||| ||||| || || ||--|| || |  |+ +||||||||||| || ||||||||||||
Sbjct 4448          TAATTTTTCACTTGGGCTGGAGTGTATAAT-C-ATGGAGGAGTGCGGCATGCCGCAGTGG

Query 4491          CTCATCCGCCTGTATCACCTTATAAGGTCTGCGTGGATCTTGCAGGCCCCGAAGGAGTCT
                     | ||||| || ||||||||| |  | ||||| ||| | ||||| || || |||||||||
Sbjct 4506          ATGATCCGGCTTTATCACCTTGTTCGCTCTGCTTGGGTTTTGCAAGCTCCAAAGGAGTCT

Query 4551          CTGCGAGGGTTTTGGAAGAAACACTCCGGTGAGCCCGGCACTCTTCTATGGAATACTGTC
                    ||||| ||||| |||||||| ||||| || ||||| |||||  | || ||||||||||||
Sbjct 4566          CTGCGGGGGTTCTGGAAGAAGCACTCAGGCGAGCCTGGCACCTTGCTTTGGAATACTGTC

Query 4611          TGGAATATGGCCGTTATTA-CCCACTGTTATGACTTCCGCGATTTTCAGGTGGCTGCCTT
                    ||||| ||||| || |+||-|||| |||||||| |||||||| ||  | || || || ||
Sbjct 4626          TGGAACATGGCGGTCA-TAGCCCATTGTTATGAGTTCCGCGACTTAAAAGTCGCCGCATT

Query 4670          TAAAGGTGATGATTCGATAGTGCTTTGCAGTGAGTATCGTCAGAGTCCAGGA-GCTGCTG
                    |||||| ||||| ||  | |||||||| ||||| ||||| || ||+||  ||-|| || |
Sbjct 4685          TAAAGGAGATGACTCTGTTGTGCTTTGTAGTGATTATCGGCAAAG-CCGCGATGCGGCCG

Query 4729          TCCTGATCGCCGGCTGTGGCTTG-AAGTTGAAGGTAGA-TTTCCGCCCGATCGGTTTGTA
                     ||| ||||| |||||||| |||-|| ||+||||| ||-|||  ||||  | || +||||
Sbjct 4744          CCCTAATCGCTGGCTGTGGGTTGAAACTT-AAGGTGGATTTTAGGCCCATTGGGC-TGTA

Query 4787          TGCAGGTGTTGTGGTGGCCCCCGGCCT-TGGCGCGCTCCCTGATGTTGTGCGCTTCGC--
                    ||| |||||||| |||||||| || ||- || +| || |||||||||||  | || ||--
Sbjct 4802          TGCTGGTGTTGTTGTGGCCCCGGGTCTCGGGA-CCCTTCCTGATGTTGTTAGGTTTGCTG

Query 4843          --CGGCCGGCTTACCGAGAAGAATTGGGGCCCTGGC-CCTGAGCGGGCGGAGCAGCTCCG
                    --|||| ++|| + +||||| || ||||| || || -| +||| |||| || ||||| ||
Sbjct 4861          GGCGGCT--CTC-G-GAGAAAAACTGGGGGCCGGGTTCA-GAGAGGGCAGAACAGCTACG

Query 4901          CCTCGCTGTTAGTGATTTCCTCCGCAAGCTCACGAATGTAGCTCAGA-TGTGTGTGGATG
                     || |||||  ||||||| || || ||| | |||||||| |||||+|-| |||||||| |
Sbjct 4916          GCTGGCTGTCTGTGATTTTCTGCGAAAGTTAACGAATGTGGCTCA-AGTCTGTGTGGACG

Query 4960          TTGTTTCCCGTGTTTATGGGGTTTCCCCTGGACTCGTTCATAACCTGATTGGCATGCTAC
                    ||||||| |  |||||||| |||  ||| ||  | || |||||||||||||| ||||| |
Sbjct 4975          TTGTTTCGCAGGTTTATGGTGTTAGCCCCGGTTTGGTACATAACCTGATTGGGATGCTCC

Query 5020          AGGCTGTTGCTGATGGCAAGGCACATTTCACTGAGTCAGTAAAACCAGTGCTCGACTTGA
                    || |  ||||||||||||||||||| || || ||| |||| ||||| ||  | ||| | |
Sbjct 5035          AGACCATTGCTGATGGCAAGGCACACTTTACAGAGACAGTTAAACCTGTTTTAGACCTCA

Query 5080          CAAATTCAATCTTGTG--TCGGGTGGAATGAATAACATG-TCTTTTGCTGCGCCCATGGG
                    | ||||| |++|| | --|||||||||||||||||||||-|||||||||  |  ||||| 
Sbjct 5095          CCAATTCTA--TTATACATCGGGTGGAATGAATAACATGTTCTTTTGCTCTGTGCATGGA

Query 5137          T-TCGCGACCATGCGCCCTCGGCCTATTT-TGTTGCTGCTCCTCATGTTTTTGCCTATGC
                     -|  |+||||||||| ||||| ||+|||-||||  || ||||| || || |||||||||
Sbjct 5153          GATGCC-ACCATGCGCTCTCGGGCT-TTTCTGTTTTTGTTCCTCGTGCTTCTGCCTATGC

Query 5195          TGCCCGCGCCACCGCCCGGTCAGCCGTCTGGCCGCCGTCGTGGGCGGCGCAGCGGCGGTT
                    |||||||||||||| ||||||||||||||||||| || || |||||||||||||||||| 
Sbjct 5211          TGCCCGCGCCACCGGCCGGTCAGCCGTCTGGCCGTCGCCGCGGGCGGCGCAGCGGCGGTG

Query 5255          CCGGCGGTGGTTTCTGGGGTGACCGGGTTGATTCTCAGCCCTTCGCAATCCCCTATATTC
                    ||||||||||||||||||||||||||||||||||||||||||||||  ||||||||||||
Sbjct 5271          CCGGCGGTGGTTTCTGGGGTGACCGGGTTGATTCTCAGCCCTTCGCCCTCCCCTATATTC

Query 5315          ATCCAACCAACCCCTTCGCCCCCG-ATG-TCACC-GCTGCGGCCGGGGCTGGACCTCGTG
                    |||||||||||||||||||  |+ -|+ -|+ ||-|| || |||||||||||| ||||  
Sbjct 5331          ATCCAACCAACCCCTTCGCATC-TGA-CAT-TCCAGCCGCAGCCGGGGCTGGAGCTCGCC

Query 5372          TTCGCCAACCCGCCCGACCACTCGGCTCCGCTTGGCGTGACCAGGCCCAGCGCCCCGCCC
                     ||| || || ||||| ||||||||||||||||||||||||||  |||||||||||||| 
Sbjct 5388          CTCGGCAGCCAGCCCGTCCACTCGGCTCCGCTTGGCGTGACCAATCCCAGCGCCCCGCCA

Query 5431          GTTGCCTCACGTCGTAGACCTACCACAGCTGGGGCCGCGCCGCTAACCGCGGTCGCTCCG
                     ||+|| | |||||| || || || ||||||||||  ||||||| || || || || |||
Sbjct 5448          CTT-CCGCCCGTCGTCGATCTGCCCCAGCTGGGGCTTCGCCGCTGACTGCTGTGGCCCCG

Query 5491          GCCCATTGACACCCCGCCAGTGCCTGATGTCGACTCCCGCGGCGCCATCTTGCGCCGGCA
                    ||||+  || ||  | || || || |||||||| || |||||||| || || ||||| ||
Sbjct 5507          GCCC-CCGATACTGCTCCTGTTCCCGATGTCGATTCTCGCGGCGCTATATTACGCCGCCA

Query 5550          GTATAACCTATCAACATCTCCCCTTACCTCTTC-CGTGGCCACCGGCACTAACCTGGTTC
                    ||||||  ||||||||||||| || || ||| |-  ||+|||| || |||||||| || |
Sbjct 5566          GTATAATTTATCAACATCTCCGCTAACATCTACTATTG-CCACTGGTACTAACCTTGTCC

Query 5609          TTTATGCCGCCCCTCTTAGTCCGCTTT--TACCCCTTCAGGACGGCACCAATACCCATAT
                    | ||||| ||||| || ||+||+||||--| || || || || || || || || || ||
Sbjct 5625          TATATGCTGCCCCGCTGAG-CC-CTTTGCTTCCGCTCCAAGATGGAACTAACACTCACAT

Query 5667          AATGGCCACGGAAGCTTCTAATTATGCCCAGTACCGGGTTGCCCGTGCCACAATCCGTTA
                     |||||||| ||||| || ||||||||||||||||| |||| ||| ||||| ||||| ||
Sbjct 5683          TATGGCCACTGAAGCATCAAATTATGCCCAGTACCGTGTTGTCCGCGCCACCATCCGGTA

Query 5727          CCGCCCGCTGGTCCCCAATGCTGTCGGCGGTTACGCCATCTCCATCTCATTCTGGCCACA
                    ||| ||||| || || || ||||| ||||| ||||| || || ||||| |||||||| ||
Sbjct 5743          CCGTCCGCTTGTGCCGAACGCTGTTGGCGGATACGCTATATCTATCTCTTTCTGGCCTCA

Query 5787          GACCACCACCACCCCGACGTCCGTTGATATGAATTCAATAACCTCGACGGATGTTCGTAT
                    ||| || || |||||||| || || ||||||||||| || ||||| |||||||| || ||
Sbjct 5803          GACAACTACTACCCCGACATCTGTGGATATGAATTCTATCACCTCCACGGATGTCCGAAT

Query 5847          TTTAGTCCAGCCCGGCATAGCCTCTGAGCTTGTGATCCCAAGTGAGCGCCTACACTATCG
                    | | |||||||| || || || || || ||||||||||| ||||||||||| ||||||||
Sbjct 5863          TCTTGTCCAGCCTGGTATCGCTTCAGAACTTGTGATCCCCAGTGAGCGCCTGCACTATCG

Query 5907          TAACCAAGGCTGGCGCTCCGTCGAGACCTCTGGGGTGGCTGAGGAGGAGGCTACCTCTGG
                    |||||||||||||||||| || ||||||||||| || || ||||||||||| ||||| ||
Sbjct 5923          TAACCAAGGCTGGCGCTCGGTTGAGACCTCTGGTGTTGCGGAGGAGGAGGCGACCTCCGG

Query 5967          TCTTGTTATGCTTTGCATACATGGCTCAC-TCGTAAATTCCTATACTAATACACCCTATA
                     ||||| ||||||||||| ||||| ||||-|+|| |||||||| || ||||| || ||||
Sbjct 5983          CCTTGTCATGCTTTGCATCCATGGATCACCT-GTGAATTCCTACACCAATACGCCTTATA

Query 6026          CCGGTGCCCTCGGGCTGT-TGGACTTTGCCCTTGAGCTTGAGTTTCGCAAACCTTACCCC
                    | ||||||||+ ||||  -| || || || || ||||| ||||| |||||  +| || ||
Sbjct 6042          CTGGTGCCCT-TGGCTTGCTTGATTTCGCACTCGAGCTCGAGTTCCGCAATT-TGACACC

Query 6084          CGGTAACACCAATACGCGGGTCTCCCGTTATTCCA-GC-A--C-TGCTCGCCACCGCCCT
                    ||||||||| || || || || |||||+ +|+++|- |-|-- -||| |||||| ++   
Sbjct 6100          CGGTAACACGAACACACGTGTTTCCCG-C-T---ACTCGAGTAGTGCGCGCCACA--AGC

Query 6138          TCGTCGC-G-GTGCG-GACGGGACTGCCGAGCTCACCACCACGGCTGCTACCCGCTTTAT
                    | ++|||-|-| || -|| || ||||| ||| | || ||||| |||||||| ||||||||
Sbjct 6153          TA--CGCCGAGGGCCTGATGGCACTGCTGAGTTAACTACCACTGCTGCTACACGCTTTAT

Query 6195          GAAGGACCTCTATTTTACTAGTACTAATGGTGTCGGTGAGATCGGCCGCGGGATAGCCCT
                    |||||||||  |||||||  | |||||||| || |||||  |||| || || |||||  |
Sbjct 6211          GAAGGACCTTCATTTTACAGGGACTAATGGAGTTGGTGAAGTCGGTCGTGGTATAGCGTT

Query 6255          CACCCTGTTCAACCTTGCTGACACTCTGCTTGGCGGCCTGCCGACAGAATTGATTTCGTC
                     || |||||||| ||||||||||| || || ||||| || ||||||||||||||||||||
Sbjct 6271          AACTCTGTTCAATCTTGCTGACACGCTTCTCGGCGGGCTCCCGACAGAATTGATTTCGTC

Query 6315          GGCTGGTGGCCAGCTGTTCTACTCCCGTCCCGTTGTCTCAGCCAATGGCGAGCCGACTGT
                    ||||||||| ||| |||| ||||| || ||||| ||||||||||||||||||||||| ||
Sbjct 6331          GGCTGGTGGTCAGTTGTTTTACTCTCGCCCCGTCGTCTCAGCCAATGGCGAGCCGACAGT

Query 6375          TAAGTTGTATACATCTGTAGAGAATGCTCAGCAGGATAAGGGTATTGCAATCCCGCATGA
                     ||| | ||||| || || ||||| ||||||||||| |||||||| || ||||| |||||
Sbjct 6391          GAAGCTTTATACTTCAGTCGAGAACGCTCAGCAGGACAAGGGTATAGCTATCCCACATGA

Query 6435          CATTGACCTCGGAGAATCTCGTGTGGTTATTCAGGATTATGATAACCAACATGAACAAGA
                     |||||||| || || || ||||| || ||||||||||| |||||||||||||| || ||
Sbjct 6451          TATTGACCTTGGTGAGTCCCGTGTTGTCATTCAGGATTACGATAACCAACATGAGCAGGA

Query 6495          TCGGCCGACGCCTTCTCCAGCCCCATC-GCGCCCTTTCTCTGTCCTTCGAGCTAATGATG
                     || || || |||||||| || || ||-  |||||||+||||||||||| ||||||||||
Sbjct 6511          CCGTCCCACCCCTTCTCCTGCTCCCTCTCGGCCCTTT-TCTGTCCTTCGTGCTAATGATG

Query 6554          TGCTTTGGCTCTCTCTCACCGCTGCCGAGTATGACCAGTCCACTTATGGCTCTTCGACTG
                    |||| ||||| || || || || || |||||||| ||| | || |||||||| || ||| 
Sbjct 6570          TGCTATGGCTTTCACTTACAGCAGCTGAGTATGATCAGACTACCTATGGCTCCTCTACTA

Query 6614          GCCCAGTT-TATGTTTCTGACTCTGTGACCTTGGTTAATGTTGCGAC-CGGCGCGCAGGC
                     |||+  |-|| || |||||  ||||||| || |||||||| || ||- |+ || ||||+
Sbjct 6630          ACCC-CATGTACGTCTCTGATACTGTGACATTTGTTAATGTGGCTACTGG-TGCCCAGG-

Query 6672          CG-TTGCCCGGTCGCTCGATTGGACCAAGGTCACACTTGACGGTCGCCCCCTCTCCACCA
                     |-|  | || || || || ||| | || || || ||||| || ||||| ||    || |
Sbjct 6687          GGGTATCTCGCTCTCTGGACTGGTCTAAAGTTACCCTTGATGGGCGCCCACTTATGACTA

Query 6731          TCCAGCAGTACTCGAAGACCTTCTTTGTCCTGCCGCTCCGCGGTAAGCTCTCTTTCTGGG
                    |||||||||| || |||||||||||||||||||| ||||| ||||||||||| || ||||
Sbjct 6747          TCCAGCAGTATTCTAAGACCTTCTTTGTCCTGCCTCTCCGTGGTAAGCTCTCCTTTTGGG

Query 6791          AGGCAGGCACAACTAAAGCCGGGTACCCTTATAATTATAACACCACTGCTAGCGACCAAC
                    |||| || || ||||| ||||| ||||||||||||||||| || || || || |||||++
Sbjct 6807          AGGCTGGTACTACTAAGGCCGGCTACCCTTATAATTATAATACTACCGCCAGTGACCA--

Query 6851          TG--CTTG-TCGAGAATGCCGCCGGGCACCGGGT-CGCTATTTCCACTTACACCACTAGC
                    +|-- || -| |||||||| || || ||||| ||- ||+||||| || ||||| ||||  
Sbjct 6865          -GATTTTAATTGAGAATGCAGCTGGTCACCGTGTATGC-ATTTCAACCTACACTACTAAT

Query 6907          CTGGGTGCTGGTCCCGTCTCCATTTCTGCGGTTGCCGTTT-TAGCCCCCCACTCTGCGCT
                    || ||  |||| || || || |||||||| || |  ||+ -| || || |||||||||||
Sbjct 6923          CTTGGATCTGGCCCTGTTTCTATTTCTGCCGTCGGTGT-CCTCGCACCTCACTCTGCGCT

Query 6966          AGCATTGCTT--GAGGATACCTTGGACTACCCTGCCCGCGCCCATACTTTTGATGATTTC
                     || ++||||--||||| ||  | ||||| |||||||| || ||||||||||||||||| 
Sbjct 6982          GGCC--GCTTTAGAGGACACTGTTGACTATCCTGCCCGTGCTCATACTTTTGATGATTTT

Query 7024          TGCCCAGAGTGCCGCCCCCTTGGCCTTCAGGGCTGCGCTTTCCAGTCTACTGTCGCTGAG
                    ||||| ||||||||  | || ||||||||||| || |||||||| || ||||| ||||||
Sbjct 7040          TGCCCTGAGTGCCGTGCACTCGGCCTTCAGGGTTGTGCTTTCCAATCGACTGTTGCTGAG

Query 7084          CTTCAGCGCCTTAAGATGAAGGTGGGTAAAACTCGGGAGTTGTAGTTTATTTG-CTTGTG
                    || ||||||||||| ||||||||||||||||| |||||||  |  ||||||  -||||| 
Sbjct 7100          CTACAGCGCCTTAAAATGAAGGTGGGTAAAACCCGGGAGTACTGATTTATTCTACTTGTA

Query 7143          CCCCCCTTCT-TTCTGTTGCTT-ATTTCTCATTTCTGCGTTC
                    ||  ||||||-|||||||  ||-|||| || |||||||||||
Sbjct 7160          CCTTCCTTCTGTTCTGTTCTTTTATTTTTCTTTTCTGCGTTC
