# Supplementary material for: Pairwise Heuristic Sequence Alignment Algorithm Based on Deep Reinforcement Learning
Source: IEEE Open J Eng Med Biol. 2021 Jan 29;2:36–43. doi: 10.1109/OJEMB.2021.3055424 (PMC8901008; doi:10.1109/OJEMB.2021.3055424)
Supplement: Three supplementary materials are attached to the submitted manuscript. First, we offer the detailed process of the DQNalign in Supplementary material S1. Then, the additional figures and tables are listed in the Supplementary material S2. Finally, the alignment results of the DQNalign are attached  [file ojemb-3055424-mm.zip › OJEMB-3055424-MM/10022021082020_DQNalignOJEMB20210126SupplementaryS3/Supplementary S3/HEV_DDDQN/result20200712173946_0_43.txt]

DQNalign Project v1.0
Pairwise alignment algorithm with deep reinforcement learning based heuristic alignment agent
Sequence 1 : HEV_0, length : 7207
Sequence 2 : HEV_43, length : 7258

Alignment results:
Exact matches: 4917
Gaps: 1237

Query 0             AGGCAGACCACATATGTGGTCGATGCCATGGAGGCCCATCAGTTTATTAAGGC-TCCTGG
                    ++++++++++ +   |    |  ||       ||||  | + | +++|  ++|- |    
Sbjct 107           ----------G-GGCGAATGCTGTGGTGGTTCGGCCTTTT-CTG---TCC--CGGCTACA

Query 59            CATC--AC-TACTGCTATTGAGCA-G--GCTGCTCTAGCAGCGGCCAACTC--TG-CCCT
                     |+|--| -||||++||+| | | -|--|| ||+|+++|++|||+|| || --| -||  
Sbjct 150           GA-CAGAGATACT--TA-TTAACTTGATGCAGC-C---C--CGG-CAGCTTGTTTTCCGG

Query 109           --GGCGAATGCTGTGGTAGTTAGGCCTTTTCTCTCTCA-CC---A-GCAGATTGA-GATC
                    -- | +  | |||||| |+| |+++++   |  || +|- |---|- |++|+  |-|| +
Sbjct 199           CCTGA-GGTCCTGTGGAA-TCA-----CCCCATTCA-ACGCGTGATCC--A-CAATGAG-

Query 162           CTC-ATTAAC--CTAAT--GCGC-AA-CCT--CGCCAGCTTGTTTTCCGCCCCGA--GGT
                    |||-|  +| --|+  |--|      -|| --|||   ||||   |  || || |--   
Sbjct 247           CTCGAAC-AGTAC-TGTCGGGCTCGGGCCGGCCGCTGTCTTGAAGTGGGCGCCCACCCAC

Query 209           TTTCTGGAATCATCC-CAT--CCAGCG--TGT-CATCCATAACGAGC----TGGA-----
                     |||++|+|||| | -|| --||| ||--|+|-||||  |       ----    -----
Sbjct 305           GTTC--G-ATCAACGACAACCCCAACGTCT-TGCATCGCTGTTTTTTAAAACCAGTTGGC

Query 253           -GC--TTTACTGCCGCGCCCGCTCCGGCCGCTGTCTTGAAATTGGCGCCCATCCCCGCT-
                    -||--| | |++ +++|+| |       |+|+|+|+++++++|++|+| +|++||||| -
Sbjct 361           CGCGATGTCC--A---G-CGGTGGTACAC-C-G-C-------T--C-CT-A--CCCGCGG

Query 309           -CAATAAAT-G-A-T-TAA----TC--CTAAT-GTGGTCCACCGCTGCTTCCTCCGCCCT
                    -| +|  | -|-|-|    ----||--|   |-|||| |  || |   ||   | | | |
Sbjct 399           CCC-TGCAGCGAACTGCCGCCGGTCAGCCCTTCGTGGCCTCCCACCTGTTGACCGGACAT

Query 357           GTTG--G-G-C-GTGATGTTCAG-GCGCTGGTATACTGCTCCC-ACTCGCGGGCCG-G--
                     |||-- -|-|-|| +|+||| |   ||  ++|| +|||  ||-|  ++||||   -|--
Sbjct 458           ATTGCTTTGACGGTT-T-TTCCGGTTGCAC--ATT-TGCCGCCGAGA--CGGGGATTGCC

Query 406           CTGCTAATTGC-CGGCGTTCCGC----G-CTGCGCGG--GCTTCC--C-GC--T-GCTGA
                    ||++| | + |-| || |  |+|----|-|||+ |+|--|+|| |-- -||--|-||   
Sbjct 511           CT--TTAC-TCACTGCATGAC-CTTTGGCCTG-CC-GATG-TTGCTGAGGCGATGGCCCG

Query 452           CCGCACTTAC-TGCCTCGACGGGTTTTCTGGCTG--TAACTTTCC-C-CGCCGAGACTGG
                    || | + || -  ||    ++|  ++++|+|| |--   |   ||-| | || +||   |
Sbjct 564           CCACG-GTATGACCCGGTT--GTA----T-GCGGCTCTCCCCACCTCCCTCCT-GAGGTG

Query 506           CATCGCCCTCTACTC--CCTTCATGATATGTCACCATCT-G-A--TG-TCG-CC-----G
                    |  | ||| |++|| -- |||+|| ++|++|+|||| ||-|-|--| -|| -||-----|
Sbjct 613           CTGCTCCCCC--CTGGTACTT-ATC--A--T-ACCACCTCGTACCTACTCATCCATGATG

Query 553           AGGCCATGT--TCCGCCAT-GGTATGACGCGGC-TCTA-TGCC-GCCCTCCATCTTCC--
                     || | +||--   |  +|-  || || | || -||||-||| -| +  | | | |  --
Sbjct 665           GGGACC-GTGCAGTGAT-TACATACGAGGGGGATTCTAGTGCTGGG-TACAACCATGATG

Query 604           --GCC-TGAGGTCCTGCTGCCCCCTGGCACATATCGCACCGC-ATCGTAT--TTGCTAAT
                    -- ||-|   |++|+|+|+++ |||||+++||+ ||||+++|-|+|+|| --|| ||   
Sbjct 722           TGTCCATCTTG--C-G-T---GCCTGG---AT-CCGCA---CTA-C-TAAGGTTACTGTG

Query 659           TCATGACGGTAGGCGCGTT-GTGGTGA-CGTA-TGAGGGTGATAC----T-A----GTGC
                     |++||++  |+ |   | -    |||-||+|-|  ||| | |  ----|-|----||||
Sbjct 764           GC--GA--CCA-CCCGCTGGTGATTGAGCG-AGTTCGGGCGGTGGGTTGTCATTTTGTGC

Query 707           TGGTTACAACCAC-G-ATGTCTCCAA-C-T------TGCGCTCCTGGATTAGAACCACCA
                    |  ||  |||  |-|-|+ +|| +||-|-|------||| || +||    | +| |  ++
Sbjct 818           TCCTTCTAACAGCTGCA-C-CTG-AACCATCGCCAATGCCCTA-TGTCCCAT-ATCCT--

Query 757           AGGTTAC-CGGA---GACCATCCCCT-CG---TTA-TCGAGCGGGTT----A-----G--
                     +||| |-| ||---   | | |  |-| ---|| -||  |  ||||----|-----|--
Sbjct 871           C-GTTCCACTGAGGTTTACGTTCGGTCCATTTTTGGTCCTGGTGGTTCACCATCTCTGTT

Query 797           GGCCATTGGCTG--CCACTTTG-------TTC-T-CTTGCTCAC-G-GC----A-GCCCC
                      | | || |||--| |||  |-------|||-|-||  |+|+|-|-||----|-|   |
Sbjct 930           TCCAACTGCCTGCTCTACTAAGTCAACATTTCATGCTGTC-C-CTGTGCATATATGGGAC

Query 839           GGAGCCATCACCTATGCC-TTATGTTCCTTACCCCCGGTC--T-ACCGAGGTCTATGTCC
                     ||++|+|+++|+|||| -||  || +| +|||| || +|--|-|  | + | |+|||  
Sbjct 988           AGA--C-T---C-ATGCTATTCGGTG-CG-ACCCTCGA-CGATCAAGGC-CTTT-TGTTG

Query 895           GATCGA-TCTTCGGCCCGGG-TGGCACCCCTTC----C-TTATTCCCAACCTC-ATGCTC
                     +||||- |||||       -|| ||  ||| |----|-||| +++| |+++|-| |+|+
Sbjct 1035          C-TCGAGGCTTCGAGG-CTAATGACATACCTCCGTGGCATTAG---CTA---CAAAG-T-

Query 947           CACTAAGTCGA-CCTTCCATGCTGTCCCTGCCCAT-A-T-TTGGGACCGTCTT--ATGCT
                    ||| ++|||| - |+|+|+|++||+ +|+||| | -|- -||+|||  | || --| |+ 
Sbjct 1077          CACG--GTCGGCGC-T-C-T--TG-T-C-GCCAACGAGGGTT-GGAATGCCTCCGAGG-A

Query 1001          GTTCGG-G-GCCACCT-TGGATGA--CCAAGCCTTTTGCTGCTCCCGTTTAATGACCTAC
                    ++|+| - -|++||  -|+|+|||-- | +|+|     ||  |++|+++|++|+|||+| 
Sbjct 1124          --T-GCATTG--ACTGCT-G-TGATTACT-G-C-CGGCCTTAT--C---T--T-ACC-AT

Query 1056          CTT-CGCCGGCATTAGCTA-CAAGGTCACTGTTGGTA--CC--CTTGTGGCTAATGA-A-
                    +||-|+|  +|| +|| ||-|+ ++|| ++   +| |--||--|| +++|++|| | -|-
Sbjct 1163          -TTGC-CAT-CAG-AGGTACC-T--TCG--CAC-GCAGGCCATCTC---G--AAAGGGAT

Query 1106          -GGCTGGAA-T---GCCTCTGAGGACGCCCTCACAGCTGTTATCACTGCCGC-CTACCTT
                    -  +  |+|-|---|+||+|||| |||| |  |+|| |  || |||  |   -|  +|| 
Sbjct 1209          GAA-AAG-ACTGGAG-CT-TGAGCACGCACAGA-AGTTTATAACACGTCTTTACAG-CTG

Query 1161          ACCATTTG-C-CACCA-GCGGTATCTCCGCACCCAGGCTATATCCA-AGGGG-ATGCGTC
                        ||||- - | | -|| ||   | |   ||| | |   | |  -||   -|++++++
Sbjct 1263          GTTGTTTGAAAAATCTGGCCGTGATTACATTCCCGGCCGTCAGCTGCAGTTTTA------

Query 1216          GT---CTGGA-----ACGGGA--GCATGCC-CAGAAGTTTATAACACGC-CT-CTACCAG
                    +|---|+++|----- |+ ||--|| | ||-| |++||||  +|+ |  - |-||+|  |
Sbjct 1316          -TGCCC---AGTGCCGC-CGATGGCTTTCCGCTG--GTTTCC-A-TCTTGATCCT-CGTG

Query 1262          CTGGC---TCTTCGA-GAAGTCCGG-CCGTGA---T----TA-----CATC----C-CTG
                    +|+||---|||| ||-||||+| | -|| || ---|----||-----| ||---- -|||
Sbjct 1366          -T-GCTTGTCTTTGATGAAG-CGGCCCCTTGTCGCTGCCGTAGTTTCCTTCGTAAAGCTG

Query 1300          GCCGTCAG-TTGGAGTTCTACGC-C-CA---GTGCAGGCGCTGGCTCTCC-GCCGGCT--
                      +   ||-|| + ||| |  + - -| ---|    | |    +++ |    | |  |--
Sbjct 1424          CT-CATAGATTT-TGTTGTTT-TATGCGGTGGCTGGGCCAGGA---TTGTACCTGTTTCC

Query 1351          TTCATCTTGAT-C-CACGGGT-GTTGGTTTTTGACGAGTC-GGCC-CCCTGCCATTGTAG
                    | ||++++|+ -|-  +| | -|+ || ++||| ||||  -||  -|  |+++|++++| 
Sbjct 1478          TCCA----G-CCCGTT-GAGGGG-AGGG--TTGGCGAGCAGGGTTACGAT---A----AT

Query 1406          GACCGCGATCCGTAAGGCGCTCTCAAAGTTTTGCTGCTTCATGAAGGTG--GCTTGGTC-
                    ||  ||+||  |++||| |+++||  |  ||  |  | ++ ||| |  |-- ||  |+ -
Sbjct 1522          GAAGGC-ATTTG--AGGGG---TCGGATGTTGACCCCG--CTGAGGAGGCCACTGTG-AA

Query 1462          AGGAGTGCACCTGCTTCCTTCA--G--CCTGCAGA---AGGCG-C--CGTCGGCG-ACCA
                     ++|+|+| +|||  || |  |--|-- | |  +|---|+|| -|--| ||+ + -||||
Sbjct 1572          C--A-T-CT-CTGGATCATATATTGTCACCGGT-AGCCA-GCTACAGCCTC-T-CTACCA

Query 1511          GGGTCAT--GATA-ATGAAGCCTATG-A------GGGGT---CCGATGTTGAC--CCTG-
                    ||  | |-- ++|- + +++| | ||- ------|    ---| |++|| | |-- |||-
Sbjct 1623          GGCGCTTGGC--ATC-C---CTTCTGATCTTGCCGCCCCGAGCGG--GTCGGCTTACTGC

Query 1554          --CTGAGT-CCGCCATTAGTGACATATCTGGGTCCTATGTCGT-CC---CTGGCAC---T
                    --||| +|-  | | +||++|+    |   || |   |  | |-  ---|+++|||---|
Sbjct 1674          CACTGT-TGAAGTCC-TA--G-ATGCTGATGGCCGCCTTACTTGTAAGAC---CACTATT

Query 1604          -GCCCTCCA-ACCGCTCTAC-CAGGCCCTCGATCTCCCCGCTGAGATTGTGGCTCGCGCG
                    -||  | +|-|+|+|| |||-   |   |+ |++++++++||++||+||  |||| +|| 
Sbjct 1726          GGCAATA-AGA-C-CTTTACAACAGTTTT-TA--------CT--GA-TGGTGCTCA-GCT

Query 1662          GGCCGGCTGACCGCCACAGTAAA-GGT-CTCC-CAGGTC-GATGGGCGGATCGATTGCGA
                     +++++++||++| ++|++|+||-|| -|   -||+|| -|+|+| | |+||| ||++++
Sbjct 1770          A-------GA--GG--C--T-AACGGGCCGGAGCA-GTATG-T-GCCTG-TCGTTT----

Query 1718          GACCCTTCTTGGTAAC-A--AAACCTTTCGCACGTCGT-T----C-G--TT-GACGGGGC
                    |++++ +|  ||++ |-|--|||+|| | ||+|| || - ----|-|--||-|+| ++ +
Sbjct 1807          G----A-CCCGG--CCAAGCAAA-CTATGGC-CGCCGGCCCGCACAGTCTTAG-CT--A-

Query 1766          GGTCTTAGAGACCAATGGCC--CAGAGC-----GCCA-CAATCTCTCCTTC--GATGCC-
                     |+||| || | |++|+|| --|++++|-----|   -|  | ||||   |--| |   -
Sbjct 1854          TG-CTTTGACATC--T-GCGGGC----CTTGAGGTGCGCGTTGTCTCTGCCGGGCTTGAT

Query 1815          AGTCAGAGCACTAT-GGCCGCTGGCCCTTTCA--GTCTCAC--CTATGCCGCC-CCTCTG
                     || ||+|++|| |-   |+| +++++| +| --|+ | +|--|+  +|| || || |||
Sbjct 1906          TGTAAG-G--CTGTATTTC-CA-----TC-CGGGG-TTG-CAAC-CC-CCACCACCCCTG

Query 1867          CAGCTGGGCTGGAGGTGCGCTATGTTGCTGCCGGGCTT---G-AC--CATCGG-GCGGTT
                      |+ || ||  +| + +++| |  | | ||   |+| ---|- |--|++|| -|+ |++
Sbjct 1952          GTG-AGGTCTCC-GC-T---TTTTGTTCAGCTTTG-TACAGGTTCAAC--CGTTG-TG--

Query 1920          TTTGCCC--C-C-GGTGTTTCACCCCGGTCAGCCCCCGGCGAGGTTACCGCCTTCTGCTC
                    +||   |--|-|- +  +||+|    ||   ++ ++++++| ||++     |+ |||+  
Sbjct 1999          -TTCAGCGGCACTC-CC-TT-ATTGGGGGTT--T------GTGG--TATTAC-CCTG-AG

Query 1976          TGCCCTATACAGG--T-TTAACCGTGAGGCCCAG--CGCCATTCGCT-GATCGGTAA--C
                     | |  || ++||--|-||  |      +  |  -- ||||| |+||-|  ++|| |--|
Sbjct 2044          GGGCTAATT--GGCTTGTTTCCGCCATT-TGCTCCCGGCCATAC-CTGGGA--GTCAGCC

Query 2028          TTATGGTTCCA--TCCT-GAGGGA-CTCATTGGCCTCTTCGC-C-C-CGTTTTCGCC--C
                    ++|++ | || --|+ |-||| ||-| |+++++|||||   |-|-|-| |  |||  --|
Sbjct 2097          --A--ATCCCTTCT-GTGGAGAGAGCAC-----CCTCTATACTCGCACCTGGTCGGTGTC

Query 2079          GGGCATGTTTGGGAGTCGGCTAATCCATTCTG--TGGCGA---GAG-CACACTTTACACC
                    ||||+++++|+++++||+ ||| ++++|| | --|  | |---|||-||| | +++| +|
Sbjct 2148          GGGC-----T-----TC-TCTAG----TTGTTTTTCTCCACCCGAGCCACCCG---CT-C

Query 2133          C-G---TA-C--TTGGTC-GGAGGTTGATGCCGTCTCTAGTCCAGCCCGGCC---T--G-
                    |-|---||-|--||  | - ||+|++| || | +++|+|++|| | ++||| --- --|-
Sbjct 2189          CAGAATTATCATTTCCTGTTGA-G--GTTGACA---C-A--CCTGT--GGCTGTTGGCGT

Query 2178          ---A---CTTAG--G--TTTTATGT--CTGAGCCTTCTATAC--C--TA---GTAG-GGC
                    ---|---| +||-- --|     ||--|+++ | ++++|  |--|--| ---| | -|||
Sbjct 2238          TCCATCCCC-AGCCACTTCGGCAGTACC---CCA----AACCTTCAGTCCCTGAACAGGC

Query 2219          CGCCAC-GCCTACCCTGG---C-G--GCCCCTCTACCCCCCCCTGCACCGGACCCTTCCC
                    |||  |- ++| || ++|---|-|--| |  +| +++ ++  |||| |||| ||| |+++
Sbjct 2289          CGCGCCAT--TGCCA--GATTCGGTTGACGG-CG---G--TGCTGCTCCGGCCCCAT---

Query 2272          CCCCTCCCT--CTGCCCCGGCGCTTGCTGAGCCGGCTTCTGGCGCTACCGCCGGGGCCC-
                    ++++|+++ --| +|| | + +++++||+|++++++++| ++++|++||+|||| |+||-
Sbjct 2335          ----T---GAGCA-CCTCT-A-----CT-A--------CA----C--CC-CCGGTG-CCA

Query 2329          CGGC--CA--TAACTCA-CCAGAC-GGCCCGGCACCGCCGCCTGCT-CTT--CACCTACC
                      ||--||--|||| ||-||| +|-|||    |+||| || | | |-|||--||||||||
Sbjct 2365          GCGCAGCACGTAACCCACCCAT-CTGGCGGCTC-CCGTCGGCGGTTACTTCACACCTACC

Query 2380          CGGATGGCTCTAAGGTAT-TCGCCGGCTCGCTGTTCGAGTC-GACATGCACGTGGCTCGT
                    | |||||||| || ||||-|   +||||| || || |||||-|| +|| || ||| | ||
Sbjct 2420          CTGATGGCTCAAAAGTATATGCT-GGCTCCCTTTTTGAGTCTGAG-TGTACTTGGTTAGT

Query 2438          TAACGCGTCTAATG-TTGACCACCGCCCTGGCGGCGGGCTTTGCCATGCATTTTACCAAA
                    ||| || || ||| -| | +|||||||| || ||||| |||||||| |||||||||||| 
Sbjct 2478          TAATGCATCCAATCCTGGT-CACCGCCCCGGTGGCGGCCTTTGCCACGCATTTTACCAAC

Query 2497          GGTACCCCGCCTCCTTTGA---TGCTGCCTCTT-TTGTGA-TG-CGCGAC-GGCGCGGCC
                    ||| ||| |  || |||||---|||||  |+||-|| || -||-|| |+   ++||||+|
Sbjct 2537          GGTTCCCGGAGTCATTTGACCCTGCTGAGT-TTATTATGTCTGACGGG-TTT--GCGG-C

Query 2550          GCGTACACACTAAC-C-CCCCGGCCAATAATTCACGCTGTCGCCCCTGATTATAGGTTGG
                    +|+|| ++|||   -|-||||| || || || || ||||| |||||||||||| || |||
Sbjct 2591          -C-TAT--ACTTTGACACCCCGACCCATTATCCATGCTGTTGCCCCTGATTATCGGGTGG

Query 2608          AACATAACCCAAAGAGGCTTGAGGCTGCTTATCGGGAAACTTGCTCCCG-CCTCGGCACC
                    |||||||||| |||||||| |||||||| ||||| || || || |||||-| | ||+|| 
Sbjct 2648          AACATAACCCTAAGAGGCTCGAGGCTGCCTATCGAGAGACGTGTTCCCGTCGTGGG-ACG

Query 2667          GCTGCATACCCGCTCC-TCGGGACCGGCATATACCAGGTG-CCGATCGGCCCCAGTTTTG
                    ||||| || ||  | |-| | |+|||| ||||||  ||||-||| | |||  +|| ||||
Sbjct 2707          GCTGCTTATCCCTTGCTTGGCG-CCGGTATATACAGGGTGCCCGTTGGGCTG-AGCTTTG

Query 2725          ACGCCTGGGAGCGGAACCACCGCCCCGGGGATGAGTTGTACCTTCCTGAGCTTGCTGCC-
                    | ||||||||||| |||||||| ||||||||||||||||||||  ||||||  |||   -
Sbjct 2765          ATGCCTGGGAGCGTAACCACCGACCCGGGGATGAGTTGTACCTGACTGAGCCGGCTATAG

Query 2784          AGATGGTTTGAGGCCAATA--GGCCGACCCGCCCGACTCTCACTATAACTGAGGATGTTG
                      +||||| ||| ||+|+|--| || || | |||  | || ||||| ||||||||    |
Sbjct 2825          CT-TGGTTCGAGACC-A-ACCGACCTACTCTCCCCGCGCTTACTATTACTGAGGACACAG

Query 2842          CACGGACAGCGAATCTGGCCATCGAGCTTGACTCAGCCACAGATGTCGGCCGGGCCTGTG
                    |||| |||||||| |||||  | ||| | || |||||||| || |||||| |||| ||||
Sbjct 2882          CACGAACAGCGAACCTGGCTCTTGAGTTAGATTCAGCCACTGAGGTCGGCAGGGCGTGTG

Query 2902          CCGGCTGTCGGGTCACCCCCGGCGTTGTTCAGTACCAGTTTACTGCAGGTGTGCCTGGAT
                    |||||||||| |||   || || ||||| || |||||||| || |||||||| ||||| |
Sbjct 2942          CCGGCTGTCGTGTCGAGCCGGGTGTTGTCCATTACCAGTTCACAGCAGGTGTCCCTGGCT

Query 2962          CCGGCAAGTCCCGCTCTA-TCACCCAAGCCGATGTGGACGTTGTCGTGGTCCCGACGCGT
                    |||||||||| || || |-||| |   |+||| || ||||| || ||||| || || |||
Sbjct 3002          CCGGCAAGTCACGGTCAATTCAGCAGGG-CGAGGTAGACGTCGTAGTGGTGCCAACCCGT

Query 3021          GAGTTGCGTAATGCCTGGCGCCGTCGCGGCTTTGCTGCTTTTACCCCGCATACTGCCGCC
                    |||||||||||  | ||||| || ||||| ||||| |||| ||| || || || || |||
Sbjct 3061          GAGTTGCGTAACTCGTGGCGGCGCCGCGGGTTTGCAGCTTATACACCACACACCGCGGCC

Query 3081          AGAGTCA-CCCAGGGGCGCCGGGTTGTCATTGATGAGGCTCCATCCCTCCCCCCTCACCT
                     | || |-|   || +||  |||||||||| || ||||| || || || || || ||  |
Sbjct 3121          CGTGTTACCTGTGGC-CGTAGGGTTGTCATCGACGAGGCCCCGTCGCTTCCACCACATTT

Query 3140          GC-TGCTGCTCCACATGCAGCG-GGC-CGCCACCGTCCACCTTCTTGGCGACCCGAACCA
                     |-| +|||| |||||||||||-| |-|| | ++|| || || ||||||||||| |||||
Sbjct 3180          ACTTT-TGCTGCACATGCAGCGAGCCTCGTCG--GTTCATCTCCTTGGCGACCCCAACCA

Query 3197          GATCCCAGCCATCGACTTTGAGCACGCTGGGCTCGTCCCCGCCATCAGGCCCGA-CTTAG
                     ||||| || ||||| |||||||| ||||| |||||||| || ||| | || ||-|||+|
Sbjct 3237          AATCCCTGCTATCGATTTTGAGCATGCTGGCCTCGTCCCGGCGATCCGACCTGAGCTT-G

Query 3256          GCCCCACCTTCCTGGTGGCATGTTACCCATCGCTGGCCTGCGGATGTATGCGAGCTCATC
                    | |||| |    ||||||||  |||||||| | || ||||||||||| || ||||| |||
Sbjct 3295          GTCCCAACAAAGTGGTGGCACCTTACCCATAGGTGCCCTGCGGATGTTTGTGAGCTAATC

Query 3315          CGTGGTGCATACCCCATGATCCAGACCACTAGCCGGGTTCTCCGTTCGTTGTTCTGGGGT
                    || || || ||||| | |||||||||  | ||||| |||||||| ||  |||||||||| 
Sbjct 3355          CGCGGCGCGTACCCAAAGATCCAGACGGCAAGCCGTGTTCTCCGCTCCCTGTTCTGGGGG

Query 3375          GAGCCTGCCGTCGGGCAGAAACTAGTGTTCACCCAGGCGGCCAAGCCCGCCAACCCCGGC
                    || ||  ||||||| || |||||||||||||| |||||||| ||| ||||||||||||| 
Sbjct 3415          GAACCCCCCGTCGGCCAAAAACTAGTGTTCACTCAGGCGGCGAAGGCCGCCAACCCCGGT

Query 3435          TCAGTGACGGTCCACGAGGCGCAGGGCGCTACCTACACGGAGACCACTATTATTGCCACA
                     || | || ||||||||||| ||||| ||||| |  || ||||| ||||||||||| || 
Sbjct 3475          GCAATTACAGTCCACGAGGCCCAGGGTGCTACATTTACTGAGACTACTATTATTGCAACG

Query 3495          GCAGATGCCCGGGGCCTTATTCAGTCGTCTCGGGCTCATGCCATTGTTGCTCTGACGCGC
                    || |||||||| || || |||||||| ||  |||| || || ||||| || ||||| |||
Sbjct 3535          GCTGATGCCCGCGGGCTGATTCAGTCCTCCAGGGCCCACGCTATTGTGGCCCTGACTCGC

Query 3555          CACACTGAGAAGTGCGTCATCATTGACGCACCAGGC-CTGCTTCGCGAGGTGGGCATCTC
                    ||||| ||||| || ||  |  |||||||+|| || -|| ||||| ||||| ||||| ||
Sbjct 3595          CACACAGAGAAATGTGTGGTTGTTGACGC-CCCGGGGCTTCTTCGTGAGGTTGGCATTTC

Query 3614          CGATGCAATCGTTAATAACTTTTTCCTCGCTGGTGGCGAAATTGGTCACCAGCGCCCATC
                     ||||| || |||||||||||||||||  | || ||| |  |||| || || ||||||||
Sbjct 3654          AGATGCCATTGTTAATAACTTTTTCCTATCCGGCGGCCAGGTTGGCCAGCACCGCCCATC

Query 3674          AGTTATTCCCCGTGGCAACCCTGACGCCAATGTTGACACCCTGGCTGCCTTCCCGCCGT-
                    ||| || || |||||||    |||   |||||||| ||| || | ||| || || || |-
Sbjct 3714          AGTCATACCTCGTGGCACTGTTGATAGCAATGTTGCCACGCTTGATGCATTTCCACCTTC

Query 3733          CTTGCCAGATTAGTGCCTTC-CATCAGTTGGCTGAGGAGCTTGGCCACAGACCTGTCCCT
                    ||  | | +|||| |||+| -|| ||| | || ||||||||||| ||  | || | ||| 
Sbjct 3774          CTGTCAAT-TTAGCGCC-TATCACCAGCTTGCAGAGGAGCTTGGTCATCGGCCGGCCCCG

Query 3792          GTTGCAGCTGTTCTACCACCCTGCCCCGAGCTCGAACAGGGCCTTCTCTACCTGCCCCAG
                     |||| || ||||| || || || || |||||||| || ||| | |||||  |||| |||
Sbjct 3832          ATTGCCGCCGTTCTGCCCCCTTGTCCGGAGCTCGAGCAAGGCTTACTCTATATGCCTCAG

Query 3852          GAGCTCACCACCTGTGATAGTG-TCGTAACATTTGAATTAACAGACATTGTGCACTGCCG
                    || || ||||| |  |||||||- |  +||||||||| | ||||||||||| ||||| ||
Sbjct 3892          GAACTGACCACGTCCGATAGTGTGCTC-ACATTTGAACTTACAGACATTGTACACTGTCG

Query 3911          CATGGCCGCCCCGAGCCAGCGCAAGGCCGTGCTGTCCACACTCGTGGGCCGCTACGGCGG
                     ||||| || || || ||||||||||| || ||||| || || || ||| | |||||| |
Sbjct 3951          TATGGCGGCACCTAGTCAGCGCAAGGCAGTCCTGTCGACTCTTGTCGGCAGGTACGGCCG

Query 3971          TCGCACAAAGCTCTACAATGCTTCCCACTCTGATGTTCGCGA--CTCTCTCGCCCGTTTT
                     || || ||| | ||  | ||| | ||| | |||||||| | --| ||||+| |  ||| 
Sbjct 4011          CCGTACGAAGTTGTATGAAGCTGCTCACACGGATGTTCGTGGGTCCCTCT-GTCACTTTC

Query 4029          ATCCC-G-GC-CATTGGCCCCGTACAG-GTTACAACTTGTGAA-TTGTACGAGCTAGTGG
                    +||||-|-||-|+++|||||| |+|||-||||| || || || -||+|| ||||| || |
Sbjct 4069          -TCCCTGAGCTC---GGCCCCAT-CAGCGTTACTACCTGCGAGCTT-TATGAGCTTGTTG

Query 4084          AGGCCATGGTCGAGAAGGGCCAGGATGGCTCCGCCGTCCTTGAGCTTGATCTTTGCAACC
                    |||| ||||| |||||||| |||||||||||||| ||||| ||||||||||| || | ||
Sbjct 4124          AGGCTATGGTGGAGAAGGGTCAGGATGGCTCCGCAGTCCTGGAGCTTGATCTATGTAGCC

Query 4144          GTGACGTGTCCAGGATCACCTTCTTCCAGAAAGATTGTAACAAGTTCACCACAGGTGAGA
                    |||| |||||  | || || ||||| ||||| || ||||| || ||||| ||||| ||||
Sbjct 4184          GTGATGTGTCACGTATAACATTCTTTCAGAAGGACTGTAATAAATTCACAACAGGCGAGA

Query 4204          CCATTGCCCATGGTAAAGTGGGCCAGGGCATCTCGGCCTGGAGCAAGACCTTCTGCGCCC
                    | || || || || ||||| || ||||| || || || ||||||||||||||||| ||||
Sbjct 4244          CAATAGCGCACGGCAAAGTTGGGCAGGGGATATCTGCGTGGAGCAAGACCTTCTGTGCCC

Query 4264          TCTTTGGCCCTTGGTTCCGCGCTATTGAGAAGGCTATTCTGGC--C-CTGCT--CCCTCA
                    | |||||||| |||||||| |||||||||||||  ||||| ||--|-||++|--|||| |
Sbjct 4304          TGTTTGGCCCATGGTTCCGTGCTATTGAGAAGGAGATTCTTGCGGCGCT--TGCCCCTAA

Query 4319          GGGTGTGTTTTACGGTGATGCCTTTGATGACACCG-TCTTCTCGGCGGCTGTGGCC-GCC
                    +++||| ||||| |||||||| | ||| || || |-|||   |+|| ||||| |||-|  
Sbjct 4361          ---TGTATTTTATGGTGATGCATATGAAGATACAGTTCTGGCC-GCCGCTGTTGCCGGGG

Query 4376          AGCAAAGGC-ATCCATGGTGTTTGAGAATGACTTTTCTGAGTTTGACTCCACCCAGAATA
                      | +||||- | +|+||| ||||||||||| || |||||||||||   |||||| ||||
Sbjct 4418          CCCC-AGGCTGTA-A-GGTTTTTGAGAATGATTTCTCTGAGTTTGATAGCACCCAAAATA

Query 4435          ACTTTTCTCTGGGTCTAGAGTGT-GCTATTATGGAGGAGTGTGGGATGCCGCAGTGGCTC
                    ||||||| || || || ||||| -  +|| |||||||||||||| |||||||||||| | 
Sbjct 4475          ACTTTTCACTCGGACTGGAGTGCATA-ATCATGGAGGAGTGTGGCATGCCGCAGTGGATG

Query 4494          ATCCGCCTGTATCACCTTATAAGGTCTGCGTGGATCTTGCAGGCCCCGAAGGAGTCTCTG
                    ||||| || ||||| ||| |  | || || ||| || |||||||||| |||||||| |||
Sbjct 4534          ATCCGACTTTATCATCTTGTTCGCTCCGCCTGGGTCCTGCAGGCCCCCAAGGAGTCCCTG

Query 4554          CGAGGGTTTTGGAAGAAACACTCCGGTGAGCCCGGCACTCTTCTATGGAATACTGTCTGG
                    || ||||| |||||||| ||||| || ||||| ||||| || || ||||| |||||||||
Sbjct 4594          CGGGGGTTCTGGAAGAAGCACTCGGGCGAGCCTGGCACCCTGCTTTGGAACACTGTCTGG

Query 4614          AATATGGCCGTTATTACCCACTGTTATGACTTCCGCGATTTTCAGGTGGCTGCCTTTAAA
                    || ||||| |||||| | || |||||||| ||||| || ||  |||| || || ||||||
Sbjct 4654          AACATGGCGGTTATTGCGCATTGTTATGAATTCCGTGACTTAAAGGTCGCGGCATTTAAA

Query 4674          GGTGATGATTCGA-TAGTGCTTTGCAGTGAGTATCGTCAGAGTC-CAGGA-GCTGCTG-T
                    || ||||| ||+|-| ||||| || ||||| || || ||||| |-||++|-|| ||||-|
Sbjct 4714          GGAGATGACTC-AGTTGTGCTCTGTAGTGACTACCGGCAGAGCCGCA--ACGCCGCTGCT

Query 4730          CCTGATCGCCGGCTGTG-GGCTTG-AAGTTGAAGGTAGA-TTTCCGCCCGATCGGTTTGT
                    + | ||||||||+|+||-|| |||-|| ||+||||| ||-|||  |||   | || +|||
Sbjct 4770          -TTAATCGCCGG-T-TGCGGGTTGAAACTT-AAGGTGGATTTTAGGCCTATTGGGC-TGT

Query 4786          ATGCAGGTGTTGTGGTGGCCCCCGGCCTTGGCGCGCTCCCTGATGTTGTGCGCTTCGCCG
                    |||| |||||||| |||||||| ||||| ||  | ||||||||||| ||  | ||||| |
Sbjct 4826          ATGCTGGTGTTGTTGTGGCCCCGGGCCTCGGGACCCTCCCTGATGTCGTTAGGTTCGCTG

Query 4846          GCCGGCT-TACCGAGAAGAA-TTGGGGCCCTGGC-CCTGAGCGGGCGGAGCAGCTCCGCC
                    | |||||-|+| ||||| ||-| |||||| +|| -| +||| ||||||| ||| | || |
Sbjct 4886          GGCGGCTCT-CAGAGAAAAACTGGGGGCCG-GGTTCA-GAGAGGGCGGAACAGTTACGGC

Query 4903          T---CG-CTGTTAGTGATTTCCTCCGCAAGCTCACGAATGTAGCTCAGATGTGTGTGGAT
                    |---||-|+++|+||||||| || || ||| | |||||||| |||||| | |||||||||
Sbjct 4943          TGGCCGTC---T-GTGATTTTCTGCGAAAGTTAACGAATGTGGCTCAGGTCTGTGTGGAT

Query 4959          GTTGTTTCCCGTGTTTATGGGGTTTCCCCTGGACTCGTTCATAACCTGATTGGCATGCTA
                    |||||||| |  ||||| || ||   ||| ||  | || |||||||||||||| ||||| 
Sbjct 4999          GTTGTTTCGCAGGTTTACGGTGTCAGCCCCGGTTTAGTACATAACCTGATTGGTATGCTC

Query 5019          CAGGCTGTTGCTGATGGCAAGGCACA-TTTCACTGAGTCAGTAAAACCAGTGCTCGA-CT
                    ||| |  |||||||||| ||||| ||-|||+|||||  |||| ||||| || || ||-||
Sbjct 5059          CAGACCATTGCTGATGGTAAGGCGCACTTT-ACTGAAACAGTCAAACCTGTCCTTGATCT

Query 5077          TGACAAATTCAATCTTGTGT--CGGGTGGAATGAATAACATG-TCTTTTGCTGCGCCCAT
                    |+|| |  || |++|| | |--||||||||||||||||||||-|||||||||  |  |||
Sbjct 5118          T-ACTAGCTCTA--TTATATACCGGGTGGAATGAATAACATGTTCTTTTGCTCTGTGCAT

Query 5134          GGGTTCGCGACCATGCGCCCTCGGCCTATTTTGTTGCTGCTCCTCATGTTTTTGCCTATG
                    ||    || ||||||||| ||||| || || ||||  ||||| || || || ||||||||
Sbjct 5175          GGAGATGCCACCATGCGCTCTCGGGCTCTTCTGTTTTTGCTCTTCGTGCTTCTGCCTATG

Query 5194          CTGCCCGCGCCACCGCCCGGTCAGCCGTCTGGCCGCCGTCGTGGGCGGCGCAGCGGCGGT
                    ||||||||||||||| ||||||||||||||||||| || || ||||||||||||||||||
Sbjct 5235          CTGCCCGCGCCACCGGCCGGTCAGCCGTCTGGCCGTCGCCGCGGGCGGCGCAGCGGCGGT

Query 5254          TCCGGCGGTGGTTTCTGGGGTGACCGGGTTGATTCTCAGCCCTTCGCAATCCCCTATATT
                     ||||||||||||||||||||||||||||||||||||||||||||||  |||||||||||
Sbjct 5295          GCCGGCGGTGGTTTCTGGGGTGACCGGGTTGATTCTCAGCCCTTCGCCCTCCCCTATATT

Query 5314          CATCCAACCAACCCCTTCGC-CCCCGATG-TCACC-GCTGCGGCCGGGGCTGGACCTCGT
                    ||||||||||||||||||||- |+ ||+ -|+|||- | || |||||| ||||| |||| 
Sbjct 5355          CATCCAACCAACCCCTTCGCATC-TGA-CAT-ACCAACCGCAGCCGGGTCTGGAGCTCGC

Query 5371          GTTCGCCAACCCGCCCGACCACTCGGCTCCGCTTGGCGTGACCAGGCCCAGCGCCCCGCC
                      ||| || || ||||| ||||||||||||||||||||||||||| ||||||||||||||
Sbjct 5412          CCTCGGCAGCCGGCCCGTCCACTCGGCTCCGCTTGGCGTGACCAGTCCCAGCGCCCCGCC

Query 5431          G-TTGCCTCACGTCGTAGACCTACCACAGCTGGGGCCGCGCCGCTAACCGCGGTCGCTCC
                    |-||+|| | || ||| || || || ||||||||||  ||||||| || || || || ||
Sbjct 5472          GCTT-CCGCCCGCCGTCGATCTGCCCCAGCTGGGGCTTCGCCGCTGACTGCTGTGGCCCC

Query 5490          GGCCCATGACACCCCGCCAGTGCCTGATGTCGACTCCCGCGGCGCCAT-CTTGCGCCGGC
                    ||||| ||| ||| | || || || || || || ||||||||||| ||-||+ ||||| |
Sbjct 5531          GGCCCCTGATACCGCCCCTGTCCCCGACGTTGATTCCCGCGGCGCTATACT-ACGCCGCC

Query 5549          AGTATAACCTATCAACATCTCCCCTTACCTCTTCCGTGGCCACCGGCACTAACCTGGTTC
                    |||||||  |||||||||| || ||||| ||| || | || |||||||| || || |||+
Sbjct 5590          AGTATAATTTATCAACATCCCCGCTTACGTCTACCATCGCTACCGGCACCAATCTTGTT-

Query 5609          TT-TATGCCGCCCCTCTTAGTCCGCTTT--TACCCCTTCAGGACGGCACCAATACCCATA
                    ||-||||| || || || ||+||+||||--| || ||||| || || || || || ||||
Sbjct 5649          TTATATGCTGCTCCCCTGAG-CC-CTTTGCTTCCGCTTCAAGATGGGACTAACACTCATA

Query 5666          TAATGGCCACGGAAGCTTCTAATTATGCCCAGTACCGGGTTGCCCGTGCCACAATCCGTT
                    | |||||||| ||||| || ||||| ||||||||||| |||| ||||||||| ||||| |
Sbjct 5707          TTATGGCCACTGAAGCATCAAATTACGCCCAGTACCGCGTTGTCCGTGCCACCATCCGGT

Query 5726          ACCGCCCGCTGGTCCCCAATGCTGTCGGCGGTTACGCCATCTCCATCTCATTCTGGCCAC
                    | ||||| || || || || ||||| ||||| ||||| || || || || |||||||| |
Sbjct 5767          ATCGCCCACTCGTGCCGAACGCTGTTGGCGGGTACGCTATATCTATTTCTTTCTGGCCCC

Query 5786          AGACCACCACCACCCCGACGTCCGTTGATATGAATTCAATAACCTCGACGGATGTTCGTA
                    |||| || || || ||||| || || ||||||||||| || ||||| || |||||||| |
Sbjct 5827          AGACTACAACTACTCCGACATCTGTCGATATGAATTCTATTACCTCTACAGATGTTCGGA

Query 5846          TT-TTAGTCCAGCCCGGCATAGCCTCTGAGCTTGTGATCCCAAGTGAGCGCCTACACTAT
                    ||-||+|| ||||| || || ||||| ||||||||||| || ||||||||||| ||||| 
Sbjct 5887          TTCTT-GTTCAGCCTGGTATCGCCTCCGAGCTTGTGATTCCCAGTGAGCGCCTGCACTAC

Query 5905          CGTAACCAAGGCTGGCGCTCCGTCGAGACCTCTGGGGTGGCTGAGGAGGAGGCTACCTCT
                    |||||||| |||||||| || || ||||||||||| || || ||||||||||| ||||| 
Sbjct 5946          CGTAACCAGGGCTGGCGTTCGGTTGAGACCTCTGGTGTCGCGGAGGAGGAGGCGACCTCC

Query 5965          GGTCTTGTTATGCTTTGCATACATGGCTCAC-TCGTAAATTCCTATACTAATACACCCTA
                    || ||||||||||| ||||| ||||| ||||-|+|| || || || ||||||||||| ||
Sbjct 6006          GGCCTTGTTATGCTCTGCATCCATGGATCACCT-GTGAACTCTTACACTAATACACCTTA

Query 6024          TACCGGTGCCCTC-GGGCTGT-TGGACTTTGCCCTTGAGCTTGAGTTTCGCAACCTTACC
                    ||| |||||++||- ||||  -| || || || ||||| |||||||| |||||  | || 
Sbjct 6065          TACTGGTGC--TCTTGGCTTGCTCGATTTCGCACTTGAACTTGAGTTCCGCAATTTGACA

Query 6082          CCCGGTAACACCAATACGCGGGTCTCCCGTTATTCCAGCACTGCTCGCCACCGCCTTCGT
                    ||||||||||| |||||||| || ||||||||||| || |  || ||||||   || |||
Sbjct 6123          CCCGGTAACACGAATACGCGCGTTTCCCGTTATTCGAGTAGCGCGCGCCACAAGCTACGT

Query 6142          CGCGGTGCGGACGGGACTGCCGAGCTCACCACCACGGCTGCTACCCGCTTTATGAAGGAC
                    || ||  | ||||| ||||| ||||| |||||||| |||||||| || |||||||| || 
Sbjct 6183          CGTGGGCCCGACGGTACTGCTGAGCTAACCACCACTGCTGCTACACGGTTTATGAAAGAT

Query 6202          CTCTATTTT-ACTAGTACTAATGGTGTCGGTGAGATCGGCCGCGGGATAGCCCTCACCCT
                    ||+|   ||-||  | || |||||||| |||||| |||| ||||| ||||| || || ||
Sbjct 6243          CT-TCACTTCACAGGGACCAATGGTGTTGGTGAGGTCGGTCGCGGTATAGCGCTAACTCT

Query 6261          GTTCAACCTTGCTGACACTCTGCTTGGCGGCCTGCCGACAGAATTGATTTCGTCGGCTGG
                    ||| || ||||||||||| || || ||||| || ||||||||||||||||||||||||||
Sbjct 6302          GTTTAATCTTGCTGACACGCTTCTCGGCGGGCTCCCGACAGAATTGATTTCGTCGGCTGG

Query 6321          TGGCCAGCTGTTCTACTCCCGTCCCGTTGTCTCAGCCAATGGCGAGCCGACTGTTAAGTT
                    ||||||||| || ||||| || ||||| ||||||||||||||||||||||| || |||+ 
Sbjct 6362          TGGCCAGCTATTTTACTCTCGCCCCGTCGTCTCAGCCAATGGCGAGCCGACAGTGAAG-C

Query 6381          GT-ATACATCTGTAGAGAATGCTCAGCAGGATAAGGGTATTGC-AATCCCGCATGACATT
                     |-| || || || ||||| || ||||||||||||||||| ||-| |||+ ||||| || 
Sbjct 6421          TTTACACTTCAGTCGAGAACGCCCAGCAGGATAAGGGTATAGCTATTCC-ACATGATATC

Query 6439          GACCTCGGAGAATCTCGTGTGGTTATTCAGGATTATGATAACCAACATGAACAAGATCGG
                    ||||| || || ||||| || ||||| |||||||| |||||||| ||||| || || || 
Sbjct 6480          GACCTTGGTGAGTCTCGAGTTGTTATCCAGGATTACGATAACCAGCATGAGCAGGACCGT

Query 6499          CCGACGCCTTCTCCAGCCCCATCGCGCCCTTTCTCTGTCCTTCGAGCTAATGATGTGCTT
                    || || || ||||||||||| || |||||||| |||||||| || |||||||||||||||
Sbjct 6540          CCCACCCCGTCTCCAGCCCCTTCCCGCCCTTTTTCTGTCCTCCGCGCTAATGATGTGCTT

Query 6559          TGGCTCTCTCTCACCGCTGCCGAGTATGACCAGTCCACTTATGGCTCTTCGACTGG-CCC
                    ||||| || || || ||||| |||||||| ||| | |||||||| ||||| |||  -|| 
Sbjct 6600          TGGCTTTCACTTACAGCTGCTGAGTATGATCAGACTACTTATGGTTCTTCCACTAATCCT

Query 6618          AGTTTATGTTTCTGACTCTGTGACCTTGGTTAATGTTGCGACCGGCGCGCAGGCCG-TTG
                    |+| ||||| |||||  ||||||| || || ||||| ||||| || || ||||+ |-|  
Sbjct 6660          A-TGTATGTCTCTGATACTGTGACATTTGTCAATGTGGCGACTGGTGCTCAGG-GGGTCT

Query 6677          CCCGGTCGCTCGATTGGACCAAGGTCACACTTGACGGTC-GCCCCCTCTCCACCATCCAG
                    | || || || || ||| | || ||||| ||||| ||+ -| || ||  | || ||||||
Sbjct 6718          CTCGCTCTCTGGACTGGTCTAAAGTCACCCTTGATGG-GCGTCCACTTACTACTATCCAG

Query 6736          CAGTACTCGAAGACCTTCTTTGTCCTGCCGCTCCGCGGTAAGCTCTCTTTCTGGGAGGCA
                    |||||||| ||||||||||||||  |||| ||||| || |||||||||||||||||||| 
Sbjct 6777          CAGTACTCTAAGACCTTCTTTGTTTTGCCCCTCCGTGGCAAGCTCTCTTTCTGGGAGGCT

Query 6796          GGCACAACTAAAGCCGGGTACCCTTATAATTATAACACCACTGCTAGCGACCAACTGCTT
                    ||||| ||||| ||||| ||||||||||||||||| |||||||| || |||||+   |||
Sbjct 6837          GGCACCACTAAGGCCGGCTACCCTTATAATTATAATACCACTGCCAGTGACCA-GATCTT

Query 6856          G-TCGAGAATGCCGCCGGGCACCGGGT-CGCTATTTCCACTTACACCACTAGCCTGGGTG
                    |-| || ||||| ||||| ||||| ||- |+||| || || ||||| ||||  ||+ |+|
Sbjct 6896          GATTGAAAATGCAGCCGGTCACCGTGTTTG-TATCTCAACCTACACTACTAATCT-TG-G

Query 6914          CT-GGTCCC-GTCTCCATTTCTGCGGTTGCCGTTT-TAGCCCCCCACTCTGCGCTAGCAT
                    ||- | |||-|| || |||||| | || |  ||+ -| || || || |||||||| ||+ 
Sbjct 6953          CTCTGGCCCTGTTTCTATTTCTTCTGTCGGTGT-CCTTGCACCTCATTCTGCGCTGGC-C

Query 6971          TGCTT--GAGGATACCTTGGACTACCCTGCCCGCGCCCATACTTTTGATGATTTCTGCCC
                    +||||--||||| ||  | || |||||||| |||||||| || |||||||||||||||||
Sbjct 7011          -GCTTTAGAGGACACTGTTGATTACCCTGCTCGCGCCCACACCTTTGATGATTTCTGCCC

Query 7029          AGAGTGCCGCCCCCTTGGCCTTCAGGGCTGCGCTTTCCAGTCTACTGTCGCTGAGCTTCA
                     ||||||||  | || |||||||||||||| ||||| ||||| ||||| |||||||| ||
Sbjct 7070          TGAGTGCCGTACACTCGGCCTTCAGGGCTGTGCTTTTCAGTCAACTGTTGCTGAGCTGCA

Query 7089          GCGCCTTAAGATGAAGGTGGGTAAAACTCGGGAGT-TGTAGTTTATTT-GCTTGTGCCC-
                    ||||||||| ||||||||||||||||| |||||||-|+|  |||||||-||||||+ ||-
Sbjct 7130          GCGCCTTAAAATGAAGGTGGGTAAAACCCGGGAGTAT-TGATTTATTTTGCTTGT-ACCT

Query 7146          CCCTTCTT-TCTGTTGCTT--ATTTCTCAT-TTCTGCGTTCCGCGCTCCCTGAAAAAAAA
                     |||||| -| |||| |||--|||||+| |-||||||||| ||||||||||| |||||||
Sbjct 7188          TCCTTCTGATTTGTTTCTTTTATTTC-CTTCTTCTGCGTTTCGCGCTCCCTGGAAAAAAA

Query 7202          AAAAA
                    |||||
Sbjct 7247          AAAAA
