# Supplementary material for: Pairwise Heuristic Sequence Alignment Algorithm Based on Deep Reinforcement Learning
Source: IEEE Open J Eng Med Biol. 2021 Jan 29;2:36–43. doi: 10.1109/OJEMB.2021.3055424 (PMC8901008; doi:10.1109/OJEMB.2021.3055424)
Supplement: Three supplementary materials are attached to the submitted manuscript. First, we offer the detailed process of the DQNalign in Supplementary material S1. Then, the additional figures and tables are listed in the Supplementary material S2. Finally, the alignment results of the DQNalign are attached  [file ojemb-3055424-mm.zip › OJEMB-3055424-MM/10022021082020_DQNalignOJEMB20210126SupplementaryS3/Supplementary S3/HEV_DDDQN/result20200712173946_0_44.txt]

DQNalign Project v1.0
Pairwise alignment algorithm with deep reinforcement learning based heuristic alignment agent
Sequence 1 : HEV_0, length : 7207
Sequence 2 : HEV_44, length : 7270

Alignment results:
Exact matches: 5203
Gaps: 884

Query 0             AGGCAGACCACATATGTGGTCGATGCCATGGAGGCCCATCAGTTTATTAAGGCTCCTGGC
                    +|||||||||| ||||||||||| |||||||||||||||||||| || ||||||||||||
Sbjct 6             -GGCAGACCACGTATGTGGTCGACGCCATGGAGGCCCATCAGTTCATAAAGGCTCCTGGC

Query 60            ATCACTACTGCTATTGAGCAGGCTGCTCTAGCAGCGGCCAACTCTGCCCTGGCGAATGCT
                     |||||||||||||||||||||| |||||||||||||||||||| ||| |||||||||||
Sbjct 66            GTCACTACTGCTATTGAGCAGGCAGCTCTAGCAGCGGCCAACTCCGCCTTGGCGAATGCT

Query 120           GTGGTAGTTAGGCCTTTTCTCTCTCACC-AGCAGATTGAGATCCTCATTAACCTAATGCA
                    ||||| ||| |||||||  | || |  |- +|||| |||||||||||| ||| | |||||
Sbjct 126           GTGGTGGTTCGGCCTTTCTTGTCCCGGCTC-CAGACTGAGATCCTCATAAACTTGATGCA

Query 179           ACCTCGCCAGCTTGTTTTCCGCCCCGAGGTTTTCTGGAATCATCCCATCCAGCGTGTCAT
                     || || |||||||||||||| || |||||||| |||||||| || || |||||||| ||
Sbjct 185           GCCCCGGCAGCTTGTTTTCCGGCCTGAGGTTTTGTGGAATCACCCAATTCAGCGTGTGAT

Query 239           CCATAACGAGCTGGAGCTTTACTGCCGCGCCCGCTCCGGCCGCTGTCTTGAAATTGGCGC
                    ||| |||||||| ||||  || ||||| |||||  |||| |||||||||||  | || ||
Sbjct 245           CCACAACGAGCTTGAGCAGTATTGCCGAGCCCGGGCCGGGCGCTGTCTTGAGGTGGGTGC

Query 299           CCATCCCCGCTCAATAAATGATAATCCTAATGTGGTCCACCGCTGCTTCCTCCGCCCTGT
                    ||| || || || || ||||| || ||||| ||  | || |||||||| ||    |||||
Sbjct 305           CCACCCACGTTCTATTAATGACAACCCTAACGTCCTGCATCGCTGCTTTCTTAAACCTGT

Query 359           TGGGCGTGATGTTCAGCGCTGGTATACTGCTCCCACTCGCGGGCCGGCTGCTAATTGCCG
                    ||| || || |||||||| |||||||| ||||| || || || || || || ||||||||
Sbjct 365           TGGCCGCGACGTTCAGCGGTGGTATACCGCTCCTACCCGTGGCCCTGCAGCAAATTGCCG

Query 419           GCGTTCCGCGCTGCGCGGGCTTCCCGCTG-CTGACCGCACTTACTGCCTCGACGGGTTTT
                    ||| ||||| || |||||||||||  |||-|+|| || ||||| ||  ||||||| ||||
Sbjct 425           GCGGTCCGCTCTCCGCGGGCTTCCACCTGTC-GATCGGACTTATTGTTTCGACGGTTTTT

Query 478           CTGGCTGTAACTTTCCCGCCGAGACTGGCATCGCCCTCTACTCCCTTCATGATATGTCA-
                    | || ||||  ||| | || ||||| ||  | || |||||||| || || ||  | |  -
Sbjct 484           CAGGTTGTACTTTTGCTGCTGAGACGGGGGTTGCACTCTACTCACTGCACGACCTTTGGC

Query 537           CCATCTGATGTCGCCGAGGCCATGTTCCGCCATGGTATGACGCGGCTCTATGCCGCCCTC
                    |  +||||||| || ||||| |||  ||||||||| ||||| ||| | |||||  |||| 
Sbjct 544           CTG-CTGATGTTGCGGAGGCAATGGCCCGCCATGGCATGACTCGGTTGTATGCAACCCTT

Query 597           CATCTTCCGCCTGAGGTCCTGCTGCCCCCTGGCACATATC-GCAC--CGCATCGTATTTG
                    ||||| || || |||||  |||| || |||||||| || |- +||--|+|+|| ||| | 
Sbjct 603           CATCTCCCCCCGGAGGTATTGCTTCCTCCTGGCACTTACCAT-ACTAC-C-TCATATCTC

Query 654           CTAATTCATGAC-GGTA--GGCGCGTTGTGG-TGACGTATGAGGGTGATACTAGTGCTGG
                    ||||| ||||| -|| |--| +|| ++||| -|+|| |||||||| ||| | ||||| ||
Sbjct 660           CTAATCCATGATGGGGACCGT-GCA--GTGATT-ACATATGAGGGGGATTCCAGTGCCGG

Query 710           TTACAACCACGATGTCTCCAACTTGCGCTCCTGGATTAGAACCACCAAGGTTACCGGAGA
                     ||||| || ||||| || | ||| ||| | |||||  | || || ||||| ||||| ||
Sbjct 716           GTACAATCATGATGTGTCTATCTTACGCGCTTGGATCCGTACGACTAAGGTCACCGGTGA

Query 770           CCATCCCCTCGTTATCGAGCGGGTTAGGGCCATTGGCTGCCACTTTGTTCTCTTGCTCAC
                    ||| || || || |||||||||||  ||||  | || || ||||| || ||| | |||||
Sbjct 776           CCACCCGCTGGTGATCGAGCGGGTCCGGGCTGTGGGATGTCACTTCGTGCTCCTCCTCAC

Query 830           GGCAGC-CCCGGAGCCATCACCTATGCCTTATGTTCCTTACCCCCGGTCTACCGAGGTCT
                     || ||-|| +||||| ||||| ||||| |||||||| ||||| || || || ||||| |
Sbjct 836           AGCTGCACCT-GAGCCGTCACCGATGCCCTATGTTCCATACCCTCGCTCGACTGAGGTTT

Query 889           ATGTCCGATCGATCTTCGGCCCGGGTGG--CA-C--CCC---TTCCTTA----------T
                    ||||||| || || || ||||| |||||--||-|--|||---|||| | ---------- 
Sbjct 895           ATGTCCGTTCTATTTTTGGCCCTGGTGGCTCACCATCCCTTTTTCCATCTGCCTGCTCGA

Query 931           TCCCAA--C--C---TCATG-C--TCC--A-C-TA-AGTC-G--AC-CTTCCATGCTGTC
                    ++||||--|--|---|||||-|-- ||-- -|-||-|+| -|--| -|||++||||| | 
Sbjct 954           --CCAAGTCAACATTTCATGCCGTCCCTGTGCATATA-TGGGACAGGCTT--ATGCTTTT

Query 972           C-CTGCCCATA-TTTGG-GA-C-CGTCTTATGCTG-T-T---C----G-----G--G-GC
                     -  |+|||  -| +| -||-|- | ||| || ||-|-|---|----|----- -- -||
Sbjct 1010          TGGAG-CCACCCTC-GATGACCAGGCCTTCTGTTGCTCTAGGCTTATGACATACCTTCGC

Query 1009          --CACCTTGGAT-G-A---CCAAGCCTTTTGCTGCTCCCGTTTAATGACCTACCTTCGC-
                    --||   +| +|- -|---|  +|+ ++||| ||| |  |+||    |+++||    ||-
Sbjct 1068          GGCATTA-GT-TATAAGGTCAC-G-G--TTGGTGCCCTTG-TTCGCCA---ACGAGGGCT

Query 1062          GGCATT-AGCT--ACAAGGTCACTG-TTGG-TTACC-C-TTGTGG-CTAATGAAGGCTGG
                    || || -  ||--| +| |+|| ||- |+|-|    -|- ||  |-||| | ||   |+ 
Sbjct 1117          GGAATGCTTCTGAAG-ATG-CATTGACT-GCTGTAATCACTGCTGCCTATTTAACTAT-T

Query 1113          AATGCCCTCT---GAGGACGCCCTCACAG-CTGT-TATCACTGCCGCCT---AC--CTTA
                    ++|| |  | ---| ++||  || |||  -   |-| ||  +   |  |---| --||  
Sbjct 1172          --TGTCACCAGAGGT--ACCTCCGCACGCAAGCTATTTCTA-AAGGGATGAAAAGGCTGG

Query 1162          C-CATTTGC-CAC-CAGC---GGTATCTC-CGCACCCAGGCTATATCCAAGGGG---AT-
                     -|++||| -|||-|+ |--- || | | -| | ||  +++|||| ++  +|| --- |-
Sbjct 1228          AGC--TTGAACACGC-ACAAAAGTTTATAACACGCCTT---TATAG--TT-GGTTATTTG

Query 1210          -GGCG--TCGTC-TGGAACGGG-AGCATGCC-CAG-AAGTTTA----TAACACGCCTCTA
                    -|  |--| | |-|+|+|| + -| |     -|  -|  |  |----||  | |+|+| |
Sbjct 1279          AGAAGTCTGGGCGT-G-ACT-ACATCCCTGGTCGCCAGTTGGAGTTTTATTATG-C-CCA

Query 1258          ----CAGC--T-G------GCT--CTTCGA----GAAGTCCGGCC-GTGATTACATCCCT
                    ----|  |--|-|------|||--|||| |----||   ||||  - |  ||   |+  |
Sbjct 1331          GTGTCGCCGGTGGCTATCTGCTGGCTTCCATCTCGATCCCCGGGTGCTTGTTTTTT-GAT

Query 1298          -----GGCCGTCA---G-T-T-GGA--GTTCTACGCCCA----GTGCAGGCGCGCTG-GC
                    -----||||  | ---|-|-|-| |-- |||| ||| +|----|  |++ |  | | -||
Sbjct 1389          GAGGCGGCCCCCTGCCGTTGTCGTAGTTTTCTTCGCA-AGGCTGCCC--ACAGGTTTTGC

Query 1339          TCTCCGC---CGGCTTTCATCTT-GATCC-A-CGGGTGTTGGTTTTTGACGAGTCGGCCC
                    | +|  |---|||+++| + |||-|    -|- |  ++++++++ |||+   +||+ || 
Sbjct 1446          TG-CTTCATGCGG---TG-GCTTGGCCAGGACTGCA--------CTTG-TTT-TC-TCCA

Query 1393          CCTGCCATTGTA-GGACCGCGATC-CGTA-AGGCGCTCT--CAAAGTTTT-TGCTGCTTC
                     |++||||||  -|||++| | | - | |-|||+||| |--||| |    -|+ ||++ +
Sbjct 1490          GC--CCATTGAGGGGA--GGGTTGGTGAACAGG-GCTATGACAATGAGGCAT-TTG--A-

Query 1446          ATGAAGTGGCTTGGTC-AGGAGG-AGT-G-CACCTGCT-TC-CT-TCAGCCTGCAGAAGG
                    | ||   | ++| +||-|    |  | -|-  || +||-|   |-| ++ |||++|++| 
Sbjct 1541          AGGATCCGA--TA-TCGACCCCGCTGAAGAAGCCA-CTGTGAGTATT--TCTG--G--GA

Query 1496          C----GCC-GT-CGGCGACCAGGGTCATG--A-TA----A-T----GAAGCCTATG-AGG
                    |----  |- |-| |  | |+++++||+|--|-  ---- -|----    |     -   
Sbjct 1591          CATATATCATTACTGGTAGC-----CA-GTTACAGCCCCTCTACCAAGCACTCGGCATAC

Query 1537          GGTCCGATGTTGACCCTG-C-T--GAGTCCG---CCAT-TA--G-TGACA-TATCTGGGT
                      ||||++ |    ||  -|-|-- || | |--- |  -||--|-||++|- +|||  + 
Sbjct 1645          CCTCCG--ATCTCGCCGCTCGTGCAAGCCGGCTTACTGCTACTGTTG--AGG-TCTCT-G

Query 1585          CCTATGTCGTCCCTGGCACT---GCCCTCCAACC-GC-TC--TACCAG--G-CC--CTCG
                         | || || ++|+  |---    + +||||- |-| --||++| --|-||--||| 
Sbjct 1699          ATGCCGACGGCCA--G-CTTACCTGTA-A-AACCACCATGGGTA--ATAAGACCTTCTCA

Query 1633          ATCTCCCCGCTGAGATTGTGGCTCGC-GC-GG-GCCGGCTGACC-GCCACAGT-AAAGGT
                    |+|  + |  || ++|   ||| | |-||-||-| |++| +|  -|||| || -| | ||
Sbjct 1752          A-CAG-TCTTTGC--TGACGGCGCCCAGCTGGAGGC--CA-ATGGGCCAGAGCAATATGT

Query 1688          CTCCCCAGGTCGATGGGCGGATCGATTGCGAG-A-C-C--C-TT----CTTGGTAAC-A-
                    ||   ||  |+|||+++| |+ |||     | -|- -|--|-  ----| | |+   -|-
Sbjct 1805          CTTGTCATTT-GAT---CCG-GCGAAACAAACTATGGCAGCAGGCCCGCATAG-TCTTAG

Query 1734          --AAACCTTTCGCACGTCGT-T-CGTTGACG-G---G-GCGGTCTTAGGAGACCAATGGC
                    --| |||||  +||| |+| - -| | || |-|---|-|   || ++|  |++++++||+
Sbjct 1859          CTACACCTTGA-CACCT-GCAGGCCTCGAGGTGCATGTGGTCTCG--GCCG------GG-

Query 1785          CCAGAGC-G---CCACAATCTCTCCTT-CGATGCCAGTCAGAGCACTATGGCCGCTGGCC
                    +|     -|---   |++ +++|+ ||-| ||  + |+|+++|+++++| || |||++||
Sbjct 1907          -CTTGATTGCAAGGCC--G---T-TTTCCCATCT-GG-C---G-----TAGCGGCT--CC

Query 1840          CTTTCTTCAGT--CTCACCTATGCCGCC-TCTGCAGCTGGG-C--TGGAGG-T---GCGC
                    |++||| | | --   |  | |+| |||-||||| +|+|| -|--|  |||-|--- |||
Sbjct 1949          C--TCTGCTGCCGGGGAGGTGT-CTGCCTTCTGCT-C-GGCCCTATATAGGTTCAACCGC

Query 1887          TATGTTGCTGCCGGGC-TT--G--ACC--ATCGGGCGGTTTTTGCCCCCGGTGTTTCACC
                    | ||||     |+|||-||-- --| |--|++|| | ||  | +++++|+++++++||+|
Sbjct 2004          TGTGTTCACAAC-GGCATTCCCTTATCGGA--GGCCTGTGGTA-----C-------CA-C

Query 1940          CCGGTCAGCCCCCGGCGAGGTTACCGCCTTCTGCTCTGCCCTATACAGGTTTAACCG---
                    || |++|| ++++|||++++||+++| |++ +||+||| ++|+|+|+++++ +||||---
Sbjct 2046          CCTG--AGG----GGC----TT---GTC--G-GC-CTGT--T-T-C-----C-ACCGTTC

Query 1997          TGAGGCCCAGCGCCATTCGCTGATCGGTAACTTATGG-T--TCCATCCTGAGG-GACTCA
                    |  ++|||+|+||||| +||||+++||+| +| +|+|-|--||||| +|+ +|-| | +|
Sbjct 2079          TCC--CCC-G-GCCATA-GCTG---GG-AG-TC-T-GCTAATCCATT-T-T-GTGGCG-A

Query 2053          TTG--GCCTCTTCGCCC---CGT--TTTCGCC-CGGGCATGTTTGGGAGTCGGCTAATCC
                      |-- ||||| | | |---| |--|  +| |-|||||++++++++ ++|  +||| +++
Sbjct 2123          GAGCACCCTCTACACTCGGACCTGGTCG-GTCTCGGGC--------T--TTT-CTAG---

Query 2105          ATTCTG--TGGCGCGAGAGCACACTTTACACCCGTA-C-TTGGTCGGAGGTTGATGCCGT
                    +|| | --|  |     +|  |||| ++|||||  |-|-|    |  +   +|+| ++| 
Sbjct 2167          -TTGTTTCTCACCGCTC-GAGCACTG--CACCCCGAGCGTGTTGCCC-CCC-G-TT--GA

Query 2159          CTCTAGTCCAGCCCG-GCCTGACTTAGGTT-TT-ATGTC-TGAGCCTTCTATACCTAGCT
                      ||||| ||+||||-|+++|  |||  | - |-| ++|-| ||  |||+++|+|+||  
Sbjct 2219          GGCTAGTACA-CCCGTG---GTTTTAAATACCTCAC--CTTTAGGGTTC---A-C-AGAG

Query 2211          AGTAG-GGC--CGCCACGCCTACCCTG----G-CGGCCCCTCTACCCC-CCCCTGCACCG
                       +|- +|--|+|| || ||++|| |----|-|||| |||||| || -||| +|     
Sbjct 2268          CAG-GCT-CAGC-CCCCGGCT--CCCGAACCGACGGCACCTCTATCCGACCCA-GT-GTT

Query 2262          G--ACCCTTCCCCCCCTCCCTC-T-G--CCCCGGCGCTTGCTGAGCCGGCTTCTGGCGCT
                    |--|+++ |+ ++++++++ | -|-|--|  |  | | |  ||  +|   ||  +||+||
Sbjct 2319          GATA---AT-A--------GTATTAGCCCTACCCCACCTAGTGCT-CCCATTGC-GC-CT

Query 2316          ACCG-CCGGGGCCCCGGCCA-TAACTCACCAGA-CGGCCCGGCACCGCCGCCTGCT-C--
                     | |- |+ ||+  | | | -|||| |||| +|-| |  |++|+|||||| | |||-|--
Sbjct 2364          CCGGCGC-CGG-TGCTGTCTGTAACCCACCT-ATCCGGAC--C-CCGCCGGCGGCTGCTT

Query 2370          TTCACCTACCCGGATGGCTCT-AAG-GTATTCGCCGGCTCGCTGTTCGAGTC-GACATG-
                       || || || |||||||| -|||-|||+|+||||| || || || || ||-|| +||-
Sbjct 2418          CATACTTATCCTGATGGCTCAAAAGTGTA-T-GCCGGTTCTCTTTTTGAATCTGAG-TGT

Query 2425          -CACGTGGCTCGTTAACGCGTCTAATGTTGAC-CACCGCCCTGGCGGCGGGCTTTGCCAT
                    -|+|+||||| ||||| || |||||    |+ -||||||||||| || || |||||||||
Sbjct 2475          AC-C-TGGCTGGTTAATGCATCTAACCCCG-GTCACCGCCCTGGTGGTGGCCTTTGCCAT

Query 2484          GCATTTTACCAAAGGTACCCCGCCTCCTTTGATGCTGCCTCTTTTGTGATG-CGCGAC-G
                    || || || ||| ||| ||| |  || |||||| |||||   ||||| |||-||+|| -|
Sbjct 2532          GCTTTCTATCAACGGTTCCCGGAATCGTTTGATCCTGCCGAGTTTGTCATGTCG-GATGG

Query 2542          GCGCGGC--CGCGTACACACTAACCCCCCGGCCAATAATTCACGCTGTCGCCCCTGATTA
                    ||  +||--|+|+|| ||  |||| |||||||| || ||||| |||||||| ||||| ||
Sbjct 2591          GCTT-GCAGC-C-TATACTTTAACTCCCCGGCCTATTATTCATGCTGTCGCTCCTGACTA

Query 2600          TAGGTTGGAACATAA-CCCAAAGAGGCTTGAGGCTGCTTATCGGGAAACTTGCTCCCGCC
                    | || | ||||||||-|||||| +|||| ||||| || |||||||| || |||||||| |
Sbjct 2648          TCGGGTCGAACATAACCCCAAAC-GGCTCGAGGCCGCCTATCGGGAGACCTGCTCCCGAC

Query 2659          TCGGCACCGCTGCATACCCGCTCCTCGGGACCGGCATATACCAGGTGCC-GATCGGCCCC
                      || || ||||| ||||| || |||||  ||||||||||  |||| ||-| | ||   +
Sbjct 2707          GGGGGACGGCTGCTTACCCCCTGCTCGGTGCCGGCATATATAAGGTCCCTGTTGGGTTG-

Query 2718          AGTTTTGACGCCTGGGAGCGGAACCACCGCCCCGGGGATGAGTTGTACCTTCCTGAGCTT
                    || ||||| ||||||||||| |||||||| ||||||||||| ||||| ||  ||||||  
Sbjct 2766          AGCTTTGATGCCTGGGAGCGTAACCACCGACCCGGGGATGAATTGTATCTGACTGAGCCG

Query 2778          GC--TGCCAGATGGTTTGAGGCCAATAGGCCGACCCG-CCCGACTCTCACTATAACTGAG
                    ||--|  | ++||||||||||| ||  |||| |||| -|| | ||+| || ||||| |||
Sbjct 2826          GCTATAGCC--TGGTTTGAGGCTAACCGGCCCACCCTTCCTGCCT-TGACCATAACCGAG

Query 2835          GATGTTGCACGGACAGCGAATCTGGCCATCGAGCTTGACTCAGCCACAGATGTCGGCCGG
                    |||   || || ||||||||||||||  | ||||| ||| | ||||| || || ||||| 
Sbjct 2883          GATACGGCCCGTACAGCGAATCTGGCGCTTGAGCTGGACGCGGCCACTGAGGTGGGCCGT

Query 2895          GCCTGTGCCGGCTGTCGGGTC-ACCCCCGGCGTTGTTC-AGTACCAGTTTACTGCAGGTG
                    || ||||| |||||||| || -| +||||| || || |- +|||||||| || || ||||
Sbjct 2943          GCGTGTGCTGGCTGTCGTGTGGAA-CCCGGTGTGGTCCGC-TACCAGTTCACGGCGGGTG

Query 2953          TGCCTGGATCCGGCAAGTCCCGCTCTA-TCACCCA-AGCCGATGTGGA-C-GTTGTCGTG
                    | || || ||||| |||||| | || |-||| +||- | +|| || ||- -| ++| |||
Sbjct 3001          TCCCCGGCTCCGGTAAGTCCAGGTCGATTCAA-CAGGGG-GAAGTAGATGTGA--TAGTG

Query 3009          GTCCCGACGCGTGAGTTGCGTAATGCCTGGCGCCGTCGCGGCTTTGCTGCTTTTACCCCG
                    || || || ||||||||||| ||| | |||||||| ||||| || || ||||  || || 
Sbjct 3057          GTGCCAACTCGTGAGTTGCGCAATTCGTGGCGCCGCCGCGGGTTCGCAGCTTACACACCT

Query 3069          CATACTGCCGCCA-GAGTCACCCAGGGGCGCCGGGTTGTCATTGATGAGGCTCCATCCCT
                    || || || |+| -| || ||||  || ||| |||| || || ||||||||||| || ||
Sbjct 3117          CACACGGCAG-CTCGTGTGACCCGTGGCCGCAGGGTCGTTATCGATGAGGCTCCTTCACT

Query 3128          CCCCCCTCACCTGCTGCTGCTCCACATGCAGCGGGCCGCCA-CCGTCCACCTTCTTGGCG
                    ||| || ||  |||| ||| | ||||||||||||||| +||-| |||||||||||||| |
Sbjct 3176          CCCGCCGCATTTGCTCCTGTTGCACATGCAGCGGGCCT-CATCAGTCCACCTTCTTGGTG

Query 3187          ACCCGAACCAGATCCCAGCCATCGACTTTGAGCACGCTGGGCTCGTCCCCGCCAT-CAGG
                    |||| || || ||||| || || || ||||| || || || || || || || ||-||+|
Sbjct 3235          ACCCTAATCAAATCCCTGCTATTGATTTTGAACATGCCGGCCTTGTACCAGCAATCCA-G

Query 3246          CCCGA-CTTAGGCCCCACCTC-CTGGTGGCATGTTACCCATCGCTGGCCTGCGGATGTAT
                    || ||-|+||| ||| || +   ||||||||  | |||||| | || || ||||| || |
Sbjct 3294          CCTGAGC-TAGTCCCTACA-AAGTGGTGGCACCTCACCCATAGATGTCCGGCGGACGTCT

Query 3304          GCGAGCTCATCCGTGGTGCATACCCCATGATCCAGACCACTAGCCGGGTTCTCCG-TTCG
                    | ||| | ||||| || || ||||| |  ||||||||| | ||||| || || ||-| | 
Sbjct 3352          GTGAGTTGATCCGCGGCGCGTACCCGAAAATCCAGACCGCGAGCCGCGTCCTTCGCTCCC

Query 3363          TTGTTCTGGGGTGAGCCTGCCGTCGGGCAGAAACTAGTGTTCACCCAGGCGGCCAAGCCC
                    +|||||||||| || ||  | || || ||||| || || |||||||||||||| |||+ |
Sbjct 3411          -TGTTCTGGGGGGAACCCCCTGTGGGTCAGAAGCTGGTATTCACCCAGGCGGCAAAG-GC

Query 3423          GCCAACCCCGGCT--CAGTGACGGTCCACGAGGCGCAGGGCGCTACCTACACGGAGACCA
                      | | ||| | |--||+| || ||||| || || ||||| || || | ||| ||||| |
Sbjct 3470          TGCGAACCCTGGTGCCA-TCACAGTCCATGAAGCTCAGGGTGCAACATTCACCGAGACAA

Query 3481          CTATTATTGCCACAGCAGATGCCCGGGGCCTTATTCAGTCGTCTCGGGCTCATGCCATTG
                    | ||||||||||| || |||||||| || || || || || ||| | || ||||| ||||
Sbjct 3529          CGATTATTGCCACGGCTGATGCCCGTGGGCTGATCCAATCATCTAGAGCCCATGCAATTG

Query 3541          TTGCTCTGACGCGCCACACTGAGAAGTGCGTCATCATTGACGCACCAGGCCTGCTTCGCG
                    | || ||||| |||||||| |||||||| ||  |  | |||||||| || || || || |
Sbjct 3589          TGGCCCTGACCCGCCACACGGAGAAGTGTGTGGTGGTCGACGCACCGGGGCTCCTCCGTG

Query 3601          AGGTGGGCATCTCCGATGCAATCGTTAATAACTTTTTCCTCGCTGGTGGCGAAATTGGTC
                    |||||||||| || ||||| || |||||||||||||||||| |||| ||  | || || |
Sbjct 3649          AGGTGGGCATTTCTGATGCCATTGTTAATAACTTTTTCCTCTCTGGCGGTCAGATCGGCC

Query 3661          ACCAGCGCCCATCAGTTATTCCCCGTGGCAACCCTGACGCCAATGTTGACACCCTGGCTG
                    | || || || || ||||| || || ||||    | | | ||||||| | || || | ||
Sbjct 3709          AACATCGTCCGTCGGTTATACCGCGCGGCATTATTAATGACAATGTTAATACACTTGATG

Query 3721          CCTTCCCGCCGTCTTGCCAGATTAGTGCCTTCCATCAGTTGGCTGAGGAGCTTGGCCACA
                    | |||||||| ||||| ||| ||||||| | ||| ||| | || ||||| ||||||||| 
Sbjct 3769          CTTTCCCGCCTTCTTGTCAGTTTAGTGCTTACCACCAGCTTGCCGAGGAACTTGGCCACC

Query 3781          GACCTGTCCCTGTTGCAGCTGTTCTACCACCCTGCCCCGAGCTCGAACAGGGCCTTCTCT
                    ||||||  ||  |||| || || || || ||||| || ||||| |||||||| || ||||
Sbjct 3829          GACCTGCTCCAATTGCTGCCGTCCTGCCCCCCTGTCCGGAGCTTGAACAGGGTCTACTCT

Query 3841          ACCTGCCCCAGGAGCTCACCACCTGTGATAGTGTCGTAACATTTGAATTAACAGACATTG
                    |  |||| || ||  | || || |  ||||||||  | || |||||  | || ||||| |
Sbjct 3889          ATATGCCTCAAGAATTAACAACATCAGATAGTGTGCTCACTTTTGAGCTCACGGACATAG

Query 3901          TGCACTGCCGCATGGCCGCCCCGAGCCAGCGCAAGGCCGTGCTGTCCACACTCGTGGGCC
                    |||||||||| ||||| || || |||||||||||||| || ||||| || || || ||| 
Sbjct 3949          TGCACTGCCGTATGGCAGCGCCCAGCCAGCGCAAGGCGGTCCTGTCAACTCTTGTCGGCA

Query 3961          GCTACGGCGGTCG--CACAAAGCTCTACAATGCTTCC-CACTCTGATGTTCGCGACTCTC
                    | |||||| | ||--|+ ||| +| ||| | ||  +|-||| | ||||| ||||  ||||
Sbjct 4009          GGTACGGCCGACGTAC-TAAAT-TGTACGAGGCCG-CACACGCAGATGTCCGCGGATCTC

Query 4018          TCGCCCGTTTTATCCCGGC-CATTGGCCCCGTAC-AG-GTTACA--ACTTGTGAATTGTA
                    |    | ||| || || | -|+| ||+|||+|| -||-|+|+||--||||||||  | | 
Sbjct 4066          TGAATCATTTCATTCCTGAGC-TCGG-CCC-TATTAGTG-T-CACCACTTGTGAGCTTTT

Query 4073          CGAGCTAGTGGAGGCCATGGTCGAGAAGGGCCAGGATGGCTCCGCCGTCCTTGAGCTTGA
                    |||||| |||||||| ||||| ||||| |||||||||||||| || || || ||||||||
Sbjct 4121          CGAGCTTGTGGAGGCTATGGTAGAGAAAGGCCAGGATGGCTCTGCAGTTCTGGAGCTTGA

Query 4133          TCTTTGCAACCGTGACGTGTCCAGGATCACCTTCTTCCAGAAAGATTGTAACAAGTTCAC
                    ||| |||| |||||| |||||| |||| || ||||||||||| |||||||| || || ||
Sbjct 4181          TCTATGCAGCCGTGATGTGTCCCGGATAACATTCTTCCAGAAGGATTGTAATAAATTTAC

Query 4193          CACAGGTGAGACCATTGCCCATGGTAAAGTGGGCCAGGGCATCTCGGCCTGGAGCAAGAC
                     || ||||| || || || || |||||||| || ||||| || || || ||||| |||||
Sbjct 4241          AACGGGTGAAACAATAGCGCACGGTAAAGTCGGGCAGGGAATATCCGCATGGAGTAAGAC

Query 4253          CTTCTGCGCCCTCTTTGGCCCTTGGTTCCGCGCTATTGAGAAGGCTATTCTGGCCCTGC-
                    |||||| || || || ||||| |||||||||||||||||||| |  ||||||||  |||-
Sbjct 4301          CTTCTGTGCTCTGTTCGGCCCATGGTTCCGCGCTATTGAGAAAGAAATTCTGGCAGTGCT

Query 4312          T-C-CCTCAGGGTGTGTTTTACGGTGATGCCTTTGATGACACCGTCTTCTCGGCGGCTGT
                    |-|-|||+| ++||||||||| |||||||| | ||| ||||| |||||  | || |||||
Sbjct 4361          TGCACCT-AA--TGTGTTTTATGGTGATGCATATGAGGACACAGTCTTGGCCGCTGCTGT

Query 4370          GGCCGCA--GCAA---AGGCATCCATGGTGTTTGAGAATGACTTTTCTGAGTTTGACT-C
                     ||||  -- |  --- +|++| +|+||| ||||||||||| || |||||||| ||+|- 
Sbjct 4418          TGCCGGTGCCCCTGGTT-G--TA-A-GGTTTTTGAGAATGATTTCTCTGAGTTCGA-TAG

Query 4424          CACCCAGAATAACTTTTCTCTGGGTCTAGAGTGT-GCTATTATGGAGGAGTGTGGGATGC
                    ||| |||||||| || || || || |||||||||-  +|| ||||| |||||||| ||||
Sbjct 4472          CACTCAGAATAATTTCTCACTTGGGCTAGAGTGTATA-ATCATGGAAGAGTGTGGCATGC

Query 4483          CGCAGTGGCTCATCCGCCTGTATCACCTT-ATAAGGTCTGCGT-GGATCTTGCAGGCCCC
                    |||||||| | ||||| || |||||||| - | +| ||||| |-|| ||| +||||| ||
Sbjct 4531          CGCAGTGGATGATCCGGCTCTATCACCTCGTTC-GCTCTGCTTGGGTTCTA-CAGGCACC

Query 4541          GAAGGAGTCTCTGCGAGGGTTTTGGAAGAAACACTCCGGTGAGCCCGGCACTCTTCTATG
                    |||||||||||||||||| || |||||||||||||| |||||||| ||||| ||  ||||
Sbjct 4589          GAAGGAGTCTCTGCGAGGCTTCTGGAAGAAACACTCTGGTGAGCCTGGCACCCTATTATG

Query 4601          GAATACTGTCTGGAATATGGCCGTTAT-TACCCACTGTTATGACTTCCGCGATTTTCAGG
                    |||||| || ||||| ||||| || ||- +| ||||||||||| ||||||||  || |||
Sbjct 4649          GAATACCGTTTGGAACATGGCTGTCATAG-CACACTGTTATGAATTCCGCGACCTTAAGG

Query 4660          TGGCTGCCTTTAAAGGT-GATGATTCGATAGTGCTTTGCAGTGAGTATCGTCAGAGTCCA
                    | || || +|| |||| -|| |||||  | |||||||||||||| ||||| |||||+|| 
Sbjct 4708          TTGCAGCA-TTCAAGGGGGACGATTCTGTTGTGCTTTGCAGTGATTATCGGCAGAG-CCG

Query 4719          GGA-GCTGCTG-TCCTGATCGCCGGCTGTGGCTTGAAGTTGAAGGTAGA-TTTCCGCCCG
                     ||-|| ||||-|+ |||| || || ||||| |||||| | ||||||||-|||  |||  
Sbjct 4766          TGATGCAGCTGCT-TTGATTGCTGGTTGTGGGTTGAAGCTTAAGGTAGATTTTAGGCCTA

Query 4776          ATCGGTTTGTATGCAGGTGTTGTGGTGGCCCCCGGCCTTGGCGCGCTCCCTGATGTTGTG
                     |+|| ||||| || ||||| || |||||||| ||||||||  |  | ||||||||||| 
Sbjct 4825          TT-GGGTTGTACGCTGGTGTGGTTGTGGCCCCGGGCCTTGGGACTTTGCCTGATGTTGTT

Query 4836          CGCTTCGCCGGCCGGCTTACCGAGAAGAATTGGGGCCCTGGCCCTGAGCGGGCGGAGCAG
                     | || |||||||||||  | || ||||| ||||| || ||||| ||| ||| |||||||
Sbjct 4884          AGATTTGCCGGCCGGCTCTCGGAAAAGAACTGGGGGCCAGGCCCGGAGAGGGTGGAGCAG

Query 4896          CTCCGCCTCGCTGTTAGTGATTTCCTCCGCAAGCTCACGAATGTAGCTCAGATGTGTGTG
                    ||||| || |||||| ||||||| || || ||| | |||||||| |||||| | ||||||
Sbjct 4944          CTCCGGCTGGCTGTTTGTGATTTTCTGCGAAAGTTAACGAATGTGGCTCAGGTTTGTGTG

Query 4956          GATGTTGTTTCCCGTGTTTATGGGGTTTCCCCTGGACTCGTTCATAACCTGATTGGCATG
                    ||||||||||| |  ||||| || |||  ||||||  | || ||||||||||| || |||
Sbjct 5004          GATGTTGTTTCGCAGGTTTACGGTGTTAGCCCTGGTTTGGTACATAACCTGATCGGAATG

Query 5016          CTACAGGCTGTTGCTGATGGCAAGGCACATTTCACTGAGTCAGTAAAACCAGTGCTCGA-
                    || ||| || |||| |||||||| |||||||| |||||| || | || || || || ||-
Sbjct 5064          CTTCAGACTATTGCCGATGGCAAAGCACATTTTACTGAGACAATTAAGCCTGTTCTTGAC

Query 5075          CTTGACAAATTCAATCTTGTGTCGGGTGGAATGAATAACATG-TCTTTTGCTGCGCCCAT
                    |||+|| |  || ||| | | |||||||||||||||||||||-|||||||||  || |||
Sbjct 5124          CTT-ACTAGCTCCATCATATATCGGGTGGAATGAATAACATGTTCTTTTGCTCTGCGCAT

Query 5134          GGGTTCGCGACCATGCGCCCTCGGCCTATTTTGTTGCTGCTCCTCATGTTTTTGCCTATG
                    ||    || ||||||||| ||||| || || |||| ||||||||| ||||||||||||||
Sbjct 5183          GGAGATGCCACCATGCGCTCTCGGGCTCTTCTGTTTCTGCTCCTCGTGTTTTTGCCTATG

Query 5194          CTGCCCGCGCCACCGCCCGGTCAGCCGTCTGGCCGCCGTCGTGGGCGGCGCAGCGGCGGT
                    ||||||||||||||| |||||||||| |||||||| || || ||||||||||||||||||
Sbjct 5243          CTGCCCGCGCCACCGGCCGGTCAGCCCTCTGGCCGTCGCCGCGGGCGGCGCAGCGGCGGT

Query 5254          TCCGGCGGTGGTTTCTGGGGTGACCGGGTTGATTCTCAGCCCTTCGCAATCCCCTATATT
                     ||||| ||||||||||||||||||||||||||||||||||||||||  |||||||||||
Sbjct 5303          GCCGGCAGTGGTTTCTGGGGTGACCGGGTTGATTCTCAGCCCTTCGCCCTCCCCTATATT

Query 5314          CATCCAACCAACCCCTTCGCCCCCGATG-TCACC-GCTGCGGCCGGGGCTGGACCTCGTG
                    ||||||||||||||||||||  | ||+ -|+ ||-|| || |||||||||||| ||||  
Sbjct 5363          CATCCAACCAACCCCTTCGCATCTGA-CAT-TCCAGCCGCAGCCGGGGCTGGAGCTCGCC

Query 5372          TTCGCCAACCCGCCCGACCACTCGGCTCCGCTTGGCGTGACCAGGCCCAGCGCCCCGCCG
                     ||| || || ||||| |||||||||||||||||||| |||||| |||||||||||||||
Sbjct 5421          CTCGGCAGCCAGCCCGTCCACTCGGCTCCGCTTGGCGCGACCAGTCCCAGCGCCCCGCCG

Query 5432          TTGCCTCACGTCGTAGACCTACCACAGCTGGGGCCGCGCCGCTAACCGCGGTCGCTCCGG
                     | || | |||||| ||||| || ||||||||||  ||||| | || || || |||||||
Sbjct 5481          CTTCCACCCGTCGTCGACCTGCCCCAGCTGGGGCTTCGCCGTTGACGGCTGTGGCTCCGG

Query 5492          CCCATGACAC--CCCGCCAGTGCCTGATGTCGACTCCCGCGGCGCCATCTTGCGCCGGCA
                    | | ||||||--| |+||+|| |||||||| || ||||| ||||| ||||||||||| ||
Sbjct 5541          CTCCTGACACTGCAC-CC-GTCCCTGATGTTGATTCCCGTGGCGCTATCTTGCGCCGCCA

Query 5550          GTATAACCT-ATCAACATCTCCCCTTACCTCTTCCGTGGCCACCGGCACTAACCTGGTTC
                    |||||| +|- || || || || || || ||| |  | || || ||||| || || || |
Sbjct 5599          GTATAAT-TTGTCTACGTCCCCGCTCACATCTACTATTGCTACTGGCACAAATCTTGTAC

Query 5609          TTTATGCCGCCCCTCTTAGTCCGCTT-TTACCCCTTCAGGACGGCACCAATACCCATATA
                    | ||||| ||||| ||||||||+ ||- | || || ||||| || || |||||||| || 
Sbjct 5658          TATATGCTGCCCCACTTAGTCC-TTTGCTGCCGCTCCAGGATGGTACTAATACCCACATT

Query 5668          ATGGCCACGGAAGCTTCTAATTATGCCCAGTACCGGGTTGCCCGTGCCACAATCCGTTAC
                    ||||| || |||||||| |||||||||||||| || ||||  |||||||| || || || 
Sbjct 5717          ATGGCTACTGAAGCTTCCAATTATGCCCAGTATCGTGTTGTTCGTGCCACCATTCGATAT

Query 5728          CG-CCCGCTGGTCCCCAATGCTGTCGGCGGTTACGCCATCTCCATCTCATTCTGGCCACA
                    ||-|||+ |||| || || || || || || || || || || ||||| |||||||| ||
Sbjct 5777          CGTCCC-TTGGTGCCGAACGCCGTTGGTGGGTATGCTATATCTATCTCTTTCTGGCCTCA

Query 5787          GACCACCACCACCCCGACGTCCGTTGATATGAATTCAATAACCTCGACGGATGTTCGTAT
                    ||| || |||||||||||||| ||||||||||||||||| || || || ||||| || ||
Sbjct 5836          GACAACAACCACCCCGACGTCTGTTGATATGAATTCAATCACTTCCACTGATGTCCGCAT

Query 5847          TTTAGTCCAGCCCGGCATAGCCTCTGAGCTTGTGATCCCAAGTGAGCGCCTACACTATCG
                      | ||||| ||||| |||||||||||| | ||||| || ||||||||||| ||||||||
Sbjct 5896          CCTTGTCCAACCCGGTATAGCCTCTGAGTTGGTGATTCCTAGTGAGCGCCTGCACTATCG

Query 5907          TAACCAAGGCTGGCGCTCCGTCGAGACCTCTGGGGTGGCTGAGGAGGAGGCTACCTCTGG
                     || || || ||||| || || ||||||||||| || |||||||| ||||||||||| ||
Sbjct 5956          AAATCAGGGATGGCGTTCAGTTGAGACCTCTGGCGTCGCTGAGGAAGAGGCTACCTCCGG

Query 5967          TCTTGTTATGCTTTGCATACATGGCTCAC-TCGTAAATTCCTATACTAATACACCCTATA
                     ||||||||||| ||||| ||||| || |-|+|| |||||||| |||||||| ||||| |
Sbjct 6016          CCTTGTTATGCTCTGCATTCATGGGTCGCCT-GTGAATTCCTACACTAATACGCCCTACA

Query 6026          CCGGTGCCCTCGGGCTGTTGGACTTTGCCCTTGAGCTTGAGTTTCGCAACCTTACCCCCG
                    ||||||||||||| ||  | ||||| || |||||||| ||||| || ||  | || || |
Sbjct 6075          CCGGTGCCCTCGGCCTACTCGACTTCGCACTTGAGCTCGAGTTCCGTAATTTGACACCTG

Query 6086          GTAACACCAATACGCGGGTCTCCCGTTATTCCAGCACTGCTCGCCACCGC-CTTCGTCGC
                    ||||||| || ||||| || || || ||||| || |++|| | |  |   - ||+|+|||
Sbjct 6135          GTAACACTAACACGCGCGTTTCTCGCTATTCGAGTA--GCGCACGTCATAAATT-G-CGC

Query 6145          GGTGCGGAC-GGGGACT--GCC-GAGCTCACCACCACGGCTGCTACCCGCTTTATGAAGG
                     |||+|| |-|  | +|--   -|| || || || || ||||| || || |||||||| |
Sbjct 6191          CGTG-GGCCTGATGG-TACTGTAGAACTGACTACTACTGCTGCCACACGTTTTATGAAAG

Query 6200          ACCTCTATTTTACTAGTACTAATGGTGTCGGTGAGATCGGCCGCGGGATAGCCCTCACCC
                    ||||| | |||||  | ||||||||||| |||||| |||| || || |||||  | ||| 
Sbjct 6249          ACCTCCACTTTACGGGGACTAATGGTGTTGGTGAGGTCGGTCGTGGTATAGCGTTAACCT

Query 6260          TGTTCAACCTTGCTGACACTCTGCTTGGCGGCCTGCCGACAGAATTGATTTCGTCGGCTG
                    |||| || |||||||| ||  |||| ||||| || |||||||||||||||||||||||||
Sbjct 6309          TGTTTAATCTTGCTGATACGTTGCTCGGCGGGCTTCCGACAGAATTGATTTCGTCGGCTG

Query 6320          GTGGCCAGCTGTTCTACTCCCGTCCCGTTGTCTCAGCCAATGGCGAGCCGACTGTTAAGT
                    | |||||||| || |||||||| ||||||||||||||||||||||||||||| || ||  
Sbjct 6369          GAGGCCAGCTATTTTACTCCCGCCCCGTTGTCTCAGCCAATGGCGAGCCGACAGTGAAAC

Query 6380          TGTATACATCTGTAGAGAATGCTCAGCAGGATAAGGGTATTGC-AATCCCGCATGACATT
                    | || || || || ||||||||||||||||| |||||||| ||-| |||+ ||||| |||
Sbjct 6429          TTTACACCTCAGTCGAGAATGCTCAGCAGGACAAGGGTATAGCTATTCC-ACATGATATT

Query 6439          GACCTCGGAGAATCTCGTGTGGTTATTCAGGATTATGATAACCAACATGAACAAGATCGG
                    || ||||| || || |||||||| ||||||||||||||||| |||||||| ||||| || 
Sbjct 6488          GATCTCGGTGAGTCCCGTGTGGTCATTCAGGATTATGATAATCAACATGAGCAAGACCGC

Query 6499          CCGACGCCTTCTCCAGCCCCATCGCGCCCTTTCTCTGTCCTTCGAGCTAATGATGTGCTT
                    || || || ||||| || || || |||||||| || |||||||| |||||||||||||| 
Sbjct 6548          CCCACCCCCTCTCCTGCTCCCTCTCGCCCTTTTTCCGTCCTTCGTGCTAATGATGTGCTC

Query 6559          TGGCTCTCTCTCACCGCTGCCGAGTATGACCAGTCCACTTATGGCTCTTCGACTGGCCC-
                    |||||||| || ||||||||||||||||| ||  | |||||||||||||| |||   ||-
Sbjct 6608          TGGCTCTCGCTTACCGCTGCCGAGTATGATCAAACGACTTATGGCTCTTCTACTAATCCT

Query 6618          AGTTTATGTTTCTGACTCTGTGACCTTGGTTAATGTTGCGACCGGCGCGCAGGCCGTTGC
                    |+| |||||||||||  |||| || || |||||||| ||||| || || ||||  |||+ 
Sbjct 6668          A-TGTATGTTTCTGATACTGTTACATTTGTTAATGTGGCGACTGGTGCCCAGGGGGTT-T

Query 6678          CCGGTCGCTCGATTGGACCAA-----GGTCACACTTGACGGTCGCCCCCTCTCCACCATC
                    |+|++|||||+ ||||||   -----|||||| ||||| || ||||| ||| | || || 
Sbjct 6726          C-G--CGCTC-TTTGGACTGGTCTAAGGTCACTCTTGATGGCCGCCCGCTCACTACTATT

Query 6733          CAGCAGTACTCGAAGACCTTCTTTGTCCTGCCGCTCCGCGGTAAGCTCTCTTTCTGGGAG
                    |||||||| || |||||||||| |||| ||||  | || |||||||| || || ||||||
Sbjct 6782          CAGCAGTATTCTAAGACCTTCTATGTCTTGCCTTTACGTGGTAAGCTTTCCTTTTGGGAG

Query 6793          GCAGGCACAACTAAAGCCGGGTACCCTTATAATTATAACACCACTGCTAGCGACCAACTG
                    || || || || ||||| || |||||||| || || || |||||||||||||| ||+   
Sbjct 6842          GCTGGTACTACCAAAGCTGGCTACCCTTACAACTACAATACCACTGCTAGCGATCA-GAT

Query 6853          CTTG-TCGAGAATGCCGCCGGGCA-CCGGGTCGCTATTTCCACTTACACCACTAGCCTGG
                     |||-|||||||||| || || ||-|+| ||   ||||||||| || ||||||| | |||
Sbjct 6901          TTTGATCGAGAATGCGGCTGGCCATC-GCGTGTGTATTTCCACCTATACCACTAACTTGG

Query 6911          GTGCTGGTCCCGTCTCCATTTCTGCGGTTGCCGTTTTAGCCCCCCACTCTGCGCTAG-CA
                    |  |||| ||||| || |||||||| ||||  ||  | ||||| || ||||||||+|-|+
Sbjct 6960          GCTCTGGGCCCGTGTCTATTTCTGCTGTTGGTGTCCTTGCCCCTCATTCTGCGCT-GGC-

Query 6970          T-TGCTTGAGGATACCTTGGACTACCCTGCCCGCGCCCATACTTTTGATGATTTCTGCCC
                    |-| || ||||| |||   || |||||||| |||||||||||||||||||||||||||||
Sbjct 7018          TATTCTGGAGGACACCGCTGATTACCCTGCTCGCGCCCATACTTTTGATGATTTCTGCCC

Query 7029          AGAGTGCCGCCCCCTTGGCCTTCAGGGCTGCGCTTTCCAGTCTACTGTCGCTGAGCTTCA
                     ||||||||  | || ||||||||||| || ||||| || |||||||| |||||||| ||
Sbjct 7078          TGAGTGCCGTTCACTCGGCCTTCAGGGTTGTGCTTTTCAATCTACTGTTGCTGAGCTGCA

Query 7089          GCGCCTTAAGATGAAGGTGGGTAAAACTCGGGAGT-TGTAGTTTATTT-GCTTGTGCCC-
                    ||| ||||| ||||||||||||||||| |||||||-|+|  |||||||-||||||||||-
Sbjct 7138          GCGTCTTAAAATGAAGGTGGGTAAAACCCGGGAGTAT-TGATTTATTTTGCTTGTGCCCT

Query 7146          CCCTTCT-TT-CTGT-TGCTT-ATTTCTCATTTCTGCGTTCCGCGCTCCCTGAAAAAAAA
                     ||||||-||-|| |-   ||-||||    |||||||||||||||||||||| |||||||
Sbjct 7197          TCCTTCTGTTACTTTCCTTTTTATTTGCTTTTTCTGCGTTCCGCGCTCCCTGGAAAAAAA

Query 7202          AAAAA
                    |||||
Sbjct 7257          AAAAA
