# Supplementary material for: Pairwise Heuristic Sequence Alignment Algorithm Based on Deep Reinforcement Learning
Source: IEEE Open J Eng Med Biol. 2021 Jan 29;2:36–43. doi: 10.1109/OJEMB.2021.3055424 (PMC8901008; doi:10.1109/OJEMB.2021.3055424)
Supplement: Three supplementary materials are attached to the submitted manuscript. First, we offer the detailed process of the DQNalign in Supplementary material S1. Then, the additional figures and tables are listed in the Supplementary material S2. Finally, the alignment results of the DQNalign are attached  [file ojemb-3055424-mm.zip › OJEMB-3055424-MM/10022021082020_DQNalignOJEMB20210126SupplementaryS3/Supplementary S3/HEV_DDDQN/result20200712173946_0_45.txt]

DQNalign Project v1.0
Pairwise alignment algorithm with deep reinforcement learning based heuristic alignment agent
Sequence 1 : HEV_0, length : 7207
Sequence 2 : HEV_45, length : 7232

Alignment results:
Exact matches: 5217
Gaps: 848

Query 2             GCAGACCACATATGTGGTCGATGCCATGGAGGCCCATCAGTTTATTAAGGCTCCTGGCAT
                    ||||||||| ||||||||||| |||||||||||||| |||||||| |||||||||||| |
Sbjct 0             GCAGACCACGTATGTGGTCGACGCCATGGAGGCCCACCAGTTTATAAAGGCTCCTGGCGT

Query 62            CACTACTGCTATTGAGCAGGCTGCTCTAGCAGCGGCCAACTCTGCCCTGGCGAATGCTGT
                    ||||||||||||||||||||| |||||||||||||||||||| |||||||||||||||||
Sbjct 60            CACTACTGCTATTGAGCAGGCAGCTCTAGCAGCGGCCAACTCCGCCCTGGCGAATGCTGT

Query 122           GGTAGTTAGGCCTTTTCTCTCTCACC-AGCAGATTGAGATCCTCATTAACCTAATGCAAC
                    ||| ||| |||||||  | || |  |- +|||| |||||| ||||| ||  | ||||| |
Sbjct 120           GGTGGTTCGGCCTTTCTTGTCCCGGCTT-CAGACTGAGATTCTCATAAATTTGATGCAGC

Query 181           CTCGCCAGCTTGTTTTCCGCCCCGAGGTTTTCTGGAATCATCCCATCCAGCGTGTCATCC
                    || | |||||||||||||| || |||||  | |||||||| || ||||||||||| ||||
Sbjct 179           CTTGGCAGCTTGTTTTCCGGCCTGAGGTCCTGTGGAATCACCCAATCCAGCGTGTGATCC

Query 241           ATAACGAGCTGGAGCTTTACTGCCGCGCCCGCTCCGGCCGCTGTCTTGAAATTGGCGCCC
                    | || ||||| ||||  || ||||| |||||  | || |||||||||||    || || |
Sbjct 239           ACAATGAGCTTGAGCAATATTGCCGAGCCCGGGCTGGACGCTGTCTTGAGGAGGGTGCTC

Query 301           ATCCCCGCTCAATAAATGATAATCCTAATGTGGTC--CACCGCTGCTTCCTCCGCCCTGT
                    |||| || || || |||||  | ||||| ||+ +|--||||||||||| ||    |||||
Sbjct 299           ATCCACGTTCCATTAATGACGACCCTAACGT-C-CTGCACCGCTGCTTTCTTAAACCTGT

Query 359           TGGGCGTGATGTTCAGCGCTGGTATACTGCTCCCACTCGCGGGCCGGCTGCTAATTGCCG
                    ||| |||||||||||||| |||||||| ||||| || || || || || ||||| |||||
Sbjct 357           TGGCCGTGATGTTCAGCGGTGGTATACCGCTCCTACCCGTGGCCCTGCAGCTAACTGCCG

Query 419           GCGTTCCGCGCTGCGCGGGCTTCCCGCTGCTGACCGCACTTACTGCCTCGACGGGTTTTC
                    ||| ||||| || |||||||||||  ||| |||||| ||||||||| | || || |||||
Sbjct 417           GCGGTCCGCTCTTCGCGGGCTTCCACCTGTTGACCGGACTTACTGCTTTGATGGTTTTTC

Query 479           TGGCTGTAACTTTCCCGCCGAGACTGGCATCGCCCTCTACTCCCTTCATGATATGTCA-C
                     ||||| |  ||| |||||||||| ||  | || || ||||| || || ||  | |  -|
Sbjct 477           AGGCTGCACATTTGCCGCCGAGACGGGGGTTGCACTTTACTCACTGCACGACCTTTGGCC

Query 538           CATCTGATGTCGCCGAGGCCATGTTCCGCCATGGTATGACGCGGCTCTATGCCGCCCTCC
                      +| ||||| || ||||| |||  ||||||||| ||||| ||| | ||||| |||||||
Sbjct 537           TG-CCGATGTTGCGGAGGCAATGGCCCGCCATGGCATGACTCGGTTGTATGCAGCCCTCC

Query 598           ATCTTCCGCCTGAGGTCCTGCTGCCCCCTGGCACATATC-GCA-C-CGCATCGTA-TTTG
                    ||||||| || |||||  | || ||||||||||| || |- +|-|-|+|+|| ||- | +
Sbjct 596           ATCTTCCCCCGGAGGTATTACTCCCCCCTGGCACTTACCAT-ACCAC-C-TCATACCTC-

Query 654           CTAATTCATGACGGTAGGCGCGT----TGTGGTGACGTATGAGGGTGATACTAGTGCTGG
                    ||||||||||| || +| |+|||----|| + |+|| || ||||| ||| ||||||| ||
Sbjct 652           CTAATTCATGATGGG-GAC-CGTGCAGTGA-TT-ACATACGAGGGGGATTCTAGTGCCGG

Query 710           TTACAACCACGATGTCTCCAACTTGC--GCTCCTGGATTAGAACCACCAAGGTTACCGGA
                     ||||| || ||||| |||| ||| |--|||++|||||  | || ||||| || ||||| 
Sbjct 708           GTACAATCATGATGTGTCCATCTTACGTGCT--TGGATCCGTACGACCAAAGTCACCGGT

Query 768           GACCATCCCCTCGTTATCGAGCGGGTTAGGGCCA-TTGGCTGCCACTTTGTTCTCTTGCT
                    || || || || || || ||||||||  +|| | -| || ||||| ||||| ||| | ||
Sbjct 766           GATCACCCGCTGGTGATTGAGCGGGTCC-GGGCTGTGGGATGCCATTTTGTACTCCTCCT

Query 827           CACGGCAGC-CCCGGAGCCATCACCTATGCCTTATGTTCCTTACCCCCGGTCTACCGAGG
                    ||| || ||-|| +|| || || || |||||||| || || ||||| || || |||||||
Sbjct 825           CACAGCTGCACCT-GAACCGTCGCCGATGCCTTACGTCCCATACCCTCGTTCGACCGAGG

Query 886           TCTATGTCCGATCGATCTTCGGCCCGGGTGGCAC-CCCTTCCTTATTCCCAA--CCTCCA
                    | ||||| || || ||||||||||| || ||| |-|| | |||| ||||   --||| | 
Sbjct 884           TTTATGTTCGTTCTATCTTCGGCCCTGGCGGCTCACCATCCCTTTTTCCATCTGCCTGCT

Query 942           TG-CT-CTCC-AC---TAAGT-CGACCTTC--CATG--CT-GTCCC-TGCCC-ATATTTG
                     |-||    |-||---| |  -|| || | --||| --  -| |  -     - | |||+
Sbjct 944           CGACTAAGTCAACATTTCATGCCGTCCCTGTGCATATATGGGACAGGCTTATGCTTTTT-

Query 986           GGACCGTCTTA----TGTGCTGTTCGGGGCCA----C--CT----T-GGATGACCAAGCC
                    |||++|+|+ |----||       +++|||| ----|--||---- -  |||||  |+++
Sbjct 1003          GGA--G-C-GACCCTTGATGACCA---GGCCTTCTGCTGCTCCAGGCTTATGACATA---

Query 1029          TTT-T--GCT-GC--TCCCGTTTA-ATGA-CCTACCTTCGCG-GCATTAG-CTAC-AAGG
                    ++|-|--|+|-||--|+ ++ |||-|++|-  |||  | |+|-||  | |-| +|-|| |
Sbjct 1052          --TCTCCG-TGGCATT-A--GTTATA--AGGTTACGGTTG-GTGCCCTTGTCG-CTAATG

Query 1078          TCACTGTTGGTACCC-TT-GT-G--GCTAATGAAGGCTG--GAATGCCTCTGA--GGACG
                    ++|  ||||| |  |-| -| -|--||+| ||+|++|||--| |++++ +| |--| |+|
Sbjct 1102          --AAGGTTGGAATGCTTCCGAAGATGC-ACTG-A--CTGCTGTA----A-TTACTGCA-G

Query 1129          CC--C-TCA-CAGCTGTTATC----A-CTGCCGCCTACCTTACCATTTG-CC-ACCAGCG
                    ||-- -| |-||  ||| |||----|-    |  |   | +| |+| | -| -|  +|+|
Sbjct 1151          CCTATTTAACCATTTGTCATCAGAGATACCTCCGCACGCA-AGC-TATTTCTAAAG-G-G

Query 1178          GT--A--ATCTCCGCACCC---AG-GCT-----ATA--TCCAAGGGGA---TTGC-GTTC
                     |--|    ||++| | +|---||- +|-----| |--||  |     ---|| |-||| 
Sbjct 1207          ATGAAGAGGCT--GGAG-CTTGAGCA-TGCACAAAAGTTCATAACACGCCTTTACAGTTG

Query 1216          G-TC--TG-GAA---CGGGAGCATGCCCAGAAGTTTATAACACGCC-TCTACA--GCTGG
                    |-| --||-|||--- ||| |++|+++++||     ||+++ |   - |  ||--    |
Sbjct 1263          GTTATTTGAGAAGTCTGGGCG--T-----GATTAACAT---CCCTGGCCGCCAGTTGCAG

Query 1266          CTC-TTCGAGAAG-TCCGGCCGTGATTACATC--CCTGGCCGTCAGTTGGAGTTCTACGC
                    +| -| ||   ||- ||| | ||| ||++|||--||+|||   ||  | ||+| ||++++
Sbjct 1311          -TTTTACGCCCAGTGCCGCCGGTGGTT--ATCTGCC-GGCTTCCATCTTGA-TCCT----

Query 1322          CCAGTGCAGGCGCTG--GCTCTC------C-GCCGGCTTTCA-T-CTTGATCC-ACGGGT
                    |  || | +++++||-- +|+| ------|-|||  || || -|-|  || +   ++++|
Sbjct 1363          CGGGTACT-----TGTAT-T-TGATGAGGCGGCCCCCTGTCGTTGCCGGAG-TTT----T

Query 1370          GTT-G-G-TTTTTGACGAGTCGGCCC-C--CTGCCAT-TGTAGGA-CCGC-G--ATC-C-
                     ||-|- - +  || |+++ |     -|--||||   -|| +|| - | |-|--|  - -
Sbjct 1411          CTTCGCAAG-GCTGCC---ACAAAGTTCTGCTGCTTCATGC-GGTGGCTCGGCCAGGATT

Query 1417          GTAAGGCGCTCTCAA-A--GTTTTG-CTGCTTCATGAAGTGGCTTGGT---CAGGAGTGC
                    | +|+++++ ||++ - -- |   |-|   |    | |++|| | |||---||||+|| +
Sbjct 1466          GC-A-----CCT--GTTTCCTCCAGCCCATTGAGGGGA--GGGTCGGTGAGCAGG-GTT-

Query 1470          ACCTGCTTCCTTCAGCCTGCAGAAGGC-GCCGTCGGCGACCAGGGTCATGA--T-AATGA
                    |   +|  |  |++| + |||   +| -| +|||||  | + | ++|+   --|-||+||
Sbjct 1514          ATGA-CA-CAAT--GA-GGCATTT-GAGGG-GTCGGATAT-TGA--C-CCCGCTGAA-GA

Query 1526          AGCCTATGAGG-G-GTCCGATGTTGACCCTGCTGAGTCCGCCATTAGTGACA--TATCTG
                    ||||   +++|-|-||+++|+++|++++|+|||| ||+|  +|+||+|++| --  | +|
Sbjct 1560          AGCCACC---GTGAGT---A---T----C-GCTGGGT-CAT-A-TA-T--CGTCACTG-G

Query 1582          GGTCCTA-TGTCGTCCCTGGCACTGCCCTCCAACCGCTCTACCAGGCC-CTCGATCTCCC
                       +| |-|+|     |+++|+|+  +|| | |+ |+++ |+|  | |-  |  ||    
Sbjct 1599          TAG-CCAGT-TGCCAGC---C-C-CT-CTACCA-AG---CA-CTCGGCATACCTTCCGAT

Query 1640          CGCTGAGATTGTGGCTCGCGCGGGCCGGCTGACC-GCCACAG-TAAAGGTCTCCCA-GGT
                    | +|| ++++ ++||||| ||  |||| || |+|-|| || |-|+ |||| ||  |-| |
Sbjct 1645          CT-TGC----C--GCTCGTGCAAGCCGACTCA-CTGCTACCGTT-GAGGTTTCTGATGCT

Query 1697          CGATGGGCGGATC-GAT-TGCGAGACCCTTCT-T-GGTAACAAAACCTTTCGCAC-GTCG
                    +|||+||| |+||- | -||  ||||  ++||-|-||||| || ||||||   ||-||  
Sbjct 1695          -GAT-GGCCG-TCTTACCTGTAAGACTA--CTATGGGTAATAAGACCTTTTCAACAGTTT

Query 1752          TTCGTTGAC-GGGGCGGGTCTTAGAGACCAATGGCCCAGAGCGCCACAATCTCTCCT-TC
                    ||  +||| -|   |+   || +||| ||||||| |||||+++++||||| | |  |-||
Sbjct 1751          TTAC-TGATGGCACC-CAGCTG-GAGGCCAATGGGCCAGA-----ACAATATGTTTTGTC

Query 1808          -GATG-CCAGTCAGAGC--ACTATGGCCGC-TGGCCCTTTCAG---TC-TCACCTA-TGC
                    -  ||- | | |  | |--|||||||| ||- | ||   |+||---| -| ||   -|| 
Sbjct 1803          ATTTGATCCGGCGAAACAAACTATGGCAGCAGGTCCACAT-AGTCTTAGTTACACTCTGA

Query 1859          CGC-CT-CTGCAG-CTGGGCTG--GAGGTGCG---CTATGTTGCTGCCG---GGCTTGAC
                    +  -||-|+  +|-|| | + |-- | |||+|---| ++| ++| |++|---| |+||+|
Sbjct 1861          -CATCTGC-TG-GCCTTGA-GGTACATGTG-GTCTCG--GC--CGG--GCTCGAC-TG-C

Query 1908          CATCGGGCGGT-TTT-TGCCCC-C-GGTGT-TTCACCCCGGT-CAGCCCCC-GGCGAGGT
                     |++|| |+||-|| - | || -|-  +| - +|+||||  |-| ++ ++|-|| |||||
Sbjct 1909          AA--GGTC-GTCTTCCAGTCCGGCGTA-GCGG-C-CCCCTCTGCT--G--CTGGGGAGGT

Query 1961          TACCGCCTTCTGCTCTGCCCTATACAGGTTTAACCGTGAGGCCCAGCGCCATTCGCTGAT
                     ||||| |||||||| ||||| ||||||||||||||    |  || || ||||| || ||
Sbjct 1959          GACCGCTTTCTGCTCGGCCCTGTACAGGTTTAACCGCTGTGTTCAACGGCATTCTCTTAT

Query 2021          CGGTA--ACTTATGGTTCCATCCTGAGGGACTCATTGGCCTCTTCGCCCCGTTTT-CG-C
                     ||+|-- |+||||||  || |||||||| ||  ||||||| ||| | ||||| |-| -|
Sbjct 2019          TGG-AGGCC-TATGGTATCACCCTGAGGGGCTTGTTGGCCTGTTCCCACCGTTCTCCCCC

Query 2076          --CC------GGG-CA-TGTT-----TGG-GAGTCGGCTAATC-CA----TT---CTGTG
                    --||------|||-  -|| |-----|+ -  || | + ||+ -||----||---||  |
Sbjct 2077          GGCCATAGTTGGGAGTCTGCTAACCCT-TTCTGTGGT-GAA-AGCACCCTTTACACTCGG

Query 2113          GCGAGAGCACACTTTA----CA--CC---C--GTA-C-TTGGTCGGAGGTTG-ATGCCGT
                     |+   |++++++|  ----| --| ---|--|  -|-||++||   | | |-|    ||
Sbjct 2134          AC-CTGG------TCGGTTTCGGGCTTTTCTAGCTGCTTT--TCACCGCTCGAACCTTGT

Query 2159          CTCTAGTCCA--GCCCGG--C-CTGAC--TTAGGTT--T-TA-TGTCT-GA-GCCTT--C
                     ||  |   |-- | |  --|-| || --| |    --|-| -| + |-||-||| |--|
Sbjct 2185          GTCCCGAGTATGCCACCTCCCGCGGAGGTTAATACACCTGTGGTC-TTAGATGCCCTACC

Query 2204          TAT-ACCTAG----T--AGGGCC-GCCACGCCTACC-CTGGCGGC----CC--CT-CTAC
                    |+|-|++ ||----|--|++|||-|||   ||| | -||+++ +|----||--| -|+||
Sbjct 2244          T-TCA--GAGATTATGGA--GCCGGCCCAACCTCCAGCT---T-CTGAGCCGGCGGC-AC

Query 2248          CCCCCCCTGCAACCGGAC--CC-T--TCCC---CCCCTCC-C-TCTGCCCCGGCGCTTGC
                    | ||  | |+|  | | |--  -|--|+  ---|||| ||-|-|| | ++ |   | + +
Sbjct 2294          CTCCATCCG-ATTCAGTCGATAATAGT-TTTAGCCCCACCTCATCCGG--TGCTCCC-A-

Query 2297          TGAGCCGGCTTCTGGCGCTACCGCCGGGGCCCCGGCCATAACTCACC-AGACGGCCCGGC
                    | +|+|  |+|| +|+||+|+++||++||| | | |  |||| ||||-|+ |++ + |||
Sbjct 2348          TT-G-CACC-TCC-G-GC-A---CC--GGCGCTGCCTGTAACCCACCTA-TC--T-GGGC

Query 2356          ACCGCCGCCTGC---T-C-T--TCACCTACCCGGATGGCTCT-AAG-GTATTCGCCGGCT
                     ||||||+++||---|-|-|--|+|| ||||| || ||||| -|||-|||| | ++||||
Sbjct 2393          CCCGCCG---GCGGTTGCTTCAT-ACTTACCCTGACGGCTCAAAAGTGTATGCT--GGCT

Query 2407          CGC--TGTTCGAGTC-GACATGCACGTGGCTCGTTAACGCGTCTAATGTTTGACCACCGC
                    | |--|+||+|||||-|| +||||| ||||| ||||| || || ||+    |  ||||||
Sbjct 2447          CCCTTT-TT-GAGTCTGAG-TGCACCTGGCTGGTTAATGCATCCAA-CCCCGGTCACCGC

Query 2463          CCTGGCGGCGGGCTTTGCCATGCATTTTACCAAAGGTACCCCGCCTCCTTTGATGCTGCC
                    || || ||||| || || ||||| || |||||  ||| ||| |  || |||||| | |+|
Sbjct 2503          CCCGGTGGCGGTCTCTGTCATGCCTTCTACCAGCGGTTCCCAGAATCGTTTGATCCCG-C

Query 2523          TCT--TTTGTGATG-CGCGACGGCGCGGCCG-CGTACACACTAACCCCCCGGCCAATAAT
                    +| --||| | |||-||+|||||    || |-|+||||| ||||| |||||||| || ||
Sbjct 2561          -CGAGTTTATCATGTCG-GACGGGTTTGCAGCC-TACACCCTAACTCCCCGGCCCATTAT

Query 2579          TCACGCTGTCGCCCCTGATTAT-AGGTTGGAACATAACCCAAAGAGGCTTGAGGCTGCTT
                     || ||||| || || || |||- ||||+||||||||||| ||| |||||||||| || |
Sbjct 2619          CCATGCTGTTGCTCCCGACTATCGGGTT-GAACATAACCCTAAGCGGCTTGAGGCCGCCT

Query 2638          ATCGGGAAACTTGCTCCCGCCTCGGCACCGCTGCATACCCGCTCCTCGGGACCGGCATAT
                    ||||||| || || || ||||  || || ||||| ||||| || |||||   ||||||||
Sbjct 2678          ATCGGGAGACATGTTCTCGCCGGGGAACGGCTGCCTACCCTCTGCTCGGTGTCGGCATAT

Query 2698          ACCAGGTG-CCGATCGGCCCCAGTTTTGACGCCTGGGAGCGGAACCACCGCCCCGGGGAT
                    ||| ||| -||| | ||   +|| || || || |||||||| ||||| || || ||||||
Sbjct 2738          ACCGGGTCCCCGTTGGGTTG-AGCTTCGATGCTTGGGAGCGTAACCATCGACCTGGGGAT

Query 2757          GAGTTGTACCTTCCTGAGCTTG-C-TGCCAGATGGTTTGAGGCCAATAGGCCGACCCG-C
                    ||  | || ||  ||||||  |-|-|  |+ +|||||||| |||||| |||| |||| -|
Sbjct 2797          GAACTATATCTGACTGAGCCAGCCATAGC-C-TGGTTTGAAGCCAATCGGCCCACCCTCC

Query 2814          CCGACTCTCACTATAACTGAGGATGTTGCACGGACAGCGAATCTGGCCATCGAGCTTGAC
                    | | ||+| |||||||||||||||   || || ||||||||||||||  | ||||| || 
Sbjct 2855          CTGCCT-TGACTATAACTGAGGATACGGCCCGTACAGCGAATCTGGCGCTTGAGCTGGAT

Query 2874          TCAGCCACAGATGTCGGCCGGGCCTGTGCCGGCTGTCGGGTC-ACCCCCGGCGTTGTTCA
                     | |||||||| || ||||| || ||||  |||||||| || -| +||||||||  ||||
Sbjct 2914          GCGGCCACAGAGGTGGGCCGTGCGTGTGTTGGCTGTCGTGTGGAG-CCCGGCGTGATTCA

Query 2933          GTACCAGTTTACTGCAGGTGTGCCTGGATCCGGCAAGTCCCGCTC--TATCACCCAAGCC
                     || || || || || ||||| || || || || |||||| | ||--|+||| |   | +
Sbjct 2973          CTATCAATTCACGGCGGGTGTCCCCGGCTCTGGTAAGTCCAGGTCGGT-TCAACAGGGG-

Query 2991          GATGTGGACGT-TG-TCGTGGTCCCGACGCGTGAGTTGCGTAATGCCTGGCGCCGTCGCG
                    ||||| ||++|-||-| ||||| || || || ||| |||||||| | ||||| ||||| |
Sbjct 3031          GATGTAGA--TGTGATAGTGGTGCCAACCCGCGAGCTGCGTAATTCATGGCGTCGTCGTG

Query 3049          GCTTTGCTGCTTTTACCCCGCATACT---G-CCGCCAGAGTCAC-CCA-GGGGCGCCGGG
                    | || || || |  || || || || ---|-||| ++++|| ||-|| -|| +||| |||
Sbjct 3089          GGTTCGCAGCCTACACACCCCACACGGCAGTCCGT----GTGACTCCGCGGC-CGCAGGG

Query 3103          TTGTCATTGATGAGGCTCCATCC-CTCCCCCCTCACCTGCTGCTGCTCCACATGCAGCGG
                    | |||||||||||||| || |+|-||||| || || ||||| ||| | ||||||||||||
Sbjct 3143          TCGTCATTGATGAGGCCCCTT-CACTCCCACCACATCTGCTTCTGTTGCACATGCAGCGG

Query 3162          GCCGCCA-CCGTCCACCTTCTTGGCGACCCGAACCAGATCCCAGCCATCGACTTTGAGCA
                    ||| +||-| ||||| || ||||| || || ||||| ||||| || || || ||||||||
Sbjct 3202          GCCT-CATCAGTCCATCTCCTTGGTGATCCTAACCAAATCCCTGCTATTGATTTTGAGCA

Query 3221          CGCTGGGCTCGTCCCCGCCATCAGGCCCGACT-TAGGCC-CC-ACCTCCTGGTGGCATGT
                    ||| || || || || || ||  |||| ||+ -|+||+ -||-||    ||||||||| |
Sbjct 3261          CGCCGGCCTTGTACCGGCAATTCGGCCTGA-GCT-GG-TTCCTACAAAGTGGTGGCATCT

Query 3278          TACCCATCGCTGGCCTGCGGATGTATGCGAGCTCATCCGTGGTGCATACCCCATGATCCA
                    |||| || | || || |||||||| || ||||| ||||| ||||||||||| | ||||||
Sbjct 3318          TACCTATAGATGCCCGGCGGATGTCTGTGAGCTAATCCGCGGTGCATACCCGAAGATCCA

Query 3338          GACCACTAGCCGGGTTCTCCGTTCGTTGTTCTGGGGT-GAGCCTGCCGTCGGGCAGAAAC
                    |||  | ||||| || ||||| || ||||| ||||  - |+||  | || || || || |
Sbjct 3378          GACTGCAAGCCGCGTCCTCCGCTCTTTGTTTTGGGAGGAA-CCCCCTGTGGGTCAAAACC

Query 3397          TAGTGTTCACCCAGGCGGCCAAGCCCGCCAACCCCGGCTCAGTGACGGTCCACGAGGCGC
                    | || || ||||||||||| ||| | || ||||||||| || | || || || || || |
Sbjct 3437          TCGTATTTACCCAGGCGGCGAAGGCTGCAAACCCCGGCGCAATCACTGTTCATGAAGCCC

Query 3457          AGGGCGCTACCTACACGGAGACCACTATTATTGCCACAGCAGATGCCCG-GGGCCTTATT
                    |||| || || | ||| ||||| || ||||||||||| ||||| || ||-|||+|| || 
Sbjct 3497          AGGGTGCGACATTCACTGAGACTACGATTATTGCCACGGCAGACGCTCGTGGG-CTGATC

Query 3516          CAGTCGTCTCGGGCTCATGCCATTGTTGCTCTGACGCGCCACACTGAGAAGTGCGTCATC
                    ||||| ||| | || || || || || || ||||| |||||||| |||||||||||  | 
Sbjct 3556          CAGTCATCTAGAGCCCACGCAATCGTGGCCCTGACCCGCCACACGGAGAAGTGCGTGGTG

Query 3576          ATTGACGCACCAGGCCTGCTTCGCGAGGTGGGCATCTCCGATGCAATCGTTAATAACTTT
                     | || ||||| || || || || ||||| ||||| || ||||| || |||||||| |||
Sbjct 3616          GTCGATGCACCGGGGCTCCTCCGTGAGGTAGGCATTTCTGATGCCATTGTTAATAATTTT

Query 3636          TTCCTCGCTGGTGGCGAAATTGGTCACCAGCGCCCATCAGTTATTCCCCGTGGCAACCCT
                    |||||  |||||||  | || || || || || |||||||| || |  |||||||    |
Sbjct 3676          TTCCTTTCTGGTGGTCAGATCGGCCAGCACCGTCCATCAGTCATACGGCGTGGCACTATT

Query 3696          GACGCCAATGTTGACACCCTGGCTGCCTTCCCGCCGTCTTGCCAGATTAGTGCCTTCCAT
                    ||   |||||||||||| || | |||||||||||| ||||||||| ||||||| | ||| 
Sbjct 3736          GATAACAATGTTGACACACTTGATGCCTTCCCGCCCTCTTGCCAGTTTAGTGCTTACCAC

Query 3756          CAGTTGGCTGAGGAGCTTGGCCACAGACCTG-TCCCTGTTGCAGCTGTTCTACCACCCTG
                    ||||| || |||||||| |||||| | || |-|||  +|||| |||||||| || |||||
Sbjct 3796          CAGTTAGCCGAGGAGCTCGGCCACCGGCCCGCTCCAA-TTGCTGCTGTTCTGCCTCCCTG

Query 3815          CCCCGAGCTCGAACAGGGCCTTCTCTACCTGCCCCAGGAGCT--CACCACCT-GTGATAG
                    ||| ||||| ||||||||||| |||||  |||| || ||  |--||++|| |-|+|||||
Sbjct 3855          CCCGGAGCTTGAACAGGGCCTGCTCTATATGCCTCAAGAATTGACA--ACATCG-GATAG

Query 3872          TGTCGTAACATTTGAATTAACAGACATTGTGCACTGCCGCATGGCCGCCCCGAGCCAGCG
                     ||  | || |||||  | || ||||| |||||||| || ||||| || || ||||||||
Sbjct 3912          CGTGCTCACTTTTGAGCTCACGGACATAGTGCACTGTCGTATGGCGGCGCCCAGCCAGCG

Query 3932          CAAGGCCGTGCTGTCCACACTCGTGGGCCGCTACGGCGGTCGCACAAAGCTCTACAATGC
                    ||  || || ||||| || || || ||| | |||||| ||||||| ||| | ||| | ||
Sbjct 3972          CAGAGCAGTCCTGTCAACTCTTGTTGGCAGGTACGGCCGTCGCACCAAGTTGTACGAGGC

Query 3992          TTCCCACTCTGATGTTCGCGA--CTCTCTCGCC-CGTTTTATCCCGGC-CATTGGCCCCG
                      | ||| | |||||||| | --| ||  +  |-|++||||| || | -|+|||||||| 
Sbjct 4032          CGCACACACAGATGTTCGTGGGTCCCTGA-ATCAC--TTTATTCCTGAGC-TTGGCCCCA

Query 4048          TACAGGTTACAACTTGTGAATTGTACGAGCTAGTGGAGGCCATGGTCGAGAAGGGCCAGG
                    |  | ||||| || |||||  | || ||||| |||||||| ||||| ||||| ||||| |
Sbjct 4088          TTAATGTTACCACCTGTGAGCTTTATGAGCTTGTGGAGGCTATGGTTGAGAAAGGCCAAG

Query 4108          ATGGCTCCGCCGTCCTTGAGCTTGATCTTTGCAACCGTGACGTGTCCAGGATCACCTTCT
                    | || || || || || ||||||||||| |||| |||||| |||||  |||| || ||||
Sbjct 4148          ACGGTTCTGCGGTTCTGGAGCTTGATCTATGCAGCCGTGATGTGTCTCGGATAACATTCT

Query 4168          TCCAGAAAGATTGTAACAAGTTCACCACAGGTGAGACCATTGCCCATGGTAAAGTGGGCC
                    ||||||| |||||||| ||||| || ||||||||||| || || ||||||||||| ||||
Sbjct 4208          TCCAGAAGGATTGTAATAAGTTTACAACAGGTGAGACGATAGCGCATGGTAAAGTCGGCC

Query 4228          AGGGCATCTCGGCCTGGAGCAAGACCTTCTGCGCCCTCTTTGGCCCTTGGTTCCGCGCTA
                    |||| || || || ||||||||||||||||||||  | |||||||| |||||||||||||
Sbjct 4268          AGGGGATATCCGCATGGAGCAAGACCTTCTGCGCTTTGTTTGGCCCCTGGTTCCGCGCTA

Query 4288          TTGAGAAGGCTATTCTGGCCCTGC-T-C-CCTCAGGGTGTGTTTTACGGTGATGCCTTTG
                    ||||||| |  ||||||||   ||-|-|-|||+|  || |  ++||||||||||| | ||
Sbjct 4328          TTGAGAAAGAAATTCTGGCAGCGCTTGCACCT-AATGTTTTC--TACGGTGATGCGTATG

Query 4345          ATGACAC-CGTCTTCTCGGCGGCTG-TGGC----CG-CAGCAAA-G-GCATCCATGGTGT
                    | || ||-  |||   |+|| ||||- | |----| -|++|++ - -|++++ | ||| |
Sbjct 4385          AGGATACAGTTCTGGCC-GCTGCTGTAGCCGGTGCCCC--C--GGTTG----TAAGGTTT

Query 4396          TTGAGAATGACTTTTCTGAGTTTGACTCCACCCAGAATAACTTTTCTCT-GGGTCTAGAG
                    |||||||||| ||||| ||||||||   |||||| ||||| ||||| ||-||||+|||||
Sbjct 4436          TTGAGAATGATTTTTCCGAGTTTGATAGCACCCAAAATAATTTTTCACTCGGGT-TAGAG

Query 4455          TGT-GCTATTATGGAGGAGTGTGGGATGCCGCAGTGGCTCATCCGCCTGTATCA-CCTTA
                    |||-  +|| |||||||||||||| |||||||||||| | || || || |||||-|    
Sbjct 4495          TGTATA-ATCATGGAGGAGTGTGGCATGCCGCAGTGGATGATTCGGCTCTATCATCTCGT

Query 4513          TAAGGTCTGCGTGGATCTTGCAGGCCCCGAAGGAGTCTCTGCGAGGGTTTTGGAAGAAAC
                     + | || || ||||| ||||||||||||||||| |||||||| || || ||||||||||
Sbjct 4554          C-CGCTCCGCCTGGATTTTGCAGGCCCCGAAGGAATCTCTGCGTGGCTTCTGGAAGAAAC

Query 4573          ACTCCGGTGAGCCCGGCACTCT-TCTATGGAATACTGTCTGGAATATGGCCGTTATTACC
                    |||| ||||||||||||||  |-|+||||||| || || ||||| ||||| ||||+|| |
Sbjct 4613          ACTCTGGTGAGCCCGGCACCTTAT-TATGGAACACCGTTTGGAACATGGCTGTTA-TAGC

Query 4631          -CACTGTTATGACTTCCGCGATTTTC-AGGTGGCTGCCTTTAAAGGTGATGATTCGATAG
                    -|| |||||||| ||||||||  +||-| || || || |||||||| ||||| ||  | |
Sbjct 4671          ACATTGTTATGAGTTCCGCGACC-TCAAAGTCGCAGCATTTAAAGGGGATGACTCTGTTG

Query 4690          TGCTTTGCAGTGAGTATCGTCAGAGTCCAGGA-GCTGCTGTCCTGATCGCCGGCTGTGGC
                    ||||||| ||||| || || ||||||| + ||-|| |||||  ||||||| || ||||||
Sbjct 4730          TGCTTTGTAGTGACTACCGGCAGAGTCG-TGATGCAGCTGTTTTGATCGCNGGTTGTGGC

Query 4749          TTGAAGTTGAAGGTAGA-TTTCCGCCCGATCGGTTTGTATGCAGGTGTTGTGGTGGCCCC
                    |||||| | || || ||-|||   || +|| || |||||||| ||||| || || |||||
Sbjct 4789          TTGAAGCTTAAAGTGGACTTTAGACCT-ATTGGGTTGTATGCTGGTGTGGTTGTAGCCCC

Query 4808          CGGCCTTGGCGCGCTCCCTGATGTTG-TGCGCTT-C--GCCGGCCGGCTTACCGAGAAGA
                     || |||||  | || ||||||||||-|  | ||-|--||||||   | ++++|| ||||
Sbjct 4848          AGGTCTTGGGACTCTGCCTGATGTTGTTAGGTTTGCTGGCCGGCTCTCG----GAAAAGA

Query 4864          ATTGGGGCCCTGGCCCTGAGCGGGCGGAGCAGCTCCGCCTCGCTGTTAGTGATTTCCTCC
                    | ||||| || ||||| ||| ||||||||||||||||  | || ||| | ||||| || |
Sbjct 4904          ACTGGGGGCCAGGCCCGGAGAGGGCGGAGCAGCTCCGGTTGGCCGTTTGCGATTTTCTGC

Query 4924          GCAAGCTCACGAATGTAGCTCAGATGTGTGTGGATGTTGTTTCCCGTGTTTATGGGGTTT
                    | ||||| |||||||| || ||| | ||||||||||||||||| |  |||||||| ||| 
Sbjct 4964          GAAAGCTAACGAATGTGGCCCAGGTTTGTGTGGATGTTGTTTCGCAGGTTTATGGCGTTA

Query 4984          CCCCTGGACTCGTTCATAACCTGATTGGCATGCTACAGGCTGTTGCTGATGGCAAGGCAC
                     ||||||  | || |||||||||||||| ||||| ||| |  |||| |||||||||||||
Sbjct 5024          GCCCTGGTTTGGTACATAACCTGATTGGGATGCTTCAGACCATTGCCGATGGCAAGGCAC

Query 5044          ATTTCACTGAGTCAGTAAAACCAGTGCTCGA-CTTGACAAATTCAATC-TTGTGT--CGG
                    |||| || ||| || | || || || || ||-|||+|| |  |++ +|-|| | |--|||
Sbjct 5084          ATTTTACCGAGACAATTAAGCCTGTCCTTGACCTT-ACTAGCT--C-CATTATATACCGG

Query 5100          GTGGAATGAATAACATG-TCTTTTGCTGCGCCCATGGGT-TCGCGACCATGCGCCCTCGG
                    |||||||||||||||||-||||||||| ||  |||||  -|+|| ||||||||| |||||
Sbjct 5140          GTGGAATGAATAACATGTTCTTTTGCTCCGTGCATGGAGAT-GCCACCATGCGCTCTCGG

Query 5158          CCTATTTTGTTGCTGCTCCTCATGTTTTTGCCTATGCTGCCCGCGCCACCGCCCGGTCAG
                     || || |||| |||||| || || || |||||||| |||||||||||||| ||||||||
Sbjct 5199          GCTCTTCTGTTTCTGCTCTTCGTGCTTCTGCCTATGTTGCCCGCGCCACCGGCCGGTCAG

Query 5218          CCGTCTGGCCGCCGTCGTGGGCGGCGCAGCGGCGGTTCCGGCGGTGGTTTCTGGGGTGAC
                    ||||||||||| || || ||||++ ++|||||+||| +||||||||||||||||||||||
Sbjct 5259          CCGTCTGGCCGTCGCCGCGGGC--A--AGCGG-GGTG-CGGCGGTGGTTTCTGGGGTGAC

Query 5278          CGGGTTGATTCTCAGCCCTTCGCAATCCCCTATATTCATCCAACCAACCCCTTCGCCCCC
                    |||||||||||||||||||||||  |||||||||||||||||||||||||||||||  | 
Sbjct 5313          CGGGTTGATTCTCAGCCCTTCGCCCTCCCCTATATTCATCCAACCAACCCCTTCGCATCT

Query 5338          GATGTCA--CC-GCTGCGGCCGGGGCTGGACCTCGTG-TTCGCCAACCCGCCCGACCACT
                    ||+++||--||-|| || |||||| ||||| ||||+ - ||| || ||   ||| |||||
Sbjct 5373          GA---CATTCCAGCCGCCGCCGGGACTGGAGCTCG-CCCTCGGCAGCCAATCCGTCCACT

Query 5394          CGGCTCCGCTTGGCGTGACCAGGCCCAGCGCCCCGCCGTTGCCTCACGTCGTAGACCTAC
                    |||||||||||||||||||||| ||||||||||||||| | || | |||||| ||||| |
Sbjct 5429          CGGCTCCGCTTGGCGTGACCAGTCCCAGCGCCCCGCCGCTTCCACCCGTCGTCGACCTGC

Query 5454          CACAGCTGGGGCCGCGCCGCTAACCGCGGTCGCTCCGGCCCATGACACCCCGC-C-AGTG
                    | ||||||||||  ||||| | || || || |||||||| | |||||| ++||-|- || 
Sbjct 5489          CCCAGCTGGGGCTTCGCCGTTGACTGCTGTGGCTCCGGCTCCTGACACT--GCACCTGTC

Query 5512          CCTGATGTCGACTCCCGCGGCGCCAT-CTTGCGCCGGCAGTATAACCT-ATCAACATCTC
                    || ||||  || ||||| ||||| ||-||+ ||||| ||||| ||+ |- || ||||| |
Sbjct 5547          CCCGATGCTGATTCCCGTGGCGCTATTCT-ACGCCGCCAGTACAA-TTTGTCCACATCCC

Query 5570          CCCTTACCTCTTCCGTGGCCACCGGCACTAACCTGGTTCTTTATGCCGCCCCTCTTAGTC
                    | || || ||  |  | || || ||||| ||  | || || ||||| ||||| |||||||
Sbjct 5605          CGCTCACGTCCACTATTGCAACTGGCACCAATTTTGTGCTATATGCTGCCCCACTTAGTC

Query 5630          CGCTTTTACCCCTTCAGGACGGCACCAATACCCATATAATGGCCACGGAAGCTTCTAATT
                    | ||  |||| |||||||| |||||||||||||| || ||||| || ||||| |||||||
Sbjct 5665          CCCTGCTACCGCTTCAGGATGGCACCAATACCCACATCATGGCTACTGAAGCATCTAATT

Query 5690          ATGCCCAGTACCGGGTTGCCCGTGCCACAATCCGTTACCGCCCGCTGGTCCCCAATGCTG
                    |||||||||| || ||||  ||||| || ||||| || |||||  |||| || ||||| |
Sbjct 5725          ATGCCCAGTATCGTGTTGTTCGTGCTACCATCCGATATCGCCCCTTGGTGCCGAATGCCG

Query 5750          TCGGCGGTTACGCCATCTCCATCTCATTCTGGCCACAGACCACCACCACCCCGACGTCCG
                    | ||||| || ||||| || ||||| || ||||| ||||| || |||||||| ||||| |
Sbjct 5785          TTGGCGGGTATGCCATATCTATCTCCTTTTGGCCTCAGACAACGACCACCCCAACGTCTG

Query 5810          TTGATATGAATTCAATAACCTCGACGGATGTTCGTATTTTAGTCCAGCCCGGCATAGCCT
                    |||||||||||||||| ||||| || ||||| || ||| | |||||||| || ||||| |
Sbjct 5845          TTGATATGAATTCAATTACCTCCACTGATGTCCGCATTCTTGTCCAGCCTGGTATAGCTT

Query 5870          CTGAGCTTG-TGA-TCCCAAGTGAGCGCCTACACTATCGTAACCAAGGCTGGCGCTCCGT
                    |||||+|||-| |-|||||+|||||||||| || ||||| || ||||| ||||| || ||
Sbjct 5905          CTGAG-TTGGTAACTCCCA-GTGAGCGCCTGCATTATCGAAATCAAGGATGGCGTTCGGT

Query 5928          CGAGACCTCTGGGGTGGCTGAGGAGGAGGCTACCTCTGGTCTTGTTATGCTTTGCATACA
                     ||||||||||| || |||||||| || || |||||||| ||||||||||||||||| ||
Sbjct 5963          TGAGACCTCTGGTGTCGCTGAGGAAGAAGCGACCTCTGGCCTTGTTATGCTTTGCATTCA

Query 5988          TGGCTCACTCGTAAATTCCTATACTAATACACCCTATACCGGTGCCCTCGGGCT-GTTGG
                    ||| ||||  || |||||||||||||||||||| |||||||||||||||||  |- |||+
Sbjct 6023          TGGGTCACCTGTGAATTCCTATACTAATACACCTTATACCGGTGCCCTCGGCTTACTTG-

Query 6047          ACTTTGCCCTTGAGCTTGAGTTTCGCAACCTTACCCCCGGTAACACCAATACGCGGGTCT
                    ||||||| || ||||| |||||||||||  | || || ||||||||||||||||| || |
Sbjct 6082          ACTTTGCACTCGAGCTCGAGTTTCGCAATTTGACACCTGGTAACACCAATACGCGCGTTT

Query 6107          CCCGTTATTCCAGCACTGCTCGCCACCGCCT-TCGTCGCGGTG--CGG-ACGGGACTGCC
                    | |||||||| || |  || || ||| ++  -|+| ||| | |--|  -| || ||||| 
Sbjct 6142          CTCGTTATTCGAGTAGCGCGCGTCACA--AACT-GGCGCCGAGGGCCTGATGGTACTGCT

Query 6163          GAGCTCACCACCACGGCTGCTACCCGCTTTATGAAGGACCTCTATTTTACTAGTACTAAT
                    ||| | || || || || || || || |||||||| |||||| |||||||  | ||||||
Sbjct 6198          GAGTTGACTACTACTGCCGCCACACGTTTTATGAAAGACCTCCATTTTACGGGGACTAAT

Query 6223          GGTGTCGGTGAGATCGGCCGCGGGATAGCCCTCACCCTGTTCAACCTTGCTGACACTCTG
                    ||||| |||||| |||| || || |||||  | ||  |||| || |||||||| || || 
Sbjct 6258          GGTGTTGGTGAGGTCGGTCGTGGTATAGCGTTAACTTTGTTTAATCTTGCTGATACGCTT

Query 6283          CTTGGCGGCCTGCCGACAGAATTGATTTCGTCGGCTGGTGGCCAGCTGTTCTACTCCCGT
                    || || || || ||||||||||||||||||||||| || || ||| | ||||||||||| 
Sbjct 6318          CTCGGTGGGCTTCCGACAGAATTGATTTCGTCGGCAGGGGGTCAGTTATTCTACTCCCGC

Query 6343          CCCGTTGTCTCAGCCAATGGCGAGCCGACTGTTAAGTTGTATACA-T-CTGTAGAGAATG
                    ||||||||||||||||||||||||| ||| || || +  |+||||-|-| || ||||| |
Sbjct 6378          CCCGTTGTCTCAGCCAATGGCGAGCTGACAGTGAAA-CTT-TACACTTCAGTCGAGAACG

Query 6401          CTCAGCAGGATAAGGGTATTGCAATCCCGCATGACATTGACCTCGGAGAATCTCGTGTGG
                    |||||||||| |||||| | || || || ||||| |||||||| || || || |||||||
Sbjct 6436          CTCAGCAGGACAAGGGTGTAGCTATTCCACATGATATTGACCTTGGTGAGTCCCGTGTGG

Query 6461          TTATTCAGGATTATGATAACCAACATGAACAAGATCGGCCGACGCCTTCTCCAGCCCCAT
                    |||||||||||||||| ||||||||||| |||||||| || || || || || || || |
Sbjct 6496          TTATTCAGGATTATGACAACCAACATGAGCAAGATCGTCCCACTCCCTCCCCTGCTCCCT

Query 6521          CGCGCCCTTTCTCTGTCCTTCGAGCTAATGATGTGCTTTGGCTCTCTCTCACCGCTGCCG
                    | || || || ||||| ||||| |||||||||||||||||||| || || || ||||| |
Sbjct 6556          CTCGTCCATTTTCTGTTCTTCGTGCTAATGATGTGCTTTGGCTTTCACTTACTGCTGCTG

Query 6581          AGTATGACCAGTCCACTTATGGCTCTTCGACTGGCCC-AGTTTATGTTTCTGACTCTGTG
                    ||||||| ||  | ||||||||||| || ||   |||-|+| |||||||||||| |||| 
Sbjct 6616          AGTATGATCAAACGACTTATGGCTCCTCTACCAACCCTA-TGTATGTTTCTGACACTGTT

Query 6640          ACCTTGGTTAATGTTGCGACCGGCGCGCAGGCCG-TTGCCCGGTCGCTCGATTGGACCAA
                    || || ||||| || ||||| || || |||| +|-|| | || || || |||||| | ||
Sbjct 6675          ACATTTGTTAACGTAGCGACTGGTGCCCAGGG-GGTTTCGCGCTCTCTGGATTGGTCTAA

Query 6699          GGTCACACTTGACGGTCGCCCCCTCTCCACCATCCAGCAGTACTCGAAGACCTTCTTTGT
                    |||||| || || || || || ||| |||||||||||||||| || ||||| |||| |||
Sbjct 6734          GGTCACTCTCGATGGCCGTCCACTCACCACCATCCAGCAGTATTCTAAGACTTTCTATGT

Query 6759          CCTGCCGCTCCGCGGTAAGCTCTCTTTCTGGGAGGCAGGCACAACTAAAGCCGGGTACCC
                    | |||| || || |||||||| || || |||||||| ||||| ||||||||||| |||||
Sbjct 6794          CTTGCCCCTTCGTGGTAAGCTTTCCTTTTGGGAGGCCGGCACCACTAAAGCCGGCTACCC

Query 6819          TTATAATTATAACACCACTGCTAGCGACCAACTGCTTG-TCGAGAATGCCGCCGGGC-AC
                    ||||||||||||||| |||||||| ||||| +  | ||-| ||||||||+  |||||-||
Sbjct 6854          TTATAATTATAACACTACTGCTAGTGACCAG-ATCCTGATTGAGAATGC-AGCGGGCCAC

Query 6877          CGGGTTCGCTATTTCCACTTACACCACTAGCCTGGGTGCTGGTCCCGTCTCCATTTCTGC
                    || ||| ||+|| || || ||||| |||| ||||||  | || || || ||  | |||||
Sbjct 6912          CGAGTTTGC-ATCTCTACCTACACTACTAACCTGGGCTCCGGGCCTGTGTCTGTATCTGC

Query 6936          GGTTGCCGTTTTAGCCCCCCACTCTGCGCTAGCAT-TGCTTGAGGATACCTTGGACTACC
                     ||||  ||  | ||||| ||||||||||| ||+|-   | |||||||||   |||||||
Sbjct 6971          TGTTGGTGTCCTCGCCCCTCACTCTGCGCTGGC-TGCTTTGGAGGATACCGCTGACTACC

Query 6995          CTGCCCGCGCCCATACTTTTGATGATTTCTGCCCAGAGTGCCGCCCCCTTGGCCTTCAGG
                    |||| ||||||||||||||||||||||||||||| || |||||  | || ||||||||||
Sbjct 7030          CTGCTCGCGCCCATACTTTTGATGATTTCTGCCCTGAATGCCGTGCACTCGGCCTTCAGG

Query 7055          GCTGCGCTTTCCAGTCTACTGTCGCTGAGCTTCAGCGCCTTAAGATGAAGGTGGGTAAAA
                    | || || ||||| |||||||| | |||| | ||||| ||||| ||||||||||||||||
Sbjct 7090          GTTGTGCCTTCCAATCTACTGTTGGTGAGTTACAGCGTCTTAAAATGAAGGTGGGTAAAA

Query 7115          CTCGGGAGT-TGTAGTTTATTTGCTTGTGCCCCCCTTCTTTC-TGTTG-CTT-ATTTCTC
                    | |||||||-|+|  ||||||||||||||||||||||||  |-|||| -|||-||||| |
Sbjct 7150          CCCGGGAGTAT-TGATTTATTTGCTTGTGCCCCCCTTCTGCCATGTTTTCTTTATTTCCC

Query 7171          ATTTCTGCGTTCCGCGCTCCCTG
                     ||||||||| ||||||||||||
Sbjct 7209          TTTTCTGCGTCCCGCGCTCCCTG
