# Supplementary material for: Pairwise Heuristic Sequence Alignment Algorithm Based on Deep Reinforcement Learning
Source: IEEE Open J Eng Med Biol. 2021 Jan 29;2:36–43. doi: 10.1109/OJEMB.2021.3055424 (PMC8901008; doi:10.1109/OJEMB.2021.3055424)
Supplement: Three supplementary materials are attached to the submitted manuscript. First, we offer the detailed process of the DQNalign in Supplementary material S1. Then, the additional figures and tables are listed in the Supplementary material S2. Finally, the alignment results of the DQNalign are attached  [file ojemb-3055424-mm.zip › OJEMB-3055424-MM/10022021082020_DQNalignOJEMB20210126SupplementaryS3/Supplementary S3/HEV_DDDQN/result20200712173946_0_46.txt]

DQNalign Project v1.0
Pairwise alignment algorithm with deep reinforcement learning based heuristic alignment agent
Sequence 1 : HEV_0, length : 7207
Sequence 2 : HEV_46, length : 7193

Alignment results:
Exact matches: 5291
Gaps: 744

Query 18            GTCGATGCCATGGAGGCCCATCAGTTTATTAAGGCTCCTGGCATCACTACTGCTATTGAG
                    ||||| ||||||||||||||||||||||| |||||||||||| |||||||||||||||||
Sbjct 0             GTCGACGCCATGGAGGCCCATCAGTTTATAAAGGCTCCTGGCGTCACTACTGCTATTGAG

Query 78            CAGGCTGCTCTAGCAGCGGCCAACTCTGCCCTGGCGAATGCTGTGGTAGTTAGGCCTTTT
                    ||||| ||||||||||||||||| || ||| |||||||||||||||| ||  ||||||||
Sbjct 60            CAGGCAGCTCTAGCAGCGGCCAATTCCGCCTTGGCGAATGCTGTGGTGGTCCGGCCTTTT

Query 138           CTCTCTCACC-AGCAGATTGAGATCCTCATTAACCTAATGCAACCTCGCCAGCTTGTTTT
                    || || |  |-|+||||  ||||| || || ||||| ||||| || || |||||||||||
Sbjct 120           CTATCCCGGCTA-CAGACAGAGATACTTATAAACCTGATGCAGCCCCGGCAGCTTGTTTT

Query 197           CCGCCCCGAGGTTTTCTGGAATCATCCCATCCAGCGTGTCATCCATAACGAGCTGGAGCT
                    ||| || |||||| | |||||||| || |||||||| || || ||||||||||| |||| 
Sbjct 179           CCGGCCTGAGGTTCTGTGGAATCACCCGATCCAGCGGGTGATACATAACGAGCTCGAGCA

Query 257           TTACTGCCGCGCCCGCTCCGGCCGCTGTCTTGAAATTGGCGCCCATCCC-CGCTCAATAA
                     |||||||| ||| |  |||| |||||||| ||| | || || ||+|||-|| || || |
Sbjct 239           ATACTGCCGGGCCAGGGCCGGTCGCTGTCTCGAAGTGGGTGCTCA-CCCTCGTTCCATCA

Query 316           ATGATAATCCTAATGTGGTTCCACCGCTGCTTCCTCCG-CCCTGTTGGGCGTGATGTTCA
                    |||| || || ||||| +|| || || |||||+||   - |||||||| |||||||| ||
Sbjct 298           ATGACAACCCCAATGTT-TTGCATCGTTGCTT-CTTAAAACCTGTTGGCCGTGATGTCCA

Query 374           GCGCTGGTATACTGCTCCCACTCGCGGGCCGGCTGCTAATTGCCGGCGTTCCGCGCTGCG
                     || ||||| || || ||||| ||||| || || || || ||||| ||||| || || ||
Sbjct 356           ACGGTGGTACACCGCCCCCACCCGCGGCCCTGCAGCAAACTGCCGCCGTTCAGCCCTTCG

Query 434           CGGGCTTCCCGCTG-CTGACCGCACTTACTGCCTCGACGGGTTTTCTGGCTGTAACTTTC
                    |||||||||  | |-|+||||| ||||||||  ||||||| ||||| || ||||  ||| 
Sbjct 416           CGGGCTTCCACCAGTC-GACCGGACTTACTGTTTCGACGGTTTTTCCGGTTGTACTTTTG

Query 493           CCGCCGAGACTGGCATCGCCCTCTACTCCCTTCATGATATGTCA-CCATCTGATGTCGCC
                    |||||||||| ||  ||||| | || || || |||||| |||  -|  +||||||| |||
Sbjct 475           CCGCCGAGACGGGGGTCGCCTTATATTCGCTACATGATTTGTGGCCTG-CTGATGTTGCC

Query 552           GAGGCCAT-GTTCCGCCATGGTATGACGCGGCTCTATGCCGCCCTCCATCTTCCGCCTGA
                    ||||| ||-| |+|||||||||||||| ||||| ||||| |||||||| || || || ||
Sbjct 534           GAGGCGATGGCT-CGCCATGGTATGACCCGGCTGTATGCAGCCCTCCACCTCCCCCCGGA

Query 611           GGTCCTGCTGCCCCCTGGCACATATCGCACCGCATCGTA---TTTGCTAATTCATGACGG
                    ||| ||||| ||||||||||| ||||| ||| | || ||---|||| | +++||||||||
Sbjct 593           GGTGCTGCTCCCCCCTGGCACCTATCGTACCACCTCATACCTTTTGATC---CATGACGG

Query 668           T-AGGCGCGTTGTGGTGACGTATGAGGGTGA-TACTAGTGCTGGTTACAACCACGATGTC
                     -| +|| | |||| | || |||||||| ||-|+||||||| || ||||| || ||||| 
Sbjct 650           GGAC-CGTGCTGTGATTACATATGAGGGGGACT-CTAGTGCCGGGTACAATCATGATGTG

Query 726           TCCAACTTGCGCTCCTGGATTAGAACCACCAAGGTTACCGGAGACCATCCCCTCGTTATC
                    || | | ||||  |||||||  | ||||| ||||| ||||| || || || || || || 
Sbjct 708           TCTATCCTGCGTGCCTGGATCCGTACCACAAAGGTCACCGGTGATCACCCGCTAGTAATT

Query 786           GAGCGGGTTAGGGCCA-TT-GGCTGCCACTTTGTTCT-CTTGCTCACGGC-AGCCCCGGA
                    ||||||||  +|| | -| -||+||||| ||||| ||-|||   +|| ||-   ||| ||
Sbjct 768           GAGCGGGTCC-GGGCGGTCGGG-TGCCATTTTGTACTCCTTTTA-ACAGCTGCACCCTGA

Query 842           GCCATCACCTATGCCTTATGTTCCTTACCCCCGGTCTACCGAGGTCTATGTCCGATCGAT
                    ||||||||| |||||||||||||| |||||||| ||||| || ||||||||||| || ||
Sbjct 824           GCCATCACCAATGCCTTATGTTCCATACCCCCGTTCTACTGAAGTCTATGTCCGGTCCAT

Query 902           CTTCGGCCCGGGTGGCAC-CCCTTCCTTATTCCCAACCT-CATGCTCCACTAAGTCGACC
                     |||||||| || ||| |-||||  |||+|||||  |  -|+||||| |||||||| || 
Sbjct 884           TTTCGGCCCCGGCGGCTCGCCCTCACTT-TTCCCGTCTGCC-TGCTCGACTAAGTCTACA

Query 960           TTCCATGCTGTCCCTGCCCATATTTGGGACCGTCTTATGCTGTTCGGGGCCA-CCTTGGA
                    || ||||| |||||||  ||||| |||||| | |||||||| || || || |-||||+||
Sbjct 942           TTTCATGCCGTCCCTGTGCATATATGGGACAGGCTTATGCTTTTTGGTGCGACCCTT-GA

Query 1019          TGACCAAGCCTTTTGCTGCTCC-CGTTTAATGACCTACCTTCGCGGCATTAGCTACAAGG
                    |||||| || |||||||| || - | ||+||||| ||||| || || || ||||| || |
Sbjct 1001          TGACCAGGCTTTTTGCTGTTCGAGGCTT-ATGACATACCTCCGTGGTATCAGCTATAAAG

Query 1078          TCACTGTTGGTACCCTTGTGGCTAATGAAGGCTGGAATGCCTCTGAGGACGCCCTCACAG
                    |||| |||||  | || || || |||||||||||||||||||| || |||||  | ||||
Sbjct 1060          TCACGGTTGGCGCTCTCGTCGCCAATGAAGGCTGGAATGCCTCCGAAGACGCATTGACAG

Query 1138          CTGTTATCACTGCCGCCTACCTTACCATTTGCCACCAGCGGTATCTCCGCACCCAGGCTA
                    |||| || || || || || ||||| || ||||| ||| |||| || ||||| || ||||
Sbjct 1120          CTGTGATTACCGCGGCGTATCTTACTATCTGCCATCAGAGGTACCTGCGCACGCAAGCTA

Query 1198          TATCCAAGGGGATGC-GTCG-TCTGGAACGGGAGCATGCCCAGAAGTTTATAACACGCCT
                    | || || || ||| -|  |-|   |   | +|+|||||||| |||||||||||||||||
Sbjct 1180          TTTCTAAAGGAATGAAGAGGTTGGAGCTTGA-A-CATGCCCAAAAGTTTATAACACGCCT

Query 1256          CTACAGCTGGCTCTTCGAGAAGTCCGGCCGTGATTACATCCCTGGCCGTCAG-TTGGAGT
                     || |||||||| || ||||||||||| |||||||| ||||||||||| |||-|| |+||
Sbjct 1238          TTATAGCTGGCTGTTTGAGAAGTCCGGTCGTGATTATATCCCTGGCCGCCAGCTTCG-GT

Query 1315          TCTACGCCCAGTGCAGGCGCTGGCTCTCCGCCGGCTTTCATCTTGATCCACGGGTGTTGG
                    | || ||||||||| | || ||| | || ||||| || || ||||| || || ||| | |
Sbjct 1297          TTTATGCCCAGTGCCGTCGGTGGTTGTCTGCCGGTTTCCACCTTGACCCTCGTGTGCTTG

Query 1375          TTTTTGACGAGTCGGCC-CCCTGCCATTGTAGGACCGCGATCCGTA--AGGCGCT-CTCA
                    | ||||| ||| | |+|-||||||| |||| | | |+| +|+| | --|||+|||-| ||
Sbjct 1357          TGTTTGATGAGGCAG-CTCCCTGCCGTTGTCGCAGC-CT-T-CTTCGCAGG-GCTGCCCA

Query 1430          -AAGTTTTGCTGCTTCATGAAG-TGGCTTGGTCAGGAGTGCACCTGCTTCCTTCAGCCTG
                    -||||| || || |||||| +|-||||| || ||||| || ||||| ||||| |||||| 
Sbjct 1412          CAAGTTCTGTTGTTTCATGC-GATGGCTGGGGCAGGATTGTACCTGTTTCCTCCAGCCTA

Query 1488          -CAGAA-GGCGCCGTCGGCGACCAGGGTCATGATAATGAAGCCTATG-A-----GG--G-
                    -|+|| -|| |   |+|| || |||||| |||| ||||| || | ||-|-----||--|-
Sbjct 1471          TC-GAGGGGAGGGTT-GGTGAGCAGGGTTATGACAATGAGGCATTTGAAGGGTCGGATGT

Query 1537          -G-TCCGA---TGTTGACC-CTGCTGAGTCCCGCCA----TT--AGTGACATA--TCTGG
                    -|-|||| --- |  | | -||+ ||||     || ----||--|+|++++  -- | +|
Sbjct 1529          CGATCCGGCCGAGGAGGCTACT-GTGAGCATTTCCGGGTCTTACA-T----CGTCACC-G

Query 1583          GTCCTATGTC-G-TCCCTGGCGCAC--TGC-C-CTCCAACCGCTCTACCAGGCCCT-CGA
                    |++|+|+|||-|-| +| | | | |--|+|- -| |  + +|| +|++++ +|| |-|||
Sbjct 1582          G--C-A-GTCAGCTA-CAGCCCCTCTAT-CAGGCGCTC-G-GCA-T----C-CCTTCCGA

Query 1634          TC-TCCCCGCT----GAGATTGTGGCTCGC-GCG---G--GCCGGCTGACCGCCACAGTA
                    ||-| |   | ---- ||   ++| ||| |-|| ---|--|  | |+++ ||+++++|++
Sbjct 1628          TCTTGCTGCCCGGGCCAGGCC--GCCTCACTGCTACTGTTGAGGTC---TCG-----G--

Query 1683          AAGGTC-TC--CCAGG--T-CGATG---GGCGG-ATCGATTGCGAG-ACCCT-TC--TTG
                    || || - |--||   -- -|++||---|    -|+  +||| |+ -|    - |--|| 
Sbjct 1675          AATGTGGACGGCCGTCTTACC--TGCAAGAGACCA-TC-TTGGG-CAATAAAAACTTTTT

Query 1729          GTAACAAAACCTTTCG-CA---CGT----C-----G-TT-CGTTGACGGGGC-G---GTC
                     +|||| ++|||||  - |---|| ----|-----|-| -||+ | ||| ||-|---|| 
Sbjct 1726          C-AACAG--CCTTTGCCGACGGCGCCCAGCTAGAGGCTAACG-GGCCGGAGCAGTATGTG

Query 1770          TTAGA--G-ACCAATTGGCC---CAG---A-----G-C-G--C-CACAATCTCTCCTTCG
                    ||++|--|-   | |  |||---|||---|-----|-|-|--|-|| ||++|||  +   
Sbjct 1782          TT--ATCGTTTGATTCAGCCAAACAGACTATGGCTGCCGGTCCGCATAA--TCTTA-GTT

Query 1810          ATGCCAG-TCAGAGCACTATGG-CCGCTGGCCCTTTCA--GTCTCACCTATGCCGCCTCT
                    |||||  - |++| |  +  ||-|    ||  | ++||--|||||  |  +|| |   ||
Sbjct 1837          ATGCCCTAAC--ACCTG-CGGGCCTTGAGGTACA--CATTGTCTCCGCGG-GCGG-GACT

Query 1866          GCAGCT-GGGCTGG-AGGT-G-CG-C-TATGTTG-CTGCC-GG-GCTTGACCA---TCG-
                    +++++|-  ++|+|-|++ - - |-|-| | || -|+| |-||-|+||| | |--- | -
Sbjct 1885          -----TGAT--T-GTA--AGACGGTCTTGTCTTCCC-GTCTGGTG-TTGCCGACCCCCTC

Query 1913          GG----CGGTT---T-T-TG----C----C--CCC-GGTGT---TTCACCCCGGTCA-GC
                     |----|||  ---|-|-||----|----|--|||- +| |---|||| + || |    +
Sbjct 1928          CGCTCCCGGGGAGGTGTCTGCCTTCTGTTCAGCCCTA-TATAGGTTCAA-TCGCTGCAT-

Query 1949          CCC-CGGCGA-GGTTACCGCCTTCCTGCTC---TGCCCTATACAGGTTTAACCGTGAGGC
                    || -||||+|-  +++|| | ||   | ||--- |   ||| |+++|| ||  ||+  + 
Sbjct 1985          CCAGCGGC-ATTC---CCTCATTGGGGGTCTGTGGTATTATCC---TTGAAGGGT-TA-A

Query 2003          CCA-GCGCCATT-CGCTG-A-------T--CGGT-A-A-CTTTATGG-TTCCAT-CCTGA
                    +  -|+ +++||-  |  - -------|--||| -|-|-||    | -| ||| -|||  
Sbjct 2034          -TTGG-T---TTGTTCCCACCGTTTTCTCCCGGCCATAGCTGGGAGTCTGCCAACCCTTT

Query 2044          -GGGAC-TC---ATTGGCCTCTTCGC-CCCGTTT-T-CGCC----CGGGCATGTTTGGGA
                    - |   -  --- ++ ++| |||  |-|||||  -|-  | ----|||||+|+|||+  |
Sbjct 2090          CTGCGGTGAGAGC--A--CCCTTTACACCCGTACCTGGTCGGTGTCGGGC-T-TTT-CTA

Query 2093          GTCGGCTAATCCATT-CTGTGGCGAGGAG-CAC--ACTTTA-CACCCGTACT--TGG-T-
                    ||+ |||  |||   - ||+ || | | |-| |--|+| ||-||++| | ||--|+|-|-
Sbjct 2143          GT-TGCTTCTCCCCAATTG-AGCCATGTGCCCCGGA-TCTACCA--CCTTCTACT-GATA

Query 2143          CGGAGGTTGATGCCGTCTCTAGT-CCAGCCCG-GCCTG-ACT-TAGGTTTTAT--GTCTG
                    |  |+++|+|+++|| ||  || -||| ++  - ++||-|| -|  |||   |--|++ |
Sbjct 2197          CTAA---T-A---CGCCTACAGCCCCAA--ATAT--TGTACCATTAGTTACTTCAG--AG

Query 2197          AG-CCTTCT--ATACCTAG----T--AGGGC-CGCCACGCC-TACCCTGGCGGCC--C--
                    + - |||| -- ++|| ||----|--|  | -||| +|+||- |++|||||    -- --
Sbjct 2243          -CAACTTCGCCC--CCCAGTTCTTGAACAGGTCGCG-C-CCTCA--CTGGCCTTTAGTTG

Query 2241          -CTCTACCCCCCCCTGCACC-GG---ACCCTTCCCCCCCTCCCTCT-GCCCCGGCGCTTG
                    -|  +++|| || |||  ||-| ---|++  +| ++++|+|||| |-|| +|++|+|+++
Sbjct 2296          GCAG---CCGCCGCTGGCCCGGCCTCA--GG-CT----C-CCCTGTGGCA-C--C-C---

Query 2296          CTGAGCCG-GCTTCTGGCGCTACCGCCGGG-G--CC-CCGGCCATAACTCACCAGACGG-
                    | ++|++|-||++|+ ||||+|++| | +|-|--||-|| |+++++++|+++|++  ||-
Sbjct 2337          CC--G--GTGC--C-AGCGC-A--GTCC-GTGACCCACCCG-------T---C--TGGGC

Query 2350          CCCGGCACCGCCGCCTGCTCT--TCACCTACCCGGATGGCTCTAAGGTAT-TCGCCGGCT
                    | |+||+|  | |   +||+|--|+||||| || || ||||| ||||| |-|+|| ||||
Sbjct 2374          CTC-GC-CGACGGTTA-CT-TCAT-ACCTATCCTGACGGCTCAAAGGTTTAT-GCTGGCT

Query 2407          CG--CTGTTCGAGTC-GACATGCACGTGGCTCGTTAACGCGTCTAATGTTGACCACCGCC
                    | --||+||+|||||-|| +|| || ||||| || || || |||||   || |||||| |
Sbjct 2428          CCCTCT-TT-GAGTCTGAG-TGTACCTGGCTGGTCAATGCATCTAACCCTGGCCACCGTC

Query 2464          CTGGCGGCGGGCTTTGCCATGCATTTTACCAAAGGTACCCCGCCTCCTTTGATGCTGCCT
                    ||||||| || ||||||||||| ||||||||  |||  || |  || |||||  | |+|+
Sbjct 2485          CTGGCGGTGGCCTTTGCCATGCGTTTTACCAGCGGTTTCCGGAGTCATTTGACCCCG-C-

Query 2524          CT--TTTGTGATG-C--GCGACGGCGC-G-GCCG-CGTACACACTAACCCCCCGGCCAAT
                    | --||| | |||-|-- ||++|| + -|-|++|-|+|| ||  ||||||| ||||| ||
Sbjct 2543          CGAGTTTATTATGTCTGACG--GGT-TTGCG--GCC-TATACTTTAACCCCACGGCCTAT

Query 2576          AATTCACGCTGTCGCCCCTGATTATAGGTTGGAACATAACCCAAAGAGGCTTGAGGCTGC
                     ||||| ||||| ||||| || ||  || | ||||||||||| |||||||||||||| ||
Sbjct 2597          TATTCATGCTGTTGCCCCCGACTACCGGGTCGAACATAACCCTAAGAGGCTTGAGGCCGC

Query 2636          TTATCGGGAAACTTGCTCCCGCCTCGGCACCGCTGCATACCCGCTCCTCGGGACCGGCAT
                     |||||||| || || ||||| | ||| || ||||| ||||| || |||||  | |||||
Sbjct 2657          CTATCGGGAGACGTGTTCCCGTCGCGGGACGGCTGCTTACCCCCTACTCGGCGCTGGCAT

Query 2696          ATACCAGGTGCC-GATCGGCCCCAGTTTTGACGCCTGGGAGCGGAACCACCGCCCCGGGG
                    |||  |||||||-| | |||  +|||||||| || |||||||| ||||| || |||||||
Sbjct 2717          ATATAAGGTGCCTGTTGGGCTT-AGTTTTGATGCTTGGGAGCGCAACCATCGGCCCGGGG

Query 2755          ATGAGTTGTACCTTCCTGAGCTTGCTGC--CAGATGGTTTGAGGCCAATA--GGCCGAC-
                    ||||| | |||||  ||||||  ||   --| ++||||||||| ||+|+|--|||| ||-
Sbjct 2776          ATGAGCTCTACCTGACTGAGCCAGCGATAGCC--TGGTTTGAGTCC-A-ACCGGCCTACA

Query 2810          CCGCCCGACTCTCACTATAACTGAGGATGTTGCACGGACAGCGAA-TCTGGC-CATCGAG
                    |  || |+|||||||||| ||||||||    ||||| || |||||-|+||||-|+| |||
Sbjct 2832          CTCCCTG-CTCTCACTATCACTGAGGACACGGCACGTACGGCGAACT-TGGCGC-TGGAG

Query 2868          CTTGACTCAGCCACAGATGTCGGCCGGGCCTGTGCCGGCTGTCGGG-TCACCCCCGGCGT
                    || ||||| ||||| || || |||||||| ||||| || ||||| |-| | || +|| ||
Sbjct 2889          CTGGACTCGGCCACCGAGGTTGGCCGGGCTTGTGCTGGTTGTCGCGTTGAGCCA-GGTGT

Query 2927          TGTTCAGTACCAGTTTACTGCAGGTGTGCCTGGATCCGGCAAGTCCCGCTCTATCACCCA
                     ||||| ||||||||||| || ||||| ||||| ||||||||||| || || |||   ||
Sbjct 2948          CGTTCACTACCAGTTTACGGCGGGTGTCCCTGGCTCCGGCAAGTCTCGATCGATCCAGCA

Query 2987          AGCCGATGTGGACGTTGTCGTGGTCCCGACGCGTGAGTTGCGTAATGCCTGGCGCCGTCG
                    || ||| ||||| || || ||||| ||||| || ||  |||||||  | |||||||| ||
Sbjct 3008          AGGCGAGGTGGATGTGGTGGTGGTACCGACCCGCGAACTGCGTAACTCGTGGCGCCGCCG

Query 3047          CGGCTTTGCTGCTTTTACCCCGCATACTGCCGCCAGAGTCA-CCCAGGGGCGCCGGGTTG
                    ||| || || ||||  || || || ||||| ||| | || |-||  || +||  |||| |
Sbjct 3068          CGGGTTCGCAGCTTACACACCCCACACTGCAGCCCGCGTTACCCGTGGC-CGTAGGGTCG

Query 3106          TCATTGATGAGGCTCCATCCC-TCCCCCCTCA-CCTGCTGCTGCTCCACATGCAGCGGGC
                    | || || |||||||| || |-||| || +||- +| || ||||| || |||||||||||
Sbjct 3127          TTATCGACGAGGCTCCGTCACTTCCACCA-CATT-TACTTCTGCTGCATATGCAGCGGGC

Query 3164          CGCCACCGTCCACCTTCTTGGCGACCCGAACCAGATCCCAGCCATCGACTTTGAGCACGC
                    | |  | ||||| || ||||| ||||| || |||||||| ||||| ||||||||||||||
Sbjct 3185          CTCGTCGGTCCATCTCCTTGGTGACCCTAATCAGATCCCTGCCATTGACTTTGAGCACGC

Query 3224          TGGGCTCGTCCCCGCCATCAGGCCCGA-CTTAGG-CCCCACCTCCTGGTGGCATGTTACC
                     || || ||||| || ||  |||| ||-|||+| -|| +||    ||||||||  |||| 
Sbjct 3245          CGGCCTTGTCCCGGCAATTCGGCCTGAGCTT-GTTCCA-ACAAAGTGGTGGCACCTTACT

Query 3282          CATCGCTGGCCTGCGGATGTATGCGAGCTCATCCGTGGTGCATACCCCATGATCCAGACC
                    ||| | || || || || || || ||| | ||||| ||||| ||||| | ||||||||| 
Sbjct 3303          CATAGATGTCCGGCAGACGTCTGTGAGTTAATCCGCGGTGCGTACCCAAAGATCCAGACT

Query 3342          ACTAGCCGGGTTCTCCGTTCGTTGTTCTGGGGTGAGCCTGCCGTCGGGCAGAAACTAGTG
                     ||||||| || ||||| ||  |||| ||||| |||||  | || || ||||| || || 
Sbjct 3363          GCTAGCCGTGTCCTCCGCTCCCTGTTTTGGGGGGAGCCCCCTGTTGGCCAGAAGCTTGTA

Query 3402          TTCACCCAGGCGGCCAAGCCCGCCAACCCCGGCT-CAGTGACGGTCCACGAGGCGCAGGG
                    ||||| |||||||| ||| |||| || || ||  - |+| || ||||| ||||| || ||
Sbjct 3423          TTCACTCAGGCGGCGAAGGCCGCTAATCCTGGTGCGA-TTACAGTCCATGAGGCTCAAGG

Query 3461          CGCTACC-TACACGGAGACCACTATTATTGCCACAGCAGATGCCCGGGGCCTTATTCAGT
                     || || -|+||| |||||||||||||||||||| || |||||||| || || |||||||
Sbjct 3482          TGCCACATT-CACTGAGACCACTATTATTGCCACGGCGGATGCCCGCGGGCTGATTCAGT

Query 3520          CGTCTCGGGCTCATGCCATTGTTGCTCTGACGCGCCACACTGAGAAGTGCGTCATCATTG
                    | ||| | || || || || || || || || |||||||| |||||||| ||  |  | |
Sbjct 3541          CTTCTAGAGCCCACGCAATCGTGGCCCTAACCCGCCACACAGAGAAGTGTGTGGTTGTCG

Query 3580          ACGCACCAGGC-CTGCTTCGCGAGGTGGGCATCTCCGATGCAATCGTTAATAACTTTTTC
                    ||||+|| || -|| || || || || ||||| || ||||| || || |||||||| || 
Sbjct 3601          ACGC-CCCGGGGCTCCTCCGTGAAGTCGGCATTTCTGATGCTATTGTAAATAACTTCTTT

Query 3639          CTCGCTGGTGGCGAAATTGGTCACCAGCGCCCATCAGTTATTCCCCGTGGCAACCCTG-A
                    ||  |||||||  |||| || || || ||||||||||| || || ||||||+||  | -|
Sbjct 3660          CTTTCTGGTGGTCAAATCGGCCAACATCGCCCATCAGTCATACCACGTGGC-ACTGTCAA

Query 3698          C-GCCAATGTTGACACCCTGGCTGCCTTCCCGCCGTCTTGCCAGATTAGTGCCTTCCATC
                    |-| +||||| |||||  ||| ||| || ||||| || |||||| ||||||| | ||| |
Sbjct 3719          CTGT-AATGTCGACACGTTGGATGCATTTCCGCCCTCCTGCCAGTTTAGTGCTTACCACC

Query 3757          AGTTGGCTGAGGAGCTTGGCCACAGACCTGTCCCTGTTGCAGCTGTTCTACCACCCTGCC
                    || |||| |||||||| |||||  |||| | |||  |||| || || || || || ||||
Sbjct 3778          AGCTGGCAGAGGAGCTCGGCCATCGACCGGCCCCAATTGCTGCCGTCCTGCCGCCTTGCC

Query 3817          CCGAGCTCGAACAGGGCCTTCTCTACCTGCCCCAGGAGCTCACCACCT-GTGATAGTGTC
                    | |||||||| |||||| | || ||  |||| |||||| | || || |-|+|| ||||| 
Sbjct 3838          CGGAGCTCGAGCAGGGCTTACTTTATATGCCTCAGGAGTTGACTACGTCG-GACAGTGTG

Query 3876          GTAACATTTGAATTAACAGACATTGTGCACTGCCGCATGGCCGCCCCGAGCCAGCGCAAG
                     | | ||| ||  | ||||| || ||||||||||| ||||| || || || |||||||||
Sbjct 3897          CTTATATTCGAGCTTACAGATATAGTGCACTGCCGTATGGCGGCGCCCAGTCAGCGCAAG

Query 3936          GCCGTGCTGTCCACACTCGTGGGCCGCTACGGCGGTCGCACAAAGCTCTACAATGCTTCC
                    || ||  |||| || || || ||| | |||||| | ||||| || || ||| | ||| ||
Sbjct 3957          GCAGTTTTGTCAACTCTTGTCGGCAGGTACGGCCGCCGCACGAAACTGTACGAGGCTGCC

Query 3996          CACT-CTGATGTTCGCGACTCTCTCGCCCGTTT-TATCCCGGCCATTGGCCCCGTAC-AG
                    ||+|-| ||||||||||  |||||    | |||-  ||| |  |+|| |+|||+|| -||
Sbjct 4017          CA-TGCAGATGTTCGCGGGTCTCTGAATCATTTCATTCCTGAGC-TTAG-CCC-TATTAG

Query 4052          -GTTACAACTTGTGAAATTGTACGAGCTAGTGGAGGCCATGGTCGAGAAGGGCCAGGATG
                    -||||| || || |+|  | || ||||| || ||||| ||||| ||||| || |||||||
Sbjct 4073          AGTTACTACCTGCG-AGCTCTATGAGCTCGTCGAGGCTATGGTGGAGAAAGGTCAGGATG

Query 4111          GCTCCGCCGTCCTTGAGCTTGATCTTTGCAACCGTGACGTGTCCAGGATCACCTTCTTCC
                    |||| || || || |||||||| || || | |||||| |||||  |||| || |||||||
Sbjct 4132          GCTCGGCGGTTCTGGAGCTTGACCTGTGTAGCCGTGATGTGTCTCGGATAACATTCTTCC

Query 4171          AGAAAGATTGTAACAAGTTCACCACAGGTGAGACCATTGCCCATGGTAAAGTGGGCCAGG
                    | || || || |||||||| |||||||||||||| || || ||||| ||||| || ||||
Sbjct 4192          AAAAGGACTGCAACAAGTTTACCACAGGTGAGACAATAGCACATGGCAAAGTTGGGCAGG

Query 4231          GCATCTCGGCCTGGAGCAAGACCTTCTGCGCCCTCTTTGGCCCTTGGTTCCGCGCTATTG
                    | || || || ||||| || ||||| || ||| | |||||||||||||| || |||||||
Sbjct 4252          GGATATCCGCGTGGAGTAAAACCTTTTGTGCCTTGTTTGGCCCTTGGTTTCGTGCTATTG

Query 4291          AGAAGGCTATTCTGGCCCTGC-T-C-CCTCAGGGTGTGTTTTACGGTGATGCCTTTGATG
                    ||||||  || |||||  |||-|-|-||| | +|| |  ++|||||||| || | ||| |
Sbjct 4312          AGAAGGAAATCCTGGCGGTGCTTGCACCTAAT-GTTTTC--TACGGTGACGCATATGAGG

Query 4348          ACACCGT-CTTCTCGGCGGCTGTGGC-CGCA-GCGCAAAGGCATCCATGGTGTTTGAGAA
                    |||| ||-||   |+|| ||||| ||- |  - |   |  |++|++| ||| ||||| ||
Sbjct 4369          ACACAGTCCTAGCC-GCCGCTGTTGCAGGAGCCCCTGATTG--T--AAGGTTTTTGAAAA

Query 4403          TGACTTTTCTGAGTTTGACTCCACCCAGAATAACTTTTCTCT-GGGTCTAGAGTGT-GCT
                    ||| ||||| ||||||||   ||| || || ||||| || ||-|| |  +||||||-  +
Sbjct 4424          TGATTTTTCCGAGTTTGATAGCACTCAAAACAACTTCTCGCTCGGATTG-GAGTGTATA-

Query 4461          ATTATGGAGGAGTGTGGGATGCCGCAGTGGCTCATCCGCCTGTATCACCTTATAAGGTCT
                    ||||||||||||||||| |||||||||||| | ||||| || ||||| ||| |  | |||
Sbjct 4482          ATTATGGAGGAGTGTGGTATGCCGCAGTGGATGATCCGGCTTTATCATCTTGTCCGCTCT

Query 4521          GCGTGGATCTTGCAGGCCCCGAAGGAGTCTCTGCGAGGGTTTTGGAAGAAACACTCCGGT
                    || ||| || | || |||||||| || ||||| || ||||| |||||||||||||| || 
Sbjct 4542          GCCTGGGTCCTCCAAGCCCCGAAAGAATCTCTACGGGGGTTCTGGAAGAAACACTCTGGC

Query 4581          GAGCCCGGCACTCTTCTATGGAATACTGTCTGGAATATGGCCGTTAT-TACCCACTGTTA
                    |||||||| || || || ||||||||||||||||| ||||| || ||- +| || || ||
Sbjct 4602          GAGCCCGGTACCCTGCTGTGGAATACTGTCTGGAACATGGCAGTCATAG-CACATTGCTA

Query 4640          TGACTTCCGCGA--TT-TTCAGG-TGGCTGCCTTTAAAGGTGATGATTC-GATAGTGCTT
                     || ||||| ||--| - +++||-|+|| || || ||||| ||||| ||-| |+|| || 
Sbjct 4661          CGAGTTCCGTGACCTGAG---GGTT-GCGGCGTTCAAAGGGGATGACTCTGTT-GTACTC

Query 4695          TGCAGTGAGTATCGTCAGAGTCCAGGA-GCTGCTGTC--CTGATCGCCGGCTGTGGCTTG
                    ||||| || ||||| |||||+||  ||-|| || | |-- ++|||||||| |||||  ||
Sbjct 4716          TGCAGCGATTATCGGCAGAG-CCGTGATGCGGCCGCCTTA--ATCGCCGGTTGTGGGCTG

Query 4752          AAG-TTGAAGGTAGA-TTTCCG-CCCGATCGGTTTGTATGCAGGTGTTGTGGTGGCCCCC
                    |||-|| |||  +||-|||  |-|   +| || ||+||||| |||||||| |||||||| 
Sbjct 4773          AAGCTTAAAGTG-GATTTTAGGCCTAT-TGGGCTT-TATGCTGGTGTTGTTGTGGCCCCG

Query 4809          GGCCTTGGCGCGCTCCCTGATGTTGTGCGCTTCGC----CGGCCGGCTTACCGAGAAGAA
                    || || ||  | || |||||||||||  | || ||----|||| ++|| + +||||||||
Sbjct 4830          GGTCTCGGGACCCTTCCTGATGTTGTCAGGTTTGCTGGACGGCT--CTC-A-GAGAAGAA

Query 4865          TTGGGGCCCTGGCCCT-GAGCGGGCGGAGCAGCTCCGCCTCGCTGTTAGTGATTTCCTCC
                     ||||| |||||| +|-|||||||| |||||||| || || |||||  |||||||||| |
Sbjct 4886          CTGGGGGCCTGGCT-TGGAGCGGGCAGAGCAGCTGCGGCTGGCTGTATGTGATTTCCTGC

Query 4924          GCAAGCTCACGAATGTAGCTCAGATGTGTGTGGATGTTGTTTCCCGTGTTTATGGGGTTT
                    | ||| | |||||||| || ||| | ||||||||||||||||| |  |||||||| ||  
Sbjct 4945          GAAAGTTAACGAATGTGGCCCAGGTATGTGTGGATGTTGTTTCGCAAGTTTATGGTGTCA

Query 4984          CCCCTGGACTCGTTCATAACCTGATTGGCATGCTACAGGCTGTTGCTGATGGCAAGGCAC
                     ||||||  | || |||||||||||||| ||||| ||  |  | || ||||||||||| |
Sbjct 5005          GCCCTGGTTTAGTACATAACCTGATTGGGATGCTCCAAACCATCGCCGATGGCAAGGCGC

Query 5044          ATTTCACTGAGTCAGTAAAACCAGTGCTCGACTTGACAAATTCAATCTTGTG-TCGGGTG
                    ||||||||||  |||| ||||| || || ||||| || || || ||| | + -|||| ||
Sbjct 5065          ATTTCACTGAAACAGTCAAACCGGTCCTAGACTTAACTAACTCTATCATA-CATCGGATG

Query 5103          GAATGAATAACATG-TCTTTTGCTGCGCCCATGGGTTCGCGACCATGCGCCCTCGGCCTA
                    ||||||||||||||-|||||||||  |  |||||    || ||||||||| ||||| || 
Sbjct 5124          GAATGAATAACATGTTCTTTTGCTCTGTGCATGGAGATGCCACCATGCGCTCTCGGGCTC

Query 5162          TTTTGTTGCTGCTCCTCATGTTTTTGCCTATGCTGCCCGCGCCACCGCCCGGTCAGCCGT
                    ||||||| ||||||||| || || ||||||||||||||||||||||| ||||||||||||
Sbjct 5184          TTTTGTTTCTGCTCCTCGTGCTTCTGCCTATGCTGCCCGCGCCACCGGCCGGTCAGCCGT

Query 5222          CTGGCCGCCGTCGTGGGCGGCGCAGCGGCGGTTCCGGCGGTGGTTTCTGGGGTGACCGGG
                    ||||||| || || ||||||||||||||| || |||||||||||||||||||||||||||
Sbjct 5244          CTGGCCGTCGCCGCGGGCGGCGCAGCGGCAGTACCGGCGGTGGTTTCTGGGGTGACCGGG

Query 5282          TTGATTCTCAGCCCTTCGCAATCCCCTATATTCATCCAACCAACCCCTTCGC-CCCCGAT
                    |||||||||||||||||||  |||||||||||||||||||||||||||||||- |+ ||+
Sbjct 5304          TTGATTCTCAGCCCTTCGCCCTCCCCTATATTCATCCAACCAACCCCTTCGCATC-TGA-

Query 5341          G-T-C-ACCGCTGCGGCCGGGGCTGGACCTCGTGTTCGCCAACCCGCCCGACCACTCGGC
                     -|-|-| |+|+|| |||||||||||| ||||   ||| || || ||||| |||||||||
Sbjct 5362          CATTCCAAC-C-GCCGCCGGGGCTGGAGCTCGCCCTCGGCAGCCAGCCCGCCCACTCGGC

Query 5398          TCCGCTTGGCGTGACCAGGCCCAGCGCCCCGCCGTTGCCTCACGTCGTAGACCTACCACA
                    ||||||||||| || ||  ||||||||||||||| | || | |||||| || || || ||
Sbjct 5420          TCCGCTTGGCGCGATCAATCCCAGCGCCCCGCCGCTCCCGCCCGTCGTCGATCTGCCCCA

Query 5458          GCTGGGGCCGCGCCGCTAACCGCGGTCGCTCCGGCCCATGACAC-CCCGCCAGTGCCTGA
                    ||||||||  ||||| | || || || || ||||||| ||||||- ||+|| || |||||
Sbjct 5480          GCTGGGGCTTCGCCGTTGACGGCTGTAGCCCCGGCCCCTGACACTGCC-CCGGTCCCTGA

Query 5517          TGTCGACTCCCGCGGCGCCATCTTGCGCCGGCAGTATAA-CCTATCAACATCTCCCCTTA
                    ||| ||||| || || ||||| |||||||| ||||||||- +| || ||||| || ||||
Sbjct 5539          TGTTGACTCTCGTGGTGCCATATTGCGCCGCCAGTATAATT-TGTCCACATCCCCACTTA

Query 5576          CCTCTTCCGTGGCCACCGGCACTAACCTGGTTCTTTATGCCGCCCCTCTTAGTCCGCT-T
                    ||||| || | ||||| || ||||| || || || ||||| || || || ||||| ||- 
Sbjct 5598          CCTCTACCATTGCCACTGGTACTAATCTTGTGCTGTATGCTGCTCCGCTGAGTCCTCTGC

Query 5635          TTACCCCTTCAGGACGGCACCAATACCCATATAATGGCCACGGAAGCTTCTAATTATGCC
                    || |+ ||||| || || || || || ||||| |||||||| || ||||||||||| |||
Sbjct 5658          TTCC-GCTTCAAGATGGGACTAACACGCATATTATGGCCACTGAGGCTTCTAATTACGCC

Query 5695          CAGTACCGGGTTGCCCGTGCCACAATCCGTTACCGCCCGCTGGTCCCCAATGCTGTCGGC
                    ||||| || |||| ||||||||| || || ||||||||| | || || ||||| ||||||
Sbjct 5717          CAGTATCGTGTTGTCCGTGCCACCATTCGGTACCGCCCGTTAGTGCCGAATGCCGTCGGC

Query 5755          GGTTACGCCATCTCCATCTCATTCTGGCCACAGACCACCACCACCCCGACGTCCGTTGAT
                    || || || || || || || |||||||| ||||| || || ||||| ||||| ||||||
Sbjct 5777          GGCTATGCTATATCTATTTCTTTCTGGCCCCAGACAACGACTACCCCAACGTCTGTTGAT

Query 5815          ATGAATTCAATAACCTCGACGGATGTTCGTATTTTAGTCCAGCCCGGCATAGCCTCTGAG
                    |||||||| || || || || |||||||| ||| | ||||||||||| ||||||||||| 
Sbjct 5837          ATGAATTCCATCACTTCTACCGATGTTCGGATTCTTGTCCAGCCCGGTATAGCCTCTGAA

Query 5875          CTTGTGATCCCAAGTGAGCGCCTACACTATCGTAACCAAGGCTGGCGCTCCGTCGAGACC
                    ||||||||||| ||||||||||||||||| |||||||| || |||||||| || ||||||
Sbjct 5897          CTTGTGATCCCTAGTGAGCGCCTACACTACCGTAACCAGGGTTGGCGCTCGGTTGAGACC

Query 5935          TCTGGGGTGGCTGAGGAGGAGGCTACCTCTGGTCTTGTTATGCTTTGCATACATGGCTCA
                    ||||| || |||||||||||||| || || || ||||| ||||| ||||| || || |||
Sbjct 5957          TCTGGTGTTGCTGAGGAGGAGGCGACTTCCGGCCTTGTCATGCTCTGCATCCACGGTTCA

Query 5995          C-T-CGTAAATTCCTATACTAATACACCCTATACCGGTGCCCTCGGGCTGTTGGACTTTG
                    |-|- |+||+ || || ||||| |||||||||||||| |||||||| ||| | || ||||
Sbjct 6017          CCTGTG-AA-CTCTTACACTAACACACCCTATACCGGGGCCCTCGGCCTGCTCGATTTTG

Query 6053          CCCTTGAGCTTGAGTTTCGCAACCTTACCCCC-GGTAACACCAATACGCGGGTCTCCCGT
                    | || |||||||||||||| ||+ ||| | ||-||||| || || ||||| |||||||||
Sbjct 6075          CGCTCGAGCTTGAGTTTCGTAA-TTTAACACCTGGTAATACGAACACGCGTGTCTCCCGT

Query 6112          TATTCCAGCACTGCTCGCCACCGCCTTCGTCGCGGTGCGGAC-GGGACTG-C-C-GAGCT
                    ||||| || | ||| || ||| ++ + |  ||| |||+|| |-|++|+||-|-|-|++||
Sbjct 6134          TATTCGAGTAGTGCACGTCACA--A-GCTACGCCGTG-GGCCTG--A-TGGCACCG--CT

Query 6168          CA--CCACCACGGCTGCT---ACCCGCTTTATGAAGGACCTCTA-TTTTACTAGTACTAA
                     |--  || ||| |||||---|| || || ||||| |||||+| - |||||| | || ||
Sbjct 6185          GAATTGACTACGACTGCTGCTACACGTTTCATGAAAGACCT-TCACTTTACTGGGACCAA

Query 6222          TGGTGTCGGTGA-GATCGGCCGCGGGATAGCCCTCACCCTGTTCAACCTTGCTGACACTC
                     ||||| |||||-|+| ||||| || ||||| || |||||||| || ||||||||||| |
Sbjct 6244          CGGTGTTGGTGAAG-TAGGCCGTGGTATAGCTCTAACCCTGTTTAATCTTGCTGACACGC

Query 6281          TGCTTGGCGGCCTGCCGACAGAATTGATTTCGTCGGCTGGTGGCCAGCTGTTCTACTCCC
                    | || || || || ||||||||||||||||||||||| ||||| |||||||| ||||| |
Sbjct 6303          TTCTCGGTGGGCTTCCGACAGAATTGATTTCGTCGGCCGGTGGTCAGCTGTTTTACTCTC

Query 6341          GTCCCGTTGTCTCAGCCAATGGCGAGCCGACTGTTAAGTTGT-ATACATCTGTAGAGAAT
                    | ||||| |||||||||||||||||||||||||| ||+   |-| || || || ||||||
Sbjct 6363          GCCCCGTCGTCTCAGCCAATGGCGAGCCGACTGTGAA-ACTTTACACTTCAGTTGAGAAT

Query 6400          GCTCAGCAGGATAAGGGTATTGCAATCCCGCATGACATTGACCTCGGAGAATCTCGTGTG
                    || |||||||||||||| || || || |||||||| || || || || || || || || 
Sbjct 6422          GCCCAGCAGGATAAGGGAATAGCTATACCGCATGATATCGATCTTGGTGAGTCCCGAGTT

Query 6460          GTTATTCAGGATTATGATAACCAACATGAACAAGATCGGCCGACGCCTTCTCCAGC-CCC
                    |||||||||||||||||||| || ||||| || || || || || ||||| || ||-|||
Sbjct 6482          GTTATTCAGGATTATGATAATCAGCATGAGCAGGACCGTCCTACCCCTTCGCCCGCTCCC

Query 6519          ATCGCGCCCTTTCTCTGTCCTTCGAGCTAATGATGTGCTTTGGCTCTCTCTCACCGCTGC
                    +|| || ||||||||||| || || ||||||||||||||||||||||| || || |||||
Sbjct 6542          -TCTCGTCCTTTCTCTGTTCTCCGTGCTAATGATGTGCTTTGGCTCTCACTTACAGCTGC

Query 6579          CGAGTATGACCAGTCCACTTATGGCTCTTCGACTGGCC-CAGT-T-TATGTTTCTGACTC
                     |||||||| ||| |||||||||| || || ||+  + -|+ |-|-||||| |||||| |
Sbjct 6601          TGAGTATGATCAGACCACTTATGGTTCCTCTAC-AA-ATC-CTATGTATGTCTCTGACAC

Query 6636          TGTGACCTTGGTTAATGTTGCGACCGGCGCGCAGGCCG-TTGCC-CGGTCGCTCGATTGG
                    ||| || || ||||| || || ||||| || ||||+ |-||+ |-|| || || || |||
Sbjct 6658          TGTTACATTTGTTAACGTCGCTACCGGTGCCCAGG-GGGTT-TCTCGCTCCCTGGACTGG

Query 6694          ACCAAGGTCACACTTG-ACGGTCGCCCCCTCTCCACCATCCAGCAGTACTCGAAGACCTT
                     | ||||| ||+||||-| || ||||| ||    || ||||||||||| || ||||| ||
Sbjct 6716          TCTAAGGTTAC-CTTGGATGGGCGCCCGCTTATGACTATCCAGCAGTATTCTAAGACTTT

Query 6753          CTTTGTCCTGCCGCTCCGCGGTAAGCTCTCTTTCTGGGAGGCAGGCACAACTAAAGCCGG
                    ||||||  |||| || || || || || || |||||||| || || || || || || ||
Sbjct 6775          CTTTGTTTTGCCCCTTCGTGGCAAACTTTCCTTCTGGGAAGCTGGTACTACCAAGGCTGG

Query 6813          GTACCCTTATAATTATAACACCACTGCTAGCGACCAACTGCTTG-TCGAGAATGCCGCCG
                     ||||| ||||| ||||| || |||||||| |||||+    |||-|||||||||| ||||
Sbjct 6835          CTACCCCTATAACTATAATACTACTGCTAGTGACCA-GATTTTGATCGAGAATGCAGCCG

Query 6872          GGC-ACCGGGTCGCTATTTCCACTTACACCACTAGCCTGGGTGCTGGTCCCGTCTCCATT
                    |+|-| || ||   ||| || |||||||| ||||  || ||  |||| || || || |||
Sbjct 6894          G-CCATCGTGTTTGTATCTCGACTTACACTACTAATCTTGGATCTGGCCCTGTTTCTATT

Query 6931          TCTGCGGTTGCCGTTTTAGCC-CCC-C---ACTCTGCGCTAGCATTGCTT-GAGGATACC
                    ||||| ||||++||++ + ||-| |-|---| |||||| ||||+|   ||-||||| || 
Sbjct 6953          TCTGCTGTTG--GT--G-TCCTCGCACCTCATTCTGCGTTAGC-TGCATTAGAGGACACT

Query 6985          TTGGACTACCCTGCCCGCGCCCATACTTTTGATGATTTCTGCCCAGAGTGCCGCCCCCTT
                     | ||||| ||||| || || |||||||||||||||||||| |||||||||||  | |||
Sbjct 7007          GTTGACTATCCTGCACGTGCTCATACTTTTGATGATTTCTGTCCAGAGTGCCGTGCGCTT

Query 7045          GGCCTTCAGGGCTGCGCTTTCCAGTCTACTGTCGCTGAGCTTCAGCGCCTTAAGATGAAG
                    ||||| |||||||| ||||| || || ||||| |||||| | ||||| ||||| ||||||
Sbjct 7067          GGCCTCCAGGGCTGTGCTTTTCAATCAACTGTTGCTGAGTTACAGCGTCTTAAAATGAAG

Query 7105          GTGGGTAAAACTCGGGAGT-TGTAG-TTTATTTGCTTGTGCC---CCCCTTC-TTTCTGT
                    ||||||||||| |||||||-|+|+|-||||||++|||+++||---  |||||-|||+ ||
Sbjct 7127          GTGGGTAAAACCCGGGAGTAT-T-GATTTATT--CTT---CCTTGTGCCTTCCTTT-AGT

Query 7159          TGCTTATTTCTCATTTCTG
                    |++||++ |||+ ||| | 
Sbjct 7179          T--TT--GTCT-TTTTATT
