# Supplementary material for: Pairwise Heuristic Sequence Alignment Algorithm Based on Deep Reinforcement Learning
Source: IEEE Open J Eng Med Biol. 2021 Jan 29;2:36–43. doi: 10.1109/OJEMB.2021.3055424 (PMC8901008; doi:10.1109/OJEMB.2021.3055424)
Supplement: Three supplementary materials are attached to the submitted manuscript. First, we offer the detailed process of the DQNalign in Supplementary material S1. Then, the additional figures and tables are listed in the Supplementary material S2. Finally, the alignment results of the DQNalign are attached  [file ojemb-3055424-mm.zip › OJEMB-3055424-MM/10022021082020_DQNalignOJEMB20210126SupplementaryS3/Supplementary S3/HEV_DDDQN/result20200712173946_0_5.txt]

DQNalign Project v1.0
Pairwise alignment algorithm with deep reinforcement learning based heuristic alignment agent
Sequence 1 : HEV_0, length : 7207
Sequence 2 : HEV_5, length : 7206

Alignment results:
Exact matches: 6974
Gaps: 3

Query 0             AGGCAGACCACATATGTGGTCGATGCCATGGAGGCCCATCAGTTTATTAAGGCTCCTGGC
                    ||||||||||||||||||||||||||||||||||||||||||||||| ||||||||||||
Sbjct 0             AGGCAGACCACATATGTGGTCGATGCCATGGAGGCCCATCAGTTTATCAAGGCTCCTGGC

Query 60            ATCACTACTGCTATTGAGCAGGCTGCTCTAGCAGCGGCCAACTCTGCCCTGGCGAATGCT
                    |||||||||||||||||||||||||||||||||||||||||||||| ||||||| |||||
Sbjct 60            ATCACTACTGCTATTGAGCAGGCTGCTCTAGCAGCGGCCAACTCTGTCCTGGCGGATGCT

Query 120           GTGGTAGTTAGGCCTTTTCTCTCTCACCAGCAGATTGAGATCCTCATTAACCTAATGCAA
                    ||||||||||||||||||||||||||||||||||||||||||||||||||||||||||||
Sbjct 120           GTGGTAGTTAGGCCTTTTCTCTCTCACCAGCAGATTGAGATCCTCATTAACCTAATGCAA

Query 180           CCTCGCCAGCTTGTTTTCCGCCCCGAGGTTTTCTGGAATCATCCCATCCAGCGTGTCATC
                    ||||||||||||||||| |||||||||||||||||||||||||| |||||||||||||||
Sbjct 180           CCTCGCCAGCTTGTTTTTCGCCCCGAGGTTTTCTGGAATCATCCTATCCAGCGTGTCATC

Query 240           CATAACGAGCTGGAGCTTTACTGCCGCGCCCGCTCCGGCCGCTGTCTTGAAATTGGCGCC
                    ||||||||||||||||||||||||||||||||||||||||| ||||||||||||||||||
Sbjct 240           CATAACGAGCTGGAGCTTTACTGCCGCGCCCGCTCCGGCCGTTGTCTTGAAATTGGCGCC

Query 300           CATCCCCGCTCAATAAATGATAATCCTAATGTGGTCCACCGCTGCTTCCTCCGCCCTGTT
                    |||||||||||||||||||||||||||||||||||||||| ||||||||||||||| || 
Sbjct 300           CATCCCCGCTCAATAAATGATAATCCTAATGTGGTCCACCACTGCTTCCTCCGCCCAGTC

Query 360           GGGCGTGATGTTCAGCGCTGGTATACTGCTCCCACTCGCGGGCCGGCTGCTAATTGCCGG
                    ||||||||||||||||||||||| ||||||||||||||||||||||||||||||||||||
Sbjct 360           GGGCGTGATGTTCAGCGCTGGTACACTGCTCCCACTCGCGGGCCGGCTGCTAATTGCCGG

Query 420           CGTTCCGCGCTGCGCGGGCTTCCCGCTGCTGACCGCACTTACTGCCTCGACGGGTTTTCT
                    |||||||||||||| |||||||| ||||||||||||||||||||| ||||||||||||||
Sbjct 420           CGTTCCGCGCTGCGTGGGCTTCCTGCTGCTGACCGCACTTACTGCTTCGACGGGTTTTCT

Query 480           GGCTGTAACTTTCCCGCCGAGACTGGCATCGCCCTCTACTCCCTTCATGATATGTCACCA
                    ||||| || |||||||||||||| |||||||||||||||||||| |||||||||||||||
Sbjct 480           GGCTGCAATTTTCCCGCCGAGACGGGCATCGCCCTCTACTCCCTCCATGATATGTCACCA

Query 540           TCTGATGTCGCCGAGGCCATGTTCCGCCATGGTATGACGCGGCTCTATGCCGCCCTCCAT
                    ||||||| |||||||||||||||||||||||||||||||||||| ||||| |||||||||
Sbjct 540           TCTGATGCCGCCGAGGCCATGTTCCGCCATGGTATGACGCGGCTTTATGCTGCCCTCCAT

Query 600           CTTCCGCCTGAGGTCCTGCTGCCCCCTGGCACATATCGCACCGCATCGTATTTGCTAATT
                    ||||||||||||||| |||||||||||||||||||||||||||||||||||||||| |||
Sbjct 600           CTTCCGCCTGAGGTCTTGCTGCCCCCTGGCACATATCGCACCGCATCGTATTTGCTGATT

Query 660           CATGACGGTAGGCGCGTTGTGGTGACGTATGAGGGTGATACTAGTGCTGGTTACAACCAC
                    |||||||| |||||||||||||||||||||||||||||||||||||||||||| ||||||
Sbjct 660           CATGACGGCAGGCGCGTTGTGGTGACGTATGAGGGTGATACTAGTGCTGGTTATAACCAC

Query 720           GATGTCTCCAACTTGCGCTCCTGGATTAGAACCACCAAGGTTACCGGAGACCATCCCCTC
                    |||||||||||| ||||||||||||||||||||||||||||||| || ||||||||||||
Sbjct 720           GATGTCTCCAACCTGCGCTCCTGGATTAGAACCACCAAGGTTACTGGGGACCATCCCCTC

Query 780           GTTATCGAGCGGGTTAGGGCCATTGGCTGCCACTTTGTTCTCTTGCTCACGGCAGCCCCG
                    |||||||||||||| |||||||||||||||||||| ||||||||||||||||| ||||||
Sbjct 780           GTTATCGAGCGGGTCAGGGCCATTGGCTGCCACTTCGTTCTCTTGCTCACGGCGGCCCCG

Query 840           GAGCCATCACCTATGCCTTATGTTCCTTACCCCCGGTCTACCGAGGTCTATGTCCGATCG
                    ||||||||||||||||||||||| ||||||||||||||||||||||||||||||||||||
Sbjct 840           GAGCCATCACCTATGCCTTATGTCCCTTACCCCCGGTCTACCGAGGTCTATGTCCGATCG

Query 900           ATCTTCGGCCCGGGTGGCACCCCTTCCTTATTCCCAACCTCATGCTCCACTAAGTCGACC
                    ||||||||||||||||| ||||||||||||||||||||||||||||||||||||||||||
Sbjct 900           ATCTTCGGCCCGGGTGGTACCCCTTCCTTATTCCCAACCTCATGCTCCACTAAGTCGACC

Query 960           TTCCATGCTGTCCCTGCCCATATTTGGGACCGTCTTATGCTGTTCGGGGCCACCTTGGAT
                    ||||| ||||||||||||||||||||||||||||| ||||||||||||||||||||||||
Sbjct 960           TTCCACGCTGTCCCTGCCCATATTTGGGACCGTCTAATGCTGTTCGGGGCCACCTTGGAT

Query 1020          GACCAAGCCTTTTGCTGCTCCCGTTTAATGACCTACCTTCGCGGCATTAGCTACAAGGTC
                    |||||||||||||||||||||||| ||||||||||||||||||||||||| |||||||||
Sbjct 1020          GACCAAGCCTTTTGCTGCTCCCGTCTAATGACCTACCTTCGCGGCATTAGTTACAAGGTC

Query 1080          ACTGTTGGTACCCTTGTGGCTAATGAAGGCTGGAATGCCTCTGAGGACGCCCTCACAGCT
                    |||| ||||||||||||||||||||||||| |||| ||||||||||||||||||||||||
Sbjct 1080          ACTGCTGGTACCCTTGTGGCTAATGAAGGCCGGAACGCCTCTGAGGACGCCCTCACAGCT

Query 1140          GTTATCACTGCCGCCTACCTTACCATTTGCCACCAGCGGTATCTCCGCACCCAGGCTATA
                    || |||||||||||||| ||||||||||||||||||||||||||||||||||||||||||
Sbjct 1140          GTCATCACTGCCGCCTATCTTACCATTTGCCACCAGCGGTATCTCCGCACCCAGGCTATA

Query 1200          TCCAAGGGGATGCGTCGTCTGGAACGGGAGCATGCCCAGAAGTTTATAACACGCCTCTAC
                    ||||||||||| |||||||||||||||||||||| ||||||||||||||||||||| |||
Sbjct 1200          TCCAAGGGGATCCGTCGTCTGGAACGGGAGCATGACCAGAAGTTTATAACACGCCTTTAC

Query 1260          AGCTGGCTCTTCGAGAAGTCCGGCCGTGATTACATCCCTGGCCGTCAGTTGGAGTTCTAC
                    ||||||||||||||||||||||||||||||||||||||||||||||||||||||||||||
Sbjct 1260          AGCTGGCTCTTCGAGAAGTCCGGCCGTGATTACATCCCTGGCCGTCAGTTGGAGTTCTAC

Query 1320          GCCCAGTGCAGGCGCTGGCTCTCCGCCGGCTTTCATCTTGATCCACGGGTGTTGGTTTTT
                    |||||||| ||||||||||| || ||||||||||||||||||||||| ||  ||||||||
Sbjct 1320          GCCCAGTGTAGGCGCTGGCTTTCGGCCGGCTTTCATCTTGATCCACGTGTACTGGTTTTT

Query 1380          GACGAGTCGGCCCCCTGCCATTGTAGGACCGCGATCCGTAAGGCGCTCTCAAAGTTTTGC
                    ||||||||||||||||||||||||||||| | |||||| ||||||||||| |||||||||
Sbjct 1380          GACGAGTCGGCCCCCTGCCATTGTAGGACTGTGATCCGCAAGGCGCTCTCGAAGTTTTGC

Query 1440          TGCTTCATGAAGTGGCTTGGTCAGGAGTGCACCTGCTTCCTTCAGCCTGCAGAAGGCGCC
                    ||||| ||||||||||||||||||||||||||||| || ||||| ||||||||||||| |
Sbjct 1440          TGCTTTATGAAGTGGCTTGGTCAGGAGTGCACCTGTTTTCTTCAACCTGCAGAAGGCGTC

Query 1500          GTCGGCGACCAGGGTCATGATAATGAAGCCTATGAGGGGTCCGATGTTGACCCTGCTGAG
                    ||||||||||||||||||||||| ||||||||||||||||||||||||||||||||||||
Sbjct 1500          GTCGGCGACCAGGGTCATGATAACGAAGCCTATGAGGGGTCCGATGTTGACCCTGCTGAG

Query 1560          TCCGCCATTAGTGACATATCTGGGTCCTATGTCGTCCCTGGCACTGCCCTCCAACCGCTC
                    ||||||||||||||||| |||||||||||||||||||||||||| |||||||||||||||
Sbjct 1560          TCCGCCATTAGTGACATCTCTGGGTCCTATGTCGTCCCTGGCACAGCCCTCCAACCGCTC

Query 1620          TACCAGGCCCTCGATCTCCCCGCTGAGATTGTGGCTCGCGCGGGCCGGCTGACCGCCACA
                    |||||||||||||||||||||||||||||||||||||||||| |||||||||||||||||
Sbjct 1620          TACCAGGCCCTCGATCTCCCCGCTGAGATTGTGGCTCGCGCGTGCCGGCTGACCGCCACA

Query 1680          GTAAAGGTCTCCCAGGTCGATGGGCGGATCGATTGCGAGACCCTTCTTGGTAACAAAACC
                    ||||||||||||||||||||||||||||||||||||||||||||||||||||||||||||
Sbjct 1680          GTAAAGGTCTCCCAGGTCGATGGGCGGATCGATTGCGAGACCCTTCTTGGTAACAAAACC

Query 1740          TTTCGCACGTCGTTCGTTGACGGGGCGGTCTTAGAGACCAATGGCCCAGAGCGCCACAAT
                    || ||||||||||| || ||||||||||||||||||||||||||||||||||||||||||
Sbjct 1740          TTCCGCACGTCGTTTGTCGACGGGGCGGTCTTAGAGACCAATGGCCCAGAGCGCCACAAT

Query 1800          CTCTCCTTCGATGCCAGTCAGAGCACTATGGCCGCTGGCCCTTTCAGTCTCACCTATGCC
                    |||||||| |||||||||||||||||||||||||||||||||||||||||||||||||||
Sbjct 1800          CTCTCCTTTGATGCCAGTCAGAGCACTATGGCCGCTGGCCCTTTCAGTCTCACCTATGCC

Query 1860          GCCTCTGCAGCTGGGCTGGAGGTGCGCTATGTTGCTGCCGGGCTTGACCATCGGGCGGTT
                    ||||||||||||||||||||||||||||||||||||||||||||||||||||||||| ||
Sbjct 1860          GCCTCTGCAGCTGGGCTGGAGGTGCGCTATGTTGCTGCCGGGCTTGACCATCGGGCGATT

Query 1920          TTTGCCCCCGGTGTTTCACCCCGGTCAGCCCCCGGCGAGGTTACCGCCTTCTGCTCTGCC
                    |||||||||||||||||||||||||||  |||||||||||| ||||||||||||||||||
Sbjct 1920          TTTGCCCCCGGTGTTTCACCCCGGTCAAACCCCGGCGAGGTCACCGCCTTCTGCTCTGCC

Query 1980          CTATACAGGTTTAACCGTGAGGCCCAGCGCCATTCGCTGATCGGTAACTTATGGTTCCAT
                    ||||| ||||| |||||||||||||||||||||||||||| |||||||||||||||||||
Sbjct 1980          CTATATAGGTTCAACCGTGAGGCCCAGCGCCATTCGCTGACCGGTAACTTATGGTTCCAT

Query 2040          CCTGAGGGACTCATTGGCCTCTTCGCCCCGTTTTCGCCCGGGCATGTTTGGGAGTCGGCT
                    |||||||| || ||||||||||| |||||||||||||| |||||||| ||||||||||||
Sbjct 2040          CCTGAGGGGCTTATTGGCCTCTTTGCCCCGTTTTCGCCTGGGCATGTCTGGGAGTCGGCT

Query 2100          AATCCATTCTGTGGCGAGAGCACACTTTACACCCGTACTTGGTCGGAGGTTGATGCCGTC
                    || || || || || |||||||||||||||||||||||||||||||||||||||||||||
Sbjct 2100          AAACCGTTTTGCGGGGAGAGCACACTTTACACCCGTACTTGGTCGGAGGTTGATGCCGTC

Query 2160          TCTAGTCCAGCCCGGCCTGACTTAGGTTTTATGTCTGAGCCTTCTATACCTAGTAGGGCC
                    |||||||||||||||||||||||||||||||||||||||||| |||||||||||||||||
Sbjct 2160          TCTAGTCCAGCCCGGCCTGACTTAGGTTTTATGTCTGAGCCTCCTATACCTAGTAGGGCC

Query 2220          GCCACGCCTACCCTGGCGGCCCCTCTACCCCCCCCTGCACCGGACCCTTCCCCCCCTCCC
                    |||||||||||| ||||||||||||||||||||| |||||||||||||||||| ||| | 
Sbjct 2220          GCCACGCCTACCTTGGCGGCCCCTCTACCCCCCCTTGCACCGGACCCTTCCCCTCCTTCT

Query 2280          TCTGCCCCGGCGCTTGCTGAGCCGGCTTCTGGCGCTACCGCCGGGGCCCCGGCCATAACT
                    |||||||||||||| | |||||||||||||| ||||| |||||||| |||||||||||| 
Sbjct 2280          TCTGCCCCGGCGCTCGATGAGCCGGCTTCTGCCGCTATCGCCGGGGTCCCGGCCATAACC

Query 2340          CACCAGACGGCCCGGCACCGCCGCCTGCTCTTCACCTACCCGGATGGCTCTAAGGTATTC
                    |||||||||||||||||||||||||||||||||||||||||||||||||||||||| |||
Sbjct 2340          CACCAGACGGCCCGGCACCGCCGCCTGCTCTTCACCTACCCGGATGGCTCTAAGGTGTTC

Query 2400          GCCGGCTCGCTGTTCGAGTCGACATGCACGTGGCTCGTTAACGCGTCTAATGTTGACCAC
                    ||||||||||||||||||||||||||||||||||||||||||||||||||||||||||| 
Sbjct 2400          GCCGGCTCGCTGTTCGAGTCGACATGCACGTGGCTCGTTAACGCGTCTAATGTTGACCAT

Query 2460          CGCCCTGGCGGCGGGCTTTGCCATGCATTTTACCAAAGGTACCCCGCCTCCTTTGATGCT
                    ||||||||||||||||||||||||||||||||||||||||||||||||||||||||||||
Sbjct 2460          CGCCCTGGCGGCGGGCTTTGCCATGCATTTTACCAAAGGTACCCCGCCTCCTTTGATGCT

Query 2520          GCCTCTTTTGTGATGCGCGACGGCGCGGCCGCGTACACACTAACCCCCCGGCCAATAATT
                    ||||||||||||||||||||||| ||||||||||||||||||||||||||||||||||||
Sbjct 2520          GCCTCTTTTGTGATGCGCGACGGTGCGGCCGCGTACACACTAACCCCCCGGCCAATAATT

Query 2580          CACGCTGTCGCCCCTGATTATAGGTTGGAACATAACCCAAAGAGGCTTGAGGCTGCTTAT
                    || |||||||||||||||||||||||||||||||||||||||||||||||||||||||||
Sbjct 2580          CATGCTGTCGCCCCTGATTATAGGTTGGAACATAACCCAAAGAGGCTTGAGGCTGCTTAT

Query 2640          CGGGAAACTTGCTCCCGCCTCGGCACCGCTGCATACCCGCTCCTCGGGACCGGCATATAC
                    ||||||||||||||||||||||||||||||||||||||||||||||||||||||||||||
Sbjct 2640          CGGGAAACTTGCTCCCGCCTCGGCACCGCTGCATACCCGCTCCTCGGGACCGGCATATAC

Query 2700          CAGGTGCCGATCGGCCCCAGTTTTGACGCCTGGGAGCGGAACCACCGCCCCGGGGATGAG
                    |||||||||||||| ||||| |||||||||||||||||||||||||||||||||||||||
Sbjct 2700          CAGGTGCCGATCGGTCCCAGCTTTGACGCCTGGGAGCGGAACCACCGCCCCGGGGATGAG

Query 2760          TTGTACCTTCCTGAGCTTGCTGCCAGATGGTTTGAGGCCAATAGGCCGACCCGCCCGACT
                    |||||||||||||| ||||||||||||||||||||||||||||||||||||||||| |||
Sbjct 2760          TTGTACCTTCCTGAACTTGCTGCCAGATGGTTTGAGGCCAATAGGCCGACCCGCCCAACT

Query 2820          CTCACTATAACTGAGGATGTTGCACGGACAGCGAATCTGGCCATCGAGCTTGACTCAGCC
                    ||||||||||||||||||| ||||||||||||||||||||||||||||||||||||||||
Sbjct 2820          CTCACTATAACTGAGGATGCTGCACGGACAGCGAATCTGGCCATCGAGCTTGACTCAGCC

Query 2880          ACAGATGTCGGCCGGGCCTGTGCCGGCTGTCGGGTCACCCCCGGCGTTGTTCAGTACCAG
                    ||||||||||||||||||||||| ||||||||||| ||||||||||||||||||||||||
Sbjct 2880          ACAGATGTCGGCCGGGCCTGTGCTGGCTGTCGGGTTACCCCCGGCGTTGTTCAGTACCAG

Query 2940          TTTACTGCAGGTGTGCCTGGATCCGGCAAGTCCCGCTCTATCACCCAAGCCGATGTGGAC
                    ||||| |||||||||||||||||||||||||||||||| |||||||||||||||||||||
Sbjct 2940          TTTACCGCAGGTGTGCCTGGATCCGGCAAGTCCCGCTCAATCACCCAAGCCGATGTGGAC

Query 3000          GTTGTCGTGGTCCCGACGCGTGAGTTGCGTAATGCCTGGCGCCGTCGCGGCTTTGCTGCT
                    ||||||||||||||||||||||||||||||||| ||||||||||||||||||||||||||
Sbjct 3000          GTTGTCGTGGTCCCGACGCGTGAGTTGCGTAATACCTGGCGCCGTCGCGGCTTTGCTGCT

Query 3060          TTTACCCCGCATACTGCCGCCAGAGTCACCCAGGGGCGCCGGGTTGTCATTGATGAGGCT
                    ||||||||||||||||||||||||||||||||||||||||||||||||||||| ||||||
Sbjct 3060          TTTACCCCGCATACTGCCGCCAGAGTCACCCAGGGGCGCCGGGTTGTCATTGACGAGGCT

Query 3120          CCATCCCTCCCCCCTCACCTGCTGCTGCTCCACATGCAGCGGGCCGCCACCGTCCACCTT
                    |||||||||||||||| |||||||||||||||||||||||||||||| ||||||||||||
Sbjct 3120          CCATCCCTCCCCCCTCGCCTGCTGCTGCTCCACATGCAGCGGGCCGCTACCGTCCACCTT

Query 3180          CTTGGCGACCCGAACCAGATCCCAGCCATCGACTTTGAGCACGCTGGGCTCGTCCCCGCC
                    ||||||||||||||||||||||||||||||||||||||||||||||||||||||||||||
Sbjct 3180          CTTGGCGACCCGAACCAGATCCCAGCCATCGACTTTGAGCACGCTGGGCTCGTCCCCGCC

Query 3240          ATCAGGCCCGACTTAGGCCCCACCTCCTGGTGGCATGTTACCCATCGCTGGCCTGCGGAT
                    |||||||||||||||| ||| |||||||||||||||||||||||||||||||||||||||
Sbjct 3240          ATCAGGCCCGACTTAGCCCCTACCTCCTGGTGGCATGTTACCCATCGCTGGCCTGCGGAT

Query 3300          GTATGCGAGCTCATCCGTGGTGCATACCCCATGATCCAGACCACTAGCCGGGTTCTCCGT
                    ||||||||| | ||||||||||||||||||||||||||||||||||||||||||||| ||
Sbjct 3300          GTATGCGAGTTGATCCGTGGTGCATACCCCATGATCCAGACCACTAGCCGGGTTCTCTGT

Query 3360          TCGTTGTTCTGGGGTGAGCCTGCCGTCGGGCAGAAACTAGTGTTCACCCAGGCGGCCAAG
                    |||||||||||||| ||||||||||||||||||||||||||||||||||||||||| |||
Sbjct 3360          TCGTTGTTCTGGGGCGAGCCTGCCGTCGGGCAGAAACTAGTGTTCACCCAGGCGGCTAAG

Query 3420          CCCGCCAACCCCGGCTCAGTGACGGTCCACGAGGCGCAGGGCGCTACCTACACGGAGACC
                     | |||||||||||||||||||| ||||||||||||||||||||||||||||||||||| 
Sbjct 3420          GCTGCCAACCCCGGCTCAGTGACAGTCCACGAGGCGCAGGGCGCTACCTACACGGAGACT

Query 3480          ACTATTATTGCCACAGCAGATGCCCGGGGCCTTATTCAGTCGTCTCGGGCTCATGCCATT
                    |||||||||||||| ||||| ||||||||||||||||||||||| |||||||||||||| 
Sbjct 3480          ACTATTATTGCCACGGCAGACGCCCGGGGCCTTATTCAGTCGTCCCGGGCTCATGCCATC

Query 3540          GTTGCTCTGACGCGCCACACTGAGAAGTGCGTCATCATTGACGCACCAGGCCTGCTTCGC
                    |||||||||||||||||||||| |||||||||||||||||||||||| |||||||| |||
Sbjct 3540          GTTGCTCTGACGCGCCACACTGGGAAGTGCGTCATCATTGACGCACCGGGCCTGCTCCGC

Query 3600          GAGGTGGGCATCTCCGATGCAATCGTTAATAACTTTTTCCTCGCTGGTGGCGAAATTGGT
                    ||||||||||||||||||||||||||||||||||||||||||||||||||||||||||||
Sbjct 3600          GAGGTGGGCATCTCCGATGCAATCGTTAATAACTTTTTCCTCGCTGGTGGCGAAATTGGT

Query 3660          CACCAGCGCCCATCAGTTATTCCCCGTGGCAACCCTGACGCCAATGTTGACACCCTGGCT
                    || ||||||||||| |||||||||||||||||||||||||||||||||||||||||||||
Sbjct 3660          CATCAGCGCCCATCTGTTATTCCCCGTGGCAACCCTGACGCCAATGTTGACACCCTGGCT

Query 3720          GCCTTCCCGCCGTCTTGCCAGATTAGTGCCTTCCATCAGTTGGCTGAGGAGCTTGGCCAC
                    |||||||| |||||||||||||||||||||||||||||||| ||||||||||| ||||||
Sbjct 3720          GCCTTCCCACCGTCTTGCCAGATTAGTGCCTTCCATCAGTTAGCTGAGGAGCTCGGCCAC

Query 3780          AGACCTGTCCCTGTTGCAGCTGTTCTACCACCCTGCCCCGAGCTCGAACAGGGCCTTCTC
                    ||||||| |||||||||||||||||||||||||||||||||||||||||||||||| |||
Sbjct 3780          AGACCTGCCCCTGTTGCAGCTGTTCTACCACCCTGCCCCGAGCTCGAACAGGGCCTCCTC

Query 3840          TACCTGCCCCAGGAGCTCACCACCTGTGATAGTGTCGTAACATTTGAATTAACAGACATT
                    || ||||||||||||||||||||||||||||||||||||||||||||||||||||| |||
Sbjct 3840          TATCTGCCCCAGGAGCTCACCACCTGTGATAGTGTCGTAACATTTGAATTAACAGATATT

Query 3900          GTGCACTGCCGCATGGCCGCCCCGAGCCAGCGCAAGGCCGTGCTGTCCACACTCGTGGGC
                    ||||||||||||||||||||||||||||||||||||||||| ||||||||||||||||||
Sbjct 3900          GTGCACTGCCGCATGGCCGCCCCGAGCCAGCGCAAGGCCGTACTGTCCACACTCGTGGGC

Query 3960          CGCTACGGCGGTCGCACAAAGCTCTACAATGCTTCCCACTCTGATGTTCGCGACTCTCTC
                    ||||||||| ||||||||||||||||||||||||||||||||||||||||||||||||||
Sbjct 3960          CGCTACGGCCGTCGCACAAAGCTCTACAATGCTTCCCACTCTGATGTTCGCGACTCTCTC

Query 4020          GCCCGTTTTATCCCGGCCATTGGCCCCGTACAGGTTACAACTTGTGAATTGTACGAGCTA
                    ||||||||||||| ||||||||||||||||||||| ||||| ||||||||||||||||||
Sbjct 4020          GCCCGTTTTATCCTGGCCATTGGCCCCGTACAGGTCACAACCTGTGAATTGTACGAGCTA

Query 4080          GTGGAGGCCATGGTCGAGAAGGGCCAGGATGGCTCCGCCGTCCTTGAGCTTGATCTTTGC
                    |||||||||||||||||||||||||||||||||||||||||||||||||| |||||||||
Sbjct 4080          GTGGAGGCCATGGTCGAGAAGGGCCAGGATGGCTCCGCCGTCCTTGAGCTCGATCTTTGC

Query 4140          AACCGTGACGTGTCCAGGATCACCTTCTTCCAGAAAGATTGTAACAAGTTCACCACAGGT
                    |||||||| |||||||||||||||||||||||||||||||||||| ||||||||||||||
Sbjct 4140          AACCGTGATGTGTCCAGGATCACCTTCTTCCAGAAAGATTGTAACGAGTTCACCACAGGT

Query 4200          GAGACCATTGCCCATGGTAAAGTGGGCCAGGGCATCTCGGCCTGGAGCAAGACCTTCTGC
                    ||||||||||| ||||||||||||||||||||||||||||||||||||||||||||||||
Sbjct 4200          GAGACCATTGCTCATGGTAAAGTGGGCCAGGGCATCTCGGCCTGGAGCAAGACCTTCTGC

Query 4260          GCCCTCTTTGGCCCTTGGTTCCGCGCTATTGAGAAGGCTATTCTGGCCCTGCTCCCTCAG
                    |||||||||||||||||||| ||||| ||||||||||||||||||||| |||||||||||
Sbjct 4260          GCCCTCTTTGGCCCTTGGTTTCGCGCCATTGAGAAGGCTATTCTGGCCTTGCTCCCTCAG

Query 4320          GGTGTGTTTTACGGTGATGCCTTTGATGACACCGTCTTCTCGGCGGCTGTGGCCGCAGCA
                    ||||||||||||||||||||||||||||||||||||||||||||| ||||||||||||||
Sbjct 4320          GGTGTGTTTTACGGTGATGCCTTTGATGACACCGTCTTCTCGGCGACTGTGGCCGCAGCA

Query 4380          AAGGCATCCATGGTGTTTGAGAATGACTTTTCTGAGTTTGACTCCACCCAGAATAACTTT
                    ||||||||||||||||||||||||||||||||||||||||||||||||||||||||||||
Sbjct 4380          AAGGCATCCATGGTGTTTGAGAATGACTTTTCTGAGTTTGACTCCACCCAGAATAACTTT

Query 4440          TCTCTGGGTCTAGAGTGTGCTATTATGGAGGAGTGTGGGATGCCGCAGTGGCTCATCCGC
                    ||| ||||||||||||||||||||||||||||||| ||||||||||||||||||||||||
Sbjct 4440          TCTTTGGGTCTAGAGTGTGCTATTATGGAGGAGTGCGGGATGCCGCAGTGGCTCATCCGC

Query 4500          CTGTATCACCTTATAAGGTCTGCGTGGATCTTGCAGGCCCCGAAGGAGTCTCTGCGAGGG
                     ||||||||||||||||||||||| ||||| |||||||||||||||||||||||||||||
Sbjct 4500          TTGTATCACCTTATAAGGTCTGCGCGGATCCTGCAGGCCCCGAAGGAGTCTCTGCGAGGG

Query 4560          TTTTGGAAGAAACACTCCGGTGAGCCCGGCACTCTTCTATGGAATACTGTCTGGAATATG
                    |||||||||||||||||||| |||||||||||||||||||||||||||||||||||||||
Sbjct 4560          TTTTGGAAGAAACACTCCGGCGAGCCCGGCACTCTTCTATGGAATACTGTCTGGAATATG

Query 4620          GCCGTTATTACCCACTGTTATGACTTCCGCGATTTTCAGGTGGCTGCCTTTAAAGGTGAT
                    || |||||||||||||||||||||||||||||||| ||||| ||||||||||||||||||
Sbjct 4620          GCTGTTATTACCCACTGTTATGACTTCCGCGATTTGCAGGTAGCTGCCTTTAAAGGTGAT

Query 4680          GATTCGATAGTGCTTTGCAGTGAGTATCGTCAGAGTCCAGGAGCTGCTGTCCTGATCGCC
                    ||||||||||||||||||||||||||||||||||||||||||||||||||||||||||||
Sbjct 4680          GATTCGATAGTGCTTTGCAGTGAGTATCGTCAGAGTCCAGGAGCTGCTGTCCTGATCGCC

Query 4740          GGCTGTGGCTTGAAGTTGAAGGTAGATTTCCGCCCGATCGGTTTGTATGCAGGTGTTGTG
                    ||||||||||||||||||||||||||||||||||||||||||||||||||||||||||||
Sbjct 4740          GGCTGTGGCTTGAAGTTGAAGGTAGATTTCCGCCCGATCGGTTTGTATGCAGGTGTTGTG

Query 4800          GTGGCCCCCGGCCTTGGCGCGCTCCCTGATGTTGTGCGCTTCGCCGGCCGGCTTACCGAG
                    ||||||||||||||||||||||| |||||||| |||||||||||||||||||||||||||
Sbjct 4800          GTGGCCCCCGGCCTTGGCGCGCTTCCTGATGTCGTGCGCTTCGCCGGCCGGCTTACCGAG

Query 4860          AAGAATTGGGGCCCTGGCCCTGAGCGGGCGGAGCAGCTCCGCCTCGCTGTTAGTGATTTC
                    |||||||||||||||||||||||||||||||||||||||||||||||||||||||| |||
Sbjct 4860          AAGAATTGGGGCCCTGGCCCTGAGCGGGCGGAGCAGCTCCGCCTCGCTGTTAGTGACTTC

Query 4920          CTCCGCAAGCTCACGAATGTAGCTCAGATGTGTGTGGATGTTGTTTCCCGTGTTTATGGG
                    |||||||||||||||||||| |||||||||||||||||||||||||||||||||||||||
Sbjct 4920          CTCCGCAAGCTCACGAATGTGGCTCAGATGTGTGTGGATGTTGTTTCCCGTGTTTATGGG

Query 4980          GTTTCCCCTGGACTCGTTCATAACCTGATTGGCATGCTACAGGCTGTTGCTGATGGCAAG
                    ||||||||||| ||||||||||||||||||||||||||||||||||||||||||||||||
Sbjct 4980          GTTTCCCCTGGGCTCGTTCATAACCTGATTGGCATGCTACAGGCTGTTGCTGATGGCAAG

Query 5040          GCACATTTCACTGAGTCAGTAAAACCAGTGCTCGACTTGACAAATTCAATCTTGTGTCGG
                    |||||||||||||||||||||||||||||||||||| |||||||||||||||||||||||
Sbjct 5040          GCACATTTCACTGAGTCAGTAAAACCAGTGCTCGACCTGACAAATTCAATCTTGTGTCGG

Query 5100          GTGGAATGAATAACATGTCTTTTGCTGCGCCCATGGGTTCGCGACCATGCGCCCTCGGCC
                    ||||||||||||||||||||||||||||||||||||||||||||||||||||||||||||
Sbjct 5100          GTGGAATGAATAACATGTCTTTTGCTGCGCCCATGGGTTCGCGACCATGCGCCCTCGGCC

Query 5160          TATTTTGTTGCTGCTCCTCATGTTTTTGCCTATGCTGCCCGCGCCACCGCCCGGTCAGCC
                    ||||||||||||| ||||||||||| ||||||||||||||||||||||||||||||||||
Sbjct 5160          TATTTTGTTGCTGTTCCTCATGTTTCTGCCTATGCTGCCCGCGCCACCGCCCGGTCAGCC

Query 5220          GTCTGGCCGCCGTCGTGGGCGGCGCAGCGGCGGTTCCGGCGGTGGTTTCTGGGGTGACCG
                    ||||||||||||||||||||||||||||||||||||||||||||||||||||||||||||
Sbjct 5220          GTCTGGCCGCCGTCGTGGGCGGCGCAGCGGCGGTTCCGGCGGTGGTTTCTGGGGTGACCG

Query 5280          GGTTGATTCTCAGCCCTTCGCAATCCCCTATATTCATCCAACCAACCCCTTCGCCCCCGA
                    |||||||||||||||||||||++ |||+||||||||||||||||||||||||||||||||
Sbjct 5280          GGTTGATTCTCAGCCCTTCGC--CCCC-TATATTCATCCAACCAACCCCTTCGCCCCCGA

Query 5340          TGTCACCGCTGCGGCCGGGGCTGGACCTCGTGTTCGCCAACCCGCCCGACCACTCGGCTC
                    |||||||||||||||||||||||||||||||||||||||||||| |||||||||||||||
Sbjct 5337          TGTCACCGCTGCGGCCGGGGCTGGACCTCGTGTTCGCCAACCCGTCCGACCACTCGGCTC

Query 5400          CGCTTGGCGTGACCAGGCCCAGCGCCCCGCCGTTGCCTCACGTCGTAGACCTACCACAGC
                    ||||||||| |||||||||||||||||||||| |||||||||||||||||||||||||||
Sbjct 5397          CGCTTGGCGCGACCAGGCCCAGCGCCCCGCCGCTGCCTCACGTCGTAGACCTACCACAGC

Query 5460          TGGGGCCGCGCCGCTAACCGCGGTCGCTCCGGCCCATGACACCCCGCCAGTGCCTGATGT
                    ||||||||||||||||||||||||||||||||||||||||||||||||||||||||||||
Sbjct 5457          TGGGGCCGCGCCGCTAACCGCGGTCGCTCCGGCCCATGACACCCCGCCAGTGCCTGATGT

Query 5520          CGACTCCCGCGGCGCCATCTTGCGCCGGCAGTATAACCTATCAACATCTCCCCTTACCTC
                    ||||||||||||||||||||||||||||||||| ||||||||||||||||||||||||||
Sbjct 5517          CGACTCCCGCGGCGCCATCTTGCGCCGGCAGTACAACCTATCAACATCTCCCCTTACCTC

Query 5580          TTCCGTGGCCACCGGCACTAACCTGGTTCTTTATGCCGCCCCTCTTAGTCCGCTTTTACC
                    ||||||||||||||| ||||||||||||||||||||||||| ||||||||||||||||||
Sbjct 5577          TTCCGTGGCCACCGGTACTAACCTGGTTCTTTATGCCGCCCATCTTAGTCCGCTTTTACC

Query 5640          CCTTCAGGACGGCACCAATACCCATATAATGGCCACGGAAGCTTCTAATTATGCCCAGTA
                    |||||||||||| |||||||| ||||||||||||||||||||||||||||||||||||||
Sbjct 5637          CCTTCAGGACGGTACCAATACTCATATAATGGCCACGGAAGCTTCTAATTATGCCCAGTA

Query 5700          CCGGGTTGCCCGTGCCACAATCCGTTACCGCCCGCTGGTCCCCAATGCTGTCGGCGGTTA
                    |||||||||||||||||| |||||||||||||||||||||||||| ||||||||||||||
Sbjct 5697          CCGGGTTGCCCGTGCCACGATCCGTTACCGCCCGCTGGTCCCCAACGCTGTCGGCGGTTA

Query 5760          CGCCATCTCCATCTCATTCTGGCCACAGACCACCACCACCCCGACGTCCGTTGATATGAA
                    |||||||||||||||||||||||||||||| ||| |||||||||||||||||||||||||
Sbjct 5757          CGCCATCTCCATCTCATTCTGGCCACAGACTACCCCCACCCCGACGTCCGTTGATATGAA

Query 5820          TTCAATAACCTCGACGGATGTTCGTATTTTAGTCCAGCCCGGCATAGCCTCTGAGCTTGT
                    |||| |||| ||||||| |||||||||| |||||||||||||||||||||||||||||||
Sbjct 5817          TTCAGTAACTTCGACGGGTGTTCGTATTCTAGTCCAGCCCGGCATAGCCTCTGAGCTTGT

Query 5880          GATCCCAAGTGAGCGCCTACACTATCGTAACCAAGGCTGGCGCTCCGTCGAGACCTCTGG
                    ||||||||| |||||||||||||||||||||||||| |||||| | ||||||||||| ||
Sbjct 5877          GATCCCAAGCGAGCGCCTACACTATCGTAACCAAGGTTGGCGCCCTGTCGAGACCTCCGG

Query 5940          GGTGGCTGAGGAGGAGGCTACCTCTGGTCTTGTTATGCTTTGCATACATGGCTCACTCGT
                    |||||| ||||||||||| ||||| ||||||||||||||||||||||||||||||| |||
Sbjct 5937          GGTGGCCGAGGAGGAGGCCACCTCCGGTCTTGTTATGCTTTGCATACATGGCTCACCCGT

Query 6000          AAATTCCTATACTAATACACCCTATACCGGTGCCCTCGGGCTGTTGGACTTTGCCCTTGA
                    |||||||||||||||||||||||||||||||||||| |||||| ||||||||||||||||
Sbjct 5997          AAATTCCTATACTAATACACCCTATACCGGTGCCCTTGGGCTGCTGGACTTTGCCCTTGA

Query 6060          GCTTGAGTTTCGCAACCTTACCCCCGGTAACACCAATACGCGGGTCTCCCGTTATTCCAG
                    |||||||||||||||||||||||||||||| || ||||||||||||||||||||||||||
Sbjct 6057          GCTTGAGTTTCGCAACCTTACCCCCGGTAATACTAATACGCGGGTCTCCCGTTATTCCAG

Query 6120          CACTGCTCGCCACCGCCTTCGTCGCGGTGCGGACGGGACTGCCGAGCTCACCACCACGGC
                    ||||||||||||||||||||||||||||||||||||||||||||||||||||||||||||
Sbjct 6117          CACTGCTCGCCACCGCCTTCGTCGCGGTGCGGACGGGACTGCCGAGCTCACCACCACGGC

Query 6180          TGCTACCCGCTTTATGAAGGACCTCTATTTTACTAGTACTAATGGTGTCGGTGAGATCGG
                    |||||||||||||||||||||||||||||||||||||||||||||||| |||||||||||
Sbjct 6177          TGCTACCCGCTTTATGAAGGACCTCTATTTTACTAGTACTAATGGTGTTGGTGAGATCGG

Query 6240          CCGCGGGATAGCCCTCACCCTGTTCAACCTTGCTGACACTCTGCTTGGCGGCCTGCCGAC
                    |||||||||||||||||||||||||||||||||||||||| |||||||||||||||||||
Sbjct 6237          CCGCGGGATAGCCCTCACCCTGTTCAACCTTGCTGACACTTTGCTTGGCGGCCTGCCGAC

Query 6300          AGAATTGATTTCGTCGGCTGGTGGCCAGCTGTTCTACTCCCGTCCCGTTGTCTCAGCCAA
                    ||||||||||||||||||||||||||||||||||||||||||||||||||||||||||||
Sbjct 6297          AGAATTGATTTCGTCGGCTGGTGGCCAGCTGTTCTACTCCCGTCCCGTTGTCTCAGCCAA

Query 6360          TGGCGAGCCGACTGTTAAGTTGTATACATCTGTAGAGAATGCTCAGCAGGATAAGGGTAT
                    ||||||||||||||||||| ||||||||||||||||||||||||||||||||||||||||
Sbjct 6357          TGGCGAGCCGACTGTTAAGCTGTATACATCTGTAGAGAATGCTCAGCAGGATAAGGGTAT

Query 6420          TGCAATCCCGCATGACATTGACCTCGGAGAATCTCGTGTGGTTATTCAGGATTATGATAA
                     |||||||||||||| ||||||||||||||||||||||||||||| ||||||||||||||
Sbjct 6417          CGCAATCCCGCATGATATTGACCTCGGAGAATCTCGTGTGGTTATCCAGGATTATGATAA

Query 6480          CCAACATGAACAAGATCGGCCGACGCCTTCTCCAGCCCCATCGCGCCCTTTCTCTGTCCT
                    ||||||||||||||| ||||||||||||||||||||||| ||||||||||||||||| ||
Sbjct 6477          CCAACATGAACAAGACCGGCCGACGCCTTCTCCAGCCCCGTCGCGCCCTTTCTCTGTTCT

Query 6540          TCGAGCTAATGATGTGCTTTGGCTCTCTCTCACCGCTGCCGAGTATGACCAGTCCACTTA
                    ||||||||||||||||||||||||||||||||||| ||||||||||||||||||||| ||
Sbjct 6537          TCGAGCTAATGATGTGCTTTGGCTCTCTCTCACCGGTGCCGAGTATGACCAGTCCACCTA

Query 6600          TGGCTCTTCGACTGGCCCAGTTTATGTTTCTGACTCTGTGACCTTGGTTAATGTTGCGAC
                    |||||||||||||||||| |||||||||||||||||||||||||||||||||||||||||
Sbjct 6597          TGGCTCTTCGACTGGCCCGGTTTATGTTTCTGACTCTGTGACCTTGGTTAATGTTGCGAC

Query 6660          CGGCGCGCAGGCCGTTGCCCGGTCGCTCGATTGGACCAAGGTCACACTTGACGGTCGCCC
                    ||||||||||||||||||||||||||||||||||||||||||||||||||||||||||||
Sbjct 6657          CGGCGCGCAGGCCGTTGCCCGGTCGCTCGATTGGACCAAGGTCACACTTGACGGTCGCCC

Query 6720          CCTCTCCACCATCCAGCAGTACTCGAAGACCTTCTTTGTCCTGCCGCTCCGCGGTAAGCT
                     |||||||||||||||||||| |||||||||||||||||||||||||||||||| |||||
Sbjct 6717          TCTCTCCACCATCCAGCAGTATTCGAAGACCTTCTTTGTCCTGCCGCTCCGCGGCAAGCT

Query 6780          CTCTTTCTGGGAGGCAGGCACAACTAAAGCCGGGTACCCTTATAATTATAACACCACTGC
                    ||||||||||||||||||||||||||| |||||||||||||||||||| |||||||||||
Sbjct 6777          CTCTTTCTGGGAGGCAGGCACAACTAAGGCCGGGTACCCTTATAATTACAACACCACTGC

Query 6840          TAGCGACCAACTGCTTGTCGAGAATGCCGCCGGGCACCGGGTCGCTATTTCCACTTACAC
                     ||||||||||||||||||||||||||||||||||||||||| |||||||||||||||||
Sbjct 6837          AAGCGACCAACTGCTTGTCGAGAATGCCGCCGGGCACCGGGTTGCTATTTCCACTTACAC

Query 6900          CACTAGCCTGGGTGCTGGTCCCGTCTCCATTTCTGCGGTTGCCGTTTTAGCCCCCCACTC
                    |||||||||||||||||| |||||||| ||||||||||||||||| ||||||||||||||
Sbjct 6897          CACTAGCCTGGGTGCTGGCCCCGTCTCTATTTCTGCGGTTGCCGTCTTAGCCCCCCACTC

Query 6960          TGCGCTAGCATTGCTTGAGGATACCTTGGACTACCCTGCCCGCGCCCATACTTTTGATGA
                    |||||||||||||||||||||||| ||||| |||||||||||||||||||||||||||||
Sbjct 6957          TGCGCTAGCATTGCTTGAGGATACTTTGGATTACCCTGCCCGCGCCCATACTTTTGATGA

Query 7020          TTTCTGCCCAGAGTGCCGCCCCCTTGGCCTTCAGGGCTGCGCTTTCCAGTCTACTGTCGC
                     ||||||||||||||||||||||||||||| |||||||||||||||||||||||||||||
Sbjct 7017          CTTCTGCCCAGAGTGCCGCCCCCTTGGCCTCCAGGGCTGCGCTTTCCAGTCTACTGTCGC

Query 7080          TGAGCTTCAGCGCCTTAAGATGAAGGTGGGTAAAACTCGGGAGTTGTAGTTTATTTGCTT
                    |||||| |||||||||||||||||||||||||||||||||||||| ||||||||||||||
Sbjct 7077          TGAGCTCCAGCGCCTTAAGATGAAGGTGGGTAAAACTCGGGAGTTATAGTTTATTTGCTT

Query 7140          GTGCCCCCCTTCTTTCTGTTGCTTATTTCTCATTTCTGCGTTCCGCGCTCCCTGAAAAAA
                    ||||||||||||  ||||||||||||||||||||||||||||||||||||||||||||||
Sbjct 7137          GTGCCCCCCTTCACTCTGTTGCTTATTTCTCATTTCTGCGTTCCGCGCTCCCTGAAAAAA

Query 7200          AAAAAAA
                    |||||||
Sbjct 7197          AAAAAAA
