# Supplementary material for: Pairwise Heuristic Sequence Alignment Algorithm Based on Deep Reinforcement Learning
Source: IEEE Open J Eng Med Biol. 2021 Jan 29;2:36–43. doi: 10.1109/OJEMB.2021.3055424 (PMC8901008; doi:10.1109/OJEMB.2021.3055424)
Supplement: Three supplementary materials are attached to the submitted manuscript. First, we offer the detailed process of the DQNalign in Supplementary material S1. Then, the additional figures and tables are listed in the Supplementary material S2. Finally, the alignment results of the DQNalign are attached  [file ojemb-3055424-mm.zip › OJEMB-3055424-MM/10022021082020_DQNalignOJEMB20210126SupplementaryS3/Supplementary S3/HEV_DDDQN/result20200712173946_0_6.txt]

DQNalign Project v1.0
Pairwise alignment algorithm with deep reinforcement learning based heuristic alignment agent
Sequence 1 : HEV_0, length : 7207
Sequence 2 : HEV_6, length : 7207

Alignment results:
Exact matches: 6765
Gaps: 0

Query 0             AGGCAGACCACATATGTGGTCGATGCCATGGAGGCCCATCAGTTTATTAAGGCTCCTGGC
                    ||||||||||||||||||||||||||||||||||||||||||||||| ||||||||||||
Sbjct 0             AGGCAGACCACATATGTGGTCGATGCCATGGAGGCCCATCAGTTTATCAAGGCTCCTGGC

Query 60            ATCACTACTGCTATTGAGCAGGCTGCTCTAGCAGCGGCCAACTCTGCCCTGGCGAATGCT
                    |||||||||||||||||||||||||||||||||||||||||||||||||| |||||||||
Sbjct 60            ATCACTACTGCTATTGAGCAGGCTGCTCTAGCAGCGGCCAACTCTGCCCTTGCGAATGCT

Query 120           GTGGTAGTTAGGCCTTTTCTCTCTCACCAGCAGATTGAGATCCTCATTAACCTAATGCAA
                    |||||||||||||||||||||||||||||||||||||||||||| |||||||||||||||
Sbjct 120           GTGGTAGTTAGGCCTTTTCTCTCTCACCAGCAGATTGAGATCCTTATTAACCTAATGCAA

Query 180           CCTCGCCAGCTTGTTTTCCGCCCCGAGGTTTTCTGGAATCATCCCATCCAGCGTGTCATC
                    || ||||||||||||||||||||||||||||||||||| ||||||||||||||||| |||
Sbjct 180           CCCCGCCAGCTTGTTTTCCGCCCCGAGGTTTTCTGGAACCATCCCATCCAGCGTGTTATC

Query 240           CATAACGAGCTGGAGCTTTACTGCCGCGCCCGCTCCGGCCGCTGTCTTGAAATTGGCGCC
                    ||||| ||||||||||||||||| ||||| |||||||||||||| ||||||||||| |||
Sbjct 240           CATAATGAGCTGGAGCTTTACTGTCGCGCTCGCTCCGGCCGCTGCCTTGAAATTGGTGCC

Query 300           CATCCCCGCTCAATAAATGATAATCCTAATGTGGTCCACCGCTGCTTCCTCCGCCCTGTT
                    || |||||||||||||||||||||||||||||||||||||||||||||||||||||||  
Sbjct 300           CACCCCCGCTCAATAAATGATAATCCTAATGTGGTCCACCGCTGCTTCCTCCGCCCTGCC

Query 360           GGGCGTGATGTTCAGCGCTGGTATACTGCTCCCACTCGCGGGCCGGCTGCTAATTGCCGG
                    ||||||||||||||||| ||||||||||| || || ||||||||||||||||||||||||
Sbjct 360           GGGCGTGATGTTCAGCGTTGGTATACTGCCCCTACCCGCGGGCCGGCTGCTAATTGCCGG

Query 420           CGTTCCGCGCTGCGCGGGCTTCCCGCTGCTGACCGCACTTACTGCCTCGACGGGTTTTCT
                     ||||||| |||||||||||||||||||| ||||||||||||||| ||||||||||| ||
Sbjct 420           AGTTCCGCACTGCGCGGGCTTCCCGCTGCAGACCGCACTTACTGCTTCGACGGGTTTGCT

Query 480           GGCTGTAACTTTCCCGCCGAGACTGGCATCGCCCTCTACTCCCTTCATGATATGTCACCA
                    |||||||||||||||||||||||||||||||||||||| || || |||||||||||||||
Sbjct 480           GGCTGTAACTTTCCCGCCGAGACTGGCATCGCCCTCTATTCTCTCCATGATATGTCACCA

Query 540           TCTGATGTCGCCGAGGCCATGTTCCGCCATGGTATGACGCGGCTCTATGCCGCCCTCCAT
                    ||||||||||||||||| |||||||||||||||||||||||||| || || |||||||||
Sbjct 540           TCTGATGTCGCCGAGGCTATGTTCCGCCATGGTATGACGCGGCTTTACGCTGCCCTCCAT

Query 600           CTTCCGCCTGAGGTCCTGCTGCCCCCTGGCACATATCGCACCGCATCGTATTTGCTAATT
                    || ||||||||||||||| |||||||||||||||| |||||||| ||||| ||||| || 
Sbjct 600           CTCCCGCCTGAGGTCCTGTTGCCCCCTGGCACATACCGCACCGCGTCGTACTTGCTGATC

Query 660           CATGACGGTAGGCGCGTTGTGGTGACGTATGAGGGTGATACTAGTGCTGGTTACAACCAC
                    |||||||| ||||||||||||||||||||||||||||| |||||||||||||| ||||||
Sbjct 660           CATGACGGCAGGCGCGTTGTGGTGACGTATGAGGGTGACACTAGTGCTGGTTATAACCAC

Query 720           GATGTCTCCAACTTGCGCTCCTGGATTAGAACCACCAAGGTTACCGGAGACCATCCCCTC
                    ||||| |||||| |||||||||||||||||||||| ||||||||||||||||| || |||
Sbjct 720           GATGTTTCCAACCTGCGCTCCTGGATTAGAACCACTAAGGTTACCGGAGACCACCCTCTC

Query 780           GTTATCGAGCGGGTTAGGGCCATTGGCTGCCACTTTGTTCTCTTGCTCACGGCAGCCCCG
                    || || |||||||||||||||||||||||||||||||| || || |||||||| ||||||
Sbjct 780           GTCATTGAGCGGGTTAGGGCCATTGGCTGCCACTTTGTCCTTTTACTCACGGCTGCCCCG

Query 840           GAGCCATCACCTATGCCTTATGTTCCTTACCCCCGGTCTACCGAGGTCTATGTCCGATCG
                    ||||||||||||||||| ||||| ||||||||||||||||||||||||||||||||||||
Sbjct 840           GAGCCATCACCTATGCCCTATGTCCCTTACCCCCGGTCTACCGAGGTCTATGTCCGATCG

Query 900           ATCTTCGGCCCGGGTGGCACCCCTTCCTTATTCCCAACCTCATGCTCCACTAAGTCGACC
                    ||||||||||||||||| ||||||||| |||| |||||||||||||||||||||||||||
Sbjct 900           ATCTTCGGCCCGGGTGGTACCCCTTCCCTATTTCCAACCTCATGCTCCACTAAGTCGACC

Query 960           TTCCATGCTGTCCCTGCCCATATTTGGGACCGTCTTATGCTGTTCGGGGCCACCTTGGAT
                    ||||||||||||||||||||||| ||||||||||| ||| |||||||||||||| | |||
Sbjct 960           TTCCATGCTGTCCCTGCCCATATCTGGGACCGTCTCATGTTGTTCGGGGCCACCCTAGAT

Query 1020          GACCAAGCCTTTTGCTGCTCCCGTTTAATGACCTACCTTCGCGGCATTAGCTACAAGGTC
                    |||||||||||||||||||||||  ||||||| ||||| |||||||||||||| ||||| 
Sbjct 1020          GACCAAGCCTTTTGCTGCTCCCGCCTAATGACTTACCTCCGCGGCATTAGCTATAAGGTT

Query 1080          ACTGTTGGTACCCTTGTGGCTAATGAAGGCTGGAATGCCTCTGAGGACGCCCTCACAGCT
                    ||||| || |||||||| || |||||||||||||| |||||||||||||| |||||||||
Sbjct 1080          ACTGTGGGCACCCTTGTTGCCAATGAAGGCTGGAACGCCTCTGAGGACGCTCTCACAGCT

Query 1140          GTTATCACTGCCGCCTACCTTACCATTTGCCACCAGCGGTATCTCCGCACCCAGGCTATA
                    || ||||||||||||||||||||||| |||||||||||||| |||||||| |||||||||
Sbjct 1140          GTCATCACTGCCGCCTACCTTACCATCTGCCACCAGCGGTACCTCCGCACTCAGGCTATA

Query 1200          TCCAAGGGGATGCGTCGTCTGGAACGGGAGCATGCCCAGAAGTTTATAACACGCCTCTAC
                    || ||||||||||| || ||||| ||||||||||||||||||||||||||||||||||||
Sbjct 1200          TCTAAGGGGATGCGCCGCCTGGAGCGGGAGCATGCCCAGAAGTTTATAACACGCCTCTAC

Query 1260          AGCTGGCTCTTCGAGAAGTCCGGCCGTGATTACATCCCTGGCCGTCAGTTGGAGTTCTAC
                    || |||||||| |||||||||||||||||||| |||||||||||||||||||||||||||
Sbjct 1260          AGTTGGCTCTTTGAGAAGTCCGGCCGTGATTATATCCCTGGCCGTCAGTTGGAGTTCTAC

Query 1320          GCCCAGTGCAGGCGCTGGCTCTCCGCCGGCTTTCATCTTGATCCACGGGTGTTGGTTTTT
                    || ||||| |||||||||||||| ||||||||||||||||| ||||||||||||||||||
Sbjct 1320          GCTCAGTGTAGGCGCTGGCTCTCGGCCGGCTTTCATCTTGACCCACGGGTGTTGGTTTTT

Query 1380          GACGAGTCGGCCCCCTGCCATTGTAGGACCGCGATCCGTAAGGCGCTCTCAAAGTTTTGC
                    || ||||||||||||||||| |||||||| ||||| ||||||||| ||||||||||||||
Sbjct 1380          GATGAGTCGGCCCCCTGCCACTGTAGGACTGCGATTCGTAAGGCGGTCTCAAAGTTTTGC

Query 1440          TGCTTCATGAAGTGGCTTGGTCAGGAGTGCACCTGCTTCCTTCAGCCTGCAGAAGGCGCC
                    || || ||||||||||| ||||||||||||||||| ||||| || ||||||||||||| |
Sbjct 1440          TGTTTTATGAAGTGGCTGGGTCAGGAGTGCACCTGTTTCCTACAACCTGCAGAAGGCGTC

Query 1500          GTCGGCGACCAGGGTCATGATAATGAAGCCTATGAGGGGTCCGATGTTGACCCTGCTGAG
                    || ||||||||||| ||||| || || |||||||||||||| ||||||||||||||||| 
Sbjct 1500          GTTGGCGACCAGGGCCATGACAACGAGGCCTATGAGGGGTCTGATGTTGACCCTGCTGAA

Query 1560          TCCGCCATTAGTGACATATCTGGGTCCTATGTCGTCCCTGGCACTGCCCTCCAACCGCTC
                    |||||  |||||||||||||||||||||| || ||||||||||| |||||||||||||| 
Sbjct 1560          TCCGCTGTTAGTGACATATCTGGGTCCTACGTAGTCCCTGGCACCGCCCTCCAACCGCTT

Query 1620          TACCAGGCCCTCGATCTCCCCGCTGAGATTGTGGCTCGCGCGGGCCGGCTGACCGCCACA
                    ||||| ||||| || ||||||||||||||||||||||| || ||||||||||||||||||
Sbjct 1620          TACCAAGCCCTTGACCTCCCCGCTGAGATTGTGGCTCGTGCAGGCCGGCTGACCGCCACA

Query 1680          GTAAAGGTCTCCCAGGTCGATGGGCGGATCGATTGCGAGACCCTTCTTGGTAACAAAACC
                    |||||||||||||||||||| ||||| |||||||| ||||||||||| ||||| ||||||
Sbjct 1680          GTAAAGGTCTCCCAGGTCGACGGGCGAATCGATTGTGAGACCCTTCTCGGTAATAAAACC

Query 1740          TTTCGCACGTCGTTCGTTGACGGGGCGGTCTTAGAGACCAATGGCCCAGAGCGCCACAAT
                    || ||||||||||| |||||||||||||| |||||||| |||||||||||||||||||||
Sbjct 1740          TTCCGCACGTCGTTTGTTGACGGGGCGGTTTTAGAGACTAATGGCCCAGAGCGCCACAAT

Query 1800          CTCTCCTTCGATGCCAGTCAGAGCACTATGGCCGCTGGCCCTTTCAGTCTCACCTATGCC
                     |||| || ||||||||||||||||||||||| || ||||||||||||||||||||||||
Sbjct 1800          GTCTCTTTTGATGCCAGTCAGAGCACTATGGCTGCCGGCCCTTTCAGTCTCACCTATGCC

Query 1860          GCCTCTGCAGCTGGGCTGGAGGTGCGCTATGTTGCTGCCGGGCTTGACCATCGGGCGGTT
                    |||||||| ||||||||||||||||||||||| ||||||||||||||||| |||||||||
Sbjct 1860          GCCTCTGCTGCTGGGCTGGAGGTGCGCTATGTCGCTGCCGGGCTTGACCACCGGGCGGTT

Query 1920          TTTGCCCCCGGTGTTTCACCCCGGTCAGCCCCCGGCGAGGTTACCGCCTTCTGCTCTGCC
                    ||||||||||| |||||||||||||||||||| |||||||| ||| |||| || ||||||
Sbjct 1920          TTTGCCCCCGGCGTTTCACCCCGGTCAGCCCCTGGCGAGGTCACCCCCTTTTGTTCTGCC

Query 1980          CTATACAGGTTTAACCGTGAGGCCCAGCGCCATTCGCTGATCGGTAACTTATGGTTCCAT
                    |||||||||||||| || ||||||||||||| |||||||| |||||| || |||||||||
Sbjct 1980          CTATACAGGTTTAATCGCGAGGCCCAGCGCCTTTCGCTGACCGGTAATTTTTGGTTCCAT

Query 2040          CCTGAGGGACTCATTGGCCTCTTCGCCCCGTTTTCGCCCGGGCATGTTTGGGAGTCGGCT
                    |||||||| ||| |||||| ||| ||||||||||||||||||||||||||||||||||||
Sbjct 2040          CCTGAGGGGCTCCTTGGCCCCTTTGCCCCGTTTTCGCCCGGGCATGTTTGGGAGTCGGCT

Query 2100          AATCCATTCTGTGGCGAGAGCACACTTTACACCCGTACTTGGTCGGAGGTTGATGCCGTC
                    |||||||| |||||||||||||||||||||||||| |||||||||||||||||||| || 
Sbjct 2100          AATCCATTTTGTGGCGAGAGCACACTTTACACCCGCACTTGGTCGGAGGTTGATGCTGTT

Query 2160          TCTAGTCCAGCCCGGCCTGACTTAGGTTTTATGTCTGAGCCTTCTATACCTAGTAGGGCC
                    ||||||||||||| ||| |||||||||||||  |||||||||||||||||||||||||||
Sbjct 2160          TCTAGTCCAGCCCAGCCCGACTTAGGTTTTACATCTGAGCCTTCTATACCTAGTAGGGCC

Query 2220          GCCACGCCTACCCTGGCGGCCCCTCTACCCCCCCCTGCACCGGACCCTTCCCCCCCTCCC
                    ||||| | ||||| |||||||||||||||||||||||||||||| ||||||||  |||||
Sbjct 2220          GCCACACTTACCCCGGCGGCCCCTCTACCCCCCCCTGCACCGGATCCTTCCCCTACTCCC

Query 2280          TCTGCCCCGGCGCTTGCTGAGCCGGCTTCTGGCGCTACCGCCGGGGCCCCGGCCATAACT
                    ||||| ||||||| || |||||||||| ||||||||||||||||||||||||||||||| 
Sbjct 2280          TCTGCTCCGGCGCGTGGTGAGCCGGCTCCTGGCGCTACCGCCGGGGCCCCGGCCATAACC

Query 2340          CACCAGACGGCCCGGCACCGCCGCCTGCTCTTCACCTACCCGGATGGCTCTAAGGTATTC
                    ||||||||||||||||| |||||||||||||| |||||||||||||||||||||||||||
Sbjct 2340          CACCAGACGGCCCGGCATCGCCGCCTGCTCTTTACCTACCCGGATGGCTCTAAGGTATTC

Query 2400          GCCGGCTCGCTGTTCGAGTCGACATGCACGTGGCTCGTTAACGCGTCTAATGTTGACCAC
                    |||||||||||||| ||||| ||||| || ||||||||||||||||||||||||||||||
Sbjct 2400          GCCGGCTCGCTGTTTGAGTCAACATGTACCTGGCTCGTTAACGCGTCTAATGTTGACCAC

Query 2460          CGCCCTGGCGGCGGGCTTTGCCATGCATTTTACCAAAGGTACCCCGCCTCCTTTGATGCT
                    ||||||||||| ||||| || |||||||||||||||||||||||||||||||||||||||
Sbjct 2460          CGCCCTGGCGGTGGGCTCTGTCATGCATTTTACCAAAGGTACCCCGCCTCCTTTGATGCT

Query 2520          GCCTCTTTTGTGATGCGCGACGGCGCGGCCGCGTACACACTAACCCCCCGGCCAATAATT
                    |||||||||||||||||||||||||||||||| |||||| ||||||||||||||||||||
Sbjct 2520          GCCTCTTTTGTGATGCGCGACGGCGCGGCCGCCTACACATTAACCCCCCGGCCAATAATT

Query 2580          CACGCTGTCGCCCCTGATTATAGGTTGGAACATAACCCAAAGAGGCTTGAGGCTGCTTAT
                    || |||||||| ||||||||||||||||||||||||||||||||||||||||||||||||
Sbjct 2580          CATGCTGTCGCTCCTGATTATAGGTTGGAACATAACCCAAAGAGGCTTGAGGCTGCTTAT

Query 2640          CGGGAAACTTGCTCCCGCCTCGGCACCGCTGCATACCCGCTCCTCGGGACCGGCATATAC
                    ||||||||||||||||||||||| |||||||||||||| |||||||||||||||||||||
Sbjct 2640          CGGGAAACTTGCTCCCGCCTCGGTACCGCTGCATACCCACTCCTCGGGACCGGCATATAC

Query 2700          CAGGTGCCGATCGGCCCCAGTTTTGACGCCTGGGAGCGGAACCACCGCCCCGGGGATGAG
                    ||||||||||||||||||||||||||||||||||||||||||||||| ||||||||||||
Sbjct 2700          CAGGTGCCGATCGGCCCCAGTTTTGACGCCTGGGAGCGGAACCACCGTCCCGGGGATGAG

Query 2760          TTGTACCTTCCTGAGCTTGCTGCCAGATGGTTTGAGGCCAATAGGCCGACCCGCCCGACT
                    |||||| |||||||||||||||||||||||||||||||||||||||||||||||||||||
Sbjct 2760          TTGTACATTCCTGAGCTTGCTGCCAGATGGTTTGAGGCCAATAGGCCGACCCGCCCGACT

Query 2820          CTCACTATAACTGAGGATGTTGCACGGACAGCGAATCTGGCCATCGAGCTTGACTCAGCC
                    ||||||||||||||||||||||||||||||||||||||||||||||||||||||||||||
Sbjct 2820          CTCACTATAACTGAGGATGTTGCACGGACAGCGAATCTGGCCATCGAGCTTGACTCAGCC

Query 2880          ACAGATGTCGGCCGGGCCTGTGCCGGCTGTCGGGTCACCCCCGGCGTTGTTCAGTACCAG
                    ||||||||||||||||||||||||||||||||||||||||||||||||||||||||||||
Sbjct 2880          ACAGATGTCGGCCGGGCCTGTGCCGGCTGTCGGGTCACCCCCGGCGTTGTTCAGTACCAG

Query 2940          TTTACTGCAGGTGTGCCTGGATCCGGCAAGTCCCGCTCTATCACCCAAGCCGATGTGGAC
                    ||||||||||||||||||||||||||||||||||||||||| ||||||||||| ||||||
Sbjct 2940          TTTACTGCAGGTGTGCCTGGATCCGGCAAGTCCCGCTCTATTACCCAAGCCGACGTGGAC

Query 3000          GTTGTCGTGGTCCCGACGCGTGAGTTGCGTAATGCCTGGCGCCGTCGCGGCTTTGCTGCT
                    ||||||||||||||||| || ||||||||||||||||||||||| |||||||| ||||||
Sbjct 3000          GTTGTCGTGGTCCCGACCCGGGAGTTGCGTAATGCCTGGCGCCGCCGCGGCTTCGCTGCT

Query 3060          TTTACCCCGCATACTGCCGCCAGAGTCACCCAGGGGCGCCGGGTTGTCATTGATGAGGCT
                    || |||||||| ||||| || |||||||||||||||||||||||||||||||||||||| 
Sbjct 3060          TTCACCCCGCACACTGCGGCTAGAGTCACCCAGGGGCGCCGGGTTGTCATTGATGAGGCC

Query 3120          CCATCCCTCCCCCCTCACCTGCTGCTGCTCCACATGCAGCGGGCCGCCACCGTCCACCTT
                    || ||||| ||||||||  |||||||||||||||||||||||||||||||||||||||||
Sbjct 3120          CCGTCCCTTCCCCCTCATTTGCTGCTGCTCCACATGCAGCGGGCCGCCACCGTCCACCTT

Query 3180          CTTGGCGACCCGAACCAGATCCCAGCCATCGACTTTGAGCACGCTGGGCTCGTCCCCGCC
                    ||||| |||||||| |||||||||||||| |||||||||||||| |||||||| ||||||
Sbjct 3180          CTTGGTGACCCGAATCAGATCCCAGCCATTGACTTTGAGCACGCCGGGCTCGTTCCCGCC

Query 3240          ATCAGGCCCGACTTAGGCCCCACCTCCTGGTGGCATGTTACCCATCGCTGGCCTGCGGAT
                    ||||||||||| || | ||||||||||||||||||||||||||||||||| |||||||||
Sbjct 3240          ATCAGGCCCGATTTGGCCCCCACCTCCTGGTGGCATGTTACCCATCGCTGCCCTGCGGAT

Query 3300          GTATGCGAGCTCATCCGTGGTGCATACCCCATGATCCAGACCACTAGCCGGGTTCTCCGT
                    ||||| ||||| |||||||| |||||||| ||||| ||||||||||| ||||| ||||| 
Sbjct 3300          GTATGTGAGCTAATCCGTGGCGCATACCCTATGATTCAGACCACTAGTCGGGTCCTCCGG

Query 3360          TCGTTGTTCTGGGGTGAGCCTGCCGTCGGGCAGAAACTAGTGTTCACCCAGGCGGCCAAG
                    |||||||||||||||||||| ||||| ||||||||||||||||||||||||||||| |||
Sbjct 3360          TCGTTGTTCTGGGGTGAGCCCGCCGTTGGGCAGAAACTAGTGTTCACCCAGGCGGCTAAG

Query 3420          CCCGCCAACCCCGGCTCAGTGACGGTCCACGAGGCGCAGGGCGCTACCTACACGGAGACC
                     ||||||||||||| |||||||||||||| ||||| ||||||||||||||||| ||||| 
Sbjct 3420          GCCGCCAACCCCGGTTCAGTGACGGTCCATGAGGCACAGGGCGCTACCTACACAGAGACT

Query 3480          ACTATTATTGCCACAGCAGATGCCCGGGGCCTTATTCAGTCGTCTCGGGCTCATGCCATT
                    || || |||||||| |||||||| || ||||| ||||||||||| || ||||||||||||
Sbjct 3480          ACCATCATTGCCACGGCAGATGCTCGAGGCCTCATTCAGTCGTCCCGAGCTCATGCCATT

Query 3540          GTTGCTCTGACGCGCCACACTGAGAAGTGCGTCATCATTGACGCACCAGGCCTGCTTCGC
                    |||||  |||||||||||||||||||||||||||||||||||||||||||||||||||||
Sbjct 3540          GTTGCCTTGACGCGCCACACTGAGAAGTGCGTCATCATTGACGCACCAGGCCTGCTTCGC

Query 3600          GAGGTGGGCATCTCCGATGCAATCGTTAATAACTTTTTCCTCGCTGGTGGCGAAATTGGT
                    ||||||||||||||||||||||||||||||||||||||||| ||||||||||||||||| 
Sbjct 3600          GAGGTGGGCATCTCCGATGCAATCGTTAATAACTTTTTCCTTGCTGGTGGCGAAATTGGC

Query 3660          CACCAGCGCCCATCAGTTATTCCCCGTGGCAACCCTGACGCCAATGTTGACACCCTGGCT
                    |||||||| ||||| ||||| || || ||||| ||||||||||||||||||||| |||||
Sbjct 3660          CACCAGCGTCCATCTGTTATCCCTCGCGGCAATCCTGACGCCAATGTTGACACCTTGGCT

Query 3720          GCCTTCCCGCCGTCTTGCCAGATTAGTGCCTTCCATCAGTTGGCTGAGGAGCTTGGCCAC
                    ||||||||||||||||||||||||||||||||||||||||||||||||||||||||||||
Sbjct 3720          GCCTTCCCGCCGTCTTGCCAGATTAGTGCCTTCCATCAGTTGGCTGAGGAGCTTGGCCAC

Query 3780          AGACCTGTCCCTGTTGCAGCTGTTCTACCACCCTGCCCCGAGCTCGAACAGGGCCTTCTC
                    ||||||| |||||| || ||||||||||| |||||||||||||| |||||||||||||||
Sbjct 3780          AGACCTGCCCCTGTCGCGGCTGTTCTACCGCCCTGCCCCGAGCTTGAACAGGGCCTTCTC

Query 3840          TACCTGCCCCAGGAGCTCACCACCTGTGATAGTGTCGTAACATTTGAATTAACAGACATT
                    ||||||||||| || ||||||||||||||||||||||||||||||||||||||||| |||
Sbjct 3840          TACCTGCCCCAAGAACTCACCACCTGTGATAGTGTCGTAACATTTGAATTAACAGATATT

Query 3900          GTGCACTGCCGCATGGCCGCCCCGAGCCAGCGCAAGGCCGTGCTGTCCACACTCGTGGGC
                    ||||| || || |||||||||||||||||||||||||||||||||||||| || ||||||
Sbjct 3900          GTGCATTGTCGTATGGCCGCCCCGAGCCAGCGCAAGGCCGTGCTGTCCACGCTTGTGGGC

Query 3960          CGCTACGGCGGTCGCACAAAGCTCTACAATGCTTCCCACTCTGATGTTCGCGACTCTCTC
                    || |||||| | |||||||||||||||||||| |||||||||||||||||||||||||||
Sbjct 3960          CGTTACGGCCGCCGCACAAAGCTCTACAATGCCTCCCACTCTGATGTTCGCGACTCTCTC

Query 4020          GCCCGTTTTATCCCGGCCATTGGCCCCGTACAGGTTACAACTTGTGAATTGTACGAGCTA
                    ||||||||||||||||||||||||||||||||||||||||| ||||||||||||||||||
Sbjct 4020          GCCCGTTTTATCCCGGCCATTGGCCCCGTACAGGTTACAACCTGTGAATTGTACGAGCTA

Query 4080          GTGGAGGCCATGGTCGAGAAGGGCCAGGATGGCTCCGCCGTCCTTGAGCTTGATCTTTGC
                    ||||||||||||||||||||||||||||| |||||||||||||||||||| || ||||| 
Sbjct 4080          GTGGAGGCCATGGTCGAGAAGGGCCAGGACGGCTCCGCCGTCCTTGAGCTCGACCTTTGT

Query 4140          AACCGTGACGTGTCCAGGATCACCTTCTTCCAGAAAGATTGTAACAAGTTCACCACAGGT
                    ||||| ||||||| |||||||||||||||||||||||||||||| || || ||||| || 
Sbjct 4140          AACCGGGACGTGTTCAGGATCACCTTCTTCCAGAAAGATTGTAATAAATTTACCACGGGG

Query 4200          GAGACCATTGCCCATGGTAAAGTGGGCCAGGGCATCTCGGCCTGGAGCAAGACCTTCTGC
                    |||||||| |||||||||||||||||||||||||| ||||||||||| ||||||||||| 
Sbjct 4200          GAGACCATCGCCCATGGTAAAGTGGGCCAGGGCATTTCGGCCTGGAGTAAGACCTTCTGT

Query 4260          GCCCTCTTTGGCCCTTGGTTCCGCGCTATTGAGAAGGCTATTCTGGCCCTGCTCCCTCAG
                    ||||| || ||||| |||||||| ||||||||||||||||| ||||||||||||||||||
Sbjct 4260          GCCCTTTTCGGCCCCTGGTTCCGTGCTATTGAGAAGGCTATCCTGGCCCTGCTCCCTCAG

Query 4320          GGTGTGTTTTACGGTGATGCCTTTGATGACACCGTCTTCTCGGCGGCTGTGGCCGCAGCA
                    ||||||||||| || |||||||||||||||||||||||||||||||| ||||||||||||
Sbjct 4320          GGTGTGTTTTATGGGGATGCCTTTGATGACACCGTCTTCTCGGCGGCCGTGGCCGCAGCA

Query 4380          AAGGCATCCATGGTGTTTGAGAATGACTTTTCTGAGTTTGACTCCACCCAGAATAACTTT
                    ||||||||||||||||||||||||||||||||||||||||| |||||||||||||| |||
Sbjct 4380          AAGGCATCCATGGTGTTTGAGAATGACTTTTCTGAGTTTGATTCCACCCAGAATAATTTT

Query 4440          TCTCTGGGTCTAGAGTGTGCTATTATGGAGGAGTGTGGGATGCCGCAGTGGCTCATCCGC
                    ||| |||| |||||||||||||||||||||||||||||||||||||||||||||||||||
Sbjct 4440          TCTTTGGGCCTAGAGTGTGCTATTATGGAGGAGTGTGGGATGCCGCAGTGGCTCATCCGC

Query 4500          CTGTATCACCTTATAAGGTCTGCGTGGATCTTGCAGGCCCCGAAGGAGTCTCTGCGAGGG
                     |||| |||||||||||||||||||||||  ||||||||||||||||||| |||||||||
Sbjct 4500          TTGTACCACCTTATAAGGTCTGCGTGGATTCTGCAGGCCCCGAAGGAGTCCCTGCGAGGG

Query 4560          TTTTGGAAGAAACACTCCGGTGAGCCCGGCACTCTTCTATGGAATACTGTCTGGAATATG
                    |||||||||||||||||||||||||||||||| ||||||||||||||||| ||||| |||
Sbjct 4560          TTTTGGAAGAAACACTCCGGTGAGCCCGGCACCCTTCTATGGAATACTGTGTGGAACATG

Query 4620          GCCGTTATTACCCACTGTTATGACTTCCGCGATTTTCAGGTGGCTGCCTTTAAAGGTGAT
                    |||||||| |||||||||||||| ||||||||| | ||||||||||||||||||||||||
Sbjct 4620          GCCGTTATCACCCACTGTTATGATTTCCGCGATCTGCAGGTGGCTGCCTTTAAAGGTGAT

Query 4680          GATTCGATAGTGCTTTGCAGTGAGTATCGTCAGAGTCCAGGAGCTGCTGTCCTGATCGCC
                    |||||||||||||||||||||||||| |||||||| ||||| |||||||||||||| || 
Sbjct 4680          GATTCGATAGTGCTTTGCAGTGAGTACCGTCAGAGCCCAGGGGCTGCTGTCCTGATTGCT

Query 4740          GGCTGTGGCTTGAAGTTGAAGGTAGATTTCCGCCCGATCGGTTTGTATGCAGGTGTTGTG
                    ||||||||| | ||||||||||| |||||||| ||||| |||||||||||||||||||||
Sbjct 4740          GGCTGTGGCCTAAAGTTGAAGGTGGATTTCCGTCCGATTGGTTTGTATGCAGGTGTTGTG

Query 4800          GTGGCCCCCGGCCTTGGCGCGCTCCCTGATGTTGTGCGCTTCGCCGGCCGGCTTACCGAG
                    ||||||||||||||||| ||||| ||||| || ||||||||||||||||||||||| |||
Sbjct 4800          GTGGCCCCCGGCCTTGGTGCGCTTCCTGACGTCGTGCGCTTCGCCGGCCGGCTTACTGAG

Query 4860          AAGAATTGGGGCCCTGGCCCTGAGCGGGCGGAGCAGCTCCGCCTCGCTGTTAGTGATTTC
                    |||||||||||||||||||| ||||||||||||||||||||||||||||| |||||||| 
Sbjct 4860          AAGAATTGGGGCCCTGGCCCCGAGCGGGCGGAGCAGCTCCGCCTCGCTGTGAGTGATTTT

Query 4920          CTCCGCAAGCTCACGAATGTAGCTCAGATGTGTGTGGATGTTGTTTCCCGTGTTTATGGG
                    |||||||||||||||||||||||||||||||||||||||||||| || ||||||||||||
Sbjct 4920          CTCCGCAAGCTCACGAATGTAGCTCAGATGTGTGTGGATGTTGTCTCTCGTGTTTATGGG

Query 4980          GTTTCCCCTGGACTCGTTCATAACCTGATTGGCATGCTACAGGCTGTTGCTGATGGCAAG
                    ||||||||||| ||||||||||||||||||||||||||||||||||||||||||||||||
Sbjct 4980          GTTTCCCCTGGGCTCGTTCATAACCTGATTGGCATGCTACAGGCTGTTGCTGATGGCAAG

Query 5040          GCACATTTCACTGAGTCAGTAAAACCAGTGCTCGACTTGACAAATTCAATCTTGTGTCGG
                    || ||||||||||||||||| || |||||||||||| |||||||||||||| ||||||||
Sbjct 5040          GCTCATTTCACTGAGTCAGTGAAGCCAGTGCTCGACCTGACAAATTCAATCCTGTGTCGG

Query 5100          GTGGAATGAATAACATGTCTTTTGCTGCGCCCATGGGTTCGCGACCATGCGCCCTCGGCC
                    ||||||||||||||||||||||||||||||||||||||||||||||||||||||||||||
Sbjct 5100          GTGGAATGAATAACATGTCTTTTGCTGCGCCCATGGGTTCGCGACCATGCGCCCTCGGCC

Query 5160          TATTTTGTTGCTGCTCCTCATGTTTTTGCCTATGCTGCCCGCGCCACCGCCCGGTCAGCC
                    ||||||| || |||||||||||||| ||||||||||||||||||||||||||||||||||
Sbjct 5160          TATTTTGCTGTTGCTCCTCATGTTTCTGCCTATGCTGCCCGCGCCACCGCCCGGTCAGCC

Query 5220          GTCTGGCCGCCGTCGTGGGCGGCGCAGCGGCGGTTCCGGCGGTGGTTTCTGGGGTGACCG
                    ||||||||||||||||||||||||||||||||||||||||||||||||||||||||||||
Sbjct 5220          GTCTGGCCGCCGTCGTGGGCGGCGCAGCGGCGGTTCCGGCGGTGGTTTCTGGGGTGACCG

Query 5280          GGTTGATTCTCAGCCCTTCGCAATCCCCTATATTCATCCAACCAACCCCTTCGCCCCCGA
                    ||||||||||||||||||||||||||||||||||||||||||||||||||||||||||||
Sbjct 5280          GGTTGATTCTCAGCCCTTCGCAATCCCCTATATTCATCCAACCAACCCCTTCGCCCCCGA

Query 5340          TGTCACCGCTGCGGCCGGGGCTGGACCTCGTGTTCGCCAACCCGCCCGACCACTCGGCTC
                    ||||||||||||||||||||||||||||||||||||||||||||||||||||||||||||
Sbjct 5340          TGTCACCGCTGCGGCCGGGGCTGGACCTCGTGTTCGCCAACCCGCCCGACCACTCGGCTC

Query 5400          CGCTTGGCGTGACCAGGCCCAGCGCCCCGCCGTTGCCTCACGTCGTAGACCTACCACAGC
                    ||||||||||||||||||||||||||||||||||||||||||||||||||||||||||||
Sbjct 5400          CGCTTGGCGTGACCAGGCCCAGCGCCCCGCCGTTGCCTCACGTCGTAGACCTACCACAGC

Query 5460          TGGGGCCGCGCCGCTAACCGCGGTCGCTCCGGCCCATGACACCCCGCCAGTGCCTGATGT
                    ||||||||||||||||||||||||||||||||||||||||||||||||||||||||||||
Sbjct 5460          TGGGGCCGCGCCGCTAACCGCGGTCGCTCCGGCCCATGACACCCCGCCAGTGCCTGATGT

Query 5520          CGACTCCCGCGGCGCCATCTTGCGCCGGCAGTATAACCTATCAACATCTCCCCTTACCTC
                     |||||||||||||||||| ||||||||||||||||||||||||||||||||||||| ||
Sbjct 5520          TGACTCCCGCGGCGCCATCCTGCGCCGGCAGTATAACCTATCAACATCTCCCCTTACTTC

Query 5580          TTCCGTGGCCACCGGCACTAACCTGGTTCTTTATGCCGCCCCTCTTAGTCCGCTTTTACC
                    ||||||||||||||| || ||| ||||||| || ||||| |||||||| || ||| ||||
Sbjct 5580          TTCCGTGGCCACCGGTACAAACTTGGTTCTATACGCCGCTCCTCTTAGCCCACTTCTACC

Query 5640          CCTTCAGGACGGCACCAATACCCATATAATGGCCACGGAAGCTTCTAATTATGCCCAGTA
                    ||| ||||||||||||||||| |||||||||||||| |||||||||||||||||||||||
Sbjct 5640          CCTCCAGGACGGCACCAATACTCATATAATGGCCACAGAAGCTTCTAATTATGCCCAGTA

Query 5700          CCGGGTTGCCCGTGCCACAATCCGTTACCGCCCGCTGGTCCCCAATGCTGTCGGCGGTTA
                    ||||||||| ||||||||||| || |||||||||||||||||||| ||||| || || ||
Sbjct 5700          CCGGGTTGCTCGTGCCACAATTCGCTACCGCCCGCTGGTCCCCAACGCTGTTGGTGGCTA

Query 5760          CGCCATCTCCATCTCATTCTGGCCACAGACCACCACCACCCCGACGTCCGTTGATATGAA
                    ||||||||||||||| |||||||||||||||||||||||||||||||||||||| |||||
Sbjct 5760          CGCCATCTCCATCTCGTTCTGGCCACAGACCACCACCACCCCGACGTCCGTTGACATGAA

Query 5820          TTCAATAACCTCGACGGATGTTCGTATTTTAGTCCAGCCCGGCATAGCCTCTGAGCTTGT
                    ||||||||||||||||||||||||||||||||||||||||||||||||||| ||||||||
Sbjct 5820          TTCAATAACCTCGACGGATGTTCGTATTTTAGTCCAGCCCGGCATAGCCTCCGAGCTTGT

Query 5880          GATCCCAAGTGAGCGCCTACACTATCGTAACCAAGGCTGGCGCTCCGTCGAGACCTCTGG
                     ||||||||||||||||||||||| ||||||||||| |||||||| || |||||||| ||
Sbjct 5880          TATCCCAAGTGAGCGCCTACACTACCGTAACCAAGGTTGGCGCTCTGTTGAGACCTCCGG

Query 5940          GGTGGCTGAGGAGGAGGCTACCTCTGGTCTTGTTATGCTTTGCATACATGGCTCACTCGT
                    |||||| ||||||||||| |||||||||||||||||||| ||||||||||||||||  ||
Sbjct 5940          GGTGGCGGAGGAGGAGGCCACCTCTGGTCTTGTTATGCTCTGCATACATGGCTCACCTGT

Query 6000          AAATTCCTATACTAATACACCCTATACCGGTGCCCTCGGGCTGTTGGACTTTGCCCTTGA
                    |||||| |||||||||||||| ||||||||||||||||||||||||||||||||||| ||
Sbjct 6000          AAATTCTTATACTAATACACCTTATACCGGTGCCCTCGGGCTGTTGGACTTTGCCCTCGA

Query 6060          GCTTGAGTTTCGCAACCTTACCCCCGGTAACACCAATACGCGGGTCTCCCGTTATTCCAG
                     |||||||| |||||||| ||||||||||| ||||| ||||||||||||||||| |||||
Sbjct 6060          ACTTGAGTTCCGCAACCTCACCCCCGGTAATACCAACACGCGGGTCTCCCGTTACTCCAG

Query 6120          CACTGCTCGCCACCGCCTTCGTCGCGGTGCGGACGGGACTGCCGAGCTCACCACCACGGC
                    |||||| || |||||||||||||||||||| || |||||||||||||| |||||||||||
Sbjct 6120          CACTGCCCGTCACCGCCTTCGTCGCGGTGCAGATGGGACTGCCGAGCTTACCACCACGGC

Query 6180          TGCTACCCGCTTTATGAAGGACCTCTATTTTACTAGTACTAATGGTGTCGGTGAGATCGG
                    |||||||||||| |||||||||||||||||||||||||||||||||||||||||||||||
Sbjct 6180          TGCTACCCGCTTCATGAAGGACCTCTATTTTACTAGTACTAATGGTGTCGGTGAGATCGG

Query 6240          CCGCGGGATAGCCCTCACCCTGTTCAACCTTGCTGACACTCTGCTTGGCGGCCTGCCGAC
                    ||| |||||||| || |||||||| |||||||||||||| ||||||||||| || |||||
Sbjct 6240          CCGTGGGATAGCGCTTACCCTGTTTAACCTTGCTGACACCCTGCTTGGCGGTCTACCGAC

Query 6300          AGAATTGATTTCGTCGGCTGGTGGCCAGCTGTTCTACTCCCGTCCCGTTGTCTCAGCCAA
                    ||||||||||||||||||||||||||||||||||||||| |||||||| |||||||||||
Sbjct 6300          AGAATTGATTTCGTCGGCTGGTGGCCAGCTGTTCTACTCTCGTCCCGTCGTCTCAGCCAA

Query 6360          TGGCGAGCCGACTGTTAAGTTGTATACATCTGTAGAGAATGCTCAGCAGGATAAGGGTAT
                    ||||||||||||||||||| | ||||||||||||||||||||||||||||||||||||||
Sbjct 6360          TGGCGAGCCGACTGTTAAGCTTTATACATCTGTAGAGAATGCTCAGCAGGATAAGGGTAT

Query 6420          TGCAATCCCGCATGACATTGACCTCGGAGAATCTCGTGTGGTTATTCAGGATTATGATAA
                    |||||||||||||||||| |||||||| || |||||||| ||||||||||||||||| ||
Sbjct 6420          TGCAATCCCGCATGACATCGACCTCGGGGAGTCTCGTGTAGTTATTCAGGATTATGACAA

Query 6480          CCAACATGAACAAGATCGGCCGACGCCTTCTCCAGCCCCATCGCGCCCTTTCTCTGTCCT
                    ||||||||| || || || ||||| ||||| |||||||||||||||||||| ||||||||
Sbjct 6480          CCAACATGAGCAGGACCGACCGACACCTTCCCCAGCCCCATCGCGCCCTTTTTCTGTCCT

Query 6540          TCGAGCTAATGATGTGCTTTGGCTCTCTCTCACCGCTGCCGAGTATGACCAGTCCACTTA
                     ||||||||||||||||||||||| |||||||||||||||||||||||||||||||||||
Sbjct 6540          CCGAGCTAATGATGTGCTTTGGCTTTCTCTCACCGCTGCCGAGTATGACCAGTCCACTTA

Query 6600          TGGCTCTTCGACTGGCCCAGTTTATGTTTCTGACTCTGTGACCTTGGTTAATGTTGCGAC
                     ||||||||||| |||||||| ||||| ||||||||||||||||||||||||||||||||
Sbjct 6600          CGGCTCTTCGACCGGCCCAGTCTATGTCTCTGACTCTGTGACCTTGGTTAATGTTGCGAC

Query 6660          CGGCGCGCAGGCCGTTGCCCGGTCGCTCGATTGGACCAAGGTCACACTTGACGGTCGCCC
                    |||||||||||||||||||||||| ||||| |||||||||||||||||||| ||||||||
Sbjct 6660          CGGCGCGCAGGCCGTTGCCCGGTCACTCGACTGGACCAAGGTCACACTTGATGGTCGCCC

Query 6720          CCTCTCCACCATCCAGCAGTACTCGAAGACCTTCTTTGTCCTGCCGCTCCGCGGTAAGCT
                    ||| ||||||||||||||||| || |||||||||||||||||||||||||||||||||||
Sbjct 6720          CCTTTCCACCATCCAGCAGTATTCAAAGACCTTCTTTGTCCTGCCGCTCCGCGGTAAGCT

Query 6780          CTCTTTCTGGGAGGCAGGCACAACTAAAGCCGGGTACCCTTATAATTATAACACCACTGC
                    ||| || ||||||||||| || ||||||||||||||||||||||||||||||||||||||
Sbjct 6780          CTCCTTTTGGGAGGCAGGTACTACTAAAGCCGGGTACCCTTATAATTATAACACCACTGC

Query 6840          TAGCGACCAACTGCTTGTCGAGAATGCCGCCGGGCACCGGGTCGCTATTTCCACTTACAC
                    ||| ||||||||||| || ||||||||||| ||||| ||||| |||||||||||||||||
Sbjct 6840          TAGTGACCAACTGCTCGTTGAGAATGCCGCTGGGCATCGGGTTGCTATTTCCACTTACAC

Query 6900          CACTAGCCTGGGTGCTGGTCCCGTCTCCATTTCTGCGGTTGCCGTTTTAGCCCCCCACTC
                    ||||||||||||||||||||||||||| ||||| |||||||| |||||||||||||||||
Sbjct 6900          CACTAGCCTGGGTGCTGGTCCCGTCTCTATTTCCGCGGTTGCTGTTTTAGCCCCCCACTC

Query 6960          TGCGCTAGCATTGCTTGAGGATACCTTGGACTACCCTGCCCGCGCCCATACTTTTGATGA
                     |||||||||||||||||||||||| |||||||||||||||||||||||||||| |||||
Sbjct 6960          CGCGCTAGCATTGCTTGAGGATACCATGGACTACCCTGCCCGCGCCCATACTTTCGATGA

Query 7020          TTTCTGCCCAGAGTGCCGCCCCCTTGGCCTTCAGGGCTGCGCTTTCCAGTCTACTGTCGC
                     |||||||| |||||||||||||||||||| |||||||| ||||| ||||||||||||||
Sbjct 7020          CTTCTGCCCGGAGTGCCGCCCCCTTGGCCTCCAGGGCTGTGCTTTTCAGTCTACTGTCGC

Query 7080          TGAGCTTCAGCGCCTTAAGATGAAGGTGGGTAAAACTCGGGAGTTGTAGTTTATTTGCTT
                    ||||||||||||||||||||||||||||||||||||||||||||| ||||||||||||||
Sbjct 7080          TGAGCTTCAGCGCCTTAAGATGAAGGTGGGTAAAACTCGGGAGTTATAGTTTATTTGCTT

Query 7140          GTGCCCCCCTTCTTTCTGTTGCTTATTTCTCATTTCTGCGTTCCGCGCTCCCTGAAAAAA
                    ||||||||||||||||||||||||||||||| ||||||||||||||||||||||||||||
Sbjct 7140          GTGCCCCCCTTCTTTCTGTTGCTTATTTCTCTTTTCTGCGTTCCGCGCTCCCTGAAAAAA

Query 7200          AAAAAAA
                    |||||||
Sbjct 7200          AAAAAAA
