# Supplementary material for: Pairwise Heuristic Sequence Alignment Algorithm Based on Deep Reinforcement Learning
Source: IEEE Open J Eng Med Biol. 2021 Jan 29;2:36–43. doi: 10.1109/OJEMB.2021.3055424 (PMC8901008; doi:10.1109/OJEMB.2021.3055424)
Supplement: Three supplementary materials are attached to the submitted manuscript. First, we offer the detailed process of the DQNalign in Supplementary material S1. Then, the additional figures and tables are listed in the Supplementary material S2. Finally, the alignment results of the DQNalign are attached  [file ojemb-3055424-mm.zip › OJEMB-3055424-MM/10022021082020_DQNalignOJEMB20210126SupplementaryS3/Supplementary S3/HEV_DDDQN/result20200712173946_0_7.txt]

DQNalign Project v1.0
Pairwise alignment algorithm with deep reinforcement learning based heuristic alignment agent
Sequence 1 : HEV_0, length : 7207
Sequence 2 : HEV_7, length : 7221

Alignment results:
Exact matches: 6738
Gaps: 0

Query 1             GGCAGACCACATATGTGGTCGATGCCATGGAGGCCCATCAGTTTATTAAGGCTCCTGGCA
                    |||||||||||||||||||||||||||||||||||||||||||||| |||||||||||||
Sbjct 0             GGCAGACCACATATGTGGTCGATGCCATGGAGGCCCATCAGTTTATCAAGGCTCCTGGCA

Query 61            TCACTACTGCTATTGAGCAGGCTGCTCTAGCAGCGGCCAACTCTGCCCTGGCGAATGCTG
                    ||||||||||||||||||||||||||||||||||||||||||||||||| ||||||||||
Sbjct 60            TCACTACTGCTATTGAGCAGGCTGCTCTAGCAGCGGCCAACTCTGCCCTTGCGAATGCTG

Query 121           TGGTAGTTAGGCCTTTTCTCTCTCACCAGCAGATTGAGATCCTCATTAACCTAATGCAAC
                    ||||||||||||||||||||||||||||||||||||||||||| ||||||||||||||||
Sbjct 120           TGGTAGTTAGGCCTTTTCTCTCTCACCAGCAGATTGAGATCCTTATTAACCTAATGCAAC

Query 181           CTCGCCAGCTTGTTTTCCGCCCCGAGGTTTTCTGGAATCATCCCATCCAGCGTGTCATCC
                    ||||||||||||||||||||||||||||||||||||| ||||||||||||||||| ||||
Sbjct 180           CTCGCCAGCTTGTTTTCCGCCCCGAGGTTTTCTGGAACCATCCCATCCAGCGTGTTATCC

Query 241           ATAACGAGCTGGAGCTTTACTGCCGCGCCCGCTCCGGCCGCTGTCTTGAAATTGGCGCCC
                    |||| ||||||||||||||||| |||||||||||||||||||| ||||||||||| ||||
Sbjct 240           ATAATGAGCTGGAGCTTTACTGTCGCGCCCGCTCCGGCCGCTGCCTTGAAATTGGTGCCC

Query 301           ATCCCCGCTCAATAAATGATAATCCTAATGTGGTCCACCGCTGCTTCCTCCGCCCTGTTG
                    | ||||||||||||||||| |||||||||||||||||||||||||||||||||||||  |
Sbjct 300           ACCCCCGCTCAATAAATGACAATCCTAATGTGGTCCACCGCTGCTTCCTCCGCCCTGCCG

Query 361           GGCGTGATGTTCAGCGCTGGTATACTGCTCCCACTCGCGGGCCGGCTGCTAATTGCCGGC
                    |||||||||| ||||| ||||||||||| || || |||||||||||||||||||||||||
Sbjct 360           GGCGTGATGTCCAGCGTTGGTATACTGCCCCTACCCGCGGGCCGGCTGCTAATTGCCGGC

Query 421           GTTCCGCGCTGCGCGGGCTTCCCGCTGCTGACCGCACTTACTGCCTCGACGGGTTTTCTG
                    |||| || ||||||||||| |||||||||||||||||||||||| |||||||||||||||
Sbjct 420           GTTCTGCACTGCGCGGGCTCCCCGCTGCTGACCGCACTTACTGCTTCGACGGGTTTTCTG

Query 481           GCTGTAACTTTCCCGCCGAGACTGGCATCGCCCTCTACTCCCTTCATGATATGTCACCAT
                    |||||||||||||||||||||| |||||||||||||| || || ||||||||||||||||
Sbjct 480           GCTGTAACTTTCCCGCCGAGACGGGCATCGCCCTCTATTCTCTCCATGATATGTCACCAT

Query 541           CTGATGTCGCCGAGGCCATGTTCCGCCATGGTATGACGCGGCTCTATGCCGCCCTCCATC
                    |||||||||||||||| |||||||||||||||||||||||||| || || |||||||| |
Sbjct 540           CTGATGTCGCCGAGGCTATGTTCCGCCATGGTATGACGCGGCTTTACGCTGCCCTCCACC

Query 601           TTCCGCCTGAGGTCCTGCTGCCCCCTGGCACATATCGCACCGCATCGTATTTGCTAATTC
                    | ||||||||||||||| |||||||||||||||| |||||||| ||||| ||||| || |
Sbjct 600           TCCCGCCTGAGGTCCTGTTGCCCCCTGGCACATACCGCACCGCGTCGTACTTGCTGATCC

Query 661           ATGACGGTAGGCGCGTTGTGGTGACGTATGAGGGTGATACTAGTGCTGGTTACAACCACG
                    ||||||| ||||||||||||||||||||||||||||| |||||||||||||| |||||||
Sbjct 660           ATGACGGCAGGCGCGTTGTGGTGACGTATGAGGGTGACACTAGTGCTGGTTATAACCACG

Query 721           ATGTCTCCAACTTGCGCTCCTGGATTAGAACCACCAAGGTTACCGGAGACCATCCCCTCG
                    |||| |||||| |||||||||||||||||||||| ||||||||||||||||| || ||||
Sbjct 720           ATGTTTCCAACCTGCGCTCCTGGATTAGAACCACTAAGGTTACCGGAGACCACCCTCTCG

Query 781           TTATCGAGCGGGTTAGGGCCATTGGCTGCCACTTTGTTCTCTTGCTCACGGCAGCCCCGG
                    | || |||||||||||||||||||||||||||||||| || || |||||||| |||||||
Sbjct 780           TCATTGAGCGGGTTAGGGCCATTGGCTGCCACTTTGTCCTTTTACTCACGGCTGCCCCGG

Query 841           AGCCATCACCTATGCCTTATGTTCCTTACCCCCGGTCTACCGAGGTCTATGTCCGATCGA
                    |||||||||||||||||||||| |||||||||||||||||||||||||||||||||||||
Sbjct 840           AGCCATCACCTATGCCTTATGTCCCTTACCCCCGGTCTACCGAGGTCTATGTCCGATCGA

Query 901           TCTTCGGCCCGGGTGGCACCCCTTCCTTATTCCCAACCTCATGCTCCACTAAGTCGACCT
                    |||||||||||||||| ||||| ||| |||| ||||||||||||||||||||||||||||
Sbjct 900           TCTTCGGCCCGGGTGGTACCCCCTCCCTATTTCCAACCTCATGCTCCACTAAGTCGACCT

Query 961           TCCATGCTGTCCCTGCCCATATTTGGGACCGTCTTATGCTGTTCGGGGCCACCTTGGATG
                    |||||||||||||||||||||| ||||||||||| ||| |||||||||||||| | ||||
Sbjct 960           TCCATGCTGTCCCTGCCCATATCTGGGACCGTCTCATGTTGTTCGGGGCCACCCTAGATG

Query 1021          ACCAAGCCTTTTGCTGCTCCCGTTTAATGACCTACCTTCGCGGCATTAGCTACAAGGTCA
                    ||||||||||||||||||||||  ||||||| ||||| |||||||||||||||||||| |
Sbjct 1020          ACCAAGCCTTTTGCTGCTCCCGCCTAATGACTTACCTCCGCGGCATTAGCTACAAGGTTA

Query 1081          CTGTTGGTACCCTTGTGGCTAATGAAGGCTGGAATGCCTCTGAGGACGCCCTCACAGCTG
                    |||| || |||||||| || |||||||||||||| |||||||||||||| || |||||||
Sbjct 1080          CTGTGGGCACCCTTGTTGCCAATGAAGGCTGGAACGCCTCTGAGGACGCTCTTACAGCTG

Query 1141          TTATCACTGCCGCCTACCTTACCATTTGCCACCAGCGGTATCTCCGCACCCAGGCTATAT
                    | ||||||||||||||||||||||| |||||||||||||| |||||||| ||||||||||
Sbjct 1140          TCATCACTGCCGCCTACCTTACCATCTGCCACCAGCGGTACCTCCGCACTCAGGCTATAT

Query 1201          CCAAGGGGATGCGTCGTCTGGAACGGGAGCATGCCCAGAAGTTTATAACACGCCTCTACA
                    | |||||||||||||| ||||| ||||||||||| |||||||||||||||||||||||||
Sbjct 1200          CTAAGGGGATGCGTCGCCTGGAGCGGGAGCATGCTCAGAAGTTTATAACACGCCTCTACA

Query 1261          GCTGGCTCTTCGAGAAGTCCGGCCGTGATTACATCCCTGGCCGTCAGTTGGAGTTCTACG
                    | |||||||| |||||||||||||||||||| ||||| ||||||||||||||||||||||
Sbjct 1260          GTTGGCTCTTTGAGAAGTCCGGCCGTGATTATATCCCCGGCCGTCAGTTGGAGTTCTACG

Query 1321          CCCAGTGCAGGCGCTGGCTCTCCGCCGGCTTTCATCTTGATCCACGGGTGTTGGTTTTTG
                    | ||||| |||||||||||||| ||||||||||||||||| |||||||||||||||||||
Sbjct 1320          CTCAGTGTAGGCGCTGGCTCTCGGCCGGCTTTCATCTTGACCCACGGGTGTTGGTTTTTG

Query 1381          ACGAGTCGGCCCCCTGCCATTGTAGGACCGCGATCCGTAAGGCGCTCTCAAAGTTTTGCT
                    | ||||||||||||||||| |||||||| ||||| ||||||||| |||||||||||||||
Sbjct 1380          ATGAGTCGGCCCCCTGCCACTGTAGGACTGCGATTCGTAAGGCGGTCTCAAAGTTTTGCT

Query 1441          GCTTCATGAAGTGGCTTGGTCAGGAGTGCACCTGCTTCCTTCAGCCTGCAGAAGGCGCCG
                    | || ||||||||||| || |||||||||||||| || || || ||||||||||||| ||
Sbjct 1440          GTTTTATGAAGTGGCTGGGCCAGGAGTGCACCTGTTTTCTACAACCTGCAGAAGGCGTCG

Query 1501          TCGGCGACCAGGGTCATGATAATGAAGCCTATGAGGGGTCCGATGTTGACCCTGCTGAGT
                    | ||||||||||| ||||| || || |||||||||||||| ||||| ||||||||||| |
Sbjct 1500          TTGGCGACCAGGGCCATGACAACGAGGCCTATGAGGGGTCTGATGTCGACCCTGCTGAAT

Query 1561          CCGCCATTAGTGACATATCTGGGTCCTATGTCGTCCCTGGCACTGCCCTCCAACCGCTCT
                    |||| ||||||||||||||||||||||| || |||||||||||||||||||||||||| |
Sbjct 1560          CCGCTATTAGTGACATATCTGGGTCCTACGTAGTCCCTGGCACTGCCCTCCAACCGCTTT

Query 1621          ACCAGGCCCTCGATCTCCCCGCTGAGATTGTGGCTCGCGCGGGCCGGCTGACCGCCACAG
                    |||| ||||| || ||||||||||||||||||||||| || |||||||||||||||||||
Sbjct 1620          ACCAAGCCCTTGACCTCCCCGCTGAGATTGTGGCTCGTGCAGGCCGGCTGACCGCCACAG

Query 1681          TAAAGGTCTCCCAGGTCGATGGGCGGATCGATTGCGAGACCCTTCTTGGTAACAAAACCT
                    ||||||||||||||||||| |||||||||||||| ||||||||||| ||||| || ||||
Sbjct 1680          TAAAGGTCTCCCAGGTCGACGGGCGGATCGATTGTGAGACCCTTCTCGGTAATAAGACCT

Query 1741          TTCGCACGTCGTTCGTTGACGGGGCGGTCTTAGAGACCAATGGCCCAGAGCGCCACAATC
                    | ||||||||||| |||||||||||||| |||||||| ||||||||||||||||||||||
Sbjct 1740          TCCGCACGTCGTTTGTTGACGGGGCGGTTTTAGAGACTAATGGCCCAGAGCGCCACAATC

Query 1801          TCTCCTTCGATGCCAGTCAGAGCACTATGGCCGCTGGCCCTTTCAGTCTCACCTATGCCG
                    |||| || |||||||||||||||||||||||||| |||||||||||||||||||||||||
Sbjct 1800          TCTCTTTTGATGCCAGTCAGAGCACTATGGCCGCCGGCCCTTTCAGTCTCACCTATGCCG

Query 1861          CCTCTGCAGCTGGGCTGGAGGTGCGCTATGTTGCTGCCGGGCTTGACCATCGGGCGGTTT
                    ||||||| ||||||||||||||||||||||| ||||||||||||||||| ||||||||||
Sbjct 1860          CCTCTGCTGCTGGGCTGGAGGTGCGCTATGTCGCTGCCGGGCTTGACCACCGGGCGGTTT

Query 1921          TTGCCCCCGGTGTTTCACCCCGGTCAGCCCCCGGCGAGGTTACCGCCTTCTGCTCTGCCC
                    |||||||||| |||||||||||||||||||| |||||||| |||||||| || |||||||
Sbjct 1920          TTGCCCCCGGCGTTTCACCCCGGTCAGCCCCTGGCGAGGTCACCGCCTTTTGTTCTGCCC

Query 1981          TATACAGGTTTAACCGTGAGGCCCAGCGCCATTCGCTGATCGGTAACTTATGGTTCCATC
                    ||||||||||||| || ||||||||||||| |||||||| |||||| || |||||||| |
Sbjct 1980          TATACAGGTTTAATCGCGAGGCCCAGCGCCTTTCGCTGACCGGTAATTTTTGGTTCCACC

Query 2041          CTGAGGGACTCATTGGCCTCTTCGCCCCGTTTTCGCCCGGGCATGTTTGGGAGTCGGCTA
                    ||||||| ||| |||||| ||| ||||||||||| |||||||||||||||||||||||||
Sbjct 2040          CTGAGGGGCTCCTTGGCCCCTTTGCCCCGTTTTCCCCCGGGCATGTTTGGGAGTCGGCTA

Query 2101          ATCCATTCTGTGGCGAGAGCACACTTTACACCCGTACTTGGTCGGAGGTTGATGCCGTCT
                    |||||||||||||||||||||||||||||||||| |||||||||||||||||||| || |
Sbjct 2100          ATCCATTCTGTGGCGAGAGCACACTTTACACCCGCACTTGGTCGGAGGTTGATGCTGTTT

Query 2161          CTAGTCCAGCCCGGCCTGACTTAGGTTTTATGTCTGAGCCTTCTATACCTAGTAGGGCCG
                    |||||||||||| ||| ||||||||||| | |||||||||||||||||||||||||||||
Sbjct 2160          CTAGTCCAGCCCAGCCCGACTTAGGTTTCACGTCTGAGCCTTCTATACCTAGTAGGGCCG

Query 2221          CCACGCCTACCCTGGCGGCCCCTCTACCCCCCCCTGCACCGGACCCTTCCCCCCCTCCCT
                    |||| | ||||| ||||||||||||||||||||| |||||||| ||||||||  ||||||
Sbjct 2220          CCACACTTACCCCGGCGGCCCCTCTACCCCCCCCAGCACCGGATCCTTCCCCTACTCCCT

Query 2281          CTGCCCCGGCGCTTGCTGAGCCGGCTTCTGGCGCTACCGCCGGGGCCCCGGCCATAACTC
                    |||| ||||||| || |||||||||| ||||||||||||||||||||||||||||||| |
Sbjct 2280          CTGCTCCGGCGCGTGGTGAGCCGGCTCCTGGCGCTACCGCCGGGGCCCCGGCCATAACCC

Query 2341          ACCAGACGGCCCGGCACCGCCGCCTGCTCTTCACCTACCCGGATGGCTCTAAGGTATTCG
                    |||||||||||||||| |||||||||||||| ||||||||||||||||||||||||||||
Sbjct 2340          ACCAGACGGCCCGGCATCGCCGCCTGCTCTTTACCTACCCGGATGGCTCTAAGGTATTCG

Query 2401          CCGGCTCGCTGTTCGAGTCGACATGCACGTGGCTCGTTAACGCGTCTAATGTTGACCACC
                    ||||||||||||| ||||||||||| || |||||||||||||||||||||||||||||||
Sbjct 2400          CCGGCTCGCTGTTTGAGTCGACATGTACCTGGCTCGTTAACGCGTCTAATGTTGACCACC

Query 2461          GCCCTGGCGGCGGGCTTTGCCATGCATTTTACCAAAGGTACCCCGCCTCCTTTGATGCTG
                    |||| ||||| | ||| || ||||||||||||||||||||||||||||||||||||||||
Sbjct 2460          GCCCCGGCGGTGAGCTCTGTCATGCATTTTACCAAAGGTACCCCGCCTCCTTTGATGCTG

Query 2521          CCTCTTTTGTGATGCGCGACGGCGCGGCCGCGTACACACTAACCCCCCGGCCAATAATTC
                    ||||||||||||||||||||||||||||||| |||||| |||||||||||||||||||||
Sbjct 2520          CCTCTTTTGTGATGCGCGACGGCGCGGCCGCCTACACATTAACCCCCCGGCCAATAATTC

Query 2581          ACGCTGTCGCCCCTGATTATAGGTTGGAACATAACCCAAAGAGGCTTGAGGCTGCTTATC
                    | || ||||| |||||||||||||||||||||||||||||||||||||||||||| || |
Sbjct 2580          ATGCCGTCGCTCCTGATTATAGGTTGGAACATAACCCAAAGAGGCTTGAGGCTGCCTACC

Query 2641          GGGAAACTTGCTCCCGCCTCGGCACCGCTGCATACCCGCTCCTCGGGACCGGCATATACC
                    |||| ||||||||||||||||| |||||||||||||| ||||||||||||||||||||||
Sbjct 2640          GGGAGACTTGCTCCCGCCTCGGTACCGCTGCATACCCACTCCTCGGGACCGGCATATACC

Query 2701          AGGTGCCGATCGGCCCCAGTTTTGACGCCTGGGAGCGGAACCACCGCCCCGGGGATGAGT
                    ||||||||||||| |||||||||||||||||||||||||| |||||||||||||| ||||
Sbjct 2700          AGGTGCCGATCGGTCCCAGTTTTGACGCCTGGGAGCGGAATCACCGCCCCGGGGACGAGT

Query 2761          TGTACCTTCCTGAGCTTGCTGCCAGATGGTTTGAGGCCAATAGGCCGACCCGCCCGACTC
                    ||||||||||||||||||||||||||||||| |||||||||||||||||| |||| ||||
Sbjct 2760          TGTACCTTCCTGAGCTTGCTGCCAGATGGTTCGAGGCCAATAGGCCGACCTGCCCAACTC

Query 2821          TCACTATAACTGAGGATGTTGCACGGACAGCGAATCTGGCCATCGAGCTTGACTCAGCCA
                    ||||||||||||||||||||||||||||||| |||||||| ||||| |||||||||||||
Sbjct 2820          TCACTATAACTGAGGATGTTGCACGGACAGCAAATCTGGCTATCGAACTTGACTCAGCCA

Query 2881          CAGATGTCGGCCGGGCCTGTGCCGGCTGTCGGGTCACCCCCGGCGTTGTTCAGTACCAGT
                    |||| |||||||||||||||||||||||||| ||||||||||||||||| ||||||||||
Sbjct 2880          CAGACGTCGGCCGGGCCTGTGCCGGCTGTCGAGTCACCCCCGGCGTTGTGCAGTACCAGT

Query 2941          TTACTGCAGGTGTGCCTGGATCCGGCAAGTCCCGCTCTATCACCCAAGCCGATGTGGACG
                    |||| ||||||||||||||||||||||||||||||||||| ||||||||||| |||||||
Sbjct 2940          TTACCGCAGGTGTGCCTGGATCCGGCAAGTCCCGCTCTATTACCCAAGCCGACGTGGACG

Query 3001          TTGTCGTGGTCCCGACGCGTGAGTTGCGTAATGCCTGGCGCCGTCGCGGCTTTGCTGCTT
                    |||||||||||||||| || ||||||||||||||||||||||| |||||||| |||||||
Sbjct 3000          TTGTCGTGGTCCCGACCCGGGAGTTGCGTAATGCCTGGCGCCGCCGCGGCTTCGCTGCTT

Query 3061          TTACCCCGCATACTGCCGCCAGAGTCACCCAGGGGCGCCGGGTTGTCATTGATGAGGCTC
                    | |||||||| ||||| || |||||||||||||||||||||||||||||||||||||| |
Sbjct 3060          TCACCCCGCACACTGCGGCTAGAGTCACCCAGGGGCGCCGGGTTGTCATTGATGAGGCCC

Query 3121          CATCCCTCCCCCCTCACCTGCTGCTGCTCCACATGCAGCGGGCCGCCACCGTCCACCTTC
                    | ||||| ||||||||  ||||||||||||||||||||||||||||||||||||||||||
Sbjct 3120          CGTCCCTTCCCCCTCATTTGCTGCTGCTCCACATGCAGCGGGCCGCCACCGTCCACCTTC

Query 3181          TTGGCGACCCGAACCAGATCCCAGCCATCGACTTTGAGCACGCTGGGCTCGTCCCCGCCA
                    |||| |||||||| |||||||||||||| |||||||||||||| |||||||| |||||||
Sbjct 3180          TTGGTGACCCGAATCAGATCCCAGCCATTGACTTTGAGCACGCCGGGCTCGTTCCCGCCA

Query 3241          TCAGGCCCGACTTAGGCCCCACCTCCTGGTGGCATGTTACCCATCGCTGGCCTGCGGATG
                    |||||||||| || | ||||||||||||||||||||||||||||||||| ||||||||||
Sbjct 3240          TCAGGCCCGATTTGGCCCCCACCTCCTGGTGGCATGTTACCCATCGCTGCCCTGCGGATG

Query 3301          TATGCGAGCTCATCCGTGGTGCATACCCCATGATCCAGACCACTAGCCGGGTTCTCCGTT
                    |||| ||||| |||||||| |||||||| ||||| ||||||||||| ||||| ||||| |
Sbjct 3300          TATGTGAGCTAATCCGTGGCGCATACCCTATGATTCAGACCACTAGTCGGGTCCTCCGGT

Query 3361          CGTTGTTCTGGGGTGAGCCTGCCGTCGGGCAGAAACTAGTGTTCACCCAGGCGGCCAAGC
                    ||||||||||||||||||| ||||| ||||||||||||||||||||||||||||| ||| 
Sbjct 3360          CGTTGTTCTGGGGTGAGCCCGCCGTTGGGCAGAAACTAGTGTTCACCCAGGCGGCTAAGG

Query 3421          CCGCCAACCCCGGCTCAGTGACGGTCCACGAGGCGCAGGGCGCTACCTACACGGAGACCA
                    ||||||||||||| |||||||||||||| ||||| ||||||||||||||||| ||||| |
Sbjct 3420          CCGCCAACCCCGGTTCAGTGACGGTCCATGAGGCACAGGGCGCTACCTACACAGAGACTA

Query 3481          CTATTATTGCCACAGCAGATGCCCGGGGCCTTATTCAGTCGTCTCGGGCTCATGCCATTG
                    | || |||||||| |||||||| || ||||| ||||||||||| || |||||||||||||
Sbjct 3480          CCATCATTGCCACGGCAGATGCTCGAGGCCTCATTCAGTCGTCCCGAGCTCATGCCATTG

Query 3541          TTGCTCTGACGCGCCACACTGAGAAGTGCGTCATCATTGACGCACCAGGCCTGCTTCGCG
                    ||||  ||||||||||||||||||||||||||||||||||||||||||||||||||||||
Sbjct 3540          TTGCCTTGACGCGCCACACTGAGAAGTGCGTCATCATTGACGCACCAGGCCTGCTTCGCG

Query 3601          AGGTGGGCATCTCCGATGCAATCGTTAATAACTTTTTCCTCGCTGGTGGCGAAATTGGTC
                    |||||||||||||||||||||||||||||||||||||||| ||||||||||||||||| |
Sbjct 3600          AGGTGGGCATCTCCGATGCAATCGTTAATAACTTTTTCCTTGCTGGTGGCGAAATTGGCC

Query 3661          ACCAGCGCCCATCAGTTATTCCCCGTGGCAACCCTGACGCCAATGTTGACACCCTGGCTG
                    ||||||||||||| ||||| || || ||||| ||||||||||||||||||||| ||||||
Sbjct 3660          ACCAGCGCCCATCTGTTATCCCTCGCGGCAATCCTGACGCCAATGTTGACACCTTGGCTG

Query 3721          CCTTCCCGCCGTCTTGCCAGATTAGTGCCTTCCATCAGTTGGCTGAGGAGCTTGGCCACA
                    ||||||||||||||||||||||||| ||||||||||||||||||||||||||||||||||
Sbjct 3720          CCTTCCCGCCGTCTTGCCAGATTAGCGCCTTCCATCAGTTGGCTGAGGAGCTTGGCCACA

Query 3781          GACCTGTCCCTGTTGCAGCTGTTCTACCACCCTGCCCCGAGCTCGAACAGGGCCTTCTCT
                    |||||| |||||| || ||||||||||| |||||||| ||||| ||||||||||||||||
Sbjct 3780          GACCTGCCCCTGTCGCGGCTGTTCTACCGCCCTGCCCTGAGCTTGAACAGGGCCTTCTCT

Query 3841          ACCTGCCCCAGGAGCTCACCACCTGTGATAGTGTCGTAACATTTGAATTAACAGACATTG
                    |||||||||| || ||||||||||||||||||||||||||||||||||||||||| ||||
Sbjct 3840          ACCTGCCCCAAGAACTCACCACCTGTGATAGTGTCGTAACATTTGAATTAACAGATATTG

Query 3901          TGCACTGCCGCATGGCCGCCCCGAGCCAGCGCAAGGCCGTGCTGTCCACACTCGTGGGCC
                    |||| || || |||||||||||||||||||||||||||||||||||||| || |||||||
Sbjct 3900          TGCATTGTCGTATGGCCGCCCCGAGCCAGCGCAAGGCCGTGCTGTCCACGCTTGTGGGCC

Query 3961          GCTACGGCGGTCGCACAAAGCTCTACAATGCTTCCCACTCTGATGTTCGCGACTCTCTCG
                    | |||||| | |||||||||||||||||||| ||||||||||||||||||||||||||||
Sbjct 3960          GTTACGGCCGCCGCACAAAGCTCTACAATGCCTCCCACTCTGATGTTCGCGACTCTCTCG

Query 4021          CCCGTTTTATCCCGGCCATTGGCCCCGTACAGGTTACAACTTGTGAATTGTACGAGCTAG
                    |||||||||||||||||||||||||||||||||||||||| |||||||||||||||||||
Sbjct 4020          CCCGTTTTATCCCGGCCATTGGCCCCGTACAGGTTACAACCTGTGAATTGTACGAGCTAG

Query 4081          TGGAGGCCATGGTCGAGAAGGGCCAGGATGGCTCCGCCGTCCTTGAGCTTGATCTTTGCA
                    |||||||||||||||||||||||||||| |||||||||||||||||||| || ||||| |
Sbjct 4080          TGGAGGCCATGGTCGAGAAGGGCCAGGACGGCTCCGCCGTCCTTGAGCTCGACCTTTGTA

Query 4141          ACCGTGACGTGTCCAGGATCACCTTCTTCCAGAAAGATTGTAACAAGTTCACCACAGGTG
                    |||| |||||||||||||||||||||||||||||||||||||| || ||||| || || |
Sbjct 4140          ACCGCGACGTGTCCAGGATCACCTTCTTCCAGAAAGATTGTAATAAATTCACTACGGGGG

Query 4201          AGACCATTGCCCATGGTAAAGTGGGCCAGGGCATCTCGGCCTGGAGCAAGACCTTCTGCG
                    ||||||| |||||||||||||||||||||||||| ||||||||||| ||||||||||| |
Sbjct 4200          AGACCATCGCCCATGGTAAAGTGGGCCAGGGCATTTCGGCCTGGAGTAAGACCTTCTGTG

Query 4261          CCCTCTTTGGCCCTTGGTTCCGCGCTATTGAGAAGGCTATTCTGGCCCTGCTCCCTCAGG
                    |||| || ||||| |||||||| ||||||||||||||||| |||||||||||||||||||
Sbjct 4260          CCCTTTTCGGCCCCTGGTTCCGTGCTATTGAGAAGGCTATCCTGGCCCTGCTCCCTCAGG

Query 4321          GTGTGTTTTACGGTGATGCCTTTGATGACACCGTCTTCTCGGCGGCTGTGGCCGCAGCAA
                    |||||||||| || ||||||||||||||||||||||||||||||||||||||||||||||
Sbjct 4320          GTGTGTTTTATGGGGATGCCTTTGATGACACCGTCTTCTCGGCGGCTGTGGCCGCAGCAA

Query 4381          AGGCATCCATGGTGTTTGAGAATGACTTTTCTGAGTTTGACTCCACCCAGAATAACTTTT
                    |||||||||||||||||||||||||||||||||||||||| |||||||||||||| ||||
Sbjct 4380          AGGCATCCATGGTGTTTGAGAATGACTTTTCTGAGTTTGATTCCACCCAGAATAATTTTT

Query 4441          CTCTGGGTCTAGAGTGTGCTATTATGGAGGAGTGTGGGATGCCGCAGTGGCTCATCCGCC
                    |  |||| ||||||||||||||||||||||||||||||||||||||||||||||||||| 
Sbjct 4440          CCTTGGGCCTAGAGTGTGCTATTATGGAGGAGTGTGGGATGCCGCAGTGGCTCATCCGCT

Query 4501          TGTATCACCTTATAAGGTCTGCGTGGATCTTGCAGGCCCCGAAGGAGTCTCTGCGAGGGT
                    |||| |||||||||||||||||||||||  ||||||||||||||||||| ||||||||||
Sbjct 4500          TGTACCACCTTATAAGGTCTGCGTGGATTCTGCAGGCCCCGAAGGAGTCCCTGCGAGGGT

Query 4561          TTTGGAAGAAACACTCCGGTGAGCCCGGCACTCTTCTATGGAATACTGTCTGGAATATGG
                    ||||||||||||||||||||||||||||||| ||||||||||||||||||||||| ||||
Sbjct 4560          TTTGGAAGAAACACTCCGGTGAGCCCGGCACCCTTCTATGGAATACTGTCTGGAACATGG

Query 4621          CCGTTATTACCCACTGTTATGACTTCCGCGATTTTCAGGTGGCTGCCTTTAAAGGTGATG
                    ||||||| |||||||||||||| ||||||||| | ||||||||||||||||| |||||||
Sbjct 4620          CCGTTATCACCCACTGTTATGATTTCCGCGATCTGCAGGTGGCTGCCTTTAAGGGTGATG

Query 4681          ATTCGATAGTGCTTTGCAGTGAGTATCGTCAGAGTCCAGGAGCTGCTGTCCTGATCGCCG
                    ||||||||||||||||||||||||| |||||||| ||||| |||||||||||||| || |
Sbjct 4680          ATTCGATAGTGCTTTGCAGTGAGTACCGTCAGAGCCCAGGGGCTGCTGTCCTGATTGCTG

Query 4741          GCTGTGGCTTGAAGTTGAAGGTAGATTTCCGCCCGATCGGTTTGTATGCAGGTGTTGTGG
                    |||| ||| | ||||||||||| |||||||| ||||| ||||||||||||||||||||||
Sbjct 4740          GCTGCGGCCTAAAGTTGAAGGTGGATTTCCGTCCGATTGGTTTGTATGCAGGTGTTGTGG

Query 4801          TGGCCCCCGGCCTTGGCGCGCTCCCTGATGTTGTGCGCTTCGCCGGCCGGCTTACCGAGA
                    ||||||||||||||||||| || ||||| || ||||||||||||||||||||||| ||||
Sbjct 4800          TGGCCCCCGGCCTTGGCGCACTTCCTGACGTCGTGCGCTTCGCCGGCCGGCTTACTGAGA

Query 4861          AGAATTGGGGCCCTGGCCCTGAGCGGGCGGAGCAGCTCCGCCTCGCTGTTAGTGATTTCC
                    ||||||||||||||||||| ||||||||||||||||||||||||||||| |||||||| |
Sbjct 4860          AGAATTGGGGCCCTGGCCCCGAGCGGGCGGAGCAGCTCCGCCTCGCTGTGAGTGATTTTC

Query 4921          TCCGCAAGCTCACGAATGTAGCTCAGATGTGTGTGGATGTTGTTTCCCGTGTTTATGGGG
                    ||||||||||||||||||||||||||||||||||||||||||| || |||||||||||||
Sbjct 4920          TCCGCAAGCTCACGAATGTAGCTCAGATGTGTGTGGATGTTGTCTCTCGTGTTTATGGGG

Query 4981          TTTCCCCTGGACTCGTTCATAACCTGATTGGCATGCTACAGGCTGTTGCTGATGGCAAGG
                    |||||||||| |||||||||||||||||||||||||||||||||||||||||||||||||
Sbjct 4980          TTTCCCCTGGGCTCGTTCATAACCTGATTGGCATGCTACAGGCTGTTGCTGATGGCAAGG

Query 5041          CACATTTCACTGAGTCAGTAAAACCAGTGCTCGACTTGACAAATTCAATCTTGTGTCGGG
                    | ||||||||||||||||| || |||||||||||| |||||||||||||| || ||||||
Sbjct 5040          CTCATTTCACTGAGTCAGTGAAGCCAGTGCTCGACCTGACAAATTCAATCCTGAGTCGGG

Query 5101          TGGAATGAATAACATGTCTTTTGCTGCGCCCATGGGTTCGCGACCATGCGCCCTCGGCCT
                    ||||||||||||||||||||||||||||||||||||| ||||||||||||||||||||||
Sbjct 5100          TGGAATGAATAACATGTCTTTTGCTGCGCCCATGGGTCCGCGACCATGCGCCCTCGGCCT

Query 5161          ATTTTGTTGCTGCTCCTCATGTTTTTGCCTATGCTGCCCGCGCCACCGCCCGGTCAGCCG
                    |||||| || |||||||||||||| |||||||||||||||||||||||||||||||||||
Sbjct 5160          ATTTTGCTGTTGCTCCTCATGTTTCTGCCTATGCTGCCCGCGCCACCGCCCGGTCAGCCG

Query 5221          TCTGGCCGCCGTCGTGGGCGGCGCAGCGGCGGTTCCGGCGGTGGTTTCTGGGGTGACCGG
                    ||||||||||||||||||||||||||||||||||||||||||||||||||||||||||||
Sbjct 5220          TCTGGCCGCCGTCGTGGGCGGCGCAGCGGCGGTTCCGGCGGTGGTTTCTGGGGTGACCGG

Query 5281          GTTGATTCTCAGCCCTTCGCAATCCCCTATATTCATCCAACCAACCCCTTCGCCCCCGAT
                    ||||||||||||||||||||||||||||||||||||||||||||||||||||||||||||
Sbjct 5280          GTTGATTCTCAGCCCTTCGCAATCCCCTATATTCATCCAACCAACCCCTTCGCCCCCGAT

Query 5341          GTCACCGCTGCGGCCGGGGCTGGACCTCGTGTTCGCCAACCCGCCCGACCACTCGGCTCC
                    ||||||||||||||||||||||||||||||||||||||||||| ||||||||||||||||
Sbjct 5340          GTCACCGCTGCGGCCGGGGCTGGACCTCGTGTTCGCCAACCCGTCCGACCACTCGGCTCC

Query 5401          GCTTGGCGTGACCAGGCCCAGCGCCCCGCCGTTGCCTCACGTCGTAGACCTACCACAGCT
                    ||||||||||||||||||||||||||||||| |||||||||||||||||||||| |||||
Sbjct 5400          GCTTGGCGTGACCAGGCCCAGCGCCCCGCCGCTGCCTCACGTCGTAGACCTACCGCAGCT

Query 5461          GGGGCCGCGCCGCTAACCGCGGTCGCTCCGGCCCATGACACCCCGCCAGTGCCTGATGTC
                    ||||||||||||||||||||||||||||||||||||||||||||||||||||||||||| 
Sbjct 5460          GGGGCCGCGCCGCTAACCGCGGTCGCTCCGGCCCATGACACCCCGCCAGTGCCTGATGTT

Query 5521          GACTCCCGCGGCGCCATCTTGCGCCGGCAGTATAACCTATCAACATCTCCCCTTACCTCT
                    |||||||||||||||||| |||||||||||||||||||||||||||||||||||||||||
Sbjct 5520          GACTCCCGCGGCGCCATCCTGCGCCGGCAGTATAACCTATCAACATCTCCCCTTACCTCT

Query 5581          TCCGTGGCCACCGGCACTAACCTGGTTCTTTATGCCGCCCCTCTTAGTCCGCTTTTACCC
                    |||||||||||||| || |||||||||||||| ||||| |||||||| |||||| |||||
Sbjct 5580          TCCGTGGCCACCGGTACAAACCTGGTTCTTTACGCCGCTCCTCTTAGCCCGCTTCTACCC

Query 5641          CTTCAGGACGGCACCAATACCCATATAATGGCCACGGAAGCTTCTAATTATGCCCAGTAC
                    || ||||||||||||||||| ||||||||||| || ||||||||||||||||||||||||
Sbjct 5640          CTCCAGGACGGCACCAATACTCATATAATGGCTACAGAAGCTTCTAATTATGCCCAGTAC

Query 5701          CGGGTTGCCCGTGCCACAATCCGTTACCGCCCGCTGGTCCCCAATGCTGTCGGCGGTTAC
                    |||||||| ||||| ||||| || |||||||||||||||||||| ||||| || || || 
Sbjct 5700          CGGGTTGCTCGTGCTACAATTCGCTACCGCCCGCTGGTCCCCAACGCTGTTGGTGGCTAT

Query 5761          GCCATCTCCATCTCATTCTGGCCACAGACCACCACCACCCCGACGTCCGTTGATATGAAT
                    |||||||||||||| |||||||||||||||||||||||||||||||||||||| ||||||
Sbjct 5760          GCCATCTCCATCTCGTTCTGGCCACAGACCACCACCACCCCGACGTCCGTTGACATGAAT

Query 5821          TCAATAACCTCGACGGATGTTCGTATTTTAGTCCAGCCCGGCATAGCCTCTGAGCTTGTG
                    |||||||||||||||||||| ||||||||||||||||||||||||||||| |||||||| 
Sbjct 5820          TCAATAACCTCGACGGATGTCCGTATTTTAGTCCAGCCCGGCATAGCCTCCGAGCTTGTT

Query 5881          ATCCCAAGTGAGCGCCTACACTATCGTAACCAAGGCTGGCGCTCCGTCGAGACCTCTGGG
                    ||||||||||||||||||||||||||||||||||| |||||||| || |||||||| |||
Sbjct 5880          ATCCCAAGTGAGCGCCTACACTATCGTAACCAAGGTTGGCGCTCTGTTGAGACCTCCGGG

Query 5941          GTGGCTGAGGAGGAGGCTACCTCTGGTCTTGTTATGCTTTGCATACATGGCTCACTCGTA
                    ||||| ||||||||||| |||||||||||||||||||| ||||||||||||||||  |||
Sbjct 5940          GTGGCGGAGGAGGAGGCCACCTCTGGTCTTGTTATGCTCTGCATACATGGCTCACCTGTA

Query 6001          AATTCCTATACTAATACACCCTATACCGGTGCCCTCGGGCTGTTGGACTTTGCCCTTGAG
                    ||||| |||||||||||||| ||||||||||||||||||||||||||||||||||| || 
Sbjct 6000          AATTCTTATACTAATACACCTTATACCGGTGCCCTCGGGCTGTTGGACTTTGCCCTCGAA

Query 6061          CTTGAGTTTCGCAACCTTACCCCCGGTAACACCAATACGCGGGTCTCCCGTTATTCCAGC
                    |||||||| |||||||| ||||||||||| ||||| ||||||||||||||||| ||||||
Sbjct 6060          CTTGAGTTCCGCAACCTCACCCCCGGTAATACCAACACGCGGGTCTCCCGTTACTCCAGC

Query 6121          ACTGCTCGCCACCGCCTTCGTCGCGGTGCGGACGGGACTGCCGAGCTCACCACCACGGCT
                    ||||| || |||||||||||||||||||| || |||||||||||||||||||||||||| 
Sbjct 6120          ACTGCCCGTCACCGCCTTCGTCGCGGTGCAGATGGGACTGCCGAGCTCACCACCACGGCC

Query 6181          GCTACCCGCTTTATGAAGGACCTCTATTTTACTAGTACTAATGGTGTCGGTGAGATCGGC
                    ||||||||||| ||||||||||||||||||||||||||||||||||||||||||||||||
Sbjct 6180          GCTACCCGCTTCATGAAGGACCTCTATTTTACTAGTACTAATGGTGTCGGTGAGATCGGC

Query 6241          CGCGGGATAGCCCTCACCCTGTTCAACCTTGCTGACACTCTGCTTGGCGGCCTGCCGACA
                    ||||||||||| || |||||||| |||||||||||||| ||||||||||| || ||||||
Sbjct 6240          CGCGGGATAGCGCTTACCCTGTTTAACCTTGCTGACACCCTGCTTGGCGGTCTACCGACA

Query 6301          GAATTGATTTCGTCGGCTGGTGGCCAGCTGTTCTACTCCCGTCCCGTTGTCTCAGCCAAT
                    |||||||||||||||||||||||||||||||||||||| || ||||| ||||||||||||
Sbjct 6300          GAATTGATTTCGTCGGCTGGTGGCCAGCTGTTCTACTCTCGCCCCGTCGTCTCAGCCAAT

Query 6361          GGCGAGCCGACTGTTAAGTTGTATACATCTGTAGAGAATGCTCAGCAGGATAAGGGTATT
                    |||||||||||||||||| |||||||||||||||||||||||||||||||||||||||||
Sbjct 6360          GGCGAGCCGACTGTTAAGCTGTATACATCTGTAGAGAATGCTCAGCAGGATAAGGGTATT

Query 6421          GCAATCCCGCATGACATTGACCTCGGAGAATCTCGTGTGGTTATTCAGGATTATGATAAC
                    ||||||||||||||||| |||||||| ||||||||||| ||||||||||||||||| |||
Sbjct 6420          GCAATCCCGCATGACATCGACCTCGGGGAATCTCGTGTAGTTATTCAGGATTATGACAAC

Query 6481          CAACATGAACAAGATCGGCCGACGCCTTCTCCAGCCCCATCGCGCCCTTTCTCTGTCCTT
                    |||||||| || || || ||||| ||||| |||||||||||||||||||| |||||||| 
Sbjct 6480          CAACATGAGCAGGACCGACCGACACCTTCCCCAGCCCCATCGCGCCCTTTTTCTGTCCTC

Query 6541          CGAGCTAATGATGTGCTTTGGCTCTCTCTCACCGCTGCCGAGTATGACCAGTCCACTTAT
                    ||||||||||||||||||||||| ||||||||||||||||||||||||||||||||||| 
Sbjct 6540          CGAGCTAATGATGTGCTTTGGCTTTCTCTCACCGCTGCCGAGTATGACCAGTCCACTTAC

Query 6601          GGCTCTTCGACTGGCCCAGTTTATGTTTCTGACTCTGTGACCTTGGTTAATGTTGCGACC
                    ||||||||||| |||||||| ||||| |||||||||||||||||||||||||||||||||
Sbjct 6600          GGCTCTTCGACCGGCCCAGTCTATGTCTCTGACTCTGTGACCTTGGTTAATGTTGCGACC

Query 6661          GGCGCGCAGGCCGTTGCCCGGTCGCTCGATTGGACCAAGGTCACACTTGACGGTCGCCCC
                    ||||||||||||||||||||||| || || |||||||||||||||||||| ||||| |||
Sbjct 6660          GGCGCGCAGGCCGTTGCCCGGTCACTTGACTGGACCAAGGTCACACTTGATGGTCGTCCC

Query 6721          CTCTCCACCATCCAGCAGTACTCGAAGACCTTCTTTGTCCTGCCGCTCCGCGGTAAGCTC
                    || ||||||||||||||||| || ||||||||||||||||||||||||||||||||||||
Sbjct 6720          CTTTCCACCATCCAGCAGTATTCAAAGACCTTCTTTGTCCTGCCGCTCCGCGGTAAGCTC

Query 6781          TCTTTCTGGGAGGCAGGCACAACTAAAGCCGGGTACCCTTATAATTATAACACCACTGCT
                    || || ||||||||||| || |||||||||||||||||||||||||||||||||||||||
Sbjct 6780          TCCTTTTGGGAGGCAGGTACTACTAAAGCCGGGTACCCTTATAATTATAACACCACTGCT

Query 6841          AGCGACCAACTGCTTGTCGAGAATGCCGCCGGGCACCGGGTCGCTATTTCCACTTACACC
                    || ||||||||||| || ||||||||||| ||||| ||||| ||||||||||||||||||
Sbjct 6840          AGTGACCAACTGCTCGTTGAGAATGCCGCTGGGCATCGGGTTGCTATTTCCACTTACACC

Query 6901          ACTAGCCTGGGTGCTGGTCCCGTCTCCATTTCTGCGGTTGCCGTTTTAGCCCCCCACTCT
                    |||||||||||||||||||||||||| ||||| |||||||| |||||| |||||||||||
Sbjct 6900          ACTAGCCTGGGTGCTGGTCCCGTCTCTATTTCCGCGGTTGCTGTTTTAACCCCCCACTCT

Query 6961          GCGCTAGCATTGCTTGAGGATACCTTGGACTACCCTGCCCGCGCCCATACTTTTGATGAT
                    |||||||||||||||||||||||| ||||||||||||||||||||||||| || ||||| 
Sbjct 6960          GCGCTAGCATTGCTTGAGGATACCATGGACTACCCTGCCCGCGCCCATACCTTCGATGAC

Query 7021          TTCTGCCCAGAGTGCCGCCCCCTTGGCCTTCAGGGCTGCGCTTTCCAGTCTACTGTCGCT
                    |||||||| |||||||||||||||||||| |||||||| ||||| |||||||||||||||
Sbjct 7020          TTCTGCCCGGAGTGCCGCCCCCTTGGCCTCCAGGGCTGTGCTTTTCAGTCTACTGTCGCT

Query 7081          GAGCTTCAGCGCCTTAAGATGAAGGTGGGTAAAACTCGGGAGTTGTAGTTTATTTGCTTG
                    |||||||||||||||||||||||||||||||||||||||||||| |||||||||||||||
Sbjct 7080          GAGCTTCAGCGCCTTAAGATGAAGGTGGGTAAAACTCGGGAGTTATAGTTTATTTGCTTG

Query 7141          TGCCCCCCTTCTTTCTGTTGCTTATTTCTCATTTCTGCGTTCCGCGCTCCCTGAAAAAAA
                    |||||||||| ||||||||||||||||||| |||||||||| ||||||||||||||||||
Sbjct 7140          TGCCCCCCTTTTTTCTGTTGCTTATTTCTCTTTTCTGCGTTTCGCGCTCCCTGAAAAAAA

Query 7201          AAAAAA
                    ||||||
Sbjct 7200          AAAAAA
