# Supplementary material for: Pairwise Heuristic Sequence Alignment Algorithm Based on Deep Reinforcement Learning
Source: IEEE Open J Eng Med Biol. 2021 Jan 29;2:36–43. doi: 10.1109/OJEMB.2021.3055424 (PMC8901008; doi:10.1109/OJEMB.2021.3055424)
Supplement: Three supplementary materials are attached to the submitted manuscript. First, we offer the detailed process of the DQNalign in Supplementary material S1. Then, the additional figures and tables are listed in the Supplementary material S2. Finally, the alignment results of the DQNalign are attached  [file ojemb-3055424-mm.zip › OJEMB-3055424-MM/10022021082020_DQNalignOJEMB20210126SupplementaryS3/Supplementary S3/HEV_DDDQN/result20200712173946_0_8.txt]

DQNalign Project v1.0
Pairwise alignment algorithm with deep reinforcement learning based heuristic alignment agent
Sequence 1 : HEV_0, length : 7207
Sequence 2 : HEV_8, length : 7176

Alignment results:
Exact matches: 6723
Gaps: 0

Query 24            GCCATGGAGGCCCATCAGTTTATTAAGGCTCCTGGCATCACTACTGCTATTGAGCAGGCT
                    ||||||||||||||||||||||||||||||||||||||||||||||||||||||||||||
Sbjct 0             GCCATGGAGGCCCATCAGTTTATTAAGGCTCCTGGCATCACTACTGCTATTGAGCAGGCT

Query 84            GCTCTAGCAGCGGCCAACTCTGCCCTGGCGAATGCTGTGGTAGTTAGGCCTTTTCTCTCT
                    |||||||||||||||||||||||||| |||||||||||||||||||||||||||||||||
Sbjct 60            GCTCTAGCAGCGGCCAACTCTGCCCTTGCGAATGCTGTGGTAGTTAGGCCTTTTCTCTCT

Query 144           CACCAGCAGATTGAGATCCTCATTAACCTAATGCAACCTCGCCAGCTTGTTTTCCGCCCC
                    |||||||||||||||||||| |||||||||||||||||||||||||||||||||||||||
Sbjct 120           CACCAGCAGATTGAGATCCTTATTAACCTAATGCAACCTCGCCAGCTTGTTTTCCGCCCC

Query 204           GAGGTTTTCTGGAATCATCCCATCCAGCGTGTCATCCATAACGAGCTGGAGCTTTACTGC
                    |||||||||||||| ||||||||||||||||| |||||||| ||||||||||||||||| 
Sbjct 180           GAGGTTTTCTGGAACCATCCCATCCAGCGTGTTATCCATAATGAGCTGGAGCTTTACTGT

Query 264           CGCGCCCGCTCCGGCCGCTGTCTTGAAATTGGCGCCCATCCCCGCTCAATAAATGATAAT
                    |||||||| ||||||||||| ||||||||||| ||||| |||||||||||||||||||| 
Sbjct 240           CGCGCCCGTTCCGGCCGCTGCCTTGAAATTGGTGCCCACCCCCGCTCAATAAATGATAAC

Query 324           CCTAATGTGGTCCACCGCTGCTTCCTCCGCCCTGTTGGGCGTGATGTTCAGCGCTGGTAT
                    ||||||||||||||||||||||||||||||||||  ||||||||||||||||| ||||||
Sbjct 300           CCTAATGTGGTCCACCGCTGCTTCCTCCGCCCTGCCGGGCGTGATGTTCAGCGTTGGTAT

Query 384           ACTGCTCCCACTCGCGGGCCGGCTGCTAATTGCCGGCGTTCCGCGCTGCGCGGGCTTCCC
                    ||||| || || |||||||||||||||||||||||||||||||| ||||||||||| |||
Sbjct 360           ACTGCCCCTACCCGCGGGCCGGCTGCTAATTGCCGGCGTTCCGCACTGCGCGGGCTCCCC

Query 444           GCTGCTGACCGCACTTACTGCCTCGACGGGTTTTCTGGCTGTAACTTTCCCGCCGAGACT
                    ||||||||||||||||||||| ||||||||||||||||||||||||||||||||||||||
Sbjct 420           GCTGCTGACCGCACTTACTGCTTCGACGGGTTTTCTGGCTGTAACTTTCCCGCCGAGACT

Query 504           GGCATCGCCCTCTACTCCCTTCATGATATGTCACCATCTGATGTCGCCGAGGCCATGTTC
                    ||| |||||||||| || || |||||||||||||||||||||||||||||||| ||||||
Sbjct 480           GGCGTCGCCCTCTATTCTCTCCATGATATGTCACCATCTGATGTCGCCGAGGCTATGTTC

Query 564           CGCCATGGTATGACGCGGCTCTATGCCGCCCTCCATCTTCCGCCTGAGGTCCTGCTGCCC
                    |||||||||||||||||||| || || |||||||| || ||||||||||||||| |||||
Sbjct 540           CGCCATGGTATGACGCGGCTTTACGCTGCCCTCCACCTCCCGCCTGAGGTCCTGTTGCCC

Query 624           CCTGGCACATATCGCACCGCATCGTATTTGCTAATTCATGACGGTAGGCGCGTTGTGGTG
                    ||||||||||| |||||||| ||||| ||||| || |||||||| |||||||||||||||
Sbjct 600           CCTGGCACATACCGCACCGCGTCGTACTTGCTGATCCATGACGGCAGGCGCGTTGTGGTG

Query 684           ACGTATGAGGGTGATACTAGTGCTGGTTACAACCACGATGTCTCCAACTTGCGCTCCTGG
                    |||||||||||||| |||||||||||||| ||||||||||| |||||| |||||||||||
Sbjct 660           ACGTATGAGGGTGACACTAGTGCTGGTTATAACCACGATGTTTCCAACCTGCGCTCCTGG

Query 744           ATTAGAACCACCAAGGTTACCGGAGACCATCCCCTCGTTATCGAGCGGGTTAGGGCCATT
                    ||||||||||| |||||||||||||||||||| ||||| || ||||||||||||||||||
Sbjct 720           ATTAGAACCACTAAGGTTACCGGAGACCATCCTCTCGTCATTGAGCGGGTTAGGGCCATT

Query 804           GGCTGCCACTTTGTTCTCTTGCTCACGGCAGCCCCGGAGCCATCACCTATGCCTTATGTT
                    |||||||||||||| ||||| |||||||||||||||||||||||||||| ||| ||||||
Sbjct 780           GGCTGCCACTTTGTCCTCTTACTCACGGCAGCCCCGGAGCCATCACCTACGCCCTATGTT

Query 864           CCTTACCCCCGGTCTACCGAGGTCTATGTCCGATCGATCTTCGGCCCGGGTGGCACCCCT
                    ||||||||||||||||||||||||||||||||||||||||||||||||||||| ||||| 
Sbjct 840           CCTTACCCCCGGTCTACCGAGGTCTATGTCCGATCGATCTTCGGCCCGGGTGGTACCCCC

Query 924           TCCTTATTCCCAACCTCATGCTCCACTAAGTCGACCTTCCATGCTGTCCCTGCCCATATT
                    ||| |||| |||||||||||||||||||||||||||||||||||||||||||||||||| 
Sbjct 900           TCCCTATTTCCAACCTCATGCTCCACTAAGTCGACCTTCCATGCTGTCCCTGCCCATATC

Query 984           TGGGACCGTCTTATGCTGTTCGGGGCCACCTTGGATGACCAAGCCTTTTGCTGCTCCCGT
                    ||||||||||| ||| |||||||||||||| | |||||||||||||||||||||||||| 
Sbjct 960           TGGGACCGTCTCATGTTGTTCGGGGCCACCCTAGATGACCAAGCCTTTTGCTGCTCCCGC

Query 1044          TTAATGACCTACCTTCGCGGCATTAGCTACAAGGTCACTGTTGGTACCCTTGTGGCTAAT
                     ||||||| ||||| || ||||||||||||||||| ||||| || |||||||| || |||
Sbjct 1020          CTAATGACTTACCTCCGTGGCATTAGCTACAAGGTTACTGTGGGCACCCTTGTTGCCAAT

Query 1104          GAAGGCTGGAATGCCTCTGAGGACGCCCTCACAGCTGTTATCACTGCCGCCTACCTTACC
                    ||||||||||| |||||||||| ||| || |||||||| |||||||||||||||||||||
Sbjct 1080          GAAGGCTGGAACGCCTCTGAGGTCGCTCTTACAGCTGTCATCACTGCCGCCTACCTTACC

Query 1164          ATTTGCCACCAGCGGTATCTCCGCACCCAGGCTATATCCAAGGGGATGCGTCGTCTGGAA
                    || |||||||||||||| |||||||| ||||||||||| ||||||||||| |||||||| 
Sbjct 1140          ATCTGCCACCAGCGGTACCTCCGCACTCAGGCTATATCTAAGGGGATGCGCCGTCTGGAG

Query 1224          CGGGAGCATGCCCAGAAGTTTATAACACGCCTCTACAGCTGGCTCTTCGAGAAGTCCGGC
                    ||||||||||| |||||||||||||||||||||||||| |||||||| ||||||||||||
Sbjct 1200          CGGGAGCATGCTCAGAAGTTTATAACACGCCTCTACAGTTGGCTCTTTGAGAAGTCCGGC

Query 1284          CGTGATTACATCCCTGGCCGTCAGTTGGAGTTCTACGCCCAGTGCAGGCGCTGGCTCTCC
                    |||||||| ||||| ||||||||||||||||||||||| ||||| |||||||||||||| 
Sbjct 1260          CGTGATTATATCCCCGGCCGTCAGTTGGAGTTCTACGCTCAGTGTAGGCGCTGGCTCTCG

Query 1344          GCCGGCTTTCATCTTGATCCACGGGTGTTGGTTTTTGACGAGTCGGCCCCCTGCCATTGT
                    ||||||||||||||||| |||||||||||||||||||| ||||||||||||||||| |||
Sbjct 1320          GCCGGCTTTCATCTTGACCCACGGGTGTTGGTTTTTGATGAGTCGGCCCCCTGCCACTGT

Query 1404          AGGACCGCGATCCGTAAGGCGCTCTCAAAGTTTTGCTGCTTCATGAAGTGGCTTGGTCAG
                    ||||| ||||| ||||||||| |||||||||||||||| || ||||||||||| || |||
Sbjct 1380          AGGACTGCGATTCGTAAGGCGGTCTCAAAGTTTTGCTGTTTTATGAAGTGGCTGGGCCAG

Query 1464          GAGTGCACCTGCTTCCTTCAGCCTGCAGAAGGCGCCGTCGGCGACCAGGGTCATGATAAT
                    ||||||||||| ||||| || ||||||||||||||||||||||||||||| ||||| || 
Sbjct 1440          GAGTGCACCTGTTTCCTACAACCTGCAGAAGGCGCCGTCGGCGACCAGGGCCATGACAAC

Query 1524          GAAGCCTATGAGGGGTCCGATGTTGACCCTGCTGAGTCCGCCATTAGTGACATATCTGGG
                    || |||||||||||||| ||||| ||||| ||||| ||||| ||||||||||||||||||
Sbjct 1500          GAGGCCTATGAGGGGTCTGATGTCGACCCCGCTGAATCCGCTATTAGTGACATATCTGGG

Query 1584          TCCTATGTCGTCCCTGGCACTGCCCTCCAACCGCTCTACCAGGCCCTCGATCTCCCCGCT
                    ||||| ||||||||||||||||||||||||||||| ||||| ||||| || |||||||||
Sbjct 1560          TCCTACGTCGTCCCTGGCACTGCCCTCCAACCGCTTTACCAAGCCCTTGACCTCCCCGCT

Query 1644          GAGATTGTGGCTCGCGCGGGCCGGCTGACCGCCACAGTAAAGGTCTCCCAGGTCGATGGG
                    |||||||||||||| || |||||||||||||||||||||||||||||||||||||| |||
Sbjct 1620          GAGATTGTGGCTCGTGCAGGCCGGCTGACCGCCACAGTAAAGGTCTCCCAGGTCGACGGG

Query 1704          CGGATCGATTGCGAGACCCTTCTTGGTAACAAAACCTTTCGCACGTCGTTCGTTGACGGG
                    ||||||||||| ||||||||||| ||||| |||||||| ||||||||||| |||||||||
Sbjct 1680          CGGATCGATTGTGAGACCCTTCTCGGTAATAAAACCTTCCGCACGTCGTTTGTTGACGGG

Query 1764          GCGGTCTTAGAGACCAATGGCCCAGAGCGCCACAATCTCTCCTTCGATGCCAGTCAGAGC
                    ||||| |||||||| |||||||||||||||||||||||||| || |||||||||||||||
Sbjct 1740          GCGGTTTTAGAGACTAATGGCCCAGAGCGCCACAATCTCTCTTTTGATGCCAGTCAGAGC

Query 1824          ACTATGGCCGCTGGCCCTTTCAGTCTCACCTATGCCGCCTCTGCAGCTGGGCTGGAGGTG
                    ||||||||||| |||||||||||||||||||||||||||||||| |||||||||||||||
Sbjct 1800          ACTATGGCCGCCGGCCCTTTCAGTCTCACCTATGCCGCCTCTGCTGCTGGGCTGGAGGTG

Query 1884          CGCTATGTTGCTGCCGGGCTTGACCATCGGGCGGTTTTTGCCCCCGGTGTTTCACCCCGG
                    |||||||| ||||||||||||||||| |||||||||||||||||||| ||||||||||||
Sbjct 1860          CGCTATGTCGCTGCCGGGCTTGACCACCGGGCGGTTTTTGCCCCCGGCGTTTCACCCCGG

Query 1944          TCAGCCCCCGGCGAGGTTACCGCCTTCTGCTCTGCCCTATACAGGTTTAACCGTGAGGCC
                    |||||||| |||||||| |||||||| || |||||||||||||||||||| || ||||||
Sbjct 1920          TCAGCCCCTGGCGAGGTCACCGCCTTTTGTTCTGCCCTATACAGGTTTAATCGCGAGGCC

Query 2004          CAGCGCCATTCGCTGATCGGTAACTTATGGTTCCATCCTGAGGGACTCATTGGCCTCTTC
                    ||||||| |||||| | |||||| || ||||||||||||||||| ||| |||||| ||| 
Sbjct 1980          CAGCGCCTTTCGCTCACCGGTAATTTTTGGTTCCATCCTGAGGGGCTCCTTGGCCCCTTT

Query 2064          GCCCCGTTTTCGCCCGGGCATGTTTGGGAGTCGGCTAATCCATTCTGTGGCGAGAGCACA
                    ||||||||||| |||||||||||||||||||||||||||||||||||||| |||||||||
Sbjct 2040          GCCCCGTTTTCCCCCGGGCATGTTTGGGAGTCGGCTAATCCATTCTGTGGAGAGAGCACA

Query 2124          CTTTACACCCGTACTTGGTCGGAGGTTGATGCCGTCTCTAGTCCAGCCCGGCCTGACTTA
                    ||||||||||| |||||||||||||||||||| || ||||||||||||| ||| ||||||
Sbjct 2100          CTTTACACCCGCACTTGGTCGGAGGTTGATGCTGTTTCTAGTCCAGCCCAGCCCGACTTA

Query 2184          GGTTTTATGTCTGAGCCTTCTATACCTAGTAGGGCCGCCACGCCTACCCTGGCGGCCCCT
                    |||||||| |||||||||||||||||||||||||||||||| | ||||| ||||||||||
Sbjct 2160          GGTTTTATATCTGAGCCTTCTATACCTAGTAGGGCCGCCACACTTACCCCGGCGGCCCCT

Query 2244          CTACCCCCCCCTGCACCGGACCCTTCCCCCCCTCCCTCTGCCCCGGCGCTTGCTGAGCCG
                    |||||||||||||||||||| ||||||||  |||||||||| ||||||| || |||||||
Sbjct 2220          CTACCCCCCCCTGCACCGGATCCTTCCCCTACTCCCTCTGCTCCGGCGCGTGGTGAGCCG

Query 2304          GCTTCTGGCGCTACCGCCGGGGCCCCGGCCATAACTCACCAGACGGCCCGGCACCGCCGC
                    ||| |||||||||||||| |||||||||||||||| |||||| |||||||||| ||||||
Sbjct 2280          GCTCCTGGCGCTACCGCCCGGGCCCCGGCCATAACCCACCAGGCGGCCCGGCATCGCCGC

Query 2364          CTGCTCTTCACCTACCCGGATGGCTCTAAGGTATTCGCCGGCTCGCTGTTCGAGTCGACA
                    |||||||| ||||||||||||||||||||||||||||||||||||||||| |||||||||
Sbjct 2340          CTGCTCTTTACCTACCCGGATGGCTCTAAGGTATTCGCCGGCTCGCTGTTTGAGTCGACA

Query 2424          TGCACGTGGCTCGTTAACGCGTCTAATGTTGACCACCGCCCTGGCGGCGGGCTTTGCCAT
                    || || ||||||||||||||||||||||||||||||||||||||||| ||||| || |||
Sbjct 2400          TGTACCTGGCTCGTTAACGCGTCTAATGTTGACCACCGCCCTGGCGGTGGGCTCTGTCAT

Query 2484          GCATTTTACCAAAGGTACCCCGCCTCCTTTGATGCTGCCTCTTTTGTGATGCGCGACGGC
                    ||||||||||||||||||||||| ||||||||||||||||||||||||||||||||||||
Sbjct 2460          GCATTTTACCAAAGGTACCCCGCATCCTTTGATGCTGCCTCTTTTGTGATGCGCGACGGC

Query 2544          GCGGCCGCGTACACACTAACCCCCCGGCCAATAATTCACGCTGTCGCCCCTGATTATAGG
                    |||||||| || ||| ||||||||||||||||||||||||| ||||| ||||||||||||
Sbjct 2520          GCGGCCGCCTATACATTAACCCCCCGGCCAATAATTCACGCCGTCGCTCCTGATTATAGG

Query 2604          TTGGAACATAACCCAAAGAGGCTTGAGGCTGCTTATCGGGAAACTTGCTCCCGCCTCGGC
                    ||||||||||||||||||| |||||||||||| || ||||| ||||||||||||||||| 
Sbjct 2580          TTGGAACATAACCCAAAGATGCTTGAGGCTGCCTACCGGGAGACTTGCTCCCGCCTCGGT

Query 2664          ACCGCTGCATACCCGCTCCTCGGGACCGGCATATACCAGGTGCCGATCGGCCCCAGTTTT
                    |||||||||||||| ||||||||||||||||||||||||||||||||||| |||||||||
Sbjct 2640          ACCGCTGCATACCCACTCCTCGGGACCGGCATATACCAGGTGCCGATCGGTCCCAGTTTT

Query 2724          GACGCCTGGGAGCGGAACCACCGCCCCGGGGATGAGTTGTACCTTCCTGAGCTTGCTGCC
                    ||||||||||||||||| ||||||||||||||||||||||||||||||||||||||||||
Sbjct 2700          GACGCCTGGGAGCGGAATCACCGCCCCGGGGATGAGTTGTACCTTCCTGAGCTTGCTGCC

Query 2784          AGATGGTTTGAGGCCAATAGGCCGACCCGCCCGACTCTCACTATAACTGAGGATGTTGCA
                    |||||||| |||||||||||||||||| |||| |||||||||||||||||||||||||||
Sbjct 2760          AGATGGTTCGAGGCCAATAGGCCGACCTGCCCAACTCTCACTATAACTGAGGATGTTGCA

Query 2844          CGGACAGCGAATCTGGCCATCGAGCTTGACTCAGCCACAGATGTCGGCCGGGCCTGTGCC
                    |||||||| |||||||| ||||| ||||||||||||||||| ||||||||||||||||||
Sbjct 2820          CGGACAGCAAATCTGGCTATCGAACTTGACTCAGCCACAGACGTCGGCCGGGCCTGTGCC

Query 2904          GGCTGTCGGGTCACCCCCGGCGTTGTTCAGTACCAGTTTACTGCAGGTGTGCCTGGATCC
                    |||||||| ||||||||||||||||| |||||||||||||| ||||||||||||||||||
Sbjct 2880          GGCTGTCGAGTCACCCCCGGCGTTGTGCAGTACCAGTTTACCGCAGGTGTGCCTGGATCC

Query 2964          GGCAAGTCCCGCTCTATCACCCAAGCCGATGTGGACGTTGTCGTGGTCCCGACGCGTGAG
                    ||||||||||||||||| ||||||||||| ||||||||||||||||||||||| ||||||
Sbjct 2940          GGCAAGTCCCGCTCTATTACCCAAGCCGACGTGGACGTTGTCGTGGTCCCGACCCGTGAG

Query 3024          TTGCGTAATGCCTGGCGCCGTCGCGGCTTTGCTGCTTTTACCCCGCATACTGCCGCCAGA
                    |||||||||||||||||||| |||||||| |||||||| |||||||| ||||||||||||
Sbjct 3000          TTGCGTAATGCCTGGCGCCGCCGCGGCTTCGCTGCTTTCACCCCGCACACTGCCGCCAGA

Query 3084          GTCACCCAGGGGCGCCGGGTTGTCATTGATGAGGCTCCATCCCTCCCCCCTCACCTGCTG
                    ||||||||||||||||||||||||||||||||||| || ||||| ||||||||| |||||
Sbjct 3060          GTCACCCAGGGGCGCCGGGTTGTCATTGATGAGGCCCCGTCCCTTCCCCCTCACTTGCTG

Query 3144          CTGCTCCACATGCAGCGGGCCGCCACCGTCCACCTTCTTGGCGACCCGAACCAGATCCCA
                    ||||||||||||||||||||||||||||||||||||||||| |||||||| |||||||||
Sbjct 3120          CTGCTCCACATGCAGCGGGCCGCCACCGTCCACCTTCTTGGTGACCCGAATCAGATCCCA

Query 3204          GCCATCGACTTTGAGCACGCTGGGCTCGTCCCCGCCATCAGGCCCGACTTAGGCCCCACC
                    |||||||||||||||||||| |||||||| ||||||||||||||||| || | |||||||
Sbjct 3180          GCCATCGACTTTGAGCACGCCGGGCTCGTTCCCGCCATCAGGCCCGATTTGGCCCCCACC

Query 3264          TCCTGGTGGCATGTTACCCATCGCTGGCCTGCGGATGTATGCGAGCTCATCCGTGGTGCA
                    |||||||||||||| ||||||||||| |||||||||||||| ||||| |||||||| |||
Sbjct 3240          TCCTGGTGGCATGTGACCCATCGCTGCCCTGCGGATGTATGTGAGCTGATCCGTGGCGCA

Query 3324          TACCCCATGATCCAGACCACTAGCCGGGTTCTCCGTTCGTTGTTCTGGGGTGAGCCTGCC
                    ||||| ||||| ||||||||||| ||||| ||||| ||||||||||||||||||||||| 
Sbjct 3300          TACCCTATGATTCAGACCACTAGTCGGGTCCTCCGGTCGTTGTTCTGGGGTGAGCCTGCT

Query 3384          GTCGGGCAGAAACTAGTGTTCACCCAGGCGGCCAAGCCCGCCAACCCCGGCTCAGTGACG
                    || |||||||||||||||||||||||||| || ||| ||||||||||||| |||||||||
Sbjct 3360          GTTGGGCAGAAACTAGTGTTCACCCAGGCAGCTAAGGCCGCCAACCCCGGTTCAGTGACG

Query 3444          GTCCACGAGGCGCAGGGCGCTACCTACACGGAGACCACTATTATTGCCACAGCAGATGCC
                    ||||| ||||| ||||||||||||||||| ||||| || ||||||||||| |||||||| 
Sbjct 3420          GTCCATGAGGCACAGGGCGCTACCTACACAGAGACTACCATTATTGCCACGGCAGATGCT

Query 3504          CGGGGCCTTATTCAGTCGTCTCGGGCTCATGCCATTGTTGCTCTGACGCGCCACACTGAG
                    || ||||| ||||||||||| || |||||||||||||||||  |||||||||||||||||
Sbjct 3480          CGAGGCCTCATTCAGTCGTCCCGAGCTCATGCCATTGTTGCCTTGACGCGCCACACTGAG

Query 3564          AAGTGCGTCATCATTGACGCACCAGGCCTGCTTCGCGAGGTGGGCATCTCCGATGCAATC
                    ||||||||||||||||||||||||||||||||||||||||||||||||||||||||||||
Sbjct 3540          AAGTGCGTCATCATTGACGCACCAGGCCTGCTTCGCGAGGTGGGCATCTCCGATGCAATC

Query 3624          GTTAATAACTTTTTCCTCGCTGGTGGCGAAATTGGTCACCAGCGCCCATCAGTTATTCCC
                    ||||||||||||||||| ||||||||||||||||| |||||||||||||| ||||| || 
Sbjct 3600          GTTAATAACTTTTTCCTTGCTGGTGGCGAAATTGGCCACCAGCGCCCATCTGTTATCCCT

Query 3684          CGTGGCAACCCTGACGCCAATGTTGACACCCTGGCTGCCTTCCCGCCGTCTTGCCAGATT
                    || ||||| ||||||||||||||||||||| |||||||||||||||||||||||||||||
Sbjct 3660          CGCGGCAATCCTGACGCCAATGTTGACACCTTGGCTGCCTTCCCGCCGTCTTGCCAGATT

Query 3744          AGTGCCTTCCATCAGTTGGCTGAGGAGCTTGGCCACAGACCTGTCCCTGTTGCAGCTGTT
                    || |||||||||||||||||||||||||||||||||||||||| |||||| || ||||||
Sbjct 3720          AGCGCCTTCCATCAGTTGGCTGAGGAGCTTGGCCACAGACCTGCCCCTGTCGCGGCTGTT

Query 3804          CTACCACCCTGCCCCGAGCTCGAACAGGGCCTTCTCTACCTGCCCCAGGAGCTCACCACC
                    ||||| |||||||| ||||| |||||||||||||||||||||||||| || |||||||||
Sbjct 3780          CTACCGCCCTGCCCTGAGCTTGAACAGGGCCTTCTCTACCTGCCCCAAGAACTCACCACC

Query 3864          TGTGATAGTGTCGTAACATTTGAATTAACAGACATTGTGCACTGCCGCATGGCCGCCCCG
                    |||||||||||||||||||||||||||||||| ||||||||||| || ||||||||||||
Sbjct 3840          TGTGATAGTGTCGTAACATTTGAATTAACAGATATTGTGCACTGTCGTATGGCCGCCCCG

Query 3924          AGCCAGCGCAAGGCCGTGCTGTCCACACTCGTGGGCCGCTACGGCGGTCGCACAAAGCTC
                    |||||||||||||||||||||||||| || |||||||  |||||| | ||||||||||||
Sbjct 3900          AGCCAGCGCAAGGCCGTGCTGTCCACGCTTGTGGGCCATTACGGCCGCCGCACAAAGCTC

Query 3984          TACAATGCTTCCCACTCTGATGTTCGCGACTCTCTCGCCCGTTTTATCCCGGCCATTGGC
                    |||||||| |||||||||||||||||||||||||||||||||||||||||||||||||||
Sbjct 3960          TACAATGCCTCCCACTCTGATGTTCGCGACTCTCTCGCCCGTTTTATCCCGGCCATTGGC

Query 4044          CCCGTACAGGTTACAACTTGTGAATTGTACGAGCTAGTGGAGGCCATGGTCGAGAAGGGC
                    | ||||||||||||||| ||||||||||||||||||||||||||||||||||||||||||
Sbjct 4020          CACGTACAGGTTACAACCTGTGAATTGTACGAGCTAGTGGAGGCCATGGTCGAGAAGGGC

Query 4104          CAGGATGGCTCCGCCGTCCTTGAGCTTGATCTTTGCAACCGTGACGTGTCCAGGATCACC
                    ||||| |||||||||||||||||||| || ||||| ||||| ||||||||||||||||||
Sbjct 4080          CAGGACGGCTCCGCCGTCCTTGAGCTCGACCTTTGTAACCGCGACGTGTCCAGGATCACC

Query 4164          TTCTTCCAGAAAGATTGTAACAAGTTCACCACAGGTGAGACCATTGCCCATGGTAAAGTG
                    |||||||||||||||||||| || |||||||| || |||||||| |||||||||||||||
Sbjct 4140          TTCTTCCAGAAAGATTGTAATAAATTCACCACGGGGGAGACCATCGCCCATGGTAAAGTG

Query 4224          GGCCAGGGCATCTCGGCCTGGAGCAAGACCTTCTGCGCCCTCTTTGGCCCTTGGTTCCGC
                    ||||||||||| ||||||||||| ||||||||||| ||||| || ||||| |||||||| 
Sbjct 4200          GGCCAGGGCATTTCGGCCTGGAGTAAGACCTTCTGTGCCCTTTTCGGCCCCTGGTTCCGT

Query 4284          GCTATTGAGAAGGCTATTCTGGCCCTGCTCCCTCAGGGTGTGTTTTACGGTGATGCCTTT
                    ||||||||||||||||| ||||||||||||||||||||||||||||| || |||||||||
Sbjct 4260          GCTATTGAGAAGGCTATCCTGGCCCTGCTCCCTCAGGGTGTGTTTTATGGGGATGCCTTT

Query 4344          GATGACACCGTCTTCTCGGCGGCTGTGGCCGCAGCAAAGGCATCCATGGTGTTTGAGAAT
                    ||||||||||||||||||||||||||||||||||||| ||||||||||||||||||||||
Sbjct 4320          GATGACACCGTCTTCTCGGCGGCTGTGGCCGCAGCAAGGGCATCCATGGTGTTTGAGAAT

Query 4404          GACTTTTCTGAGTTTGACTCCACCCAGAATAACTTTTCTCTGGGTCTAGAGTGTGCTATT
                    ||||||||||||||||| |||||||||||||| |||||  |||| |||||||||||||||
Sbjct 4380          GACTTTTCTGAGTTTGATTCCACCCAGAATAATTTTTCCTTGGGCCTAGAGTGTGCTATT

Query 4464          ATGGAGGAGTGTGGGATGCCGCAGTGGCTCATCCGCCTGTATCACCTTATAAGGTCTGCG
                    |||| ||||||||||||||||||||||||||||||| |||| ||||||||||||||||||
Sbjct 4440          ATGGTGGAGTGTGGGATGCCGCAGTGGCTCATCCGCTTGTACCACCTTATAAGGTCTGCG

Query 4524          TGGATCTTGCAGGCCCCGAAGGAGTCTCTGCGAGGGTTTTGGAAGAAACACTCCGGTGAG
                    |||||  ||||||||||||||||||| |||||||||||||||||||||||||||||||||
Sbjct 4500          TGGATTCTGCAGGCCCCGAAGGAGTCCCTGCGAGGGTTTTGGAAGAAACACTCCGGTGAG

Query 4584          CCCGGCACTCTTCTATGGAATACTGTCTGGAATATGGCCGTTATTACCCACTGTTATGAC
                    |||||||| |||||||||||||| |||||||| ||||||||||| |||||||||||||| 
Sbjct 4560          CCCGGCACCCTTCTATGGAATACAGTCTGGAACATGGCCGTTATCACCCACTGTTATGAT

Query 4644          TTCCGCGATTTTCAGGTGGCTGCCTTTAAAGGTGATGATTCGATAGTGCTTTGCAGTGAG
                    ||||||||| | |||||||| |||||||||||||||||||||||||||||||||||||||
Sbjct 4620          TTCCGCGATCTGCAGGTGGCCGCCTTTAAAGGTGATGATTCGATAGTGCTTTGCAGTGAG

Query 4704          TATCGTCAGAGTCCAGGAGCTGCTGTCCTGATCGCCGGCTGTGGCTTGAAGTTGAAGGTA
                    || |||||||| ||||| |||||||||||||| || ||||||||| | ||||||||||| 
Sbjct 4680          TACCGTCAGAGCCCAGGGGCTGCTGTCCTGATTGCTGGCTGTGGCCTAAAGTTGAAGGTG

Query 4764          GATTTCCGCCCGATCGGTTTGTATGCAGGTGTTGTGGTGGCCCCCGGCCTTGGCGCGCTC
                    |||||||| ||||| |||||||||||||||||||||||||||||||||||||||||||| 
Sbjct 4740          GATTTCCGTCCGATTGGTTTGTATGCAGGTGTTGTGGTGGCCCCCGGCCTTGGCGCGCTT

Query 4824          CCTGATGTTGTGCGCTTCGCCGGCCGGCTTACCGAGAAGAATTGGGGCCCTGGCCCTGAG
                    ||||| || ||||||||||||||||||||||| ||||||||||||||||||||||| |||
Sbjct 4800          CCTGACGTCGTGCGCTTCGCCGGCCGGCTTACTGAGAAGAATTGGGGCCCTGGCCCCGAG

Query 4884          CGGGCGGAGCAGCTCCGCCTCGCTGTTAGTGATTTCCTCCGCAAGCTCACGAATGTAGCT
                    |||||| ||||||||||||||||||| |||||||| ||||||||||||||||||||||||
Sbjct 4860          CGGGCGAAGCAGCTCCGCCTCGCTGTGAGTGATTTTCTCCGCAAGCTCACGAATGTAGCT

Query 4944          CAGATGTGTGTGGATGTTGTTTCCCGTGTTTATGGGGTTTCCCCTGGACTCGTTCATAAC
                    |||||||||||||||||||| || ||||||||||||||||||||||||||||||||||||
Sbjct 4920          CAGATGTGTGTGGATGTTGTCTCTCGTGTTTATGGGGTTTCCCCTGGACTCGTTCATAAC

Query 5004          CTGATTGGCATGCTACAGGCTGTTGCTGATGGCAAGGCACATTTCACTGAGTCAGTAAAA
                    ||||||||||||||||||||||||||||| |||||||| ||||||||||||||||| || 
Sbjct 4980          CTGATTGGCATGCTACAGGCTGTTGCTGACGGCAAGGCTCATTTCACTGAGTCAGTGAAG

Query 5064          CCAGTGCTCGACTTGACAAATTCAATCTTGTGTCGGGTGGAATGAATAACATGTCTTTTG
                    |||||||||||| |||||||||||||| ||||||||||||||||||||||||||||| ||
Sbjct 5040          CCAGTGCTCGACCTGACAAATTCAATCCTGTGTCGGGTGGAATGAATAACATGTCTTCTG

Query 5124          CTGCGCCCATGGGTTCGCGACCATGCGCCCTCGGCCTATTTTGTTGCTGCTCCTCATGTT
                    ||||||||||||||||||||||||||||||||||||||||||| || |||||||||||||
Sbjct 5100          CTGCGCCCATGGGTTCGCGACCATGCGCCCTCGGCCTATTTTGCTGTTGCTCCTCATGTT

Query 5184          TTTGCCTATGCTGCCCGCGCCACCGCCCGGTCAGCCGTCTGGCCGCCGTCGTGGGCGGCG
                    | |||||||||||||||||||||||||||||||||||||||||||||| |||||||||||
Sbjct 5160          TCTGCCTATGCTGCCCGCGCCACCGCCCGGTCAGCCGTCTGGCCGCCGCCGTGGGCGGCG

Query 5244          CAGCGGCGGTTCCGGCGGTGGTTTCTGGGGTGACCGGGTTGATTCTCAGCCCTTCGCAAT
                    |||||||||||||||||||||||||||||||||||||| |||||||||||||||||||||
Sbjct 5220          CAGCGGCGGTTCCGGCGGTGGTTTCTGGGGTGACCGGGCTGATTCTCAGCCCTTCGCAAT

Query 5304          CCCCTATATTCATCCAACCAACCCCTTCGCCCCCGATGTCACCGCTGCGGCCGGGGCTGG
                    ||||||||||||||||||||||||||||||||||||||||||||||||||||||||||||
Sbjct 5280          CCCCTATATTCATCCAACCAACCCCTTCGCCCCCGATGTCACCGCTGCGGCCGGGGCTGG

Query 5364          ACCTCGTGTTCGCCAACCCGCCCGACCACTCGGCTCCGCTTGGCGTGACCAGGCCCAGCG
                    ||||||||||||||||||||||||||||||||||||||||||||||||||||||||||||
Sbjct 5340          ACCTCGTGTTCGCCAACCCGCCCGACCACTCGGCTCCGCTTGGCGTGACCAGGCCCAGCG

Query 5424          CCCCGCCGTTGCCTCACGTCGTAGACCTACCACAGCTGGGGCCGCGCCGCTAACCGCGGT
                    |||||||| |||||||||||||||||||||||||||||||||||||||||||||||||||
Sbjct 5400          CCCCGCCGCTGCCTCACGTCGTAGACCTACCACAGCTGGGGCCGCGCCGCTAACCGCGGT

Query 5484          CGCTCCGGCCCATGACACCCCGCCAGTGCCTGATGTCGACTCCCGCGGCGCCATCTTGCG
                    |||||||||||||||||||||||||||||||||||| |||||||||||||||||| ||||
Sbjct 5460          CGCTCCGGCCCATGACACCCCGCCAGTGCCTGATGTTGACTCCCGCGGCGCCATCCTGCG

Query 5544          CCGGCAGTATAACCTATCAACATCTCCCCTTACCTCTTCCGTGGCCACCGGCACTAACCT
                    ||||||||||||||||||||||||||||||||||||||||||||||||||| || ||| |
Sbjct 5520          CCGGCAGTATAACCTATCAACATCTCCCCTTACCTCTTCCGTGGCCACCGGTACAAACTT

Query 5604          GGTTCTTTATGCCGCCCCTCTTAGTCCGCTTTTACCCCTTCAGGACGGCACCAATACCCA
                    ||||||||| ||||| |||||||| |||||| ||||||| ||||||||||||||||| ||
Sbjct 5580          GGTTCTTTACGCCGCTCCTCTTAGCCCGCTTCTACCCCTCCAGGACGGCACCAATACTCA

Query 5664          TATAATGGCCACGGAAGCTTCTAATTATGCCCAGTACCGGGTTGCCCGTGCCACAATCCG
                    ||||||||| || |||||||||||||||||||||||||||||||  ||||| ||||| ||
Sbjct 5640          TATAATGGCTACAGAAGCTTCTAATTATGCCCAGTACCGGGTTGTTCGTGCTACAATTCG

Query 5724          TTACCGCCCGCTGGTCCCCAATGCTGTCGGCGGTTACGCCATCTCCATCTCATTCTGGCC
                     |||||||||||||||||||| ||||| || || ||||||||||||||||| ||||||||
Sbjct 5700          CTACCGCCCGCTGGTCCCCAACGCTGTTGGTGGCTACGCCATCTCCATCTCGTTCTGGCC

Query 5784          ACAGACCACCACCACCCCGACGTCCGTTGATATGAATTCAATAACCTCGACGGATGTTCG
                    |||||||||||||||||||||||||||||| |||||||||||||||||||| ||||||||
Sbjct 5760          ACAGACCACCACCACCCCGACGTCCGTTGACATGAATTCAATAACCTCGACTGATGTTCG

Query 5844          TATTTTAGTCCAGCCCGGCATAGCCTCTGAGCTTGTGATCCCAAGTGAGCGCCTACACTA
                    ||||||||||||||||||||||||||| |||| ||| |||||||||||||||||||||||
Sbjct 5820          TATTTTAGTCCAGCCCGGCATAGCCTCCGAGCATGTTATCCCAAGTGAGCGCCTACACTA

Query 5904          TCGTAACCAAGGCTGGCGCTCCGTCGAGACCTCTGGGGTGGCTGAGGAGGAGGCTACCTC
                    |||||||||||| |||||||| || |||||||| |||||||| ||||||||||| |||||
Sbjct 5880          TCGTAACCAAGGTTGGCGCTCTGTTGAGACCTCCGGGGTGGCGGAGGAGGAGGCCACCTC

Query 5964          TGGTCTTGTTATGCTTTGCATACATGGCTCACTCGTAAATTCCTATACTAATACACCCTA
                    ||||||||||||||||||||||||||||||||||||||| || |||||||||||||| ||
Sbjct 5940          TGGTCTTGTTATGCTTTGCATACATGGCTCACTCGTAAACTCTTATACTAATACACCTTA

Query 6024          TACCGGTGCCCTCGGGCTGTTGGACTTTGCCCTTGAGCTTGAGTTTCGCAACCTTACCCC
                    ||||||||||||||||||||||||||||||||| || |||||||| |||||||| |||||
Sbjct 6000          TACCGGTGCCCTCGGGCTGTTGGACTTTGCCCTCGAACTTGAGTTCCGCAACCTCACCCC

Query 6084          CGGTAACACCAATACGCGGGTCTCCCGTTATTCCAGCACTGCTCGCCACCGCCTTCGTCG
                    |||||| ||||| ||||||||||||||||| ||||||||||| || ||||||||||||||
Sbjct 6060          CGGTAATACCAACACGCGGGTCTCCCGTTACTCCAGCACTGCCCGTCACCGCCTTCGTCG

Query 6144          CGGTGCGGACGGGACTGCCGAGCTCACCACCACGGCTGCTACCCGCTTTATGAAGGACCT
                    |||||| || |||||||||||||||||||||||||||||||||||||| |||||||||||
Sbjct 6120          CGGTGCAGATGGGACTGCCGAGCTCACCACCACGGCTGCTACCCGCTTCATGAAGGACCT

Query 6204          CTATTTTACTAGTACTAATGGTGTCGGTGAGATCGGCCGCGGGATAGCCCTCACCCTGTT
                    |||||||||||||||||||||||||||||||||||||||||||||||| || ||||||||
Sbjct 6180          CTATTTTACTAGTACTAATGGTGTCGGTGAGATCGGCCGCGGGATAGCGCTTACCCTGTT

Query 6264          CAACCTTGCTGACACTCTGCTTGGCGGCCTGCCGACAGAATTGATTTCGTCGGCTGGTGG
                     |||||||||||||| ||||||||||| || |||||||||||||||||||||||||||||
Sbjct 6240          TAACCTTGCTGACACCCTGCTTGGCGGTCTACCGACAGAATTGATTTCGTCGGCTGGTGG

Query 6324          CCAGCTGTTCTACTCCCGTCCCGTTGTCTCAGCCAATGGCGAGCCGACTGTTAAGTTGTA
                    ||||||||||||||| || ||||| |||||||||||||||||||||||||||||| ||||
Sbjct 6300          CCAGCTGTTCTACTCTCGCCCCGTCGTCTCAGCCAATGGCGAGCCGACTGTTAAGCTGTA

Query 6384          TACATCTGTAGAGAATGCTCAGCAGGATAAGGGTATTGCAATCCCGCATGACATTGACCT
                    |||||||||||||||||||||||||||||||||||||||||||||||||||||| |||||
Sbjct 6360          TACATCTGTAGAGAATGCTCAGCAGGATAAGGGTATTGCAATCCCGCATGACATCGACCT

Query 6444          CGGAGAATCTCGTGTGGTTATTCAGGATTATGATAACCAACATGAACAAGATCGGCCGAC
                    ||| ||||||||||| ||||||||||||||||||||||||||||| || || || |||||
Sbjct 6420          CGGGGAATCTCGTGTAGTTATTCAGGATTATGATAACCAACATGAGCAGGACCGACCGAC

Query 6504          GCCTTCTCCAGCCCCATCGCGCCCTTTCTCTGTCCTTCGAGCTAATGATGTGCTTTGGCT
                     ||||| ||||||||||||||||| || |||||||| |||||||||||||||||||||||
Sbjct 6480          ACCTTCCCCAGCCCCATCGCGCCCCTTTTCTGTCCTCCGAGCTAATGATGTGCTTTGGCT

Query 6564          CTCTCTCACCGCTGCCGAGTATGACCAGTCCACTTATGGCTCTTCGACTGGCCCAGTTTA
                     ||||||||||||||||||||||||||||||||||| ||||||||||| |||||||| ||
Sbjct 6540          TTCTCTCACCGCTGCCGAGTATGACCAGTCCACTTACGGCTCTTCGACCGGCCCAGTCTA

Query 6624          TGTTTCTGACTCTGTGACCTTGGTTAATGTTGCGACCGGCGCGCAGGCCGTTGCCCGGTC
                    ||| |||||||||||||||||||||||||| |||||||||||||||||||||||||||||
Sbjct 6600          TGTCTCTGACTCTGTGACCTTGGTTAATGTAGCGACCGGCGCGCAGGCCGTTGCCCGGTC

Query 6684          GCTCGATTGGACCAAGGTCACACTTGACGGTCGCCCCCTCTCCACCATCCAGCAGTACTC
                    |||||| |||||||||||||||||||| ||||||||||| ||||||| ||||||||| ||
Sbjct 6660          GCTCGACTGGACCAAGGTCACACTTGATGGTCGCCCCCTTTCCACCACCCAGCAGTATTC

Query 6744          GAAGACCTTCTTTGTCCTGCCGCTCCGCGGTAAGCTCTCTTTCTGGGAGGCAGGCACAAC
                     |||||||||||||||||||||||||||||||||||||| || ||||||||||| || ||
Sbjct 6720          AAAGACCTTCTTTGTCCTGCCGCTCCGCGGTAAGCTCTCCTTTTGGGAGGCAGGTACTAC

Query 6804          TAAAGCCGGGTACCCTTATAATTATAACACCACTGCTAGCGACCAACTGCTTGTCGAGAA
                    ||||||||||||||||||||||||||||||||||||||| ||||||||||| || |||||
Sbjct 6780          TAAAGCCGGGTACCCTTATAATTATAACACCACTGCTAGTGACCAACTGCTCGTTGAGAA

Query 6864          TGCCGCCGGGCACCGGGTCGCTATTTCCACTTACACCACTAGCCTGGGTGCTGGTCCCGT
                    |||||| ||||| ||||| ||||||||||||||||||||||||||||||||||| |||||
Sbjct 6840          TGCCGCTGGGCATCGGGTTGCTATTTCCACTTACACCACTAGCCTGGGTGCTGGCCCCGT

Query 6924          CTCCATTTCTGCGGTTGCCGTTTTAGCCCCCCACTCTGCGCTAGCATTGCTTGAGGATAC
                    ||| ||||| |||||||| |||||||||||||||||||||||||||||||||||||||||
Sbjct 6900          CTCTATTTCCGCGGTTGCTGTTTTAGCCCCCCACTCTGCGCTAGCATTGCTTGAGGATAC

Query 6984          CTTGGACTACCCTGCCCGCGCCCATACTTTTGATGATTTCTGCCCAGAGTGCCGCCCCCT
                    | |||||||||||||||||||||||||||| ||||| |||||||| ||||||||||||||
Sbjct 6960          CATGGACTACCCTGCCCGCGCCCATACTTTCGATGACTTCTGCCCGGAGTGCCGCCCCCT

Query 7044          TGGCCTTCAGGGCTGCGCTTTCCAGTCTACTGTCGCTGAGCTTCAGCGCCTTAAGATGAA
                    |||||| |||||||| ||||| ||||||||||||||||||||||||||||||||||||||
Sbjct 7020          TGGCCTCCAGGGCTGTGCTTTTCAGTCTACTGTCGCTGAGCTTCAGCGCCTTAAGATGAA

Query 7104          GGTGGGTAAAACTCGGGAGTTGTAGTTTATTTGCTTGTGCCCCCCTTCTTTCTGTTGCTT
                    ||||||||||||||||||||| ||||||||||||||||||||||||||||||||||||||
Sbjct 7080          GGTGGGTAAAACTCGGGAGTTATAGTTTATTTGCTTGTGCCCCCCTTCTTTCTGTTGCTT

Query 7164          ATTTCTCATTTCTGCGTTCCGCGCTCCCTGAAAAAA
                    ||||||||||||||||||||||||||||||||||||
Sbjct 7140          ATTTCTCATTTCTGCGTTCCGCGCTCCCTGAAAAAA
