# Supplementary material for: Pairwise Heuristic Sequence Alignment Algorithm Based on Deep Reinforcement Learning
Source: IEEE Open J Eng Med Biol. 2021 Jan 29;2:36–43. doi: 10.1109/OJEMB.2021.3055424 (PMC8901008; doi:10.1109/OJEMB.2021.3055424)
Supplement: Three supplementary materials are attached to the submitted manuscript. First, we offer the detailed process of the DQNalign in Supplementary material S1. Then, the additional figures and tables are listed in the Supplementary material S2. Finally, the alignment results of the DQNalign are attached  [file ojemb-3055424-mm.zip › OJEMB-3055424-MM/10022021082020_DQNalignOJEMB20210126SupplementaryS3/Supplementary S3/HEV_DDDQN/result20200712173946_0_9.txt]

DQNalign Project v1.0
Pairwise alignment algorithm with deep reinforcement learning based heuristic alignment agent
Sequence 1 : HEV_0, length : 7207
Sequence 2 : HEV_9, length : 7194

Alignment results:
Exact matches: 6798
Gaps: 2

Query 0             AGGCAGACCACATATGTGGTCGATGCCATGGAGGCCCATCAGTTTATTAAGGCTCCTGGC
                    ||||||||||||||||||||||||||||||||||||||||||||||| ||||||||||||
Sbjct 0             AGGCAGACCACATATGTGGTCGATGCCATGGAGGCCCATCAGTTTATCAAGGCTCCTGGC

Query 60            ATCACTACTGCTATTGAGCAGGCTGCTCTAGCAGCGGCCAACTCTGCCCTGGCGAATGCT
                    ||||||||||||||||||||||||||||||||||||||||| |||||||| |||||||||
Sbjct 60            ATCACTACTGCTATTGAGCAGGCTGCTCTAGCAGCGGCCAATTCTGCCCTTGCGAATGCT

Query 120           GTGGTAGTTAGGCCTTTTCTCTCTCACCAGCAGATTGAGATCCTCATTAACCTAATGCAA
                    |||||||||||||||||||||||||||||||||||||||||||| |||||||||||||||
Sbjct 120           GTGGTAGTTAGGCCTTTTCTCTCTCACCAGCAGATTGAGATCCTTATTAACCTAATGCAA

Query 180           CCTCGCCAGCTTGTTTTCCGCCCCGAGGTTTTCTGGAATCATCCCATCCAGCGTGTCATC
                    |||||||||||||||||||||||||||||||||||||| || ||||||||||||||||||
Sbjct 180           CCTCGCCAGCTTGTTTTCCGCCCCGAGGTTTTCTGGAACCACCCCATCCAGCGTGTCATC

Query 240           CATAACGAGCTGGAGCTTTACTGCCGCGCCCGCTCCGGCCGCTGTCTTGAAATTGGCGCC
                    ||||| ||||||||||||||||| |||||||||||||||||||| ||||||||||| |||
Sbjct 240           CATAATGAGCTGGAGCTTTACTGTCGCGCCCGCTCCGGCCGCTGCCTTGAAATTGGTGCC

Query 300           CATCCCCGCTCAATAAATGATAATCCTAATGTGGTCCACCGCTGCTTCCTCCGCCCTGTT
                    || || ||||||||||| || |||||||||||||||||||||||||||||||||||||  
Sbjct 300           CACCCTCGCTCAATAAACGACAATCCTAATGTGGTCCACCGCTGCTTCCTCCGCCCTGCC

Query 360           GGGCGTGATGTTCAGCGCTGGTATACTGCTCCCACTCGCGGGCCGGCTGCTAATTGCCGG
                    ||||||||||||||||| |||||||||||||| || ||||||||||||||||||||||||
Sbjct 360           GGGCGTGATGTTCAGCGTTGGTATACTGCTCCTACCCGCGGGCCGGCTGCTAATTGCCGG

Query 420           CGTTCCGCGCTGCGCGGGCTTCCCGCTGCTGACCGCACTTACTGCCTCGACGGGTTTTCT
                     ||||||| ||||||||||| |||||||||||||||||||||||| ||||||||||||||
Sbjct 420           GGTTCCGCACTGCGCGGGCTCCCCGCTGCTGACCGCACTTACTGCTTCGACGGGTTTTCT

Query 480           GGCTGTAACTTTCCCGCCGAGACTGGCATCGCCCTCTACTCCCTTCATGATATGTCACCA
                    ||||||||||||||||||||||| |||||||||||||| || || |||||||||||||||
Sbjct 480           GGCTGTAACTTTCCCGCCGAGACGGGCATCGCCCTCTATTCTCTCCATGATATGTCACCA

Query 540           TCTGATGTCGCCGAGGCCATGTTCCGCCATGGTATGACGCGGCTCTATGCCGCCCTCCAT
                    ||||||||||||||||| |||||||||||||||||||||||||| || || |||||||| 
Sbjct 540           TCTGATGTCGCCGAGGCTATGTTCCGCCATGGTATGACGCGGCTTTACGCTGCCCTCCAC

Query 600           CTTCCGCCTGAGGTCCTGCTGCCCCCTGGCACATATCGCACCGCATCGTATTTGCTAATT
                    || ||||||||||||||| |||||||||||||||| |||||||| ||||||||||| || 
Sbjct 600           CTCCCGCCTGAGGTCCTGTTGCCCCCTGGCACATACCGCACCGCGTCGTATTTGCTGATC

Query 660           CATGACGGTAGGCGCGTTGTGGTGACGTATGAGGGTGATACTAGTGCTGGTTACAACCAC
                    |||||||| ||||||||||||||||||||||||||||| |||||||||||||| ||||||
Sbjct 660           CATGACGGCAGGCGCGTTGTGGTGACGTATGAGGGTGACACTAGTGCTGGTTATAACCAC

Query 720           GATGTCTCCAACTTGCGCTCCTGGATTAGAACCACCAAGGTTACCGGAGACCATCCCCTC
                    ||||| |||||| |||||||||||||||||||||| ||||||||||||||||| || |||
Sbjct 720           GATGTTTCCAACCTGCGCTCCTGGATTAGAACCACTAAGGTTACCGGAGACCACCCTCTC

Query 780           GTTATCGAGCGGGTTAGGGCCATTGGCTGCCACTTTGTTCTCTTGCTCACGGCAGCCCCG
                    || || |||||||||||||||||||||||||||||||| || || |||||||| ||||||
Sbjct 780           GTCATTGAGCGGGTTAGGGCCATTGGCTGCCACTTTGTCCTTTTACTCACGGCTGCCCCG

Query 840           GAGCCATCACCTATGCCTTATGTTCCTTACCCCCGGTCTACCGAGGTCTATGTCCGATCG
                    ||||||||||||||||||||||||||||||||||||||||||||||||||||||||||||
Sbjct 840           GAGCCATCACCTATGCCTTATGTTCCTTACCCCCGGTCTACCGAGGTCTATGTCCGATCG

Query 900           ATCTTCGGCCCGGGTGGCACCCCTTCCTTATTCCCAACCTCATGCTCCACTAAGTCGACC
                    ||||||||||||||||| || || ||| |||| |||||||||||||||||||||||||||
Sbjct 900           ATCTTCGGCCCGGGTGGTACTCCCTCCCTATTTCCAACCTCATGCTCCACTAAGTCGACC

Query 960           TTCCATGCTGTCCCTGCCCATATTTGGGACCGTCTTATGCTGTTCGGGGCCACCTTGGAT
                    ||||| ||||||||||||||||| ||||||||||||||| |||||||||||||| | |||
Sbjct 960           TTCCACGCTGTCCCTGCCCATATCTGGGACCGTCTTATGTTGTTCGGGGCCACCCTAGAT

Query 1020          GACCAAGCCTTTTGCTGCTCCCGTTTAATGACCTACCTTCGCGGCATTAGCTACAAGGTC
                    ||||||||||||||||||||||||||||||||||||||||||||||||||||||||||| 
Sbjct 1020          GACCAAGCCTTTTGCTGCTCCCGTTTAATGACCTACCTTCGCGGCATTAGCTACAAGGTT

Query 1080          ACTGTTGGTACCCTTGTGGCTAATGAAGGCTGGAATGCCTCTGAGGACGCCCTCACAGCT
                    ||||||||||||||||||||||||||||||||||||||||||||||||||||||||||||
Sbjct 1080          ACTGTTGGTACCCTTGTGGCTAATGAAGGCTGGAATGCCTCTGAGGACGCCCTCACAGCT

Query 1140          GTTATCACTGCCGCCTACCTTACCATTTGCCACCAGCGGTATCTCCGCACCCAGGCTATA
                    || |||||||||||||||||||||||||||||||||||||||||||||||||||||||||
Sbjct 1140          GTCATCACTGCCGCCTACCTTACCATTTGCCACCAGCGGTATCTCCGCACCCAGGCTATA

Query 1200          TCCAAGGGGATGCGTCGTCTGGAACGGGAGCATGCCCAGAAGTTTATAACACGCCTCTAC
                    ||||||||||||||||||||||||||||||||||||||||||||||||||||||||||||
Sbjct 1200          TCCAAGGGGATGCGTCGTCTGGAACGGGAGCATGCCCAGAAGTTTATAACACGCCTCTAC

Query 1260          AGCTGGCTCTTCGAGAAGTCCGGCCGTGATTACATCCCTGGCCGTCAGTTGGAGTTCTAC
                    |||||||||||||||||||||||||||||||||||||||||||| |||||||||||||||
Sbjct 1260          AGCTGGCTCTTCGAGAAGTCCGGCCGTGATTACATCCCTGGCCGCCAGTTGGAGTTCTAC

Query 1320          GCCCAGTGCAGGCGCTGGCTCTCCGCCGGCTTTCATCTTGATCCACGGGTGTTGGTTTTT
                    ||||||||||||||||||||||||||||||||||||||||||||||||||||||||||||
Sbjct 1320          GCCCAGTGCAGGCGCTGGCTCTCCGCCGGCTTTCATCTTGATCCACGGGTGTTGGTTTTT

Query 1380          GACGAGTCGGCCCCCTGCCATTGTAGGACCGCGATCCGTAAGGCGCTCTCAAAGTTTTGC
                    ||||||||||||||||||| ||||||||||||||||||||||||||||||||||||||||
Sbjct 1380          GACGAGTCGGCCCCCTGCCGTTGTAGGACCGCGATCCGTAAGGCGCTCTCAAAGTTTTGC

Query 1440          TGCTTCATGAAGTGGCTTGGTCAGGAGTGCACCTGCTTCCTTCAGCCTGCAGAAGGCGCC
                    ||||||||||||||||||||||||||||||||||| ||||| |||||||||||||||| |
Sbjct 1440          TGCTTCATGAAGTGGCTTGGTCAGGAGTGCACCTGTTTCCTCCAGCCTGCAGAAGGCGTC

Query 1500          GTCGGCGACCAGGGTCATGATAATGAAGCCTATGAGGGGTCCGATGTTGACCCTGCTGAG
                    ||||||||||||||||||||||||||||||||||||||||||||||||||||||||||||
Sbjct 1500          GTCGGCGACCAGGGTCATGATAATGAAGCCTATGAGGGGTCCGATGTTGACCCTGCTGAG

Query 1560          TCCGCCATTAGTGACATATCTGGGTCCTATGTCGTCCCTGGCACTGCCCTCCAACCGCTC
                    || |||||||||||||||||||||||||||||||||||||||||||||||||| ||||||
Sbjct 1560          TCTGCCATTAGTGACATATCTGGGTCCTATGTCGTCCCTGGCACTGCCCTCCAGCCGCTC

Query 1620          TACCAGGCCCTCGATCTCCCCGCTGAGATTGTGGCTCGCGCGGGCCGGCTGACCGCCACA
                    |||||||||||||||||||||||||||||||||||||||||||| |||||||||||||||
Sbjct 1620          TACCAGGCCCTCGATCTCCCCGCTGAGATTGTGGCTCGCGCGGGTCGGCTGACCGCCACA

Query 1680          GTAAAGGTCTCCCAGGTCGATGGGCGGATCGATTGCGAGACCCTTCTTGGTAACAAAACC
                    |||||||||||||||||||||||||||||||| |||||||||||||||||||| ||||||
Sbjct 1680          GTAAAGGTCTCCCAGGTCGATGGGCGGATCGACTGCGAGACCCTTCTTGGTAATAAAACC

Query 1740          TTTCGCACGTCGTTCGTTGACGGGGCGGTCTTAGAGACCAATGGCCCAGAGCGCCACAAT
                    |||||||||||||||||||||||||||||||||||| ||||||||||||||||| |||||
Sbjct 1740          TTTCGCACGTCGTTCGTTGACGGGGCGGTCTTAGAGGCCAATGGCCCAGAGCGCTACAAT

Query 1800          CTCTCCTTCGATGCCAGTCAGAGCACTATGGCCGCTGGCCCTTTCAGTCTCACCTATGCC
                    ||||||||||||||||||||||||||||||||||||||||||||||||||||||||||||
Sbjct 1800          CTCTCCTTCGATGCCAGTCAGAGCACTATGGCCGCTGGCCCTTTCAGTCTCACCTATGCC

Query 1860          GCCTCTGCAGCTGGGCTGGAGGTGCGCTATGTTGCTGCCGGGCTTGACCATCGGGCGGTT
                    ||||||||||||||||||||||||||||||||||||||||||||||||||||||||||||
Sbjct 1860          GCCTCTGCAGCTGGGCTGGAGGTGCGCTATGTTGCTGCCGGGCTTGACCATCGGGCGGTT

Query 1920          TTTGCCCCCGGTGTTTCACCCCGGTCAGCCCCCGGCGAGGTTACCGCCTTCTGCTCTGCC
                    ||||||||||||||||||||||||||||||||||||||||||||||||||||||||||||
Sbjct 1920          TTTGCCCCCGGTGTTTCACCCCGGTCAGCCCCCGGCGAGGTTACCGCCTTCTGCTCTGCC

Query 1980          CTATACAGGTTTAACCGTGAGGCCCAGCGCCATTCGCTGATCGGTAACTTATGGTTCCAT
                    ||||||||||||||||||||||||||||||| |||||||| |||||| || |||||||||
Sbjct 1980          CTATACAGGTTTAACCGTGAGGCCCAGCGCCTTTCGCTGACCGGTAATTTTTGGTTCCAT

Query 2040          CCTGAGGGACTCATTGGCCTCTTCGCCCCGTTTTCGCCCGGGCATGTTTGGGAGTCGGCT
                    |||||||| ||| |||||| ||| || |||||||| ||||||||||||||||||||||||
Sbjct 2040          CCTGAGGGGCTCCTTGGCCCCTTTGCTCCGTTTTCACCCGGGCATGTTTGGGAGTCGGCT

Query 2100          AATCCATTCTGTGGCGAGAGCACACTTTACACCCGTACTTGGTCGGAGGTTGATGCCGTC
                    ||||||||||||||||||||||||||||||||||| |||||||||||||||||||| || 
Sbjct 2100          AATCCATTCTGTGGCGAGAGCACACTTTACACCCGGACTTGGTCGGAGGTTGATGCTGTT

Query 2160          TCTAGTCCAGCCCGGCCTGACTTAGGTTTTATGTCTGAGCCTTCTATACCTAGTAGGGCC
                    ||||||||||||| ||| ||||||||||| |  |||||||||||||||||||| ||||||
Sbjct 2160          TCTAGTCCAGCCCAGCCCGACTTAGGTTTCACATCTGAGCCTTCTATACCTAGCAGGGCC

Query 2220          GCCACGCCTACCCTGGCGGCCCCTCTACCCCCCCCTGCACCGGACCCTTCCCCCCCTCCC
                    ||||  | ||||| |||||||||||||||||||||||||||||| ||||||||  |||||
Sbjct 2220          GCCATACTTACCCCGGCGGCCCCTCTACCCCCCCCTGCACCGGATCCTTCCCCTACTCCC

Query 2280          TCTGCCCCGGCGCTTGCTGAGCCGGCTTCTGGCGCTACCGCCGGGGCCCCGGCCATAACT
                    ||||| ||||||| || |||||||||| ||||||||||||||||||||||||||||||| 
Sbjct 2280          TCTGCTCCGGCGCGTGGTGAGCCGGCTCCTGGCGCTACCGCCGGGGCCCCGGCCATAACC

Query 2340          CACCAGACGGCCCGGCACCGCCGCCTGCTCTTCACCTACCCGGATGGCTCTAAGGTATTC
                    ||||||||||||||||| |||||||||||||| |||||||||||||||||||||||||||
Sbjct 2340          CACCAGACGGCCCGGCATCGCCGCCTGCTCTTTACCTACCCGGATGGCTCTAAGGTATTC

Query 2400          GCCGGCTCGCTGTTCGAGTCGACATGCACGTGGCTCGTTAACGCGTCTAATGTTGACCAC
                    |||||||||||||| ||||||||||| || ||||||||||||||||||||||| ||||||
Sbjct 2400          GCCGGCTCGCTGTTTGAGTCGACATGTACCTGGCTCGTTAACGCGTCTAATGTCGACCAC

Query 2460          CGCCCTGGCGGCGGGCTTTGCCATGCATTTTACCAAAGGTACCCCGCCTCCTTTGATGCT
                    ||||||||||| ||||| || |||||||||||||||||||||||||||||||||||||||
Sbjct 2460          CGCCCTGGCGGTGGGCTCTGTCATGCATTTTACCAAAGGTACCCCGCCTCCTTTGATGCT

Query 2520          GCCTCTTTTGTGATGCGCGACGGCGCGGCCGCGTACACACTAACCCCCCGGCCAATAATT
                    ||||||||||||||||||||||||||||||||||||||| ||||||||||||||||||||
Sbjct 2520          GCCTCTTTTGTGATGCGCGACGGCGCGGCCGCGTACACATTAACCCCCCGGCCAATAATT

Query 2580          CACGCTGTCGCCCCTGATTATAGGTTGGAACATAACCCAAAGAGGCTTGAGGCTGCTTAT
                    |||||||||| |||||||||||||||||||||||||||||||||||||||||||||||||
Sbjct 2580          CACGCTGTCGTCCCTGATTATAGGTTGGAACATAACCCAAAGAGGCTTGAGGCTGCTTAT

Query 2640          CGGGAAACTTGCTCCCGCCTCGGCACCGCTGCATACCCGCTCCTCGGGACCGGCATATAC
                    ||||||||||||||||||||||| |||||||||||||| |||||||||||||||||||||
Sbjct 2640          CGGGAAACTTGCTCCCGCCTCGGTACCGCTGCATACCCACTCCTCGGGACCGGCATATAC

Query 2700          CAGGTGCCGATCGGCCCCAGTTTTGACGCCTGGGAGCGGAACCACCGCCCCGGGGATGAG
                    |||||||||||||| |||||||||||||||||||||||||||||||||||||||||||||
Sbjct 2700          CAGGTGCCGATCGGTCCCAGTTTTGACGCCTGGGAGCGGAACCACCGCCCCGGGGATGAG

Query 2760          TTGTACCTTCCTGAGCTTGCTGCCAGATGGTTTGAGGCCAATAGGCCGACCCGCCCGACT
                    ||||||||||||||||||||||||||||||||||||||||||||||||||| |||| |||
Sbjct 2760          TTGTACCTTCCTGAGCTTGCTGCCAGATGGTTTGAGGCCAATAGGCCGACCTGCCCAACT

Query 2820          CTCACTATAACTGAGGATGTTGCACGGACAGCGAATCTGGCCATCGAGCTTGACTCAGCC
                    |||||||||||||||||||||||||||||||| |||||||| ||||| ||||||||||||
Sbjct 2820          CTCACTATAACTGAGGATGTTGCACGGACAGCAAATCTGGCTATCGAACTTGACTCAGCC

Query 2880          ACAGATGTCGGCCGGGCCTGTGCCGGCTGTCGGGTCACCCCCGGCGTTGTTCAGTACCAG
                    ||||||||||||||||||||||||||||||||||||||||||||||||||||||||||||
Sbjct 2880          ACAGATGTCGGCCGGGCCTGTGCCGGCTGTCGGGTCACCCCCGGCGTTGTTCAGTACCAG

Query 2940          TTTACTGCAGGTGTGCCTGGATCCGGCAAGTCCCGCTCTATCACCCAAGCCGATGTGGAC
                    ||||||||||||||||||||||||||||||||||||||||| ||||||||||| ||||||
Sbjct 2940          TTTACTGCAGGTGTGCCTGGATCCGGCAAGTCCCGCTCTATTACCCAAGCCGACGTGGAC

Query 3000          GTTGTCGTGGTCCCGACGCGTGAGTTGCGTAATGCCTGGCGCCGTCGCGGCTTTGCTGCT
                    ||||||||||||||||| || ||||||||||||||||||||||| |||||||| ||||| 
Sbjct 3000          GTTGTCGTGGTCCCGACCCGGGAGTTGCGTAATGCCTGGCGCCGCCGCGGCTTCGCTGCC

Query 3060          TTTACCCCGCATACTGCCGCCAGAGTCACCCAGGGGCGCCGGGTTGTCATTGATGAGGCT
                    ||||||||||| |||||||| |||||||||||||||||||||||||||||||||||||| 
Sbjct 3060          TTTACCCCGCACACTGCCGCTAGAGTCACCCAGGGGCGCCGGGTTGTCATTGATGAGGCC

Query 3120          CCATCCCTCCCCCCTCACCTGCTGCTGCTCCACATGCAGCGGGCCGCCACCGTCCACCTT
                    |||||||| ||||||||  |||||||||||||||||||||||||||||||||||||||||
Sbjct 3120          CCATCCCTTCCCCCTCATTTGCTGCTGCTCCACATGCAGCGGGCCGCCACCGTCCACCTT

Query 3180          CTTGGCGACCCGAACCAGATCCCAGCCATCGACTTTGAGCACGCTGGGCTCGTCCCCGCC
                    ||||| |||||||| |||||||||||||| |||||||||||||| |||||||| ||||||
Sbjct 3180          CTTGGTGACCCGAATCAGATCCCAGCCATTGACTTTGAGCACGCCGGGCTCGTTCCCGCC

Query 3240          ATCAGGCCCGACTTAGGCCCCACCTCCTGGTGGCATGTTACCCATCGCTGGCCTGCGGAT
                    ||||||||||| || | ||||||||||||||||||||||||||||||||| |||||||||
Sbjct 3240          ATCAGGCCCGATTTGGCCCCCACCTCCTGGTGGCATGTTACCCATCGCTGCCCTGCGGAT

Query 3300          GTATGCGAGCTCATCCGTGGTGCATACCCCATGATCCAGACCACTAGCCGGGTTCTCCGT
                    ||||| ||||| |||||||| |||||||| ||||| ||||||||||| ||||| ||||| 
Sbjct 3300          GTATGTGAGCTAATCCGTGGCGCATACCCTATGATTCAGACCACTAGTCGGGTCCTCCGG

Query 3360          TCGTTGTTCTGGGGTGAGCCTGCCGTCGGGCAGAAACTAGTGTTCACCCAGGCGGCCAAG
                    |||||||||||||||||||| ||||| ||||||||||||||||||||||||||||| |||
Sbjct 3360          TCGTTGTTCTGGGGTGAGCCCGCCGTTGGGCAGAAACTAGTGTTCACCCAGGCGGCTAAG

Query 3420          CCCGCCAACCCCGGCTCAGTGACGGTCCACGAGGCGCAGGGCGCTACCTACACGGAGACC
                     ||||||||||||| |||||||||||||| ||||| ||||||||||||||||| ||||| 
Sbjct 3420          GCCGCCAACCCCGGTTCAGTGACGGTCCATGAGGCACAGGGCGCTACCTACACAGAGACT

Query 3480          ACTATTATTGCCACAGCAGATGCCCGGGGCCTTATTCAGTCGTCTCGGGCTCATGCCATT
                    || || |||||||| |||||||| || ||||| ||||||||||| || ||||||||||||
Sbjct 3480          ACCATCATTGCCACGGCAGATGCTCGAGGCCTCATTCAGTCGTCCCGAGCTCATGCCATT

Query 3540          GTTGCTCTGACGCGCCACACTGAGAAGTGCGTCATCATTGACGCACCAGGCCTGCTTCGC
                    |||||  ||||||||||||||||||||||||||||||||||||||||||||||  |||||
Sbjct 3540          GTTGCCTTGACGCGCCACACTGAGAAGTGCGTCATCATTGACGCACCAGGCCTCGTTCGC

Query 3600          GAGGTGGGCATCTCCGATGCAATCGTTAATAACTTTTTCCTCGCTGGTGGCGAAATTGGT
                    ||||| |  |||||||||||||||||||||||||||||||| ||||||||||||||||| 
Sbjct 3600          GAGGTTGCGATCTCCGATGCAATCGTTAATAACTTTTTCCTTGCTGGTGGCGAAATTGGC

Query 3660          CACCAGCGCCCATCAGTTATTCCCCGTGGCAACCCTGACGCCAATGTTGACACCCTGGCT
                    |||||||||||||| ||||| ||| | ||||| ||||||||||||||||||||| |||||
Sbjct 3660          CACCAGCGCCCATCTGTTATCCCCTGCGGCAATCCTGACGCCAATGTTGACACCTTGGCT

Query 3720          GCCTTCCCGCCGTCTTGCCAGATTAGTGCCTTCCATCAGTTGGCTGAGGAGCTTGGCCAC
                    |||||||||||||||||||||||||| |||||||| ||||||||||||||||||||||||
Sbjct 3720          GCCTTCCCGCCGTCTTGCCAGATTAGCGCCTTCCACCAGTTGGCTGAGGAGCTTGGCCAC

Query 3780          AGACCTGTCCCTGTTGCAGCTGTTCTACCACCCTGCCCCGAGCTCGAACAGGGCCTTCTC
                    ||||||| |||||| |||||||||||||| |||||||| ||||| |||||||||||||||
Sbjct 3780          AGACCTGCCCCTGTCGCAGCTGTTCTACCGCCCTGCCCTGAGCTTGAACAGGGCCTTCTC

Query 3840          TACCTGCCCCAGGAGCTCACCACCTGTGATAGTGTCGTAACATTTGAATTAACAGACATT
                    ||||||||||| || ||||||||||||||||||||||||||||||||||||||||| |||
Sbjct 3840          TACCTGCCCCAAGAACTCACCACCTGTGATAGTGTCGTAACATTTGAATTAACAGATATT

Query 3900          GTGCACTGCCGCATGGCCGCCCCGAGCCAGCGCAAGGCCGTGCTGTCCACACTCGTGGGC
                    ||||| || || |||||||||||||||||||||||||||||||||||||| || ||||||
Sbjct 3900          GTGCATTGTCGTATGGCCGCCCCGAGCCAGCGCAAGGCCGTGCTGTCCACGCTTGTGGGC

Query 3960          CGCTACGGCG-GTCGCACAAAGCTCTACAATGCTTCCCACTCTGATGTTCGCGACTCTCT
                    || |||   |-  +||||||||||||||||||| ||||||||||||||||||||||| ||
Sbjct 3960          CGTTACCCGGCCG-GCACAAAGCTCTACAATGCCTCCCACTCTGATGTTCGCGACTCCCT

Query 4019          CGCCCGTTTTATCCCGGCCATTGGCCCCGTACAGGTTACAACTTGTGAATTGTACGAGCT
                    ||||||||||||||||||||||||||||||||||||||||||||||||||||||||||||
Sbjct 4019          CGCCCGTTTTATCCCGGCCATTGGCCCCGTACAGGTTACAACTTGTGAATTGTACGAGCT

Query 4079          AGTGGAGGCCATGGTCGAGAAGGGCCAGGATGGCTCCGCCGTCCTTGAGCTTGATCTTTG
                     ||||||||||||||||||||||||||||| |||||||||||||||||||| || |||||
Sbjct 4079          TGTGGAGGCCATGGTCGAGAAGGGCCAGGACGGCTCCGCCGTCCTTGAGCTCGACCTTTG

Query 4139          CAACCGTGACGTGTCCAGGATCACCTTCTTCCAGAAAGATTGTAACAAGTTCACCACAGG
                     ||||| ||||| |||||||||||||||||||||||||||||||| ||||||||||| ||
Sbjct 4139          TAACCGGGACGTTTCCAGGATCACCTTCTTCCAGAAAGATTGTAATAAGTTCACCACGGG

Query 4199          TGAGACCATTGCCCATGGTAAAGTGGGCCAGGGCATCTCGGCCTGGAGCAAGACCTTCTG
                     |||||||| |||||||||||||||||||||||||| ||||||||||| |||||||||||
Sbjct 4199          GGAGACCATCGCCCATGGTAAAGTGGGCCAGGGCATTTCGGCCTGGAGTAAGACCTTCTG

Query 4259          CGCCCTCTTTGGCCCTTGGTTCCGCGCTATTGAGAAGGCTATTCTGGCCCTGCTCCCTCA
                     ||||| || ||||| |||||||| ||||||||||||||||| |||||||||||||||||
Sbjct 4259          TGCCCTTTTCGGCCCCTGGTTCCGTGCTATTGAGAAGGCTATCCTGGCCCTGCTCCCTCA

Query 4319          GGGTGTGTTTTACGGTGATGCCTTTGATGACACCGTCTTCTCGGCGGCTGTGGCCGCAGC
                    |||||||||||| || ||||||||||||||||||||||||||||||||||||||||||||
Sbjct 4319          GGGTGTGTTTTATGGGGATGCCTTTGATGACACCGTCTTCTCGGCGGCTGTGGCCGCAGC

Query 4379          AAAGGCATCCATGGTGTTTGAGAATGACTTTTCTGAGTTTGACTCCACCCAGAATAACTT
                    |||||||||||||||||||||||||||||||||||||||||| |||||||||||||| ||
Sbjct 4379          AAAGGCATCCATGGTGTTTGAGAATGACTTTTCTGAGTTTGATTCCACCCAGAATAATTT

Query 4439          TTCTCTGGGTCTAGAGTGTGCTATTATGGAGGAGTGTGGGATGCCGCAGTGGCTCATCCG
                    |||  |||| ||||||||||||||||||||||||||||||||||||||||||||||||||
Sbjct 4439          TTCCTTGGGCCTAGAGTGTGCTATTATGGAGGAGTGTGGGATGCCGCAGTGGCTCATCCG

Query 4499          CCTGTATCACCTTATAAGGTCTGCGTGGATCTTGCAGGCCCCGAAGGAGTCTCTGCGAGG
                    | |||| |||||||||||||||||||||||| ||||||||||||||||||||||||||||
Sbjct 4499          CTTGTACCACCTTATAAGGTCTGCGTGGATCCTGCAGGCCCCGAAGGAGTCTCTGCGAGG

Query 4559          GTTTTGGAAGAAACACTCCGGTGAGCCCGGCACTCTTCTATGGAATACTGTCTGGAATAT
                    ||||||||||||||||||||||||||||||||| ||||||||||||||||||||||| ||
Sbjct 4559          GTTTTGGAAGAAACACTCCGGTGAGCCCGGCACCCTTCTATGGAATACTGTCTGGAACAT

Query 4619          GGCCGTTATTACCCACTGTTATGACTTCCGCGATTTTCAGGTGGCTGCCTTTAAAGGTGA
                    ||||||||| |||||||||||||| || |||||| | ||||||||||||||||| |||||
Sbjct 4619          GGCCGTTATCACCCACTGTTATGATTTTCGCGATCTGCAGGTGGCTGCCTTTAAGGGTGA

Query 4679          TGATTCGATAGTGCTTTGCAGTGAGTATCGTCAGAGTCCAGGAGCTGCTGTCCTGATCGC
                    ||||||||||||||||||||||||||| |||||||| ||||| |||||||||||||| ||
Sbjct 4679          TGATTCGATAGTGCTTTGCAGTGAGTACCGTCAGAGCCCAGGGGCTGCTGTCCTGATTGC

Query 4739          CGGCTGTGGCTTGAAGTTGAAGGTAGATTTCCGCCCGATCGGTTTGTATGCAGGTGTTGT
                     ||||||||||| ||||||||||| |||||||| ||||| ||||||||||||||||||||
Sbjct 4739          TGGCTGTGGCTTAAAGTTGAAGGTGGATTTCCGTCCGATTGGTTTGTATGCAGGTGTTGT

Query 4799          GGTGGCCCCCGGCCTTGGCGCGCTCCCTGATGTTGTGCGCTTCGCCGGCCGGCTTACCGA
                    |||||||||||||||||||||||| ||||| || ||||||||||||||||||||||| ||
Sbjct 4799          GGTGGCCCCCGGCCTTGGCGCGCTTCCTGACGTCGTGCGCTTCGCCGGCCGGCTTACTGA

Query 4859          GAAGAATTGGGGCCCTGGCCCTGAGCGGGCGGAGCAGCTCCGCCTCGCTGTTAGTGATTT
                    ||||||||||||||||||||| ||||||||||||||||||||||||||||| ||||||||
Sbjct 4859          GAAGAATTGGGGCCCTGGCCCCGAGCGGGCGGAGCAGCTCCGCCTCGCTGTGAGTGATTT

Query 4919          CCTCCGCAAGCTCACGAATGTAGCTCAGATGTGTGTGGATGTTGTTTCCCGTGTTTATGG
                     |||||||||||||||||||||||||||||||||||||||||||| || |||||||||||
Sbjct 4919          TCTCCGCAAGCTCACGAATGTAGCTCAGATGTGTGTGGATGTTGTCTCTCGTGTTTATGG

Query 4979          GGTTTCCCCTGGACTCGTTCATAACCTGATTGGCATGCTACAGGCTGTTGCTGATGGCAA
                    ||| |||||||| |||||||||||||||||||||||||||||||||||||||||||| ||
Sbjct 4979          GGTCTCCCCTGGGCTCGTTCATAACCTGATTGGCATGCTACAGGCTGTTGCTGATGGTAA

Query 5039          GGCACATTTCACTGAGTCAGTAAAACCAGTGCTCGACTTGACAAATTCAATCTTGTGTCG
                    ||| |||||||||||||| || || ||||||||||||||||||||||||||| |||||||
Sbjct 5039          GGCTCATTTCACTGAGTCGGTGAAGCCAGTGCTCGACTTGACAAATTCAATCCTGTGTCG

Query 5099          GGTGGAATGAATAACATGTCTTTTGCTGCGCCCATGGGTTCGCGACCATGCGCCCTCGGC
                    |||||||||||||||||||||||||||||||||||||||| |||||||||||||||||||
Sbjct 5099          GGTGGAATGAATAACATGTCTTTTGCTGCGCCCATGGGTTGGCGACCATGCGCCCTCGGC

Query 5159          CTATTTTGTTGCTGCTCCTCATGTTTTTGCCTATGCTGCCCGCGCCACCGCCCGGTCAGC
                    |||||||| || |||||||||||||| |||||||  ||||||||||||||||||||||||
Sbjct 5159          CTATTTTGCTGTTGCTCCTCATGTTTCTGCCTATCGTGCCCGCGCCACCGCCCGGTCAGC

Query 5219          CGTCTGGCCGCCGTCGTGGGCGGCGCAGCGGCGGTTCCGGCGGTGGTTTCTGGGGTGACC
                    ||||||||||||||||||||||||||||||||||||||||||||||||||||||||||||
Sbjct 5219          CGTCTGGCCGCCGTCGTGGGCGGCGCAGCGGCGGTTCCGGCGGTGGTTTCTGGGGTGACC

Query 5279          GGGTTGATTCTCAGCCCTTCGCAATCCCCTATATTCATCCAACCAACCCCTTCGCCCCCG
                    ||||||||||||||||||||||||||||||||||||||||||||||||||||||||||||
Sbjct 5279          GGGTTGATTCTCAGCCCTTCGCAATCCCCTATATTCATCCAACCAACCCCTTCGCCCCCG

Query 5339          ATGTCACCGCTGCGGCCGGGGCTGGACCTCGTGTTCGCCAACCCGCCCGACCACTCGGCT
                    ||||||||||||||||||||||||||||||||||||||||||||||||||||||||||||
Sbjct 5339          ATGTCACCGCTGCGGCCGGGGCTGGACCTCGTGTTCGCCAACCCGCCCGACCACTCGGCT

Query 5399          CCGCTTGGCGTGACCAGGCCCAGCGCCCCGCCGTTGCCTCACGTCGTAGACCTACCACAG
                    ||||||||||||||||||||||||||||||||| ||||||||||||||||||||||||||
Sbjct 5399          CCGCTTGGCGTGACCAGGCCCAGCGCCCCGCCGCTGCCTCACGTCGTAGACCTACCACAG

Query 5459          CTGGGGCCGCGCCGCTAACCGCGGTCGCTCCGGCCCATGACACCCCGCCAGTGCCTGATG
                    |||||||||||||||||||||||||||||||||| ||||||||||||||||| |||||||
Sbjct 5459          CTGGGGCCGCGCCGCTAACCGCGGTCGCTCCGGCTCATGACACCCCGCCAGTACCTGATG

Query 5519          TCGACTCCCGCGGCGCCATCTTGCGCCGGCAGTATAACCTATCAACATCTCCCCTTACCT
                    | |||||||||||||| ||| ||||||||||||| |||||||||||||||||||||||||
Sbjct 5519          TTGACTCCCGCGGCGCTATCCTGCGCCGGCAGTACAACCTATCAACATCTCCCCTTACCT

Query 5579          CTTCCGTGGCCACCGGCACTAACCTGGTTCTTTATGCCGCCCCTCTTAGTCCGCTTTTAC
                    |||||||||||||||| || ||| |||||||||| ||||| |||||||| |||||| |||
Sbjct 5579          CTTCCGTGGCCACCGGTACAAACTTGGTTCTTTACGCCGCTCCTCTTAGCCCGCTTCTAC

Query 5639          CCCTTCAGGACGGCACCAATACCCATATAATGGCCACGGAAGCTTCTAATTATGCCCAGT
                    |||| ||||||||||||||||| ||||||||||| || ||||||||||||||||||||||
Sbjct 5639          CCCTCCAGGACGGCACCAATACTCATATAATGGCTACAGAAGCTTCTAATTATGCCCAGT

Query 5699          ACCGGGTTGCCCGTGCCACAATCCGTTACCGCCCGCTGGTCCCCAATGCTGTCGGCGGTT
                    |||||||||| ||||| ||||| || |||||||||||||||||||| |||||||| || |
Sbjct 5699          ACCGGGTTGCTCGTGCTACAATTCGCTACCGCCCGCTGGTCCCCAACGCTGTCGGTGGCT

Query 5759          ACGCCATCTCCATCTCATTCTGGCCACAGACCACCACCACCCCGACGTCCGTTGATATGA
                    ||| |||||||||||| ||||||||||||||||||||||||||||||||||| || ||||
Sbjct 5759          ACGGCATCTCCATCTCGTTCTGGCCACAGACCACCACCACCCCGACGTCCGTCGACATGA

Query 5819          ATTCAATAACCTCGACGGATGTTCGTATTTTAGTCCAGCCCGGCATAGCCTCTGAGCTTG
                    |||||||||||||||||||||||||||||||||||||||||||||||||||| |||||||
Sbjct 5819          ATTCAATAACCTCGACGGATGTTCGTATTTTAGTCCAGCCCGGCATAGCCTCCGAGCTTG

Query 5879          TGATCCCAAGTGAGCGCCTACACTATCGTAACCAAGGCTGGCGCTCCGTCGAGACCTCTG
                    | ||||||||||||||||||||||||||||||||||| |||||||| || |||||||| |
Sbjct 5879          TTATCCCAAGTGAGCGCCTACACTATCGTAACCAAGGTTGGCGCTCTGTTGAGACCTCCG

Query 5939          GGGTGGCTGAGGAGGAGGCTACCTCTGGTCTTGTTATGCTTTGCATACATGGCTCACTCG
                    ||||||| ||||||||||| |||||||||||||||||||| ||||||||||||||||  |
Sbjct 5939          GGGTGGCGGAGGAGGAGGCCACCTCTGGTCTTGTTATGCTCTGCATACATGGCTCACCTG

Query 5999          TAAATTCCTATACTAATACACCCTATACCGGTGCCCTCGGGCTGTTGGACTTTGCCCTTG
                    ||||||| |||||||| ||||| |||||||||||||| ||  |||||||||||||||| |
Sbjct 5999          TAAATTCTTATACTAACACACCTTATACCGGTGCCCTTGGCGTGTTGGACTTTGCCCTCG

Query 6059          AGCTTGAGTTTCGCAACCTTACCCCCGGTAACACCAATACGCGGGTCTCCCGTTATTCCA
                    | |||||||| |||||||| ||||||||||| ||||| ||||||||||||||||| ||||
Sbjct 6059          AACTTGAGTTCCGCAACCTCACCCCCGGTAATACCAACACGCGGGTCTCCCGTTACTCCA

Query 6119          GCACTGCTCGCCACCGCCTTCGTCGCGGTGCGGACGGGACTGCCGAGCTCACCACCACGG
                    ||||||| || |||||||||||||||||| | || |||||||||||||||||||||||||
Sbjct 6119          GCACTGCCCGTCACCGCCTTCGTCGCGGTACAGATGGGACTGCCGAGCTCACCACCACGG

Query 6179          CTGCTACCCGCTTTATGAAGGACCTCTATTTTACTAGTACTAATGGTGTCGGTGAGATCG
                    ||||||||||||| ||||||||||||||||||||||||||||||||||||||||||||||
Sbjct 6179          CTGCTACCCGCTTCATGAAGGACCTCTATTTTACTAGTACTAATGGTGTCGGTGAGATCG

Query 6239          GCCGCGGGATAGCCCTCACCCTGTTCAACCTTGCTGACACTCTGCTTGGCGGCCTGCCGA
                    ||||||||||||| || |||||||| |||||||||||||| ||||||||||| || ||||
Sbjct 6239          GCCGCGGGATAGCGCTTACCCTGTTTAACCTTGCTGACACCCTGCTTGGCGGTCTACCGA

Query 6299          CAGAATTGATTTCGTCGGCTGGTGGCCAGCTGTTCTACTCCCGTCCCGTTGTCTCAGCCA
                    |||||||||||||||||||||||||||||||||||||||| || ||||| ||||||||||
Sbjct 6299          CAGAATTGATTTCGTCGGCTGGTGGCCAGCTGTTCTACTCTCGCCCCGTCGTCTCAGCCA

Query 6359          ATGGCGAGCCGACTGTTAAGTTGTATACATCTGTAGAGAATGCTCAGCAGGATAAGGGTA
                    |||||||||||||||||||| |||||||||||||||||||||||||||||||||||||||
Sbjct 6359          ATGGCGAGCCGACTGTTAAGCTGTATACATCTGTAGAGAATGCTCAGCAGGATAAGGGTA

Query 6419          TTGCAATCCCGCATGACATTGACCTCGGAGAATCTCGTGTGGTTATTCAGGATTATGATA
                    ||||||||||||||||||| |||||||| |||||||| || ||||||||||||||||| |
Sbjct 6419          TTGCAATCCCGCATGACATCGACCTCGGGGAATCTCGAGTTGTTATTCAGGATTATGACA

Query 6479          ACCAACATGAACAAGATCGGCCGACGCCTTCTCCAGCCCCATCGCGCCCTTTCTCTGTCC
                    |||||||||| || || |||||||| ||||| |||||||||||||||||||| |||||||
Sbjct 6479          ACCAACATGAGCAGGACCGGCCGACACCTTCCCCAGCCCCATCGCGCCCTTTTTCTGTCC

Query 6539          TTCGAGCTAATGATGTGCTTTGGCTCTCTCTCACCGCTGCCGAGTATGACCAGTCCACTT
                    | ||||||||||||||||||||||| ||||||||||||||||||||||||||||||||||
Sbjct 6539          TCCGAGCTAATGATGTGCTTTGGCTTTCTCTCACCGCTGCCGAGTATGACCAGTCCACTT

Query 6599          ATGGCTCTTCGACTGGCCCAGTTTATGTTTCTGACTCTGTGACCTTGGTTAATGTTGCGA
                    | ||||||||||| |||||||| |||||||| ||||||||||||||||||||||||||||
Sbjct 6599          ACGGCTCTTCGACCGGCCCAGTCTATGTTTCCGACTCTGTGACCTTGGTTAATGTTGCGA

Query 6659          CCGGCGCGCAGGCCGTTGCCCGGTCGCTCGATTGGACCAAGGTCACACTTGACGGTCGCC
                    ||||||||||||||||||||||||| ||||| |||||||||||||||||||| |||||||
Sbjct 6659          CCGGCGCGCAGGCCGTTGCCCGGTCACTCGACTGGACCAAGGTCACACTTGATGGTCGCC

Query 6719          CCCTCTCCACCATCCAGCAGTACTCGAAGACCTTCTTTGTCCTGCCGCTCCGCGGTAAGC
                    |||| ||||||||||||||||| |  ||||||||||||||||||||||||||||||||||
Sbjct 6719          CCCTTTCCACCATCCAGCAGTATTGTAAGACCTTCTTTGTCCTGCCGCTCCGCGGTAAGC

Query 6779          TCTCTTTCTGGGAGGCAGGCACAACTAAAGCCGGGTACCCTTATAATTATAACACCACTG
                    |||| || ||||||||||| || ||||||||||||||||||||||||||||| |||||||
Sbjct 6779          TCTCCTTTTGGGAGGCAGGTACTACTAAAGCCGGGTACCCTTATAATTATAATACCACTG

Query 6839          CTAGCGACCAACTGCTTGTCGAGAATGCCGCCGGGCACCGGGTCGCTATTTCCACTTACA
                    |||| |||||||||||||| ||||||||||||||||| ||||| |||||||||||||| |
Sbjct 6839          CTAGTGACCAACTGCTTGTTGAGAATGCCGCCGGGCATCGGGTTGCTATTTCCACTTATA

Query 6899          CCACTAGCCTGGGTGCTGGTCCCGTCTCCATTTCTGCGGTTGCCGTTTTAGCCCCCCACT
                    ||||||||||||||||||| |||||||| ||||| |||||||| ||||||||||||||||
Sbjct 6899          CCACTAGCCTGGGTGCTGGCCCCGTCTCTATTTCGGCGGTTGCTGTTTTAGCCCCCCACT

Query 6959          CTGCGCTAGCATTGCTTGAGGATACCTTGGACTACCCTGCCCGCGCCCATACTTTTGATG
                    |||||||||||||||||||||||||| |||||||||||||||||||||||||||| ||||
Sbjct 6959          CTGCGCTAGCATTGCTTGAGGATACCATGGACTACCCTGCCCGCGCCCATACTTTCGATG

Query 7019          ATTTCTGCCCAGAGTGCCGCCCCCTTGGCCTTCAGGGCTGCGCTTTCCAGTCTACTGTCG
                    | ||||||||||||||||||||||||||||| |||||||| ||||| |||||||||||||
Sbjct 7019          ACTTCTGCCCAGAGTGCCGCCCCCTTGGCCTCCAGGGCTGTGCTTTTCAGTCTACTGTCG

Query 7079          CTGAGCTTCAGCGCCTTAAGATGAAGGTGGGTAAAACTCGGGAGTTGTAGTTTATTTGCT
                    |||||||||||||||||||||||||||||||||||||||||||||| |||||||||||||
Sbjct 7079          CTGAGCTTCAGCGCCTTAAGATGAAGGTGGGTAAAACTCGGGAGTTATAGTTTATTTGCT

Query 7139          TGTGCCCCCCTTCTTTCTGTTGCTTATTTCTCATTTCTGCGTTCCGCGCTCCCTG
                    |||||||||||||||||||||||||||||||| ||||||||||||||||||||||
Sbjct 7139          TGTGCCCCCCTTCTTTCTGTTGCTTATTTCTCTTTTCTGCGTTCCGCGCTCCCTG
