# Supplementary material for: Pairwise Heuristic Sequence Alignment Algorithm Based on Deep Reinforcement Learning
Source: IEEE Open J Eng Med Biol. 2021 Jan 29;2:36–43. doi: 10.1109/OJEMB.2021.3055424 (PMC8901008; doi:10.1109/OJEMB.2021.3055424)
Supplement: Three supplementary materials are attached to the submitted manuscript. First, we offer the detailed process of the DQNalign in Supplementary material S1. Then, the additional figures and tables are listed in the Supplementary material S2. Finally, the alignment results of the DQNalign are attached  [file ojemb-3055424-mm.zip › OJEMB-3055424-MM/10022021082020_DQNalignOJEMB20210126SupplementaryS3/Supplementary S3/HEV_DDDQN/result20200712173946_10_11.txt]

DQNalign Project v1.0
Pairwise alignment algorithm with deep reinforcement learning based heuristic alignment agent
Sequence 1 : HEV_10, length : 7200
Sequence 2 : HEV_11, length : 7138

Alignment results:
Exact matches: 7015
Gaps: 2

Query 30            GAGGCCCATCAGTTTATTAAGGCTCCTGGCATCACTACTGCTATTGAGCAGGCTGCTCTA
                    ||||||||||||||||| ||||||||||||||||||||||||||||||||||||||||||
Sbjct 0             GAGGCCCATCAGTTTATCAAGGCTCCTGGCATCACTACTGCTATTGAGCAGGCTGCTCTA

Query 90            GCAGCGGCCAACTCTGCCCTTGCGAATGCTGTGGTAGTTAGGCCTTTTCTCTCTCACCAG
                    ||||||||||||||||||||||||||||||||||||||||||||||||||||||||||||
Sbjct 60            GCAGCGGCCAACTCTGCCCTTGCGAATGCTGTGGTAGTTAGGCCTTTTCTCTCTCACCAG

Query 150           CAGATTGAGATCCTTATTAACCTAATGCAACCTCGCCAGCTTGTTTTCCGCCCCGAGGTT
                    ||||||||||||||||||||||||||||||||||||||||||||||||||||||||||||
Sbjct 120           CAGATTGAGATCCTTATTAACCTAATGCAACCTCGCCAGCTTGTTTTCCGCCCCGAGGTT

Query 210           TTCTGGAACCATCCCATCCAGCGTGTTATCCATAATGAGCTGGAGCTTTACTGTCGCGCC
                    ||||||||||||||||||||||||||||||||||||||||||||||||||||||||||||
Sbjct 180           TTCTGGAACCATCCCATCCAGCGTGTTATCCATAATGAGCTGGAGCTTTACTGTCGCGCC

Query 270           CGTTCCGGCCGCTGCCTTGAAATTGGTGCCCACCCCCGCTCAATAAATGATAACCCTAAT
                    || |||||||||||||| |||||||||||||||||||||||||||||||| || ||||||
Sbjct 240           CGCTCCGGCCGCTGCCTCGAAATTGGTGCCCACCCCCGCTCAATAAATGACAATCCTAAT

Query 330           GTGGTCCACCGCTGCTTCCTCCGCCCTGCCGGGCGTGATGTTCAGCGTTGGTATACTGCC
                    ||||||||||| ||||||||||| ||||||||||||||||||||||||||||||||||||
Sbjct 300           GTGGTCCACCGTTGCTTCCTCCGTCCTGCCGGGCGTGATGTTCAGCGTTGGTATACTGCC

Query 390           CCTACCCGCGGGCCGGCTGCTAATTGCCGGCGTTCCGCACTGCGCGGGCTCCCCGCTGCT
                    |||||||||||||||||||||||||||||||||||||| |||||||||||||||||||||
Sbjct 360           CCTACCCGCGGGCCGGCTGCTAATTGCCGGCGTTCCGCGCTGCGCGGGCTCCCCGCTGCT

Query 450           GACCGCACTTACTGCTTCGACGGGTTTTCTGGCTGTAACTTTCCCGCCGAGACTGGCGTC
                    ||||||||||||||||||||||||||||||||||||||||||||||||||||| ||| ||
Sbjct 420           GACCGCACTTACTGCTTCGACGGGTTTTCTGGCTGTAACTTTCCCGCCGAGACGGGCATC

Query 510           GCCCTCTATTCTCTCCATGATATGTCACCATCTGATGTCGCCGAGGCTATGTTCCGCCAT
                    ||||||||||||||||||||||||||||||||||||||||||||||||||||||||||||
Sbjct 480           GCCCTCTATTCTCTCCATGATATGTCACCATCTGATGTCGCCGAGGCTATGTTCCGCCAT

Query 570           GGTATGACGCGGCTTTACGCTGCCCTCCACCTCCCGCCTGAGGTCCTGTTGCCCCCTGGC
                    ||||||||||||||||||||||||||||||||||||||||||||||||||||||||||||
Sbjct 540           GGTATGACGCGGCTTTACGCTGCCCTCCACCTCCCGCCTGAGGTCCTGTTGCCCCCTGGC

Query 630           ACATACCGCACCGCGTCGTACTTGCTGATCCATGACGGCAGGCGCGTTGTGGTGACGTAT
                    ||||||||||||||||||||||||||||||||||||||||||||||||||||||||||||
Sbjct 600           ACATACCGCACCGCGTCGTACTTGCTGATCCATGACGGCAGGCGCGTTGTGGTGACGTAT

Query 690           GAGGGTGACACTAGTGCTGGTTATAACCACGATGTTTCCAACCTGCGCTCCTGGATTAGA
                    ||||||||||||||||||||||||||||||||||||||||||||||||||||||||||||
Sbjct 660           GAGGGTGACACTAGTGCTGGTTATAACCACGATGTTTCCAACCTGCGCTCCTGGATTAGA

Query 750           ACCACTAAGGTTACCGGAGACCATCCTCTCGTCATTGAGCGGGTTAGGGCCATTGGCTGC
                    ||||||||||||||||||||||| ||||||||||| ||||||||||||||||||||||||
Sbjct 720           ACCACTAAGGTTACCGGAGACCACCCTCTCGTCATCGAGCGGGTTAGGGCCATTGGCTGC

Query 810           CACTTTGTCCTCTTACTCACGGCAGCCCCGGAGCCATCACCTACGCCCTATGTTCCTTAC
                    ||||||||||| ||||||||||| || |||||||||||||||| ||||||||| ||||||
Sbjct 780           CACTTTGTCCTTTTACTCACGGCTGCTCCGGAGCCATCACCTATGCCCTATGTCCCTTAC

Query 870           CCCCGGTCTACCGAGGTCTATGTCCGATCG-TCTTCGGCCCGGGTGGTACCCCCTCCCTA
                    ||||||||||||||||||||||||||||||-|||||||||||||||| ||||||||||||
Sbjct 840           CCCCGGTCTACCGAGGTCTATGTCCGATCGATCTTCGGCCCGGGTGGCACCCCCTCCCTA

Query 929           TTTCCAACCTCATGCTCCACTAAGTCGACCCTTCCATGCTGTCCCTGCCCATATCTGGGA
                    |||||||||||||||||||| |||||||+|||||||||||||||||||||||||||||||
Sbjct 900           TTTCCAACCTCATGCTCCACCAAGTCGA-CCTTCCATGCTGTCCCTGCCCATATCTGGGA

Query 989           CCGTCTCATGTTGTTCGGGGCCACCCTAGATGACCAAGCCTTTTGCTGCTCCCGCCTAAT
                    ||||||||||||||||||||||||||||||||||||||||||||||||||||||||||||
Sbjct 959           CCGTCTCATGTTGTTCGGGGCCACCCTAGATGACCAAGCCTTTTGCTGCTCCCGCCTAAT

Query 1049          GACTTACCTCCGTGGCATTAGCTACAAGGTTACTGTGGGCACCCTTGTTGCCAATGAAGG
                    |||||||||||| |||||||||||||||||||||||||||||||||||||||||||||||
Sbjct 1019          GACTTACCTCCGCGGCATTAGCTACAAGGTTACTGTGGGCACCCTTGTTGCCAATGAAGG

Query 1109          CTGGAACGCCTCTGAGGTCGCTCTTACAGCTGTCATCACTGCCGCCTACCTTACCATCTG
                    ||||||||||||||||| ||||||||||||||||||||||||||||||||||||||||||
Sbjct 1079          CTGGAACGCCTCTGAGGACGCTCTTACAGCTGTCATCACTGCCGCCTACCTTACCATCTG

Query 1169          CCACCAGCGGTACCTCCGCACTCAGGCTATATCTAAGGGGATGCGCCGTCTGGAGCGGGA
                    ||||||||||||||||||||||||||||||||||||||||||||| || |||||||||||
Sbjct 1139          CCACCAGCGGTACCTCCGCACTCAGGCTATATCTAAGGGGATGCGTCGCCTGGAGCGGGA

Query 1229          GCATGCTCAGAAGTTTATAACACGCCTCTACAGTTGGCTCTTTGAGAAGTCCGGCCGTGA
                    ||||||||||||||||||||||||||||||||||||||||||||||||||||||||||||
Sbjct 1199          GCATGCTCAGAAGTTTATAACACGCCTCTACAGTTGGCTCTTTGAGAAGTCCGGCCGTGA

Query 1289          TTATATCCCCGGCCGTCAGTTGGAGTTCTACGCTCAGTGTAGGCGCTGGCTCTCGGCCGG
                    ||||||||||||||||||||||||||||||||||||||||||||||||||||||||||||
Sbjct 1259          TTATATCCCCGGCCGTCAGTTGGAGTTCTACGCTCAGTGTAGGCGCTGGCTCTCGGCCGG

Query 1349          CTTTCATCTTGACCCACGGGTGTTGGTTTTTGATGAGTCGGCCCCCTGCCACTGTAGGAC
                    ||||||||||||||||||||||||||||||||||||||||||||||||||||||||||||
Sbjct 1319          CTTTCATCTTGACCCACGGGTGTTGGTTTTTGATGAGTCGGCCCCCTGCCACTGTAGGAC

Query 1409          TGCGATTCGTAAGGCGGTCTCAAAGTTTTGCTGTTTTATGAAGTGGCTGGGCCAGGAGTG
                    ||||||||||||||||||||||||||||||||| ||||||||||||||||||||||||||
Sbjct 1379          TGCGATTCGTAAGGCGGTCTCAAAGTTTTGCTGCTTTATGAAGTGGCTGGGCCAGGAGTG

Query 1469          CACCTGTTTCCTACAACCTGCAGAAGGCGCCGTCGGCGACCAGGGCCATGACAACGAGGC
                    ||||||||| ||||||||||||||||||| ||| ||||||||||||||||||||||||||
Sbjct 1439          CACCTGTTTTCTACAACCTGCAGAAGGCGTCGTTGGCGACCAGGGCCATGACAACGAGGC

Query 1529          CTATGAGGGGTCTGATGTCGACCCCGCTGAATCCGCTATTAGTGACATATCTGGGTCCTA
                    |||||||||||||||||| ||||| |||||||||||||||||||||||||||||||||||
Sbjct 1499          CTATGAGGGGTCTGATGTTGACCCTGCTGAATCCGCTATTAGTGACATATCTGGGTCCTA

Query 1589          CGTCGTCCCTGGCACTGCCCTCCAACCGCTTTACCAAGCCCTTGACCTCCCCGCTGAGAT
                    ||| ||||||||||||||||||||||||||||||||||||||||||||||||||||||||
Sbjct 1559          CGTAGTCCCTGGCACTGCCCTCCAACCGCTTTACCAAGCCCTTGACCTCCCCGCTGAGAT

Query 1649          TGTGGCTCGTGCAGGCCGGCTGACCGCCACAGTAAAGGTCTCCCAGGTCGACGGGCGGAT
                    ||||||||||||||||||||||||||||||||||||||||||||||||||||||||||||
Sbjct 1619          TGTGGCTCGTGCAGGCCGGCTGACCGCCACAGTAAAGGTCTCCCAGGTCGACGGGCGGAT

Query 1709          CGATTGTGAGACCCTTCTCGGTAATAAAACCTTCCGCACGTCGTTTGTTGACGGGGCGGT
                    ||||||||||||||||||||||||||||||||||||||||||||||||||||||||||||
Sbjct 1679          CGATTGTGAGACCCTTCTCGGTAATAAAACCTTCCGCACGTCGTTTGTTGACGGGGCGGT

Query 1769          TTTAGAGACTAATGGCCCAGAGCGCCACAATCTCTCTTTTGATGCCAGTCAGAGCACTAT
                    ||||||||||||||||||||||||||||||||||||||||||||||||||||||||||||
Sbjct 1739          TTTAGAGACTAATGGCCCAGAGCGCCACAATCTCTCTTTTGATGCCAGTCAGAGCACTAT

Query 1829          GGCCGCCGGCCCTTTCAGTCTCACCTATGCCGCCTCTGCTGCTGGGCTGGAGGTGCGCTA
                    ||||||||||||||||||||||||||||||||||||||||||||||||||||||||||||
Sbjct 1799          GGCCGCCGGCCCTTTCAGTCTCACCTATGCCGCCTCTGCTGCTGGGCTGGAGGTGCGCTA

Query 1889          TGTCGCTGCCGGGCTTGACCACCGGGCGGTTTTTGCCCCCGGCGTTTCACCCCGGTCAGC
                    |||||| |||||||||||||||||||||||||||||||||||||||||||||||||||||
Sbjct 1859          TGTCGCCGCCGGGCTTGACCACCGGGCGGTTTTTGCCCCCGGCGTTTCACCCCGGTCAGC

Query 1949          CCCTGGCGAGGTCACCGCCTTTTGTTCTGCCCTATACAGGTTTAATCGCGAGGCCCAGCG
                    ||||||||||||||||||||| ||||||||||||||||||||||||||||||||||||||
Sbjct 1919          CCCTGGCGAGGTCACCGCCTTCTGTTCTGCCCTATACAGGTTTAATCGCGAGGCCCAGCG

Query 2009          CCTTTCGCTCACCGGTAATTTTTGGTTCCATCCTGAGGGGCTCCTTGGCCCCTTTGCCCC
                    ||||||||| ||||||||||||||||||||||||||||||||||||||||||||||||||
Sbjct 1979          CCTTTCGCTGACCGGTAATTTTTGGTTCCATCCTGAGGGGCTCCTTGGCCCCTTTGCCCC

Query 2069          GTTTTCCCCCGGGCATGTTTGGGAGTCGGCTAATCCATTCTGTGGAGAGAGCACACTTTA
                    ||||||||||||||||||||||||||||||||||||||||||||| ||||||||||||||
Sbjct 2039          GTTTTCCCCCGGGCATGTTTGGGAGTCGGCTAATCCATTCTGTGGCGAGAGCACACTTTA

Query 2129          CACCCGCACTTGGTCGGAGGTTGATGCTGTTTCTAGTCCAGCCCAGCCCGACTTAGGTTT
                    ||||||||||||||||||||||||||||||| ||||||||||||||||||||||||||||
Sbjct 2099          CACCCGCACTTGGTCGGAGGTTGATGCTGTTCCTAGTCCAGCCCAGCCCGACTTAGGTTT

Query 2189          TATATCTGAGCCTTCTATACCTAGTAGGGCCGCCACACTTACCCCGGCGGCCCCTCTACC
                    || ||||||||||||||||||||||||||||||||||| |||||||||||||||||||||
Sbjct 2159          TACATCTGAGCCTTCTATACCTAGTAGGGCCGCCACACCTACCCCGGCGGCCCCTCTACC

Query 2249          CCCCCCTGCACCGGATCCTTCCCCTACTCCCTCTGCTCCGGCGCGTGGTGAGCCGGCTCC
                    ||||||||||||||||||||||||||||| ||||||||||||||||||||||||||||||
Sbjct 2219          CCCCCCTGCACCGGATCCTTCCCCTACTCTCTCTGCTCCGGCGCGTGGTGAGCCGGCTCC

Query 2309          TGGCGCTACCGCCCGGGCCCCGGCCATAACCCACCAGGCGGCCCGGCATCGCCGCCTGCT
                    ||||||||||||| ||||||| ||||||||||||||| ||||||||||||||||||||||
Sbjct 2279          TGGCGCTACCGCCAGGGCCCCAGCCATAACCCACCAGACGGCCCGGCATCGCCGCCTGCT

Query 2369          CTTTACCTACCCGGATGGCTCTAAGGTATTCGCCGGCTCGCTGTTTGAGTCGACATGTAC
                    ||||||||||||||||||||||||||| ||||||||||||||||||||||||||||||||
Sbjct 2339          CTTTACCTACCCGGATGGCTCTAAGGTGTTCGCCGGCTCGCTGTTTGAGTCGACATGTAC

Query 2429          CTGGCTCGTTAACGCGTCTAATGTTGACCACCGCCCTGGCGGTGGGCTCTGTCATGCATT
                    ||||||||||||||||||||||||||||||||||||||||||||||||||||||||||||
Sbjct 2399          CTGGCTCGTTAACGCGTCTAATGTTGACCACCGCCCTGGCGGTGGGCTCTGTCATGCATT

Query 2489          TTACCAAAGGTACCCCGCATCCTTTGATGCTGCCTCTTTTGTGATGCGCGACGGCGCGGC
                    |||||| ||||||||||| |||||||||||||||||||||||||||||||||||||||||
Sbjct 2459          TTACCAGAGGTACCCCGCCTCCTTTGATGCTGCCTCTTTTGTGATGCGCGACGGCGCGGC

Query 2549          CGCCTATACATTAACCCCCCGGCCAATAATTCACGCCGTCGCTCCTGATTATAGGTTGGA
                    |||||| |||||||||||||||||||||||||| ||||||||||||||||||||||||||
Sbjct 2519          CGCCTACACATTAACCCCCCGGCCAATAATTCATGCCGTCGCTCCTGATTATAGGTTGGA

Query 2609          ACATAACCCAAAGATGCTTGAGGCTGCCTACCGGGAGACTTGCTCCCGCCTCGGTACCGC
                    |||||||||||||| |||||||||||||||||||||||||||||||||||||||||||||
Sbjct 2579          ACATAACCCAAAGAGGCTTGAGGCTGCCTACCGGGAGACTTGCTCCCGCCTCGGTACCGC

Query 2669          TGCATACCCACTCCTCGGGACCGGCATATACCAGGTGCCGATCGGTCCCAGTTTTGACGC
                    ||||||||||||||||||||||||||||||||||||||||||||||||||||||||||||
Sbjct 2639          TGCATACCCACTCCTCGGGACCGGCATATACCAGGTGCCGATCGGTCCCAGTTTTGACGC

Query 2729          CTGGGAGCGGAATCACCGCCCCGGGGATGAGTTGTACCTTCCTGAGCTTGCTGCCAGATG
                    ||||||||||||||||||||||||||| ||||||||||||||||||||||||||||||||
Sbjct 2699          CTGGGAGCGGAATCACCGCCCCGGGGACGAGTTGTACCTTCCTGAGCTTGCTGCCAGATG

Query 2789          GTTCGAGGCCAATAGGCCGACCTGCCCAACTCTCACTATAACTGAGGATGTTGCACGGAC
                    |||||||||||||||||||||||||||||||||||||||||||||||||||||| |||||
Sbjct 2759          GTTCGAGGCCAATAGGCCGACCTGCCCAACTCTCACTATAACTGAGGATGTTGCGCGGAC

Query 2849          AGCAAATCTGGCTATCGAACTTGACTCAGCCACAGACGTCGGCCGGGCCTGTGCCGGCTG
                    ||||||||||||||||||||||||||||||||||||||||||||||||||||||||||||
Sbjct 2819          AGCAAATCTGGCTATCGAACTTGACTCAGCCACAGACGTCGGCCGGGCCTGTGCCGGCTG

Query 2909          TCGAGTCACCCCCGGCGTTGTGCAGTACCAGTTTACCGCAGGTGTGCCTGGATCCGGCAA
                    ||||||||||||||||||||||||||||||||||||||||||||||||||||||||||||
Sbjct 2879          TCGAGTCACCCCCGGCGTTGTGCAGTACCAGTTTACCGCAGGTGTGCCTGGATCCGGCAA

Query 2969          GTCCCGCTCTATTACCCAAGCCGACGTGGACGTTGTCGTGGTCCCGACCCGTGAGTTGCG
                    ||||||||||||||||||||||||||||||||||||||||||||||||||| ||||||||
Sbjct 2939          GTCCCGCTCTATTACCCAAGCCGACGTGGACGTTGTCGTGGTCCCGACCCGGGAGTTGCG

Query 3029          TAATGCCTGGCGCCGCCGCGGCTTCGCTGCTTTCACCCCGCACACTGCCGCCAGAGTCAC
                    |||||||||||||||||||||||||||||||||||||||||||||||| || ||||||||
Sbjct 2999          TAATGCCTGGCGCCGCCGCGGCTTCGCTGCTTTCACCCCGCACACTGCGGCTAGAGTCAC

Query 3089          CCAGGGGCGCCGGGTTGTCATTGATGAGGCCCCGTCCCTTCCCCCTCACTTGCTGCTGCT
                    |||||||||||||||||||||||||||||||||||||||||||||||| |||||||||||
Sbjct 3059          CCAGGGGCGCCGGGTTGTCATTGATGAGGCCCCGTCCCTTCCCCCTCATTTGCTGCTGCT

Query 3149          CCACATGCAGCGGGCCGCCACCGTCCACCTTCTTGGTGACCCGAATCAGATCCCAGCCAT
                    |||||||||||||||||||||||||||||||||||| |||||||||||||||||||||||
Sbjct 3119          CCACATGCAGCGGGCCGCCACCGTCCACCTTCTTGGCGACCCGAATCAGATCCCAGCCAT

Query 3209          CGACTTTGAGCACGCCGGGCTCGTTCCCGCCATCAGGCCCGATTTGGCCCCCACCTCCTG
                    ||| ||||||||||||||||||||||||||||||||||||||||||||||||||||||||
Sbjct 3179          CGATTTTGAGCACGCCGGGCTCGTTCCCGCCATCAGGCCCGATTTGGCCCCCACCTCCTG

Query 3269          GTGGCATGTGACCCATCGCTGCCCTGCGGATGTATGTGAGCTGATCCGTGGCGCATACCC
                    ||||||||| |||||||||||||||||||||||||||||||| ||||| |||||||||||
Sbjct 3239          GTGGCATGTTACCCATCGCTGCCCTGCGGATGTATGTGAGCTAATCCGCGGCGCATACCC

Query 3329          TATGATTCAGACCACTAGTCGGGTCCTCCGGTCGTTGTTCTGGGGTGAGCCTGCTGTTGG
                    ||||||||||||||||||||||||||||||||||||||||||||||||||| || |||||
Sbjct 3299          TATGATTCAGACCACTAGTCGGGTCCTCCGGTCGTTGTTCTGGGGTGAGCCCGCCGTTGG

Query 3389          GCAGAAACTAGTGTTCACCCAGGCAGCTAAGGCCGCCAACCCCGGTTCAGTGACGGTCCA
                    |||||| ||||||||||||||||| |||||||||||||||||||||||||||||||||||
Sbjct 3359          GCAGAAGCTAGTGTTCACCCAGGCGGCTAAGGCCGCCAACCCCGGTTCAGTGACGGTCCA

Query 3449          TGAGGCACAGGGCGCTACCTACACAGAGACTACCATTATTGCCACGGCAGATGCTCGAGG
                    |||||||||||||||||||||||||||||||||||| |||||||||||||||||||||||
Sbjct 3419          TGAGGCACAGGGCGCTACCTACACAGAGACTACCATCATTGCCACGGCAGATGCTCGAGG

Query 3509          CCTCATTCAGTCGTCCCGAGCTCATGCCATTGTTGCCTTGACGCGCCACACTGAGAAGTG
                    ||||||||||||||||||||||||||||||||||||||||||||||||||||||||||||
Sbjct 3479          CCTCATTCAGTCGTCCCGAGCTCATGCCATTGTTGCCTTGACGCGCCACACTGAGAAGTG

Query 3569          CGTCATCATTGACGCACCAGGCCTGCTTCGCGAGGTGGGCATCTCCGATGCAATCGTTAA
                    ||||||||||||||||||||||||||||||||||||||||||||||||||||||||||||
Sbjct 3539          CGTCATCATTGACGCACCAGGCCTGCTTCGCGAGGTGGGCATCTCCGATGCAATCGTTAA

Query 3629          TAACTTTTTCCTTGCTGGTGGCGAAATTGGCCACCAGCGCCCATCTGTTATCCCTCGCGG
                    ||||||||||||||||||||||||||||||||||||||||||||||||||||||||||||
Sbjct 3599          TAACTTTTTCCTTGCTGGTGGCGAAATTGGCCACCAGCGCCCATCTGTTATCCCTCGCGG

Query 3689          CAATCCTGACGCCAATGTTGACACCTTGGCTGCCTTCCCGCCGTCTTGCCAGATTAGCGC
                    ||||||||||||||||||||||||||||||||||||||||||||||||||||||||||||
Sbjct 3659          CAATCCTGACGCCAATGTTGACACCTTGGCTGCCTTCCCGCCGTCTTGCCAGATTAGCGC

Query 3749          CTTCCATCAGTTGGCTGAGGAGCTTGGCCACAGACCTGCCCCTGTCGCGGCTGTTCTACC
                    ||||||||||||||||||||||||||||||||||||||||||||||||||||||||||||
Sbjct 3719          CTTCCATCAGTTGGCTGAGGAGCTTGGCCACAGACCTGCCCCTGTCGCGGCTGTTCTACC

Query 3809          GCCCTGCCCTGAGCTTGAACAGGGCCTTCTCTACCTGCCCCAAGAACTCACCACCTGTGA
                    ||||||||||||||||||||||||||||||||||||||||||||||||||||||||||||
Sbjct 3779          GCCCTGCCCTGAGCTTGAACAGGGCCTTCTCTACCTGCCCCAAGAACTCACCACCTGTGA

Query 3869          TAGTGTCGTAACATTTGAATTAACAGATATTGTGCACTGTCGTATGGCCGCCCCGAGCCA
                    |||||||||||||||||||||||||||||||||||| |||||||||||||||||||||||
Sbjct 3839          TAGTGTCGTAACATTTGAATTAACAGATATTGTGCATTGTCGTATGGCCGCCCCGAGCCA

Query 3929          GCGCAAGGCCGTGCTGTCCACGCTTGTGGGCCATTACGGCCGCCGCACAAAGCTCTACAA
                    |||||||||||||||||||||||| ||||||| ||| |||||||||||||||||||||||
Sbjct 3899          GCGCAAGGCCGTGCTGTCCACGCTCGTGGGCCGTTATGGCCGCCGCACAAAGCTCTACAA

Query 3989          TGCCTCCCACTCTGATGTTCGCGACTCTCTCGCCCGTTTTATCCCGGCCATTGGCCACGT
                    |||||||||||||||||||||||||||||||||||||||||||||||||||||||| |||
Sbjct 3959          TGCCTCCCACTCTGATGTTCGCGACTCTCTCGCCCGTTTTATCCCGGCCATTGGCCCCGT

Query 4049          ACAGGTTACAACCTGTGAATTGTACGAGCTAGTGGAGGCCATGGTCGAGAAGGGCCAGGA
                    ||||||||||||||||||||||||||||||||||||||||||||||||||||||||||||
Sbjct 4019          ACAGGTTACAACCTGTGAATTGTACGAGCTAGTGGAGGCCATGGTCGAGAAGGGCCAGGA

Query 4109          CGGCTCCGCCGTCCTTGAGCTCGACCTTTGTAACCGCGACGTGTCCAGGATCACCTTCTT
                    |||||||||||||||||||||||||||||||| |||||||||||||||||||||||||||
Sbjct 4079          CGGCTCCGCCGTCCTTGAGCTCGACCTTTGTAGCCGCGACGTGTCCAGGATCACCTTCTT

Query 4169          CCAGAAAGATTGTAATAAATTCACCACGGGGGAGACCATCGCCCATGGTAAAGTGGGCCA
                    ||||||||||||||||||||||||||||||||||||||||||||||||||||||||||||
Sbjct 4139          CCAGAAAGATTGTAATAAATTCACCACGGGGGAGACCATCGCCCATGGTAAAGTGGGCCA

Query 4229          GGGCATTTCGGCCTGGAGTAAGACCTTCTGTGCCCTTTTCGGCCCCTGGTTCCGTGCTAT
                    ||||||||||||||||||||||||||||||||||||||||||||||||||||||||||||
Sbjct 4199          GGGCATTTCGGCCTGGAGTAAGACCTTCTGTGCCCTTTTCGGCCCCTGGTTCCGTGCTAT

Query 4289          TGAGAAGGCTATCCTGGCCCTGCTCCCTCAGGGTGTGTTTTATGGGGATGCCTTTGATGA
                    ||||||||||||||||||||||||||||||||||||||||||||||||||||||||||||
Sbjct 4259          TGAGAAGGCTATCCTGGCCCTGCTCCCTCAGGGTGTGTTTTATGGGGATGCCTTTGATGA

Query 4349          CACCGTCTTCTCGGCGGCTGTGGCCGCAGCAAGGGCATCCATGGTGTTTGAGAATGACTT
                    |||||||||||||||||||||||||||||||| ||||||||||||||| |||||||||||
Sbjct 4319          CACCGTCTTCTCGGCGGCTGTGGCCGCAGCAAAGGCATCCATGGTGTTCGAGAATGACTT

Query 4409          TTCTGAGTTTGATTCCACCCAGAATAATTTTTCCTTGGGCCTAGAGTGTGCTATTATGGT
                    ||||||||||||||||||||||||||||||||||||||||||||||||||||||||||| 
Sbjct 4379          TTCTGAGTTTGATTCCACCCAGAATAATTTTTCCTTGGGCCTAGAGTGTGCTATTATGGA

Query 4469          GGAGTGTGGGATGCCGCAGTGGCTCATCCGCTTGTACCACCTTATAAGGTCTGCGTGGAT
                    ||||||||||||||||||||||||||||||||||||||||||||||||||||||||||||
Sbjct 4439          GGAGTGTGGGATGCCGCAGTGGCTCATCCGCTTGTACCACCTTATAAGGTCTGCGTGGAT

Query 4529          TCTGCAGGCCCCGAAGGAGTCCCTGCGAGGGTTTTGGAAGAAACACTCCGGTGAGCCCGG
                    ||||||||||||||||||||||||||||||||||||||||||||||||||||||||||||
Sbjct 4499          TCTGCAGGCCCCGAAGGAGTCCCTGCGAGGGTTTTGGAAGAAACACTCCGGTGAGCCCGG

Query 4589          CACCCTTCTATGGAATACAGTCTGGAACATGGCCGTTATCACCCACTGTTATGATTTCCG
                    ||||||||| |||||||| |||||||||||||||||||||||||||||||||||||||||
Sbjct 4559          CACCCTTCTGTGGAATACTGTCTGGAACATGGCCGTTATCACCCACTGTTATGATTTCCG

Query 4649          CGATCTGCAGGTGGCCGCCTTTAAAGGTGATGATTCGATAGTGCTTTGCAGTGAGTACCG
                    ||||||||||||||| ||||||||||||||||||||||||||||||||||||||||||||
Sbjct 4619          CGATCTGCAGGTGGCTGCCTTTAAAGGTGATGATTCGATAGTGCTTTGCAGTGAGTACCG

Query 4709          TCAGAGCCCAGGGGCTGCTGTCCTGATTGCTGGCTGTGGCCTAAAGTTGAAGGTGGATTT
                    ||||||||||||||||||||||||||||||||||||||||||||||||||||||||||||
Sbjct 4679          TCAGAGCCCAGGGGCTGCTGTCCTGATTGCTGGCTGTGGCCTAAAGTTGAAGGTGGATTT

Query 4769          CCGTCCGATTGGTTTGTATGCAGGTGTTGTGGTGGCCCCCGGCCTTGGCGCGCTTCCTGA
                    ||||||||||||| ||||||||||||||||||||||||||||||||||||||||||||||
Sbjct 4739          CCGTCCGATTGGTCTGTATGCAGGTGTTGTGGTGGCCCCCGGCCTTGGCGCGCTTCCTGA

Query 4829          CGTCGTGCGCTTCGCCGGCCGGCTTACTGAGAAGAATTGGGGCCCTGGCCCCGAGCGGGC
                     ||||||||||||||||| |||||||||||||||||||||||||||||||||||||||||
Sbjct 4799          TGTCGTGCGCTTCGCCGGTCGGCTTACTGAGAAGAATTGGGGCCCTGGCCCCGAGCGGGC

Query 4889          GAAGCAGCTCCGCCTCGCTGTGAGTGATTTTCTCCGCAAGCTCACGAATGTAGCTCAGAT
                    | ||||||||||||||||||||||||||||||||||||||||||||||||||||||||||
Sbjct 4859          GGAGCAGCTCCGCCTCGCTGTGAGTGATTTTCTCCGCAAGCTCACGAATGTAGCTCAGAT

Query 4949          GTGTGTGGATGTTGTCTCTCGTGTTTATGGGGTTTCCCCTGGACTCGTTCATAACCTGAT
                    |||||||||||||||||||||||||||||||||||||||||| |||||||||||||||||
Sbjct 4919          GTGTGTGGATGTTGTCTCTCGTGTTTATGGGGTTTCCCCTGGGCTCGTTCATAACCTGAT

Query 5009          TGGCATGCTACAGGCTGTTGCTGACGGCAAGGCTCATTTCACTGAGTCAGTGAAGCCAGT
                    |||||||||||||||||||||||| |||||||||||||||||||||||||||||||||||
Sbjct 4979          TGGCATGCTACAGGCTGTTGCTGATGGCAAGGCTCATTTCACTGAGTCAGTGAAGCCAGT

Query 5069          GCTCGACCTGACAAATTCAATCCTGTGTCGGGTGGAATGAATAACATGTCTTCTGCTGCG
                    ||| ||||||||||||||||| |||||||||||||||||||||||||||||| |||||||
Sbjct 5039          GCTTGACCTGACAAATTCAATTCTGTGTCGGGTGGAATGAATAACATGTCTTTTGCTGCG

Query 5129          CCCATGGGTTCGCGACCATGCGCCCTCGGCCTATTTTGCTGTTGCTCCTCATGTTTCTGC
                    ||||||||||||||||||||||||||||||||||||||||||||||||||||||||||||
Sbjct 5099          CCCATGGGTTCGCGACCATGCGCCCTCGGCCTATTTTGCTGTTGCTCCTCATGTTTCTGC

Query 5189          CTATGCTGCCCGCGCCACCGCCCGGTCAGCCGTCTGGCCGCCGCCGTGGGCGGCGCAGCG
                    ||||||||||||||||||||||||||||||||||||||||||| ||||||||||||||||
Sbjct 5159          CTATGCTGCCCGCGCCACCGCCCGGTCAGCCGTCTGGCCGCCGTCGTGGGCGGCGCAGCG

Query 5249          GCGGTTCCGGCGGTGGTTTCTGGGGTGACCGGGCTGATTCTCAGCCCTTCGCAATCCCCT
                    ||||||||||||||||||||||||||||||||| ||||||||||||||||||||||||||
Sbjct 5219          GCGGTTCCGGCGGTGGTTTCTGGGGTGACCGGGTTGATTCTCAGCCCTTCGCAATCCCCT

Query 5309          ATATTCATCCAACCAACCCCTTCGCCCCCGATGTCACCGCTGCGGCCGGGGCTGGACCTC
                    ||||||||||||||||||||||||||||||||||||||||||||||||||||||||||||
Sbjct 5279          ATATTCATCCAACCAACCCCTTCGCCCCCGATGTCACCGCTGCGGCCGGGGCTGGACCTC

Query 5369          GTGTTCGCCAACCCGCCCGACCACTCGGCTCCGCTTGGCGTGACCAGGCCCAGCGCCCCG
                    ||||||||||||||||||||||||||||||||||||||||||||||||||||||||||||
Sbjct 5339          GTGTTCGCCAACCCGCCCGACCACTCGGCTCCGCTTGGCGTGACCAGGCCCAGCGCCCCG

Query 5429          CCGCTGCCTCACGTCGTAGACCTACCACAGCTGGGGCCGCGCCGCTAACCGCGGTCGCTC
                    ||||||||||||||||||||||||||||||||||||||||||||||||||||||||||||
Sbjct 5399          CCGCTGCCTCACGTCGTAGACCTACCACAGCTGGGGCCGCGCCGCTAACCGCGGTCGCTC

Query 5489          CGGCCCATGACACCCCGCCAGTGCCTGATGTTGACTCCCGCGGCGCCATCCTGCGCCGGC
                    ||||||||||||||||||||||||||||||||||||||||||||||||||||||||||||
Sbjct 5459          CGGCCCATGACACCCCGCCAGTGCCTGATGTTGACTCCCGCGGCGCCATCCTGCGCCGGC

Query 5549          AGTATAACCTATCAACATCTCCCCTTACCTCTTCCGTGGCCACCGGTACAAACTTGGTTC
                    ||||||||||||||||||||||||| |||||||||||||||||||| ||||| |||||||
Sbjct 5519          AGTATAACCTATCAACATCTCCCCTCACCTCTTCCGTGGCCACCGGCACAAATTTGGTTC

Query 5609          TTTACGCCGCTCCTCTTAGCCCGCTTCTACCCCTCCAGGACGGCACCAATACTCATATAA
                    ||||||||||||||||||||||||||||||||||||||||||||||||||||||||||||
Sbjct 5579          TTTACGCCGCTCCTCTTAGCCCGCTTCTACCCCTCCAGGACGGCACCAATACTCATATAA

Query 5669          TGGCTACAGAAGCTTCTAATTATGCCCAGTACCGGGTTGTTCGTGCTACAATTCGCTACC
                    ||||||||||||||||||||||||||||||||||||||| |||||| |||||||||||||
Sbjct 5639          TGGCTACAGAAGCTTCTAATTATGCCCAGTACCGGGTTGCTCGTGCCACAATTCGCTACC

Query 5729          GCCCGCTGGTCCCCAACGCTGTTGGTGGCTACGCCATCTCCATCTCGTTCTGGCCACAGA
                    |||||||||||||||||||||||||||||||||| |||||||| ||||||||||||||||
Sbjct 5699          GCCCGCTGGTCCCCAACGCTGTTGGTGGCTACGCTATCTCCATTTCGTTCTGGCCACAGA

Query 5789          CCACCACCACCCCGACGTCCGTTGACATGAATTCAATAACCTCGACTGATGTTCGTATTT
                    |||||||||||||||||||||||||||||||||||||||||||||| ||||| |||||||
Sbjct 5759          CCACCACCACCCCGACGTCCGTTGACATGAATTCAATAACCTCGACGGATGTCCGTATTT

Query 5849          TAGTCCAGCCCGGCATAGCCTCCGAGCATGTTATCCCAAGTGAGCGCCTACACTATCGTA
                    ||||||||||||||||||||||||||| |||||| ||||||||||||||||||||||| |
Sbjct 5819          TAGTCCAGCCCGGCATAGCCTCCGAGCTTGTTATTCCAAGTGAGCGCCTACACTATCGCA

Query 5909          ACCAAGGTTGGCGCTCTGTTGAGACCTCCGGGGTGGCGGAGGAGGAGGCCACCTCTGGTC
                    ||||||||||||||||||||||||||||||||||||||||||||||||||||||||||||
Sbjct 5879          ACCAAGGTTGGCGCTCTGTTGAGACCTCCGGGGTGGCGGAGGAGGAGGCCACCTCTGGTC

Query 5969          TTGTTATGCTTTGCATACATGGCTCACTCGTAAACTCTTATACTAATACACCTTATACCG
                    |||| ||||| ||||||||||||||||  ||||| ||||||||||||||||| |||||||
Sbjct 5939          TTGTCATGCTCTGCATACATGGCTCACCTGTAAATTCTTATACTAATACACCCTATACCG

Query 6029          GTGCCCTCGGGCTGTTGGACTTTGCCCTCGAACTTGAGTTCCGCAACCTCACCCCCGGTA
                    ||||||||||||||||||||||||||||||||||||||||||||||||||||||||||||
Sbjct 5999          GTGCCCTCGGGCTGTTGGACTTTGCCCTCGAACTTGAGTTCCGCAACCTCACCCCCGGTA

Query 6089          ATACCAACACGCGGGTCTCCCGTTACTCCAGCACTGCCCGTCACCGCCTTCGTCGCGGTG
                    ||||||| ||||||||||| ||||||||||||||||||||||||||||||||||||||||
Sbjct 6059          ATACCAATACGCGGGTCTCGCGTTACTCCAGCACTGCCCGTCACCGCCTTCGTCGCGGTG

Query 6149          CAGATGGGACTGCCGAGCTCACCACCACGGCTGCTACCCGCTTCATGAAGGACCTCTATT
                    ||||||||||||||||||||||||||||||||||||| ||||||||||||||||||||||
Sbjct 6119          CAGATGGGACTGCCGAGCTCACCACCACGGCTGCTACTCGCTTCATGAAGGACCTCTATT

Query 6209          TTACTAGTACTAATGGTGTCGGTGAGATCGGCCGCGGGATAGCGCTTACCCTGTTTAACC
                    ||||||||||||||||||| ||||||||||||||||||||||||||||||||||||||||
Sbjct 6179          TTACTAGTACTAATGGTGTTGGTGAGATCGGCCGCGGGATAGCGCTTACCCTGTTTAACC

Query 6269          TTGCTGACACCCTGCTTGGCGGTCTACCGACAGAATTGATTTCGTCGGCTGGTGGCCAGC
                    ||||||||||||||||||||||||||||||||||||||||||||||||||||||||||||
Sbjct 6239          TTGCTGACACCCTGCTTGGCGGTCTACCGACAGAATTGATTTCGTCGGCTGGTGGCCAGC

Query 6329          TGTTCTACTCTCGCCCCGTCGTCTCAGCCAATGGCGAGCCGACTGTTAAGCTGTATACAT
                    ||||||||||||||||||||||||||||||||||||||||||||||||||||||||||||
Sbjct 6299          TGTTCTACTCTCGCCCCGTCGTCTCAGCCAATGGCGAGCCGACTGTTAAGCTGTATACAT

Query 6389          CTGTAGAGAATGCTCAGCAGGATAAGGGTATTGCAATCCCGCATGACATCGACCTCGGGG
                    |||| |||||||||||||||||||||||||||||||||||||||||||||||||||||||
Sbjct 6359          CTGTGGAGAATGCTCAGCAGGATAAGGGTATTGCAATCCCGCATGACATCGACCTCGGGG

Query 6449          AATCTCGTGTAGTTATTCAGGATTATGATAACCAACATGAGCAGGACCGACCGACACCTT
                    |||| ||||||||||||||||||||||| |||||||||||||||||||||||||||||||
Sbjct 6419          AATCCCGTGTAGTTATTCAGGATTATGACAACCAACATGAGCAGGACCGACCGACACCTT

Query 6509          CCCCAGCCCCATCGCGCCCCTTTTCTGTCCTCCGAGCTAATGATGTGCTTTGGCTTTCTC
                    |||||||||||||||| || |||||||||||||||||||| |||||||||||||||||||
Sbjct 6479          CCCCAGCCCCATCGCGTCCTTTTTCTGTCCTCCGAGCTAACGATGTGCTTTGGCTTTCTC

Query 6569          TCACCGCTGCCGAGTATGACCAGTCCACTTACGGCTCTTCGACCGGCCCAGTCTATGTCT
                    ||||||||||||||||||||||||||||||||||||||||||||||||||||||||||||
Sbjct 6539          TCACCGCTGCCGAGTATGACCAGTCCACTTACGGCTCTTCGACCGGCCCAGTCTATGTCT

Query 6629          CTGACTCTGTGACCTTGGTTAATGTAGCGACCGGCGCGCAGGCCGTTGCCCGGTCGCTCG
                    ||||||||||||||||||||||||| ||||||||||||||||||||||||||||| ||||
Sbjct 6599          CTGACTCTGTGACCTTGGTTAATGTTGCGACCGGCGCGCAGGCCGTTGCCCGGTCACTCG

Query 6689          ACTGGACCAAGGTCACACTTGATGGTCGCCCCCTTTCCACCACCCAGCAGTATTCAAAGA
                    |||||||||||||||||||||||||||||||||||||||||| |||||||||||||||||
Sbjct 6659          ACTGGACCAAGGTCACACTTGATGGTCGCCCCCTTTCCACCATCCAGCAGTATTCAAAGA

Query 6749          CCTTCTTTGTCCTGCCGCTCCGCGGTAAGCTCTCCTTTTGGGAGGCAGGTACTACTAAAG
                    ||||||||||||||||||||||||||||||||||||||||||||||||| ||||||||||
Sbjct 6719          CCTTCTTTGTCCTGCCGCTCCGCGGTAAGCTCTCCTTTTGGGAGGCAGGAACTACTAAAG

Query 6809          CCGGGTACCCTTATAATTATAACACCACTGCTAGTGACCAACTGCTCGTTGAGAATGCCG
                    ||||||||||||||||||||||||||||||||||||||||||||||||||||||||||||
Sbjct 6779          CCGGGTACCCTTATAATTATAACACCACTGCTAGTGACCAACTGCTCGTTGAGAATGCCG

Query 6869          CTGGGCATCGGGTTGCTATTTCCACTTACACCACTAGCCTGGGTGCTGGCCCCGTCTCTA
                    ||||||||||||||||||||||||| ||||| ||||||||||||||||||||||||||||
Sbjct 6839          CTGGGCATCGGGTTGCTATTTCCACCTACACTACTAGCCTGGGTGCTGGCCCCGTCTCTA

Query 6929          TTTCCGCGGTTGCTGTTTTAGCCCCCCACTCTGCGCTAGCATTGCTTGAGGATACCATGG
                    ||||||||||||||||||||||||||||||||| ||||||||||||||||||||||||||
Sbjct 6899          TTTCCGCGGTTGCTGTTTTAGCCCCCCACTCTGTGCTAGCATTGCTTGAGGATACCATGG

Query 6989          ACTACCCTGCCCGCGCCCATACTTTCGATGACTTCTGCCCGGAGTGCCGCCCCCTTGGCC
                    ||||||||||||||||||||||||||||||||||||||||||||||||||||||||||||
Sbjct 6959          ACTACCCTGCCCGCGCCCATACTTTCGATGACTTCTGCCCGGAGTGCCGCCCCCTTGGCC

Query 7049          TCCAGGGCTGTGCTTTTCAGTCTACTGTCGCTGAGCTTCAGCGCCTTAAGATGAAGGTGG
                    ||||||| ||||||||||||||||||||||||||||||||||||||||||||||||||||
Sbjct 7019          TCCAGGGTTGTGCTTTTCAGTCTACTGTCGCTGAGCTTCAGCGCCTTAAGATGAAGGTGG

Query 7109          GTAAAACTCGGGAGTTATAGTTTATTTGCTTGTGCCCCCCTTCTTTCTGTTGCTTATTT
                    |||||||||||||||||||||||||||||||||||||||||||||||||||||||||||
Sbjct 7079          GTAAAACTCGGGAGTTATAGTTTATTTGCTTGTGCCCCCCTTCTTTCTGTTGCTTATTT
