# Supplementary material for: Pairwise Heuristic Sequence Alignment Algorithm Based on Deep Reinforcement Learning
Source: IEEE Open J Eng Med Biol. 2021 Jan 29;2:36–43. doi: 10.1109/OJEMB.2021.3055424 (PMC8901008; doi:10.1109/OJEMB.2021.3055424)
Supplement: Three supplementary materials are attached to the submitted manuscript. First, we offer the detailed process of the DQNalign in Supplementary material S1. Then, the additional figures and tables are listed in the Supplementary material S2. Finally, the alignment results of the DQNalign are attached  [file ojemb-3055424-mm.zip › OJEMB-3055424-MM/10022021082020_DQNalignOJEMB20210126SupplementaryS3/Supplementary S3/HEV_DDDQN/result20200712173946_10_12.txt]

DQNalign Project v1.0
Pairwise alignment algorithm with deep reinforcement learning based heuristic alignment agent
Sequence 1 : HEV_10, length : 7200
Sequence 2 : HEV_12, length : 7202

Alignment results:
Exact matches: 6752
Gaps: 4

Query 1             GGCAGACCACATATGTGGTCGATGCCATGGAGGCCCATCAGTTTATTAAGGCTCCTGGCA
                    |||||||||| ||||||||||||||||||||||||||||||||||| |||||||||||||
Sbjct 0             GGCAGACCACCTATGTGGTCGATGCCATGGAGGCCCATCAGTTTATCAAGGCTCCTGGCA

Query 61            TCACTACTGCTATTGAGCAGGCTGCTCTAGCAGCGGCCAACTCTGCCCTTGCGAATGCTG
                    |||||||||||||||||||||||||||| |||||||||||||||||||| ||||||||||
Sbjct 60            TCACTACTGCTATTGAGCAGGCTGCTCTGGCAGCGGCCAACTCTGCCCTGGCGAATGCTG

Query 121           TGGTAGTTAGGCCTTTTCTCTCTCACCAGCAGATTGAGATCCTTATTAACCTAATGCAAC
                    ||||||||||||| ||||||||||||||||||||||||||||| ||||||||||||||||
Sbjct 120           TGGTAGTTAGGCCCTTTCTCTCTCACCAGCAGATTGAGATCCTCATTAACCTAATGCAAC

Query 181           CTCGCCAGCTTGTTTTCCGCCCCGAGGTTTTCTGGAACCATCCCATCCAGCGTGTTATCC
                    |||||||||||||||||||||||||||||||||||||||| |||||||||||||||||||
Sbjct 180           CTCGCCAGCTTGTTTTCCGCCCCGAGGTTTTCTGGAACCACCCCATCCAGCGTGTTATCC

Query 241           ATAATGAGCTGGAGCTTTACTGTCGCGCCCGTTCCGGCCGCTGCCTTGAAATTGGTGCCC
                    | |||||| ||||||||||||| || ||||| ||||||||||| ||||| ||||||||||
Sbjct 240           ACAATGAGTTGGAGCTTTACTGCCGTGCCCGCTCCGGCCGCTGTCTTGAGATTGGTGCCC

Query 301           ACCCCCGCTCAATAAATGATAACCCTAATGTGGTCCACCGCTGCTTCCTCCGCCCTGCCG
                    | ||||||||||||||||| || |||||||||||||||||||||||||||||||||| ||
Sbjct 300           ATCCCCGCTCAATAAATGACAATCCTAATGTGGTCCACCGCTGCTTCCTCCGCCCTGTCG

Query 361           GGCGTGATGTTCAGCGTTGGTATACTGCCCCTACCCGCGGGCCGGCTGCTAATTGCCGGC
                    |||| ||||||||||| |||||||||||||| || |||||||| ||||||||||||||||
Sbjct 360           GGCGCGATGTTCAGCGCTGGTATACTGCCCCCACTCGCGGGCCAGCTGCTAATTGCCGGC

Query 421           GTTCCGCACTGCGCGGGCTCCCCGCTGCTGACCGCACTTACTGCTTCGACGGGTTTTCTG
                    |||||||||||||||||||| | || ||||||||||||||||||||||||||||||||||
Sbjct 420           GTTCCGCACTGCGCGGGCTCTCTGCCGCTGACCGCACTTACTGCTTCGACGGGTTTTCTG

Query 481           GCTGTAACTTTCCCGCCGAGACTGGCGTCGCCCTCTATTCTCTCCATGATATGTCACCAT
                    | ||||||||||||||||| || ||| ||||||||||||| |||||||||||||||||||
Sbjct 480           GTTGTAACTTTCCCGCCGAAACGGGCATCGCCCTCTATTCCCTCCATGATATGTCACCAT

Query 541           CTGATGTCGCCGAGGCTATGTTCCGCCATGGTATGACGCGGCTTTACGCTGCCCTCCACC
                    |||||||||||||||| ||||||||||||||||||||||||||||| || |||||||| |
Sbjct 540           CTGATGTCGCCGAGGCCATGTTCCGCCATGGTATGACGCGGCTTTATGCCGCCCTCCATC

Query 601           TCCCGCCTGAGGTCCTGTTGCCCCCTGGCACATACCGCACCGCGTCGTACTTGCTGATCC
                    | |||||||||||| ||||||| ||||||||||||||||||||||||||  |||||||||
Sbjct 600           TTCCGCCTGAGGTCTTGTTGCCTCCTGGCACATACCGCACCGCGTCGTATCTGCTGATCC

Query 661           ATGACGGCAGGCGCGTTGTGGTGACGTATGAGGGTGACACTAGTGCTGGTTATAACCACG
                    |||||||||||||||||||||||||||| ||||||||||||||||||||||||||||| |
Sbjct 660           ATGACGGCAGGCGCGTTGTGGTGACGTACGAGGGTGACACTAGTGCTGGTTATAACCATG

Query 721           ATGTTTCCAACCTGCGCTCCTGGATTAGAACCACTAAGGTTACCGGAGACCATCCTCTCG
                    |||||||||||||||||||||||||||||||||||||||| ||||||||||| |||||||
Sbjct 720           ATGTTTCCAACCTGCGCTCCTGGATTAGAACCACTAAGGTCACCGGAGACCACCCTCTCG

Query 781           TCATTGAGCGGGTTAGGGCCATTGGCTGCCACTTTGTCCTCTTACTCACGGCAGCCCCGG
                    | || ||||||||||||||||||||||| |||||||| |||||||||||||| |||||||
Sbjct 780           TTATCGAGCGGGTTAGGGCCATTGGCTGTCACTTTGTTCTCTTACTCACGGCTGCCCCGG

Query 841           AGCCATCACCTACGCCCTATGTTCCTTACCCCCGGTCTACCGAGGTCTATGTCCGATCG-
                    |||||||||||| ||| ||||| ||||||||||||||||||||||||||||||||||||-
Sbjct 840           AGCCATCACCTATGCCTTATGTCCCTTACCCCCGGTCTACCGAGGTCTATGTCCGATCGA

Query 900           TCTTCGGCCCGGGTGGTACCCCCTCCCTATTTCCAACCTCATGCTCCACTAAGTCGACCC
                    ||||||||||||| || ||||| |||||||| |||||||||||||||||||||||||+||
Sbjct 900           TCTTCGGCCCGGGCGGCACCCCTTCCCTATTCCCAACCTCATGCTCCACTAAGTCGA-CC

Query 960           TTCCATGCTGTCCCTGCCCATATCTGGGACCGTCTCATGTTGTTCGGGGCCACCCTAGAT
                    |||||||| |||||||||||||| ||||||||||| ||| |||||||||||||||| |||
Sbjct 959           TTCCATGCCGTCCCTGCCCATATTTGGGACCGTCTTATGCTGTTCGGGGCCACCCTGGAT

Query 1020          GACCAAGCCTTTTGCTGCTCCCGCCTAATGACTTACCTCCGTGGCATTAGCTACAAGGTT
                    ||||||||||||||||||||||| |||||||| ||||| || ||||||||||||||||||
Sbjct 1019          GACCAAGCCTTTTGCTGCTCCCGTCTAATGACCTACCTTCGCGGCATTAGCTACAAGGTT

Query 1080          ACTGTGGGCACCCTTGTTGCCAATGAAGGCTGGAACGCCTCTGAGGTCGCTCTTACAGCT
                    ||||||||||| ||||| |||||||||||||||||||||||||||| |||||| ||||||
Sbjct 1079          ACTGTGGGCACTCTTGTGGCCAATGAAGGCTGGAACGCCTCTGAGGACGCTCTCACAGCT

Query 1140          GTCATCACTGCCGCCTACCTTACCATCTGCCACCAGCGGTACCTCCGCACTCAGGCTATA
                    ||||| ||||||||||||||||||||||||||||||||||| |||||||| || ||||||
Sbjct 1139          GTCATTACTGCCGCCTACCTTACCATCTGCCACCAGCGGTATCTCCGCACCCAAGCTATA

Query 1200          TCTAAGGGGATGCGCCGTCTGGAGCGGGAGCATGCTCAGAAGTTTATAACACGCCTCTAC
                    |||||||||||||| ||| |||||||||||||||| ||||| || |||||||||||||||
Sbjct 1199          TCTAAGGGGATGCGTCGTTTGGAGCGGGAGCATGCCCAGAAATTCATAACACGCCTCTAC

Query 1260          AGTTGGCTCTTTGAGAAGTCCGGCCGTGATTATATCCCCGGCCGTCAGTTGGAGTTCTAC
                    |||||||| |||||||||||||||||||||||||||||||||||||||||||||||||||
Sbjct 1259          AGTTGGCTTTTTGAGAAGTCCGGCCGTGATTATATCCCCGGCCGTCAGTTGGAGTTCTAC

Query 1320          GCTCAGTGTAGGCGCTGGCTCTCGGCCGGCTTTCATCTTGACCCACGGGTGTTGGTTTTT
                    || |||||||||||||||||||||||||||||||| ||||||||||||||| ||||||||
Sbjct 1319          GCCCAGTGTAGGCGCTGGCTCTCGGCCGGCTTTCACCTTGACCCACGGGTGCTGGTTTTT

Query 1380          GATGAGTCGGCCCCCTGCCACTGTAGGACTGCGATTCGTAAGGCGGTCTCAAAGTTTTGC
                    ||||||||||||||||||||||| ||||| ||||||||||||||||||||||||||||||
Sbjct 1379          GATGAGTCGGCCCCCTGCCACTGCAGGACCGCGATTCGTAAGGCGGTCTCAAAGTTTTGC

Query 1440          TGTTTTATGAAGTGGCTGGGCCAGGAGTGCACCTGTTTCCTACAACCTGCAGAAGGCGCC
                    || |||||||||||||| |||||||| || ||||| || ||||| |||||||| || |||
Sbjct 1439          TGCTTTATGAAGTGGCTTGGCCAGGAATGTACCTGCTTTCTACAGCCTGCAGAGGGTGCC

Query 1500          GTCGGCGACCAGGGCCATGACAACGAGGCCTATGAGGGGTCTGATGTCGACCCCGCTGAA
                    |  ||||||||||||||||| || || |||||||||||||||||||| ||||| ||||||
Sbjct 1499          GCTGGCGACCAGGGCCATGATAATGAAGCCTATGAGGGGTCTGATGTTGACCCTGCTGAA

Query 1560          TCCGCTATTAGTGACATATCTGGGTCCTACGTCGTCCCTGGCACTGCCCTCCAACCGCTT
                    ||||| |||||||| ||||||||||||||||| |||||||||||||||||||| ||||||
Sbjct 1559          TCCGCCATTAGTGATATATCTGGGTCCTACGTAGTCCCTGGCACTGCCCTCCAGCCGCTT

Query 1620          TACCAAGCCCTTGACCTCCCCGCTGAGATTGTGGCTCGTGCAGGCCGGCTGACCGCCACA
                    || || ||||||||||||||||||||||||||||| ||||||||||||||||||||||||
Sbjct 1619          TATCAGGCCCTTGACCTCCCCGCTGAGATTGTGGCCCGTGCAGGCCGGCTGACCGCCACA

Query 1680          GTAAAGGTCTCCCAGGTCGACGGGCGGATCGATTGTGAGACCCTTCTCGGTAATAAAACC
                    ||||||||||||||||||||||||||||||||||||||||||||||| ||||| ||||||
Sbjct 1679          GTAAAGGTCTCCCAGGTCGACGGGCGGATCGATTGTGAGACCCTTCTTGGTAACAAAACC

Query 1740          TTCCGCACGTCGTTTGTTGACGGGGCGGTTTTAGAGACTAATGGCCCAGAGCGCCACAAT
                    || ||||||||||| |||||||||||||| |||||||| |||||||||||||||||||||
Sbjct 1739          TTTCGCACGTCGTTCGTTGACGGGGCGGTCTTAGAGACCAATGGCCCAGAGCGCCACAAT

Query 1800          CTCTCTTTTGATGCCAGTCAGAGCACTATGGCCGCCGGCCCTTTCAGTCTCACCTATGCC
                    ||||||||||||||||||||||||||||||||||| ||||| |||||||| |||||||||
Sbjct 1799          CTCTCTTTTGATGCCAGTCAGAGCACTATGGCCGCTGGCCCCTTCAGTCTTACCTATGCC

Query 1860          GCCTCTGCTGCTGGGCTGGAGGTGCGCTATGTCGCTGCCGGGCTTGACCACCGGGCGGTT
                    |||||||| ||||||||||||||||||||||| ||||| |||||||||||||||||||||
Sbjct 1859          GCCTCTGCCGCTGGGCTGGAGGTGCGCTATGTTGCTGCTGGGCTTGACCACCGGGCGGTT

Query 1920          TTTGCCCCCGGCGTTTCACCCCGGTCAGCCCCTGGCGAGGTCACCGCCTTTTGTTCTGCC
                    || ||||||||||||||||||||||| |||||||||||||||||||||||||| ||||||
Sbjct 1919          TTCGCCCCCGGCGTTTCACCCCGGTCGGCCCCTGGCGAGGTCACCGCCTTTTGCTCTGCC

Query 1980          CTATACAGGTTTAATCGCGAGGCCCAGCGCCTTTCGCTCACCGGTAATTTTTGGTTCCAT
                    ||||||||||||||||| || |||||||| | | |||| |||||||||||||||||||||
Sbjct 1979          CTATACAGGTTTAATCGTGAAGCCCAGCGTCATGCGCTGACCGGTAATTTTTGGTTCCAT

Query 2040          CCTGAGGGGCTCCTTGGCCCCTTTGCCCCGTTTTCCCCCGGGCATGTTTGGGAGTCGGCT
                    ||||||||||||||||||| ||||||||||||||| ||||||||||| ||||||||||||
Sbjct 2039          CCTGAGGGGCTCCTTGGCCTCTTTGCCCCGTTTTCGCCCGGGCATGTCTGGGAGTCGGCT

Query 2100          AATCCATTCTGTGGAGAGAGCACACTTTACACCCGCACTTGGTCGGAGGTTGATGCTGTT
                    |||||||| ||||| ||||||||||| |||||||| ||||||||||||||||||||||||
Sbjct 2099          AATCCATTTTGTGGCGAGAGCACACTCTACACCCGTACTTGGTCGGAGGTTGATGCTGTT

Query 2160          TCTAGTCCAGCCCAGCCCGACTTAGGTTTTATATCTGAGCCTTCTATACCTAGTAGGGCC
                    ||||||||||||| ||| ||||||||||||  ||||||||||||||||||||| ||||||
Sbjct 2159          TCTAGTCCAGCCCGGCCTGACTTAGGTTTTGCATCTGAGCCTTCTATACCTAGCAGGGCC

Query 2220          GCCACACTTACCCCGGCGGCCCCTCTACCCCCCCCTGCACCGGATCC-TTCCCCTACTCC
                    ||||||| |||||||||||| | || |||| || |||||||||| ||-||||||  |+||
Sbjct 2219          GCCACACCTACCCCGGCGGCTCTTCAACCCTCCTCTGCACCGGACCCTTTCCCCCCC-CC

Query 2279          CTCTGCTCCGGCGCGTGGTGAGCCGGCTCCTGGCGCTACCGCCCGGGCCCCGGCCATAAC
                    |||||||||||||| |||||||||||| ||||||| ||| |||  |||||||||||||||
Sbjct 2278          CTCTGCTCCGGCGCTTGGTGAGCCGGCCCCTGGCGTTACTGCCGTGGCCCCGGCCATAAC

Query 2339          CCACCAGGCGGCCCGGCATCGCCGCCTGCTCTTTACCTACCCGGATGGCTCTAAGGTATT
                    ||||||| |||| |||||||||||||||||||| ||||||||||||||||| ||||||||
Sbjct 2338          CCACCAGACGGCTCGGCATCGCCGCCTGCTCTTCACCTACCCGGATGGCTCCAAGGTATT

Query 2399          CGCCGGCTCGCTGTTTGAGTCGACATGTACCTGGCTCGTTAACGCGTCTAATGTTGACCA
                     ||||||||||||||||||||||||||||| ||||| |||||||||||||||||||||||
Sbjct 2398          TGCCGGCTCGCTGTTTGAGTCGACATGTACGTGGCTTGTTAACGCGTCTAATGTTGACCA

Query 2459          CCGCCCTGGCGGTGGGCTCTGTCATGCATTTTACCAAAGGTACCCCGCATCCTTTGATGC
                     ||||||||||| |||||||| |||||||||||||||||||||||| | |||||||||||
Sbjct 2458          TCGCCCTGGCGGCGGGCTCTGCCATGCATTTTACCAAAGGTACCCCACCTCCTTTGATGC

Query 2519          TGCCTCTTTTGTGATGCGCGACGGCGCGGCCGCCTATACATTAACCCCCCGGCCAATAAT
                    ||||||||||||||||||||||||||||||||| ||||||||||||||||||||||||||
Sbjct 2518          TGCCTCTTTTGTGATGCGCGACGGCGCGGCCGCTTATACATTAACCCCCCGGCCAATAAT

Query 2579          TCACGCCGTCGCTCCTGATTATAGGTTGGAACATAACCCAAAGATGCTTGAGGCTGCCTA
                    ||| |||||||| ||||||||||||||||||||||||||||||| ||||||||| |||||
Sbjct 2578          TCATGCCGTCGCCCCTGATTATAGGTTGGAACATAACCCAAAGAGGCTTGAGGCCGCCTA

Query 2639          CCGGGAGACTTGCTCCCGCCTCGGTACCGCTGCATACCCACTCCTCGGGACCGGCATATA
                    |||||||||||||||||| ||||| |||||||||||||| ||||||||||||||||||||
Sbjct 2638          CCGGGAGACTTGCTCCCGTCTCGGCACCGCTGCATACCCGCTCCTCGGGACCGGCATATA

Query 2699          CCAGGTGCCGATCGGTCCCAGTTTTGACGCCTGGGAGCGGAATCACCGCCCCGGGGATGA
                    |||||| ||||||||||||||||| ||||||||||||||||| ||||||||||| |||||
Sbjct 2698          CCAGGTACCGATCGGTCCCAGTTTCGACGCCTGGGAGCGGAACCACCGCCCCGGTGATGA

Query 2759          GTTGTACCTTCCTGAGCTTGCTGCCAGATGGTTCGAGGCCAATAGGCCGACCTGCCCAAC
                    |||||| |||||||||||||||||||||||||||||||||||||||||| ||||||||||
Sbjct 2758          GTTGTATCTTCCTGAGCTTGCTGCCAGATGGTTCGAGGCCAATAGGCCGGCCTGCCCAAC

Query 2819          TCTCACTATAACTGAGGATGTTGCACGGACAGCAAATCTGGCTATCGAACTTGACTCAGC
                    ||| |||||||||||||||| |||||||||||| || ||||| ||||| |||||||||||
Sbjct 2818          TCTTACTATAACTGAGGATGCTGCACGGACAGCGAACCTGGCCATCGAGCTTGACTCAGC

Query 2879          CACAGACGTCGGCCGGGCCTGTGCCGGCTGTCGAGTCACCCCCGGCGTTGTGCAGTACCA
                    |||||| ||||||||||| ||||| || ||||||||||||||||||||||||||||||||
Sbjct 2878          CACAGATGTCGGCCGGGCTTGTGCTGGTTGTCGAGTCACCCCCGGCGTTGTGCAGTACCA

Query 2939          GTTTACCGCAGGTGTGCCTGGATCCGGCAAGTCCCGCTCTATTACCCAAGCCGACGTGGA
                    |||||| |||||||||||||| |||||||||||||||||||| |||||||||||||||||
Sbjct 2938          GTTTACTGCAGGTGTGCCTGGGTCCGGCAAGTCCCGCTCTATCACCCAAGCCGACGTGGA

Query 2999          CGTTGTCGTGGTCCCGACCCGTGAGTTGCGTAATGCCTGGCGCCGCCGCGGCTTCGCTGC
                    ||||||||||||||||||||| ||||||||||||||||||||||||||||||||||||||
Sbjct 2998          CGTTGTCGTGGTCCCGACCCGGGAGTTGCGTAATGCCTGGCGCCGCCGCGGCTTCGCTGC

Query 3059          TTTCACCCCGCACACTGCCGCCAGAGTCACCCAGGGGCGCCGGGTTGTCATTGATGAGGC
                    |||||||||||||||||| || |||||||| |||||||||||||||||||||||||| ||
Sbjct 3058          TTTCACCCCGCACACTGCTGCTAGAGTCACTCAGGGGCGCCGGGTTGTCATTGATGAAGC

Query 3119          CCCGTCCCTTCCCCCTCACTTGCTGCTGCTCCACATGCAGCGGGCCGCCACCGTCCACCT
                     || || |||||||| ||| |||||||||||||||||||||||||||||||||| |||||
Sbjct 3118          TCCATCTCTTCCCCCCCACCTGCTGCTGCTCCACATGCAGCGGGCCGCCACCGTTCACCT

Query 3179          TCTTGGTGACCCGAATCAGATCCCAGCCATCGACTTTGAGCACGCCGGGCTCGTTCCCGC
                    |||||| |||||||| |||||||||||||||||||||||||||||||||||||| |||||
Sbjct 3178          TCTTGGCGACCCGAACCAGATCCCAGCCATCGACTTTGAGCACGCCGGGCTCGTCCCCGC

Query 3239          CATCAGGCCCGATTTGGCCCCCACCTCCTGGTGGCATGTGACCCATCGCTGCCCTGCGGA
                    ||||||||| ||  | ||||| ||||||||||||||||| |||||||| |||||||||||
Sbjct 3238          CATCAGGCCTGACCTAGCCCCTACCTCCTGGTGGCATGTTACCCATCGTTGCCCTGCGGA

Query 3299          TGTATGTGAGCTGATCCGTGGCGCATACCCTATGATTCAGACCACTAGTCGGGTCCTCCG
                    ||||||||||||||||||||| |||||||||||||| ||||||||||| |||||||||||
Sbjct 3298          TGTATGTGAGCTGATCCGTGGTGCATACCCTATGATCCAGACCACTAGCCGGGTCCTCCG

Query 3359          GTCGTTGTTCTGGGGTGAGCCTGCTGTTGGGCAGAAACTAGTGTTCACCCAGGCAGCTAA
                     ||||||||||||||||||||||| ||||||||||||||||||||||||||||| |||||
Sbjct 3358          TTCGTTGTTCTGGGGTGAGCCTGCCGTTGGGCAGAAACTAGTGTTCACCCAGGCGGCTAA

Query 3419          GGCCGCCAACCCCGGTTCAGTGACGGTCCATGAGGCACAGGGCGCTACCTACACAGAGAC
                    ||| |||||||||||||||||||||||||| |||||||||||||||||||| ||||||||
Sbjct 3418          GGCTGCCAACCCCGGTTCAGTGACGGTCCACGAGGCACAGGGCGCTACCTATACAGAGAC

Query 3479          TACCATTATTGCCACGGCAGATGCTCGAGGCCTCATTCAGTCGTCCCGAGCTCATGCCAT
                     |||||||| || ||||||||||| |||||||||||||||||||| || |||||||||||
Sbjct 3478          CACCATTATCGCTACGGCAGATGCCCGAGGCCTCATTCAGTCGTCTCGGGCTCATGCCAT

Query 3539          TGTTGCCTTGACGCGCCACACTGAGAAGTGCGTCATCATTGACGCACCAGGCCTGCTTCG
                    ||||||| |||||||||| |||||||||||||||||||||||||| ||||||||||||||
Sbjct 3538          TGTTGCCCTGACGCGCCATACTGAGAAGTGCGTCATCATTGACGCGCCAGGCCTGCTTCG

Query 3599          CGAGGTGGGCATCTCCGATGCAATCGTTAATAACTTTTTCCTTGCTGGTGGCGAAATTGG
                    |||||||||||| |||||||||||||||||||||||||||||||| ||||||||||||||
Sbjct 3598          CGAGGTGGGCATTTCCGATGCAATCGTTAATAACTTTTTCCTTGCCGGTGGCGAAATTGG

Query 3659          CCACCAGCGCCCATCTGTTATCCCTCGCGGCAATCCTGACGCCAATGTTGACACCTTGGC
                    |||||| ||||| |||||||||||||||||||| |||||| | || ||||||||||||||
Sbjct 3658          CCACCAACGCCCGTCTGTTATCCCTCGCGGCAACCCTGACACAAACGTTGACACCTTGGC

Query 3719          TGCCTTCCCGCCGTCTTGCCAGATTAGCGCCTTCCATCAGTTGGCTGAGGAGCTTGGCCA
                    |||||||||||||||||||||||||||||||||||| |||||||||||||||||||||||
Sbjct 3718          TGCCTTCCCGCCGTCTTGCCAGATTAGCGCCTTCCACCAGTTGGCTGAGGAGCTTGGCCA

Query 3779          CAGACCTGCCCCTGTCGCGGCTGTTCTACCGCCCTGCCCTGAGCTTGAACAGGGCCTTCT
                     |||||||||||||| || |||||||||||||||||||||||||| ||||||||||| ||
Sbjct 3778          TAGACCTGCCCCTGTTGCAGCTGTTCTACCGCCCTGCCCTGAGCTCGAACAGGGCCTCCT

Query 3839          CTACCTGCCCCAAGAACTCACCACCTGTGATAGTGTCGTAACATTTGAATTAACAGATAT
                    ||| |||||||| || |||||||||||||||||||| |||||||||||||||||||||||
Sbjct 3838          CTATCTGCCCCAGGAGCTCACCACCTGTGATAGTGTTGTAACATTTGAATTAACAGATAT

Query 3899          TGTGCACTGTCGTATGGCCGCCCCGAGCCAGCGCAAGGCCGTGCTGTCCACGCTTGTGGG
                    |||||| ||||| |||||||||||||| |||||||||||||||||||||||||| |||||
Sbjct 3898          TGTGCATTGTCGCATGGCCGCCCCGAGTCAGCGCAAGGCCGTGCTGTCCACGCTCGTGGG

Query 3959          CCATTACGGCCGCCGCACAAAGCTCTACAATGCCTCCCACTCTGATGTTCGCGACTCTCT
                    || ||||||||| ||||||||||||||||||||||| |||||||||||||| ||||||||
Sbjct 3958          CCGTTACGGCCGTCGCACAAAGCTCTACAATGCCTCTCACTCTGATGTTCGTGACTCTCT

Query 4019          CGCCCGTTTTATCCCGGCCATTGGCCACGTACAGGTTACAACCTGTGAATTGTACGAGCT
                     ||||||||||||||| ||||||||| |||||| |||||||||||||||||||| |||||
Sbjct 4018          TGCCCGTTTTATCCCGACCATTGGCCCCGTACAAGTTACAACCTGTGAATTGTATGAGCT

Query 4079          AGTGGAGGCCATGGTCGAGAAGGGCCAGGACGGCTCCGCCGTCCTTGAGCTCGACCTTTG
                    |||||||||||||||||||||||||||||| |||||||||||||||||||||||||| ||
Sbjct 4078          AGTGGAGGCCATGGTCGAGAAGGGCCAGGATGGCTCCGCCGTCCTTGAGCTCGACCTCTG

Query 4139          TAACCGCGACGTGTCCAGGATCACCTTCTTCCAGAAAGATTGTAATAAATTCACCACGGG
                     ||||| ||||| ||||||||||||||||||||||||||||||||||| || ||||||||
Sbjct 4138          CAACCGTGACGTATCCAGGATCACCTTCTTCCAGAAAGATTGTAATAAGTTTACCACGGG

Query 4199          GGAGACCATCGCCCATGGTAAAGTGGGCCAGGGCATTTCGGCCTGGAGTAAGACCTTCTG
                     |||||||||||||||||||||||||||||||||||||||||||||||||||||||| ||
Sbjct 4198          AGAGACCATCGCCCATGGTAAAGTGGGCCAGGGCATTTCGGCCTGGAGTAAGACCTTTTG

Query 4259          TGCCCTTTTCGGCCCCTGGTTCCGTGCTATTGAGAAGGCTATCCTGGCCCTGCTCCCTCA
                    ||||||||| |||||||||||||| ||||||||||||||||| |||||||| ||||||||
Sbjct 4258          TGCCCTTTTTGGCCCCTGGTTCCGCGCTATTGAGAAGGCTATTCTGGCCCTACTCCCTCA

Query 4319          GGGTGTGTTTTATGGGGATGCCTTTGATGACACCGTCTTCTCGGCGGCTGTGGCCGCAGC
                    ||||||||||||||| ||||||||||| ||||| ||||||||||||||||||||||||||
Sbjct 4318          GGGTGTGTTTTATGGAGATGCCTTTGACGACACTGTCTTCTCGGCGGCTGTGGCCGCAGC

Query 4379          AAGGGCATCCATGGTGTTTGAGAATGACTTTTCTGAGTTTGATTCCACCCAGAATAATTT
                    || ||| |||||||||||||||||||||||||| |||||||| |||||||||||||| ||
Sbjct 4378          AAAGGCGTCCATGGTGTTTGAGAATGACTTTTCCGAGTTTGACTCCACCCAGAATAACTT

Query 4439          TTCCTTGGGCCTAGAGTGTGCTATTATGGTGGAGTGTGGGATGCCGCAGTGGCTCATCCG
                    |||||||||||||||||| ||||| |||| |||||| |||||||||||||||||||||||
Sbjct 4438          TTCCTTGGGCCTAGAGTGCGCTATCATGGAGGAGTGCGGGATGCCGCAGTGGCTCATCCG

Query 4499          CTTGTACCACCTTATAAGGTCTGCGTGGATTCTGCAGGCCCCGAAGGAGTCCCTGCGAGG
                    |||||||||||||||||||||||||||||| |||||||||||||||||||| ||||||||
Sbjct 4498          CTTGTACCACCTTATAAGGTCTGCGTGGATCCTGCAGGCCCCGAAGGAGTCTCTGCGAGG

Query 4559          GTTTTGGAAGAAACACTCCGGTGAGCCCGGCACCCTTCTATGGAATACAGTCTGGAACAT
                    ||||||||||||||||||||||||||||||||| ||||| |||||||| |||||||||||
Sbjct 4558          GTTTTGGAAGAAACACTCCGGTGAGCCCGGCACTCTTCTTTGGAATACTGTCTGGAACAT

Query 4619          GGCCGTTATCACCCACTGTTATGATTTCCGCGATCTGCAGGTGGCCGCCTTTAAAGGTGA
                    ||||||||| ||||||||||||||||| || ||| |||||||||| ||||||||||||||
Sbjct 4618          GGCCGTTATTACCCACTGTTATGATTTTCGTGATTTGCAGGTGGCTGCCTTTAAAGGTGA

Query 4679          TGATTCGATAGTGCTTTGCAGTGAGTACCGTCAGAGCCCAGGGGCTGCTGTCCTGATTGC
                    |||||||||||||||||||||||||||||||||||| ||||| |||||||||||||||||
Sbjct 4678          TGATTCGATAGTGCTTTGCAGTGAGTACCGTCAGAGTCCAGGAGCTGCTGTCCTGATTGC

Query 4739          TGGCTGTGGCCTAAAGTTGAAGGTGGATTTCCGTCCGATTGGTTTGTATGCAGGTGTTGT
                    ||| |||||| ||||| ||||||||||||| || || |||||| ||||||||||||||||
Sbjct 4738          TGGTTGTGGCTTAAAGCTGAAGGTGGATTTTCGCCCTATTGGTCTGTATGCAGGTGTTGT

Query 4799          GGTGGCCCCCGGCCTTGGCGCGCTTCCTGACGTCGTGCGCTTCGCCGGCCGGCTTACTGA
                    ||||||||||||||||||||||||||||||||| |||||||||||||||||||| |||||
Sbjct 4798          GGTGGCCCCCGGCCTTGGCGCGCTTCCTGACGTTGTGCGCTTCGCCGGCCGGCTCACTGA

Query 4859          GAAGAATTGGGGCCCTGGCCCCGAGCGGGCGAAGCAGCTCCGCCTCGCTGTGAGTGATTT
                    ||||||||||||||||||||||||||||||| ||||||||||||| ||||| ||||||||
Sbjct 4858          GAAGAATTGGGGCCCTGGCCCCGAGCGGGCGGAGCAGCTCCGCCTTGCTGTAAGTGATTT

Query 4919          TCTCCGCAAGCTCACGAATGTAGCTCAGATGTGTGTGGATGTTGTCTCTCGTGTTTATGG
                     ||||||||||| |||||||||||||||||||||||||||||||| ||||||||||||||
Sbjct 4918          CCTCCGCAAGCTTACGAATGTAGCTCAGATGTGTGTGGATGTTGTTTCTCGTGTTTATGG

Query 4979          GGTTTCCCCTGGACTCGTTCATAACCTGATTGGCATGCTACAGGCTGTTGCTGACGGCAA
                    |||||| ||||| |||||||||||||||||||||||||||||| |||||||||| |||||
Sbjct 4978          GGTTTCTCCTGGGCTCGTTCATAACCTGATTGGCATGCTACAGACTGTTGCTGATGGCAA

Query 5039          GGCTCATTTCACTGAGTCAGTGAAGCCAGTGCTCGACCTGACAAATTCAATCCTGTGTCG
                    ||| ||||||||||||||||| ||||||||||||||||||||||||||||||||||||||
Sbjct 5038          GGCCCATTTCACTGAGTCAGTAAAGCCAGTGCTCGACCTGACAAATTCAATCCTGTGTCG

Query 5099          GGTGGAATGAATAACATGTCTTCTGCTGCGCCCATGGGTTCGCGACCATGCGCCCTCGGC
                    |||||||||||||||||||||| |||||||||||||||||||||||||||||||||||||
Sbjct 5098          GGTGGAATGAATAACATGTCTTTTGCTGCGCCCATGGGTTCGCGACCATGCGCCCTCGGC

Query 5159          CTATTTTGCTGTTGCTCCTCATGTTTCTGCCTATGCTGCCCGCGCCACCGCCCGGTCAGC
                    ||||| || ||||||||||||||||| |||||||| ||||||||||||||||||||||||
Sbjct 5158          CTATTCTGTTGTTGCTCCTCATGTTTTTGCCTATGTTGCCCGCGCCACCGCCCGGTCAGC

Query 5219          CGTCTGGCCGCCGCCGTGGGCGGCGCAGCGGCGGTTCCGGCGGTGGTTTCTGGGGTGACC
                    ||||||||||||| ||||||||||||||||||||||||||||||||||||||||||||||
Sbjct 5218          CGTCTGGCCGCCGTCGTGGGCGGCGCAGCGGCGGTTCCGGCGGTGGTTTCTGGGGTGACC

Query 5279          GGGCTGATTCTCAGCCCTTCGCAATCCCCTATATTCATCCAACCAACCCCTTCGCCCCCG
                    ||| ||||||||||||||||||||||||| |||||||||||||||||||||| |||||||
Sbjct 5278          GGGTTGATTCTCAGCCCTTCGCAATCCCCCATATTCATCCAACCAACCCCTTTGCCCCCG

Query 5339          ATGTCACCGCTGCGGCCGGGGCTGGACCTCGTGTTCGCCAACCCGCCCGACCACTCGGCT
                    ||||||||||||||||||||||||||||||| ||||||||||||||||||||||||||||
Sbjct 5338          ATGTCACCGCTGCGGCCGGGGCTGGACCTCGCGTTCGCCAACCCGCCCGACCACTCGGCT

Query 5399          CCGCTTGGCGTGACCAGGCCCAGCGCCCCGCCGCTGCCTCACGTCGTAGACCTACCACAG
                    ||||||||||||||||||||||||||||||||||| ||||||||||||||||||||||||
Sbjct 5398          CCGCTTGGCGTGACCAGGCCCAGCGCCCCGCCGCTACCTCACGTCGTAGACCTACCACAG

Query 5459          CTGGGGCCGCGCCGCTAACCGCGGTCGCTCCGGCCCATGACACCCCGCCAGTGCCTGATG
                    |||||||||||||||||||||||||||| ||||| |||||||||||||||||||||||||
Sbjct 5458          CTGGGGCCGCGCCGCTAACCGCGGTCGCCCCGGCTCATGACACCCCGCCAGTGCCTGATG

Query 5519          TTGACTCCCGCGGCGCCATCCTGCGCCGGCAGTATAACCTATCAACATCTCCCCTTACCT
                    | |||||||||||||| ||| |||||||||||||||||||||||||||| || || ||||
Sbjct 5518          TCGACTCCCGCGGCGCTATCTTGCGCCGGCAGTATAACCTATCAACATCCCCTCTCACCT

Query 5579          CTTCCGTGGCCACCGGTACAAACTTGGTTCTTTACGCCGCTCCTCTTAGCCCGCTTCTAC
                    || ||||||||||||| ||||| ||||| ||||| ||||| ||||||||||||||| |||
Sbjct 5578          CTCCCGTGGCCACCGGCACAAATTTGGTCCTTTATGCCGCCCCTCTTAGCCCGCTTTTAC

Query 5639          CCCTCCAGGACGGCACCAATACTCATATAATGGCTACAGAAGCTTCTAATTATGCCCAGT
                    |||| |||||||||||||||||||||||||||||||||||||| ||||| ||||||||||
Sbjct 5638          CCCTTCAGGACGGCACCAATACTCATATAATGGCTACAGAAGCCTCTAACTATGCCCAGT

Query 5699          ACCGGGTTGTTCGTGCTACAATTCGCTACCGCCCGCTGGTCCCCAACGCTGTTGGTGGCT
                    |||||||||  ||||| |||||||| || |||||||| |||||||| ||||||||||| |
Sbjct 5698          ACCGGGTTGCCCGTGCCACAATTCGTTATCGCCCGCTTGTCCCCAATGCTGTTGGTGGTT

Query 5759          ACGCCATCTCCATCTCGTTCTGGCCACAGACCACCACCACCCCGACGTCCGTTGACATGA
                    | |||||||||||||||||||||||||| ||||||||||| |||||||||||||| ||||
Sbjct 5758          ATGCCATCTCCATCTCGTTCTGGCCACAAACCACCACCACTCCGACGTCCGTTGATATGA

Query 5819          ATTCAATAACCTCGACTGATGTTCGTATTTTAGTCCAGCCCGGCATAGCCTCCGAGCATG
                    |||||||||| ||||| ||||||||||||||||| ||||||||||||||||| |||| ||
Sbjct 5818          ATTCAATAACTTCGACGGATGTTCGTATTTTAGTTCAGCCCGGCATAGCCTCTGAGCTTG

Query 5879          TTATCCCAAGTGAGCGCCTACACTATCGTAACCAAGGTTGGCGCTCTGTTGAGACCTCCG
                    | ||||||||||||||| ||||||||||||||||||| ||||||||||||||||||||||
Sbjct 5878          TGATCCCAAGTGAGCGCTTACACTATCGTAACCAAGGGTGGCGCTCTGTTGAGACCTCCG

Query 5939          GGGTGGCGGAGGAGGAGGCCACCTCTGGTCTTGTTATGCTTTGCATACATGGCTCACTCG
                    |||||||||| |||||||||||||||||||| |||||||||||||||||||||| || ||
Sbjct 5938          GGGTGGCGGAAGAGGAGGCCACCTCTGGTCTCGTTATGCTTTGCATACATGGCTTACCCG

Query 5999          TAAACTCTTATACTAATACACCTTATACCGGTGCCCTCGGGCTGTTGGACTTTGCCCTCG
                    |||| ||||| ||||||||||| || ||||| ||||||||||||||||| |||||||| |
Sbjct 5998          TAAATTCTTACACTAATACACCCTACACCGGCGCCCTCGGGCTGTTGGATTTTGCCCTTG

Query 6059          AACTTGAGTTCCGCAACCTCACCCCCGGTAATACCAACACGCGGGTCTCCCGTTACTCCA
                    || ||||||||||||||||||| ||||| || ||||| || |||||||| ||||||||||
Sbjct 6058          AATTTGAGTTCCGCAACCTCACTCCCGGCAACACCAATACTCGGGTCTCTCGTTACTCCA

Query 6119          GCACTGCCCGTCACCGCCTTCGTCGCGGTGCAGATGGGACTGCCGAGCTCACCACCACGG
                    ||||||| || ||||| ||||| ||||||||||||||||| |||||||||||||||||||
Sbjct 6118          GCACTGCTCGCCACCGTCTTCGCCGCGGTGCAGATGGGACCGCCGAGCTCACCACCACGG

Query 6179          CTGCTACCCGCTTCATGAAGGACCTCTATTTTACTAGTACTAATGGTGTCGGTGAGATCG
                    |||| |||||||| |||||||| |||||||||||||||||||||||||||||||||||||
Sbjct 6178          CTGCCACCCGCTTTATGAAGGATCTCTATTTTACTAGTACTAATGGTGTCGGTGAGATCG

Query 6239          GCCGCGGGATAGCGCTTACCCTGTTTAACCTTGCTGACACCCTGCTTGGCGGTCTACCGA
                    ||||||||||||| || ||||||||||| ||||||||||| ||||||||||| |||||||
Sbjct 6238          GCCGCGGGATAGCCCTAACCCTGTTTAATCTTGCTGACACTCTGCTTGGCGGCCTACCGA

Query 6299          CAGAATTGATTTCGTCGGCTGGTGGCCAGCTGTTCTACTCTCGCCCCGTCGTCTCAGCCA
                    |||||||||||||||||||||||||||||||||||||||| || ||||||||||||||||
Sbjct 6298          CAGAATTGATTTCGTCGGCTGGTGGCCAGCTGTTCTACTCCCGTCCCGTCGTCTCAGCCA

Query 6359          ATGGCGAGCCGACTGTTAAGCTGTATACATCTGTAGAGAATGCTCAGCAGGATAAGGGTA
                    ||||||||||||||||||||||||||||||||||||||||||||||||||||||||||||
Sbjct 6358          ATGGCGAGCCGACTGTTAAGCTGTATACATCTGTAGAGAATGCTCAGCAGGATAAGGGTA

Query 6419          TTGCAATCCCGCATGACATCGACCTCGGGGAATCTCGTGTAGTTATTCAGGATTATGATA
                    |||||||||||||||||||||||||||||||||||||||| || ||||||||||||||||
Sbjct 6418          TTGCAATCCCGCATGACATCGACCTCGGGGAATCTCGTGTGGTCATTCAGGATTATGATA

Query 6479          ACCAACATGAGCAGGACCGACCGACACCTTCCCCAGCCCCATCGCGCCCCTTTTCTGTCC
                    ||||||||||||| || || ||||||||||| ||||||||||||||||| ||||||||||
Sbjct 6478          ACCAACATGAGCAAGATCGGCCGACACCTTCTCCAGCCCCATCGCGCCCTTTTTCTGTCC

Query 6539          TCCGAGCTAATGATGTGCTTTGGCTTTCTCTCACCGCTGCCGAGTATGACCAGTCCACTT
                    ||||||||||||||||||||||||||||||||||||||||||||||||||||||||||||
Sbjct 6538          TCCGAGCTAATGATGTGCTTTGGCTTTCTCTCACCGCTGCCGAGTATGACCAGTCCACTT

Query 6599          ACGGCTCTTCGACCGGCCCAGTCTATGTCTCTGACTCTGTGACCTTGGTTAATGTAGCGA
                    |||| ||||||||||||||||||||||| ||||||||||||||| |||||||||| ||||
Sbjct 6598          ACGGTTCTTCGACCGGCCCAGTCTATGTTTCTGACTCTGTGACCCTGGTTAATGTTGCGA

Query 6659          CCGGCGCGCAGGCCGTTGCCCGGTCGCTCGACTGGACCAAGGTCACACTTGATGGTCGCC
                    |||||||||||||||||||||||||||| |||||||||||||||||||||||||||||||
Sbjct 6658          CCGGCGCGCAGGCCGTTGCCCGGTCGCTTGACTGGACCAAGGTCACACTTGATGGTCGCC

Query 6719          CCCTTTCCACCACCCAGCAGTATTCAAAGACCTTCTTTGTCCTGCCGCTCCGCGGTAAGC
                    |||| ||||||| |||||||||||||||||||||||| ||||||||||||||||||||||
Sbjct 6718          CCCTCTCCACCATCCAGCAGTATTCAAAGACCTTCTTCGTCCTGCCGCTCCGCGGTAAGC

Query 6779          TCTCCTTTTGGGAGGCAGGTACTACTAAAGCCGGGTACCCTTATAATTATAACACCACTG
                    ||||||| |||||||||||||| ||||| ||||||||||| ||||||||||| |||||||
Sbjct 6778          TCTCCTTCTGGGAGGCAGGTACCACTAAGGCCGGGTACCCCTATAATTATAATACCACTG

Query 6839          CTAGTGACCAACTGCTCGTTGAGAATGCCGCTGGGCATCGGGTTGCTATTTCCACTTACA
                    |||| || ||||||||  ||||||||||||| ||||||||||||||||||||||||||||
Sbjct 6838          CTAGCGATCAACTGCTTATTGAGAATGCCGCCGGGCATCGGGTTGCTATTTCCACTTACA

Query 6899          CCACTAGCCTGGGTGCTGGCCCCGTCTCTATTTCCGCGGTTGCTGTTTTAGCCCCCCACT
                    |||||||||||||||||||||||||  | || || |||||||||||||| ||||||||||
Sbjct 6898          CCACTAGCCTGGGTGCTGGCCCCGTTGCCATCTCTGCGGTTGCTGTTTTGGCCCCCCACT

Query 6959          CTGCGCTAGCATTGCTTGAGGATACCATGGACTACCCTGCCCGCGCCCATACTTTCGATG
                    ||||||||||  ||||||||||||||||||||||||||||||||||||| ||||| ||||
Sbjct 6958          CTGCGCTAGCCCTGCTTGAGGATACCATGGACTACCCTGCCCGCGCCCACACTTTTGATG

Query 7019          ACTTCTGCCCGGAGTGCCGCCCCCTTGGCCTCCAGGGCTGTGCTTTTCAGTCTACTGTCG
                    | |||||||| ||||||||||||||||||||||||||||||||||| |||||||||||||
Sbjct 7018          ATTTCTGCCCAGAGTGCCGCCCCCTTGGCCTCCAGGGCTGTGCTTTCCAGTCTACTGTCG

Query 7079          CTGAGCTTCAGCGCCTTAAGATGAAGGTGGGTAAAACTCGGGAGTTATAGTTTATTTGCT
                    ||||||||||||||||||||||||||||||||||||||||||||||||||||||||||||
Sbjct 7078          CTGAGCTTCAGCGCCTTAAGATGAAGGTGGGTAAAACTCGGGAGTTATAGTTTATTTGCT

Query 7139          TGTGCCCCCCTTCTTTCTGTTGCTTATTTCTCATTTCTGCGTTCCGCGCTCCCTGAAAAA
                    ||||||||||||||||||| |||||||||||| |||||||||| ||||||||||||||||
Sbjct 7138          TGTGCCCCCCTTCTTTCTGCTGCTTATTTCTCTTTTCTGCGTTTCGCGCTCCCTGAAAAA

Query 7199          A
                    |
Sbjct 7198          A
