# Supplementary material for: Pairwise Heuristic Sequence Alignment Algorithm Based on Deep Reinforcement Learning
Source: IEEE Open J Eng Med Biol. 2021 Jan 29;2:36–43. doi: 10.1109/OJEMB.2021.3055424 (PMC8901008; doi:10.1109/OJEMB.2021.3055424)
Supplement: Three supplementary materials are attached to the submitted manuscript. First, we offer the detailed process of the DQNalign in Supplementary material S1. Then, the additional figures and tables are listed in the Supplementary material S2. Finally, the alignment results of the DQNalign are attached  [file ojemb-3055424-mm.zip › OJEMB-3055424-MM/10022021082020_DQNalignOJEMB20210126SupplementaryS3/Supplementary S3/HEV_DDDQN/result20200712173946_10_13.txt]

DQNalign Project v1.0
Pairwise alignment algorithm with deep reinforcement learning based heuristic alignment agent
Sequence 1 : HEV_10, length : 7200
Sequence 2 : HEV_13, length : 7212

Alignment results:
Exact matches: 6424
Gaps: 11

Query 2             GCAGACCACATATGTGGTCGATGCCATGGAGGCCCATCAGTTTATTAAGGCTCCTGGCAT
                    |||||||||||||||||||||||||||||||||||| |||||||||||||||||||||||
Sbjct 0             GCAGACCACATATGTGGTCGATGCCATGGAGGCCCACCAGTTTATTAAGGCTCCTGGCAT

Query 62            CACTACTGCTATTGAGCAGGCTGCTCTAGCAGCGGCCAACTCTGCCCTTGCGAATGCTGT
                    ||||||||||||||||||||||||| ||||||||||||| |||||| | |||||||||||
Sbjct 60            CACTACTGCTATTGAGCAGGCTGCTTTAGCAGCGGCCAATTCTGCCTTGGCGAATGCTGT

Query 122           GGTAGTTAGGCCTTTTCTCTCTCACCAGCAGATTGAGATCCTTATTAACCTAATGCAACC
                    ||| ||||||||||||||||||||||||||||||||||| || |||||||||||||||||
Sbjct 120           GGTGGTTAGGCCTTTTCTCTCTCACCAGCAGATTGAGATTCTCATTAACCTAATGCAACC

Query 182           TCGCCAGCTTGTTTTCCGCCCCGAGGTTTTCTGGAACCATCCCATCCAGCGTGTTATCCA
                    |||||||||||||||||||||||||||||||||||| |||||||||||||| ||||||||
Sbjct 180           TCGCCAGCTTGTTTTCCGCCCCGAGGTTTTCTGGAATCATCCCATCCAGCGCGTTATCCA

Query 242           TAATGAGCTGGAGCTTTACTGTCGCGCCCGTTCCGGCCGCTGCCTTGAAATTGGTGCCCA
                    ||||||||||||||| ||||| ||||| || ||||||||||| ||||| ||||| || ||
Sbjct 240           TAATGAGCTGGAGCTCTACTGCCGCGCTCGCTCCGGCCGCTGTCTTGAGATTGGCGCTCA

Query 302           CCCCCGCTCAATAAATGATAACCCTAATGTGGTCCACCGCTGCTTCCTCCGCCCTGCCGG
                     ||||||||||||||||| || |||||||||||||||||||| || ||||||||||  ||
Sbjct 300           TCCCCGCTCAATAAATGACAATCCTAATGTGGTCCACCGCTGTTTTCTCCGCCCTGTTGG

Query 362           GCGTGATGTTCAGCGTTGGTATACTGCCCCTACCCGCGGGCCGGCTGCTAATTGCCGGCG
                    ||||||||||||||| ||||||||||| || || ||||| ||||||||||||||||||||
Sbjct 360           GCGTGATGTTCAGCGCTGGTATACTGCTCCCACTCGCGGACCGGCTGCTAATTGCCGGCG

Query 422           TTCCGCACTGCGCGGGCTCCCCGCTGCTGACCGCACTTACTGCTTCGACGGGTTTTCTGG
                    ||| |||||||| |||||||| ||||| |||||||| ||||| || || |||||||||||
Sbjct 420           TTCTGCACTGCGTGGGCTCCCTGCTGCCGACCGCACCTACTGTTTTGATGGGTTTTCTGG

Query 482           CTGTAACTTTCCCGCCGAGACTGGCGTCGCCCTCTATTCTCTCCATGATATGTCACCATC
                    ||| |  |||||||| ||||| ||| ||||||||||||| ||||| || ||||| || ||
Sbjct 480           CTGCAGTTTTCCCGCTGAGACAGGCATCGCCCTCTATTCCCTCCACGACATGTCGCCGTC

Query 542           TGATGTCGCCGAGGCTATGTTCCGCCATGGTATGACGCGGCTTTACGCTGCCCTCCACCT
                    ||||||||||||||| |||||||| ||||| |||||||||||||| ||||||||||| ||
Sbjct 540           TGATGTCGCCGAGGCCATGTTCCGTCATGGCATGACGCGGCTTTATGCTGCCCTCCATCT

Query 602           CCCGCCTGAGGTCCTGTTGCCCCCTGGCACATACCGCACCGCGTCGTACTTGCTGATCCA
                    |||||| ||||| ||  |||| || ||||||||||| ||| ||||||| || ||||| ||
Sbjct 600           CCCGCCCGAGGTTCTACTGCCTCCCGGCACATACCGTACCACGTCGTATTTACTGATTCA

Query 662           TGACGGCAGGCGCGTTGTGGTGACGTATGAGGGTGACACTAGTGCTGGTTATAACCACGA
                    |||||| ||||| |||||||||||||| ||||| || || |||||||||||||| || ||
Sbjct 660           TGACGGTAGGCGTGTTGTGGTGACGTACGAGGGCGATACCAGTGCTGGTTATAATCATGA

Query 722           TGTTTCCAACCTGCGCTCCTGGATTAGAACCACTAAGGTTACCGGAGACCATCCTCTCGT
                    |||||| || || || ||||||||||| ||||||||||| ||||| ||||||||||||||
Sbjct 720           TGTTTCTAATCTACGTTCCTGGATTAGGACCACTAAGGTCACCGGGGACCATCCTCTCGT

Query 782           CATTGAGCGGGTTAGGGCCATTGGCTGCCACTTTGTCCTCTTACTCACGGCAGCCCCGGA
                     || ||||||||||||||||| |||||||| ||||| ||| | |||||||| ||||||||
Sbjct 780           TATCGAGCGGGTTAGGGCCATCGGCTGCCATTTTGTTCTCCTGCTCACGGCCGCCCCGGA

Query 842           GCCATCACCTACGCCCTATGTTCCTTACCCCCGGTCTACCGAGGTCTATGTCCGATCG-T
                     ||||| |||| ||| ||||| |||||||||||||| |||||||||||||||||||| -|
Sbjct 840           ACCATCCCCTATGCCTTATGTGCCTTACCCCCGGTCCACCGAGGTCTATGTCCGATCAAT

Query 901           CTTCGGCCCGGGTGGTACCCCCTCCCTATTTCCAACCTCATGCTCCACTAAGTCGACCCT
                    ||| ||||||||||| ||||||||  | ||||||||||| |||||||||||||| |+|||
Sbjct 900           CTTTGGCCCGGGTGGAACCCCCTCATTGTTTCCAACCTCGTGCTCCACTAAGTCAA-CCT

Query 961           TCCATGCTGTCCCTGCCCATATCTGGGACCGTCTCATGTTGTTCGGGGCCACCCTAGATG
                    ||||||||||||||| |||||||||||||||||| |||||||||||||||||  | || |
Sbjct 959           TCCATGCTGTCCCTGTCCATATCTGGGACCGTCTTATGTTGTTCGGGGCCACTTTGGACG

Query 1021          ACCAAGCCTTTTGCTGCTCCCGCCTAATGACTTACCTCCGTGGCATTAGCTACAAGGTTA
                    |||| ||||||||||| ||||| || ||||||||||||||||||||||||||||||||||
Sbjct 1019          ACCAGGCCTTTTGCTGTTCCCGTCTTATGACTTACCTCCGTGGCATTAGCTACAAGGTTA

Query 1081          CTGTGGGCACCCTTGTTGCCAATGAAGGCTGGAACGCCTCTGAGGTCGCTCTTACAGCTG
                    |||| ||||||||||| |||||||| |||||||||||||| |||| ||| || |||||||
Sbjct 1079          CTGTCGGCACCCTTGTGGCCAATGAGGGCTGGAACGCCTCCGAGGACGCCCTCACAGCTG

Query 1141          TCATCACTGCCGCCTACCTTACCATCTGCCACCAGCGGTACCTCCGCACTCAGGCTATAT
                    |||| |||||||||||||| ||||| |||||||||||||| || ||||| ||||||||||
Sbjct 1139          TCATTACTGCCGCCTACCTAACCATATGCCACCAGCGGTATCTTCGCACCCAGGCTATAT

Query 1201          CTAAGGGGATGCGCCGTCTGGAGCGGGAGCATGCTCAGAAGTTTATAACACGCCTCTACA
                    ||||||||||||| ||| |||||||||||||||| |||||||||||||||||||| || |
Sbjct 1199          CTAAGGGGATGCGTCGTTTGGAGCGGGAGCATGCCCAGAAGTTTATAACACGCCTTTATA

Query 1261          GTTGGCTCTTTGAGAAGTCCGGCCGTGATTATATCCCCGGCCGTCAGTTGGAGTTCTACG
                    | |||||||||||||||||||||||||| || ||||||||||||||| ||||||| || |
Sbjct 1259          GCTGGCTCTTTGAGAAGTCCGGCCGTGACTACATCCCCGGCCGTCAGCTGGAGTTTTATG

Query 1321          CTCAGTGTAGGCGCTGGCTCTCGGCCGGCTTTCATCTTGACCCACGGGTGTTGGTTTTTG
                    | ||||||||||| |||||||| |||||||| ||||||||||||||||||||||||||||
Sbjct 1319          CCCAGTGTAGGCGTTGGCTCTCAGCCGGCTTCCATCTTGACCCACGGGTGTTGGTTTTTG

Query 1381          ATGAGTCGGCCCCCTGCCACTGTAGGACTGCGATTCGTAAGGC-GGTCTCAAAGTTTTGC
                    | ||||||| ||||||||||||||||||  |||| || | || -| |+|||||||| || 
Sbjct 1379          ACGAGTCGGTCCCCTGCCACTGTAGGACCACGATCCGCAGGGTTGCT-TCAAAGTTCTGT

Query 1440          TGTTTTATGAAGTGGCTGGGCCAGGAGTGCACCTGTTTCCTACAACCTGCAGAAGGCGCC
                    || || ||||||||||| |||||||||||||||||||||||||| || ||||| || |  
Sbjct 1438          TGCTTCATGAAGTGGCTCGGCCAGGAGTGCACCTGTTTCCTACAGCCCGCAGAGGGTGTT

Query 1500          GTCGGCGACCAGGGCCATGACAACGAGGCCTATGAGGGGTCTGATGTCGACCCCGCTGAA
                    || |||||||||||||||||||||||||| |||||||| |||||||| ||||| || |||
Sbjct 1498          GTTGGCGACCAGGGCCATGACAACGAGGCTTATGAGGGCTCTGATGTTGACCCTGCCGAA

Query 1560          TCCGCTATTAGTGACATATCTGGGTCCTACGTCGTCCCTGGCACTGCCCTCCAACCGCTT
                    || || |   |||||||||||||||||||||| || |||||  |||||||||| ||||| 
Sbjct 1558          TCTGCCACCTGTGACATATCTGGGTCCTACGTGGTGCCTGGTGCTGCCCTCCAGCCGCTC

Query 1620          TACCAAGCCCTTGACCTCCCCGCTGAGATTGTGGCTCGTGCAGGCCGGCTGACCGCCACA
                    ||||| || ||||| ||||| || || |||||||| |||||||| |||||||||||||||
Sbjct 1618          TACCAGGCTCTTGATCTCCCTGCCGATATTGTGGCCCGTGCAGGTCGGCTGACCGCCACA

Query 1680          GTAAAGGTCTCCCAGGTCGACGGGCGGATCGATTGTGAGACCCTTCTCGGTAATAAAACC
                    |||||||| || ||||  || |||||||| || || ||||||  ||| ||||||||||| 
Sbjct 1678          GTAAAGGTTTCTCAGGCTGAGGGGCGGATTGACTGCGAGACCTATCTTGGTAATAAAACT

Query 1740          TTCCGCACGTCGTTTGTTGACGGGGCGGTTTTAGAGACTAATGGCCCAGAGCGCCACAAT
                    |||||||||||||| || ||||| ||||||||||||||||||||||||||||||| ||||
Sbjct 1738          TTCCGCACGTCGTTCGTCGACGGAGCGGTTTTAGAGACTAATGGCCCAGAGCGCCTCAAT

Query 1800          CTCTCTTTTGATGCCAGTCAGAGCACTATGGCCGCCGGCCCTTTCAGTCTCACCTATGCC
                    ||||| ||||| ||||||||||||||||||||||||||||  || ||||| |||||  ||
Sbjct 1798          CTCTCCTTTGACGCCAGTCAGAGCACTATGGCCGCCGGCCTCTTTAGTCTTACCTACACC

Query 1860          GCCTCTGCTGCTGGGCTGGAGGTGCGCTATGTCGCTGCCGGGCTTGACCACCGGGCGGTT
                     | ||||| ||||||||||||||||  ||||||||||||||||||||||| |||||||||
Sbjct 1858          ACTTCTGCAGCTGGGCTGGAGGTGCATTATGTCGCTGCCGGGCTTGACCATCGGGCGGTT

Query 1920          TTTGCCCCCGGCGTTTCACCCCGGTCAGCCCCTGGCGAGGTCACCGCCTTTTGTTCTGCC
                    |||||||| || || ||||||||||| |||||||||||||| |||||||| || || |||
Sbjct 1918          TTTGCCCCGGGTGTCTCACCCCGGTCGGCCCCTGGCGAGGTTACCGCCTTCTGCTCCGCC

Query 1980          CTATACAGGTTTAATCGCGAGGCCCAGCGCCTTTCGCTCACCGGTAATTTTTGGTTCCAT
                    ||||| ||||| || || |||||||||||||  || || ||||| || |||||||| |||
Sbjct 1978          CTATATAGGTTCAACCGTGAGGCCCAGCGCCACTCACTGACCGGCAACTTTTGGTTTCAT

Query 2040          CCTGAGGGGCTCCTTGGCCCCTTTGCCCCGTTTTCC-CCCGGGCATGTTTGGGAGTCGGC
                    || |||||||||||||||||||| |  || || |+|-|||||||||||||||||||||||
Sbjct 2038          CCCGAGGGGCTCCTTGGCCCCTTCGTTCCTTTCT-CTCCCGGGCATGTTTGGGAGTCGGC

Query 2099          TAATCCATTCTGTGGAGAGAGCACACTTTACACCCGCACTTGGTCGGAGGTTGATGCTGT
                    ||| || || ||||| ||||||||||| |||||||| || |||||||| |||||||| | 
Sbjct 2097          TAACCCGTTTTGTGGTGAGAGCACACTCTACACCCGTACCTGGTCGGAAGTTGATGCCGC

Query 2159          TTCTAGTCCAGCCCAGCCCGACTTAGGTTTTATATCTGAGCCTTCTATACCTAGTAGGGC
                    |||||  || |||||||||||| ||||  ||  |||||||||| | ||||| ||||||||
Sbjct 2157          TTCTAACCCGGCCCAGCCCGACCTAGGCCTTGCATCTGAGCCTCCCATACCCAGTAGGGC

Query 2219          CGCCACACTTACCCCGGCGGCCCCTCTACCCCCCCCTGCA-CCGGATCCTTCCCCTACTC
                    |||||| | || |  |||||||||||| ||| ||  || |-| ||  ||  ||||  |+|
Sbjct 2217          CGCCACGCCTATCTTGGCGGCCCCTCTGCCCTCCATTGTACCGGGCCCCACCCCCCCC-C

Query 2278          CCTCTGCTCCGGCGCGTGGTGAGCCGGCTC-CTGGCGCTACCGCCCGGGCCCCGGCCATA
                    |||| || | || || | ||||||||||+|-|||| || | |||| |||| | |||||||
Sbjct 2276          CCTCCGCCCTGGTGCCTAGTGAGCCGGC-CTCTGGTGCCAGCGCCGGGGCTCTGGCCATA

Query 2337          ACCCACCAGGCGGCCCGGCATCGCCGCCTGCTCTTTACCTACCCGGATGGCTCTAAGGTA
                    ||||||||| ||| ||| || |||||  |||| || |||||||||||||| || ||||| 
Sbjct 2335          ACCCACCAGACGGTCCGACACCGCCGTTTGCTTTTCACCTACCCGGATGGTTCCAAGGTG

Query 2397          TTCGCCGGCTCGCTGTTTGAGTCGACATGTACCTGGCTCGTTAACGCGTCTAATGTTGAC
                    || |||||||||||||| |||||  | ||||| ||||| |||||||||||||||||||||
Sbjct 2395          TTTGCCGGCTCGCTGTTCGAGTCAGCGTGTACGTGGCTTGTTAACGCGTCTAATGTTGAC

Query 2457          CACCGCCCTGGCGGTGGGCTCTGTCATGCATTTTACCAAAGGTACCCCGCATCCTTTGAT
                    ||||||||||| || |||||||| |||||||| ||||||||||| ||||| |||||||| 
Sbjct 2455          CACCGCCCTGGTGGCGGGCTCTGCCATGCATTCTACCAAAGGTATCCCGCTTCCTTTGAC

Query 2517          GCTGCCTCTTTTGTGATGCGCGACGGCGCGGCCGCCTATACATTAACCCCCCGGCCAATA
                    ||||||||||||||||||||||| ||||||||||| || |||||||| |||||||| |||
Sbjct 2515          GCTGCCTCTTTTGTGATGCGCGATGGCGCGGCCGCGTACACATTAACTCCCCGGCCGATA

Query 2577          ATTCACGCCGTCGCTCCTGATTATAGGTTGGAACATAACCCAAAGATGCTTGAGGCTGCC
                    ||||| |||||||| ||||| ||||||||||||||||||||||||| ||| ||||| || 
Sbjct 2575          ATTCATGCCGTCGCCCCTGACTATAGGTTGGAACATAACCCAAAGAGGCTCGAGGCCGCT

Query 2637          TACCGGGAGACTTGCTCCCGCCTCGGTACCGCTGCATACCCACTCCTCGGGACCGGCATA
                    ||||||||||| ||||| ||||| ||||||||||||||||| ||||||||||| ||||||
Sbjct 2635          TACCGGGAGACCTGCTCTCGCCTTGGTACCGCTGCATACCCGCTCCTCGGGACTGGCATA

Query 2697          TACCAGGTGCCGATCGGTCCCAGTTTTGACGCCTGGGAGCGGAATCACCGCCCCGGGGAT
                    || ||||| || ||||| || ||||||||||||||||||||||| |||||||| ||||| 
Sbjct 2695          TATCAGGTACCAATCGGCCCGAGTTTTGACGCCTGGGAGCGGAACCACCGCCCTGGGGAC

Query 2757          GAGTTGTACCTTCCTGAGCTTGCTGCCAGATGGTTCGAGGCCAATAGGCCGACCTGCCCA
                    |||||||| |||||||||||||| |||| ||||||||||||||||| ||| ||| |||| 
Sbjct 2755          GAGTTGTATCTTCCTGAGCTTGCCGCCAAATGGTTCGAGGCCAATAAGCCTACCCGCCCG

Query 2817          ACTCTCACTATAACTGAGGATGTTGCACGGACAGCAAATCTGGCTATCGAACTTGACTCA
                    ||||| ||||||||||||||||| |||||||| |||||  |||| |||||||||||||| 
Sbjct 2815          ACTCTTACTATAACTGAGGATGTCGCACGGACGGCAAACTTGGCCATCGAACTTGACTCG

Query 2877          GCCACAGACGTCGGCCGGGCCTGTGCCGGCTGTCGAGTCACCCCCGGCGTTGTGCAGTAC
                    ||||||||||||||||||||||| |||||||| ||||||||||||||  |||||||||| 
Sbjct 2875          GCCACAGACGTCGGCCGGGCCTGCGCCGGCTGCCGAGTCACCCCCGGTATTGTGCAGTAT

Query 2937          CAGTTTACCGCAGGTGTGCCTGGATCCGGCAAGTCCCGCTCTATTACCCAAGCCGACGTG
                    |||||||||||||||||||| || || || |||||||| ||| ||| |||  | ||||||
Sbjct 2935          CAGTTTACCGCAGGTGTGCCCGGGTCTGGAAAGTCCCGTTCTGTTATCCAGACTGACGTG

Query 2997          GACGTTGTCGTGGTCCCGACCCGTGAGTTGCGTAATGCCTGGCGCCGCCGCGGCTTCGCT
                    |||||||| ||||| ||||| || ||| ||||||| ||||||||||||||||| || |||
Sbjct 2995          GACGTTGTTGTGGTTCCGACTCGGGAGCTGCGTAACGCCTGGCGCCGCCGCGGTTTTGCT

Query 3057          GCTTTCACCCCGCACACTGCCGCCAGAGTCACCCAGGGGCGCCGGGTTGTCATTGATGAG
                    ||||| |||||||| |||||||| || |||||||||||||| || || ||||| ||||| 
Sbjct 3055          GCTTTTACCCCGCATACTGCCGCTAGGGTCACCCAGGGGCGTCGTGTCGTCATCGATGAA

Query 3117          GCCCCGTCCCTTCCCCCTCACTTGCTGCTGCTCCACATGCAGCGGGCCGCCACCGTCCAC
                    |||||||| || ||||| ||| || |||||||||||||||||||||||||||||||||||
Sbjct 3115          GCCCCGTCTCTCCCCCCGCACCTGTTGCTGCTCCACATGCAGCGGGCCGCCACCGTCCAC

Query 3177          CTTCTTGGTGACCCGAATCAGATCCCAGCCATCGACTTTGAGCACGCCGGGCTCGTTCCC
                    |||||||| |||||||||||||||||||||||||| |||||||||||||||||||| |||
Sbjct 3175          CTTCTTGGCGACCCGAATCAGATCCCAGCCATCGATTTTGAGCACGCCGGGCTCGTCCCC

Query 3237          GCCATCAGGCCCGATTTGGCCCCCACCTCCTGGTGGCATGTGACCCATCGCTGCCCTGCG
                    ||||||||||||||||| ||||| || |||||||||||||| || || ||||| || |||
Sbjct 3235          GCCATCAGGCCCGATTTAGCCCCTACTTCCTGGTGGCATGTCACTCACCGCTGTCCCGCG

Query 3297          GATGTATGTGAGCTGATCCGTGGCGCATACCCTATGATTCAGACCACTAGTCGGGTCCTC
                    ||||| ||||||||||| || || ||||| |||||||| ||| ||||||| |||||||| 
Sbjct 3295          GATGTGTGTGAGCTGATTCGCGGTGCATATCCTATGATCCAGCCCACTAGCCGGGTCCTT

Query 3357          CGGTCGTTGTTCTGGGGTGAGCCTGCTGTTGGGCAGAAACTAGTGTTCACCCAGGCAGCT
                    || |||||||| |||||||||||||| ||||||||||||||||||||||||||||| |||
Sbjct 3355          CGTTCGTTGTTTTGGGGTGAGCCTGCCGTTGGGCAGAAACTAGTGTTCACCCAGGCGGCT

Query 3417          AAGGCCGCCAACCCCGGTTCAGTGACGGTCCATGAGGCACAGGGCGCTACCTACACAGAG
                    ||||| ||||||||||| |||||||||||||| |||||||||||||||||||||||||||
Sbjct 3415          AAGGCTGCCAACCCCGGCTCAGTGACGGTCCACGAGGCACAGGGCGCTACCTACACAGAG

Query 3477          ACTACCATTATTGCCACGGCAGATGCTCGAGGCCTCATTCAGTCGTCCCGAGCTCATGCC
                    || ||||||||||| |||||||| || || ||||| |||||||||||||| |||||||||
Sbjct 3475          ACCACCATTATTGCAACGGCAGACGCCCGTGGCCTTATTCAGTCGTCCCGGGCTCATGCC

Query 3537          ATTGTTGCCTTGACGCGCCACACTGAGAAGTGCGTCATCATTGACGCACCAGGCCTGCTT
                    ||||| ||| ||||||||||||| |||||||||||||||||||||||||||||| |||||
Sbjct 3535          ATTGTCGCCCTGACGCGCCACACAGAGAAGTGCGTCATCATTGACGCACCAGGCTTGCTT

Query 3597          CGCGAGGTGGGCATCTCCGATGCAATCGTTAATAACTTTTTCCTTGCTGGTGGCGAAATT
                    || |||||||||||||| || ||||| || ||||| || ||||| ||||| || ||  ||
Sbjct 3595          CGTGAGGTGGGCATCTCTGACGCAATTGTCAATAATTTCTTCCTCGCTGGCGGTGAGGTT

Query 3657          GGCCACCAGCGCCCATCTGTTATCCCTCGCGGCAATCCTGACGCCAATGTTGACACCTTG
                    || |||||||| || |||||||||||||||||||| || ||||||||||| |||||| ||
Sbjct 3655          GGTCACCAGCGTCCGTCTGTTATCCCTCGCGGCAACCCCGACGCCAATGTCGACACCCTG

Query 3717          GCTGCCTTCCCGCCGTCTTGCCAGATTAGCGCCTTCCATCAGTTGGCTGAGGAGCTTGGC
                    |||||||| || ||||| ||||||||||| || ||||| || ||||| ||||||||||| 
Sbjct 3715          GCTGCCTTTCCACCGTCATGCCAGATTAGTGCTTTCCACCAATTGGCCGAGGAGCTTGGT

Query 3777          CACAGACCTGCCCCTGTCGCGGCTGTTCTACCGCCCTGCCCTGAGCTTGAACAGGGCCTT
                    |||||||| |||||||| |||||||||||||| |||||||||||||| ||||||||||||
Sbjct 3775          CACAGACCCGCCCCTGTTGCGGCTGTTCTACCACCCTGCCCTGAGCTCGAACAGGGCCTT

Query 3837          CTCTACCTGCCCCAAGAACTCACCACCTGTGATAGTGTCGTAACATTTGAATTAACAGAT
                    |||||||||||||| || |||||||||||||||||||| ||||||||||| || ||||||
Sbjct 3835          CTCTACCTGCCCCAGGAGCTCACCACCTGTGATAGTGTTGTAACATTTGAGTTGACAGAT

Query 3897          ATTGTGCACTGTCGTATGGCCGCCCCGAGCCAGCGCAAGGCCGTGCTGTCCACGCTTGTG
                    |||||||| || || |||||||||||||||||||||||||||||||||||||| ||||||
Sbjct 3895          ATTGTGCATTGCCGCATGGCCGCCCCGAGCCAGCGCAAGGCCGTGCTGTCCACACTTGTG

Query 3957          GGCCATTACGGCCGCCGCACAAAGCTCTACAATGCCTCCCACTCTGATGTTCGCGACTCT
                    || |  ||||| || || |||||||| || ||||||||||| |||||||| |||||||||
Sbjct 3955          GGTCGATACGGTCGGCGTACAAAGCTTTATAATGCCTCCCATTCTGATGTCCGCGACTCT

Query 4017          CTCGCCCGTTTTATCCCGGCCATTGGCCACGTACAGGTTACAACCTGTGAATTGTACGAG
                    ||||||||||| |||||| ||||||||| ||| ||||||||||| |||||  ||||||||
Sbjct 4015          CTCGCCCGTTTCATCCCGACCATTGGCCCCGTGCAGGTTACAACTTGTGAGCTGTACGAG

Query 4077          CTAGTGGAGGCCATGGTCGAGAAGGGCCAGGACGGCTCCGCCGTCCTTGAGCTCGACCTT
                     ||||||| |||||||| |||||||||||||| |||||||||||||||||||||||||||
Sbjct 4075          TTAGTGGAAGCCATGGTTGAGAAGGGCCAGGATGGCTCCGCCGTCCTTGAGCTCGACCTT

Query 4137          TGTAACCGCGACGTGTCCAGGATCACCTTCTTCCAGAAAGATTGTAATAAATTCACCACG
                    || ||||| |||||||||||||| ||||| ||||||||||| |||||||| || ||||| 
Sbjct 4135          TGCAACCGTGACGTGTCCAGGATTACCTTTTTCCAGAAAGACTGTAATAAGTTTACCACC

Query 4197          GGGGAGACCATCGCCCATGGTAAAGTGGGCCAGGGCATTTCGGCCTGGAGTAAGACCTTC
                    ||||||||||| ||||||||||||||||| |||||||| ||||| ||||||||||| |||
Sbjct 4195          GGGGAGACCATTGCCCATGGTAAAGTGGGTCAGGGCATCTCGGCTTGGAGTAAGACTTTC

Query 4257          TGTGCCCTTTTCGGCCCCTGGTTCCGTGCTATTGAGAAGGCTATCCTGGCCCTGCTCCCT
                    |||||||| |||||||||||||||||||||||||||||||| ||||| || |||||||| 
Sbjct 4255          TGTGCCCTCTTCGGCCCCTGGTTCCGTGCTATTGAGAAGGCCATCCTAGCTCTGCTCCCC

Query 4317          CAGGGTGTGTTTTATGGGGATGCCTTTGATGACACCGTCTTCTCGGCGGCTGTGGCCGCA
                    ||||||||||| ||||||||||| |||||||||||||||||||| |||||||||||||| 
Sbjct 4315          CAGGGTGTGTTCTATGGGGATGCTTTTGATGACACCGTCTTCTCTGCGGCTGTGGCCGCT

Query 4377          GCAAGGGCATCCATGGTGTTTGAGAATGACTTTTCTGAGTTTGATTCCACCCAGAATAAT
                    || | ||| ||||||||||||||||||||||| ||||||||||| || || |||||||||
Sbjct 4375          GCGAAGGCTTCCATGGTGTTTGAGAATGACTTCTCTGAGTTTGACTCTACTCAGAATAAT

Query 4437          TTTTCCTTGGGCCTAGAGTGTGCTATTATGGTGGAGTGTGGGATGCCGCAGTGGCTCATC
                    || |||||||| || |||||||||||||||| |||||| || ||||||||||||||||||
Sbjct 4435          TTCTCCTTGGGACTTGAGTGTGCTATTATGGAGGAGTGCGGAATGCCGCAGTGGCTCATC

Query 4497          CGCTTGTACCACCTTATAAGGTCTGCGTGGATTCTGCAGGCCCCGAAGGAGTCCCTGCGA
                    ||| | |||||||||||||||||||| ||||| |||||||||||||||||||||||||| 
Sbjct 4495          CGCCTTTACCACCTTATAAGGTCTGCATGGATCCTGCAGGCCCCGAAGGAGTCCCTGCGG

Query 4557          GGGTTTTGGAAGAAACACTCCGGTGAGCCCGGCACCCTTCTATGGAATACAGTCTGGAAC
                    ||||| |||||||| |||||||||||||||||||| || ||||||||||| |||||||||
Sbjct 4555          GGGTTCTGGAAGAAGCACTCCGGTGAGCCCGGCACTCTCCTATGGAATACCGTCTGGAAC

Query 4617          ATGGCCGTTATCACCCACTGTTATGATTTCCGCGATCTGCAGGTGGCCGCCTTTAAAGGT
                    ||||| ||||| |||||||||||||| ||||| |||||||| ||||| || |||||||||
Sbjct 4615          ATGGCTGTTATTACCCACTGTTATGACTTCCGGGATCTGCAAGTGGCTGCTTTTAAAGGT

Query 4677          GATGATTCGATAGTGCTTTGCAGTGAGTACCGTCAGAGCCCAGGGGCTGCTGTCCTGATT
                    |||||||| ||||||||||||||||||||||||||||| ||||| || || ||||| |||
Sbjct 4675          GATGATTCAATAGTGCTTTGCAGTGAGTACCGTCAGAGTCCAGGAGCCGCAGTCCTAATT

Query 4737          GCTGGCTGTGGCCTAAAGTTGAAGGTGGATTTCCGTCCGATTGGTTTGTATGCAGGTGTT
                    |||||||| ||||| |||||||||||||||||||| |||||||| || ||||||||||||
Sbjct 4735          GCTGGCTGCGGCCTGAAGTTGAAGGTGGATTTCCGCCCGATTGGCTTATATGCAGGTGTT

Query 4797          GTGGTGGCCCCCGGCCTTGGCGCGCTTCCTGACGTCGTGCGCTTCGCCGGCCGGCTTACT
                    |||||||||||||||||||| || || |||||||| ||||| || ||||||||||| |||
Sbjct 4795          GTGGTGGCCCCCGGCCTTGGTGCACTCCCTGACGTTGTGCGTTTTGCCGGCCGGCTCACT

Query 4857          GAGAAGAATTGGGGCCCTGGCCCCGAGCGGGCGAAGCAGCTCCGCCTCGCTGTGAGTGAT
                    ||||||||||||||||| ||||| ||||| ||| |||||||||||||||||||| |||||
Sbjct 4855          GAGAAGAATTGGGGCCCCGGCCCTGAGCGAGCGGAGCAGCTCCGCCTCGCTGTGTGTGAT

Query 4917          TTTCTCCGCAAGCTCACGAATGTAGCTCAGATGTGTGTGGATGTTGTCTCTCGTGTTTAT
                    || || ||||||||||||||||| ||||||||||||||||||||||  ||||||||||||
Sbjct 4915          TTCCTTCGCAAGCTCACGAATGTGGCTCAGATGTGTGTGGATGTTGCTTCTCGTGTTTAT

Query 4977          GGGGTTTCCCCTGGACTCGTTCATAACCTGATTGGCATGCTACAGGCTGTTGCTGACGGC
                    ||||| ||||| || || ||||||||||||||||| ||||||||||||||||| ||||||
Sbjct 4975          GGGGTCTCCCCAGGGCTAGTTCATAACCTGATTGGTATGCTACAGGCTGTTGCCGACGGC

Query 5037          AAGGCTCATTTCACTGAGTCAGTGAAGCCAGTGCTCGACCTGACAAATTCAATCCTGTGT
                    ||||| |||||||||||||| || ||||||||||| |||||||| ||||||||| |||||
Sbjct 5035          AAGGCCCATTTCACTGAGTCGGTAAAGCCAGTGCTTGACCTGACGAATTCAATCTTGTGT

Query 5097          CGGGTGGAATGAATAACATGTCTTCTGCTGCGCCCATGGGTTCGCGACCATGCGCCCTCG
                    |||||||||||||||||||||||| |||||||||||||||||||||||||||||||||||
Sbjct 5095          CGGGTGGAATGAATAACATGTCTTTTGCTGCGCCCATGGGTTCGCGACCATGCGCCCTCG

Query 5157          GCCTATTTTGCTGTTGCTCCTCATGTTTCTGCCTATGCTGCCCGCGCCACCGCCCGGTCA
                    |||||||||| || || |||||||||||||||||||| |||||||||||||| |||||||
Sbjct 5155          GCCTATTTTGTTGCTGTTCCTCATGTTTCTGCCTATGTTGCCCGCGCCACCGTCCGGTCA

Query 5217          GCCGTCTGGCCGCCGCCGTGGGCGGCGCAGCGGCGGTTCCGGCGGTGGTTTCTGGGGTGA
                    ||||||||||||||| ||||||||||||||||||||||||||||||||||||||||||||
Sbjct 5215          GCCGTCTGGCCGCCGTCGTGGGCGGCGCAGCGGCGGTTCCGGCGGTGGTTTCTGGGGTGA

Query 5277          CCGGGCTGATTCTCAGCCCTTCGCAATCCCCTATATTCATCCAACCAACCCCTTCGCCCC
                    ||||| ||||||||||||||||||||||||||||||||||||||||||||||||||||||
Sbjct 5275          CCGGGTTGATTCTCAGCCCTTCGCAATCCCCTATATTCATCCAACCAACCCCTTCGCCCC

Query 5337          CGATGTCACCGCTGCGGCCGGGGCTGGACCTCGTGTTCGCCAACCCGCCCGACCACTCGG
                    ||||||||||||||||||||||||||||||||||||||||||||||||||||||||||||
Sbjct 5335          CGATGTCACCGCTGCGGCCGGGGCTGGACCTCGTGTTCGCCAACCCGCCCGACCACTCGG

Query 5397          CTCCGCTTGGCGTGACCAGGCCCAGCGCCCCGCCGCTGCCTCACGTCGTAGACCTACCAC
                    ||||||||||||||||||||||||||||||||||||||||||||||||||||||||||||
Sbjct 5395          CTCCGCTTGGCGTGACCAGGCCCAGCGCCCCGCCGCTGCCTCACGTCGTAGACCTACCAC

Query 5457          AGCTGGGGCCGCGCCGCTAACCGCGGTCGCTCCGGCCCATGACACCCCGCCAGTGCCTGA
                    |||||||||||||||||| || ||||| |||||||||||||| |||||||| ||||| ||
Sbjct 5455          AGCTGGGGCCGCGCCGCTGACTGCGGTTGCTCCGGCCCATGATACCCCGCCTGTGCCCGA

Query 5517          TGTTGACTCCCGCGGCGCCATCCTGCGCCGGCAGTATAACCTATCAACATCTCCCCTTAC
                    |||||| || |||||||| ||| |||||||||||||||| || |||||||| || |||||
Sbjct 5515          TGTTGATTCTCGCGGCGCTATCTTGCGCCGGCAGTATAATCTTTCAACATCCCCTCTTAC

Query 5577          CTCTTCCGTGGCCACCGGTACAAACTTGGTTCTTTACGCCGCTCCTCTTAGCCCGCTTCT
                    ||| ||||||||||| || || || ||||| ||||| || || ||||||||||||||| |
Sbjct 5575          CTCCTCCGTGGCCACTGGCACCAATTTGGTCCTTTATGCTGCCCCTCTTAGCCCGCTTTT

Query 5637          ACCCCTCCAGGACGGCACCAATACTCATATAATGGCTACAGAAGCTTCTAATTATGCCCA
                     ||||| ||||||||||||||||||||||||||||| || || ||||| |||||||||||
Sbjct 5635          GCCCCTTCAGGACGGCACCAATACTCATATAATGGCCACGGAGGCTTCCAATTATGCCCA

Query 5697          GTACCGGGTTGTTCGTGCTACAATTCGCTACCGCCCGCTGGTCCCCAACGCTGTTGGTGG
                    |||||| ||||  || || ||||| ||||||||||| ||||| ||||| |||||||||||
Sbjct 5695          GTACCGAGTTGCCCGCGCCACAATCCGCTACCGCCCTCTGGTTCCCAATGCTGTTGGTGG

Query 5757          CTACGCCATCTCCATCTCGTTCTGGCCACAGACCACCACCACCCCGACGTCCGTTGACAT
                    ||| || ||||| || ||||||||||| |||||||| ||||||||||||||||| |||||
Sbjct 5755          CTATGCTATCTCTATATCGTTCTGGCCGCAGACCACTACCACCCCGACGTCCGTCGACAT

Query 5817          GAATTCAATAACCTCGACTGATGTTCGTATTTTAGTCCAGCCCGGCATAGCCTCCGAGCA
                    |||||| ||||||||||| |||||||||||| | ||||||||||| || ||||| |||| 
Sbjct 5815          GAATTCTATAACCTCGACGGATGTTCGTATTCTCGTCCAGCCCGGTATTGCCTCAGAGCT

Query 5877          TGTTATCCCAAGTGAGCGCCTACACTATCGTAACCAAGGTTGGCGCTCTGTTGAGACCTC
                    ||| || |||||||| ||||| || ||||| ||||| ||||||||||||||||| |||||
Sbjct 5875          TGTGATTCCAAGTGAACGCCTGCATTATCGCAACCAGGGTTGGCGCTCTGTTGAAACCTC

Query 5937          CGGGGTGGCGGAGGAGGAGGCCACCTCTGGTCTTGTTATGCTTTGCATACATGGCTCACT
                    |||||||||||||||||||||||||||||| ||||| |||||||| ||||||||||||| 
Sbjct 5935          CGGGGTGGCGGAGGAGGAGGCCACCTCTGGCCTTGTCATGCTTTGTATACATGGCTCACC

Query 5997          CGTAAACTCTTATACTAATACACCTTATACCGGTGCCCTCGGGCTGTTGGACTTTGCCCT
                     || |||||||||||||| |||||||| || |||||||||||| ||||||| ||||| ||
Sbjct 5995          TGTGAACTCTTATACTAACACACCTTACACTGGTGCCCTCGGGTTGTTGGATTTTGCTCT

Query 6057          CGAACTTGAGTTCCGCAACCTCACCCCCGGTAATACCAACACGCGGGTCTCCCGTTACTC
                    ||| ||||||||||||||||||||||| ||||| ||||| || ||||| ||||| |||||
Sbjct 6055          CGAGCTTGAGTTCCGCAACCTCACCCCTGGTAACACCAATACACGGGTTTCCCGCTACTC

Query 6117          CAGCACTGCCCGTCACCGCCTTCGTCGCGGTGCAGATGGGACTGCCGAGCTCACCACCAC
                     ||||| ||||| ||||| ||||| || || ||||| |||||||||||||||||||||||
Sbjct 6115          TAGCACCGCCCGCCACCGTCTTCGCCGTGGCGCAGACGGGACTGCCGAGCTCACCACCAC

Query 6177          GGCTGCTACCCGCTTCATGAAGGACCTCTATTTTACTAGTACTAATGGTGTCGGTGAGAT
                    |||||| || ||||| |||||||| ||||||||| |||| ||||||||||| || |||||
Sbjct 6175          GGCTGCGACTCGCTTTATGAAGGATCTCTATTTTTCTAGCACTAATGGTGTTGGCGAGAT

Query 6237          CGGCCGCGGGATAGCGCTTACCCTGTTTAACCTTGCTGACACCCTGCTTGGCGGTCTACC
                    ||||||||||||||| |||||||||||||| ||||||||||||||||||||||| |||||
Sbjct 6235          CGGCCGCGGGATAGCCCTTACCCTGTTTAATCTTGCTGACACCCTGCTTGGCGGCCTACC

Query 6297          GACAGAATTGATTTCGTCGGCTGGTGGCCAGCTGTTCTACTCTCGCCCCGTCGTCTCAGC
                    |||||||||||||||||||||||||||||| ||||| ||||||||||| |||||||||||
Sbjct 6295          GACAGAATTGATTTCGTCGGCTGGTGGCCAACTGTTTTACTCTCGCCCGGTCGTCTCAGC

Query 6357          CAATGGCGAGCCGACTGTTAAGCTGTATACATCTGTAGAGAATGCTCAGCAGGATAAGGG
                    |||||||||||||||||| |||||||||||||||||||||||||||||||||||||||||
Sbjct 6355          CAATGGCGAGCCGACTGTCAAGCTGTATACATCTGTAGAGAATGCTCAGCAGGATAAGGG

Query 6417          TATTGCAATCCCGCATGACATCGACCTCGGGGAATCTCGTGTAGTTATTCAGGATTATGA
                    |||||||||||| || ||||||||||| ||||||||||||||||| || |||||||||||
Sbjct 6415          TATTGCAATCCCTCACGACATCGACCTTGGGGAATCTCGTGTAGTCATCCAGGATTATGA

Query 6477          TAACCAACATGAGCAGGACCGACCGACACCTTCCCCAGCCCCATCGCGCCCCTTTTCTGT
                     || || |||||||||||||| |||||||||||||||||||| || ||||| ||||||||
Sbjct 6475          CAATCAGCATGAGCAGGACCGTCCGACACCTTCCCCAGCCCCGTCTCGCCCTTTTTCTGT

Query 6537          CCTCCGAGCTAATGATGTGCTTTGGCTTTCTCTCACCGCTGCCGAGTATGACCAGTCCAC
                     ||||| || ||||||||||||||||| |||||||| ||||| |||||||| ||||||||
Sbjct 6535          TCTCCGGGCCAATGATGTGCTTTGGCTCTCTCTCACTGCTGCTGAGTATGATCAGTCCAC

Query 6597          TTACGGCTCTTCGACCGGCCCAGTCTATGTCTCTGACTCTGTGACCTTGGTTAATGTAGC
                     || |||||||| || ||||||||||||||||| ||||||||||||||||| ||||| ||
Sbjct 6595          CTATGGCTCTTCTACTGGCCCAGTCTATGTCTCCGACTCTGTGACCTTGGTCAATGTTGC

Query 6657          GACCGGCGCGCAGGCCGTTGCCCGGTCGCTCGACTGGACCAAGGTCACACTTGATGGTCG
                    ||||||||||||||||||||| |||||||| |||||||| ||||||||||||||||| ||
Sbjct 6655          GACCGGCGCGCAGGCCGTTGCTCGGTCGCTTGACTGGACTAAGGTCACACTTGATGGCCG

Query 6717          CCCCCTTTCCACCACCCAGCAGTATTCAAAGACCTTCTTTGTCCTGCCGCTCCGCGGTAA
                    ||| ||||| || | |||||||||||| ||||| ||||||||||||||||| || |||||
Sbjct 6715          CCCTCTTTCTACTATCCAGCAGTATTCGAAGACTTTCTTTGTCCTGCCGCTTCGTGGTAA

Query 6777          GCTCTCCTTTTGGGAGGCAGGTACTACTAAAGCCGGGTACCCTTATAATTATAACACCAC
                     || ||||| |||||||||||||| |||||||||||||||||||| |||||||| || ||
Sbjct 6775          ACTTTCCTTCTGGGAGGCAGGTACCACTAAAGCCGGGTACCCTTACAATTATAATACTAC

Query 6837          TGCTAGTGACCAACTGCTCGTTGAGAATGCCGCTGGGCATCGGGTTGCTATTTCCACTTA
                    ||||||||||||||||||||||||||||||||| ||||| ||||| ||||||||||| ||
Sbjct 6835          TGCTAGTGACCAACTGCTCGTTGAGAATGCCGCCGGGCACCGGGTGGCTATTTCCACCTA

Query 6897          CACCACTAGCCTGGGTGCTGGCCCCGTCTCTATTTCCGCGGTTGCTGTTTTAGCCCCCCA
                    |||||||||| ||||||||||||| ||||| ||||| ||||| |||||  | ||||||||
Sbjct 6895          CACCACTAGCTTGGGTGCTGGCCCTGTCTCCATTTCTGCGGTGGCTGTCCTGGCCCCCCA

Query 6957          CTCTGCGCTAGCATTGCTTGAGGATACCATGGACTACCCTGCCCGCGCCCATACTTTCGA
                    ||||||| ||||| |||||||||||||| |||| |||||||| |||||||||||||| ||
Sbjct 6955          CTCTGCGTTAGCACTGCTTGAGGATACCCTGGATTACCCTGCTCGCGCCCATACTTTTGA

Query 7017          TGACTTCTGCCCGGAGTGCCGCCCCCTTGGCCTCCAGGGCTGTGCTTTTCAGTCTACTGT
                    ||| |||||||| |||||||||||||| |||||||||||||| || |||||||| |||||
Sbjct 7015          TGATTTCTGCCCAGAGTGCCGCCCCCTCGGCCTCCAGGGCTGCGCCTTTCAGTCCACTGT

Query 7077          CGCTGAGCTTCAGCGCCTTAAGATGAAGGTGGGTAAAACTCGGGAGTTATAGTTTATTTG
                    ||||||||| ||||| ||||||||||||||||||||||||||||||||||||||||||||
Sbjct 7075          CGCTGAGCTCCAGCGGCTTAAGATGAAGGTGGGTAAAACTCGGGAGTTATAGTTTATTTG

Query 7137          CTTGTGCCCCCCTTCTTTCTGTTGCTTATTTCTCATTTCTGCGTTCCGCGCTCCCTGAAA
                    ||||||||| |||||||||||||||||||||||| |||||||||| ||||||||||||||
Sbjct 7135          CTTGTGCCCTCCTTCTTTCTGTTGCTTATTTCTCTTTTCTGCGTTTCGCGCTCCCTGAAA

Query 7197          AAA
                    |||
Sbjct 7195          AAA
