# Supplementary material for: Pairwise Heuristic Sequence Alignment Algorithm Based on Deep Reinforcement Learning
Source: IEEE Open J Eng Med Biol. 2021 Jan 29;2:36–43. doi: 10.1109/OJEMB.2021.3055424 (PMC8901008; doi:10.1109/OJEMB.2021.3055424)
Supplement: Three supplementary materials are attached to the submitted manuscript. First, we offer the detailed process of the DQNalign in Supplementary material S1. Then, the additional figures and tables are listed in the Supplementary material S2. Finally, the alignment results of the DQNalign are attached  [file ojemb-3055424-mm.zip › OJEMB-3055424-MM/10022021082020_DQNalignOJEMB20210126SupplementaryS3/Supplementary S3/HEV_DDDQN/result20200712173946_10_14.txt]

DQNalign Project v1.0
Pairwise alignment algorithm with deep reinforcement learning based heuristic alignment agent
Sequence 1 : HEV_10, length : 7200
Sequence 2 : HEV_14, length : 7170

Alignment results:
Exact matches: 6426
Gaps: 19

Query 41            GTTTATTAAGGCTCCTGGCATCACTACTGCTATTGAGCAGGCTGCTCTAGCAGCGGCCAA
                    ||| ||||||||||||||||||||||||||||||||||||||||||||||||||||||||
Sbjct 0             GTTCATTAAGGCTCCTGGCATCACTACTGCTATTGAGCAGGCTGCTCTAGCAGCGGCCAA

Query 101           CTCTGCCCTTGCGAATGCTGTGGTAGTTAGGCCTTTTCTCTCTCACCAGCAGATTGAGAT
                     |||||| | ||||||||||||||||||||||||||||||||||||||||||||||||||
Sbjct 60            TTCTGCCTTGGCGAATGCTGTGGTAGTTAGGCCTTTTCTCTCTCACCAGCAGATTGAGAT

Query 161           CCTTATTAACCTAATGCAACCTCGCCAGCTTGTTTTCCGCCCCGAGGTTTTCTGGAACCA
                     || ||||||||||||||||||||||||||||||||||| ||||||||||||||||| ||
Sbjct 120           TCTCATTAACCTAATGCAACCTCGCCAGCTTGTTTTCCGTCCCGAGGTTTTCTGGAATCA

Query 221           TCCCATCCAGCGTGTTATCCATAATGAGCTGGAGCTTTACTGTCGCGCCCGTTCCGGCCG
                     || |||||||| ||||| ||||| |||||||||||||| || |||||||| ||||||||
Sbjct 180           CCCTATCCAGCGCGTTATTCATAACGAGCTGGAGCTTTATTGCCGCGCCCGCTCCGGCCG

Query 281           CTGCCTTGAAATTGGTGCCCACCCCCGCTCAATAAATGATAACCCTAATGTGGTCCACCG
                     |||||||| ||||| || || |||||||||||||||||||| |||||||||||||||||
Sbjct 240           TTGCCTTGAGATTGGCGCTCATCCCCGCTCAATAAATGATAATCCTAATGTGGTCCACCG

Query 341           CTGCTTCCTCCGCCCTGCCGGGCGTGATGTTCAGCGTTGGTATACTGCCCCTACCCGCGG
                    |||||| |||||||||| |||||||||||||||||||||||||||||| |||||||||||
Sbjct 300           CTGCTTTCTCCGCCCTGTCGGGCGTGATGTTCAGCGTTGGTATACTGCTCCTACCCGCGG

Query 401           GCCGGCTGCTAATTGCCGGCGTTCCGCACTGCGCGGGCTCCCCGCTGCTGACCGCACTTA
                    |||||||||||| |||||||||||||||||||||||||| ||||||||||||||||| ||
Sbjct 360           GCCGGCTGCTAACTGCCGGCGTTCCGCACTGCGCGGGCTTCCCGCTGCTGACCGCACCTA

Query 461           CTGCTTCGACGGGTTTTCTGGCTGTAACTTTCCCGCCGAGACTGGCGTCGCCCTCTATTC
                    |||| | || ||||||||||||||||  || || |||||||| ||| | |||||||| ||
Sbjct 420           CTGCCTTGATGGGTTTTCTGGCTGTAGTTTCCCAGCCGAGACGGGCATTGCCCTCTACTC

Query 521           TCTCCATGATATGTCACCATCTGATGTCGCCGAGGCTATGTTCCGCCATGGTATGACGCG
                     ||||| |||||||||||||| |||||||| ||||| |||||||||||||| ||||||||
Sbjct 480           CCTCCACGATATGTCACCATCCGATGTCGCAGAGGCCATGTTCCGCCATGGCATGACGCG

Query 581           GCTTTACGCTGCCCTCCACCTCCCGCCTGAGGTCCTGTTGCCCCCTGGCACATACCGCAC
                    |||||| ||||||||||| ||||| ||||| |||||||||||||||||||||||||| ||
Sbjct 540           GCTTTATGCTGCCCTCCATCTCCCACCTGAAGTCCTGTTGCCCCCTGGCACATACCGTAC

Query 641           CGCGTCGTACTTGCTGATCCATGACGGCAGGCGCGTTGTGGTGACGTATGAGGGTGACAC
                    |||||||||| | || || ||||| |||||||| ||||||||||||||||||||||| ||
Sbjct 600           CGCGTCGTACCTTCTAATTCATGATGGCAGGCGTGTTGTGGTGACGTATGAGGGTGATAC

Query 701           TAGTGCTGGTTATAACCACGATGTTTCCAACCTGCGCTCCTGGATTAGAACCACTAAGGT
                     |||||||| |||||||| |||||||| ||||| || |||||||| ||||| || |||||
Sbjct 660           CAGTGCTGGCTATAACCATGATGTTTCTAACCTACGTTCCTGGATCAGAACTACCAAGGT

Query 761           TACCGGAGACCATCCTCTCGTCATTGAGCGGGTTAGGGCCATTGGCTGCCACTTTGTCCT
                     |||||  |||| || ||||| || |||||||||||||||||||||||||||||||| ||
Sbjct 720           CACCGGGAACCACCCCCTCGTTATCGAGCGGGTTAGGGCCATTGGCTGCCACTTTGTTCT

Query 821           CTTACTCACGGCAGCCCCGGAGCCATCACCTACGCCCTATGTTCCTTACCCCCGGTCTAC
                    ||| |||||||| |||||||||||||| |||| ||| |||||||||||||||||||||||
Sbjct 780           CTTGCTCACGGCCGCCCCGGAGCCATCTCCTATGCCTTATGTTCCTTACCCCCGGTCTAC

Query 881           CGAGGTCTATGTCCGATCG-TCTTCGGCCCGGGTGGTACCCCCTCCCTATTTCCAACCTC
                    |||||||||||| || || -|||||||||||||||||||||||||| | |||||||||||
Sbjct 840           CGAGGTCTATGTTCGGTCAATCTTCGGCCCGGGTGGTACCCCCTCCTTGTTTCCAACCTC

Query 940           ATGCTCCACTAAGTCGACCCTTCCATGCTGTCCCTGCCCATATCTGGGACCGTCTCATGT
                    |||||| |||||||| |+| ||||||||||| |||| |||||||||||| ||||||||||
Sbjct 900           ATGCTCTACTAAGTCAA-CTTTCCATGCTGTTCCTGTCCATATCTGGGATCGTCTCATGT

Query 1000          TGTTCGGGGCCACCCTAGATGACCAAGCCTTTTGCTGCTCCCGCCTAATGACTTACCTCC
                    |||||||||||||||| || || || || |||||||||||||| || ||||| || ||||
Sbjct 959           TGTTCGGGGCCACCCTGGACGATCAGGCTTTTTGCTGCTCCCGTCTTATGACCTATCTCC

Query 1060          GTGGCATTAGCTACAAGGTTACTGTGGGCACCCTTGTTGCCAATGAAGGCTGGAACGCCT
                    | ||||||||||||||||||||||| || |||||||| |||||||| || ||||||||||
Sbjct 1019          GCGGCATTAGCTACAAGGTTACTGTCGGTACCCTTGTGGCCAATGAGGGTTGGAACGCCT

Query 1120          CTGAGGTCGCTCTTACAGCTGTCATCACTGCCGCCTACCTTACCATCTGCCACCAGCGGT
                    | |||| ||| || |||||||| || |||||||| || || ||||| || || ||||| |
Sbjct 1079          CCGAGGACGCCCTCACAGCTGTTATTACTGCCGCTTATCTAACCATATGTCATCAGCGCT

Query 1180          ACCTCCGCACTCAGGCTATATCTAAGGGGATGCGCCGTCTGGAGCGGGAGCATGCTCAGA
                    | |||||||| ||||||||||||||||||||||||||||||||||||||||| || ||||
Sbjct 1139          ATCTCCGCACCCAGGCTATATCTAAGGGGATGCGCCGTCTGGAGCGGGAGCACGCCCAGA

Query 1240          AGTTTATAACACGCCTCTACAGTTGGCTCTTTGAGAAGTCCGGCCGTGATTATATCCCCG
                    |||| || |||||||| ||||||||||||||||||||||| ||||||||||| ||||| |
Sbjct 1199          AGTTCATTACACGCCTTTACAGTTGGCTCTTTGAGAAGTCTGGCCGTGATTACATCCCTG

Query 1300          GCCGTCAGTTGGAGTTCTACGCTCAGTGTAGGCGCTGGCTCTCGGCCGGCTTTCATCTTG
                    |||||||| ||||||| ||||| |||||||||||||||||||| || ||||| || ||||
Sbjct 1259          GCCGTCAGCTGGAGTTTTACGCCCAGTGTAGGCGCTGGCTCTCCGCTGGCTTCCACCTTG

Query 1360          ACCCACGGGTGTTGGTTTTTGATGAGTCGGCCCCCTGCCACTGTAGGACTGCGATTCGTA
                    |||||||||||||||||||||| ||||||||||||||||||||||||||   ||| ||||
Sbjct 1319          ACCCACGGGTGTTGGTTTTTGACGAGTCGGCCCCCTGCCACTGTAGGACCATGATCCGTA

Query 1420          AGGCGGTCTCAAAGTTTTGCTGTTTTATGAAGTGGCTGGGCCAGGAGTGCACCTGTTTCC
                     |||||||||||||||||||||||||||||||||||| ||||| ||||| ||||| ||||
Sbjct 1379          GGGCGGTCTCAAAGTTTTGCTGTTTTATGAAGTGGCTTGGCCAAGAGTGTACCTGCTTCC

Query 1480          TACAACCTGCAGAAGGCGCCGTCGGCGACCAGGGCCATGACAACGAGGCCTATGAGGGGT
                    |||| ||||||||||| |  || || |||||||||||||| ||||| |||||||||||||
Sbjct 1439          TACAGCCTGCAGAAGGGGGTGTTGGTGACCAGGGCCATGATAACGAAGCCTATGAGGGGT

Query 1540          CTGATGTCGACCCCGCTGAATCCGCTATTAGTGACATATCTGGGTCCTACGTCGTCCCTG
                    | ||||| || || ||||| || || | | |||||||||| |||||||| || || ||||
Sbjct 1499          CCGATGTTGATCCTGCTGAGTCTGCCACTTGTGACATATCCGGGTCCTATGTGGTACCTG

Query 1600          GCACTGCCCTCCAACCGCTTTACCAAGCCCTTGACCTCCCCGCTGAGATTGTGGCTCGTG
                    |  ||||||| |||||||| |||||||| ||||| || ||||| || |||||||| ||||
Sbjct 1559          GTGCTGCCCTTCAACCGCTCTACCAAGCTCTTGATCTTCCCGCCGACATTGTGGCCCGTG

Query 1660          CAGGCCGGCTGACCGCCACAGTAAAGGTCTCCCAGGTCGACGGGCGGATCGATTGTGAGA
                    |||||||||||||||||||||||||||| ||||||| ||| ||||||||||| |||||||
Sbjct 1619          CAGGCCGGCTGACCGCCACAGTAAAGGTTTCCCAGGCCGAGGGGCGGATCGACTGTGAGA

Query 1720          CCCTTCTCGGTAATAAAACCTTCCGCACGTCGTTTGTTGACGGGGCGGTTTTAGAGACTA
                    ||||  | ||||||||||| |||||||||||||| || ||||||||||| |||||||| |
Sbjct 1679          CCCTCATTGGTAATAAAACTTTCCGCACGTCGTTCGTCGACGGGGCGGTCTTAGAGACCA

Query 1780          ATGGCCCAGAGCGCCACAATCTCTCTTTTGATGCCAGTCAGAGCACTATGGCCGCCGGCC
                    | ||||||||||||||||||||||||||||| | ||||||||| || ||||||||||| |
Sbjct 1739          ACGGCCCAGAGCGCCACAATCTCTCTTTTGACGTCAGTCAGAGTACCATGGCCGCCGGTC

Query 1840          CTTTCAGTCTCACCTATGCCGCCTCTGCTGCTGGGCTGGAGGTGCGCTATGTCGCTGCCG
                    |||| ||||| ||||| |||||||||||||||||| |||||||||||||||| |||||||
Sbjct 1799          CTTTTAGTCTTACCTACGCCGCCTCTGCTGCTGGGTTGGAGGTGCGCTATGTTGCTGCCG

Query 1900          GGCTTGACCACCGGGCGGTTTTTGCCCCCGGCGTTTCACCCCGGTCAGCCCCTGGCGAGG
                    ||||||||||||||||||||||||||||||||||||| |||||||| || || || ||||
Sbjct 1859          GGCTTGACCACCGGGCGGTTTTTGCCCCCGGCGTTTCGCCCCGGTCGGCTCCCGGTGAGG

Query 1960          TCACCGCCTTTTGTTCTGCCCTATACAGGTTTAATCGCGAGGCCCAGCGCCTTTCGCTCA
                    |||||||||| || || |||||||||||||| ||||| ||||||||||||| |||  | |
Sbjct 1919          TCACCGCCTTCTGCTCCGCCCTATACAGGTTCAATCGTGAGGCCCAGCGCCATTCATTGA

Query 2020          CCGGTAATTTTTGGTTCCATCCTGAGGGGCTCCTTGGCCCCTTTGCCCCGTTTTCCCCCG
                    |||| || || |||||||| ||||| |||||||||||||||||||||||||| || ||||
Sbjct 1979          CCGGCAACTTCTGGTTCCACCCTGAAGGGCTCCTTGGCCCCTTTGCCCCGTTCTCGCCCG

Query 2080          GGCATGTTTGGGAGTCGGCTAATCCATTCTGTGGAGAGAGCACACTTTACACCCGCACTT
                    ||||||| ||||||||||| || || || ||||| ||||||||||| |||||||| ||||
Sbjct 2039          GGCATGTCTGGGAGTCGGCCAACCCGTTTTGTGGTGAGAGCACACTCTACACCCGTACTT

Query 2140          GGTCGGAGGTTGATGCTGTTTCTAGTCCAGCCCAGCCCGACTTAGGTTTTATATCTGAGC
                    ||||||| ||||||||||| ||  | || |||||||||||||||||   | ||||||| |
Sbjct 2099          GGTCGGAAGTTGATGCTGTCTCCGGCCCGGCCCAGCCCGACTTAGGCCCTGTATCTGAAC

Query 2200          CTTCTATACCTAGTAGGGCCGCCACACTTACCCC-GGCGGC-CCCTCTACCCCCCCCTGC
                    | || ||  |||| |||||||||||||  |+|| -||||||-||||+||||| |   || 
Sbjct 2159          CCTCCATGTCTAGCAGGGCCGCCACACCCA-CCTTGGCGGCTCCCT-TACCCTCTGTTGT

Query 2258          ACCGGATCCTTC-CCCTACTCCCTCTGCT-CCGGCGCGTG--GTGAGCCGGCTCCTGGCG
                    |   |+ || +|-|||++||||  || ||-||   |||| --| |||||||| ||||| |
Sbjct 2217          ATTAG-GCCC-CTCCC--CTCCTCCTTCTGCCCCGGCGTCCAGCGAGCCGGCCCCTGGTG

Query 2314          CTACCGCCCGGGCCCCGGCCATAACCCACCAGGCGGCCCGGCATCGCCGCCTGCTCTTTA
                    ||| |||| || ||||||||||||||||||||  ||||||||||||||||||||| ||||
Sbjct 2273          CTAGCGCCGGGACCCCGGCCATAACCCACCAGATGGCCCGGCATCGCCGCCTGCTTTTTA

Query 2374          CCTACCCGGATGGCTCTAAGGTATTCGCCGGCTCGCTGTTTGAGTCGACATGTACCTGGC
                    |||| || ||||| |||||||| |||||||||||| |||| |||||| | ||||| ||||
Sbjct 2333          CCTATCCAGATGGTTCTAAGGTGTTCGCCGGCTCGTTGTTCGAGTCGGCGTGTACGTGGC

Query 2434          TCGTTAACGCGTCTAATGTTGACCACCGCCCTGGCGGTGGGCTCTGTCATGCATTTTACC
                    | ||||| ||||||||||||||||| ||||||||||||||||| || |||||||| ||||
Sbjct 2393          TTGTTAATGCGTCTAATGTTGACCATCGCCCTGGCGGTGGGCTTTGCCATGCATTCTACC

Query 2494          AAAGGTACCCCGCATCCTTTGATGCTGCCTCTTTTGTGATGCGCGACGGCGCGGCCGCCT
                    | ||||||||| | ||||||||||||||||||||||||||||| |||||||||||||| |
Sbjct 2453          AGAGGTACCCCACCTCCTTTGATGCTGCCTCTTTTGTGATGCGTGACGGCGCGGCCGCGT

Query 2554          ATACATTAACCCCCCGGCCAATAATTCACGCCGTCGCTCCTGATTATAGGTTGGAACATA
                    ||||| |||| |||||||||||||| || |||||||| ||||||||||||||||||||||
Sbjct 2513          ATACACTAACTCCCCGGCCAATAATCCATGCCGTCGCCCCTGATTATAGGTTGGAACATA

Query 2614          ACCCAAAGATGCTTGAGGCTGCCTACCGGGAGACTTGCTCCCGCCTCGGTACCGCTGCAT
                    ||||||| | ||||||||||||||| |||||||||||||| |||||||| ||||| ||||
Sbjct 2573          ACCCAAAAAGGCTTGAGGCTGCCTATCGGGAGACTTGCTCTCGCCTCGGCACCGCCGCAT

Query 2674          ACCCACTCCTCGGGACCGGCATATACCAGGTGCCGATCGGTCCCAGTTTTGACGCCTGGG
                    |||| |||||||||||||||||||| ||||| || |||||||| || |||||||||||||
Sbjct 2633          ACCCGCTCCTCGGGACCGGCATATATCAGGTACCAATCGGTCCTAGCTTTGACGCCTGGG

Query 2734          AGCGGAATCACCGCCCCGGGGATGAGTTGTACCTTCCTGAGCTTGCTGCCAGATGGTTCG
                    ||||||| |||||||||||||||||| | || || |||||||||||||| | ||||||||
Sbjct 2693          AGCGGAACCACCGCCCCGGGGATGAGCTCTATCTACCTGAGCTTGCTGCTAAATGGTTCG

Query 2794          AGGCCAATAGGCCGACCTGCCCAACTCTCACTATAACTGAGGATGTTGCACGGACAGC-A
                    ||||||||| ||||||| | || |||||||||||||||||||||||||||||||| ||-|
Sbjct 2753          AGGCCAATAAGCCGACCCGTCCGACTCTCACTATAACTGAGGATGTTGCACGGACGGCGA

Query 2853          AATCTGGCTATCGAACTTGACTCAGCCACAGACGTCGGCCGGGCCTGTGCCGGCTGTCGA
                    | |+|||| ||||| ||||| ||||||||||| |||||||||||||| || ||||| |||
Sbjct 2813          ACT-TGGCCATCGAGCTTGATTCAGCCACAGATGTCGGCCGGGCCTGCGCTGGCTGCCGA

Query 2913          GTCACCCCCGGCGTTGTGCAGTACCAGTTTACCGCAGGTGTGCCTGGATCCGGCAAGTCC
                    ||||||||||| |||||||||||||||||||||||||||||||| || || |||||||||
Sbjct 2872          GTCACCCCCGGTGTTGTGCAGTACCAGTTTACCGCAGGTGTGCCCGGGTCTGGCAAGTCC

Query 2973          CGCTCTATTACCCAAGCCGACGTGGACGTTGTCGTGGTCCCGACCCGTGAGTTGCGTAAT
                    || ||| ||| |||| | |||||||| ||||| ||||| ||||| || ||||||||||| 
Sbjct 2932          CGTTCTGTTATCCAAACTGACGTGGATGTTGTTGTGGTTCCGACTCGGGAGTTGCGTAAC

Query 3033          GCCTGGCGCCGCCGCGGCTTCGCTGCTTTCACCCCGCACACTGCCGCCAGAGTCACCCAG
                    ||||||||||||||||||||||||||||| ||||| ||||||||||| ||||| ||||||
Sbjct 2992          GCCTGGCGCCGCCGCGGCTTCGCTGCTTTTACCCCCCACACTGCCGCTAGAGTTACCCAG

Query 3093          GGGCGCCGGGTTGTCATTGATGAGGCCCCGTCCCTTCCCCCTCACTTGCTGCTGCTCCAC
                    ||||||||||| || ||||||||||| || || || ||||||||| ||||||||||||| 
Sbjct 3052          GGGCGCCGGGTCGTTATTGATGAGGCTCCATCACTCCCCCCTCACCTGCTGCTGCTCCAT

Query 3153          ATGCAGCGGGCCGCCACCGTCCACCTTCTTGGTGACCCGAATCAGATCCCAGCCATCGAC
                    ||||||||||||||||||||||||||||| ||||||||||| |||||||||||||| |||
Sbjct 3112          ATGCAGCGGGCCGCCACCGTCCACCTTCTCGGTGACCCGAACCAGATCCCAGCCATTGAC

Query 3213          TTTGAGCACGCCGGGCTCGTTCCCGCCATCAGGCCCGATTTGGCCCCCACCTCCTGGTGG
                    || || ||||| ||||||||||||||||||||||| ||| | ||||||||||||||||||
Sbjct 3172          TTCGAACACGCTGGGCTCGTTCCCGCCATCAGGCCTGATCTAGCCCCCACCTCCTGGTGG

Query 3273          CATGTGACCCATCGCTGCCCTGCGGATGTATGTGAGCTGATCCGTGGCGCATACCCTATG
                    || || ||||| ||||| || |||||||||||||||||||||||||| |||||||| |||
Sbjct 3232          CACGTCACCCACCGCTGTCCCGCGGATGTATGTGAGCTGATCCGTGGTGCATACCCCATG

Query 3333          ATTCAGACCACTAGTCGGGTCCTCCGGTCGTTGTTCTGGGGTGAGCCTGCTGTTGGGCAG
                    || ||||||||||| ||||||||||| |||||||| ||||| || ||||| || || |||
Sbjct 3292          ATCCAGACCACTAGCCGGGTCCTCCGTTCGTTGTTTTGGGGCGAACCTGCCGTCGGCCAG

Query 3393          AAACTAGTGTTCACCCAGGCAGCTAAGGCCGCCAACCCCGGTTCAGTGACGGTCCATGAG
                    ||| |||||||||||||||| || ||||| || |||||||| || |||||||| ||||||
Sbjct 3352          AAATTAGTGTTCACCCAGGCGGCCAAGGCTGCGAACCCCGGCTCGGTGACGGTTCATGAG

Query 3453          GCACAGGGCGCTACCTACACAGAGACTACCATTATTGCCACGGCAGATGCTCGAGGCCTC
                    || ||||||||||||||||||||||||||||| ||||| || ||||| || || ||||||
Sbjct 3412          GCGCAGGGCGCTACCTACACAGAGACTACCATCATTGCAACAGCAGACGCCCGTGGCCTC

Query 3513          ATTCAGTCGTCCCGAGCTCATGCCATTGTTGCCTTGACGCGCCACACTGAGAAGTGCGTC
                    |||||||||||||| |||||||||||||||||| ||||||||||||||||||||||||||
Sbjct 3472          ATTCAGTCGTCCCGGGCTCATGCCATTGTTGCCCTGACGCGCCACACTGAGAAGTGCGTC

Query 3573          ATCATTGACGCACCAGGCCTGCTTCGCGAGGTGGGCATCTCCGATGCAATCGTTAATAAC
                    || ||||||||||| || |||||||| |||||||||||||| || ||||| |||||||||
Sbjct 3532          ATTATTGACGCACCTGGTCTGCTTCGTGAGGTGGGCATCTCTGACGCAATTGTTAATAAC

Query 3633          TTTTTCCTTGCTGGTGGCGAAATTGGCCACCAGCGCCCATCTGTTATCCCTCGCGGCAAT
                    |||||||| ||||| |||||  |||||||||||||||| |||||||| || |||||||||
Sbjct 3592          TTTTTCCTCGCTGGAGGCGAGGTTGGCCACCAGCGCCCGTCTGTTATTCCCCGCGGCAAT

Query 3693          CCTGACGCCAATGTTGACACCTTGGCTGCCTTCCCGCCGTCTTGCCAGATTAGCGCCTTC
                    |||||||| ||||| |||||| |||| |||||||| ||||||||||||||||| ||||||
Sbjct 3652          CCTGACGCTAATGTCGACACCCTGGCCGCCTTCCCACCGTCTTGCCAGATTAGTGCCTTC

Query 3753          CATCAGTTGGCTGAGGAGCTTGGCCACAGACCTGCCCCTGTCGCGGCTGTTCTACCGCCC
                    |||||| ||||||| ||||| ||||||||||| ||||||||||| |||||| |||| |||
Sbjct 3712          CATCAGCTGGCTGAAGAGCTCGGCCACAGACCCGCCCCTGTCGCAGCTGTTTTACCACCC

Query 3813          TGCCCTGAGCTTGAACAGGGCCTTCTCTACCTGCCCCAAGAACTCACCACCTGTGATAGT
                    ||||||||||||||||||||||||||||||||||| || ||||||||||||||||| |||
Sbjct 3772          TGCCCTGAGCTTGAACAGGGCCTTCTCTACCTGCCTCAGGAACTCACCACCTGTGACAGT

Query 3873          GTCGTAACATTTGAATTAACAGATATTGTGCACTGTCGTATGGCCGCCCCGAGCCAGCGC
                    || ||||||||||| || |||||||||||||| ||||| |||||||||||||||||||||
Sbjct 3832          GTTGTAACATTTGAGTTGACAGATATTGTGCATTGTCGCATGGCCGCCCCGAGCCAGCGC

Query 3933          AAGGCCGTGCTGTCCACGCTTGTGGGCCATTACGGCCGCCGCACAAAGCTCTACAATGCC
                    ||||||||||| ||||| ||||||||||  |||||||| ||||| ||||| || ||||||
Sbjct 3892          AAGGCCGTGCTCTCCACACTTGTGGGCCGGTACGGCCGTCGCACGAAGCTTTATAATGCC

Query 3993          TCCCACTCTGATGTTCGCGACTCTCTCGCCCGTTTTATCCCGGCCATTGGCCACGTACAG
                    || || |||||||||||||| ||||||||||| || |||||| ||||||| |  ||||||
Sbjct 3952          TCTCATTCTGATGTTCGCGATTCTCTCGCCCGCTTCATCCCGACCATTGGTCCTGTACAG

Query 4053          GTTACAACCTGTGAATTGTACGAGCTAGTGGAGGCCATGGTCGAGAAGGGCCAGGACGGC
                    || |||||||||||  |||||||| |||||||||||||||| |||||||||||||| |||
Sbjct 4012          GTCACAACCTGTGAGCTGTACGAGTTAGTGGAGGCCATGGTTGAGAAGGGCCAGGATGGC

Query 4113          TCCGCCGTCCTTGAGCTCGACCTTTGTAACCGCGACGTGTCCAGGATCACCTTCTTCCAG
                    |||||||||||||||||||| || ||||||||||| ||||||||||||||||||||||||
Sbjct 4072          TCCGCCGTCCTTGAGCTCGATCTCTGTAACCGCGATGTGTCCAGGATCACCTTCTTCCAG

Query 4173          AAAGATTGTAATAAATTCACCACGGGGGAGACCATCGCCCATGGTAAAGTGGGCCAGGGC
                    ||||| |||||||| || || || ||||||||||| ||||| || |||||||| ||||| 
Sbjct 4132          AAAGACTGTAATAAGTTTACTACTGGGGAGACCATTGCCCACGGCAAAGTGGGTCAGGGT

Query 4233          ATTTCGGCCTGGAGTAAGACCTTCTGTGCCCTTTTCGGCCCCTGGTTCCGTGCTATTGAG
                    |||||||| ||||| ||||| ||||||||||| || ||||||||||||||||||||||||
Sbjct 4192          ATTTCGGCATGGAGCAAGACTTTCTGTGCCCTCTTTGGCCCCTGGTTCCGTGCTATTGAG

Query 4293          AAGGCTATCCTGGCCCTGCTCCCTCAGGGTGTGTTTTATGGGGATGCCTTTGATGACACC
                    ||||| ||| |||| |||||||| ||||| || || |||||||| || ||||||||||| 
Sbjct 4252          AAGGCCATCTTGGCTCTGCTCCCCCAGGGCGTATTCTATGGGGACGCTTTTGATGACACT

Query 4353          GTCTTCTCGGCGGCTGTGGCCGCAGCAAGGGCATCCATGGTGTTTGAGAATGACTTTTCT
                    |||||||| |||||||||||||| || ||||| |||||||||||||||||||||||||||
Sbjct 4312          GTCTTCTCTGCGGCTGTGGCCGCTGCGAGGGCGTCCATGGTGTTTGAGAATGACTTTTCT

Query 4413          GAGTTTGATTCCACCCAGAATAATTTTTCCTTGGGCCTAGAGTGTGCTATTATGGTGGAG
                    ||||| |||||||| ||||||||||| ||||||||||| |||||||||||||||| ||||
Sbjct 4372          GAGTTCGATTCCACTCAGAATAATTTCTCCTTGGGCCTTGAGTGTGCTATTATGGAGGAG

Query 4473          TGTGGGATGCCGCAGTGGCTCATCCGCTTGTACCACCTTATAAGGTCTGCGTGGATTCTG
                    ||||||||||||||||||||||||||| ||||||| ||||||||||| || |||||  ||
Sbjct 4432          TGTGGGATGCCGCAGTGGCTCATCCGCCTGTACCATCTTATAAGGTCCGCATGGATCTTG

Query 4533          CAGGCCCCGAAGGAGTCCCTGCGAGGGTTTTGGAAGAAACACTCCGGTGAGCCCGGCACC
                    |||||||||||||| || ||||| ||||| ||||||||||||||||||||||| ||||| 
Sbjct 4492          CAGGCCCCGAAGGAATCTCTGCGCGGGTTCTGGAAGAAACACTCCGGTGAGCCTGGCACT

Query 4593          CTTCTATGGAATACAGTCTGGAACATGGCCGTTATCACCCACTGTTATGATTTCCGCGAT
                    ||  |||||||||| |||||||| |||||||||||||||||||||||||| ||||| || 
Sbjct 4552          CTCTTATGGAATACTGTCTGGAATATGGCCGTTATCACCCACTGTTATGACTTCCGGGAC

Query 4653          CTGCAGGTGGCCGCCTTTAAAGGTGATGATTCGATAGTGCTTTGCAGTGAGTACCGTCAG
                     |||| ||||| || |||||||||||||||||||||||||||||||||||||||||||| 
Sbjct 4612          TTGCAAGTGGCTGCTTTTAAAGGTGATGATTCGATAGTGCTTTGCAGTGAGTACCGTCAA

Query 4713          AGCCCAGGGGCTGCTGTCCTGATTGCTGGCTGTGGCCTAAAGTTGAAGGTGGATTTCCGT
                    || || || ||||| ||||||||||||||||| ||| | ||| |||||||||| ||||| 
Sbjct 4672          AGTCCGGGTGCTGCAGTCCTGATTGCTGGCTGCGGCTTGAAGCTGAAGGTGGACTTCCGC

Query 4773          CCGATTGGTTTGTATGCAGGTGTTGTGGTGGCCCCCGGCCTTGGCGCGCTTCCTGACGTC
                    ||||| |||||||| || |||||||| ||||||||||||||||| |||||||||||||||
Sbjct 4732          CCGATCGGTTTGTACGCGGGTGTTGTTGTGGCCCCCGGCCTTGGTGCGCTTCCTGACGTC

Query 4833          GTGCGCTTCGCCGGCCGGCTTACTGAGAAGAATTGGGGCCCTGGCCCCGAGCGGGCGAAG
                    |||||||||||||| ||||| |||||||||||||||||||||||||| ||||||||| ||
Sbjct 4792          GTGCGCTTCGCCGGTCGGCTCACTGAGAAGAATTGGGGCCCTGGCCCTGAGCGGGCGGAG

Query 4893          CAGCTCCGCCTCGCTGTGAGTGATTTTCTCCGCAAGCTCACGAATGTAGCTCAGATGTGT
                    ||||||||||| ||||||||||||||||| |||||||||||||||||||| || ||||||
Sbjct 4852          CAGCTCCGCCTTGCTGTGAGTGATTTTCTTCGCAAGCTCACGAATGTAGCCCAAATGTGT

Query 4953          GTGGATGTTGTCTCTCGTGTTTATGGGGTTTCCCCTGGACTCGTTCATAACCTGATTGGC
                    ||||||||||| ||||||||||||||||| ||||| ||||| |||||||||||||| |||
Sbjct 4912          GTGGATGTTGTTTCTCGTGTTTATGGGGTCTCCCCGGGACTTGTTCATAACCTGATCGGC

Query 5013          ATGCTACAGGCTGTTGCTGACGGCAAGGCTCATTTCACTGAGTCAGTGAAGCCAGTGCTC
                    ||||||||| |||| || || |||||||| ||||| || |||||  | || |||||||||
Sbjct 4972          ATGCTACAGACTGTCGCCGATGGCAAGGCCCATTTTACCGAGTCTATAAAACCAGTGCTC

Query 5073          GACCTGACAAATTCAATCCTGTGTCGGGTGGAATGAATAACATGTCTTCTGCTGCGCCCA
                    ||| |||||||||||||| ||||||||||||||||||||||||||||| |||||||||||
Sbjct 5032          GACTTGACAAATTCAATCTTGTGTCGGGTGGAATGAATAACATGTCTTTTGCTGCGCCCA

Query 5133          TGGGTTCGCGACCATGCGCCCTCGGCCTATTTTGCTGTTGCTCCTCATGTTTCTGCCTAT
                    ||||||||||||||||||||||||||||||||||||| ||||||||||||||||||||||
Sbjct 5092          TGGGTTCGCGACCATGCGCCCTCGGCCTATTTTGCTGCTGCTCCTCATGTTTCTGCCTAT

Query 5193          GCTGCCCGCGCCACCGCCCGGTCAGCCGTCTGGCCGCCGCCGTGGGCGGCGCAGCGGCGG
                    | ||||||||||||||||||||||||||||||||||||| ||||||||||||||||||||
Sbjct 5152          GTTGCCCGCGCCACCGCCCGGTCAGCCGTCTGGCCGCCGTCGTGGGCGGCGCAGCGGCGG

Query 5253          TTCCGGCGGTGGTTTCTGGGGTGACCGGGCTGATTCTCAGCCCTTCGCAATCCCCTATAT
                    ||||||||||||||||||||||||||||| ||||||||||||||||||||||||||||||
Sbjct 5212          TTCCGGCGGTGGTTTCTGGGGTGACCGGGTTGATTCTCAGCCCTTCGCAATCCCCTATAT

Query 5313          TCATCCAACCAACCCCTTCGCCCCCGATGTCACCGCTGCGGCCGGGGCTGGACCTCGTGT
                    ||||||||||||||||||||||||||||||||||||||||||||||||||||||||||||
Sbjct 5272          TCATCCAACCAACCCCTTCGCCCCCGATGTCACCGCTGCGGCCGGGGCTGGACCTCGTGT

Query 5373          TCGCCAACCCGCCCGACCACTCGGCTCCGCTTGGCGTGACCAGGCCCAGCGCCCCGCCGC
                    ||||||||||||||||||||||||||||||||||||||||||||||||||||||||||||
Sbjct 5332          TCGCCAACCCGCCCGACCACTCGGCTCCGCTTGGCGTGACCAGGCCCAGCGCCCCGCCGC

Query 5433          TGCCTCACGTCGTAGACCTACCACAGCTGGGGCCGCGCCGCTAACCGCGGTCGCTCCGGC
                    ||||||||||||||||||| |||||||||||||||||||||| |||||||||||||||||
Sbjct 5392          TGCCTCACGTCGTAGACCTGCCACAGCTGGGGCCGCGCCGCTGACCGCGGTCGCTCCGGC

Query 5493          CCATGACACCCCGCCAGTGCCTGATGTTGACTCCCGCGGCGCCATCCTGCGCCGGCAGTA
                    ||||||||||||||| ||| | |||||||| || || ||||| ||| ||||||| |||||
Sbjct 5452          CCATGACACCCCGCCGGTGTCCGATGTTGATTCTCGTGGCGCTATCTTGCGCCGACAGTA

Query 5553          TAACCTATCAACATCTCCCCTTACCTCTTCCGTGGCCACCGGTACAAACTTGGTTCTTTA
                    ||| || |||||||| ||||| || |||||||||||||| || || ||||||||||||||
Sbjct 5512          TAATCTTTCAACATCCCCCCTCACTTCTTCCGTGGCCACTGGCACCAACTTGGTTCTTTA

Query 5613          CGCCGCTCCTCTTAGCCCGCTTCTACCCCTCCAGGACGGCACCAATACTCATATAATGGC
                     |||||||| |||||||||||| ||||||| ||||||||||||||||| |||||||||||
Sbjct 5572          TGCCGCTCCCCTTAGCCCGCTTTTACCCCTTCAGGACGGCACCAATACCCATATAATGGC

Query 5673          TACAGAAGCTTCTAATTATGCCCAGTACCGGGTTGTTCGTGCTACAATTCGCTACCGCCC
                     || ||||| ||||||||||||||||| |||||||||||||| ||||| |||||||| ||
Sbjct 5632          CACGGAAGCCTCTAATTATGCCCAGTATCGGGTTGTTCGTGCCACAATCCGCTACCGTCC

Query 5733          GCTGGTCCCCAACGCTGTTGGTGGCTACGCCATCTCCATCTCGTTCTGGCCACAGACCAC
                    ||| |||||||| |||||||||||||| || || ||||||||||| ||||||||||||||
Sbjct 5692          GCTAGTCCCCAATGCTGTTGGTGGCTATGCTATTTCCATCTCGTTTTGGCCACAGACCAC

Query 5793          CACCACCCCGACGTCCGTTGACATGAATTCAATAACCTCGACTGATGTTCGTATTTTAGT
                    ||| |||||||||||||||||||||||||| ||||||||||| |||||||||||  | ||
Sbjct 5752          CACTACCCCGACGTCCGTTGACATGAATTCCATAACCTCGACGGATGTTCGTATCCTTGT

Query 5853          CCAGCCCGGCATAGCCTCCGAGCATGTTATCCCAAGTGAGCGCCTACACTATCGTAACCA
                    ||||||||| ||||||||||||| ||| ||||||||||||||||| |||||||| |||||
Sbjct 5812          CCAGCCCGGTATAGCCTCCGAGCTTGTGATCCCAAGTGAGCGCCTGCACTATCGCAACCA

Query 5913          AGGTTGGCGCTCTGTTGAGACCTCCGGGGTGGCGGAGGAGGAGGCCACCTCTGGTCTTGT
                     || ||||| || ||||||||||||||||||||||||||||||||||| ||||| |||||
Sbjct 5872          GGGCTGGCGTTCCGTTGAGACCTCCGGGGTGGCGGAGGAGGAGGCCACTTCTGGCCTTGT

Query 5973          TATGCTTTGCATACATGGCTCACTCGTAAACTCTTATACTAATACACCTTATACCGGTGC
                    |||||| || |||||||||||||  || |||||||||||||||||||| || ||||||||
Sbjct 5932          TATGCTCTGTATACATGGCTCACCTGTGAACTCTTATACTAATACACCCTACACCGGTGC

Query 6033          CCTCGGGCTGTTGGACTTTGCCCTCGAACTTGAGTTCCGCAACCTCACCCCCGGTAATAC
                    |||||||||| |||| || ||||| || ||||| ||||||||||||||||| ||||| ||
Sbjct 5992          CCTCGGGCTGCTGGATTTCGCCCTTGAGCTTGAATTCCGCAACCTCACCCCTGGTAACAC

Query 6093          CAACACGCGGGTCTCCCGTTACTCCAGCACTGCCCGTCACCGCCTTCGTCGCGGTGCAGA
                    ||| |||||||||||||||||||||||||||||||| ||||| ||||| ||||| |||||
Sbjct 6052          CAATACGCGGGTCTCCCGTTACTCCAGCACTGCCCGCCACCGTCTTCGCCGCGGCGCAGA

Query 6153          TGGGACTGCCGAGCTCACCACCACGGCTGCTACCCGCTTCATGAAGGACCTCTATTTTAC
                     || || || ||||| |||||||||||||| |||||||||||||| ||||| |||||| |
Sbjct 6112          CGGCACCGCTGAGCTTACCACCACGGCTGCAACCCGCTTCATGAAAGACCTTTATTTTTC

Query 6213          TAGTACTAATGGTGTCGGTGAGATCGGCCGCGGGATAGCGCTTACCCTGTTTAACCTTGC
                    ||| |||||||||||||| ||||||||||||||||| || ||||||||||||||||||||
Sbjct 6172          TAGCACTAATGGTGTCGGCGAGATCGGCCGCGGGATCGCCCTTACCCTGTTTAACCTTGC

Query 6273          TGACACCCTGCTTGGCGGTCTACCGACAGAATTGATTTCGTCGGCTGGTGGCCAGCTGTT
                    |||||| ||||||||||| |||||||||||||||||||||||||| |||||||| |||||
Sbjct 6232          TGACACTCTGCTTGGCGGCCTACCGACAGAATTGATTTCGTCGGCCGGTGGCCAACTGTT

Query 6333          CTACTCTCGCCCCGTCGTCTCAGCCAATGGCGAGCCGACTGTTAAGCTGTATACATCTGT
                    ||| || ||||| |||||||||||||||||||||||||| ||||||||||||||||||||
Sbjct 6292          CTATTCACGCCCAGTCGTCTCAGCCAATGGCGAGCCGACCGTTAAGCTGTATACATCTGT

Query 6393          AGAGAATGCTCAGCAGGATAAGGGTATTGCAATCCCGCATGACATCGACCTCGGGGAATC
                    |||||||||||||||||| ||||||||||| ||||||||||| |||||||||||||||||
Sbjct 6352          AGAGAATGCTCAGCAGGACAAGGGTATTGCTATCCCGCATGATATCGACCTCGGGGAATC

Query 6453          TCGTGTAGTTATTCAGGATTATGATAACCAACATGAGCAGGACCGACCGACACCTTCCCC
                     ||||||||||| ||||| ||||| |||||||||||||| ||||||||||||||||||||
Sbjct 6412          CCGTGTAGTTATCCAGGACTATGACAACCAACATGAGCAAGACCGACCGACACCTTCCCC

Query 6513          AGCCCCATCGCGCCCCTTTTCTGTCCTCCGAGCTAATGATGTGCTTTGGCTTTCTCTCAC
                    |||||| |||||||| || |||||||| || |||||||||||||||||||||||||||||
Sbjct 6472          AGCCCCGTCGCGCCCTTTCTCTGTCCTTCGGGCTAATGATGTGCTTTGGCTTTCTCTCAC

Query 6573          CGCTGCCGAGTATGACCAGTCCACTTACGGCTCTTCGACCGGCCCAGTCTATGTCTCTGA
                    |||||||||||||||||||||||| |||||||| ||||| ||||||||||||||||||||
Sbjct 6532          CGCTGCCGAGTATGACCAGTCCACCTACGGCTCCTCGACTGGCCCAGTCTATGTCTCTGA

Query 6633          CTCTGTGACCTTGGTTAATGTAGCGACCGGCGCGCAGGCCGTTGCCCGGTCGCTCGACTG
                    ||||||||||||||| ||||| ||||||||||||||||||||||||||||||||||||||
Sbjct 6592          CTCTGTGACCTTGGTCAATGTTGCGACCGGCGCGCAGGCCGTTGCCCGGTCGCTCGACTG

Query 6693          GACCAAGGTCACACTTGATGGTCGCCCCCTTTCCACCACCCAGCAGTATTCAAAGACCTT
                    ||||||||||||||| ||||||||||| || || || |  ||||||||||| ||||| ||
Sbjct 6652          GACCAAGGTCACACTCGATGGTCGCCCTCTATCTACTATTCAGCAGTATTCGAAGACTTT

Query 6753          CTTTGTCCTGCCGCTCCGCGGTAAGCTCTCCTTTTGGGAGGCAGGTACTACTAAAGCCGG
                    ||| ||||||||||| || || ||||||||||| |||||||| |||||||||||||||||
Sbjct 6712          CTTCGTCCTGCCGCTTCGTGGCAAGCTCTCCTTCTGGGAGGCGGGTACTACTAAAGCCGG

Query 6813          GTACCCTTATAATTATAACACCACTGCTAGTGACCAACTGCTCGTTGAGAATGCCGCTGG
                    |||||||||||||||||| ||||||||||| |||||| ||||| | ||||| | ||||||
Sbjct 6772          GTACCCTTATAATTATAATACCACTGCTAGCGACCAATTGCTCATCGAGAACGTCGCTGG

Query 6873          GCATCGGGTTGCTATTTCCACTTACACCACTAGCCTGGGTGCTGGCCCCGTCTCTATTTC
                    ||||||||| ||||||||||| || ||||||||| | ||||| ||||| || || || ||
Sbjct 6832          GCATCGGGTGGCTATTTCCACCTATACCACTAGCTTAGGTGCAGGCCCTGTTTCCATCTC

Query 6933          CGCGGTTGCTGTTTTAGCCCCCCACTCTGCGCTAGCATTGCTTGAGGATACCATGGACTA
                    |||||| |||||| ||||||||||||||||  ||||| |||||||||||||| |||| ||
Sbjct 6892          CGCGGTCGCTGTTCTAGCCCCCCACTCTGCTTTAGCACTGCTTGAGGATACCTTGGATTA

Query 6993          CCCTGCCCGCGCCCATACTTTCGATGACTTCTGCCCGGAGTGCCGCCCCCTTGGCCTCCA
                    |||||||||||| |||||||| ||||| || |||||||||||||||||||||||||||||
Sbjct 6952          CCCTGCCCGCGCTCATACTTTTGATGATTTTTGCCCGGAGTGCCGCCCCCTTGGCCTCCA

Query 7053          GGGCTGTGCTTTTCAGTCTACTGTCGCTGAGCTTCAGCGCCTTAAGATGAAGGTGGGTAA
                    ||||||||||||||||||||||||||||||||| ||||| ||||||||||||||||||||
Sbjct 7012          GGGCTGTGCTTTTCAGTCTACTGTCGCTGAGCTCCAGCGGCTTAAGATGAAGGTGGGTAA

Query 7113          AACTCGGGAGTTATAGTTTATTTGCTTGTGCCCCCCTTCTTTCTGTTGCTTATTTCTCAT
                    ||||||||||||||||||||||||||||||||||||||||||||||| ||||||| || |
Sbjct 7072          AACTCGGGAGTTATAGTTTATTTGCTTGTGCCCCCCTTCTTTCTGTTTCTTATTTTTCTT

Query 7173          TTCTGCGTTCCGCGCTCCCTGAAAAAA
                    |||||||||||||||||||||||||||
Sbjct 7132          TTCTGCGTTCCGCGCTCCCTGAAAAAA
