# Supplementary material for: Pairwise Heuristic Sequence Alignment Algorithm Based on Deep Reinforcement Learning
Source: IEEE Open J Eng Med Biol. 2021 Jan 29;2:36–43. doi: 10.1109/OJEMB.2021.3055424 (PMC8901008; doi:10.1109/OJEMB.2021.3055424)
Supplement: Three supplementary materials are attached to the submitted manuscript. First, we offer the detailed process of the DQNalign in Supplementary material S1. Then, the additional figures and tables are listed in the Supplementary material S2. Finally, the alignment results of the DQNalign are attached  [file ojemb-3055424-mm.zip › OJEMB-3055424-MM/10022021082020_DQNalignOJEMB20210126SupplementaryS3/Supplementary S3/HEV_DDDQN/result20200712173946_10_15.txt]

DQNalign Project v1.0
Pairwise alignment algorithm with deep reinforcement learning based heuristic alignment agent
Sequence 1 : HEV_10, length : 7200
Sequence 2 : HEV_15, length : 7180

Alignment results:
Exact matches: 5502
Gaps: 447

Query 24            GCCATGGAGGCCCATCAGTTTATTAAGGCTCCTGGCATCACTACTGCTATTGAGCAGGCT
                    |||||||||||||| ||||| ||||||||||||||||||||||||||||||||||| || 
Sbjct 0             GCCATGGAGGCCCACCAGTTCATTAAGGCTCCTGGCATCACTACTGCTATTGAGCAAGCA

Query 84            GCTCTAGCAGCGGCCAACTCTGCCCTTGCGAATGCTGTGGTAGTTAGGCCTTTTCTCTCT
                    |||||||||||||||||||| |||||||||||||||||||| ||  ||||||| || || 
Sbjct 60            GCTCTAGCAGCGGCCAACTCCGCCCTTGCGAATGCTGTGGTGGTCCGGCCTTTCCTTTCC

Query 144           CACCAGCAGATTGAGATCCTTATTAACCTAATGCAACCTCGCCAGCTTGT-TTTCCGCCC
                    || |||||| ||||||||||||| || || ||||||||||| ||||| ||-|||+|| ||
Sbjct 120           CATCAGCAGGTTGAGATCCTTATAAATCTCATGCAACCTCGGCAGCTGGTGTTT-CGTCC

Query 203           CGAGGTTTTCTGGAACCATCCCATCCAGCGTGTTATCCATAATGAGCTGGAGCTTTACTG
                     |||||||| ||||| || || || || |||||||| ||||||||||| ||||  || ||
Sbjct 179           TGAGGTTTTTTGGAATCACCCGATTCAACGTGTTATACATAATGAGCTTGAGCAGTATTG

Query 263           TCGCGCCCGTTCCGGCCGCTGCCTTGAAATTGGTGCCCACCCCCGCTCAATAAATGATAA
                     || || || || || ||||||||||| ||||| |||||||| ||||| || ||||||||
Sbjct 239           CCGTGCTCGCTCGGGTCGCTGCCTTGAGATTGGAGCCCACCCACGCTCCATTAATGATAA

Query 323           CCCTAATGTGGTCCACCGCTGCTTCCTCCGCCCTGCCGGGCGTGATGTTCAGCGTTGGTA
                     ||||||||  |||| |||||||| |||| ||| | ||| || ||||||||||| |||||
Sbjct 299           TCCTAATGTCCTCCATCGCTGCTTTCTCCACCCCGTCGGCCGGGATGTTCAGCGCTGGTA

Query 383           TACTGCCCCTACCCGCGGGCCGGCTGCTAATTGCCGGCGTTCCGCACTGCGCGGGCT-CC
                     || ||||| ||  | || || || || || || || || || ||||| || || ||-||
Sbjct 359           CACAGCCCCGACTAGGGGACCTGCGGCGAACTGTCGCCGCTCGGCACTTCGTGGTCTGCC

Query 441           -CCGCTGCTGACCGCACTTACTGCTTCGACGGGTTTTCTGGCTGT--AACTTTCCCGCCG
                    -|| ++|| |||||||||||||| || || || ||| | ||||| -- ++||| ||||||
Sbjct 419           ACCA--GCCGACCGCACTTACTGTTTTGATGGCTTTGCCGGCTGCCGT--TTTGCCGCCG

Query 499           AGACTGGCGTCGCCCTCTATTCTCTCCATGATATGTCA-CCATCTGATGTCGCCGAGGCT
                    ||||||| || || |||||||||||||||||  ||+||-||  ||||||| |||||||| 
Sbjct 475           AGACTGGTGTGGCTCTCTATTCTCTCCATGACTTG-CAGCCGGCTGATGTTGCCGAGGCG

Query 558           ATGTTC-CGCCATGGTATGACGCGGCTTTACGCTGCCCTCCACCTCCCGCCTGAGGTCCT
                    ||| +|-||||| || ||||| || ||||| || ||  ||||| | || || ||||| ||
Sbjct 534           ATGG-CTCGCCACGGCATGACCCGCCTTTATGCAGCTTTCCACTTGCCTCCAGAGGTGCT

Query 617           GTTGCCCCCTGGCACATACCGCACCGCGTCGTACTTGCTGATCCATGAC-G---GC-AGG
                      |||| |||||||| ||||| ||  | || |||||||||||||| || -|---||- +|
Sbjct 593           CCTGCCTCCTGGCACCTACCGGACATCATCCTACTTGCTGATCCACGATGGTAAGCGC-G

Query 672           CGCGTTGTGGTGACGTATGAGGGTGACACTAGTGCTGGTTATAACCACGATGTTTCCAAC
                    ||+||||| +++|| ||||||||||||||||| || ||||| || || |||||| ||| |
Sbjct 652           CG-GTTGTC---ACTTATGAGGGTGACACTAGCGCCGGTTACAATCATGATGTTGCCACC

Query 732           CTGCGCTCCTGGATTAGAACCACTAAGGTTA-CCGGAGACCATCCTCTCGTCATTGAGCG
                    || ||| | ||||| || || ||||||||| -  | +|| || ||| | || || |||||
Sbjct 708           CTCCGCACATGGATCAGGACAACTAAGGTTGTGGGT-GAACACCCTTTGGTGATCGAGCG

Query 791           GGTTAGGGCC-ATTGGCTGCCACTTTGTCCTCTTACTCACGGCAGCCCCGGAGCCATCAC
                    |||  +||  -|||||||| ||||||||  | ||  |||| || ||||| ||||| || |
Sbjct 767           GGTGC-GGGGTATTGGCTGTCACTTTGTGTTGTTGATCACTGCGGCCCCTGAGCCCTCCC

Query 850           CTACGCCCTATGTTCCTTACCCCCGGTCTACCGAGGTCTATGTCCGATCG-TC-TTCGGC
                    | | |||||| ||||||||||| || || || |||||||||||||| || -||-|| |||
Sbjct 826           CGATGCCCTACGTTCCTTACCCGCGTTCGACGGAGGTCTATGTCCGGTCTATCTTTGGGC

Query 908           CCGGGTGGTACCCCCTCCCTATTTCCAA-C-CTCATGCTCCACTAAGTCGACCCTTCCAT
                    ||||  |||+|||| || || || || |-|-||  ||||+  |+||||| || +|| || 
Sbjct 886           CCGGCGGGT-CCCCGTCGCTGTTCCCGACCGCTTGTGCT-GTC-AAGTCCACT-TTTCAC

Query 966           GCTGTCCCTGCCCATATCTGGGACCGTCTCATGTTGTTCGGGGCCACCCTAGATGACCAA
                    || |||||  | || |||||||||||||||||| | || ||||||||||| || ||||| 
Sbjct 942           GCCGTCCCCACGCACATCTGGGACCGTCTCATGCTCTTTGGGGCCACCCTCGACGACCAG

Query 1026          GCCTTTTGCTGCTCCCGCCTAATGACTTACCTCCGTGGCATTAGCTACAAGGTTACTGTG
                    ||||||||||||||| | || ||||| ||||| |||||||||||||| ||||| ||||||
Sbjct 1002          GCCTTTTGCTGCTCCAGGCTTATGACGTACCTTCGTGGCATTAGCTATAAGGTAACTGTG

Query 1086          GGCACCCTTGTTGCCAATGAAGGCTGGAACGCCTCTGAGGTCGCTCTTACAGCTGTCATC
                    ||  |||| || || |||||||||||||| ||| | ||||  || || || || || || 
Sbjct 1062          GGTGCCCTGGTCGCTAATGAAGGCTGGAATGCCACCGAGGATGCGCTCACTGCAGTTATT

Query 1146          ACTGCCGCCTACCTTACCATCTGCCACCAGCGGTACCTCCGCACTCAGGCTATATCTAAG
                    || || || ||||| || || || || ||||| ||  | || || ||||| || ||||||
Sbjct 1122          ACGGCGGCTTACCTCACAATATGTCATCAGCGTTATTTGCGGACCCAGGCGATTTCTAAG

Query 1206          GGGATGCGCCGTCTGGAGCGGGAGCATGCTCAGAAGTTTATAACACGCCTCTACAGTTGG
                    || |||||||| || ||||  || ||||||||||| |||||  ||||||||||||| |||
Sbjct 1182          GGCATGCGCCGGCTTGAGCTTGAACATGCTCAGAAATTTATTTCACGCCTCTACAGCTGG

Query 1266          CTCTTTGAGAAGTCCGGCCGTGATTATATCCCCGGCCGTCAGTTGGAGTTCTACGCTCAG
                    || ||||||||||| || |||||||| ||||| ||||| ||| || ||||||||||||||
Sbjct 1242          CTATTTGAGAAGTCAGGTCGTGATTACATCCCAGGCCGCCAGCTGCAGTTCTACGCTCAG

Query 1326          TGTAGGCGCTGGCTCTCGGCCGGCTTTCATCTTGACCCACGGG-TGTTGGTTTTTGATGA
                    ||  | |||||| | || ||||| || ||||| ||||| ||  - +|| |||||||||||
Sbjct 1302          TGCCGCCGCTGGTTATCTGCCGGGTTCCATCTCGACCCCCGCACC-TTAGTTTTTGATGA

Query 1385          GTC-G-G---CCCCCTGCCA-CTGTAGGAC-T---GCGATTCGTAAGGCGGTCTCAAAGT
                    |||-|-|---       +  -     +  |-|---|||  |||+ + ++||++++||| |
Sbjct 1361          GTCAGTGCCTTGTAGCT-GCCGAACC-ACCATCCGGCGGATCG-C-T--GG----AAAAT

Query 1435          TTTGCTGTTTTATGAAGTGGCTGGGCCAGGAGTGCACCTGTTTCCTACAACCTGCAGAAG
                    |||||||||||||||||||||| || ||||||||  | |||||||| || || || |+||
Sbjct 1411          TTTGCTGTTTTATGAAGTGGCTCGGTCAGGAGTGTTCTTGTTTCCTCCAGCCCGCCG-AG

Query 1495          GCGCCGTC-GGCGACCAGGGCCATGACAACGAGGCCTATGAGGGGTCTGATG-TC-GACC
                    | || | |-|||||||| || |||||||| ||||||||||| || |||||||-| - || 
Sbjct 1470          GGGCTGGCGGGCGACCAAGGTCATGACAATGAGGCCTATGAAGGCTCTGATGTTGATACT

Query 1552          CC---G-CTGA-ATCC--G-CTATT-AGTG---ACATATCTGGGTCCTACGT-CGTCCCT
                     |---|-||| -| ||--|-|  | -||+|---| | |++++++|+|  +| - |  |  
Sbjct 1530          GCTGAGCCTGCCACCCTAGACATTACAG-GCTCATACA------T-CGT-GGATGGTCGG

Query 1599          GGCACTGCCCTCCAACCGCTTTACCAAGCCCTTGACCTCCCCGCTGAGATTGTGGCTCGT
                       +|||| ++++||| |+| || ||||| || ||||| || |||||  | || ||||| 
Sbjct 1581          TCT-CTGCA----AACTG-TCTATCAAGCTCTCGACCTGCCAGCTGACCTGGTAGCTCGC

Query 1659          GCAGGCCGGCTGACCGCCACAGTAAA-GGT-CTCC--CAGGTCGCGACGGGCGGATCGAT
                    |||| ||| ||| | || ||||| | -| |-||  --| ++||  | || +| |+++|||
Sbjct 1635          GCAGCCCGACTGTCTGCTACAGTTACTGTTACTGAAACC--TCTGGCCGT-CTG---GAT

Query 1713          TGTGAGACCCTTCTCGGTAATAAAACC-TTCCGCACGTCGTTTGTTG--ACGGGGCGGTT
                    ||  | ||  |  |||| ||||| || -||+| |||  | |||||||--  ||  |+|  
Sbjct 1689          TGCCAAACAATGATCGGCAATAAGACTTTT-CTCACTACCTTTGTTGATGGGGCAC-GCC

Query 1770          TTAGA-GAC-TAATGG-CCCAGAGC-GC--CACAATCTCTCTTTTGAT-GCCAGTCAGAG
                    ||+||-|  -   +||-| ++||||-||-- ||+++||||||||||| -|||||+||| |
Sbjct 1747          TT-GAGGTTAACG-GGCCT--GAGCAGCTTAAC---CTCTCTTTTGACAGCCAG-CAGTG

Query 1823          CACTATGGCCGCCGGCCC-TTTCAGTCTCACCTATGCCGCC-TCTGCTGCTGGGCTGGAG
                     | |||||| ||||||||-||| +| ||||||||||| |||-|     ||+|||||||| 
Sbjct 1799          TAGTATGGCAGCCGGCCCGTTTT-GCCTCACCTATGCTGCCGTAGATGGC-GGGCTGGAA

Query 1881          GTGCGCTATGTCGCT-GCCGGGCTTGACCA-CCGGGCGGT-TTTTGCCCCCGGCGTT-TC
                    || | +| | ||   -|| || || ||+ |-||| | ++|-|||| ||||| |+|| -| 
Sbjct 1857          GTTCA-TTTTTCCACCGCTGGCCTCGA-GAGCCGTGT--TGTTTTCCCCCCTG-GTAATG

Query 1937          ACCCCGG-TCAGCCCCTGGGGCGAGGTCACCGCCTTTTGTTCTGCCCTATACAGGTTTAA
                    +||||| -|  +|||   | | |||||||||||||| || || || || || |||   ||
Sbjct 1911          -CCCCGACTGC-CCCGCCGAGTGAGGTCACCGCCTTCTGCTCAGCTCTTTATAGGCACAA

Query 1994          TCGCG-AG-GCCCAGCGCCTTTCGCTCACCGGTAATTTTTGGTTCCATCCTGAGGGGCTC
                     ||+|-||-|+||||||||  ||| | |  |||| ||| ||| | || ||||| +|| | 
Sbjct 1970          CCG-GCAGAG-CCAGCGCCAGTCGGTTATTGGTAGTTTGTGGCTGCACCCTGAA-GGTTT

Query 2051          -CTTGGCCCC-TTTGCCCCG---TTTTCCCCCGGGCATGTTTGGGA-GTCGGCTAATCCA
                    -|| ||++||- ||++||||---||||| ||||||||||  |+|| -||| ||||| |||
Sbjct 2027          GCTCGG--CCTGTT--CCCGCCCTTTTCACCCGGGCATGAGT-GGCGGTCTGCTAACCCA

Query 2106          TTCTGTGGAGAGAGCACACTTTACACCCGCACTTGGTCGGAGGTTGATGCTGTTTCTAGT
                    || || || |||||||| || ||||||||||||||||| +|   | |     +      |
Sbjct 2082          TTTTGCGGCGAGAGCACGCTCTACACCCGCACTTGGTCC-ACAATTACAGAC-ACACCCT

Query 2166          CCA--GCCCAGCCCGACTTAG--G--TTTTATATCTGA-GCCT--TCTATACCTAGTAGG
                      |--|+ | |+++|+|+|| -- --  | || | +||-|+||--||   |+|| ++ ||
Sbjct 2140          TAACTG-TCGG---G-C-TAATTTCCGGTCATTTG-GATG-CTGCTCCCCA-CTC--GGG

Query 2217          GCCGCCACACT--TACCCCGGC-GGCCCCTC--TACCC-CCCCCTGCACCG----GATCC
                    |  |||||+||--|||  |  |-|||||  |--||  |-|  +|||+||  ----|| ||
Sbjct 2189          GGGGCCAC-CTGCTACTGCCACAGGCCCTGCTGTAGGCTCGT-CTG-ACTCTCCAGACCC

Query 2267          TT--CCCCTACTCCCTCTG--CTCCGGCGCGTGGTGAGCCG--G-CTCCTGGCGCT--AC
                    | --|| ||||+|   +||--   ++++++| | |++|++|-- -| ||   ++||-- +
Sbjct 2246          TGACCCGCTAC-CTGA-TGTTACA------G-GAT--G--GCTCACGCCCCT--CTGGG-

Query 2318          CGCCCGGGC-CC---CGGCCATAACCCACCA-GGCGGCCCGGCATCGCCGC-CTGCTCTT
                    +|||||  |- |---|++|| +|||||  +|-||||  ||+||| ||||||-     | +
Sbjct 2288          -GCCCGTCCGGCTGGC--CCC-AACCCGA-ATGGCGTTCC-GCAGCGCCGCTTACTACA-

Query 2372          TACCTACCCGGATGGCTCTAAGGTAT-TCGCCGGCTCGCTGTTT-GAGTC-GACATGTAC
                     |||||||| || ||| ||||| | |-|  +||||||  |+|||-|||||-|| +|| ||
Sbjct 2342          CACCTACCCTGACGGCGCTAAGATCTATGT-CGGCTCCAT-TTTCGAGTCTGAG-TGCAC

Query 2429          CTGGCTCGTTAACGCGTCTAATGTTGACCACCGCCCTGGCGGTGGGCTCTGTCATGCATT
                    |||||| || ||||| ||||| |  | |||||||||||| || ||||| |||||||| ||
Sbjct 2399          CTGGCTTGTCAACGCATCTAACGCCGGCCACCGCCCTGGTGGCGGGCTTTGTCATGCTTT

Query 2489          TTACCAAAGGTACCCCGCA-TCCTTTGATGCTGC-CTCT--TTTGTGATGCGCGAC-GGC
                    ||  |+|  ||  |||  |-|| ||||| ||++|-|+| --||||||||||| || -| |
Sbjct 2459          TTTTC-AGCGTTACCCTGATTCGTTTGACGC--CAC-CAAGTTTGTGATGCGTGATGGTC

Query 2544          GCGGCCGCCTATACATTAACCCCCCGGCCAATAATTCACGCCGTCGCTCCTGA-TTATAG
                      +||||| |||||  | || |||||||| || ||||| || || || || ||-|     
Sbjct 2515          TT-GCCGCGTATACCCTTACACCCCGGCCGATCATTCATGCGGTGGCCCCGGACTATCGA

Query 2603          GTTGGAACATAACCCAAAGATGCTTGAGGCTGCCTACCGGGAGACTTGCTCCCGCCTCGG
                    +|||||||||||||| |||| ||| |||||||||||||| ||||||||| ||||||  ||
Sbjct 2573          -TTGGAACATAACCCCAAGAGGCTCGAGGCTGCCTACCGCGAGACTTGCGCCCGCCGAGG

Query 2663          TACCGCTGCATACCCACTCCTC-GGGACCGGCATATACCAGGTGCC-GATCGGTCCCAGT
                     || ||||| || |||||| | -| |+| ||||| |||||||||||-| | | |  +|||
Sbjct 2633          CACTGCTGCCTATCCACTCTTAGGCG-CTGGCATTTACCAGGTGCCTGTTAGTTTG-AGT

Query 2721          TTTGACGCCTGGGAGCGGAATCACCGCCCCGGGGATGAGTTGTACCTTCCTGAGCTTGCT
                    ||||| |||||||||||||| ||||||||    || ||| | |||||  | ||||| || 
Sbjct 2691          TTTGATGCCTGGGAGCGGAACCACCGCCCGTTTGACGAGCTTTACCTAACAGAGCTGGCG

Query 2781          GC-CAGATGGTTCGAGGCCAATAG-GCCGACCTG-C--CCAACTCT-CACTATAACTGAG
                    ||-| |+||||| ||  ||+|+| -|||++|| |-|--|| ||  |- ||+|||||||||
Sbjct 2751          GCTCGG-TGGTTTGAATCC-A-ACCGCC--CCGGTCAGCCCACGTTGAAC-ATAACTGAG

Query 2835          GATGTTGCACG-GACAGCAAATCTGGCTATCGAACTTGACTCAGCCACAG-ACGTCGGCC
                    |||   || ||-|+| || || |||||  | || |||||||| |  |  |-|+|| ||||
Sbjct 2805          GATACCGCCCGTG-CGGCCAACCTGGCCCTGGAGCTTGACTCCGGGAGTGAA-GTAGGCC

Query 2893          GGGCCTGTGCCGGCTGTCGAGTCACCCCCGGCGTTGTGCAGTACCAGTTTACCGCAGGTG
                    | || |||||||| |||  ||||   || |||||||||| ||| |||||||| || ||||
Sbjct 2863          GCGCATGTGCCGGGTGTAAAGTCGAGCCTGGCGTTGTGCGGTATCAGTTTACAGCCGGTG

Query 2953          TGCCTGGATCCGGCAAGTC-----CCGCT-CTATTACCCAAGCCGACGTGGACGTTG-TC
                    | || || || ||||||||-----|||+|-| | +| | | || || ||||| ||||-| 
Sbjct 2923          TCCCCGGCTCTGGCAAGTCAAAGTCCG-TGCAAC-AAC-AGGCGGATGTGGATGTTGTTG

Query 3006          GTG-GTCCCGACCCGTGAGTTGCGTAATGCCTGGCGCCGCCGCGGCTTCGCTGCTTTCAC
                     ||-| ||   ++|| ||| | || || || ||||| ||||| ||||| || || |||||
Sbjct 2977          TTGTGCCCACT--CGCGAGCTTCGGAACGCTTGGCGGCGCCGGGGCTTTGCGGCATTCAC

Query 3065          CCCGCACACTGCCGCCAGAGTCACC-CAGGGGCGCCGGGTTGTCATTGATGAGGCCCCGT
                     ||||||||||| ||| | ||||| -  +|| ||  |||||||||||||||||||||| |
Sbjct 3035          TCCGCACACTGCGGCCCGTGTCACTAGC-GGCCGTAGGGTTGTCATTGATGAGGCCCCTT

Query 3124          CCCTTCCCCCTCACTTGCTGCTGCTCCACATGCAGCGGGCCGCCACCGTCCACCTTCTTG
                    | || ||||| |||||||||||  | || |||||||| || ||  | || ||||| ||||
Sbjct 3094          CGCTCCCCCCACACTTGCTGCTTTTACATATGCAGCGTGCTGCATCTGTGCACCTCCTTG

Query 3184          GTGACCCGAATCAGATCCCAGCCATCGACTTTGAGCACGCCGGGCTCGTTCCCGCCATCA
                    | ||||||||||||||||| ||||| || ||||||||| |||| ||  |||| || ||  
Sbjct 3154          GGGACCCGAATCAGATCCCCGCCATAGATTTTGAGCACACCGGTCTGATTCCAGCAATAC

Query 3244          GGCCCGATTTGGCCCCCACCTCCTGGTGGCATGTGACCCATCGCTGCCCTGCGGATGTAT
                    |||| || |||| ||| || || ||||||||||| ||||| || |||||||| ||||| |
Sbjct 3214          GGCCGGAGTTGGTCCCGACTTCATGGTGGCATGTCACCCACCGTTGCCCTGCAGATGTCT

Query 3304          GTGAGCTGATCCGTGGCGCATACCCTATGATTCAGACCACTAGTCGGGTCCTCCGGT-CG
                    ||||| |  ||||||| || |||||||  || ||||| || |||  ||| ||||| |-| 
Sbjct 3274          GTGAGTTAGTCCGTGGTGCTTACCCTAAAATCCAGACTACAAGTAAGGTGCTCCGTTCCC

Query 3363          TTGTTCTGGGGTGAGCCTGCTGTTGGGCAGAAACTAGTGTTCACCCAGGCAGCTAAGGCC
                    ||+|||||||| ||||| ||||| || ||||| ||||||||||| ||||| |||||||||
Sbjct 3334          TT-TTCTGGGGAGAGCCAGCTGTCGGCCAGAAGCTAGTGTTCACACAGGCTGCTAAGGCC

Query 3423          GCCAACCCCGGTTCAGTGACGGTCCATGAGGCACAGGGCGCTACCTACA-CAGAGACTAC
                    ||  ||||||| ||  | |||||||||||||| ||||| || || |  |-|| + || ||
Sbjct 3393          GCGCACCCCGGATCTATAACGGTCCATGAGGCCCAGGGTGCCACTTTTACCAC-TACAAC

Query 3482          CATTATTGCCACGGCAGATGCTCGAGGCCTCATTCAGTCGTCCCGAGCTCATGCCATTGT
                     || ||||| || |||||||| || |||||||| ||||| ||||| ||||| || || ||
Sbjct 3452          TATAATTGCAACTGCAGATGCCCGTGGCCTCATACAGTCCTCCCGGGCTCACGCTATAGT

Query 3542          TGCCTTGACGCGCCACACTGAGAAGTGCGTCAT-CATTGACGCACCAGGCCTGCTTCGCG
                    |||  | ||  | || ||||| || || || ||-|+||||| | || |||||| | || |
Sbjct 3512          TGCTCTCACTAGGCATACTGAAAAATGTGTTATAC-TTGACTCTCCCGGCCTGTTGCGTG

Query 3601          AGGTGGGCATCTCCGATGCAATCGTTAATAACTTTTTCCTTGCTGGTGGCGAAATTGGCC
                    ||||||| ||||| ||||| || |||||||| || |||||| | ||||||||  |||| |
Sbjct 3571          AGGTGGGTATCTCAGATGCCATTGTTAATAATTTCTTCCTTTCGGGTGGCGAGGTTGGTC

Query 3661          ACCAGCGCCCATCTGTTATCCCTCGCGGCAATCCTGACGCCAATGTTGACA-CCTTGGCT
                    ||||| | ||||| || || || || ||||| ||||||  |||||||||| - |||+|| 
Sbjct 3631          ACCAGAGACCATCGGTCATTCCGCGAGGCAACCCTGACCGCAATGTTGACGTGCTT-GCG

Query 3720          GCC-TTCCCGCCGTCTTGCCAGATTAGCGCCTTCCATCAGTTGGCTGAGGAGCTTGGCCA
                    || -|||| +|| || ||||| || ||||||||||||||| | ||||||||||| |||||
Sbjct 3690          GCGTTTCCA-CCTTCATGCCAAATAAGCGCCTTCCATCAGCTTGCTGAGGAGCTGGGCCA

Query 3779          CAGACCTGCCCCTGTCGCGGCTGTTCTACCGCCCTGCCCTGAGCTTGAACAGGGCCTTCT
                    | | || || || || |||||||| ||||| ||||||||||||||||| |||||||||||
Sbjct 3749          CCGGCCGGCGCCGGTGGCGGCTGTGCTACCTCCCTGCCCTGAGCTTGAGCAGGGCCTTCT

Query 3839          CTACCTGCCCCAAGAACTCA-CCACCTGTGATAGTGTCGTAACATTTGAATTAACAGATA
                    ||| ||||| || || ||+|-|| ||||||| ||||| || ||||||||  |||| || |
Sbjct 3809          CTATCTGCCACAGGAGCT-AGCCTCCTGTGACAGTGTTGTGACATTTGAGCTAACTGACA

Query 3898          TTGTGCACTGTCGTATGGCCGCCCCGAGCCAGCGCAAGGCCGTGCTGTCCACGCTTGTGG
                    |||||||||| || ||||| ||||| |||||  | || || ||  |||||||||| || |
Sbjct 3868          TTGTGCACTGCCGCATGGCGGCCCCTAGCCAAAGGAAAGCTGTTTTGTCCACGCTGGTAG

Query 3958          GCCATTACGGCCGCCGCACAAAGCTCTACAATGCCTCCCACTCTGATGTTCGCGACTCTC
                    |||  || ||| | ||||||| ||| ||  ||||    ||| | ||||| |||| ||| |
Sbjct 3928          GCCGGTATGGCAGACGCACAAGGCTTTATGATGCGGGTCACACCGATGTCCGCGCCTCCC

Query 4018          TCGCCCGTTTTA-TCCCGGCCATT-GGCCCACGTACAGGTTACA--ACCTGTGAATT-GT
                    | || || ||||-||||   |+| -||+|    ||| | +++||--||||||||| |- |
Sbjct 3988          TTGCGCGCTTTATTCCCACTC-TCGGG-CGGGTTACTGC---CACCACCTGTGAACTCTT

Query 4072          ACGAGCTAGTGGAGGCCATGGTCGAGAAGGGCCAGGACGGCTCCGCCGTCCTTGAG--C-
                     +||||| || ||||| ||||| ||||||||||| ||||| || |||||||| |||-- -
Sbjct 4043          T-GAGCTTGTAGAGGCGATGGTGGAGAAGGGCCAAGACGGTTCAGCCGTCCTCGAGTTGG

Query 4128          ---TCGACCTTTGTAACCGCGACGTGTCCAGGATCACCTTCTTCCAGAAAGATTGTAATA
                    ---|+|+++++|| | ||| || || ||| | || ||||| |||||||| |||||||| |
Sbjct 4102          ATTT-G-----TGCAGCCGAGATGTCTCCCGCATAACCTTTTTCCAGAAGGATTGTAACA

Query 4186          AATTCACCACGGGGGAGACCATCGCCCATGGTAAAGTGGGCCAGGGCAT-TTCGGCCTGG
                    | ||||| || || ||||| || || ||||| ||||| || ||||| ||-||| |+||||
Sbjct 4156          AGTTCACGACCGGCGAGACAATTGCGCATGGCAAAGTCGGTCAGGGTATCTTCCG-CTGG

Query 4245          AGTAAGACCTTCTGTGCCCTTTTCGGCCCCTGGTTCCGTGCTATTGAGAAGGCTATCCTG
                    |||||||| || |||||||| || ||||||||||||||||| |||||||||||||| || 
Sbjct 4215          AGTAAGACGTTTTGTGCCCTGTTTGGCCCCTGGTTCCGTGCGATTGAGAAGGCTATTCTA

Query 4305          GCCCTGCTCCCTCAGGGTGTGTTTTATGGGGATGCCTTTGATGACACCGTCTTCTCGGC-
                     ||||  | || || | |||||| || |||||||| | ||| ||| | || ||||| ||-
Sbjct 4275          TCCCTTTTACCACAAGCTGTGTTCTACGGGGATGCTTATGACGACTCAGTATTCTCTGCT

Query 4364          G--GCT-G-TGGCCGCAGCAAGGGCATCCATGGTGTTTGAGAATGACTTTTCTGAGTTTG
                    |--|+|-|-||||  |||| | +|+++||||||||||||| ||||| |||||||||||||
Sbjct 4335          GCCG-TGGCTGGCGCCAGCCAT-G---CCATGGTGTTTGAAAATGATTTTTCTGAGTTTG

Query 4420          ATTCCACCCAGAATAATTTTTCCTTGGGCCTAGAGTGTGCTATTATGGTGGAGTGTGGGA
                    | || || |||||||| |||||| | || || ||||| || |||||||  |||||||| |
Sbjct 4390          ACTCGACTCAGAATAACTTTTCCCTAGGTCTTGAGTGCGCCATTATGGAAGAGTGTGGTA

Query 4480          TGCCGCAGTGGCTCATCCGCTTGTACCA--CCTTATAAGGTCTGCGTGGATTCTGCAGGC
                    |||| ||||||||  || | ||||||||--|| | + +|||| |||||||| ||||||||
Sbjct 4450          TGCCCCAGTGGCTTGTCAGGTTGTACCATGCCGTC-C-GGTCGGCGTGGATCCTGCAGGC

Query 4538          CCCGAAGGAGTCCCTGCGAGGGTTTTGGAAGAAACACTCCGGTGAGCCCGGCACCCTTCT
                    ||| || |||||  || ||||||| |||||||| || || |||||||| |||| | | ||
Sbjct 4508          CCCAAAAGAGTCTTTGAGAGGGTTCTGGAAGAAGCATTCTGGTGAGCCGGGCAGCTTGCT

Query 4598          ATGGAATACAGTCTGGAACATGGCCGTTATCACCCACTGTTATGATTTCCGCGATCTGCA
                     |||||||| || |||||||||||  | ||  |||| || ||||| ||||| || || ||
Sbjct 4568          CTGGAATACGGTGTGGAACATGGCAATCATTGCCCATTGCTATGAGTTCCGGGACCTCCA

Query 4658          GGTGGCCGCCTTTAAAGGTGATGATTCGATAGTGCTTTGCAGTGAGTACCGTCAGAGCCC
                    ||| |||||||| || || || || ||| | || || || ||||| ||||| ||||||||
Sbjct 4628          GGTTGCCGCCTTCAAGGGCGACGACTCGGTCGTCCTCTGTAGTGAATACCGCCAGAGCCC

Query 4718          AGGGG-CTGCT-GTCCTGATTGCTGGCTGTGGCCTAAAGTTGAAGGTGGATTTCCGTCCG
                    ||| |-| | |-|++|| || || ||||||||  | ||||||||||  || ||||| |||
Sbjct 4688          AGGCGCCGGTTCG--CTTATAGCAGGCTGTGGTTTGAAGTTGAAGGCTGACTTCCGGCCG

Query 4776          ATTGGTTTGTATGCAGGTGTTGTGGTGGCCCCCGGC-CTTGGCG-CGCTTCCTGACGTCG
                    |||||  ||||||| || ||||| || |+|||||| -|| || |-|+|| || || ||||
Sbjct 4746          ATTGGGCTGTATGCCGGGGTTGTCGTCG-CCCCGGGGCTCGGGGCC-CTACCCGATGTCG

Query 4834          TGCGCTTCGCCGGCCGGCTTACTGAGAAGAATTGGGGCCCTGGCCCCGAGCGGGCGAAGC
                    | || |||||||| |||||| | |||||||| ||||| ||||  || ||||||||  |||
Sbjct 4804          TTCGATTCGCCGGACGGCTTTCGGAGAAGAACTGGGGGCCTGATCCGGAGCGGGCAGAGC

Query 4894          AGCTCCGCCTCGCTGTGAGTGATTTTCTCCGCAAGCTCACGAATGTAGCTCAGATGTGTG
                    ||||||||||||| |||   ||||| ||||| | | | |||||||| || ||||| ||||
Sbjct 4864          AGCTCCGCCTCGCCGTGCAGGATTTCCTCCGTAGGTTAACGAATGTGGCCCAGATTTGTG

Query 4954          TGGATGTTGTCTCTCGTGTTTATGGGGTTTCCCCTGGACTCGTTCATAACCTGATTGGCA
                    | || || || ||| | ||||| ||||||||||| || || |||||||||||||| ||||
Sbjct 4924          TTGAGGTGGTGTCTAGAGTTTACGGGGTTTCCCCGGGTCTGGTTCATAACCTGATAGGCA

Query 5014          TGCTACAGGCTGTTGCTGACGGCAAGGCTCATTTCACTGAGTCAGTGAAGCCAGTGCTCG
                    |||| ||| || ||| ||| || ||||| ||||| || ||||| || |||||  | || |
Sbjct 4984          TGCTCCAGACTATTGGTGATGGTAAGGCGCATTTTACAGAGTCTGTTAAGCCTATACTTG

Query 5074          A-C---CTGACCAAATTCAATCCCCTGTGTCGGGTGGAATGAATAACATGTCTTCTGCTG
                    |-|---|  ||  ||||++|| | | |+|||+++|+|||||||||||||||  | |||||
Sbjct 5044          ACCTTACACACTCAATT--ATGCACCG-GTC---T-GAATGAATAACATGTGGTTTGCTG

Query 5127          CGCCCATGGGTTCGCGACCATGCGCCCTCGGCCTATTTTGCTGTTGCTCCTCATGTTTCT
                    ||||||||||||||| |||||||||||| ||||| ||||||||||| ||||| |||||||
Sbjct 5097          CGCCCATGGGTTCGCCACCATGCGCCCTAGGCCTCTTTTGCTGTTGTTCCTCTTGTTTCT

Query 5187          GCCTATGCTGCCCGCGCCACCGCCCGGTCAGCCGTCTGGCCGCCGCCGTGGGCGGCGCAG
                    ||||||| |||||||||||||| |||||||||||||||||||||| ||||||||||||||
Sbjct 5157          GCCTATGTTGCCCGCGCCACCGACCGGTCAGCCGTCTGGCCGCCGTCGTGGGCGGCGCAG

Query 5247          CGGCGGTTCCGGCGGTGGTTTCTGGGGTGACCGGGCTGATTCTCAGCCCTTCGCAATCCC
                    ||||||| ||||||||||||||||||||||||||| ||||||||||||||||||||||||
Sbjct 5217          CGGCGGTACCGGCGGTGGTTTCTGGGGTGACCGGGTTGATTCTCAGCCCTTCGCAATCCC

Query 5307          CTATATTCATCCAACCAACCCCTTCGCCCCCGATGTCACCGCTGCGGCCGGGGCTGGACC
                    |||||||||||||||||||||||| ||||| || ||  |||||||| ||||| |||||||
Sbjct 5277          CTATATTCATCCAACCAACCCCTTTGCCCCAGACGTTGCCGCTGCGTCCGGGTCTGGACC

Query 5367          TCGTGTTCGCCAACCCGCCCGACCACTCGGCTCCGCTTGGCGTGACCAGGCCCAGCGCCC
                    |||  |||||||||| ||||| ||||| |||||| ||||||| || ||||||||||||||
Sbjct 5337          TCGCCTTCGCCAACCAGCCCGGCCACTTGGCTCCACTTGGCGAGATCAGGCCCAGCGCCC

Query 5427          CGCCGCTGCCTCACGTCGTAGACCTACCACAGCTGGGGCCGCGCCGCTAACCGCGGTCGC
                    | |||||||||| |||||  ||||| ||||||| ||||| ||| |||| || || || ||
Sbjct 5397          CTCCGCTGCCTCCCGTCGCCGACCTGCCACAGCCGGGGCTGCGGCGCTGACGGCTGTGGC

Query 5487          TCCGGCCCATGACACC-C-CGCCAGTGCCTGATGTTGACTCCCGCGGCGCCATCCTGCGC
                     || ||||||||||||-|-| |++|| || || ||||| || ||||| || || || |||
Sbjct 5457          GCCTGCCCATGACACCTCACCC--GTCCCGGACGTTGATTCTCGCGGTGCAATTCTACGC

Query 5545          CGGCAGTATAA-CCTATCAACATCTCCCCTTACCTCTTCCGTGGCCACC-GGTACAAACT
                    || ||||||||- +| || || || ||||| || || || ||||||+ |-|| ||+ | |
Sbjct 5515          CGCCAGTATAATT-TGTCTACTTCACCCCTGACATCCTCTGTGGCC-TCTGGCAC-TAAT

Query 5603          T-GGTTCTTTACGCCGCTCCTCTTAGCCCGCTTCTACCCCTCCAGGACGGCACCAATACT
                    |- || || || || || || ||||  |||| ||| || || |||||||| || ||||||
Sbjct 5572          TTAGTCCTGTATGCAGCCCCCCTTAATCCGCCTCTGCCGCTGCAGGACGGTACTAATACT

Query 5662          CATATAATGGCTACAGAAGCTTCTAATTATGCCCAGTACCGGGTTGTTCGTGCTACAATT
                    || || ||||| ||||| || || |||||||| |||||||||||||  || ||||| || 
Sbjct 5632          CACATTATGGCCACAGAGGCCTCCAATTATGCACAGTACCGGGTTGCCCGCGCTACTATC

Query 5722          CGCTACCGCCCGCTGGTCCCCAACGCTGTTGGTGGCTACGCCATCTCCATCTCGTTCTGG
                    || ||||| || || || || || || ||||| ||||| || || ||||| || ||||||
Sbjct 5692          CGTTACCGGCCCCTAGTGCCTAATGCAGTTGGAGGCTATGCTATATCCATTTCTTTCTGG

Query 5782          CCACAGACCACCACCACCCCGACGTCCGTTGACATGAATTCAATAACCTCGACTGATGTT
                    || || || ||||| ||||| || || |||||||||||||| || || || |||||||| 
Sbjct 5752          CCTCAAACAACCACAACCCCTACATCTGTTGACATGAATTCCATTACTTCCACTGATGTC

Query 5842          CGTATTTTAGTCCAGCCCGGCATAGCCTCCGAGCATGTTATCCCAAGTGAGCGCCTACAC
                     | ||| | || || || |||||||| || ||    || |||||||| |||||||| |||
Sbjct 5812          AGGATTCTTGTTCAACCTGGCATAGCATCTGAATTGGTCATCCCAAGCGAGCGCCTTCAC

Query 5902          TATCGTAACCAAGGTTGGCGCTCTGTTGAGACCTCCGGGGTGGCGGAGGAGGAGGCCACC
                    || || || |||||||||||||| |||||||| || || || || |||||||| ||||||
Sbjct 5872          TACCGCAATCAAGGTTGGCGCTCGGTTGAGACATCTGGTGTTGCTGAGGAGGAAGCCACC

Query 5962          TCTGGTCTTGTTATGCTTTGCATACATGGCTCACTCGTAAACTCTTATACTAATACACCT
                    || |||||||| ||| | |||||||||||||| |  || ||||| ||||| ||||| |||
Sbjct 5932          TCCGGTCTTGTCATGTTATGCATACATGGCTCTCCAGTTAACTCCTATACCAATACCCCT

Query 6022          TATACCGGTGCCCTCGGGCT-GTTGGACTTTGCCCTCGAACTTGAGTTCCGCAACCTCAC
                    ||||||||||||||+ ||||-  ||||||||||| | || |||||||| ||||| |||||
Sbjct 5992          TATACCGGTGCCCT-TGGCTTACTGGACTTTGCCTTAGAGCTTGAGTTTCGCAATCTCAC

Query 6081          CCCCGGTAATACCAACACGCGGGTCTCCCGTTACTCCAGCACTGCCCGTCACCGCCTTCG
                    | || |||| ||||| || || || |||||||||||||||||||| ||||||++++| ||
Sbjct 6051          CACCTGTAACACCAATACACGTGTGTCCCGTTACTCCAGCACTGCTCGTCAC----TCCG

Query 6141          TC-GCGGTGCAGATGGGACTGCCGAGCTCACCACCACGGCTGCTACCCGCTTCATGAAGG
                     |-| || || || |||||||| ||||| ||||| || || || ||| | |||||||| |
Sbjct 6107          CCCGAGGGGCCGACGGGACTGCGGAGCTGACCACAACTGCAGCCACCAGGTTCATGAAAG

Query 6200          ACCTCTATTTTACTAGTACTAATGGTGTCGGTGAGATCGGCCGCGGGATAGCGCTTACCC
                    | ||| | |||||  |   |||||| || |||||  |||||||||||||||| || ||  
Sbjct 6167          ATCTCCACTTTACCGGCCTTAATGGGGTAGGTGAAGTCGGCCGCGGGATAGCTCTAACAT

Query 6260          TGTTTAACCTTGCTGACACCCTGCTTGGCGGTCTACCGACAGAATTGATTTCGTCGGCTG
                    |  |||||||||||||||| || || ||||| || ||||||||||| |||||||||||||
Sbjct 6227          TACTTAACCTTGCTGACACGCTCCTCGGCGGGCTCCCGACAGAATTAATTTCGTCGGCTG

Query 6320          GTGGCCAGCTGTTCTACTCTCGCCCCGTCGTCTCAGCCAATGGCGAGCCGACTGTTAAGC
                    | || || ||||| || || ||||| || |||||||||||||||||||| || || ||||
Sbjct 6287          GCGGGCAACTGTTTTATTCCCGCCCGGTTGTCTCAGCCAATGGCGAGCCAACCGTGAAGC

Query 6380          TGTATACATCTGTAGAGAATGCTCAGCAGGATAAGGGTATTGCAATCCCGCATGACATCG
                    | |||||||| || |||||||||||||||||||||||| |||| ||||| || || ||||
Sbjct 6347          TCTATACATCAGTGGAGAATGCTCAGCAGGATAAGGGTGTTGCTATCCCCCACGATATCG

Query 6440          ACCTCGGGGAATCTCGTGTAGTTATTCAGGATTATGATAACCAACATGAGCAGGACCGAC
                    | || || || || ||||| || |||||||||||||| ||||| ||||||||||| || |
Sbjct 6407          ATCTTGGTGATTCGCGTGTGGTCATTCAGGATTATGACAACCAGCATGAGCAGGATCGGC

Query 6500          CGACACCTTCCCCAGCCCCATCGCGCCCCTTTTCTGTCCTCCGAGCTAATGATGTGCTTT
                    | || || || || || ||||| || || |||||||| |||||||| |||||||| ||||
Sbjct 6467          CCACCCCGTCGCCTGCGCCATCTCGGCCTTTTTCTGTTCTCCGAGCAAATGATGTACTTT

Query 6560          GGCTTTCTCTCACCGCTGCCGAGTATGACCAGTCCACTTACGGCTCTTCGACCGGCCCAG
                    |||| || ||||| || |||||||||||||||||||||||||| || || || ||||| |
Sbjct 6527          GGCTGTCCCTCACTGCAGCCGAGTATGACCAGTCCACTTACGGGTCGTCAACTGGCCCGG

Query 6620          TCTATGTCTCTGACTCTGTGACCTTGGTTAATGTAGCGACCGGCGCGCAGGCCGTTGCCC
                    | ||| |||| |||   ||||| ||||| ||||| ||||| |||||||||||||| ||||
Sbjct 6587          TTTATATCTCGGACAGCGTGACTTTGGTGAATGTTGCGACTGGCGCGCAGGCCGTAGCCC

Query 6680          GGTCGCTCGACTGGACCAAGGTCACACTTGATGGTCGCCCCCTTTCCACCACC-CAGCAG
                    | ||||| |||||| |||| ||||| || || || || |||||+ ||  |   - |||| 
Sbjct 6647          GATCGCTTGACTGGTCCAAAGTCACCCTCGACGGGCGGCCCCT-CCCGACTGTTGAGCAA

Query 6739          TATTCAAAGACCTTCTTTGTCCTGCC-GCTCCGCGGTAAGCTCTCCTTTTGGGAGGCAGG
                    ||||| ||||| |||||||| ||+||- || || || |||||||||||||||||||| ||
Sbjct 6706          TATTCCAAGACATTCTTTGTGCT-CCCCCTTCGTGGCAAGCTCTCCTTTTGGGAGGCCGG

Query 6798          TACTACTAAAGCCGGGTACCCTTATAATTATAACACCACTGCTAGTGACCAACTGCTC-G
                     || || ||||| || || |||||||||||||| || ||||||||||||||+ +  ||-|
Sbjct 6765          CACAACAAAAGCAGGTTATCCTTATAATTATAATACTACTGCTAGTGACCA-G-ATTCTG

Query 6857          -TTGAGAATGCCGCTGGGCATCGGGTTGCTATTTCCACTTACACCACTAGCCTGGGTGCT
                    -|||| ||||| || || |||||||| || ||||| || || ||||| || || || || 
Sbjct 6823          ATTGAAAATGCTGCCGGCCATCGGGTCGCCATTTCAACCTATACCACCAGGCTTGGGGCC

Query 6916          GGCCCCGTCTCTATTTCCGCGGTTGCTGTTTTAGCCCCCCACTCTGCGCTAGCAT-TGCT
                    || || ||| | ||||| ||||  || ||||| || || | ||| || || ||+|-||||
Sbjct 6883          GGTCCGGTCGCCATTTCTGCGGCCGCGGTTTTGGCTCCACGCTCCGCCCTGGC-TCTGCT

Query 6975          TGAGGATACCATGGACTACCCTGCCCG--CGCCCATACTTTCGATGACTTCTGCCCGGAG
                     ||||||||  | || || || |  ||--|||++| || || |||||||||||||| || 
Sbjct 6942          GGAGGATACTTTTGATTATCCGGGGCGGGCGC--ACACATTTGATGACTTCTGCCCTGAA

Query 7033          TGCCGCCCCCTTGGCCTCCAGGGCTGTGCTTTTCAGTCTACTGTCGCTGAGCTTCAGCGC
                    |||||| |  | ||||||||||| |||||||| ||||| |||||||||||||| ||||||
Sbjct 7000          TGCCGCGCTTTAGGCCTCCAGGGTTGTGCTTTCCAGTCAACTGTCGCTGAGCTCCAGCGC

Query 7093          CTTAAGATGAAGGTGGGTAAAACTCGGGAGTTATAGTTTATTTGCTTGTGCCC-CC--CT
                    |||||  | ||||||||||||||||||||||| |||||||||||  |||||||-||--||
Sbjct 7060          CTTAAAGTTAAGGTGGGTAAAACTCGGGAGTTGTAGTTTATTTGGCTGTGCCCACCTACT

Query 7150          T-C-TTT-CTG-TTGC-TT-ATTTCTCATTT-CTGCGTTCC-GCGCTCCCTGAAAAAA
                    |- -| |-|||-|| |-||-|||||+| |||-||+|| |||-||||||||||||||||
Sbjct 7120          TATATCTGCTGATTTCCTTTATTTC-CTTTTTCT-CGGTCCCGCGCTCCCTGAAAAAA
