# Supplementary material for: Pairwise Heuristic Sequence Alignment Algorithm Based on Deep Reinforcement Learning
Source: IEEE Open J Eng Med Biol. 2021 Jan 29;2:36–43. doi: 10.1109/OJEMB.2021.3055424 (PMC8901008; doi:10.1109/OJEMB.2021.3055424)
Supplement: Three supplementary materials are attached to the submitted manuscript. First, we offer the detailed process of the DQNalign in Supplementary material S1. Then, the additional figures and tables are listed in the Supplementary material S2. Finally, the alignment results of the DQNalign are attached  [file ojemb-3055424-mm.zip › OJEMB-3055424-MM/10022021082020_DQNalignOJEMB20210126SupplementaryS3/Supplementary S3/HEV_DDDQN/result20200712173946_10_16.txt]

DQNalign Project v1.0
Pairwise alignment algorithm with deep reinforcement learning based heuristic alignment agent
Sequence 1 : HEV_10, length : 7200
Sequence 2 : HEV_16, length : 7262

Alignment results:
Exact matches: 4761
Gaps: 1335

Query 2             GCAGACCACATATGTGGTCGATGCCATGGAGGCCCATCAGTTTATTAAGGCTCCTGGCAT
                    ||||||||| |||||||||||||||||||||||||||||||| |||||||||||||||||
Sbjct 0             GCAGACCACGTATGTGGTCGATGCCATGGAGGCCCATCAGTTCATTAAGGCTCCTGGCAT

Query 62            CACTACTGCTATTGAGCAGGCTGCTCTAGCAGCGGCCAACTCTGCCCTTGCGAATGCTGT
                     |||||||| ||||||||||||||||| || |||||||| || ||| | |||||||||||
Sbjct 60            TACTACTGCCATTGAGCAGGCTGCTCTGGCTGCGGCCAATTCCGCCTTGGCGAATGCTGT

Query 122           GGTAGTTAGGCCTTTTCTCTCTCACCAGCAGATTGAGATCCTTATTAACCTAATGCAACC
                    ||| ||  |||| ||| | ||||    ||| |  ||||| ||||||||  | ||||||||
Sbjct 120           GGTGGTCCGGCCGTTTTTATCTCGTGTGCAAACCGAGATTCTTATTAATTTGATGCAACC

Query 182           TCGCCAGCTTGTTTTCCGCCCCGAGGTTTTCTGGAACCATCCCATCCAGCGTGTTATCCA
                     || ||| | || ||||| || |||||  ||||||| ||||| |||||||| ||||| ||
Sbjct 180           CCGGCAGTTGGTCTTCCGTCCTGAGGTGCTCTGGAATCATCCTATCCAGCGGGTTATACA

Query 242           TAATGAGCTGGAGCTTTACTGTCGCGCCCGTTCCGGC----CGCTGCCTTGAA-ATTGGT
                     |||||  | || |  ||||| || |||||++++|||----|| |||+||| |- | || 
Sbjct 240           CAATGAATTAGAACAGTACTGCCGGGCCCG----GGCTGGTCGTTGC-TTGGAGGTCGGG

Query 297           GCCCACCCCCGCTCAATAAATGATAACCCTAATGTGGTCCACCGCTGCTTCCTCCGCCCT
                    || |||||  | || || |||||||| ||||||||  | ||| | ||||||||  |+ | 
Sbjct 295           GCTCACCCGAGGTCCATTAATGATAATCCTAATGTCTTGCACAGGTGCTTCCTTAG-ACC

Query 357           G-CCGGGCGTGATGTTCAGCGTTGGTATACTGCCCCTACCCGCGGGCCGGCTGCTAATTG
                    |-  || || ||||| ||||| |||||  ||||||| ||||| || || || || |||||
Sbjct 354           GGTTGGCCGAGATGTCCAGCGCTGGTACTCTGCCCCCACCCGTGGCCCTGCGGCCAATTG

Query 416           CCGGCGTTCCGCACTGCGCGGGCTCCCCGCTGCTGACCGCACTTACTGCTTCGACGGGTT
                    ||| || |||||| |||| || |||||| | | |||||||||||| ||||| || || ||
Sbjct 414           CCGCCGCTCCGCATTGCGTGGCCTCCCCCCCGTTGACCGCACTTATTGCTTTGATGGATT

Query 476           TTCTGGCTGTAACTTTCCCGCC-GAGACTGGCGTCGCCCTCTATTCTCTCCATGATATGT
                     ||  |||||+ ||||  |  |-||||| ||||| ||||| || ||| | || ||  | |
Sbjct 474           CTCCCGCTGT-GCTTTTGCTGCAGAGACCGGCGTGGCCCTTTACTCTTTGCACGACCTTT

Query 535           CACCATCTGATGTCGCCGAGGCTATGTTCCGCCATGGTATGACGCGGCTTTACGCTGCCC
                      ||  |||||||||| |||||||||  ||||||||| ||||| || || || ||||| |
Sbjct 533           GGCCGGCTGATGTCGCAGAGGCTATGGCCCGCCATGGGATGACACGCCTATATGCTGCAC

Query 595           TCCACCTCCCGCCTGAGGTCCTGTT-GCCCCCTGGCACATACCGCACCGCGTCGTACT-T
                    | ||||| || |||||||| ||| |- | |||+||||| |||| |||  | |||||+|-|
Sbjct 593           TACACCTTCCTCCTGAGGTACTGCTACCGCCC-GGCACTTACCACACAACCTCGTA-TCT

Query 653           GCTGATCCATGACGGC-AG-GCGCGTTGTGGTGACGTATGAGGGTGACACTAGTGCTGGT
                     ||||| || ||||||-| -||||++ || || || |||||||| || |||||||| || 
Sbjct 651           CCTGATTCACGACGGCGACCGCGC--CGTTGTAACTTATGAGGGCGATACTAGTGCGGGC

Query 711           TATAACCACGATGTTTCCA-ACCTGCGCTCCTGGAT-TAGAACCACTAAGGTTAC-CGGA
                    ||||| |||||||||||||-||+| ||  | |||||- +| || |||||+  || - || 
Sbjct 709           TATAATCACGATGTTTCCATAC-TCCGTGCGTGGATCC-GCACTACTAA-AATAGTTGGT

Query 768           GACCATCCT-CTCGTCATTGAGCGGGTTAGGGCCATTGGCTGCCACTTTGTCCTCTTACT
                    |||||+|| -|| || || ||||| ||  ||||||||||||| || ||||| ||  | ||
Sbjct 766           GACCA-CCCGCTGGTTATAGAGCGTGTGCGGGCCATTGGCTGTCATTTTGTGCTGCTGCT

Query 827           CACGGCAGCCCCGGAGCCATCACCTACGCCCTATGTTCCTTACCCCCGGTCTACCGAGGT
                    ||| |||||||| ||||| ||||||| ||| ||||| || ||||| || || || |||||
Sbjct 825           CACCGCAGCCCCTGAGCCGTCACCTATGCCTTATGTCCCCTACCCTCGTTCAACTGAGGT

Query 887           CTATGTCCGATCG-TCTTCGGCCCGGGTGGTACCCCC-TCCCT-ATTTCCAACCTCATGC
                     ||||||||||| -| || ||||| || ||++| |||-  | |- || ||  |  | |||
Sbjct 885           GTATGTCCGATCTATATTTGGCCCTGGCGG--CTCCCCATCTTTGTTCCCGTCAGCCTGC

Query 944           TCCACTAAGTCGACCCTTCCATGCTGTCCCTGCCCATATCTGGGACCGTCTCATGTTGTT
                    |||||||| || ||  |||+|||||||||| |  ||||||||||| || || ||| | ||
Sbjct 943           TCCACTAAATCTACTTTTC-ATGCTGTCCCGGTTCATATCTGGGATCGACTTATGCTCTT

Query 1004          CGGGGCCACCCTAGATGACCAAGCCTTTTGCTGCTCCCGCCTAATGACTTACCTCCGTGG
                     || |||||||| ||||| || || || || || || || || ||||||||||| |||||
Sbjct 1002          TGGTGCCACCCTGGATGATCAGGCGTTCTGTTGTTCACGGCTCATGACTTACCTTCGTGG

Query 1064          CATTAGCTACAAGGTTACTGTGGGCACCCTTGTTGCCAATGAAGGCTGGAACGCCTCTGA
                     |||||||||||||| ||||| ||| | |||||||| ||||| || ||||||||||||||
Sbjct 1062          TATTAGCTACAAGGTCACTGTCGGCGCGCTTGTTGCTAATGAGGGGTGGAACGCCTCTGA

Query 1124          GGTCGCTCTTACAGCTGTCATCACTGCCGCCTACCTTACCATCTGCCACCAGCGGTACCT
                    || ||| || || || || |||||||| || || || || |||||||||||||| |||||
Sbjct 1122          GGACGCCCTCACTGCAGTGATCACTGCGGCTTATCTGACTATCTGCCACCAGCGCTACCT

Query 1184          CCGCACTCAGGCTATATCTAAGGGGATGCGCCGTCTGGAGCGGGAGCATGCTCAGAAGTT
                     || || ||||| ||||| ||||| ||||||||  |||||   |||||||| ||||| ||
Sbjct 1182          TCGAACCCAGGCGATATCCAAGGGTATGCGCCGGTTGGAGGTTGAGCATGCCCAGAAATT

Query 1244          TATAACACGCCTCTACAGTTGGCTCTTTGAGAAGTCCGGCCGTGATTATATCCCCGGCCG
                    ||| ||| | || ||||| ||||| ||||||||||| |||||||||||||| ||||||||
Sbjct 1242          TATCACAAGGCTTTACAGCTGGCTATTTGAGAAGTCTGGCCGTGATTATATTCCCGGCCG

Query 1304          TCAGTTGGAGTTCTACGCTCAGTGTAGGCGCTGGCTCTCGGCCGGCTTTCATCTTGACCC
                     ||| |  |||| || || || ||  |||| ||||| || || ||||| || || |||||
Sbjct 1302          CCAGCTTCAGTTTTATGCACAATGCCGGCGGTGGCTATCTGCAGGCTTCCACCTAGACCC

Query 1364          AC-GGGTG-TTGGTTTTTGATGAGTCGGCCCCCTGCCACTGTAGGACGACTGCGATTCGT
                    +|-|||||-|||+| || |||||||| |  || ||||  ||||||||   |  ||++ | 
Sbjct 1362          -CAGGGTGCTTG-TCTTCGATGAGTCAGTGCCATGCCGTTGTAGGACATTTTTGA--AGA

Query 1419          AAGGCGGTGGTCTCAAAGTTTTGCTGTTTTATGAAGTGGCTGGGCCAGGAGTGCACCTG-
                    |||+++ ||   +  || || ||||||||||||  |||| | || |||||||| |||||-
Sbjct 1418          AAG---TTGCGG-GTAAATTCTGCTGTTTTATGCGGTGGTTAGGGCAGGAGTGTACCTGC

Query 1475          TTTCCTACAACCTGCAGAAGGCGCCGTCGGCGACCAGGGCCATGACAACGAGGCCTATGA
                    |||      +|| || || ||     | || |||||||||||||||||||||||||||||
Sbjct 1474          TTTTTGGAG-CCAGCCGAGGGTCTAATTGGAGACCAGGGCCATGACAACGAGGCCTATGA

Query 1535          GGGGTCTGATGTCGACCCCGCTGAATCCGCTATTA-GTGACAT-AT-CTGGGTCCTACGT
                    ||| ||||| |||||||| |||||| | ||+| +|- | + ||- |-| ||| |||| |+
Sbjct 1533          GGGTTCTGAGGTCGACCCGGCTGAACCTGC-AC-ATCTT-GATGTTTCGGGGACCTATG-

Query 1592          C-GTC-CCTGGCACTGC-CCTCCA-ACCGCTTTACCAAGCC-CTTGACCTCCCCGC-TGA
                    |-|||- | |||||++|- ||  |- ||+|||||+ | | |-||| |  ||||+ |-|||
Sbjct 1589          CTGTCTACGGGCAC--CAGCTTGAGGCC-CTTTA-TAGGGCACTTAATGTCCC-ACATGA

Query 1646          GATTGTGGCTCGTGCAGGCC-GGCTGACCGCCACAGTAAAGGTCTCCCAG--GTCGA--C
                     ||||  ||||| ||+  ||-|||| || || || ||+ +|  ||+++ |--|+|||--|
Sbjct 1644          TATTGCCGCTCGAGC-CTCCCGGCTAACGGCTACTGT-T-GAGCT---TGTCG-CGAGTC

Query 1701          GGGCGGATCG-AT-T-GTG-AGACCCTT-CTCGGTAATAAAACCTTCCGCACGTCGTTTG
                    ++  |+| ||- |- -|||- |  |  |-|| |||||||| ||||| || ||| || | |
Sbjct 1697          --CAG-ACCGCTTAGAGTGCCGCACTGTGCTTGGTAATAAGACCTTTCGGACGACGGTGG

Query 1756          TTGACGGGGCGGTTT-TAGAGACTAATGGCCCAGAGCGCCACA--ATCTCTCTTTTGATG
                    |||| || ||+   |-| ||  | |||||||| ||||+  + |-- ||| || ||||| |
Sbjct 1754          TTGATGGCGC-CCATCTTGAAGCAAATGGCCCTGAGC-AG-TATGTTCTATCATTTGACG

Query 1813          CCAGTCAGAGCA--CTATGGCCGCCGGC-CCTTTCAGTCTCACCTATG-CCGCCTCTGCT
                    ||+  | |+ ||--||||||  ||||| -|+   ||| ||||| ||||- | |+ |  ||
Sbjct 1811          CC-TCCCG-TCAGTCTATGGGGGCCGGATC-GCACAGCCTCACTTATGAGCTC-ACCCCT

Query 1869          GCTGGGCTGGAGGT-G------C-GCTATGTCGCTGCCGGGCTTGACCACCGGGCGGTTT
                    || || ||| ||||- ------|- |||+++  + ||| ||++++| +    + || |||
Sbjct 1867          GCCGGTCTGCAGGTCAGGATTTCATCTA---AT-GGCCTGG----AT-TGTA-CCGCTTT

Query 1921          -TTGCC-CCCGGCGTTTCACCCC--GGTCAGCCCCTGG-CGAGGTCACCGCCTTTTGTTC
                    -|| ||-|||||||++ | ||||--|  | ||+ | ||- |||||  | ||||||||   
Sbjct 1917          ATTCCCTCCCGGCG--GCGCCCCTAGCGCCGC-ACCGGGGGAGGTGGCAGCCTTTTGCAG

Query 1976          TGCCCTATACAGGTT-TAATC-GCG-AGGCCCA--GCGCCTTTCGCTCACCGGT-AATTT
                    |||||| || ||+ |-|||+|-|+|-   ||||--|+||+  ||||| ||||||- |||+
Sbjct 1974          TGCCCTTTATAG-ATATAA-CAG-GTTCACCCAACG-GC-ACTCGCTGACCGGTGGATT-

Query 2030          TTGGTTCCATCCTGAGGGGCTCCTTGGCCCCTTTGCCCCGTTT-TCCCCCGGGCATGTTT
                     ||| | || ||||||||| | || |||  |||+ |||| |||-|| || |||||| |||
Sbjct 2028          ATGGCTACACCCTGAGGGGTTGCTGGGCATCTT-CCCCCCTTTCTCGCCTGGGCATATTT

Query 2089          GGGAGTCGGCTAATCCATTCTGTGGAGAGAGCACACTT-TACACCCGCACTTGGTCG-GA
                    ||||||| ||||| ||||| || || ||| | ||+|||-|| ||||| || ||||| - |
Sbjct 2087          GGGAGTCTGCTAACCCATTTTGCGGGGAGGGGAC-CTTGTATACCCGAACCTGGTCAACA

Query 2147          --GG--TT--G-A-TG----CT--------G--------T-TTCTAGTCCAGC-CCAGCC
                    -- |--||-- -|-||----||--------|-------- -  ||  ||| ||- | |||
Sbjct 2146          TCTGGCTTTTCTAGTGATTTCTCCCCCCCTGAGGCGGCCGACCCTGCTCCGGCTGCTGCC

Query 2177          C-G--ACTTAGGT----T-TTATATCTGAGCCTTCTAT-ACCTAGTAGGGCC-GCCACAC
                    |-|-- |||    ----|-    | |||++++|| + |-|  |+ | ||  |-|||||+|
Sbjct 2206          CCGGGGCTTCCCCACCCTACCCCACCTG----TTA-GTGATAT-TTGGGTGCTGCCAC-C

Query 2227          TTACCCCGGCGGCCCCTCTACCCCCC-CCTGC-A---CCGGAT-C-CCTTCCCCTAC-TC
                    ++||||++++++++++||+|   ++ - +| |-|---|+|+||-|  |+ ||  |||-||
Sbjct 2259          --ACCC----------TC-AGAG--GAG-TCCCAGATC-G-ATGCGGC-ACCTGTACCTC

Query 2278          C-CTCTGCTCCGGC-GCGTGG--TGAGCCGGCTCC-TGGCGCTAC-CGCCCG-GGCCCCG
                    |- |||+||  | |-||+|||--|+| |  || ||-| |   |||- |||| -  |||| 
Sbjct 2300          CTGTCT-CTAAGACTGC-TGGACT-ACCTAGCCCCATTGTTGTACTTGCCCCTCCCCCCC

Query 2331          GCCAT-AACCCACCAG-GCGGCC-CGG-CATC-GCC--GCCTGCTCTTTACCTA-C-CCG
                     || |- | || ||+|-|||   -|  -||||- ||--|||| |||++++ |  -|- ||
Sbjct 2354          CCCTTTCATCCCCC-GTGCGTAAGCCATCATCACCCCCGCCTTCTC----GCACTCGTCG

Query 2382          GATGGCTCTAAGGTATTCGCCGGCT-CGCTG----TTTGAGTCGACATGTACCTGGCTCG
                    ++|  |+|| +++|| +++++  ||-  | |----  +++++|+  | |||++|   |+|
Sbjct 2409          --TCTC-CTT---TAC-----ACCTATCCCGACGGCG-----C-TAAGGTA--T-TAT-G

Query 2437          TTAACGCGTCTAATGTT-GACCACCGCCCTGGCGGTGGGCTCTGTCAT-GCATTTTACCA
                         |+|||+  ||||-||++|++++ | | | |||+ ||   | + -  |++   +  
Sbjct 2447          CGCGGG-GTC-GTTGTTTGA--A----TCAGACTGTG-ACTGGCTG-GTTAA--CGC-TT

Query 2495          -AA-GGT---ACCCCGCATCCTTTGATGCTGCCT-CT-TTTGTGATGCGCG---ACGGCG
                    -||-   --- | ||||++||++ |  | || | -||-    +|+++|+| ---||  + 
Sbjct 2492          CAAACCCGGGTCACCGC--CC--CGGAGGTGGCCTCTGCCAT-G---C-CTTTTACCA-A

Query 2545          CGGC-CGCCTATACATTA-ACCCCCCGGCCAATAATTCACGCCGTCGCTCCT-G-ATTAT
                    ||  -| |  |  |||| -|||| ++    |||   ||| ||    |  |||-|-|  ||
Sbjct 2542          CGTTTCCCAGAGGCATTTTACCCG--ACTGAATTCATCATGCGTGAGGGCCTTGCAGCAT

Query 2601          AGGT-TGGAACAT-AAC-CCAAAGATGCTTGAGGCTG--CCTACCG--GGAGACTTGCTC
                    |   -  ||+|+ -  |-||    ||  || | || |-- || |||-- +|+++|++++ 
Sbjct 2600          ATACCCTGA-C-CCCGCGCCCCCTATCATTCATGCAGTGGCTCCCGACT-A---T----A

Query 2654          CCGCCTCGGTACCGCTGCATACCCACTCCTCG-GGACCGGCATAT-ACCAGGTGCCGAT-
                     +|++ +++|++ |+ ||| | ++++||| + -|+|++|||+|+|-|   + +||+|+|-
Sbjct 2648          G-G--G---T--TG-AGCAGAA----TCCG-AAG-A--GGC-T-TGAGGC-A-GC-G-TA

Query 2711          -CGGT-C-C-CAGTTTTG---ACGCCTGGGAGCGGGAAT-C-ACCGCCC-CGGGGATGAG
                    -||| - -|- +|++ | --- ||       || |  +|-|-  |    - ||  + |+|
Sbjct 2685          TCGGGAAACTT-G--CTCCCGTCGTGGCACCGCTGCC-TACCCGCTT-TTGGGCT-CG-G

Query 2760          TT-G-TACC--TTCCTGAGCTT-GCTGCCCAG-ATGGTTCGAG-GCCAATAGGC--CGAC
                     |- -||||-- |||+  |+||-|+|+| |||- | | |+|  -|  || +|+|-- +  
Sbjct 2738          GTATATACCAGGTCC-CTG-TTAG-T-CTCAGCTTTGAT-GCCTGGGAAC-G-CAAT-CA

Query 2810          CTGCCCAACTCTCACTATA----ACTGAGGATGT-TGCACGGACAGCAAATCTGG-CT-A
                    | ||||  + |+ ||+   ----|||++ || +|- || ||++| |||  +||||- |-|
Sbjct 2790          CCGCCCCG-GC-GAC-GAGCTTTACT--TGAC-TGAGCCCG--CTGCAGC-CTGGTTTGA

Query 2863          TCG---AACTTGACTCAGCCACAGACGTCG-G--CCGGGCCTG---TGCCGGCTGTCGAG
                    ++|---||+| +|+ | | | ||| || ||- --||    |||---   |||||++||+ 
Sbjct 2841          --GGCTAA-TA-A-GCCGTCGCAGCCGGCGCTTACCATAACTGAGGACACGGCT--CG-T

Query 2914          TC-ACC-CCC-GGCGTTGTGCAGTA-C-CAGTT-TACCGCAGGTGTGCCTGGATCCGGCA
                     |- ||- ||-||| ||++  ||+|- -  |  - +|+ |||+++ |  |||+ |  || 
Sbjct 2893          ACGGCCAACCTGGCATT--AGAG-ATTGATGCCGC-C-ACAG---AGGTTGG-CCGTGCT

Query 2968          AGT-CC--C-GCTCTATTACCCAAGCCGACGTGGACGT-T-----GT---C-G---TGGT
                     ||-||--|-|| ||||||++      |   ||++ | -|-----||---|-|--- |||
Sbjct 2944          TGTGCCGGCTGCACTATTA--GCCCTGGGATTG--TGCATTATCAGTTTACCGCCGGGGT

Query 3011          CCCG-AC-C---C--GTGAG-TT---GCGTAATGCCTGGCGCCGCCGCGGCTTCGCTG-C
                    ||||- |-|---|--|| |   |--- +  ||++|  || | || ||  |+|++| ||- 
Sbjct 3000          CCCGGGCTCGGGCAAGTCAAGGTCCAT-ACAA--CAGGGAGACGTCGATG-T--GGTGGT

Query 3059          TTTCACCCCGCACACTGCC-G----C--CAGAGTCACCCCAGG-GGCGCCGGGTTGT-C-
                    |++++++  ||+|+|+ ||-|----|--|  |+++|     ||-| |||||||+  |- -
Sbjct 3054          T------GTGC-C-C-ACCCGGGAACTTCGTA---ATAGTTGGCGTCGCCGGG-GTTTTG

Query 3108          ATTGATGAGGCCC-CGTC-C-CTTCC-CCC-T----C-ACT---TGC----TGCTGCTCC
                     ++|     +| |-| ||-|-|  | -|||-|----|-| |--- ||----|  ||++  
Sbjct 3101          C--GGCTTT-CACACCTCACACGGCGGCCCGTGTTACTATTGGCCGCCGCGTTGTG--AT

Query 3151          ACATGCAG-CG-GGCC-G-CCACCGTC-CACCTTCTTGGTGAC-CCGAATCAGAT-CCCA
                      ||| +|-| - | |- -||+|+| |-|||||++++| ||+|- | | ++| ||-|   
Sbjct 3156          TGATGA-GGCTCCGTCCCTCC-C-GCCGCACCT----GCTG-CTGCTAC--ATATGCAAC

Query 3204          G-CCATCGACTTTGAGC-A-CGCCGGGCT-CGTTCCCGC-CATCAGGC-CCGATTTGGCC
                    |- | ||  |+ +|+ |-|-| ||++ | - |  ||   -||     |- | |||+|+  
Sbjct 3206          GGGCCTCCTC-G-G-TCCATCTCC--TCGGTGACCCAAATCAGATTCCTGCTATT-G-AT

Query 3258          -CCCACCCTCCTGG--TGGCATGTGACCCATCGCTGCCCTGCGGATGTATGT-GAGCTGA
                        | | | | ||--|||++|++++|||++|||   ||+||    | +  |-| || ||
Sbjct 3259          TTTGAACATGCCGGCCTGG--T----CCC--CGCGATCC-GCCC-CGA-GCTTGCGCCGA

Query 3313          TCCGTGGCGCATA-CCCTATGATTCAG--ACCACTAGTCGGGTCCTCCGGTCGTTGTTCT
                    +|+|+ ||+ ++ - + + ++ + |+|--||+||+|++| | |+  |||| || |||+ |
Sbjct 3308          -C-G-AGC-T--GGT-G-G--C-AC-GTTAC-AC-A--CCGCT-GCCCGGCCGATGT-GT

Query 3370          GGGGTGAGCCTGCT--GTTGG-GCAGAAACTA-GTG-TTCACC-CAGGCAGCTAAGGCCG
                    |+++ ||||+|  |--||+||-||  |  |||-|  -   |||-|+|++||| ++| ++|
Sbjct 3350          G---CGAGC-TTATACGT-GGAGCTTACCCTAAGATCCAGACCAC-G--AGCC--GT--G

Query 3424          CCAACCCCGGTTCAGTGACGGTCCATG-A-GGCACA-GGGCGC-TACCTACACAGAG-AC
                    ++++++++++|+++|  ||||||| ||- - |+ +|- |  +|- + | |   +|  -| 
Sbjct 3398          ----------T---GCTACGGTCCCTGTTTTG-G-AACGAA-CCG-GCCATTG-GGCCAG

Query 3479          TACCATTA-TTGCCAC-GGCAG-ATGCTCGAGGCCTCATTCAGTCGTCC-CGAGCTCATG
                     | |+|| -|| + +|- ||||- ||||+ ||||+|++ +|  ++ |||- | ||+ || 
Sbjct 3439          AAGC-TTGGTTT-T-CACGCAGGCTGCT-AAGGC-T--G-CTA--ATCCTGGTGC-GATC

Query 3535          -CCATT--GTT--GCCT-TGACGCGCCACACTGA-GAAGTGCGTCATCA-TTGACGC--A
                    -||  |-- | --||+|- |+ | |||||  | |-|++| |+  ||+||-||+|   --|
Sbjct 3487          ACCGGTTCATGAAGC-TCAG-GGTGCCACCTTCACG--GAG-ACCA-CAATT-ATAGCCA

Query 3585          CCAGGCCTGC-----TTCTTCGCGAGGTGGGCATCTC-CGATGCA----ATCGTTA-AT-
                    |   |  |||-----  |||    ||+|+++|||| |- |+  ||----|| ||| -| -
Sbjct 3539          CGGCGGATGCCAGGGGCCTTATTCAG-T---CATCCCGGG-CTCATGCTATAGTTGCACT

Query 3630          -AACTTTTTCC---TTG-CTGGTG-GCGAAATTGGCC--ACCAGCGCCCATCTGTTATCC
                    -|+||  ++||--- ||-   |||-|+++++|+++| --      ||||+ | |+  | |
Sbjct 3594          CA-CTCG--CCACACTGAGAAGTGTG-----T---CATCTTAGATGCCC-CCGG-CCTGC

Query 3682          CTCGCG-GCA-A-TC--CTGACG-C--CAATGTTGACACCTTGGCTGCCTT--CC-CGCC
                      || |-|+ - - |-- |+  |- -- | |||+++||++++    +| ||--||- || 
Sbjct 3641          TGCGTGAG-GTCGGCATTT-CGGATGTGATTGT---CA----ATAA-CTTTTTCCTTGCT

Query 3731          GTCTTGCCAGA--T-T---AGC-GCCTTCCATCAGTTGGCTGA-GGAGC-TTGGCC-ACA
                    |+ | |++|||--|- ---| |- |+  || || ||+|+ |+|- ++ |-| |   - | 
Sbjct 3691          G-GTGG--AGAGGTCGGCCACCACC-GCCCCTCTGT-G-AT-ACC--CCGTGGTAACCCC

Query 3781          GACCTGCCCCTGTCG---C--GGCTGTTCT-ACCGCC--C-TGCC--CT--GAGCTTGAA
                    || | |  ++| |||---|--  | |   |- |||||--|-||||-- |--| ||||   
Sbjct 3742          GATCAGAA--TCTCGGGACTCTACAGGCTTTCCCGCCGTCCTGCCAGATTAGTGCTTACC

Query 3828          -C-AG--GGC------CTTC-TCTACCTGCCC-CA-AGAACTCACCACCTGTGA--TAGT
                    -|-||--|||------ || - | |||+||||-  -        |    | | |--  ++
Sbjct 3800          ACCAGTTGGCTGAGGAATTAGGCCACC-GCCCGGCCCCTGTCGCCGCTGTCTTACCCC--

Query 3873          GTCGTA-AC-ATTTGAATTAACAGATATTGTGCACTGTCGTATGGCCGCCCCGAGC-CAG
                    ++| | - |- ++++|+     ||+ |++| ||+|||+|+|++++|++ ++++|+|-   
Sbjct 3857          --CTTGCCCGG----A-GCTTGAG-CA--GGGC-CTG-C-T----C--T----A-CATGC

Query 3930          CGCAAG-GCCGTGCTGT--CC-ACG-CTTGTGGGCCATTACG-GC-CGCCGC-ACA-AAG
                    | ||||-||+ | ||||--||-|  -  ||| || |+||+ |-||-| |++ -| |-|+|
Sbjct 3893          CACAAGAGC-TTACTGTGTCCGATAGTGTGTTGGTC-TT-TGAGCTCAC--AGATATA-G

Query 3981          -C--TCTAC-AATGCCTCCCACTC---TGATGTTCGCGACTCTCTCGCC-CGTTTTAT-C
                    -|--|   |- ||| |  ||+|+|---  |+|++||+ |+   ||   |-|+|+  | -|
Sbjct 3947          TCCATTGCCGTATGGCCGCC-C-CAAGCCA-G--CG-AA-AGGCTGTTCTC-T-CAACAC

Query 4032          C--CGGCCATTGGCCACGT--AC--AGGTTACAACCT---GTGA--ATTGTACG-A--G-
                     -- ||++++ |+     |-- |--||   | ||++|--- |||-- + | || - --|-
Sbjct 3998          TTGTGG----GG-AGGTATGGCCGTAGAACAAAA--TTATATGAGGC-GGCACATTCAGA

Query 4077          --CTAGTGGAGGCCATGGTCGAG--AA-GGGCCAGGA-CGG-CTCCG--CCGTCCTTGA-
                    -- | |||+|| || | | | ||-- |-   |+|  |-|||-|+| |--| | ||+++|-
Sbjct 4050          TGTTCGTG-AGTCCTTAGCCAAGTTCATCCCC-ACTATCGGGC-CTGTACAGGCC---AC

Query 4127          -GCTCG--A--------------------CC-TTTGTAACCGCGACGTGTCCAGGA--TC
                    - |  |--|--------------------||-|| || +++| || |+| ||||||-- |
Sbjct 4104          CACATGTGAGTTGTATGAGTTGGTTGAGGCCATTGGTG---GAGAAG-GGCCAGGACGGC

Query 4161          ACCTTCTTCCAGAAAGATTGTAATAAATTCACCACGG-GG-G---AGACCATCGC--CCA
                     ||  | ||| +| || ||| ++|+  || +| |  |-| -|--- |  |||| |--   
Sbjct 4159          TCCGCCGTCCT-AGAGCTTGA--T-CTTTG-CAATCGTGACGTCTCGCGCATCACATTTT

Query 4214          TGG-TAAAGTGGGCC---AGGGCATTTCGGCCTGGAG-TAAGACCTTCTGTGCC-CTTTT
                    |+ - ||||+|++  ---|     |||+  ++    |-| ||||  ||+|  ||-     
Sbjct 4214          T-CCAAAAG-G--ATTGCAATAAGTTT-AC--AACTGGTGAGACTATC-GGCCCATGGCA

Query 4267          TCGG---CC-C-CTG-GTTCCGTGCTATTGAG-AAGGCT-ATCCTGGCCCTGCTC-CCTC
                      | ---||- - | - |  || +|+ | |||-|||+  - ||   |||||| ||- | |
Sbjct 4265          AGGTTGGCCAGGGTATATATCGG-C-CTGGAGTAAG-ACCTTCTGCGCCCTGTTCGGCCC

Query 4318          AGGGTGTGTTTT-ATG--G----GGATGCCTTTGATGACACC-GTCTTC-T-----CG--
                      |||+|+    - | --|----|||  ++|+    | |   - ||  |-|-----  --
Sbjct 4320          GTGGT-T-CCGCGCTATAGAAAAGGAAA--T-ACTGGCCTTACTTCCGCCTAATATTTTC

Query 4362          ---GCGGCGGCTGTGGCCGCAGCAAGGGCAT---CCATGGTGTTTGAGA-ATGA-CT-T-
                    ---|  |  |||+|+ +++++++ +|+++| --- ||  || | +  | -    - |-|-
Sbjct 4375          TATGGCGACGCT-T-A-------T-G---AGGAGTCAGTGTTTG-CTGCCGCTGTGTCTG

Query 4409          -TTC----T---G-AGTTTGATTC-CACCCA-GAAT-A--------ATTTTTCCTTGGGC
                    -  |----|---|-| +++|+++ -    + - |||-|--------| |||  | +|  |
Sbjct 4421          GGGCGGGGTCATGCAT---G---GTATTT-GAAAATGATTTTTCGGAGTTTGACA-GTAC

Query 4449          CTAGAGT-GTG---CTATTATGG-TGGAGTGTG-GGATGCCGCAGTGGCTCATCCGCTTG
                      ||| |- | ---| + |  | -| |||||||-|| +   | || +++    | || ||
Sbjct 4473          TCAGAATAATTTTTCC-CTTGGCCTTGAGTGTGTGGT-CATGGAGG---AGTGCGGCATG

Query 4503          TACCA--CCTTA-T-AAGGTCTG-C--GTGGATTCTGCAGGCCCC--GAAGGAGTCCCTG
                       ||--  |||-|-| | | | -|-- |||+|||+|++| |  |--|++|+|+|     
Sbjct 4528          CCTCAATGGTTAATTAGGTTGTATCATCTGG-TTC-G--GTCAGCCTG--G-A-TTTTGC

Query 4554          -CGAG--G--GTTTTGGAAGAAACACTCCGGTGTGAGCCCGGCACCCT-TCTATGGAATA
                    - | |--|--| +++ |++ +  | |   ||| |  |+   | | |+ -|||   ||   
Sbjct 4580          AGGCGCCGAAGG---AG--T-CTCTCAAGGGTTTTTG-GAAGAAGC-ACTCTGGTGAGCC

Query 4606          --C-AGTCT----GGAACATGGC-C-GTTATCACCC-A-CTG-T-T-AT-GATTTCCGCG
                    -- -|  ||---- |++ |+ +|-|-||+ |     -|- +|- -|-||-|+ + | +| 
Sbjct 4632          TGGTACCCTTCTCTG--GA-A-CACCGT-CTTGGAACATG-GCGATTATAG-C-ACA-CT

Query 4651          ATCTGCA-GGTG-GCCGCCTTTA---AAGGTG----AT-GA---TTCGA-T------AGT
                     |+|++|-| +|- |||+     ---  | ||---- |- |--- |   - ------ ||
Sbjct 4682          GT-T--ATGA-GTTCCG-TGACTTTCGTGTTGCCGCCTTCAAGGGTGATGATTCGGTGGT

Query 4691          GCTTTGCAGTGAGTACCGTCAGAGCC-CAGGGGCTGCTGTCCTGATTGCTGGCTGTGG-C
                     ||||| || || ||||| |||||||-|| + || |||| | | ||||| ||||||||-|
Sbjct 4737          CCTTTGTAGCGACTACCGGCAGAGCCGCAA-TGCGGCTGCCTTAATTGCAGGCTGTGGGC

Query 4749          CTAAAGTTGAAGGTGGATTTCCGTCCGATTGGTTTGTATGCAGGTGTTG-TGGTGGCCCC
                    +| || |||||||| |||| ||| || |||||  |||||||+ | | ||-| ||||||||
Sbjct 4796          -TCAAATTGAAGGTCGATTACCGCCCTATTGGGCTGTATGC-TGGGGTGGTTGTGGCCCC

Query 4808          CGGCCTTGGCGCG-CTTCCTGACGTCGTGCGCTTCGCCGGCCGGCTTACTGAGAAGAATT
                    + |  |||| |  -|| || || || ||||| || || || ||| |  |||| |||||||
Sbjct 4854          -TGGTTTGGGGACACTGCCCGATGTGGTGCGTTTTGCTGGTCGGTTGTCTGAAAAGAATT

Query 4867          GGGGCCCTGGCCCCGAGCGGGCGAAGCAGCTCCGCCTCGCTGTGAGTGATTTTCTC--CG
                    ||||||| ||||| ||||| ||  ||||||| |||||||||||  ||||+ |||+|--||
Sbjct 4913          GGGGCCCCGGCCCGGAGCGTGCTGAGCAGCTGCGCCTCGCTGTTTGTGA-CTTC-CTTCG

Query 4925          CAAGCT-CACGAATGTAGCTCAGATGTGTGTGGATGTTGTCTCTCGTGTTTATGGGGTTT
                    +| | |- |||||||| || ||| | ||||| |||||||| || ||||| ||||| ||  
Sbjct 4971          -AGGGTTGACGAATGTTGCGCAGGTTTGTGTTGATGTTGTGTCCCGTGTCTATGGAGTCA

Query 4984          CCCCTGGACTCGTTCATAACCTGATTGGCATGCTACAGGCTGTTGCTGACGGCAAGGCTC
                     |||||| || || |||||||| ||||||||||| ||| |  | ||||| |||||||| |
Sbjct 5030          GCCCTGGGCTGGTACATAACCTTATTGGCATGCTGCAGACCATCGCTGATGGCAAGGCCC

Query 5044          A-TTT-CACTGAGTCAGTGAAGCCAGTGCTCGACCTGACAAATTCAATCCTGTGTCGGGT
                    |-|||-|| + |  || | ||+|| ||||| ||||| || ||||| ||| |    |||||
Sbjct 5090          ACTTTACAG-AAACCATTAAA-CCTGTGCTTGACCTTACGAATTCTATCATACAGCGGGT

Query 5102          GGAATGAATAACATGTCTTCTGCTGCGCCCATGGGTTCGCGACCATGCGCCCTCGGCCTA
                    ||||||||||||||||||| |||  ||||||||||++  |+|||||||||||| || || 
Sbjct 5148          GGAATGAATAACATGTCTTTTGCATCGCCCATGGG--ATC-ACCATGCGCCCTAGGGCTG

Query 5162          TTTTGCTGTTGCTCCTCATGTTTCTGCCTATGCTGCCCGCGCCACCGCCCGGTCAGCCGT
                    || |||||||| |||||||| |||||||||||||||||||||||||| |||| |||||||
Sbjct 5205          TTCTGCTGTTGTTCCTCATGCTTCTGCCTATGCTGCCCGCGCCACCGGCCGGCCAGCCGT

Query 5222          CTGGCCGCCGCCGTGGGCGGCGCAGCGGCGGTTCCGGCGGTGGTTTCTGGGGTGACCGGG
                    ||||||| || ||||||||||||||||||||| || |||||||||||||||||||| |||
Sbjct 5265          CTGGCCGTCGTCGTGGGCGGCGCAGCGGCGGTACCAGCGGTGGTTTCTGGGGTGACAGGG

Query 5282          CTGATTCTCAGCCCTTCGCAATCCCCTATATTCATCCAACCAACCCCTTCGCCCCCGATG
                     |||||| |||||||||||  |||||||||||||||||||||||||||||||| ||||||
Sbjct 5325          TTGATTCCCAGCCCTTCGCCCTCCCCTATATTCATCCAACCAACCCCTTCGCCGCCGATG

Query 5342          TCACCGCTGCGGCC-GGGGCTGGACCTCGTG-TTCGCCAACCCGCCCGACCAC-TCGGCT
                    ||+      |  ||-||||||||| ||||+ - ||| ||+ ||||||  || |-| ||||
Sbjct 5385          TC-GTTTCACAACCCGGGGCTGGAGCTCG-CCCTCGACA-GCCGCCCCGCCCCCTTGGCT

Query 5399          CCGCTTGGCGTGACCAGGCCCAGCGCCCCGCCGCTGCCTCACGTCGTAGACCTACCACAG
                    ||||||||||||||||| ||||||||||| ||| |||| | || ||| || || || |||
Sbjct 5442          CCGCTTGGCGTGACCAGTCCCAGCGCCCCTCCGTTGCCCCCCGCCGTCGATCTGCCCCAG

Query 5459          CTGGGGCCGCGCCGCTAACCGCGGTCGCTCCGGCCCATGACAC-CCCGCCAGTGCCTGAT
                    ||||||| |||||| | ||||| ||  | ||||||| ||||||- || | +|| ||||||
Sbjct 5502          CTGGGGCTGCGCCGTTGACCGCTGTGTCACCGGCCCCTGACACAGCCCCT-GTACCTGAT

Query 5518          GTTGACTCCCGCGGCGCCATCCTGCGCCGGCAGTATAACCT-ATCAACATCTCCCCTTAC
                    ||||| || || || || ||| ||||||||||||| |||+|- || || || || |||||
Sbjct 5561          GTTGATTCACGTGGTGCTATCTTGCGCCGGCAGTACAAC-TTGTCCACGTCCCCGCTTAC

Query 5577          CTCTTCCGTGGCCACCGGTAC-AAACTTGGTTCTTTACGCCGCTCCTCTTAGCCCGCTTC
                     || || || ||| | |||||-|| ||+||||||||| || || || ||||+  |   ||
Sbjct 5620          GTCATCTGTTGCCTCGGGTACTAATCT-GGTTCTTTATGCTGCCCCGCTTA-ATCCTCTC

Query 5636          -TACCCCTCCAGGACGGCACCAATACTCATATAATGGCTACAGAAGCTTCTAATTATGCC
                    -| || || ||||| |||||||| |||||||| ||||| || || || || |||||||||
Sbjct 5678          CTGCCTCTTCAGGATGGCACCAACACTCATATTATGGCCACTGAGGCATCCAATTATGCC

Query 5695          CAGTACCGGGTTGTTCGTGCTACAATTCGCTACCGCCCGCTGGTCCCCAACGCTGTTGGT
                    ||||| ||||||||||| ||||| || || || |||||| |||| || ||||||||||||
Sbjct 5738          CAGTATCGGGTTGTTCGAGCTACGATCCGTTATCGCCCGTTGGTGCCGAACGCTGTTGGT

Query 5755          GGCTACGCCATCTCCATCTCGTTCTGGCCACAGACCACCACCACCCCGACGTCCGTTGAC
                    || || || || || ||||| || ||||| || ||||| || ||||| || || ||||||
Sbjct 5798          GGTTATGCTATTTCTATCTCCTTTTGGCCTCAAACCACAACTACCCCCACCTCTGTTGAC

Query 5815          ATGAATTCAATAACCTCGACTGATGTTCGTATTTTAGTCCAGCCCGGCATAGCCTCCGAG
                    |||||||| || || || ||||||||| | ||| | || |||||||| || |||||||||
Sbjct 5858          ATGAATTCCATTACTTCTACTGATGTTAGGATTCTGGTTCAGCCCGGTATTGCCTCCGAG

Query 5875          CAT-GTTATCCCAAGTGAGCGCCTACACTATCGTAACCAAGGTTGGCGCTCTGTTGAGAC
                    + |-|| ||||| ||||||||||| ||||| || || ||||| |||||||||||||||||
Sbjct 5918          -TTAGTCATCCCTAGTGAGCGCCTTCACTACCGCAATCAAGGCTGGCGCTCTGTTGAGAC

Query 5934          CTCCGGGGTGGCGGAGGAGGAGGCCACCTCTGGTCTTGTTATGCTTTGCATACATGGCTC
                    | | || ||||| ||||||||||| ||||| || || || |||||||| || ||||||||
Sbjct 5977          CACGGGTGTGGCCGAGGAGGAGGCTACCTCCGGCCTGGTAATGCTTTGTATCCATGGCTC

Query 5994          ACTCGTAAACTCTTATACTAATACACCTTATACCGGTGCCCTCGGGCT-GTTGGACTTTG
                     |  || || || ||||||||||||||||| || ||||| || |||||- |||+| ||||
Sbjct 6037          TCCTGTTAATTCCTATACTAATACACCTTACACTGGTGCACTGGGGCTCCTTG-ATTTTG

Query 6053          CCCTCGAACTTGAGTTCCGCAACCTCACCCCCGGTAATACCAACACGCGGGTCTCCCGTT
                    |  | |||||||| ||  | ||  | || ||||| || || ||||| || || ||||| |
Sbjct 6096          CATTAGAACTTGAATTTAGAAATTTGACACCCGGGAACACTAACACCCGTGTTTCCCGGT

Query 6113          ACTCCAGCACTGCCCGTCACCGCCTTCGTCGCGGTGCAGATGGGACTGCCGAGCTCACCA
                    |  ||||||| ||||||||||| || || |||||||| |||||||| || ||||| ||||
Sbjct 6156          ATACCAGCACAGCCCGTCACCGGCTGCGCCGCGGTGCTGATGGGACCGCTGAGCTTACCA

Query 6173          CCACGGCTGCTACCCGCTTCATGAAGGACCT-CTATTTTACTAGTACTAATGGTGTCGGT
                    |||| || || || || |||||||||||+ |-  |||||||| | || || ||||| |||
Sbjct 6216          CCACAGCAGCCACACGTTTCATGAAGGA-TTTGCATTTTACTGGCACGAACGGTGTTGGT

Query 6232          GAGATCGGCCGCGGGATAGCGCTTACCCTGTTTAACCTTGCTGACACCCTGCTTGGCGGT
                    ||| | || || || || || || ||  ||||||| |||||||| || || || || |||
Sbjct 6275          GAGGTGGGTCGTGGCATCGCTCTGACATTGTTTAATCTTGCTGATACGCTTCTCGGTGGT

Query 6292          CTACCGACAGAATTGATTTCGTCGGCTGGTGGCCAGCTGTTCTACTCTCGCCCCGTCGTC
                     |||||||||||||||||||||||||||| || || ||||| ||||| ||||| || |||
Sbjct 6335          TTACCGACAGAATTGATTTCGTCGGCTGGGGGTCAACTGTTTTACTCCCGCCCTGTTGTC

Query 6352          TCAGCCAATGGCGAGCCGACTGTTAAGCTGTATACATCTGTAGAGAATGCTCAGCAGGAT
                    || |||||||||||||| || || ||| | ||||||||||| |||||||| ||||| |||
Sbjct 6395          TCGGCCAATGGCGAGCCAACAGTAAAGTTATATACATCTGTTGAGAATGCGCAGCAAGAT

Query 6412          AAGGGTATTGCAATCCCGCATGACATCGACCTCGGGGAATCTCGTGTAGTTATTCAGGAT
                    ||||| ||| | ||||| || || || || || || || || ||||| ||||||||||||
Sbjct 6455          AAGGGCATTACCATCCCACACGATATAGATCTGGGTGACTCCCGTGTGGTTATTCAGGAT

Query 6472          TATGATAACCAACATGAGCAGGACCGACCGACACC-TTCCCCAGCCCCATCGCGCCCCTT
                    ||||||||||| || ||||| || ||||| ||+||- || || ||||| || |||||+||
Sbjct 6515          TATGATAACCAGCACGAGCAAGATCGACCTAC-CCCGTCACCTGCCCCCTCCCGCCC-TT

Query 6531          T-TCTGTCCTCCGAGCTAATGATGTGCTTTGGCTTTCTCTCACCGCTGCCGAGTATGACC
                    |-|| || || || |||||||||||  | ||||| ||||||||||| || ||||||||||
Sbjct 6573          TCTCAGTTCTTCGTGCTAATGATGTTTTGTGGCTCTCTCTCACCGCCGCTGAGTATGACC

Query 6590          AGTCCACTTACGGCT-CTTCGACCGGC--CCAGT--CTATGTCTCTGACTCTGTGACCTT
                    ||+++|||+|||  |-  ||| ||  |--||+ |-- |||||||| ||| | || || ||
Sbjct 6633          AG---ACT-ACGTATGGGTCGTCCACCAACC-CTATGTATGTCTCCGACACAGTCACTTT

Query 6645          GGTTAATGTAGCGACCGGCGCGCAGGCCGTTGCCCGGTCGCTCGACTGGACCAAGGTCAC
                     |||||||| || || || || ||||| |||||||| || || || ||| | || || ||
Sbjct 6688          CGTTAATGTGGCCACTGGTGCTCAGGCTGTTGCCCGCTCTCTTGATTGGTCTAAAGTTAC

Query 6705          ACTTG-ATGGTCGCCCCCTTTCCACCACCCAGCAGTATTCAAAGACCTTCTT-TGTCCTG
                    +||||-|||| ||||||||| | ||||  ||||||||||| ||||| ||+||-||| || 
Sbjct 6748          -CTTGGATGGCCGCCCCCTTACTACCATTCAGCAGTATTCTAAGACATT-TTATGTTCTC

Query 6763          CCGCTCCGCGGTAAGCTCTCCTTTTGGGAGGCAGGTACTACTAAAGCCGGGTACCCTTAT
                    |||||||| || ||||| || ||||||||||| ||||| ||||| ||||| || || |||
Sbjct 6806          CCGCTCCGTGGGAAGCTGTCTTTTTGGGAGGCTGGTACGACTAAGGCCGGCTATCCGTAT

Query 6823          AATTATAACACCACTGCTAGTGACCAACTGCTCG-TTGAGAATGCCGCTGGGCATCGGGT
                    |||||||| || ||||||||||| ||| |+ | |-||||||| || || || || || ||
Sbjct 6866          AATTATAATACTACTGCTAGTGATCAAAT-TTTGATTGAGAACGCGGCCGGCCACCGTGT

Query 6882          TGCTATTTCCACTTACACCACTAGCCTGGGTGCTGGCCCCGTCT-CTATTTCCGCGGTTG
                     |||||||| || || || |||||| |||||||+ |  ||  ||-| || || ||||| |
Sbjct 6925          CGCTATTTCTACCTATACTACTAGCTTGGGTGC-CGGTCCTACTTCGATCTCTGCGGTCG

Query 6941          CTGTTTTAGCCCCCCACTCTGCGCTAGCATTGCTTGAGGATACCATGGACTACCCTGCCC
                     |||  |||| || || || || || ||  | || ||||||||| | || ||||| ||||
Sbjct 6984          GTGTACTAGCTCCACATTCGGCCCTCGCCGTTCTAGAGGATACCGTTGATTACCCCGCCC

Query 7001          GCGCCCATACTTTCGATGACTTCTGCCCGGAGTGCCGCCCCCTTGGCCTCCAGGGCTGTG
                    | || |||||||| ||||| |||||||||||||||||| |||||||  | ||||| || |
Sbjct 7044          GTGCTCATACTTTTGATGATTTCTGCCCGGAGTGCCGCACCCTTGGTTTGCAGGGTTGCG

Query 7061          CTTTTCAGTCTACTGTCGCTGAGCTTCAGCGCCTTAAGATGAAGGTGGGTAAAACTCGGG
                    | || ||||||||| | |||||||||||||||||||| |||||||| |||||||| ||||
Sbjct 7104          CATTCCAGTCTACTATTGCTGAGCTTCAGCGCCTTAAAATGAAGGTAGGTAAAACCCGGG

Query 7121          AGT-T-ATA-GTTTATTTGCTTGTGCCCCC--CTT--CTTTCTGTTGCTT-ATTTCTCAT
                    |||-|-|+|-  +  |    ||||||||||--| |--||| || | ||||-|||||| ||
Sbjct 7164          AGTCTTA-ATTA-ATTCCTTTTGTGCCCCCTTCGTAGCTTCCTCTGGCTTTATTTCTTAT

Query 7173          TTCTGCGTTCCGCGCTCCCTGAAAAAA
                    |||||| |||||||||||||| |||||
Sbjct 7222          TTCTGCTTTCCGCGCTCCCTGGAAAAA
