# Supplementary material for: Pairwise Heuristic Sequence Alignment Algorithm Based on Deep Reinforcement Learning
Source: IEEE Open J Eng Med Biol. 2021 Jan 29;2:36–43. doi: 10.1109/OJEMB.2021.3055424 (PMC8901008; doi:10.1109/OJEMB.2021.3055424)
Supplement: Three supplementary materials are attached to the submitted manuscript. First, we offer the detailed process of the DQNalign in Supplementary material S1. Then, the additional figures and tables are listed in the Supplementary material S2. Finally, the alignment results of the DQNalign are attached  [file ojemb-3055424-mm.zip › OJEMB-3055424-MM/10022021082020_DQNalignOJEMB20210126SupplementaryS3/Supplementary S3/HEV_DDDQN/result20200712173946_10_17.txt]

DQNalign Project v1.0
Pairwise alignment algorithm with deep reinforcement learning based heuristic alignment agent
Sequence 1 : HEV_10, length : 7200
Sequence 2 : HEV_17, length : 7256

Alignment results:
Exact matches: 5438
Gaps: 579

Query 2             GCAGACCACATATGTGGTCGATGCCATGGAGGCCCATCAGTTTATTAAGGCTCCTGGCAT
                    ||||||||| |||||||||||||||||||||||||||||||| |||||||||||||||||
Sbjct 0             GCAGACCACGTATGTGGTCGATGCCATGGAGGCCCATCAGTTCATTAAGGCTCCTGGCAT

Query 62            CACTACTGCTATTGAGCAGGCTGCTCTAGCAGCGGCCAACTCTGCCCTTGCGAATGCTGT
                     |||||||| ||||||||||||||||| || |||||||| || ||| | |||||||||||
Sbjct 60            TACTACTGCCATTGAGCAGGCTGCTCTGGCTGCGGCCAATTCCGCCTTGGCGAATGCTGT

Query 122           GGTAGTTAGGCCTTTTCTCTCTC-ACC--AGCAGATTGAGATCCTTATTAACCTAATGCA
                    ||| ||  |||| ||+||+| ||-   --|+|| | |||||| ||||||||  | |||||
Sbjct 120           GGTGGTCCGGCCGTT-CT-TATCTCGTGTA-CAAACTGAGATTCTTATTAATTTGATGCA

Query 179           ACCTCGCCAGCTTGTTTTCCGCCCCGAGGTTTTCTGGAACCATCCCATCCAGCGTGTTAT
                    ||| || ||| | ||||||||||| |||||  ||||||| || || |||||||| |||||
Sbjct 177           ACCCCGGCAGTTGGTTTTCCGCCCTGAGGTGCTCTGGAATCACCCTATCCAGCGGGTTAT

Query 239           CCATAATGAGCTGGAGCTTTACTGTCGCGCCCGTTCCGGCCGCTGCCTTGAAATTGGTGC
                     ||||||||  |||| |  ||||| || |||||  ||||||| ||||| ||  |||| ||
Sbjct 237           ACATAATGAATTGGAACAGTACTGCCGGGCCCGGGCCGGCCGTTGCCTGGAGGTTGGGGC

Query 299           CCACCCCCGCTCAATAAATGATAACCCTAATGTGGTCCACCGCTGCTTCCTCCGCCCTGC
                     |||||  | || || ||||| || || |||||  | ||| | ||||| ||  |+ | | 
Sbjct 297           TCACCCGAGGTCCATTAATGACAATCCCAATGTCCTGCACAGGTGCTTTCTTAG-ACCGG

Query 359           CGGGC-GTGATGTTCAGCGTTGGTATACTGCCCCTACCCGCGGGCC-GGCTGCTAATTGC
                      |||-| || || ||||| |||||  ||||||| |||||+ ||||- || || || |||
Sbjct 356           TTGGCCGAGACGTCCAGCGCTGGTACTCTGCCCCCACCCG-TGGCCCTGCGGCCAACTGC

Query 417           CGGCGTTCCGCACTGCGCGGGCTCCCCGCTGCTGACCGCACTTACTGCTTCGACGGGTTT
                    || || |||||  |||| || |||||  | |||||||||||||| ||||| || || || 
Sbjct 415           CGCCGCTCCGCGTTGCGTGGTCTCCCTCCCGCTGACCGCACTTATTGCTTTGATGGATTC

Query 477           TCTGGCTGTAACTTTCCCGCC-GAGACTGGCGTCGCCCTCTATTCTCTCCATGATATGTC
                    ||  |||||+ ||||  |  |-||||| ||||| ||||| || ||||| |||||  | | 
Sbjct 475           TCCCGCTGT-GCTTTTGCTGCAGAGACCGGCGTGGCCCTTTACTCTCTGCATGACCTTTG

Query 536           ACCATCTGATGTCGCCGAGGCTATGTTCCGCCATGGTATGACGCGGCTTTACGCTGCCCT
                     ||| |||||||||| |||||||||  |||||| || ||||| || || || ||||| ||
Sbjct 534           GCCAGCTGATGTCGCAGAGGCTATGGCCCGCCACGGGATGACACGCCTATATGCTGCACT

Query 596           CCACCTCCCGCCTGAGGTCCTGTTGCCCCCTGGCACATACCGCACCGCGTCGTA-CTTGC
                     |||||||| |||||||| |||||||| || ||||| |||| |||  | |||||-||+ |
Sbjct 594           ACACCTCCCTCCTGAGGTGCTGTTGCCACCCGGCACTTACCACACAACCTCGTATCT-CC

Query 655           TGATCCATGACGGCAGGCGCGT-T-GTGGTGACGTATGAGGGTGACACTAGTGCTGGTTA
                    ||||||| ||||||+| |+|||- -|| || || |||||||| || |||||||| || ||
Sbjct 653           TGATCCACGACGGC-GAC-CGTGCCGTCGTAACTTATGAGGGCGATACTAGTGCAGGCTA

Query 713           TAACCACGATGTTTCCAAC-CTGCGCTCCTGGATTAGAACCACTAAGGTTAC-CGGAGAC
                     || |||||||||||||+ -|| ||  | |||||  | || |||||+  || - || |||
Sbjct 711           CAATCACGATGTTTCCA-TACTTCGTGCGTGGATCCGTACTACTAA-AATAGTTGGTGAC

Query 771           CATCCTCTCGTC-ATTGAGCGGGTTAGGGCCATTGGCTGCCACTTTGTCCTCTTACTCAC
                    ||+||  | |  -|| ||||| ||  |||||||||| || || ||||| ||  | |||||
Sbjct 769           CA-CCCGTTGGTTATAGAGCGTGTGCGGGCCATTGGATGTCATTTTGTGCTGCTGCTCAC

Query 830           GGCAGCCCCGGAGCCATCACCTACGCCCTATGTTCCTTACCCCCGGTCTACCGAGGTCTA
                     |||||||| ||||| ||||||| ||| ||||| || ||||| || || || ||||| ||
Sbjct 828           CGCAGCCCCTGAGCCGTCACCTATGCCTTATGTCCCCTACCCTCGTTCAACTGAGGTGTA

Query 890           TGTCCGATCGTC-TTCGGCCCGGGTGGTACCCCC--TCCCTAT-TTCCAACCTCA---TG
                    ||| |||||   -|| ||||| |||||++| |||--||+ |+|-||||++| |||---||
Sbjct 888           TGTACGATCTATATTTGGCCCTGGTGG--CTCCCCATC-TT-TGTTCC--CGTCAGCCTG

Query 943           CTCCACTAAGTCGACCCTTCCATGCTGTCCCTGCCCATATCTGGGACCGTCTCATGTTGT
                    ||| ||||| || ||  |||+|||||||||| |  |||||||||||||| || ||| | |
Sbjct 942           CTCTACTAAATCTACTTTTC-ATGCTGTCCCGGTTCATATCTGGGACCGGCTTATGCTTT

Query 1003          TCGGGGCCACCCTAGATGACCAAGCCTTTTGCTGCTCCCGCCTAATGACTTACCTCCGTG
                    | || |||||||| || || || || ||||| || || || || ||||||||||||||||
Sbjct 1001          TTGGTGCCACCCTGGACGATCAGGCGTTTTGTTGTTCACGGCTCATGACTTACCTCCGTG

Query 1063          GCATTAGCTACAAGGTTACTGTGGGCACCCTTGTTGCCAATGAAGGCTGGAACGCCTCTG
                    | |||||||||||||| ||||| ||  | |||||||| ||||| || ||||| |||||||
Sbjct 1061          GTATTAGCTACAAGGTCACTGTCGGTGCGCTTGTTGCTAATGAGGGATGGAATGCCTCTG

Query 1123          AGGTCGCTCTTACAGCTGTCATCACTGCCGCCTACCTTACCATCTGCCACCAGCGGTACC
                    ||| ||| ||||| || || |||||||| || ||||| || || |||||||| || ||||
Sbjct 1121          AGGACGCCCTTACTGCAGTGATCACTGCGGCTTACCTGACTATTTGCCACCAACGCTACC

Query 1183          TCCGCACTCAGGCTATATCTAAGGGGATGCGCCGTCTGGAGCGGGAGCATGCTCAGAAGT
                    | || || ||||| ||||| ||||| ||||||||  |||||   |||||||| ||||| |
Sbjct 1181          TTCGAACCCAGGCGATATCCAAGGGTATGCGCCGGTTGGAGGTTGAGCATGCCCAGAAAT

Query 1243          TTATAACACGCCTCTACAGTTGGCTCTTTGAGAAGTCCGGCCGTGATTATATCCCCGGCC
                    | || ||| | |||||||| ||||| |||||||| || || |||||||||||||||||||
Sbjct 1241          TCATCACAAGGCTCTACAGCTGGCTATTTGAGAAATCTGGTCGTGATTATATCCCCGGCC

Query 1303          GTCAG-TTGGAGTTCTACGCTCAGTGTAGGCGCTGGCTCTCGGCCGGCTTTCATCTTGAC
                    | |||-||+ ||||||| || || ||| |||| ||| | || || ||||| || || |||
Sbjct 1301          GCCAGCTT-CAGTTCTATGCACAATGTCGGCGGTGGTTATCTGCAGGCTTCCACCTCGAC

Query 1362          CCAC-GGGTG-TTGGTTTTTGATGAGTCGGCC-CCC-TGCCACTGTAGGACTGCGATTCG
                    ||+|-|||||-|||+| || |||||+ +|   - ||-|||| |||||||||+|  +|| |
Sbjct 1360          CC-CAGGGTGCTTG-TCTTCGATGA-A-GCAGTGCCATGCCGCTGTAGGAC-GTT-TTTG

Query 1418          TA-A-GGCGGTCTC---AAAGTTTTGCTGTTTTATGAAGTGGCTGGGCCAGGAGTGCACC
                     |-|-||+++|| |--- || || ||||||||||||  |||||| || ||||||||||||
Sbjct 1414          AAGAAGG---TCGCGGGTAAATTCTGCTGTTTTATGCGGTGGCTAGGGCAGGAGTGCACC

Query 1473          TGTTTCCTACAACCT-GCAGAAGGCGCCGTCGGCGACCAGGGCCATGACAACGAGGCCTA
                    |||||| |+  | | -|| || |||    | || ||||| |||||||| || ||||||||
Sbjct 1471          TGTTTCTT-GGAGCCAGCTGAGGGCCTAATTGGAGACCAAGGCCATGATAATGAGGCCTA

Query 1532          TGAGGGGTCTGATGTCGACCCCGCTGAATCCGCTATTA-GTGACATAT--CTGGGTCCTA
                    |||||| ||||| |||||||| |||||| |+ +    |- | + || |--| ||| ||||
Sbjct 1530          TGAGGGTTCTGAGGTCGACCCGGCTGAACC-T-GCACATCTT-GATGTTTCGGGGACCTA

Query 1589          CGTCGTCCCTGG-CACTGC-CCTCCAA-CCGCTTTACCAAGCCCTTGACC-TCCCCGC-T
                     |  |||| |||-||+|+|- || + |- | |||||+ | | |  | |  -||||+ |-|
Sbjct 1587          TGCTGTCCATGGGCA-T-CAGCTT-GAGGCCCTTTA-TAGGGCACTCAATGTCCC-ACAT

Query 1644          GAGATTGTGGCTCGTGCAGGCCGGCTGACCGCCACAGTAAAG-GTCTCCCAGGTCGA--C
                    || ||||  ||||| ||   |||||| || || || ||+ +|-|+||   + |+| |--|
Sbjct 1642          GATATTGCCGCTCGAGCCTCCCGGCTAACGGCTACTGT-C-GAG-CTTGT-TG-CAAGTC

Query 1701          GGGCGGA---TCGATTG--TG-AGACCCTT-CTCGGTAATAAAACCTTCCGCACGTCGTT
                    ++  |+|--- ++ | |--||- |  |  |-|| |||||||| ||||| || ||  || |
Sbjct 1697          --CAG-ACCGC--TTAGAGTGCCGTACTGTGCTTGGTAATAAGACCTTTCGGACAACGGT

Query 1754          TGTTGACGGGGCGGTTTTAGAGACTAATGGCCCAGAGCGCCACAATCTCTCT-T--TT-G
                     ||||| || ||   | | ||  | |||||||| |||+|++|  || |+|||-|--||-|
Sbjct 1752          GGTTGATGGTGCCCATCTTGAAGCAAATGGCCCTGAG-G--AGTATGT-TCTATCATTCG

Query 1810          ATGCCAGTCAGAGCA--CTATGGCCGCCGGGCCCTTTCAGTCTCACCTATG-CCGCCTCT
                    | |||  ||+|+ ||--||||||  |||||  |  + ||| ||||| ||||- | |+ | 
Sbjct 1808          ACGCCTCTC-G-TCAGTCTATGGGGGCCGGATCGC-ACAGCCTCACATATGAGCTC-ACC

Query 1866          GCTGCTGGGCTGGAGGT--G----C--GCTATGTCGCTGCCGGGCTTGACCACC-GGGCG
                     ||||||| ||| ||||--|---- -- |||+++++ || |  |+++||  +  -  || 
Sbjct 1864          CCTGCTGGTCTGCAGGTCAGGATTTCATCTA-----ATGGCTTG---GATT-GTACCGCC

Query 1917          GTTTTTGCC-CCCGGCGTTTCACCCC--G-GTCAGCCCCTGGCGAGG-TC--ACCGCCTT
                    ||+ || ||-|||||||++ | ||||--|-|+| ||+ | ||+|+||-  -- | |||||
Sbjct 1915          GT-ATTCCCTCCCGGCG--GCGCCCCTAGCG-CCGC-ACCGG-G-GGAGGTGGCAGCCTT

Query 1970          TTGTTCTGCCCTATACAGGTT-TAATC-GCG-AGGCCCAGCGCCTTTCGCTCACCGGT-A
                     ||    ||||| || ||+ |-|||+|-|+|-   |||| || |  ||||| ||||||- 
Sbjct 1968          CTGCAGCGCCCTTTATAG-ATATAA-CAG-GTTCACCCAACGGCACTCGCTAACCGGTGG

Query 2026          ATTTTTGGTTCCATCCTGAGGGGCTCCTTGGCCCCTTTGCCCCGTTTTCCC-CCGGG-CA
                    ||| |+|||| || ||||||||| | || |||+ +| | ||||  |||| |-|| ||-||
Sbjct 2025          ATTAT-GGTTACACCCTGAGGGGTTGCTGGGC-A-TCTTCCCCCCTTTCTCTCCTGGACA

Query 2084          TGTTTGGGAGTCGGCTAATCCATTCTGTGGAGAGAGCACACTT-TACACCCGCACTTGGT
                      | |||||||| ||||| ||||| ||||| ||| | ||+|||-|| ||||| || ||||
Sbjct 2082          CATCTGGGAGTCTGCTAACCCATTTTGTGGGGAGGGGAC-CTTGTATACCCGAACCTGGT

Query 2143          CGGAGGT-TG----ATG---CT--------------GTTTC----TAGTCCAG-CCC---
                    | +|  |-||---- | ---| --------------|   |---- +  || |- ||---
Sbjct 2141          CA-ACATCTGGCTTCTCTAGCGACTTCTCCCCCCCTGAGGCGGCCG-CCCCTGTTCCGGC

Query 2173          ---AGCCC-G--ACTTAGGT--T---TTATATCTGAGCCTTCTA-T-ACCTTAGTAGG-G
                    --- ||||-|-- ||     -- ---    | ||| +++|+++|-|-||+ | +| ||-|
Sbjct 2199          TGCTGCCCCGGGGCTGCCCCACCCCACCCCACCTGT---T---AGTGAC-ATT-TGGGTG

Query 2218          CCGCCACACTTACCCCGGCGGCCCCTCTAC-CCCCC-CCTGCACCGGATC----CTTCCC
                    | |||||+|++||||+ +|++++ +++++   +++ -   +|+|+ ||||----|  | |
Sbjct 2251          CTGCCAC-C--ACCC-T-C----A-----GAG---GAGTC-C-C-AGATCGATGCGGCAC

Query 2272          CTACTCCC---TCT-GCTCCGG-C-GCGTGG-T-GA---GCCGGC--TCCT-GGCGCTAC
                    || +| ||---| |- ||   |-|-|+ |||-|-| ---|||++|--|  |-   ||| |
Sbjct 2291          CTG-TGCCCCCTGTCCCTTAAGACTG-TTGGATTGCCTAGCC--CCATTGTACTTGCTCC

Query 2318          CGCC-C-----------GGGCCC-CGGCCA--TAACCC--ACCAG-GCGGCC-CGGCA-T
                      ||-|-----------  +|||- |   |--  ||| --|||  -||   |-||+||-|
Sbjct 2346          TCCCTCCCCTCTTCCTTCC-CCCGTGCGTAAGCCACCATCACCCCCGCCTTCTCG-CACT

Query 2358          CGCCGCCTGCTCTTTACCTACCCGGATGGCTCTAAGGTATTCGCCGGC-TCGCTGTTTGA
                    || || || ||||  ||||| || || ||| ||| |||||+   ||| -||| |||||||
Sbjct 2404          CGTCGTCTCCTCTACACCTATCCTGACGGCGCTAGGGTAT-ATGCGGGGTCGTTGTTTGA

Query 2417          GTCGACA-TGTACCTGGCTCGTTAACGCGTCTAATGTTGACCACCGCCCTGGCGGTGGGC
                     ||+| |-|||  |||||| |||||||| || |||   | |||||| ||||| ||||| |
Sbjct 2463          ATC-AGACTGTGACTGGCTAGTTAACGCCTCAAATCCGGGCCACCGTCCTGGAGGTGGCC

Query 2476          TCTGTCATGCATTTTACCAAAGGTACCCCGCATCCTT--TGATGC-TGCCTCTTTTGTGA
                    |||| || || ||||||||| | | ||| |+| +++ --|  | |-   ||+   |+| |
Sbjct 2522          TCTGCCACGCCTTTTACCAACGCTTCCCAG-AG---GCGTTTTACCCAACT-GAAT-TCA

Query 2533          TGC-GCGACG-G--CGC-GGCC-GCCTATACATTAACCCCCCGGCCAATAATTCACGCCG
                    |+ - +|+||-|-- ||-   |-|| |||||  | ||||| || || || ||||| || |
Sbjct 2576          T-TAT-G-CGTGAGGGCCTTGCAGCATATACCCTGACCCCGCGCCCTATCATTCATGCAG

Query 2587          TCGCTCCTGATTATAGGTTGGAACATAACCCAAAGATGCTTGAGGCTGCCTACCGGGAGA
                    | ||||| || |||||| | || || || || |||| ||||||||| || |||||||| |
Sbjct 2633          TGGCTCCCGACTATAGGGTCGAGCAGAATCCGAAGAGGCTTGAGGCAGCGTACCGGGAAA

Query 2647          CTTGCTCCCGCCTCGGTACCGCTGCATACCCACTCCTCGGG-ACCGGCATATACCAGGTG
                    |||||||||| | ||| |||||||| || || ||+ | |||- | || ||||||||||| 
Sbjct 2693          CTTGCTCCCGTCGCGGCACCGCTGCCTATCCGCT-TTTGGGCTCGGGTATATACCAGGTC

Query 2706          CC-GATCGGTCCCAGTTTTGACGCCTGGGAGCGGAATCACCGCCCCGGGGATGAGTTGTA
                    ||-| |+ ||| ||||||||| |||||||| || ||||| |||||||| || ||| | ||
Sbjct 2752          CCTGTT-AGTCTCAGTTTTGATGCCTGGGAACGCAATCATCGCCCCGGCGACGAGCTTTA

Query 2765          CCTT-CCTGAGCTTGCTGCCAG-ATGGTTCGAGGCCAATAGGCCGACCTGC-CCAA-CTC
                    |+||- ||||||  |||||+||- ||||| ||||| |||| |||+| |+||- |  -| |
Sbjct 2811          C-TTGACTGAGCCCGCTGC-AGCTTGGTTTGAGGCTAATAAGCC-ATC-GCAGCCGGCGC

Query 2821          TCACTATAACTGAGGA-T-GTTGCACGGACAGCAAATCTGGCTATC-GAACTTGACTCAG
                    | ||||||||||||||- -|++|| || || || ||||||||+|| -||  ||||  | |
Sbjct 2867          TTACTATAACTGAGGACACG--GCTCGTACGGCCAATCTGGC-ATTAGAGATTGATGCCG

Query 2878          CCACAGACGTCGGCCGGGCCTGTGCCGGCTGTC-GAGTCACCCCCGGCGTTGTGCAGTAC
                    ||||||| || ||||| || |||||||||||+|-   ||| ||| || |||||||| |||
Sbjct 2924          CCACAGAGGTTGGCCGTGCTTGTGCCGGCTG-CACTATCAGCCCGGGGGTTGTGCATTAC

Query 2937          CAGTTTACCGCAGGTG-TGCCTGG-ATCCGGCAAGTCCCGCTCTATTACC-CA-AGCCGA
                    |||||||| || ||+|-|+|| ||- || ||||||||  | || ||+|| -||- |+ ||
Sbjct 2983          CAGTTTACTGCCGG-GGT-CCCGGGCTCGGGCAAGTCAAGGTCCAT-ACAACAGGG-AGA

Query 2993          CGTGGACGTTGTCGTGGTCCCGACCCGTGAGTTGCGTAATGCCTGGCGCCGCCGCGGCTT
                    ||| || || || || || || ||||| ||| | ||||||   ||||||||||| || ||
Sbjct 3039          CGTCGATGTGGTGGTTGTGCCCACCCGGGAGCTTCGTAATAGTTGGCGCCGCCGGGGTTT

Query 3053          CGCTGCTTTCACCCCGCACACTGCCGCCAGAGTCACCCA-GGGGCGCCGGGTTGTCATTG
                     || |||||||| || ||||| || ||| | || || +|- || ||||| ||||| ||||
Sbjct 3099          TGCGGCTTTCACACCTCACACAGCGGCCCGTGTTACT-ATTGGTCGCCGCGTTGTGATTG

Query 3112          ATGAGGCCCCGTCCCTTCCCCCTCACTTGCTGCTGCTCCACATGCAGCGGGCCGCCACCG
                    ||||||| |||||||| || || |||||||||||||| |||||||| |||||| || | |
Sbjct 3158          ATGAGGCTCCGTCCCTCCCGCCGCACTTGCTGCTGCTACACATGCAACGGGCCTCCTCGG

Query 3172          TCCACCTTCTTGGTGACCCGAATCAGATCCCAGCCATCGACTTTGAGCACGCCGGGCTCG
                    |||| || || || ||||| |||||||| || || || || ||||| || ||||| || |
Sbjct 3218          TCCATCTCCTCGGCGACCCAAATCAGATTCCTGCTATTGATTTTGAACATGCCGGCCTGG

Query 3232          TTCCCGCCATCAGGCCCGATT-TGGCCCCCACCTCCTGGTGGCATGTGACCCATCGCTGC
                    | ||||| ||| | |||||+ -| || || ||   |||||||||||| || || ||||||
Sbjct 3278          TCCCCGCGATCCGTCCCGA-GCTTGCACCAACGAGCTGGTGGCATGTTACACACCGCTGC

Query 3291          CCTGCGGATGTATGTGAGCTGATCCGTGGCGCATACCCTATGATTCAGACCACTAGTCGG
                    || || ||||| |||||||| || ||||| || ||||||| ||| |||||||| ||||| 
Sbjct 3337          CCGGCAGATGTGTGTGAGCTTATACGTGGGGCCTACCCTAAGATCCAGACCACGAGTCGT

Query 3351          GTCCTCCGGTCGTTGTTCTGG-GGTGAGCCTGCTGTTGGGCAGAAACTAGTGTTCACCCA
                    || || |||||  |||| |||-  +|| || ||  |||| ||||| || || ||||| ||
Sbjct 3397          GTGCTACGGTCCCTGTTTTGGAAC-GAACCGGCCATTGGCCAGAAGCTGGTTTTCACGCA

Query 3410          GGCAGCTAAGGCCGCCAACCCCGGTTCAG-TGACGGTCCATGAGGCACAGGGCGCTACCT
                    ||| |||||||| || || || ||| |+|-| ||||| |||||||| ||||| || ||||
Sbjct 3456          GGCTGCTAAGGCTGCTAATCCTGGTGC-GATCACGGTTCATGAGGCTCAGGGTGCCACCT

Query 3469          ACACAGAGACTACCATTATTGCCACGGCAGATGCTCGAGGCCTCATTCAGTCGTCCCGAG
                     ||| ||||| || || || |||||||| |||||| | ||||| |||||||| |||||||
Sbjct 3515          TCACGGAGACCACAATCATAGCCACGGCTGATGCTAGGGGCCTTATTCAGTCATCCCGAG

Query 3529          CTCATGCCATTGTTGC-CTTGACGCGCCACACTGAGAAGTGCGTCATCATT-GACGCACC
                    |||| || || || ||-|| +|| ||||||||||||||||| || ||+ ||-|| || ||
Sbjct 3575          CTCACGCTATAGTCGCACTC-ACCCGCCACACTGAGAAGTGTGTTAT-TTTAGATGCCCC

Query 3587          AGGCCTGCTTCGCGAGGTGGGCATCTCCGATGCAATCGTTAATAACTTTTTCCTTGCTGG
                     ||||| || |||||||| || || || ||||  || || ||||||||||||||||||||
Sbjct 3633          CGGCCTACTGCGCGAGGTCGGTATTTCAGATGTGATTGTCAATAACTTTTTCCTTGCTGG

Query 3647          TGGCGAAATTGGCCACCAGCGCCCATCTGTTATCCCTCGCGGCAATCCTGACGC-CAATG
                    ||| ||  |||||||||| ||||| || || || |||||||| || || ||+ |- ||| 
Sbjct 3693          TGGAGAGGTTGGCCACCACCGCCCCTCCGTGATACCTCGCGGTAACCCCGA-TCAGAATC

Query 3706          TTGACACCT-TGGCTGCCTTCCCGCCGTCTTGCCAGATTAGCGCCTTCCATCAGTTGGCT
                    | |  ||+|-|    || ||||||||||||||||||||||| |||| ||| |||||||||
Sbjct 3752          TCGGGAC-TCTACAGGCATTCCCGCCGTCTTGCCAGATTAGTGCCTACCACCAGTTGGCT

Query 3765          GAGGAGCTTGGCCACAGACCTGCCCCTGTCGCGGCTGTTCT-ACCGCCCTGCCCTGAGCT
                    |||||  | |||||| | || || |||||||| || ||+||-||| || ||||| |||||
Sbjct 3811          GAGGAATTAGGCCACCGCCCAGCTCCTGTCGCCGCCGT-CTTACCCCCTTGCCCGGAGCT

Query 3824          TGAACAGGGCCTTCTCTACCTGCCCCAAGAACTCAC-CACCTGTGATAGTGTCGTAA-CA
                    ||| |||||||| |||||| |||| ||||| || ||-    |  ||||||||+||  - |
Sbjct 3870          TGAGCAGGGCCTGCTCTACATGCCACAAGAGCTTACTGTTGTCCGATAGTGT-GTTGGTA

Query 3882          TTTGAATTAACAGATATTGTGCACTGTCGTATGGCCGCCCCGAGCCAGCGCAAGGCCGTG
                    |||||| | |||||||| || || || ||||||||||| || |||||||| ||||| || 
Sbjct 3928          TTTGAACTCACAGATATAGTCCATTGCCGTATGGCCGCTCCAAGCCAGCGAAAGGCTGTT

Query 3942          CTGTCCACGCTTGTGGGCCATTA--C--GGCCGCCGCA---C-AAAGCTCTACA--ATGC
                    || || || |||||+++||   |-- --|||||+++ |---|-|||++|+|| |--| ||
Sbjct 3988          CTCTCAACACTTGT---CCGGGAGGTATGGCCG---TAGAACGAAA--T-TATATGAGGC

Query 3992          CTCCCACTCTGATGTTCGCGACTCTCTCGCC--CGTTTTATCCCGGC-C-ATTGGCCAC-
                      | || || |||||||| || || ||+  |-- |||+ |||||++|-|-|| || |+|-
Sbjct 4038          GGCACATTCAGATGTTCGTGAGTCCCT-AGCTAGGTT-CATCCC--CACTATCGGGC-CT

Query 4047          GTACAGGTTACAACCTGTGAATTGTACGAGCTAGTGGAGGCCATGGTCGAGAAGGGCCAG
                    || ||||  || || ||||| ||||| ||| | || ||||||||||| |||||||| |||
Sbjct 4093          GTTCAGGCCACCACATGTGAGTTGTATGAGTTGGTTGAGGCCATGGTGGAGAAGGGTCAG

Query 4107          GACGGCTCCGCCGTCCTTGAGCTCGACCTTTGTAACCGCGACGTGTCCAGGATCACCTTC
                    |||||||| |||||||| ||||| |||||||| || || ||||| ||  | ||||| || 
Sbjct 4153          GACGGCTCTGCCGTCCTAGAGCTTGACCTTTGCAATCGTGACGTCTCGCGTATCACATTT

Query 4167          TTCCAGAAAGATTGTAATAAATTCACCACGGGGGAGACCATCGCCCATGGTAAAGTGGGC
                    ||||| || ||||| ||||||||||| || || ||||| || |||||||| || || |||
Sbjct 4213          TTCCAAAAGGATTGCAATAAATTCACAACTGGTGAGACTATTGCCCATGGCAAGGTTGGC

Query 4227          CAGGGCATTTCGGCCTGGAGTAAGACCTTCTGTGCCCTTTTCGGCCCCTGGTTCCGTGCT
                    ||||| || ||||||||||||||||||||||||||||| || ||||| |||||||| |||
Sbjct 4273          CAGGGTATATCGGCCTGGAGTAAGACCTTCTGTGCCCTGTTTGGCCCGTGGTTCCGCGCT

Query 4287          ATTGAGAAGG--CTATCCTGGCCCTGCTCCC-TC-AGGGTGTGTTTTATGGGGATGCCTT
                    || || || |-- |||++|||||||||||||- |-|   |++ |||||||| || || | 
Sbjct 4333          ATAGAAAAAGAGATAT--TGGCCCTGCTCCCGCCTAATAT--CTTTTATGGCGACGCTTA

Query 4343          TGATGACACCGTCTT--CTCGGCG--GC-TGTGGCCGCAGCAAGGGC-ATCCATGGTGTT
                    ||| ||  | || ||--||+| ||--| -| |||++|++||+ |||  ||  ||||| ||
Sbjct 4389          TGAAGAGTCAGTGTTTGCT-GCCGCTGTGTCTGG--G--GC-GGGGTCATGTATGGTATT

Query 4397          TGAGAATGACTTTTCTGAGTTTGATTCC-ACCCAGAATAATTT-T-TCCTTGGGCCTAGA
                    ||| ||||| ||||| || |||||+   -|| ||||| || ||-|-||+| || | |+||
Sbjct 4443          TGAAAATGATTTTTCGGAATTTGA-CAGTACTCAGAACAACTTCTCTC-TCGGCCTT-GA

Query 4454          GTGTGCT-ATTATGGTGGAGTGTGGGATGCCGCAGTGGCTCATCCGCTTGTACCACCTTA
                    |||||+|- | |||| |||||| || ||||| |||||| | ||  | |||||||| ||  
Sbjct 4500          GTGTG-TGGTCATGGAGGAGTGCGGCATGCCCCAGTGGTTGATTAGGTTGTACCATCTGG

Query 4513          TAAGGTCTGCGTGGATTCTGCAGGCCCCGAAGGAGTCCCTGCGAGGGTTTT-GGAAGAAA
                    |  |||| || |||||| ||||||| ||||||||||| || + ||||||||-||||||| 
Sbjct 4559          TTCGGTCAGCCTGGATTTTGCAGGCGCCGAAGGAGTCTCTT-AAGGGTTTTTGGAAGAAG

Query 4572          CACTCCGGTGAGCCCGGCACCCTTCTATGGAATACAGTCTGGAACATGGCCG-TTATCAC
                    ||||| |||||||| || |||||||| ||||| || ||||||||||||||+|-||||  |
Sbjct 4618          CACTCTGGTGAGCCTGGTACCCTTCTCTGGAACACCGTCTGGAACATGGC-GATTATAGC

Query 4631          CCACTGTTATGATTTCCGCGATCTG-CAGGTGGCCGCCTTTAAAGGTGATGATTCGATAG
                     |||||||| || ||||| ||+|| -|  || |||||||| || |||||||||||| | |
Sbjct 4677          GCACTGTTACGAGTTCCGTGA-CTTTCGCGTTGCCGCCTTCAAGGGTGATGATTCGGTGG

Query 4690          TGCTTTGCAGTGAGTACCGTCAGAGCCCAG-GGGCTGCTGTCCTGATTGCTGGCTGTGG-
                    | |||||||| || || || |||||||+  -  || |||| | | ||||| ||||||||-
Sbjct 4736          TCCTTTGCAGCGACTATCGGCAGAGCC-GCAATGCGGCTGCCTTAATTGCAGGCTGTGGG

Query 4748          CCTAAAGTTGAAGGTGGATTTCCGTCCGATTGGTTTGTATGCAGGTGTTGTGGTGGCCCC
                    |+| || |||||||| ||||  ||||| |||||  ||||||| || || |||||||||||
Sbjct 4795          C-TCAAATTGAAGGTCGATTATCGTCCTATTGGGCTGTATGCTGGGGTGGTGGTGGCCCC

Query 4808          CGGCCTTGGCG-CGCTTCCTGACGTCGTGCGCTTCGCCGGCCGGCTTACTGAGAAGAATT
                    + |  |||| |-| || || ||||| ||||| || || || ||| |  |||| |||||||
Sbjct 4854          -TGGTTTGGGGACACTGCCCGACGTGGTGCGTTTTGCTGGTCGGTTGTCTGAAAAGAATT

Query 4867          GGGGCCCTGGCCCCGAGCGGGCGAAGCAGCTCCGCCTCGCTGTGAGTGATTTTCTC--CG
                    ||||||| ||||| || || ||  ||||||| || ||||||||  |||||||+|+|--||
Sbjct 4913          GGGGCCCCGGCCCTGAACGTGCTGAGCAGCTGCGTCTCGCTGTTTGTGATTT-C-CTTCG

Query 4925          CAAGCT-CACGAATGTAGCTCAGATGTGTGTGGATGTTGTCTCTCGTGTTTATGGGGTTT
                    +| | |- |||||||| || ||| | ||||| |||||||| || |||||||| || ||+ 
Sbjct 4971          -AGGGTTGACGAATGTTGCGCAGGTTTGTGTTGATGTTGTGTCCCGTGTTTACGGAGT-C

Query 4984          -CCCCTGGACTCGTTCATAACCTGATTGGCATGCTACAGGCTGTTGCTGACGGCAAGGCT
                    - ||| || || || |||||||| ||||||||||| ||| |  |||| || |||||||||
Sbjct 5029          AGCCCCGGGCTGGTACATAACCTTATTGGCATGCTGCAGACCATTGCCGATGGCAAGGCT

Query 5043          CATTTCACTGAGTCAGTGAAGCCAGTGCTCGACCTGACAAATTCAATCCTGTGTCGGGTG
                    || ||||| ||| |  | || || ||||| ||||| || ||||| ||| |    ||||  
Sbjct 5089          CACTTCACAGAGACCATTAAACCTGTGCTTGACCTTACGAATTCCATCATACAGCGGGAA

Query 5103          GAATGAATAACATGTCTTCTGCTGCGCCCATGGGTTCGCGACCATGCGCCCTCGGCCTAT
                    |||||||||||||||||| |||  ||||||||||++  |+|||||||||||| || || |
Sbjct 5149          GAATGAATAACATGTCTTTTGCATCGCCCATGGG--ATC-ACCATGCGCCCTAGGGCTGT

Query 5163          TTTGCTGTTGCTCCTCATGTTTCTGCCTATGCTGCCCGCGCCACCGCCCGGTCAGCCGTC
                    | || ||||| ||||| || || ||||||||||||||||||||||| |||||||||||||
Sbjct 5206          TCTGTTGTTGTTCCTCGTGCTTTTGCCTATGCTGCCCGCGCCACCGGCCGGTCAGCCGTC

Query 5223          TGGCCGCCGCCGTGGGCGGCGCAGCGGCGGTTCCGGCGGTGGTTTCTGGGGTGACCGGGC
                    |||||| |||||||||||||||||||||||| ||||||||||||||||||||||| ||| 
Sbjct 5266          TGGCCGTCGCCGTGGGCGGCGCAGCGGCGGTGCCGGCGGTGGTTTCTGGGGTGACAGGGT

Query 5283          TGATTCTCAGCCCTTCGCAATCCCCTATATTCATCCAACCAACCCCTTCGCCCCCGATGT
                    ||||||||||||||||||  |||||||||||||||||||||||||||||||| |||||||
Sbjct 5326          TGATTCTCAGCCCTTCGCCCTCCCCTATATTCATCCAACCAACCCCTTCGCCGCCGATGT

Query 5343          CACCGCTGCGGCC-GGGGCTGGACCTCGTG-TTCGCCAACCCGCCCGACCAC-TCGGCTC
                    |    |+ |  ||-||||||||| ||||+ - ||| ||+ ||||||  || |-| |||||
Sbjct 5386          CGTTTC-ACAACCCGGGGCTGGAACTCG-CCCTCGACA-GCCGCCCCGCCCCCTTGGCTC

Query 5400          CGCTTGGCGTGACCAGGCCCAGCGCCCCGCCGCTGCCTCACGTCGTAGACCTACCACAGC
                    |||||||||||||||| ||||||||||| |||||||| | || ||| || || || ||||
Sbjct 5443          CGCTTGGCGTGACCAGTCCCAGCGCCCCTCCGCTGCCCCCCGCCGTCGATCTGCCCCAGC

Query 5460          TGGGGCCGCGCCGCTAACCGCGGTCGCTCCGGCCCATGACACCCCGCCAGTGCCTGATGT
                    |||||| |||||| | ||||| ||  | ||||| | ||||||  | || |||||||||||
Sbjct 5503          TGGGGCTGCGCCGTTGACCGCTGTATCACCGGCTCCTGACACAGCCCCTGTGCCTGATGT

Query 5520          TGACTCCCGCGGCGCCATCCTGCGCCGGCAGTATAACCTATCAACATCTCCC-CTTACCT
                    ||| || ||||| || ||||||||||||||||| || || || || ||+|||-|| || |
Sbjct 5563          TGATTCACGCGGTGCTATCCTGCGCCGGCAGTACAATCTGTCCACGTC-CCCGCTCACGT

Query 5579          CTTCCGTGGCCACCGGTACAAACT-TGGTTCTTTACGCCGCTCCTCTTAGCCCGCTTCTA
                    | || || ||| | || |||||+|-||||||| || || || || ||||  || || || 
Sbjct 5622          CATCTGTCGCCTCGGGCACAAA-TCTGGTTCTCTATGCTGCCCCGCTTAATCCTCTCCTG

Query 5638          CCCCTCCAGGACGGCACCAATACTCATATAATGGCTACAGAAGCTTCTAATTATGCCCAG
                    ||||| ||||| |||||||| |||||||| ||||| || || || || ||||||||||||
Sbjct 5681          CCCCTTCAGGATGGCACCAACACTCATATTATGGCCACTGAGGCATCCAATTATGCCCAG

Query 5698          TACCGGGTTGTTCGTGCTACAATTCGCTACCGCCCGCTGGTCCCCAACGCTGTTGGTGGC
                    || ||||||||||| ||||| || || || |||||| |||| || || || ||||| || 
Sbjct 5741          TATCGGGTTGTTCGAGCTACGATCCGTTATCGCCCGTTGGTGCCGAATGCAGTTGGCGGT

Query 5758          TACGCCATCTCCATCTCGTTCTGGCCACAGACCACCACCACCCCGACGTCCGTTGACATG
                    || || || || || || || ||||| || ||||| || || || || || || ||||||
Sbjct 5801          TATGCTATTTCTATTTCTTTTTGGCCTCAAACCACAACTACTCCCACCTCTGTCGACATG

Query 5818          AATTCAATAACCTCGACTGATGTTCGTATTTTAGTCCAGCCCGGCATAGCCTCCGAGCAT
                    ||||| || || || ||||||||| | ||||| || ||||||||||| |||||||||+ |
Sbjct 5861          AATTCTATCACTTCCACTGATGTTAGGATTTTGGTTCAGCCCGGCATTGCCTCCGAG-TT

Query 5878          -GTTATCCCAAGTGAGCGCCTACACTATCGTAACCAAGGTTGGCGCTCTGTTGAGACCTC
                    -|| ||||| ||||||||||| ||||| || || ||||| |||||||||||||||||| |
Sbjct 5920          AGTCATCCCTAGTGAGCGCCTCCACTACCGCAATCAAGGCTGGCGCTCTGTTGAGACCAC

Query 5937          CGGGGTGGCGGAGGAGGAGGCCACCTCTGGTCTTGTTATGCTTTGCATACATGGCTCACT
                     || ||||| ||||||||||| || || ||||| || |||||||| || |||||||| |+
Sbjct 5980          GGGTGTGGCCGAGGAGGAGGCTACTTCCGGTCTGGTAATGCTTTGTATTCATGGCTCTC-

Query 5997          C-GTAAACTCTTATACTAATACACCTTATACCGGTGCCCTCGGGCT-GTTGGACTTTGCC
                    |-|| || || || ||||||||||||||||| ||||| || |||||- |||+| ||||| 
Sbjct 6039          CTGTTAATTCCTACACTAATACACCTTATACTGGTGCACTGGGGCTCCTTG-ATTTTGCA

Query 6055          CTCGAACTTGAGTTCCGCAACCTCACCCCCGGTAATACCAACACGCGGGTCTCCCGTTAC
                     | || ||||| ||  | || || || ||||| || || ||||| || || ||||| || 
Sbjct 6098          TTAGAGCTTGAATTTAGAAATCTGACACCCGGGAACACAAACACCCGTGTTTCCCGGTAT

Query 6115          TCCAGCACTGCCCGTCACCGCCTTCGTCGCGGTGCAGATGGGACTGCCGAGCTCACCACC
                     ||||||| ||||||||||| || || |||||||| ||||||||||| ||||| ||||||
Sbjct 6158          ACCAGCACAGCCCGTCACCGGCTGCGCCGCGGTGCTGATGGGACTGCTGAGCTTACCACC

Query 6175          ACGGCTGCTACCCGCTTCATGAAGGACCT-CTATTTTACTAGTACTAATGGTGTCGGTGA
                    || || || || || |||||||||||+ |-  |||||||| | || |||||||| |||||
Sbjct 6218          ACAGCAGCCACACGTTTCATGAAGGA-TTTACATTTTACTGGCACGAATGGTGTTGGTGA

Query 6234          GATCGGCCGCGGGATAGCGCTTACCCTGTTTAACCTTGCTGACACCCTGCTTGGCGGTCT
                    | | || || || || || || ||  ||||||| || |||||||| || || || ||| |
Sbjct 6277          GGTGGGTCGTGGCATCGCTCTGACATTGTTTAATCTCGCTGACACGCTTCTCGGTGGTTT

Query 6294          ACCGACAGAATTGATTTCGTCGGCTGGTGGCCAGCTGTTCTACTCTCGCCCCGTCGTCTC
                    |||||||||||||||||||||||| || || || ||||| ||||| ||||| || |||||
Sbjct 6337          ACCGACAGAATTGATTTCGTCGGCCGGGGGTCAACTGTTTTACTCCCGCCCTGTTGTCTC

Query 6354          AGCCAATGGCGAGCCGACTGTTAAGCTGTATACATCTGTAGAGAATGCTCAGCAGGATAA
                     |||||||||||||| || || ||| | || |||||||| |||||||| ||||| |||||
Sbjct 6397          GGCCAATGGCGAGCCAACAGTAAAGTTATACACATCTGTTGAGAATGCGCAGCAAGATAA

Query 6414          GGGTATTGCAATCCCGCATGACATCGACCTCGGGGAATCTCGTGTAGTTATTCAGGATTA
                    ||| ||| | ||||| || || || || || || || || ||||| ||||||||||||||
Sbjct 6457          GGGCATTACCATCCCACACGATATAGATCTGGGTGACTCCCGTGTGGTTATTCAGGATTA

Query 6474          TGATAACCAACATGAGCAGG-ACCGACCGACACCTTCCCCAGCCCCATCGCGCCCCTTT-
                    ||||||||| || |||||+ -| || || || || || || ||||| || |||||+|||-
Sbjct 6517          TGATAACCAGCACGAGCA-AGATCGGCCTACTCCGTCACCTGCCCCCTCCCGCCC-TTTC

Query 6532          TCTGTCCTCCGAGCTAATGATGTGCTTTGGCTTTCTCTCACCGCTGCCGAGTATGACCAG
                    || || || || ||||||||||| || ||||| || |||||||| || ||||||||||||
Sbjct 6575          TCAGTTCTTCGTGCTAATGATGTTCTGTGGCTCTCCCTCACCGCCGCTGAGTATGACCAG

Query 6592          TCCACTTACGGCT-----CTTCGACCGGCCCAGT--CTATGTCTCTGACTCTGTGACCTT
                    +++|||+|||+  -----| || |||+  ||+ |-- |||||||| ||| | || ||  |
Sbjct 6635          ---ACT-ACG-TATGGGTCGTCCACC-AACC-CTATGTATGTCTCCGACACAGTCACGCT

Query 6645          GGTTAATGTAGCGACCGGCGCGCAGGCCGTTGCCCGGTCGCTCGACTGGACCAAGGTCAC
                     |||||||| || || || || ||||| || ||||| || || || ||| | || || ||
Sbjct 6688          CGTTAATGTGGCCACTGGAGCCCAGGCTGTGGCCCGCTCTCTTGATTGGTCTAAAGTTAC

Query 6705          ACTTG-ATGGTCGCCCCCTTTCCACCACCCAGCAGTATTCAAAGACCTTCTTTGTCCTGC
                    +||||-|||| ||||||||| | ||||  ||||||||||| ||||| |||| |||||| |
Sbjct 6748          -CTTGGATGGCCGCCCCCTTACTACCATTCAGCAGTATTCTAAGACATTCTATGTCCTTC

Query 6764          CGCTCCGCGGTAAGCTCTCCTTTTGGGAGGCAGGTACTACTAAAGCCGGGTACCCTTATA
                    |||||||||| ||||| || || |||||||| ||||| ||||| ||||| ||||| ||||
Sbjct 6807          CGCTCCGCGGGAAGCTGTCTTTCTGGGAGGCTGGTACGACTAAGGCCGGTTACCCGTATA

Query 6824          ATTATAACACCACTGCTAGTGACCAACTGCTC--G-TTGAGAATGCCGCTGGGCATCGGG
                    ||||||| || |||||||||||+  |++| ||--|-||||||| || || || || || |
Sbjct 6867          ATTATAATACTACTGCTAGTGA-TCA--GATCTTGATTGAGAACGCGGCCGGCCACCGTG

Query 6881          TTGCTATTTCCACTTACACCACTAGCCTGGGTGCTGGCCCCGTC-TCTATTTCCGCGGTT
                    | |||||||| || || || |||||| ||||||| |||||+  |-|| || || ||||| 
Sbjct 6924          TCGCTATTTCTACCTATACTACTAGCTTGGGTGCCGGCCC-TACCTCGATCTCTGCGGTC

Query 6940          GCTGTTTTAGCCCCCCACTCTGCGCTAGCATTGCTTGAGGATACCATGGACTACCCTGCC
                    | |||  |||| || || || || || ||  | || ||||| ||| | || ||||| |||
Sbjct 6983          GGTGTACTAGCTCCACATTCGGCCCTCGCCGTTCTAGAGGACACCGTTGATTACCCCGCC

Query 7000          CGCGCCCATACTTTCGATGACTTCTGCCCGGAGTGCCG-CCCCCTTGGCCTCCAGGGCTG
                    ||||| || ||||| ||||| |||||||||||||||||- |||+| ||  | ||||| ||
Sbjct 7043          CGCGCTCACACTTTTGATGATTTCTGCCCGGAGTGCCGTACCC-TCGGTTTGCAGGGTTG

Query 7059          TGCTTTTCAGTCTACTGTCGCTGAGCTTCAGCGCCTTAAGATGAAGGTGGGTAAAACTCG
                    ||| || ||||||||| |||||||||||||||| ||||| |||||||| |||||||| ||
Sbjct 7102          TGCATTCCAGTCTACTATCGCTGAGCTTCAGCGTCTTAAAATGAAGGTAGGTAAAACCCG

Query 7119          GGAGT-T-A-TAGTTTATTTGCTTGTGCCCCC--C--TTCTTTCTGTTGCTT-ATTTCTC
                    |||||-|-|-|+   |+|    ||||||||||--|--  |||||| | ||||-|||||| 
Sbjct 7162          GGAGTCTTAAT-TAAT-TCCTTTTGTGCCCCCTTCGCAGCTTTCTCTGGCTTTATTTCTT

Query 7171          ATTTCTGCGTTCCGCGCTCCCTGAAAAAA
                    |||||||| || ||||||||||| |||||
Sbjct 7220          ATTTCTGCTTTTCGCGCTCCCTGGAAAAA
