# Supplementary material for: Pairwise Heuristic Sequence Alignment Algorithm Based on Deep Reinforcement Learning
Source: IEEE Open J Eng Med Biol. 2021 Jan 29;2:36–43. doi: 10.1109/OJEMB.2021.3055424 (PMC8901008; doi:10.1109/OJEMB.2021.3055424)
Supplement: Three supplementary materials are attached to the submitted manuscript. First, we offer the detailed process of the DQNalign in Supplementary material S1. Then, the additional figures and tables are listed in the Supplementary material S2. Finally, the alignment results of the DQNalign are attached  [file ojemb-3055424-mm.zip › OJEMB-3055424-MM/10022021082020_DQNalignOJEMB20210126SupplementaryS3/Supplementary S3/HEV_DDDQN/result20200712173946_10_18.txt]

DQNalign Project v1.0
Pairwise alignment algorithm with deep reinforcement learning based heuristic alignment agent
Sequence 1 : HEV_10, length : 7200
Sequence 2 : HEV_18, length : 7240

Alignment results:
Exact matches: 5112
Gaps: 991

Query 18            GTCGATGCCATGGAGGCCCATCAGTTTATTAAGGCTCCTGGCATCACTACTGCTATTGAG
                    ||||||||||||||||||||||| || ||||||||||||||||| |||||||| ||||||
Sbjct 0             GTCGATGCCATGGAGGCCCATCAATTCATTAAGGCTCCTGGCATTACTACTGCCATTGAG

Query 78            CAGGCTGCTCTAGCAGCGGCCAACTCTGCCCTT-GCGAATGCTGTGGTAGTTAGGCC--T
                    ||||||||||| || |||||||| || |+||||-|||||||||||||| ||  ||||--|
Sbjct 60            CAGGCTGCTCTGGCTGCGGCCAATTCCG-CCTTGGCGAATGCTGTGGTGGTCCGGCCGTT

Query 135           TTTCTCTCTCAC-CAGCAGATTGAGATCCTTATTAACCTAATGCAACCTCGCCAGCTTGT
                    ||| ||||    -||++|   +||||| ||||||||  | |||||||| || ||| | ||
Sbjct 119           TTTATCTCGTGTACA--AACC-GAGATTCTTATTAATTTGATGCAACCCCGGCAGTTGGT

Query 194           TTTCCGCCCCGAGGTTTTCTGGAACCATCCCATCCAGCGTGTTATCCATAATGAGCTGGA
                    |||||| || |||||  ||||||| ||||| || ||||| ||||| ||||||||  ||||
Sbjct 176           TTTCCGTCCTGAGGTGCTCTGGAATCATCCTATTCAGCGGGTTATACATAATGAATTGGA

Query 254           GCTTTACTGTCGCGCCCGTTCCGGCCGCTGCCTTGAAATTGGTGCCCACCCCCGCTCAAT
                     |  ||||| || |||||  ||||||||||||| ||  |||| ||||||||  | || ||
Sbjct 236           ACAGTACTGCCGGGCCCGGGCCGGCCGCTGCCTGGAGGTTGGGGCCCACCCGAGATCCAT

Query 314           AAATGATAACCCTAATGTGGTCCACCGCTGCTTCCTCCGCCCTGCCGGGCGTGATGTTCA
                     |||||||| || |||||  | ||| | ||||| ||  | || | ||| || ||||| ||
Sbjct 296           TAATGATAATCCCAATGTCCTGCACAGGTGCTTTCTTAGACCGGTCGGCCGAGATGTCCA

Query 374           GCGTTGGTATACTGCCCCTACCCGCGGGCCGGCTGCTAATTGCCGGCGTTCCGCACTGCG
                     || |||||  ||||||| |||||||| || || || |||||||| || |||||  ||||
Sbjct 356           ACGCTGGTACTCTGCCCCCACCCGCGGTCCTGCGGCCAATTGCCGCCGCTCCGCGTTGCG

Query 434           CGGGCTCCCCG-CTGCTGACCGCACTTACTGCTTCGACGGGTTTTCTGGCTGTA-ACTTT
                     || |||||  -|+|||||||||||||| ||||| || || || ||  ||||| - +|||
Sbjct 416           TGGTCTCCCTCCC-GCTGACCGCACTTATTGCTTTGATGGATTCTCCCGCTGTGCT-TTT

Query 492           CCCGCCGAGACTGGCGTCGCCCTCTATTCTCTCCATGATATGTCA-CCATCTGATGTCGC
                     | || ||||| ||||| || || || ||| | |||||  |+|  -||| ||||||| ||
Sbjct 474           GCTGCAGAGACCGGCGTGGCTCTTTACTCTTTGCATGACCT-TTGGCCAGCTGATGTTGC

Query 551           CGAGGCTATGTTCCGCCATGGTATGACGCGGCTTTACGCTGCCCTCCACCTCCCGCCTGA
                     |||||||||  ||||||||| ||||| || || || ||||  || ||||| || |||||
Sbjct 533           AGAGGCTATGGCCCGCCATGGGATGACACGCCTATATGCTGTACTACACCTTCCTCCTGA

Query 611           GGTCCTGTTGCCCCCTGGCACATACCGCACCGCGTCGTACTTGCTGATCCATGACGGCAG
                    ||| ||| | || || ||||| |||| |||  | |||||  | |||||||| ||||||  
Sbjct 593           GGTGCTGCTACCACCCGGCACTTACCACACAACTTCGTATCTCCTGATCCACGACGGCGA

Query 671           GC--G-CGTTGTGGTGACGTATGAGGGTGACACTAGTGCTGGTTATAACCACGATGTTTC
                     |--|-|||||| +++|| ||||||||||| |||||||| || || ||||||||||||||
Sbjct 653           CCGTGCCGTTGTA---ACTTATGAGGGTGATACTAGTGCGGGCTACAACCACGATGTTTC

Query 728           CAACCTGC-GCTCCTGGATTAGAACCACT--AAG-GTTACCGGAGACCATCCTCTCGTCA
                    ||  || |-  +| |||||  | || |||--|| -|||   +++||||| || || || |
Sbjct 710           CATACTTCGTG-CGTGGATCCGCACTACTAAAATAGTTGGT---GACCACCCGCTGGTTA

Query 784           TTGAGCGGGTTAGGGCCATTGGCTGCCACTTTGTCCT-CTTACTCACGGCAGCCCCGGAG
                    | ||||| ||  |||||||||| || |||||||| ||-|| +||||| |||||||| |||
Sbjct 766           TAGAGCGTGTGCGGGCCATTGGATGTCACTTTGTGCTGCTG-CTCACCGCAGCCCCTGAG

Query 843           CCATCACCTACGCCCTATGTTCCTTACCCCCGGTCTACCGAGGTCTATGTCCGATCG---
                    || ||||||| ||| ||||| || ||||| || || || ||||| ||||| ||||| ---
Sbjct 825           CCGTCACCTATGCCTTATGTCCCCTACCCTCGTTCAACTGAGGTGTATGTACGATCTATA

Query 899           --T----CTT-CGGC-CCG-GG---TG---GGTACCCCCT--CCC-TATTTCCA---ACC
                    --|----|| - |||-|| -  ---||---    |  |||-- +|-  ||   |---|| 
Sbjct 885           TTTGGCCCTGGTGGCTCCCCATCTCTGTTCCCGTCAGCCTGCT-CTACTTA-AATCTACT

Query 937           --TCATGCTC-CAC---T--AA----GTCG-ACCCTTCCATGCTGTCC-CTGCCCATATC
                    --||||||| -| |---|-- |----|   - + |||++||||| |  - ||+|||   |
Sbjct 942           TTTCATGCTGTCCCGGTTCATATCTGGGATCG-GCTT--ATGCTTTTTGGTG-CCACCCC

Query 984           TGG--GACC--G-TCTCATGTTGTTCGGGGCCACC-CTAGA-TGA--CCAAGCCTTTTGC
                    |||--|| |--|-  | +||||||||  ||+| +|-  |  -|  --||++|+++| +| 
Sbjct 997           TGGACGATCAGGCGTTT-TGTTGTTCACGG-CT-CATGAACTTACCTCC--G---TG-GT

Query 1034          --T-GCTCCCGCCTAATGACT-TACCTCC-GTG-GCAT--TAGCT-A-CAAGGTT--ACT
                    --|-||| |  ++ +++| | -|++ + |-| |-||+|--| |||-|- |||| |--| +
Sbjct 1047          ATTAGCTACAA--G---GTCACT--G-TCGGCGCGC-TGGTCGCTAATGAAGGATGGAA-

Query 1083          GTGGGCACCCTTGT-T--GCCAATGAAG---GC-----TGGA-A-CGCCTCTGAGGTCGC
                     +++||+| |+|| - --||| +|+++ ---||-----|   - - |+++|| + +|++|
Sbjct 1097          C---GC-CTC-TGAGGACGCCC-T---TACTGCAGTGATCACTGCGG---CTT-A-T--C

Query 1130          TCT-TACAGCTGTCATCACTGCCGCCTACCTTACCATCTGCCA-CCAGCG-GTACCT-CC
                    |  -|++|  || || ||++|+||+|||||+|+||+ ++ ++|-||||+|-|+|  |-| 
Sbjct 1141          TGACT--ATTTGCCACCA--G-CG-CTACC-T-CC-G--A--ACCCAG-GCG-ATATCCA

Query 1185          -GCAA-CT-CAGGCTATATCTAA---GGGGGATGCGCCGT---CTGG--AGCG-GGAGC-
                    -|+    |-|+| |         ---|| || || || +|---| +|--|   -  |+|-
Sbjct 1186          AG-GGTATGC-GCCATGC-GCCGGTTGGAGGTTGAGCA-TGCCCA-GAAATTTATTA-CA

Query 1231          ATGCTCAGAA-GTT--TA--T----AA-CACGCCTCT-ACAGTTGGCTCTTTGA-GA-AG
                    | ||||   |- | --||--|----||-|  ||| +|-| ++|    ||   | -| -||
Sbjct 1233          AGGCTCTACAGCTGGCTATTTGAGAAATCTGGCCG-TGAT--TATATTCCCGGCCGCCAG

Query 1278          TC-C-GG-CCGTGATTATATCCCCGGCCGTCAGTTGG-AGTTCT--ACGC--T-CAGTGT
                      -|-| -|  +   +++|++|   |||| | || | -|++|||--|+| --|-||++++
Sbjct 1290          CTTCAGTTCTA-TGC---A--CAATGCCGGCGGTGGCTA--TCTGCA-GGTTTCCA----

Query 1329          AG--G-CGCTGGCTCTCGGCCGGCTTTCATCTTGACCCA---CGGGT---G-T-T--G--
                      --|-| |  |+  + |   | |||| ++ +|||  ||---| + |---|-|-|--|--
Sbjct 1337          TCTCGACCCCAG-GG-TGCTTGTCTTTG--A-TGAATCAGTGCC-ATGCCGTTGTAGGAC

Query 1374          GTTTTTGATGAGTCGG-C-CCCCTGC-CA---CTGTAGGACTGCGAT---TCGGTAAGGC
                    |||||||| ||++ ||-|-|   |  -  ---||||  +  |||| |---| ||  |+|+
Sbjct 1391          GTTTTTGAAGA--AGGTCGCGGGTAAATTCTGCTGTTT-TATGCGGTGGCTGGGGCA-G-

Query 1424          G-GT-CTCAAAAGTTTTGCTGTTTTATGAAGTG-GC---T-GGG-CCAGGAGTGCACCTG
                    |-||-| |     |||||  |      |+|| |-  ---|-| |-||++ ||  ||++||
Sbjct 1446          GAGTGCACCTGTTTTTTGGAGCCCGCCG-AGGGTTTAGTTGGAGACC--AAGGCCA--TG

Query 1475          TTTCCTACAA--CC--TGCAGAAGGCGCC----GTCGGCGACCAGGGCCATGA----CA-
                       +++|| |--||--||+||++||   |----|||| |++||++||||  +|----||-
Sbjct 1501          ACA---ACGAGGCCTATG-AG--GGTTTCTGAGGTCGAC--CC--GGCCGA-ACCTGCAC

Query 1522          A-C--GAGGCCTATGAGGGGTC--TGATGTCGAC---C-CC-GC-TGAATCCGCTAT-TA
                    |-|--|| |  | +| |  + |--|| |||| | ---|-||-||-|||  ||+|| |-||
Sbjct 1549          ATCTTGATGTTTC-GGGTA-CCTATGCTGTCCATGGGCACCAGCTTGAGGCC-CTTTATA

Query 1570          GTGAC-A-TATCTGGGTCCTACGT-C--G-T-C-CCT-GGCAC-TGCC--CTCCAACCGC
                    | |+|- -|| +|++|||| || |- -- - -|-|  - ||+|- +||--||++||| ||
Sbjct 1606          GAG-CACTTAA-T--GTCCCACATGATATTGCCGCTCGAGC-CTC-CCGGCT--AACGGC

Query 1618          TTTACCAAGCCCTTGACCTCCCCGCTGAGATTGTGGCTCGTGCAGGCCGGCTGACCGCCA
                    ++|||      |++|+ +++++++++| | |||| |++|+++ |+++++|+|+++++|||
Sbjct 1657          --TACTGCTGTC--G-A---------G-GCTTGTTG--C---AA-----G-T-----CCA

Query 1678          CAGTAAAGGTCTCCCAGGTCGACGG--G--CGGAT-CCGATTG-TGAGACCCTTCTCGGT
                     | + +++|++++|  ||  | ++|--|--| |+|-|    | -| |||+|||||+||| 
Sbjct 1683          GAC-C---G----CTTGGGAGT--GCCGTACTG-TGCTCGGTAATAAGA-CCTTC-CGGA

Query 1730          --AATAAAACCTTCCGCA--CGT-CG-TTTGTTGAC--GGGGCG-GTTTTAG-A-GACTA
                    --|    ++  ++  |  --|| -| - |||  |  -- || | -|   +||-|-| +| 
Sbjct 1729          CAACGGT--GG--TTGATGGCGCCCATCTTGAAGCAAATGGCCCTGAGC-AGTATGT-TC

Query 1779          -ATGGCCCAGAG-CG-----CCACA----ATC--TCTCT---TTTGAT-G--CCAGTCAG
                    -||++|     |-||-----|  ||----|| -- + | ---|   ||-|-- || | | 
Sbjct 1783          TAT--CA-TTTGACGCCTCCCGTCAGTCTATGGGG-GCCGGGTCGCATAGCCTCACTTAT

Query 1821          AGCACTAT-GGCC-GCCGGCCCTTTCA-GTC------TCACCT-ATGCCGCCTCTGCTGC
                    +|+|    -  ||-||||| +|+| ||-|||------||| ||-|||++|||| +|++  
Sbjct 1838          -G-AGCTCACCCCTGCCGGT-C-TGCAGGTCAGGATTTCATCTAATG--GCCTG-G--AT

Query 1871          TGGGCTGGAGGTGCGCTAT-GTCGCTGCCGGGCT-TGACCAC---CGG-GCGGTTT-T--
                    |++||++++++  |||| |- || || ||+||| - |+|| |---|| -||     - --
Sbjct 1890          T--GC------ACCGCTGTATTCCCTCCC-GGCGGCG-CCCCTAGCGCCGCACCGGGGGA

Query 1921          --T----GCC--C--C--CGGCGTTTCACCCC-CCGGT-CA-G---CCCCTGGC-G-AGG
                    --|----|||--|--|--|| | |||+++         -||-|--- ||| + |-|-| +
Sbjct 1940          GGTGGCAGCCTTCTGCAGCGCCCTTT---ATAGATATAACAGGTTCACCCA-ACGGCAC-

Query 1960          TCACCGCCTTTTGTT-CTGCCC-TATACAGGTTTAATCGC-GAGGCCCAGCGC-CTTTCG
                    || | ++   | || - |    -|+|++|++++ +|+| |-|||| +++| + -|++|++
Sbjct 1995          TCGCT--GACTGGTGGATTATGGT-T--A----C-A-CCCTGAGGG---GT-TGC--T--

Query 2016          C--TCAC--CGGTAATTTTTG-GTTCCAT---C--CTGAGGGG-CTCCTTGGCCCCTTTG
                     --|  |--|     ++||| -   |   ---|--||| | +|-|| ||  +++++++|+
Sbjct 2036          GGGTATCTTCCCCCC--TTTCTCACCTGGGCACATCTGGGA-GTCTGCTAA-------T-

Query 2065          CCCCGTTTTCCCCCGGGCATGTTTGGGAGTCGGCTAATCCATTC-T-G-T-G-GAGAGAG
                    ++|| ||||  ++++||   +++ ||||  |   ||  +| ++|- - -|-|- + | | 
Sbjct 2084          --CCATTTTGT----GGGGA---GGGGAACCTTGTATA-CC--CGAACCTGGTC-AACAT

Query 2120          CACACTTTACACC----CGCA-CT-TGGTCGGAGGTTGATGCTGTTTCTAGTCCAGCCCA
                    |   |++|   +|----  | -||-  ++|    |  |  || |   ||  ||| ||   
Sbjct 2131          CTGGC--TTTT-CTAGTGACTTCTCCC--CCCCTGAGGCGGCCGCCCCTGTTCCGGCTGC

Query 2174          GCCCGACTTAGG--T---T-TTATATCTGAG--C-CTTC-TA-TACCTAG-TA-GGGC-C
                      ||++|+  ||--|--- -  ++++|  | --|-| | -||-|+ ++| -| -||| -|
Sbjct 2186          TGCC--C-CGGGATTGCCCCAC----CCTACTCCACCTGTTAGT-G--ATATTTGGGTGC

Query 2219          -GCCACACTTACCCCGGC--GGCCCCTCTA--C-CCCCCCCTGCACC--G-GATCCTTCC
                    -||||| | ++|| | | --|| |||  +|-- -  |  | ++|+| --|-   |  | |
Sbjct 2236          TGCCACCCC--CCTCAGAGGGGTCCCAG-ATCGATGCGGCA--C-CTGTGCCCCCTGTTC

Query 2271          CCTA-CTCCCTCTG-CT-CCG-GCGCGTGGTGA--GGCC-GGCTCCTGGCGCTACCGC-C
                    |  |-     | +|- |-|| -|| | +++++|--|  |- ||||||  | |  ||  -|
Sbjct 2290          CTAAGACTGTTG-GATTGCCTAGCCCC-----ATTGTACTTGCTCCTCCCCCCCCCTTTC

Query 2322          CCGGGCCCCGGC-CATAACCCACCA--GGCGGC-CCGGCATCG----C--CGCCTGCTCT
                    |  ++|||| | -| ||| ||| ||--  |  |-||  |+|||----|--|| || ||||
Sbjct 2344          CTT--CCCCCGTGCGTAAGCCATCATCACCCCCGCCTTC-TCGCACCCGTCGTCTCCTCT

Query 2371          TTACCTACCCGGATGGCTCTAAGGTAT-T-CGCCGGCTCGCTGTTTGAGTC-GACA-TGT
                      ||||| || || ||| ||| |||||-|-|| +||    +||||||| ||-|++|-|||
Sbjct 2401          ACACCTATCCTGACGGCGCTAGGGTATATGCGG-GGTCAT-TGTTTGAATCAG--ATTGT

Query 2427          ACCTGGCTCGTTAACGCGTCTAATGT-TGACCACCGCCCTGGCGGTGGGCTCTGTCATGC
                      |||||| ||||| || || ||   - ||+||||| ||||| ||||| || || |||||
Sbjct 2457          GACTGGCTGGTTAATGCCTCAAACCCGGGA-CACCGTCCTGGAGGTGGCCTTTGCCATGC

Query 2486          ATTTTACCAAAGGTACCCCGCAT-CCTTTGA-T-G-CTGCCTCT-TTTGTGA-TGCGCGA
                     ||||||||  +||  |||  | -| ||| |- -|-|||  |  -|| +|| -|| | | 
Sbjct 2516          CTTTTACCAGC-GTTTCCCAGAGGCGTTTTACCCGACTGAATTCATTA-TGCGTGAGGGC

Query 2540          CGGCGCGGCC-GCCTATACATTAACCCCCCGGCCAATA--ATTCACGCCGTCGCTCCTGA
                    | +++|+|+|-|| |||||  | |+||||  ||| +||--||||| || || ||||| ||
Sbjct 2574          CT---C-G-CAGCATATACCCTGA-CCCCGCGCCC-TATCATTCATGCAGTGGCTCCCGA

Query 2597          TTATAGGTTGGAACATAACCCAAAGATGCTTGAGGCTGCCTACCGGGAGACTTGCTCCCG
                     |||||| | || || ||||| |||| ||||||||| || || ||||| |||||||| ||
Sbjct 2627          CTATAGGGTTGAGCAGAACCCGAAGAGGCTTGAGGCAGCGTATCGGGAAACTTGCTCTCG

Query 2656          -CCTCGGTACCGCTGCATACCCACTCCTCGGGAC-C-GGCATATACCAGGTGCCGATCGG
                    -| |+|| |||||||| || || ||  |++|| |-|-|| ||||||||||| ||  |  |
Sbjct 2687          TCGT-GGCACCGCTGCCTATCCGCTTTT--GGGCTCGGGTATATACCAGGTCCCTGTTAG

Query 2714          TCCCAGTTTTGACGCCTGGGAGCGGAATCACCGCCCCGGGGATGAGTTGTACCTTCCTGA
                    || ||||||||| |||||||| || ||||| |||||||| || ||| | || ||  ||||
Sbjct 2744          TCTCAGTTTTGATGCCTGGGAACGCAATCATCGCCCCGGCGACGAGCTTTATCTGACTGA

Query 2774          GCTTGCTGCCAGA-TGGTTCGAGGCCAAT-AGGCCGAC-CTGCCCAACTCTCACTATAAC
                    ||  ||||+||| -||||| ||||| |||-|| || +|-| ||| + | || ||||||||
Sbjct 2804          GCCCGCTG-CAGCCTGGTTTGAGGCTAATAAGCCCT-CGCAGCCG-GCGCTTACTATAAC

Query 2831          TGAGGATGTTGCACGGACAGCAAATCTGGCTATCGA-ACTTGACT--CAGCCACAGACGT
                    ||||||    || || || || || |||||  | ||-|+||||+|--|+|||||||| ||
Sbjct 2861          TGAGGACACGGCTCGTACGGCCAACCTGGCATTAGAGA-TTGA-TGCC-GCCACAGAGGT

Query 2888          CGGCCGGGCCTGTGCCGGCTGTCGAGTCA-CCCCCGGCGTTGTGCAGTACCAGTTTACCG
                     ||||| || |||||||||||     | |-|||  || +||||||| || |||||||| |
Sbjct 2918          TGGCCGTGCTTGTGCCGGCTGCACTATTAGCCCAGGGA-TTGTGCATTATCAGTTTACTG

Query 2947          CAGGTGTGCCTGGATCCGGCAAGTCCCGCT-C-TATTACCCA---AGCCGACGTGGACGT
                    | || || || || || ||||||||  | |-|-||+ | +||---|| || ||  | +| 
Sbjct 2977          CCGGGGTCCCGGGCTCGGGCAAGTCAAGGTCCATA-CAA-CAGGGAGACGTCGATGT-GG

Query 3002          T-GTCGTGGTCCCGACCCGTGAG-TTGCGTAAT-GCCTGGCGCCGCCGCGGCTTCGCTGC
                    |-|| ||+|+|||+||||| |||-||+||||||-| +||||| ||||| || || || ||
Sbjct 3034          TGGTTGT-G-CCC-ACCCGGGAGCTT-CGTAATAGT-TGGCGTCGCCGGGGTTTTGCGGC

Query 3059          TTTCACCCCGCACACTGCCGCCAGAGTCAC--CCAGGGGCGCCGGGTTGTCATTGATGAG
                    |||||| || ||||| || ||| | || ||-- |+|| +||||| ||||| |||||||||
Sbjct 3089          TTTCACGCCTCACACAGCGGCCCGTGTTACTATC-GGT-CGCCGCGTTGTGATTGATGAG

Query 3117          GCCCCGTCCCTTCCCCCTCAC-T-TGCTGCTGCTCCACATGCAGCGGGCCGCCACCGTCC
                    ||||| |+|| |||| |  +|-|-|||||||| | |||||||| |||||| || | ||||
Sbjct 3147          GCCCCAT-CCCTCCCGCCG-CATCTGCTGCTGTTACACATGCAACGGGCCTCCTCGGTCC

Query 3175          ACCTTCTTGGTGACCCGAATCAGATCCCAGCCATCGACTTTGAGCACGCCGGGCTC-GTT
                    | || || || ||||| |||||||| || || || || |||||||| |||+|||| -|| 
Sbjct 3205          ATCTCCTCGGCGACCCAAATCAGATTCCTGCTATTGATTTTGAGCATGCC-GGCTTGGTC

Query 3234          CCCGCCATCAGGCCCGAT-TTGGCCCCCACCTCCTGGTGGCATGTGACCCATCGCTGCCC
                    ||||| ||| | ||||| -||+|| || ||   ||||||||| || || || ||||||||
Sbjct 3264          CCCGCGATCCGCCCCGAGCTT-GCGCCAACGAGCTGGTGGCACGTTACACACCGCTGCCC

Query 3293          TGCGGATGTATGTGAGCTGATCCGTGGCGCATACCCTATGATTCAGACCACTAGTCGGGT
                     || || || || ||||| || ||||| || ||||||| ||| |||||||| || || ||
Sbjct 3323          GGCAGACGTGTGCGAGCTTATACGTGGAGCCTACCCTAAGATCCAGACCACGAGCCGTGT

Query 3353          CCTCCGGTCGTTG-TTCTGGGGTGAGCCTGCTGTTGGGCAGAAACTAGTGTTCACCCAGG
                     || |||||  ||-||  |   +|| || ||  |||| ||||| || || ||||| ||||
Sbjct 3383          GCTACGGTCTCTGTTTTGGAAC-GAACCGGCCATTGGCCAGAAGCTGGTTTTCACGCAGG

Query 3412          CAGCTAAGGCCGCCAACCCCGGTTCAGTGACGGTCCATGAGGCACAGGGCGCTACCTACA
                    | |||||||| || || || ||| |  | ||||| ||||| || ||||| || |||| ||
Sbjct 3442          CTGCTAAGGCTGCTAATCCTGGTGCGATCACGGTTCATGAAGCTCAGGGTGCCACCTTCA

Query 3472          CAGAGACTACCATTATTGCCACGGCAGATG-CTCGAGGCCTCATTCAGTCGTCCCGAGCT
                    | ||||| || ||||| |||||||| || |-|  |+||||| |||||||| ||||| |||
Sbjct 3502          CGGAGACCACAATTATAGCCACGGCTGACGCCAGG-GGCCTTATTCAGTCATCCCGGGCT

Query 3531          CATGCCATTGTTGCCTTGACGCGCCACACTGAGAAGTGC-GTCATCATTGACGCACCAGG
                    || || || |||||  | || ||||||||||||||||| - |  |   +|| || || ||
Sbjct 3561          CACGCTATAGTTGCACTCACTCGCCACACTGAGAAGTGTGTTATTTTA-GATGCCCCCGG

Query 3590          CCTGCTTCGCGAGGTGGGCATCTCCGATGCAATCGTTAATAACTTTTTCCTTGCTGGTGG
                    |||| | |||||||| || || || ||||  || ||||| ||||||||||||||||||||
Sbjct 3620          CCTGTTGCGCGAGGTCGGTATTTCGGATGTGATTGTTAACAACTTTTTCCTTGCTGGTGG

Query 3650          CGAAATTGGCCACCAGCGCCCATCTGTTATCCCTCGCGGCAATCCTGA-CGCCAATGTT-
                     ||  | |||||||| ||||| ||||| || || |||||||| || ||-|  +||| | -
Sbjct 3680          AGAGGTCGGCCACCACCGCCCCTCTGTGATACCCCGCGGCAACCCCGATCAG-AATCTCG

Query 3708          GACACCTTGGCT-GCC-TTCCCGCCGTCTTGCCAGATTAGCGCCTTCCATCAGTTGGCTG
                    | +|| || +| -|+|-||||||||||||||||||||||| |||| ||| ||||||||||
Sbjct 3739          GG-ACTTTA-CAGG-CATTCCCGCCGTCTTGCCAGATTAGTGCCTACCACCAGTTGGCTG

Query 3766          AGGAGCTTGGCCACAGACCTGCCCCTGTCGCGGCTGT-TCTACCGCCCTGCCCTGAGCTT
                    ||||  | |||||| | || ||||||||||| || ||-|+|||| || ||||| ||||||
Sbjct 3796          AGGAATTAGGCCACCGCCCGGCCCCTGTCGCTGCCGTCT-TACCCCCTTGCCCGGAGCTT

Query 3825          GAACAGGGCCTTCTCTACCTGCCCCAAGAACTCACCACCTGT--GATAGTGTCGTA-ACA
                    || |||||||| |||||| |||| ||||| || |+|  +|||--||||||||  | -  +
Sbjct 3855          GAGCAGGGCCTACTCTACATGCCACAAGAGCTTA-CTG-TGTCCGATAGTGTGTTGGTT-

Query 3882          TTTGAATTAACAGATATTGTGCACTGTCGTATGGCCGCCCCGAGCCAGCGCAAGGCCGTG
                    |||||  | |||||||| || |||||||||||||||||||| || ||||| ||||| || 
Sbjct 3912          TTTGAGCTCACAGATATAGTCCACTGTCGTATGGCCGCCCCAAGTCAGCGAAAGGCTGTT

Query 3942          CTGTCCACGCTTGTGGGCCATTACGGCCGC--CGCACAAAGCTCTACAATGC--CTCC-C
                    || || || ||||||||    || ||||| --  | ++|| +|+|| +||| --|  |-|
Sbjct 3972          CTCTCTACACTTGTGGGGAGGTATGGCCGTAGAACG--AAA-T-TAT-ATGAGGCGGCGC

Query 3997          ACTCTGATGTTCGCGACT-CTCTCGC-CCGTTTTATCCCGGCCATT-GGCCACGTACAGG
                    | || |||||||| || |-||+| ||-  ||| +|||||  | || -|||| +|| ||||
Sbjct 4027          ATTCAGATGTTCGTGAGTCCT-TAGCTAGGTTC-ATCCCCACTATCGGGCCT-GTTCAGG

Query 4054          TTACA--ACC-TGTGAATTGTACGAGCTAGTGGAGGCCATGGTCGAGAAGGGCCAGGACG
                     ++||--|+|-||||| ||||| ||| | || ||||||||||| |||||||| |||||||
Sbjct 4084          C--CACCA-CATGTGAGTTGTATGAGTTGGTCGAGGCCATGGTGGAGAAGGGTCAGGACG

Query 4111          GCTCCGCCGTCCTTGAGCTCGACCTTTGTAACCGCGACGTGTC-CAGGATCACCTTCTTC
                    |||| |||||||| ||||| || ||||| || || ||||| ||-|+| ||||| || |||
Sbjct 4141          GCTCTGCCGTCCTAGAGCTTGATCTTTGCAATCGTGACGTCTCGC-GTATCACATTTTTC

Query 4170          CAGAAA-GATTGTAATAAATTCACCACGGGGGAGACCATCGCCCATGGTAAAGTGGGCCA
                    ||+|||-||||| ||||| || || || || ||||| || |||||||| || || |||||
Sbjct 4200          CA-AAAGGATTGCAATAAGTTTACAACTGGTGAGACTATAGCCCATGGCAAGGTTGGCCA

Query 4229          GGGCATTTCGGCCTGGAGTAAGACCTTCTGTGCCCTTTTCGGCCCCTGGTTCCGTGCTAT
                    ||| || ||||||||||| ||||||||||| ||||| |||||||| |||||||| |||||
Sbjct 4259          GGGTATATCGGCCTGGAGCAAGACCTTCTGCGCCCTGTTCGGCCCGTGGTTCCGCGCTAT

Query 4289          TGAGAAGGCTATCCTGGCCCTG--CTC-CCTCAGGGTGTGTTTTATGGGGATGCCTT-TG
                     || || |  ||  ||||||||--| |-|||+| ++| | |||||||| || |+|||-||
Sbjct 4319          AGAAAAAGAAATATTGGCCCTGCTCCCGCCT-AA--TATTTTTTATGGCGACG-CTTATG

Query 4345          A-T-GACACC-GTCTTCTCG--GCGGC-T-GTGGCCGCAGCAAGGGCATCCATGGTGTTT
                    |- -| ||+ -|| | ||+|--|| | -|-  || ||  |+ ++++|||  ||||| |||
Sbjct 4375          AGGAGTCA-GTGTTTGCT-GCCGCTGTGTCTGGGGCGGGG-T----CATGTATGGTATTT

Query 4398          GAGAATGACTTTTCTGAGTTTGATTCCACCCAGAATAATTTTTC-CTTGGGCCT-AGAGT
                    || ||||| || || ||||||||    || ||||||||||| ||-|| || | |-|| ||
Sbjct 4428          GAAAATGATTTCTCGGAGTTTGACAGTACTCAGAATAATTTCTCTCTCGGTCTTGAGTGT

Query 4456          GTGCTATTATGGTGGAGTGTGGGATGCCGCAGTGGCTCA-TCCGCTTGTACCACCTTATA
                    ||| | ++|||| |||||| || ||||| || ||| | |-|  |+|||||||| || +  
Sbjct 4488          GTGGTC--ATGGAGGAGTGCGGCATGCCCCAATGGTTGATTAGG-TTGTACCATCTG-GT

Query 4515          A-GGTCTGCGTGGATTCTGCAGGCCCCGAAGGAGTCCCTGCGA-GGGTTTTGGAAGAAAC
                     -|||| || |||||| ||||||| |||||||||||||| + |-|| ||||||||||| |
Sbjct 4544          TCGGTCAGCCTGGATTTTGCAGGCGCCGAAGGAGTCCCTT-AAGGGTTTTTGGAAGAAGC

Query 4573          ACTCCGGTGAGCCCGGCACCCTTCTATGGAATACAGTCTGGAACATGGCCGTTATCACCC
                    |||| |||||||||||||||||||| |||||||| ||||||||||||||  ||||  | |
Sbjct 4603          ACTCTGGTGAGCCCGGCACCCTTCTCTGGAATACCGTCTGGAACATGGCGATTATAGCGC

Query 4633          ACTGTTATGATTTCCGCGATC-TGCAGGTGGCCGCCTTTAAAGGTGATGATTCGATAGTG
                    | ||||| || ||||| ||+|-| |  || |||||||| || |||||||||||| | |||
Sbjct 4663          ATTGTTACGAGTTCCGTGA-CTTTCGCGTTGCCGCCTTCAAGGGTGATGATTCGGTGGTG

Query 4692          CTTTGCAGTGAGTACCGTCAGAGCC-CAGGGGCTGCTGTCCTGATTGCTGGCTGTGGCCT
                    ||||| || || ||||| |||||||-||  +|| |||| | | ||||| |||||||| ||
Sbjct 4722          CTTTGTAGCGACTACCGGCAGAGCCGCAAT-GCGGCTGCCTTAATTGCAGGCTGTGGGCT

Query 4751          AAAGTTGAAGGTGGATTTCCGTCCGATTGGTTTGTATGCAGGTGTTGTGGTGGCCCCCGG
                     || |||||||| |||| ||| || |||||  |||| || || || ||||||||||| ||
Sbjct 4781          CAAATTGAAGGTCGATTACCGCCCTATTGGGCTGTACGCTGGGGTGGTGGTGGCCCCTGG

Query 4811          CCTT--GGCGCGCTTCCTGACGTCGTGCGCTTCGCCGGCCGGCT-TACTGAGAAGAATTG
                     +||--|| +| || ||||| || ||||| || || || ||| |-|+|||| ||||||||
Sbjct 4841          T-TTAGGGA-CACTGCCTGATGTGGTGCGTTTTGCTGGTCGGTTGT-CTGAAAAGAATTG

Query 4868          GGGCCCTGGCCCCGAGCGGGC-GAAGCAGCTCCGCCTCGCTGTGAGTGATTTTCTCCGCA
                    |||||| ||||| || || ||-|+||||||| || ||||| ||  ||||||| || ||+|
Sbjct 4898          GGGCCCCGGCCCTGAACGCGCTG-AGCAGCTGCGTCTCGCCGTTTGTGATTTCCTTCG-A

Query 4926          --AGCTCACGAATGTAGCTCAGATGTGTGTGGATGTTGTCTCTCGTGTTTATGGGGTTTC
                    --  +| |||||||| || ||| | ||||| |||||||| || ||||| || || ||   
Sbjct 4956          GGGT-TGACGAATGTCGCGCAGGTCTGTGTTGATGTTGTGTCCCGTGTCTACGGAGTCAG

Query 4985          CCCTGGACTCGTTCATAACCTGATTGGCATGCTACAGGCTGTTGCTGACGGCAAGGCTCA
                    ||| || || || |||||||| ||||||||||| ||| || | || || |||||||| ||
Sbjct 5015          CCCCGGGCTGGTACATAACCTTATTGGCATGCTGCAGACTATCGCCGATGGCAAGGCCCA

Query 5044          -TTTCACTGAGT-CAGTGAAGCCAGTGCTCGACCTGACAAATTCAATCCT-GTGTCGGGT
                    -|||+|| ||| -||+| || || ||||| ||||| || ||||| ||| |-  |+|||| 
Sbjct 5075          CTTT-ACAGAGACCA-TTAAACCTGTGCTTGACCTTACGAATTCCATCATACAG-CGGGA

Query 5102          GGAATGAATAACATGTCTTCTGCTGCGCCCATGGGTTCGCGACCATGCGCCCTCGGCCTA
                    ||||||||||||||||||| |||  |||||||||| |++|+|||||||||||| || || 
Sbjct 5132          GGAATGAATAACATGTCTTTTGCACCGCCCATGGGAT--C-ACCATGCGCCCTAGGGCTG

Query 5162          TTTTGCTGTTGCTCCTCATGTTTCTGCCTATGCTGCCCGCGCCACCGCCCGGTCAGCCGT
                    || || ||||| ||||| || |||||||||||||||||||||||||| |||| |||||||
Sbjct 5189          TTCTGTTGTTGTTCCTCGTGCTTCTGCCTATGCTGCCCGCGCCACCGGCCGGCCAGCCGT

Query 5222          CTGGCCGCCGCCGTGGGCGGCGCAGCGGCGGTTCCGGCGGTGGTTTCTGGGGTGACCGGG
                    ||||||| || ||||||||||||||||||||| ||||||||||||||||||||||| |||
Sbjct 5249          CTGGCCGTCGTCGTGGGCGGCGCAGCGGCGGTACCGGCGGTGGTTTCTGGGGTGACAGGG

Query 5282          CTGATTCTCAGCCCTTCGCAATCCCCTATATTCATCCAACCAACCCCTTCGCCCCCGATG
                     ||||||||||||||||||  |||||||||||||||||||||||||||||||| ||||||
Sbjct 5309          TTGATTCTCAGCCCTTCGCCCTCCCCTATATTCATCCAACCAACCCCTTCGCCGCCGATG

Query 5342          TCACCGCTGCGGCC-GGGGCTGGACCTCGTG-TTCGCCAACCCGCCCGACCAC-TCGGCT
                    ||    |+ |  ||-||||||||| ||||+ - ||| ||+ ||||||  || |-| ||||
Sbjct 5369          TCGTTTC-ACAACCCGGGGCTGGAGCTCG-CCCTCGACA-GCCGCCCCGCCCCCTTGGCT

Query 5399          CCGCTTGGCGTGACCAGGCCCAGCGCCCCGCCGCTGCCTCACGTCGTAGACCTACCACAG
                    ||||||||||||||||| ||||||||||| |||||||| | || ||| || || || |||
Sbjct 5426          CCGCTTGGCGTGACCAGTCCCAGCGCCCCTCCGCTGCCCCCCGCCGTCGATCTGCCCCAG

Query 5459          CTGGGGCCGCGCCGCTAACCGCGGTCGCTCCGGCCCATGACAC-CCCGCCAGTGCCTGAT
                    ||||||| |||||| | ||||| ||  | ||||| | ||||||- || | +|| ||||||
Sbjct 5486          CTGGGGCTGCGCCGTTGACCGCTGTATCACCGGCTCCTGACACAGCCCCT-GTACCTGAT

Query 5518          GTTGACTCCCGCGGCGCCATCCTGCGCCGGCAGTATAACC-T--ATCAACATCTCCCCTT
                    ||||| || |||||||| || ||||||||||||||+++| -|-- || || || || |||
Sbjct 5545          GTTGATTCACGCGGCGCTATTCTGCGCCGGCAGTA---CAATTTGTCCACGTCCCCGCTT

Query 5575          ACCTCTTCCGTGGCCACCGGTACAAA-CTTGGTTCTTTACGCCGCTCCTCTTAAGCCCGC
                    || || ||||| ||| | ||||||||-||+||||||||| || || || ||||| ||+ |
Sbjct 5602          ACGTCATCCGTTGCCTCGGGTACAAATCT-GGTTCTTTATGCTGCCCCGCTTAATCC-TC

Query 5633          TTCTACCCCTCCAGGACGGCACCAATACTCATATAATGGCTACAGAAGCTTCTAATTATG
                    | || ||||| ||||| |||||||| |||||||| ||||| || || || ||||||||||
Sbjct 5660          TCCTTCCCCTTCAGGATGGCACCAACACTCATATTATGGCCACTGAGGCATCTAATTATG

Query 5693          CCCAGTACCGGGTTGTTCGTGCTACAATTCGCTACCGCCCGCTGGTCCCCAACGCTGTTG
                    ||||||| ||||||||||| ||||| || || || |||||| |||| || ||||||||||
Sbjct 5720          CCCAGTATCGGGTTGTTCGAGCTACGATCCGTTATCGCCCGTTGGTGCCGAACGCTGTTG

Query 5753          GTGGCTACGCCATCTCCATCTCGTTCTGGCCACAGACCACCACCACCCCGACGTCCGTTG
                    | || || || || || ||||| || ||||| || ||||| || || || || || ||||
Sbjct 5780          GCGGTTATGCTATTTCTATCTCTTTTTGGCCTCAAACCACAACTACTCCAACTTCTGTTG

Query 5813          ACATGAATTCAATAACCTCGACTGATGTTCGTATTTTAGTCCAGCCCGGCATAGCCTCCG
                    | |||||||| || || || ||||||||| | ||||| || |||||||| || |||||||
Sbjct 5840          ATATGAATTCCATTACTTCCACTGATGTTAGGATTTTGGTTCAGCCCGGTATTGCCTCCG

Query 5873          AGCAT-GTTATCCCAAGTGAGCGCCTACACTATCGTAACCAAGGTTGGCGCTCTGTTGAG
                    ||+ |-|| ||||| ||||||||||| ||||| || || ||||| |||||||||||||||
Sbjct 5900          AG-TTAGTCATCCCTAGTGAGCGCCTCCACTACCGCAATCAAGGCTGGCGCTCTGTTGAG

Query 5932          ACCTCCGGGGTGGCGGAGGAGGAGGCCACCTCTGGTCTTGTTATGCTTTGCATACATGGC
                    ||| | || ||||| ||||||||||| || || ||||| || ||||||||||| ||||| 
Sbjct 5959          ACCACGGGTGTGGCCGAGGAGGAGGCTACTTCCGGTCTGGTAATGCTTTGCATTCATGGT

Query 5992          TCAC-TCGTAAACTCTTATACTAATACACCTTATACCGGTGCCCTCGGGCT-GTTGGACT
                    || |-|  |||+ || |||||||||||||||||||| ||||| || |||||- |||+| |
Sbjct 6019          TCTCCTGTTAA-TTCCTATACTAATACACCTTATACTGGTGCACTGGGGCTCCTTG-ATT

Query 6050          TTGCCCTCGAACTTGAGTTCCGCAACCTCACCCCCGGTAATACCAACACGCGGGTCTCCC
                    ||||  | || ||||| ||  | || || || ||||| || || ||||| || || ||||
Sbjct 6077          TTGCATTAGAGCTTGAATTTAGAAATCTGACACCCGGGAACACAAACACCCGTGTTTCCC

Query 6110          GTTACTCCAGCACTGCCCGTCACCGCCTTCGTCGCGGTGCAGATGGGACTGCCGAGCTCA
                    | ||  ||||||| ||||||||||| || || |||||||| ||||||||||| |||||||
Sbjct 6137          GGTATACCAGCACAGCCCGTCACCGGCTGCGACGCGGTGCTGATGGGACTGCTGAGCTCA

Query 6170          CCACCACGGCTGCTACCCGCTTCATGAAGGACCT-CTATTTTACTAGTACTAATGGTGTC
                    ||||||| || || || || || ||||||||+ |-  |||||||| | || || ||||| 
Sbjct 6197          CCACCACAGCAGCCACACGTTTTATGAAGGA-TTTGCATTTTACTGGCACGAACGGTGTT

Query 6229          GGTGAGATCGGCCGCGGGATAGCGCTTACCCTGTTTAACCTTGCTGACACCCTGCTTGGC
                    |||||| | || || || || || || ||  ||||||| || ||||| || || || || 
Sbjct 6256          GGTGAGGTGGGTCGTGGCATCGCTCTGACATTGTTTAATCTCGCTGATACGCTTCTCGGT

Query 6289          GGTCTACCGACAGAATTGATTTCGTCGGCTGGTGGCCAGCTGTTCTACTCTCGCCCCGTC
                    ||| ||||||||||||||||||||||||| || || |||||||| ||||| ||||| || 
Sbjct 6316          GGTTTACCGACAGAATTGATTTCGTCGGCCGGGGGTCAGCTGTTTTACTCCCGCCCTGTT

Query 6349          GTCTCAGCCAATGGCGAGCCGACTGTTAAGCTGTATACATCTGTAGAGAATGCTCAGCAG
                    |||||||||||||||||||| || || ||| | ||||||||||| ||||| || ||||| 
Sbjct 6376          GTCTCAGCCAATGGCGAGCCAACAGTAAAGTTATATACATCTGTTGAGAACGCGCAGCAA

Query 6409          GATAAGGGTATTGCAATCCCGCATGACATCGACCTCGGG-GAATCTCGTGTAGTTATTCA
                    |||||||| ||| | ||||| || || || ||+ | |||-|| || ||||| ||||| ||
Sbjct 6436          GATAAGGGCATTACCATCCCACACGATATAGA-TTTGGGTGACTCCCGTGTGGTTATCCA

Query 6468          GGATTATGATAACCAACATGAGCAGGACCGACCGACACC-TTCCCCAGCCCCATCGCGCC
                    ||||||||||||||| || ||||| || || || ||+||- || || ||||| || ||||
Sbjct 6495          GGATTATGATAACCAGCACGAGCAAGATCGGCCTAC-CCCGTCACCTGCCCCCTCCCGCC

Query 6527          CCTTT-TCTGTCCTCCGAGCTAATGATGTGCTTTGGCTTTCTCTCACCGCTGCCGAGTAT
                    |+|||-|| || || || || |||||||| || ||||| || |||||||| || ||||| 
Sbjct 6554          C-TTTCTCAGTTCTTCGTGCCAATGATGTTCTGTGGCTCTCCCTCACCGCCGCTGAGTAC

Query 6586          GACCAGTCCACTT-A-C-GGCTCTTCGACCGGCCCAGT--CTATGTCTCTGACTCTGTGA
                    ||||||+++||| -|- -|| || || |||+  ||+ |-- |||||||| ||| | || |
Sbjct 6613          GACCAG---ACTACATATGGGTCGTCCACC-AACC-CTATGTATGTCTCCGACACGGTCA

Query 6641          CCTTGGTTAATGTAGCGACCGGCGCGCAGGCCGTTGCCCGGTCGCTCGACTGGACCAAGG
                    |  | |||||||| || || || || ||||| |||||||| || ||||| ||| | || |
Sbjct 6668          CGCTCGTTAATGTGGCCACTGGTGCTCAGGCTGTTGCCCGCTCTCTCGATTGGTCTAAAG

Query 6701          TCACACTTG-ATGGTCGCCCCCTTTCCACCACCCAGCAGTATTCAAAGACCTTCTTTGTC
                    | ||+||||-|||| ||||||||| | || |  ||||||||||| ||||| |||| ||||
Sbjct 6728          TTAC-CTTGGATGGCCGCCCCCTTACTACTATTCAGCAGTATTCTAAGACATTCTATGTC

Query 6760          CTGCCGCTCCGCGGTAAGCTCTCCTTTTGGGAGGCAGGTACTACTAAAGCCGGGTACCCT
                    || ||||| ||||| ||||| || ||||||||||| || ||||| || ||||| ||||| 
Sbjct 6787          CTCCCGCTTCGCGGGAAGCTGTCTTTTTGGGAGGCTGGCACTACCAAGGCCGGCTACCCG

Query 6820          TATAATTATAACACCACTGCTAGTGACCAACTGCTCG-TTGAGAATGCCGCTGGGCATCG
                    ||||||||||| || ||||||||||| ||| |+ | |-||||||| || || || || ||
Sbjct 6847          TATAATTATAATACTACTGCTAGTGATCAAAT-TTTGATTGAGAACGCGGCCGGCCACCG

Query 6879          GGTTGCTATTTCCACTTACACCACTAGCCTGGGTGCTGGCCCCGTC-TCTATTTCCGCGG
                     || |||||||| || || || |||||  ||||||| ||+ ||  |-|| || || ||||
Sbjct 6906          TGTCGCTATTTCTACCTATACTACTAGTTTGGGTGCCGG-TCCTACCTCGATCTCTGCGG

Query 6938          TTGCTGTTTTAGCCCCCCACTCTGCGCTAGCATTGCT-T-GAGGATACCATGGACTACCC
                    | | |||| ||||||| ||||| || || ||+ +|||-|-||||| ||| | || |||||
Sbjct 6965          TCGGTGTTCTAGCCCCACACTCGGCCCTCGC-C-GCTCTAGAGGACACCGTTGATTACCC

Query 6996          TGCCCGCGCCCATACTTTCGATGACTTCTGCCCGGAGTGCCG-CCCCCTTGGCCTCCAGG
                     |||||||| || ||||| ||||| || ||||||||||||||- |||+| ||  | ||||
Sbjct 7023          CGCCCGCGCTCACACTTTTGATGATTTTTGCCCGGAGTGCCGTACCC-TCGGTTTGCAGG

Query 7055          GCTGTGCTTTTCAGTCTACTGTCGCTGAGCTTCAGCGCCTTAAGATGAAGGTGGGTAAAA
                    | ||||| || ||||||||| |||||||||||||||| ||||| |||||||| |||||||
Sbjct 7082          GTTGTGCATTCCAGTCTACTATCGCTGAGCTTCAGCGTCTTAAAATGAAGGTAGGTAAAA

Query 7115          CTCGGGAGT-T-ATAGTT-TATTTGCTTGTGCCCCC--CTT-CTTTC-TGTTGCTT-ATT
                    | |||||||-|-|+| | -| +    ||||||||||--| |- || |-| | ||||-|||
Sbjct 7142          CCCGGGAGTCTTA-ATTAATT-CCTTTTGTGCCCCCTTCGTAGTTCCCTCTGGCTTTATT

Query 7167          TCTCATTTCTGCGTTCCGCGCTCCCTGAAAAAA
                    ||| ||||||||   |||||||||||| |||||
Sbjct 7200          TCTTATTTCTGCTCCCCGCGCTCCCTGGAAAAA
