# Supplementary material for: Pairwise Heuristic Sequence Alignment Algorithm Based on Deep Reinforcement Learning
Source: IEEE Open J Eng Med Biol. 2021 Jan 29;2:36–43. doi: 10.1109/OJEMB.2021.3055424 (PMC8901008; doi:10.1109/OJEMB.2021.3055424)
Supplement: Three supplementary materials are attached to the submitted manuscript. First, we offer the detailed process of the DQNalign in Supplementary material S1. Then, the additional figures and tables are listed in the Supplementary material S2. Finally, the alignment results of the DQNalign are attached  [file ojemb-3055424-mm.zip › OJEMB-3055424-MM/10022021082020_DQNalignOJEMB20210126SupplementaryS3/Supplementary S3/HEV_DDDQN/result20200712173946_10_19.txt]

DQNalign Project v1.0
Pairwise alignment algorithm with deep reinforcement learning based heuristic alignment agent
Sequence 1 : HEV_10, length : 7200
Sequence 2 : HEV_19, length : 7207

Alignment results:
Exact matches: 5241
Gaps: 813

Query 16            TGGTCGATGCCATGGAGGCCCATCAGTTTATTAAGGCTCCTGGCATCACTACTGCTATTG
                    |++||||||||||||||||||||||||| ||||||||||||||||| |||||||| ||||
Sbjct 0             T--TCGATGCCATGGAGGCCCATCAGTTCATTAAGGCTCCTGGCATTACTACTGCCATTG

Query 76            AGCAGGCTGCTCTAGCAGCGGCCAACTCTGCCCTT-GCGAATGCTGTGGTAGTTAGGCC-
                    ||||||||||||| || ||||||||||| |+||||-|||||||||||||| ||| ||||-
Sbjct 58            AGCAGGCTGCTCTGGCTGCGGCCAACTCCG-CCTTGGCGAATGCTGTGGTGGTTCGGCCG

Query 133           -TTTTCTCTCTCAC-CAGCAGATTGAGATCCTTATTAACCTAATGCAACCTCGCCAGCTT
                    -|||| ||||    -||++|  +|||||||||||||||  | |||||||| || ||| | 
Sbjct 117           TTTTTATCTCGTGTACA--AAC-TGAGATCCTTATTAATTTGATGCAACCCCGGCAGTTG

Query 192           GTTTTCCGCCCCGAGGTTTTCTGGAACCATCCCATCCAGCGTGTTATCCATAATGAGCTG
                    ||||||||||| |||||  | ||||| ||||| |||||||| |  || |||||||| |||
Sbjct 174           GTTTTCCGCCCTGAGGTACTTTGGAATCATCCTATCCAGCGGGCAATACATAATGAACTG

Query 252           GAGCTTTACTGTCGCGCCCGTTCCGGCCGCTGCC--TT-GAAATTGGTGC-CCACCCCCG
                    || |  ||||| || |||||  | ||+ ++||  --||-||| ||+|+| -||+|  |||
Sbjct 234           GAACAGTACTGCCGAGCCCGGGCTGG-T--TGTTGTTTGGAAGTT-G-GAGCC-CATCCG

Query 308           CTCAA-TA--AATGATAACCCTAATGTGGTC--CACCGCTGCTTCCTCCGCCCTGCCGGG
                      +| -||--||||| || || || ||+ +|--||||| ||||||||  | || |  || 
Sbjct 288           AG-ATTTATTAATGACAATCCCAACGT-C-CTGCACCGGTGCTTCCTTAGACCGGTTGGC

Query 363           CGTGATGTTCAGCGTTGGTATACTGCCCCTACCCGCGGGCCGGCTGCTAATTGCCGGCGT
                    || ||||| ||||| |||||  ||||||| ||||| || || || || ||||| || || 
Sbjct 345           CGAGATGTCCAGCGCTGGTACTCTGCCCCCACCCGTGGCCCTGCGGCCAATTGTCGCCGC

Query 423           TCCGCACTGCGCGGGC-TCCCCGCTG-CTGACCGCACTTACTGCTTCGACGGGTTTTCTG
                    ||||| ||||| || |-||||| |+|-|+|||||||||||||| || || || || ||| 
Sbjct 405           TCCGCGCTGCGTGGCCTTCCCCCC-GTC-GACCGCACTTACTGTTTTGATGGATTCTCTC

Query 481           GCTGTAACTTTCCC-GCCGAGACTGGCGTCGCCCTCTATTCTCTCCATGATATGTC-ACC
                    | |||+ ||||| |-|| ||||| || || |||||||| ||| | |||||  |+| - ||
Sbjct 463           GTTGT-GCTTTCGCTGCAGAGACCGGTGTGGCCCTCTACTCTTTACATGACCT-TTGGCC

Query 539           ATCTGATGTCGCCGAGGCTATGTTCCGCCATGGTATGACGCGGCTTTACGCTGCCCTCCA
                    | ||||||| || |||||||||  |||||| || ||||| || || ||||| || || ||
Sbjct 521           AGCTGATGTTGCGGAGGCTATGGCCCGCCACGGGATGACACGCCTATACGCCGCACTGCA

Query 599           CCTCCCGCCTGAGGTCCTG-TTGCCCCCTGGCACATACCGCACCGCCGTCGTACTTGCTG
                    ||| |  || ||||| |||-|  | +|| ||||| |||| ||+|  | |||||| | |||
Sbjct 581           CCTTCTTCCCGAGGTGCTGCTACCA-CCCGGCACCTACCACA-CAACTTCGTACCTCCTG

Query 657           ATCCATGACGGC-AGGCGCGTTGTGGTGACGTATGAGGGTGACACTAGTGCTGGTTATAA
                    || || ||||| -| +|||| ||| ||||| |||||||| || |||||||| || |||||
Sbjct 639           ATTCACGACGGTGAC-CGCGCTGTTGTGACTTATGAGGGCGATACTAGTGCGGGCTATAA

Query 716           CCACGATGTTTCCAACCTGCG-CTCCTGGATTAGAACCACT--AAG-GTTACCGGAGACC
                    ||| ||||| ||||  || ||- +| |||||  | ||||||--|| -|||   +++||||
Sbjct 698           CCATGATGTCTCCATACTCCGTG-CGTGGATCCGTACCACTAAAATAGTTGGT---GACC

Query 772           ATCC-TCTCGTCATTGAGCGGGTTAGGGCCATTGGCTGCCACTTTGTCCT-CTTACTCAC
                    | ||-|+| || || ||||| ||  ||||||||||||| || ||||| ||-|| +|||||
Sbjct 754           ACCCGT-TGGTTATAGAGCGTGTGCGGGCCATTGGCTGTCATTTTGTGCTGCTG-CTCAC

Query 830           GGCAGCCCCGGAGCCATCACCTACGCCCTATGTTCCTTACCCCCGGTCTACCGAGGTCTA
                     |||||||| || || ||||||| ||| ||||| || ||||| || || || ||||| ||
Sbjct 812           CGCAGCCCCTGAACCGTCACCTATGCCTTATGTCCCCTACCCTCGTTCAACGGAGGTGTA

Query 890           TGTCCGATCG-TC-TTCGGCCCGG-GTGGTACCCCCTCCCTATTTCCAACCCTCATGCTC
                    ||| ||||| -| -|| | || ||-|+| |+|||| ||| | |||||  |   |+|||||
Sbjct 872           TGTTCGATCCATATTTGGCCCTGGCG-GCT-CCCCATCCTTGTTTCCGTCAGCC-TGCTC

Query 946           CACTAAGTCGACCCTTCCATGCTGTCCCTGCCCATATCTGGGACCGTCTCATGTTGTTCG
                     ||||| || || +|| ||||||||||| |  ||||||||||| || |||||| | || |
Sbjct 929           TACTAAATCTACA-TTTCATGCTGTCCCGGTTCATATCTGGGATCGGCTCATGCTTTTTG

Query 1006          GGGCCACCCTAGATGACCAAGCCTTTTGCTGCTCCCGCCTAATGACTTACCTCCGTGGCA
                    | |||||||| |||||||| |||||||| || || || || ||||| ||||||||||| |
Sbjct 988           GTGCCACCCTGGATGACCAGGCCTTTTGTTGTTCACGGCTCATGACCTACCTCCGTGGTA

Query 1066          TTAGCTACAAGGTTACTGTGGGCACCCTTGTTGCCAATGAAGGCTGGAACGCCTCTGAGG
                    ||||||||||||| ||||| ||  | ||||| || ||||| || |||||||||||||| |
Sbjct 1048          TTAGCTACAAGGTCACTGTCGGTGCGCTTGTCGCTAATGAGGGGTGGAACGCCTCTGAAG

Query 1126          TCGCTCTTACAGCTGTCATCACTGCCGCCTACCTTACCATCTGCCACCAGCGGTACCTCC
                      |||||||| || || || |||||||| || || || || ||||| ||||| || || |
Sbjct 1108          ATGCTCTTACTGCAGTGATTACTGCCGCTTATCTGACTATTTGCCATCAGCGTTATCTTC

Query 1186          GCACTCAGGCTATATCTAAGGGGATGCGCCGTCTGGAGCGGGAGCATGCTCAGAAGTTTA
                    |||| ||||| ||||| ||||| |||||||| ||||||   ||||| || ||||| ||||
Sbjct 1168          GCACCCAGGCGATATCCAAGGGCATGCGCCGGCTGGAGGTTGAGCACGCCCAGAAATTTA

Query 1246          TAACACG-C----C---T--C----T-AC-AGT-TGGCTCTT-TGAGAAGTCCGGCCGTG
                    | ||| |-|----|---|--|----|-| -|||-||||  | -| | |   |||||||| 
Sbjct 1228          TCACAAGACTTTACAGTTGGCTATTTGAGAAGTCTGGCCGTGATTATATCCCCGGCCGTC

Query 1288          ATTATATCTCCC--CGGCCGTCA------GTTGGAGT--TCTA-C-GCTCA-GT-GTAGG
                    |  +|      |--|+|+|+ ||------| ++|+||--|+||-|-||   - |- +|  
Sbjct 1288          AGC-TTCAGTTCTAC-G-C-ACAGTGCCGGC--G-GTGGT-TATCTGCAGGCTTCC-ACC

Query 1332          CGCTGGCTCTCGGC--CG-GCTTTCATCTTGAC---CCAC-GGG--T---G-T------T
                     ++ +| +|+| +|-- |-||||   |+|||| --- || -|| --|---|-|------ 
Sbjct 1339          T--A-GA-C-CC-CAGGGTGCTTGTTT-TTGATGAATCAGTGGCCATGCCGCTGCAGGAC

Query 1373          GGTTTT-T-GATGAGT--C-GGCCCCCTGCCCACTGTAG-G-AC--T-GC--GATTCGTA
                    | ||||- -|| +|||--|-||     |++|  ||||  - - |--|-| --|++++|  
Sbjct 1391          GTTTTTGAAGAA-AGTCGCAGGTAAGTT--CTGCTGTTTTATGCGGTGGTTAG----GGC

Query 1420          AGGCG-GTCTCA--AAGTTTTGCTGTTTTTATGAAGTGGCTGGGCCAG-GA-G-TGCACC
                    + |+|-|| |+|-- +|+|||  ||     |      |||| ||   |-||- -||  | 
Sbjct 1443          -AG-GAGTGT-ACCT-G-TTTCTTGGAGCCAGCCGAAGGCTTGGTTGGCGACTATGGCCA

Query 1473          TGTTTCCTACAA--CCTGCAGA--AGGCGC-C-GTCGG-CGACCAGGGCCATGA-C-AA-
                    ||   +++|| |--|||++++|--|||+| -|-| +||-||||| +||||   |-|-  -
Sbjct 1499          TGACA---ACGAGGCCT----ATGAGG-GTTCTGA-GGTCGACCC-GGCCTGAACCTGCT

Query 1523          CGAGGCCT-A--TGA--GGGGTC--TGATG-T--CGACC-CC-GC-TGAATCCGCTAT-T
                    |+|+ | |-|--|  --|||  |--||  |-|--||  |-||-||-|||  | +|| |-|
Sbjct 1548          C-A-TCTTGATGTTTCTGGGACCTATGCCGTTCACGGGCGCCAGCTTGAGGCT-CTCTAT

Query 1569          AGTGACA-T-ATCTGGGTCCT-ACGTCG-T-C-CCTGGCACTGCCCTCC-AACCGCTT-T
                    || |   -|-|| |    | |-|| |||- -|-|  +||+||+||| ||-||| ||| -|
Sbjct 1605          AGGGCACTTAATGTCCCACATGACATCGCCGCTCGA-GC-CT-CCCGCCTAACGGCTACT

Query 1621          ACCAAGC-CCTTG-ACCTCCCCG-CTGAGAT--TGTG--GCTC-GTGCAGGCCGGC--TG
                        |||-|  ||-| + ||| |-| |  +|-- |||--|| |-||||+ ++ || --| 
Sbjct 1662          GTTGAGCTCACTGCAA-GCCCAGACCGTT-TAGAGTGCCGCACTGTGC-T--TGGTAATA

Query 1671          ACCGCCA-C-CAGTAAAGGTCTCCCAGGTCGACGGGCGGA--TCG---A--TTGT-GAG-
                    |++|++|-|   ++++||| |  +|++|++|++ ||  ||-- ||---|--||| -| |-
Sbjct 1717          A--G--ACCTTC----AGGACGA-C--G--G--TGGTTGATGGCGCCCATCTTGAGGCGA

Query 1719          ACCCTTCTCGGT--A--A--TAAAACC-TTCCG-CA-----CGTC-G--TTTGTTGACGG
                    |   +|+ | | --|--|--|   | |-||+||-| -----|| |-|--| ||++|+ ||
Sbjct 1762          ATGG-T-CCTGAGCAGTATGTCCTATCATT-CGACGCCTCCCGCCAGTCTATG--G-GGG

Query 1763          GGCGGTTTTAGAGACTAATGGGCCCAG-AG---CGCCACAATCTCTCTT-TTGATGC---
                       |||   | || || | +    ++|-  ---|+||+|  ++++ |  - ||+   ---
Sbjct 1816          CCGGGTCACATAGCCTCAC-TTAT--GAGCTCAC-CC-CTG----CCGGCCTG-CCAGGT

Query 1814          CA-G-TCAGAGCACT-ATGGCCGCCGGCC-CTTTCAGTCTCACCTAT------GC--CGC
                    ||-|-|   | ++||-||||||  +|   -|++ ||| | || +|  ------||--|||
Sbjct 1865          CAGGATTTCAT--CTAATGGCCTG-GATTGC--ACAGCCACAT-TCCCCCCCGGCGGCGC

Query 1862          CTCT-GCTGCTG-GGC-T-GGAGGTGCGC--TATGTCGC--TGCCGGGCTTGAC-CACCG
                    | ||-||+||||-| |- -|||||||+||--  | | ||--||+|++ ||| | - | ++
Sbjct 1919          CCCTAGC-GCTGCGCCGGGGGAGGTG-GCGGCCTTTTGCAGTG-C--CCTTTATAGAT--

Query 1913          GGCGGTTTTT--G--CCCCCGGCGTTTCACCCCGGTCAGCCCCTGGCGAGGTCACCGCCT
                    +++ +|   |--|--| ||| ||| ++||  +|+|+|+   || | +|+||| | +|+++
Sbjct 1971          ---A-TA-ATAGGTTCACCCAGCGG--CATT-C-G-C-TGACCGGT-G-GGTTAT-G---

Query 1969          TTTGTTCTGC-CCTATACAGGTTTAAT-CGCGAG-GCCCAGCGCCTTTCGCTCACCGGTA
                    +++|++|| |-|| +|+ ||| +  +|-|  |+|- + |  |+||+  |  || ||  | 
Sbjct 2014          ---G--CTACACCC-T-GAGGG-AT-TGCTGG-GCA-TCTTC-CC-CCCTTTCTCCCCTG

Query 2025          ---ATTTTTGGTTCCATCCTGAGGGGCTCCTTGGCCCCTTTGCCCCGTTTTCCCCCCGGG
                    ---|  |||||+++++++++||| ++|| |+|  +|||+||+ +| |+        +|| 
Sbjct 2062          GGCACATTTGG---------GAGC--CTGC-TAA-CCC-TT-T-CTG-CGGGGAGG-GGA

Query 2082          CA-TGTTTG-GGAGTCGGCTAA-T-C-CATTCT-G--TGGAGAGAGCACACTTTACACCC
                    | -|+ |  -   +   +||  -|- -|+ |||-|--|   ++ ||| +|+|||+| |||
Sbjct 2104          CTTT-GTATACCC-GGA-CTTGGTCAAC-ATCTGGCTTTTC--TAGCG-A-TTT-CTCCC

Query 2134          GCACT-TGGTCGGAGGTTGATGCTGTTTCTAGTC--C-CAGCC-CAG-----CCCGACCT
                     | ||- ||+|||  |+  +  |  |||     |--| | |  -| |-----||| ||| 
Sbjct 2155          CCCCTGAGG-CGGCCG-CC-CCCGTTTTGGCCGCTGCCCCGGGGCTGCCCCACCCTACCC

Query 2182          TAGG--T-TT--T-ATATCT--GAGC-CT-TCTATA-CCTAGTAGG-GCCGCCACAC-TT
                    + + --|-||--|-| || |--| | -  - |+ +|-| |   |||-| | |    |- |
Sbjct 2211          -C-ACCTGTTAGTGACATTTGGGTGTTACCAC-C-ACCTTCAAAGGAGTCTCAGGTCGAT

Query 2229          ACC-C--CGGCGGCCCCT-CTACCCC-CCCCTGCAC-C-GGA-T-CCTTCCC-CTACTCC
                     | -|--| | | |||||-||+++||- + ++|| |-|-|||-|-||+   |-| | | +
Sbjct 2268          GCGGCATCTGTGCCCCCTGCT---CCTG-A--GCCCGCTGGATTACC-CAGCTCCATTG-

Query 2279          CTCTGCTC-CGGCGCGTGGTGAGCCGGCTCCTGGCGCTACCGCCCGG-G--CC--CCG--
                    +++|||| -|++|+|+++++++ ++++|+||+++|+|++|| |||  - --| -- ||--
Sbjct 2319          ---TGCTTAC--C-C-------T----C-CC---C-C--CCCCCCTCCCTCCTGTGCGTA

Query 2330          -GCCATAACC--CA--CCAGGCGGCCC-G--GCA-TCGCCGCCTGCTCTTT-ACCTACCC
                    -|||+++|||--||--||+++|+||| - --|||-||| || ||+|   | -||||| ||
Sbjct 2356          AGCC---ACCAACACCCC---C-GCCTTCCCGCACTCGTCGTCT-CCTCTACACCTATCC

Query 2381          GGATGGCTCTAA-G-GTATTCGCCGGCTCGCTGTTTGAGTC-GACATGTACCTGGCTCGT
                     || ||| | ||-|-|||| || +||    +||||||| ||-|||+|||| |||||| ||
Sbjct 2408          CGACGGCGCAAAGGTGTATGCGG-GGTCAT-TGTTTGAATCAGAC-TGTAACTGGCTGGT

Query 2438          TAACGCGTCTAATGTTGA-CCACCGCCCTGGCGGTGGGCTCTGTCATGCATTTTACCAAA
                    ||| || || ||+   | -|||||||||||| ||||| ||||| ||||| |||||||+||
Sbjct 2465          TAATGCCTCAAA-CCCGGGCCACCGCCCTGGAGGTGGCCTCTGCCATGCTTTTTACC-AA

Query 2497          GGTACCCCGCAT-CCTTTGA-T-G-CTGC-CTCTTT-TGTGAT-GCGCGACGGCGCGGCC
                     ||  |||  | -| ||| |- -|-|||   || ||-|| |  -| ||++|  +|| +++
Sbjct 2523          CGTTTCCCAGAGGCGTTTTACCCGACTGAGTTCATTATGCGTGAGGGC--CTT-GCA---

Query 2550          GCCTATACATTAACC--CCCCGGCCA--ATA--ATTCACGCCGTCGCTCCTGA-T-TATA
                    |+|+||++|+|| ||-- ||| ||| -- ||--||||| || || || || ||-|-|| +
Sbjct 2577          G-C-AT--A-TACCCTGACCCCGCCGCCCTATCATTCATGCAGTGGCCCCCGACTATAG-

Query 2602          GGTTGGAACATAACCCAAAGATGCTTGAGGCTGCCTACCGGGAGACTTGCTCCCGCCTCG
                    |||||  +|| || || |||| ||||||||| || |||||||||||||||||||| |  |
Sbjct 2630          GGTTGAG-CAGAATCCGAAGAGGCTTGAGGCAGCGTACCGGGAGACTTGCTCCCGTCGTG

Query 2662          GTACCGCTGCATACCCACTCCTCGGGACC-GGCATATACCAGGTGCCGATCGGTCCCAGT
                    | ||||| || ||||| || +   ||  |-|| ||||||||||| ||  || | | ||||
Sbjct 2689          GCACCGCCGCCTACCCGCTT-CTAGGCTCGGGTATATACCAGGTCCCTGTCAGCCTCAGT

Query 2721          TTTGACGCCTGGGAGCGGAATCACCGCCCCGGGGATGAGTTGTACCTTCCTGAGCTTGCT
                    ||||| |||||||| || |||||||||||||| |||||| | ||  |  ||||||  || 
Sbjct 2748          TTTGATGCCTGGGAACGCAATCACCGCCCCGGCGATGAGCTTTATTTGACTGAGCCCGCC

Query 2781          GCCAGA-TGGTTCGAGGCCAATAGGCCGAC-CTGCCCAACTCTCACTATAACTGAGGATG
                    |+||| -||||||||||| |||| |||| |-| |||   | || ||||||||||||||  
Sbjct 2808          G-CAGCCTGGTTCGAGGCTAATAAGCCGGCGCAGCCGGCCGCTTACTATAACTGAGGACA

Query 2839          TTGCACGGACAGCAAATCT-G-GCTATCGAACT-TGACTCAGCCACAGACGTCGGCCGGG
                      || || || || || ||-|-| ||  || | -||+||++|||||||| || ||||| |
Sbjct 2866          CAGCCCGTACGGCCAACCTAGCGTTAGAGATCGATG-CT--GCCACAGATGTTGGCCGTG

Query 2896          CCTGTGCCGGCTGTCGAGTCAC-CCCCGGCGTTGTGCAGTACCAGTTTACCGCAGGTGTG
                    | |||||||||||     ||| -||  || +||||||| || ||||| || || || || 
Sbjct 2923          CTTGTGCCGGCTGCACTATCAGTCCTGGGA-TTGTGCACTATCAGTTCACTGCCGGGGTC

Query 2955          CCTGGATCCGGCAAGTCCCGCTCTATT-ACCCAAGCCGACGTGGACGTTGTCGTGGTCCC
                    || || || |||||||| || || || -| +|| |  || || || || || || || ||
Sbjct 2982          CCAGGCTCGGGCAAGTCTCGGTCCATACAA-CAGGGAGATGTCGATGTGGTGGTCGTGCC

Query 3014          GACCCGTGAGTTGCGTAAT-GCCTGGCGCCGCCGCGGCTTCGCTGCTTTCACCCCGCACA
                     ||||| ||| | ||||||-| +||||| ||||| || || || |||||||| || ||||
Sbjct 3041          CACCCGGGAGCTCCGTAATAGT-TGGCGTCGCCGGGGTTTTGCGGCTTTCACACCTCACA

Query 3073          CTGCCGCCAGAGTCAC-CCAGGGGCGCCGGGTTGTCATTGATGAGGCCCCGTCCCTTCC-
                    | || ||| | |||||-   || +||||| ||||| ||||||||||| || || || ||-
Sbjct 3100          CAGCAGCCCGTGTCACTATCGGT-CGCCGCGTTGTGATTGATGAGGCTCCATCTCTCCCT

Query 3131          CCCTCACTTGCTGCTGCTCCACATGCAGCGGGCCGCCACCGTCCACCTTCTTGGTGACCC
                    || +||| || ||||| | ||||||||||||||| || | ||||| || |||||||||||
Sbjct 3159          CCA-CACCTGTTGCTGTTACACATGCAGCGGGCCTCCTCGGTCCATCTCCTTGGTGACCC

Query 3191          GAATCAGATCCCAGCCATCGACTTTGAGCACGCCGGGCTCGTTCCCGCCATCAGGCCCGA
                     ||||||||||| ||||| || ||||| |||||||| || |||||||| ||| | || ||
Sbjct 3218          AAATCAGATCCCTGCCATTGATTTTGAACACGCCGGCCTGGTTCCCGCGATCCGCCCTGA

Query 3251          T-TTGGCCCCCACCTCCTGGTGGCATGTGACCCATCGCTGCCCTGCGGATGTATGTGAGC
                     -||+|| || ||   ||||||||| || || || || ||||| || |||||||| ||||
Sbjct 3278          GCTT-GCTCCAACGAGCTGGTGGCACGTTACACACCGTTGCCCGGCCGATGTATGCGAGC

Query 3310          TGATCCGTGGCGCATACCCTATGATTCAGACCACTAGTCGGGTCCTCCGGTCGTTGTTCT
                    | || || || || |||||||  || |||||||| || || || || |||||  ||||||
Sbjct 3337          TCATACGCGGAGCCTACCCTAAAATCCAGACCACGAGCCGTGTGCTGCGGTCCCTGTTCT

Query 3370          GGGGTGAGCCTGCTGTTGGGCAGAAACTAGTGTTCACCCAGGCAGCTAAGGCCGCCAACC
                    ||   || |||||| | || |||||  | || ||||| ||||| ||||| || || ||||
Sbjct 3397          GGAACGAACCTGCTATCGGCCAGAAGTTGGTCTTCACGCAGGCTGCTAAAGCTGCTAACC

Query 3430          CCGGTTCAG-TGACGGTCCATGAGGCACAGGGCGCTACC-TACACAGAGACTACCATTAT
                    | ||| |+|-| ||||| ||||| || ||||| || || -| +|||||||| || |||||
Sbjct 3457          CTGGTGC-GATTACGGTTCATGAAGCTCAGGGTGCCACTTTT-ACAGAGACCACAATTAT

Query 3488          TGCCACGGCAGATGCTCGAGGCCTCATTCAGTCGTCCCGAGCTCATGCCATTGTTGC-CT
                     |||||||| |||||  | ||||| || ||||| ||||| ||||| || || || ||-||
Sbjct 3515          AGCCACGGCCGATGCCAGGGGCCTTATCCAGTCATCCCGGGCTCACGCTATAGTCGCACT

Query 3547          TGACGCGCCACACTGAGAAGTGCGTCATCATTGACGCACCAGGCCTGCTTCGCGAGGTGG
                     +|| ||||||||||||||||| || ||  | || || || |||||||| || ||||| |
Sbjct 3575          C-ACCCGCCACACTGAGAAGTGTGTTATTCTGGATGCTCCCGGCCTGCTGCGTGAGGTCG

Query 3607          GCATCTCCGATGCAATCGTTAATAACTTTTTCCTTGCTGGTGGCGAAATTGGCCACCAGC
                    |||| || ||||  || || |||||||||||||||||||| || ||| | ||||| || |
Sbjct 3634          GCATTTCGGATGTGATTGTCAATAACTTTTTCCTTGCTGGCGGAGAAGTCGGCCATCACC

Query 3667          GCCCATCTGTTATCCCTCGCGGCAATCCTGACGCCAATGT-TGACAC-CTT-GGCTGCCT
                    |||| ||||| || || ||||| || |||||    ||  |- | +||-|| - |++||||
Sbjct 3694          GCCCTTCTGTGATACCCCGCGGTAACCCTGATCAGAACCTCGGG-ACTCTACAG--GCCT

Query 3724          TCCCGCCGTCTTGCCAGATTAGCGCCTTCCATCAGTTGGCTGAGGAGCTTGGCCACAGAC
                    |||||||||| ||||||||||| || | ||| || |||||||| ||  | |||||| | |
Sbjct 3751          TCCCGCCGTCCTGCCAGATTAGTGCTTACCACCAATTGGCTGAAGAATTAGGCCACCGTC

Query 3784          CTGCCCCTGTCG-CGGCTGTTCT-ACCGCCCTGCCCTGAGCTTGAACAGGGCCTTCTCTA
                    | || ||||| |-|| |   |+|- || | +|||||||||||||| |||||||| |||||
Sbjct 3811          CGGCTCCTGTTGCCGCCGTCT-TGCCCCCT-TGCCCTGAGCTTGAGCAGGGCCTGCTCTA

Query 3842          CCTGCCCCAAGAACTCACCACCTGTGATAGTGTCGTA-ACATTTGAATTAACAGATATTG
                      |||| ||||| || ||    | |||||||||  | -  +|||||  | || ||||| |
Sbjct 3869          TATGCCACAAGAGCTTACTGTGTCTGATAGTGTGTTGGTT-TTTGAGCTCACGGATATAG

Query 3901          TGCACTGTCGTATGGCCGCCCCGAGCCAGCGCAAGGCCGTGCTGTCCACGCTTGTGGGCC
                    | |||||||| |||||||| ||||||||||| ||||| || || || || |||||+ |  
Sbjct 3928          TCCACTGTCGCATGGCCGCTCCGAGCCAGCGAAAGGCTGTTCTCTCAACACTTGT-AGGG

Query 3961          AT-TACGGCCGC-CG-CACAAAGC-TCTACAATGC--CTCCCACTCTGATGTTCGCGACT
                    | -|||||||| - |-| +|||  -| | ++| ||--| ++|| || |||||||| || |
Sbjct 3987          AGATACGGCCGTAGGACG-AAATTATATG--AGGCAGCG--CATTCAGATGTTCGTGAGT

Query 4015          CTCTCGCCC-GTTTTATCCCGGCCATT-GGCCACGTACAGGTTACAACCTGTGAATTGTA
                    | || ||| -|||   |||| +| || -|||| +|| ||||  || || ||||| |||||
Sbjct 4042          CCCTGGCCAGGTTCATTCCCA-CTATCGGGCCT-GTTCAGGCCACCACATGTGAGTTGTA

Query 4073          CGAGCTA-GTGGAGGCCATGGTCGAGAAGGGCCAGGACGGCTCCGCCGTCCTTGAGCTCG
                     ||| | - |+||||||||||| |||||||| ||||||||||| |||||||| ||||| |
Sbjct 4100          TGAGTTGGTT-GAGGCCATGGTGGAGAAGGGACAGGACGGCTCTGCCGTCCTAGAGCTTG

Query 4132          ACCTTTGTAACCGCGACGTGTCCAGGATCACCTTCTTCCAGAAAGATTGTAATAAATTCA
                    ||||||| || || ||||| ||  | ||||| || ||||| || ||||| || || || |
Sbjct 4159          ACCTTTGCAATCGTGACGTATCGCGCATCACATTTTTCCAAAAGGATTGCAACAAGTTTA

Query 4192          CCACGGGGGAGACCATCGCCCATGGTAAAGTGGGCCAGGGCATTTCGGCCTGGAGTAAGA
                    | || || ||||| ||||||||||| || || || ||||| || ||||||||||||||||
Sbjct 4219          CAACTGGTGAGACTATCGCCCATGGCAAGGTTGGTCAGGGTATATCGGCCTGGAGTAAGA

Query 4252          CCTTCTGTGCCCTTTTCGGCCCCTGGTTCCGTGCTATTGAGAAGGCTATCCTGGCCCT-G
                    |||||||||| || || ||||| ||||||||||| ||||| || |  || ||||||||- 
Sbjct 4279          CCTTCTGTGCTCTGTTTGGCCCGTGGTTCCGTGCCATTGAAAAAGAAATACTGGCCCTAC

Query 4310          -CTC-CCTCAGGGTGTGTTTTATGGGGATGCCTTTGATGACACCGTCTTCTCGGCGGCTG
                    -| |-|||+| ++| | |||||||| || |||| ||| ||  | || ||| | || ||||
Sbjct 4339          TCCCGCCT-AA--TATCTTTTATGGCGACGCCTATGAGGAATCAGTGTTCGCTGCCGCTG

Query 4369          TGGCCGC--AGCAAGGGCATCCATGGTGTTTGAGAATGACTTTTCTGAGTTTGATTCCAC
                    || ||| -- |++ || | | |||||| ||||| ||||||||||| ||||||||    ||
Sbjct 4396          TGTCCGGGGCG--GGGTCGTGCATGGTATTTGAAAATGACTTTTCAGAGTTTGACAGTAC

Query 4427          CCAGAATAATTTTTCCTTGGGCCTAGAGTGTGCTATTATGGTGGAGTGTGGGATGCCGCA
                    ||| |||||||| ||| | ||||| |||||||   |||||| |||||| || ||||| ||
Sbjct 4454          CCAAAATAATTTCTCCCTTGGCCTTGAGTGTGTGGTTATGGAGGAGTGCGGCATGCCCCA

Query 4487          GTGGCTCATCCGCTTGTACCACCTTATAAGGTCTGCGTGGATTCTGCAGGCCCCGAAGGA
                    |||||| ||  | ||||| || ||  |  |||| || |||||| ||||||| ||||||||
Sbjct 4514          GTGGCTAATTAGGTTGTATCATCTGGTTCGGTCAGCCTGGATTTTGCAGGCGCCGAAGGA

Query 4547          GTCCCTGCGAGGGTTT-TGGAAGAAACACTCCGGTGAGCCCGGCACCCTTCTATGGAATA
                    ||| || + |||||||-|||||||| || || |||||||| || |||||||| ||||| |
Sbjct 4574          GTCTCTT-AAGGGTTTCTGGAAGAAGCATTCTGGTGAGCCTGGTACCCTTCTCTGGAACA

Query 4606          CAGTCTGGAACATGGCCGTTATCACCCACTGTTATGATTTCCGCGA-TCTGCAGGTGGCC
                    | ||||||||||||||  ||||  | || |||||||| || || ||-|+| |  || |||
Sbjct 4633          CCGTCTGGAACATGGCGATTATAGCACATTGTTATGAGTTTCGTGACT-TTCGTGTTGCC

Query 4665          GCCTTTAAAGGTGATGATTCGATAGTGCTTTGCAGTGAGTACCGTCAGAGCCCAGGG-GC
                    ||||| || |||||||||||  | || ||||| ||||| ||||| |||||||   + -||
Sbjct 4692          GCCTTCAAGGGTGATGATTCAGTGGTCCTTTGTAGTGACTACCGACAGAGCCGTA-ATGC

Query 4724          TGCTGTCCTGATTGCTGGCTGT-GGC-CTAAAGTTGAAGGTGGATTTCCGTCCGATTGGT
                     |||| | | ||||| ||||||-|||-|+|||+|||||||| || | ||| || ||||| 
Sbjct 4751          GGCTGCCTTAATTGCAGGCTGTGGGCTC-AAA-TTGAAGGTTGACTACCGCCCTATTGGG

Query 4782          TTGTATGCAGGTGTTGTGGTGGCCCCCGGCCTTGGCG-CGCTTCCTGACGTCGTGCGCTT
                     ||||||| || || ||||||||||| || |+||| |-| || ||||| || ||||| ||
Sbjct 4809          CTGTATGCCGGGGTGGTGGTGGCCCCTGGTC-TGGGGACACTGCCTGATGTTGTGCGTTT

Query 4841          CGCCGGCCGGCTTA-CTGAGAAGAATTGGGGCCCTGGCCCCGAGCGGGCGAAGCAGCTCC
                    |||||| |||+|| -|||| |||||||||||||| ||||| ||||| ||  ||||||| |
Sbjct 4868          CGCCGGTCGG-TTGTCTGAAAAGAATTGGGGCCCCGGCCCAGAGCGTGCTGAGCAGCTGC

Query 4900          GCCTCGCTGTGAGTGATTTTCTCCGCAAGCTCACGAATGTAGCTCAGATGTGTGTGGATG
                    | || |||||  |||| || || ||   | | || ||||| || ||| | ||||| ||||
Sbjct 4927          GTCTTGCTGTTTGTGACTTCCTTCGAGGGTTGACAAATGTTGCGCAGGTTTGTGTTGATG

Query 4960          TTGTCTCTCGTGTTTATGGGGTTTCCCCTGGACTCGTTCATAACCTGATTGGCATGCTAC
                    |||| || ||||||||||| |||  ||| || || || |||||||| ||||||||||| |
Sbjct 4987          TTGTGTCCCGTGTTTATGGAGTTAGCCCCGGGCTGGTGCATAACCTTATTGGCATGCTGC

Query 5020          AGGCTGTTGCTGACGGCAAGGCTCA-TTTCACTGAGTCAGTGAAGCCAGTGCTCGACCTG
                    || || |||| || |||||||| ||-|||+|| ||| |  | || || ||||| ||||| 
Sbjct 5047          AGACTATTGCCGATGGCAAGGCCCACTTT-ACAGAGACTATTAAACCTGTGCTTGACCTT

Query 5079          ACAAATTCAATCC--TGTGTCGGGTGGAATGAATAACATGTCTTCTGCTGCGCCCATGGG
                    ||||| || ||| --  +|+|||||||||||||||||||||||| |||  ||||||||||
Sbjct 5106          ACAAACTCTATCATACA-G-CGGGTGGAATGAATAACATGTCTTTTGCATCGCCCATGGG

Query 5137          TTCGCGACCATGCGCCCTCGGCCTATTTTGCTGTTGCTCCTCATGTTTCTGCCTATGCTG
                     |++|+|||||||||||| || || || || |||||||| || || ||||||||||||||
Sbjct 5164          AT--C-ACCATGCGCCCTAGGGCTGTTCTGTTGTTGCTCTTCGTGCTTCTGCCTATGCTG

Query 5197          CCCGCGCCACCGCCCGGTCAGCCGTCTGGCCGCCGCCGTGGGCGGCGCAGCGGCGGTTCC
                    |||||||||||| |||| |||||||||||||||||  |||||||||||| ||||||| ||
Sbjct 5221          CCCGCGCCACCGGCCGGCCAGCCGTCTGGCCGCCGTTGTGGGCGGCGCAACGGCGGTGCC

Query 5257          GGCGGTGGTTTCTGGGGTGACCGGGCTGATTCTCAGCCCTTCGCAATCCCCTATATTCAT
                    ||||||||||||||||||||| ||| ||||||||||||||||||  ||||||||||||||
Sbjct 5281          GGCGGTGGTTTCTGGGGTGACAGGGTTGATTCTCAGCCCTTCGCCCTCCCCTATATTCAT

Query 5317          CCAACCAACCCCTTCGCCCCCGATGTCGTCACCGCTGCGGCCGGGGCTGGACCTCGTG-T
                    |||||||||||||||||  ||||||||||  |+ |++   |||||||||||  |||+ - 
Sbjct 5341          CCAACCAACCCCTTCGCTGCCGATGTCGTTTC-AC--AACCCGGGGCTGGAGTTCG-CCC

Query 5373          TCGCCAACCCGCCCGACCAC-TCGGCTCCGCTTGGCGTGACCAGGCCCAGCGCCCCGCCG
                    ||| ||+ ||||||  || |-| ||||||||||||||||||||| ||||||||||| || 
Sbjct 5397          TCGACA-GCCGCCCCGCCCCCTTGGCTCCGCTTGGCGTGACCAGTCCCAGCGCCCCTCCA

Query 5432          CTGCCTCACGTCGTAGACCTACCACAGCTGGGGCCGCGCCGCTAACCGCGGTCGCTCCGG
                    ||||| | |||||| || || || |||||||||| |||||||| || || ||  | ||||
Sbjct 5456          CTGCCCCCCGTCGTCGATCTGCCCCAGCTGGGGCTGCGCCGCTGACTGCTGTATCACCGG

Query 5492          CCCATGACACCCCGCCAGTGCCTGATGTTGACTCCCGCGGCGCCATCCTGCGCCGGCAGT
                    |||  |||||  | || || |||||||||||||| || || || ||||||||||||||||
Sbjct 5516          CCCCCGACACAGCTCCTGTACCTGATGTTGACTCACGTGGTGCTATCCTGCGCCGGCAGT

Query 5552          ATAACCTATCAACATCTCCC-CTTACCTCTTCCGTGGCCACCGGTACAAACTTGGTTCTT
                    | || || || || ||+|||-|| || || || || ||  | ||||| ||| ||||||| 
Sbjct 5576          ACAATCTGTCTACGTC-CCCGCTCACGTCATCTGTCGCTGCTGGTACCAACCTGGTTCTC

Query 5611          TACGCCGCTCCTCT-TAGCCCGCTTCTACCCCTCCAGGACGGCACCAATACTCATATAAT
                    || ||||| || ||- | ||+ ||  | ||||||||||| |||||||| |||||||| ||
Sbjct 5635          TATGCCGCCCCGCTGAATCC-TCTCTTGCCCCTCCAGGATGGCACCAACACTCATATTAT

Query 5670          GGCTACAGAAGCTTCTAATTATGCCCAGTACCGGGTTGTTCGTGCTACAATTCGCTACCG
                    |||||| || || || |||||||| ||||| ||||||||||| ||||| || || || ||
Sbjct 5694          GGCTACTGAGGCGTCCAATTATGCTCAGTATCGGGTTGTTCGAGCTACGATCCGTTATCG

Query 5730          CCCGCTGGTCCCCAACGCTGTTGGTGGCTACGCCATCTCCATCTCGTTCTGGCCACAGAC
                    ||||||||| || || |||||||||||||| || ||||| || || |||||||| || ||
Sbjct 5754          CCCGCTGGTGCCAAATGCTGTTGGTGGCTATGCTATCTCTATTTCTTTCTGGCCTCAAAC

Query 5790          CACCACCACCCCGACGTCCGTTGACATGAATTCAATAACCTCGACTGATGTTCGTATTTT
                     || |||||||| || || ||||||||||| || || ||||| ||||||||  | |||||
Sbjct 5814          TACAACCACCCCTACTTCAGTTGACATGAACTCTATTACCTCCACTGATGTCAGGATTTT

Query 5850          AGTCCAGCCCGGCATAGCCTCCGAGCAT-GTTATCCCAAGTGAGCGCCTACACTATCGTA
                     || |||||||| || |||||||||+ |-|| ||||| ||||||||||| || || || |
Sbjct 5874          GGTTCAGCCCGGTATTGCCTCCGAG-TTAGTCATCCCTAGTGAGCGCCTTCATTACCGCA

Query 5909          ACCAAGGTTGGCGCTCTGTTGAGACCTCCGGGGTGGCGGAGGAGGAGGCCACCTCTGGTC
                    | ||||| ||||||||||| |||||| | || ||||| |||||||| || ||||| ||||
Sbjct 5933          ATCAAGGCTGGCGCTCTGTAGAGACCACGGGCGTGGCCGAGGAGGAAGCTACCTCCGGTC

Query 5969          TTGTTATGCTTTGCATACATGGCTCAC-TCGTAAACTCTTATACTAATACACCTTATACC
                    | || ||||||||||| || || || |-|  |||+||| |||||||| |||||||| || 
Sbjct 5993          TGGTAATGCTTTGCATTCACGGTTCTCCTGTTAA-CTCCTATACTAACACACCTTACACT

Query 6028          GGTGCCCTCGGGCT-GTTGGACTTTGCCCTCGAACTTGAGTTCCGCAACCTCACCCCCGG
                    |||||  | |||||- |||+| |||||  | || ||||| ||| | ||  | || |||||
Sbjct 6052          GGTGCATTGGGGCTCCTTG-ATTTTGCATTAGAGCTTGAATTCAGAAATTTGACACCCGG

Query 6087          TAATACCAACACGCGGGTCTCCCGTTACTCCAGCACTGCCCGTCACCGCCTTCGTCGCGG
                     || || ||||| || || ||||| ||| ||||||| ||||| || || || || |||||
Sbjct 6111          GAACACTAACACCCGTGTTTCCCGGTACACCAGCACAGCCCGCCATCGGCTGCGCCGCGG

Query 6147          TGCAGATGGGACTGCCGAGCTCACCACCACGGCTGCTACCCGCTTCATGAAGGACCTCT-
                    ||| |||||||| || ||||| |||||||| || || || || |||||||||||| |+ -
Sbjct 6171          TGCTGATGGGACCGCAGAGCTTACCACCACAGCAGCCACACGTTTCATGAAGGACTT-GC

Query 6206          ATTTTACTAGTACTAATGGTGTCGGTGAGATCGGCCGCGGGATAGCGCTTACCCTGTTTA
                    |||| ||  | || || || || |||||| | || ||||| ||||| || || |||||||
Sbjct 6230          ATTTCACCGGCACGAACGGCGTTGGTGAGGTGGGTCGCGGTATAGCTCTAACACTGTTTA

Query 6266          ACCTTGCTGACACCCTGCTTGGCGGTCTACCGACAGAATTGATTTCGTCGGCTGGTGGCC
                    |||||||||| || || ||||| ||| ||||||||||||||||||||||||| || ||||
Sbjct 6290          ACCTTGCTGATACGCTTCTTGGTGGTTTACCGACAGAATTGATTTCGTCGGCCGGGGGCC

Query 6326          AGCTGTTCTACTCTCGCCCCGTCGTCTCAGCCAATGGCGAGCCGACTGTTAAGCTGTATA
                    | ||||| ||||| ||||| |||||||| ||||||||||||||||| |||||| | ||||
Sbjct 6350          AACTGTTTTACTCCCGCCCTGTCGTCTCGGCCAATGGCGAGCCGACGGTTAAGTTATATA

Query 6386          CATCTGTAGAGAATGCTCAGCAGGATAAGGGTATTGCAATCCCGCATGACATCGACCTCG
                    ||||||| |||||||| |||||||| ||||| ||| | ||||| || || || || || |
Sbjct 6410          CATCTGTTGAGAATGCGCAGCAGGACAAGGGCATTACCATCCCACACGATATAGATCTGG

Query 6446          GGGAATCTCGTGTAGTTATTCAGGATTATGATAACCAACATGAGCAGGACCGACCGACAC
                    | || || ||||| ||||||||||||||||||||||| || ||||| |||||||| || |
Sbjct 6470          GTGATTCCCGTGTGGTTATTCAGGATTATGATAACCAGCACGAGCAAGACCGACCTACTC

Query 6506          CTTCCCCAGCCCCATCGCGCCCCTTT-TCTGTCCTCCGAGCTAATGATGTGCTTTGGCTT
                    | || |||||||| || |||||+|||-|| || || || || |||||||| || ||||| 
Sbjct 6530          CGTCACCAGCCCCCTCTCGCCC-TTTCTCAGTTCTTCGCGCCAATGATGTTCTGTGGCTC

Query 6565          TCTCTCACCGCTGCCGAGTATGACCAGTCCACTT-AC--GGCTCTTCGACCGGCCCAGT-
                    || |||||||| || ||||| || |||+++||| -| --|| || || |||+  ||+ |-
Sbjct 6589          TCCCTCACCGCCGCTGAGTACGATCAG---ACTACATATGGGTCGTCCACC-AACC-CTA

Query 6621          -CTATGTCTCTGACT-CTGTGACCT-TGGTTAATGTAGCGACCGGCGCGCAGGCCGTTGC
                    - |||||||| ||+|-| || ||+ -| |||||||| || || || || ||||| |||||
Sbjct 6644          TGTATGTCTCCGA-TACGGTCAC-GCTAGTTAATGTGGCCACTGGTGCTCAGGCTGTTGC

Query 6678          CCGGTCGCTCGACTGGACCAAGGTCACACTTGATGGTCGCCCCCTTTCCACCACCCAGCA
                    ||| || || || ||| | || ||||| || ||||| ||||||||  | ||||  |||||
Sbjct 6702          CCGCTCTCTTGATTGGTCTAAAGTCACTCTGGATGGCCGCCCCCTCACTACCATTCAGCA

Query 6738          GTATTCAAAGACCTTCTTTGTCCTGCCGCTCCGCGGTAAGCTCTCCTTTTGGGAGGCAGG
                    |||||||||||| |||| ||| || ||||||||||| ||||| |||||||||||||| ||
Sbjct 6762          GTATTCAAAGACATTCTATGTTCTCCCGCTCCGCGGGAAGCTGTCCTTTTGGGAGGCTGG

Query 6798          TACTACTAAAGCCGGGTACCCTTATAATTATAACACCACTGCTAGTGACCAACTGCTCGT
                    ||| ||||| ||||| ||||| ||||||||||| |||||||||||||| ||| |  |  |
Sbjct 6822          TACCACTAAGGCCGGCTACCCGTATAATTATAATACCACTGCTAGTGATCAAATTTTGAT

Query 6858          TGAGAATGCCGCTGGGCATCGGGTTGCTATTTCCACTTACACCACTAGCCTGGGTGCTGG
                    |||||| || ||||| || || |||||||| || || || ||||||||| ||||||| ||
Sbjct 6882          TGAGAACGCGGCTGGCCACCGTGTTGCTATCTCTACCTATACCACTAGCTTGGGTGCCGG

Query 6918          CCCCGTCTCTATTTCCGCGGTTGCTGTTTTAGCCCCCCACTCTGCGCTAGCATTGCTTGA
                    |||   ||| |||||||| |||| |||  ||||||| ||||| || || ||  | |||||
Sbjct 6942          CCCTACCTCGATTTCCGCCGTTGGTGTGCTAGCCCCACACTCGGCTCTCGCCGTCCTTGA

Query 6978          GGATACCATGGACTACCCTGCCCGCGCCCATACTTTCGATGACTTCTGCCCGGAGTGCCG
                    ||||||  | || |||||||| || || |||||||| ||||| |||||||||||||||||
Sbjct 7002          GGATACTGTTGATTACCCTGCTCGTGCTCATACTTTTGATGATTTCTGCCCGGAGTGCCG

Query 7038          CCCCCTTGGCCTCCAGGGCTGTGCTTTTCAGTCTACTGTCGCTGAGCTTCAGCGCCTTAA
                    | |||||||  | ||||| ||||| || ||||||||| | |||||||||||||| |||||
Sbjct 7062          CACCCTTGGTTTGCAGGGTTGTGCATTCCAGTCTACTATTGCTGAGCTTCAGCGTCTTAA

Query 7098          GATGAAGGTGGGTAAAACTCGGGAGT-TATAGTTTATTTGCTT--GTGCCCCC--CTT--
                     |||||||| |||||||| |||||||-|+|| || |||+ |||--||||||||--| |--
Sbjct 7122          AATGAAGGTAGGTAAAACCCGGGAGTCT-TAATTAATT-CCTTTTGTGCCCCCTTCATAG

Query 7151          CTTTCTGTTG-CTTATTTCTCATTTCT
                    ||| || | |- |||||||| ||||||
Sbjct 7180          CTTCCTTTGGTTTTATTTCTTATTTCT
