# Supplementary material for: Pairwise Heuristic Sequence Alignment Algorithm Based on Deep Reinforcement Learning
Source: IEEE Open J Eng Med Biol. 2021 Jan 29;2:36–43. doi: 10.1109/OJEMB.2021.3055424 (PMC8901008; doi:10.1109/OJEMB.2021.3055424)
Supplement: Three supplementary materials are attached to the submitted manuscript. First, we offer the detailed process of the DQNalign in Supplementary material S1. Then, the additional figures and tables are listed in the Supplementary material S2. Finally, the alignment results of the DQNalign are attached  [file ojemb-3055424-mm.zip › OJEMB-3055424-MM/10022021082020_DQNalignOJEMB20210126SupplementaryS3/Supplementary S3/HEV_DDDQN/result20200712173946_10_20.txt]

DQNalign Project v1.0
Pairwise alignment algorithm with deep reinforcement learning based heuristic alignment agent
Sequence 1 : HEV_10, length : 7200
Sequence 2 : HEV_20, length : 7202

Alignment results:
Exact matches: 4864
Gaps: 1366

Query 0             AGGCAGACCACATATGTGGT-CGATGCCATGG-AGG-CCCATCAGTTTATTAAG-GCT--
                    +++++++++||+|| ++++|-| ||  +|++|-|||-  |+||++++++|    -|| --
Sbjct 8             ---------AC-TAC----TGCCATTG-A--GCAGGCTGC-TC------TGG-CTGCGGC

Query 54            CCTGGCAT-CAC-TA-CTGCTATTGAGCA-------GGCTGCTCTCTAGCAGCG-GC---
                    |    |+|-|+|-| -|   |  |++|  -------||| |+|+| | ++| | -||---
Sbjct 44            CAATTC-TGC-CTTGGCGAATGCT--GTGGTGGTTCGGCCG-T-TTTT--ATCTCGCGTG

Query 98            C-AACTC---TGCCCT-TGCGAATGCTGTGGTAGTTAGGCC--TTTTC-TCTCTCACCAG
                    |-|||  ---| | +|-| ++|||    ||  |    ||| --|  | -||+| |+|| |
Sbjct 96            CAAACCGAGATTCT-TATT--AATTTGATGCAACCCCGGCAGTTGGTTTTC-CGC-CCTG

Query 150           C-AGA-TTGAG-ATCCTTATTAACCTAATGCAAC--C-TCGCCAGC-T--TG--TTTTTC
                     -  |-||  |-||+|+  ++++|||+|| || |-- -|+  ++ |-|--||--||    
Sbjct 151           AGGTACTTTGGAAT-C-AC----CCT-ATCCAGCGGGTT-AT--ACATAATGAATTAGAA

Query 198           C-GC-C--CCGAGGTTTTCTGGAACCATCCCATCC----AGCGTGTTAT-C-CATAATGA
                    |-| -|--||| | +++||+||     || + | |----||+|+ |   -|-||  ++++
Sbjct 201           CAGTACTGCCGGGC---TC-GGGCTGGTCG-TTGCTTGGAG-G-TTGGAGCTCACC----

Query 248           GCTGGAG-CTTTACT-GTCGCGCC--CGTTCCGGC-CGCTG---CCTTGAAATT-GGTGC
                    +|  || -| ||| |-    | ||--||||| |  -|| ||---||||+| |  -| || 
Sbjct 249           -CAAGATCCATTAATGACAACCCCAACGTTCTGCATCGGTGTTTCCTT-AGACCGGTTGG

Query 299           CCACCCCCGCTCAATAAATGATAACCCTAATGTGGTCCACCGCTGCTTCCTCCGCCCTGC
                    ||  ++++|++++++++||| | +  | +++ |||++ |+| |||| +||  | | | ||
Sbjct 308           CCGA----G--------ATGTTC-AGCG---CTGG--TA-CTCTGCC-CCCACCCGCGGC

Query 359           CGGGCGTGAT-GTT--CAG-CG-T-----TGGTA-TACTGCCCCTACCCG-CG--GGCCG
                    |  |||+| |- ||--|+|-||-|-----| |  -  +|+|| |++||| -||--| |||
Sbjct 348           CCTGCG-GCTAATTGCC-GCCGCTCCGCGTTGCGTGG-T-CCTC--CCCCCCGCTGACCG

Query 405           G-CTGCTAATTGCC--G--GCG--T-T-CC-----GC--A--CT---------GC-GCGG
                     -||++||| ||| --|--|+|--|-|-||-----||-- --||---------| -| +|
Sbjct 401           CACT--TAACTGCTTTGATG-GATTCTCCCGTTGTGCTTTTGCTGCAGAGACCGGTGT-G

Query 437           GCTCCCCGCTGCT--GACCGCAC-TTACTGC-TTCGA-CGG-GTTTTCTGGCTGTA----
                    |+++++| || +|--   |  +|-| ||++|-|| | - | -| | ++| || |+|----
Sbjct 456           G-----CTCTT-TACTCTCTG-CATGAC--CTTTGGCCAGCTGATG--TTGCAG-AGGCT

Query 487           AC-TTT-CCCGCCGAGACT-GGCGTCGCCCTCT---ATTCT----C-T---CCATGAT-A
                    | - + -| |  || ||  -  ||+|  + | |---   ||----|-|---||++++|-|
Sbjct 504           ATGG-CCCGCCACGGGATNACACG-CTT-GTATGCCGCACTGCACCTTCCCCC----TGA

Query 531           --TG-T-C-ACCAT-CTG-ATGTCGCCGAGGCTATGTTC-CGC-CATGGTAT---GACGC
                    --||-|-|-|||| -| |-|  |+ ||+|  | |  |  -  |-| || |+|---||++|
Sbjct 557           GGTGCTGCTACCACCCGGCACCT-ACC-ACACAACCTCGTATCTCCTGAT-TCACGA--C

Query 580           GGC-TTTACGCTGCCCT--C-CACCTCCCGCCTGAGGTCCT-GTTGCCCCCTGGCAC-AT
                    |||-    |||||   |--|- ||   ++| |+||++| ||-|+|||   |+++ | -||
Sbjct 612           GGCGACCGCGCTGTTGTAACTTACGAG--GGC-GA--TACTAG-TGCGGGC---TATAAT

Query 633           -ACCGCACCG--------CGTCGTACTTGCTGATCCATGACG---------GGCAG-GCG
                    -| ++ |  |--------| |||| | ||++||||| |+|| ---------|   |-|  
Sbjct 663           CAT--GAATGTCTCCATACTTCGTGCGTG--GATCCGT-ACTACAAAAATAGTTGGTGAT

Query 674           CGTTGTGGTG-ACG--TATGA----------G-----GG-TGACA--CTAGTGCTGGT-T
                    | +++| + |-  |--   ||----------|-----||-|| ||-- |+||| || |- 
Sbjct 717           CA---TC-CGTTGGTCATAGAGCGTGTGCGGGCCATTGGATGTCATTTT-GTGTTGCTGC

Query 712           ATAACCA-CG-ATGTTTCC-A------ACCT-GCGCTCCTGGATTAG-A-ACCACTAAGG
                    +|+++||-||-|+|   | -|------||| -   ||  |+|++|  - -|||+|| ++|
Sbjct 771           -T---CACCGCA-GCCCCTGAGCCGTCACCCATGCCTTAT-G--TTCCTTACC-CTC--G

Query 760           TT-ACCGGAGACC-A--TCCTCTCGT-C--ATTGAGCG--GGTTAGGGCCATTGGCTGCC
                    ||-| |||||   -|--|+|+| +||-|--|||  || --|| +++||+|++|++|++||
Sbjct 821           TTCAACGGAGGTGTATGT-C-CG-GTCCATATTTGGCCCTGGC---GG-C--T--C--CC

Query 811           AC-TTTGTC---CTC-TTA-CTCACGGCAGCCCCGGAAGCCATCACCTACGCCCTATG-T
                    +|-|   | ---|+|-| |-|+| ++||++ ++| +|   +|++| ||||   | |||-|
Sbjct 867           -CATCCTTGTTTC-CGTCAGC-CT--GC--T--CT-ACTA-A--ATCTACTTTCCATGCT

Query 862           -TCCTTACCCCCGGTCTA-C----C-GAGGTCTATG-TCCG-ATC-GTCTTCGGC--CCG
                    -|||     | +++++||-|---- -  | ||+|||-|+| -   -| |+ |+ |--   
Sbjct 915           GTCCCGGTGCA-----TATCTGGGATCGGCTC-ATGCT-CTTTGGTGCC-AC-CCTGGAC

Query 911           GGTGGT-ACCCCCTCC---CTATTTCCAACCT--CATGCTCCACTAAGTCGACCCTTCCA
                    +| ++|-|++  |   ---|| ++|++++++|--|  |+++| |++|+|+||++|||++|
Sbjct 965           -GA--TCA--GGCGTTTTGCTG--T------TCACCGG---CTC--A-T-GA--CTT--A

Query 964           ---T-GCT-GTTCCC--T-----G-CCCATATCTGGGACCGTCTCAT-GTTGTT-CGGGG
                    --- -|+|-||    --|-----|-| |+| || | |+|  |+| +|-| |  |- ||||
Sbjct 1001          CCTCCG-TGGTATTAGTTACAAGGTCAC-TGTCGGCG-CGCT-TG-TCGCTAATGAGGGG

Query 1009          C--CAC-CCTA-GATGAC-CAAGCCTTT-TGCTGC--TCCC-GCCT---AATGACTT-AC
                     -- ||-||| -|| |||-| +++||| -|||   --|| |-|++ --- +|+| ||-||
Sbjct 1056          TGGAACGCCTCTGAAGACGCT---CTTACTGCANTGATCACTG--CAGCT-T-ATTTGAC

Query 1056          C-TCCGTGGCATTAGCTA-CAAGGTTA-CTGTGGGCACCCTT---GT-TGCCAATGAAGG
                     -| ++|| ||+|++|+|-|+++||||-||  ++||||||  --- |-|+||||+|++||
Sbjct 1109          TATT--TGCCA-T--C-AGC---GTTATCTCC--GCACCCAGGCGATAT-CCAA-G--GG

Query 1109          CTGGAACGCCTCTGAGGT--C-GCTCTTA-CAGCTGTCATCACTACTGC-C--G-C-CTA
                    |  ++ ||+|+| |+ +|-- -| | ++|-||+|   ||  | |    |-|--|-|-|||
Sbjct 1154          CAT--GCG-C-CGG-T-TGGGGGTTG--AGCA-CGCCCAGAAATTTATCACAAGACTCTA

Query 1157          CCTTTACCATCTGCCA-CC-AGCGGTA------CC----TCCGC-A------CT-CAGGC
                    |  || ++++++|| |-  -|++| +|------||----|  + - ------| -|  ||
Sbjct 1205          CAGTTG------GCTATTTGA--GA-AGTCTGGCCGTGATTA-TATCCCCGGCCGCCAGC

Query 1196          TAT-A--TCTAAGGGGATGC---GCCGTCTGGA--G--CGGGAGCATGC-TCAGAAGTTT
                    |+|-|--|||++  | |++|---|||| |+|| -- --   ++||| ||-||+ |     
Sbjct 1255          T-TCAGTTCT--ATGCA--CAGTGCCGAC-GGTGGCTATCT--GCAGGCTTC-CATC-CA

Query 1245          ATAACA-CGCCTC-TACAGTTG--GCTCTT-TGAGA-AGT-CCG-GCCGTGATTATATCC
                       | |-| |   -|||++|||-- +|+| -|||| -|||-|| -|||| +++++++|++
Sbjct 1301          CCTAGACCCCAGGGTAC--TTGTTT-T-TGATGAGTCAGTACCATGCCGC-------T--

Query 1297          CCGGCCGTCAGTTGGAGTT-C-TA----C--G------CT-C-AGTGTAGGCGCTGGCTC
                    +++|  |   |||   |+     |----|--|------||-|-  | || ||| ||||||
Sbjct 1347          ---GTAGGACGTTTTTG-AAGAAAGTTGCGGGTAAATTCTGCTGTTTTATGCGGTGGCTC

Query 1341          TCGGCC-G-GC-T---TTCATCTTGAC-CC-ACGGGT--G-TTGGTTTTTGATGAGTC--
                     +||| -|-| -|---| | |||||  -||- |+ | --|-|| ||    +++||+||--
Sbjct 1404          G-GGCAGGAGTGTACCTGCTTCTTGGAGCCGGC-CGAGGGTTTAGTCGGC---GA-TCAT

Query 1388          GGCCCCCTGCCACTGTAGGACTGCGA---TTC-GTAAGG-CGGTCTCAA---AGTTTTGC
                    ||+|| +|| ||  |+||| ||  ||---|||-|++|||-|| +| |  ---|  + |||
Sbjct 1458          GG-CCA-TGACAACG-AGGCCTATGAGGGTTCTG--AGGTCGA-CCCGGCTGAAC-CTGC

Query 1440          TGTTTTA-TGAAGTGGCTGGGCC--A-G-GAGTGCACCTGTTT---CCTACA----A-CC
                         | -||| ||  ||||| |--|-|- +|| ||+| |   --- ||  |---- -| 
Sbjct 1511          ACACATCTTGATGTTTCTGGGACTTACGCC-GTCCA-CGGGCACCAGCTTGAGGCCCTCT

Query 1486          ---T-GCA-G-AAGGCGCCGTCGGCGACCAGGGCCATGACAACGAGGCCTATGAGGGGTC
                    --- -|||- -|| |  ||+ |  +|| +|+++++ || |  |  |  |+++|||  +||
Sbjct 1567          ATAGGGCACTTAATGTCCC-ACAA-GAT-A-----TTGCCGCC--GCTC---GAGCT-TC

Query 1541          TGATGTCGA-C-CCCGCTGAATC-CGCTATTAGTGACATATCTGGGTCCTACGTCGTCCC
                    ++++ +|||- - +||   | | - |++| + +|++|   |+|++|++| |+|||  ++ 
Sbjct 1609          ----C-CGACTAA-CGGCAACTGTTG--AG-C-T--C-CGT-T--G--CAA-GTCCA--G

Query 1598          TGGCACTGCCCTCCAACCGCTTT-AC-CAAGCCCTTGACCTCCCCGCTGAG---AT-TGT
                     | |+|+|| +|+++|++| + |- |-||| | ++||++||+++||++|  ---| -  +
Sbjct 1646          -GAC-C-GCT-T---A--GA-GTGCCGCAACCG--TG--CT---CG--GGTAATAAGAC-

Query 1652          GGC-T-C-GTGCAGGCCGGCT-GACCGCCA--CAG-TA-AAG-G--TCTCCCAGGTC-GA
                    ++|-|-|-|   | |  ||+|-||| |+| --|| -||-| |-|--|  ||| |  |-| 
Sbjct 1684          --CTTCCGGACGACGGTGG-TCGACGG-CGCCCATCTAGAGGCGAATGGCCCTGAGCAGG

Query 1700          CGGGCGGATCGATTGTGAGACCCTTCTCGGTAA-TAAAACCTTCCGCACGTC-GT-T-TG
                         ++ ||+++|+|+| ++| +|+|+++| |- ++++||+|+++| ||||-||-|-||
Sbjct 1740          T--AT--GTC---T-T-AT--CA-T-T---TGACG----CC-T---CCCGTCAGTCTATG

Query 1756          TTGACGGGGCGGTTTTAGAGACTAATGG-C-CCAGA--GCGCCACAATCTCTCTTTTGAT
                    ++| +||   |||   | ||+| ++|  - -     --  +||+|+ | +||  ||||  
Sbjct 1775          --GG-GGCCGGGTCGCATAG-CC--TCACTTATGAGCTCA-CC-C-CTG-CTGGTTTGCA

Query 1812          GC-CAGTCA-GAGCA-CT-ATGG-CCGCCCGGCCCTTTC-AGTCTCACCTATG-CCGCC-
                    | - || +|-   ||-||-||||-| |    || |+| |-|++++|| +|   -|| | -
Sbjct 1826          GGTTAGG-ATT-TCATCTAATGGTCTGGATTGCAC-TGCTA----CAT-TTCCCCCCCGG

Query 1863          TCTGCTG-CTGGGCTGGAGGTGCGCTATGTCGCTGCCGGGC-TTGACCACCGGGCGG-TT
                    | +|   -|++++|++ |+++||||++||+|||++||||| -     ||++++||+ -||
Sbjct 1877          TG-GAGCCC----C--TA---GCGC--TG-CGC--CCGGGGAGGTGGCA----GC-CTTT

Query 1920          T--T-TG-CC--CC-CGGCGTTTCACCCCGG-TCAGCCCCTGGC-G-AGGTCACCGCCTT
                    |-- -||-||--  - |   +| +|++| ||-|||++||| +||-|-|  |+++||+|++
Sbjct 1917          TGCAGTGCCCTTTATAGATA-TA-A--CAGGTTCA--CCCA-GCGGCAACT---CG-C--

Query 1970          TTGTTCT-GC-CCTATACAGGTTTAAT-CGCGA--GGC--CCAGCGCCTTTCGCTCACCG
                    +||+ ||-||-  |+|| +||||  | -| +||--|| --|  |+|  |||+ | | || 
Sbjct 1962          -TG-ACTGGCGGAT-TAT-GGTTACACCCT-GAGGGGTTGCTGG-GTATTT-TCCCCCCT

Query 2023          GTAATTTTTG--GTTCCATCCTGAGGG-G-CTCCTTGGCCCCTTTGCCCCGTTTTCCCCC
                    +|  ++|   --|  |    |++ |||-|-|| |++|          ||| |||| +++|
Sbjct 2015          -TTC--TCCCCTGGGCATATC--TGGGAGTCTGC--GC--GA----ACCCCTTTTG---C

Query 2079          GGGCATGTTTGGGAG-TCGGCTAATCCATTC-TGTG-G-AGAGA---GCACACTTTACAC
                    ||| ++ ++ |||| -| |  |+| ||   |-||+|- -| ++|---|+++ ||||++ +
Sbjct 2058          GGGG--A--GGGGACTTTGTAT-ACCCGAACTTG-GTCAAC--ATCTG---GCTTT--T-

Query 2132          C----CGCA-CTTGGTCGGAGGTTGATGCTGTTTCT-A-GTCCAGCCCA-GCCCGACTTA
                    |----    -||  + |    |  |  || | | ||- - |     +|   |||| ++++
Sbjct 2104          CTAGTGATTTCTCC-CCCCCTGAAGCGGCCGCTCCTGCTATGGCTG-CTACCCCGG----

Query 2184          GGTT--T-TATATCTGAGCCTTC---T--ATACCTAGTA-GGGC-CGCCACACTTACCCC
                    || |-- - ||+|||   ||  |---|--  |++||+| -||| -|  |+|||  ++|||
Sbjct 2158          GGCTGCCCCAT-TCTACCCCACCTGTTAGCGA--TA-TTTGGGTGCTAC-CACCG--CCC

Query 2234          GGCGGC--C-CCTCTACCCCCCCCTGCACCGGATCCTTCCCCTACTCCCTCTGCTCCGGC
                    + | | -- -  ||+|+++ ++  ||   | |  |||   ||  || || |||  || ||
Sbjct 2210          -TCAGAGGAGTTTC-A---G--GTTGATGCAGCACCTGTGCCCCCTGCCCCTGACCCTGC

Query 2290          -GCGTGGTGAGCCGGCTCCTGG--C-----GC-TA------CCGCCCGGGCCCCGGC-CA
                    -|+|  +|++||| |+++++| --|-----||-||------|| |||   |||| | -||
Sbjct 2264          TG-GAT-T--GCCCG-----GTCCCGTTGTGCTTACCCCCCCCCCCCCTCCCCCTGTGCA

Query 2335          TAACCCACCAGGCG-C-GG----CCCGGCATCGCCGCCTGCTCTTTACCTACCCGGATGG
                    ||| ||| ||     |  |----||||  | || || || |||| |||||| || || ||
Sbjct 2315          TAAGCCATCAATACCCCCGCCTTCCCGTAACCGTCGTCTCCTCTATACCTATCCTGACGG

Query 2387          CTCTAA-G-GTATTCGCCGGCTCGCTGTTTGAGTC-GACATGTACCTGGCTCGTTAACGC
                    | ||||-|-|||| |  +||+|| |||||||| ||-|||+|||  |||||| ||||| ||
Sbjct 2375          CGCTAAGGTGTATGCAG-GG-TCACTGTTTGAATCAGAC-TGTGACTGGCTGGTTAATGC

Query 2444          GTCTAATGTTGACCACCGCCCTGGCGGTGGGCTCTGTCATGCATTTTACCAAAGG--T--
                     || ||    | ||| || || || ||||| ||||| ||||| ||||||||| | --|--
Sbjct 2432          CTCAAACCCGGGCCATCGTCCCGGAGGTGGCCTCTGCCATGCCTTTTACCAACGTTTTCC

Query 2499          ---ACCCCGCATCCTTTGA-TG-CTGCCTCTTTTGTGAT-GCG-CGACGGCGCGGCCGCC
                    ---| |      ||  ++|-||- | | || |  |||| -|  - |+| ++++++++|| 
Sbjct 2492          AGAAGCGTTTTACCCA--ACTGAATTCATCATGCGTGAGGGTCTTG-CA--------GCA

Query 2553          TATA-CATTAACCCCCCG-GCCAATA--ATTCACGCCGTCGCTCCTGATTATAGGTTGGA
                    || |-|+|| |++|||||-||| +||--||||| || |||||||| ||||||||| | ||
Sbjct 2541          TACACC-TTGA--CCCCGCGCCC-TATCATTCATGCAGTCGCTCCCGATTATAGGGTTGA

Query 2609          ACATAACCCAAAGATGCTTGAGGCTGCCTACCGGGAGACTTGCTCCCGCCTCGGGTACCG
                     || ||||| |||| ||||||||| || ||||| || ||||| ||||| | + || ||||
Sbjct 2597          GCAGAACCCGAAGAGGCTTGAGGCAGCGTACCGTGAAACTTGTTCCCGTCG-TGGCACCG

Query 2668          CTGCATACCCACTCCTCGGGACC-GGCATATACCAGGTG-CCGATCGGTCCCAGTTTTGA
                    |||| ||||| || +| |||  |-|| ||||||||||| -| | | | +| |||||||||
Sbjct 2656          CTGCCTACCCGCTT-TTGGGTTCGGGTATATACCAGGTCCCTGTTAGC-CTCAGTTTTGA

Query 2726          CGCCTGGGAGCGGAATCACCGCCCCGGGGATGAGTTGTACCTTCCTGAGCTTGCTGCCAG
                     |||||||| || |||||||||||||| |||||| | ||| |  | ||||  ||||| |+
Sbjct 2714          TGCCTGGGAACGTAATCACCGCCCCGGCGATGAGCTTTACTTGACCGAGCCCGCTGCAA-

Query 2786          A-TGGTTCGAGGCCAATAGGCCGAC-CTGCCCAACTCTCACTATAACTGAGGATGTTGCA
                    |-||||| ||||| |||| |||| |-| |||     ||||| |||||||||||    || 
Sbjct 2773          ATTGGTTTGAGGCTAATAAGCCGGCGCAGCCGGTTGCTCACCATAACTGAGGACACGGCC

Query 2844          CGGACAGCAAATCTGGCTATCGA-ACTTGACT--CAGCC-ACAGACGTCGGCCGGGCCTG
                    || || || || |||||  | ||-|+||||+|--|+|+|-||||| |||||||| || ||
Sbjct 2832          CGTACGGCCAACCTGGCATTGGAGA-TTGA-TGCC-G-CTACAGAGGTCGGCCGTGCTTG

Query 2900          TGCCGGCTGT-CGAGTCACCCCCGGCGTTGTGCAGTACCAGTTTACCGCAGGTGTGCCTG
                    |||||| || -| |+||| ||| ||| ||||||| || ||||||||||| || || || |
Sbjct 2888          TGCCGGTTGCACCA-TCAGCCCTGGCATTGTGCACTATCAGTTTACCGCCGGGGTCCCGG

Query 2959          GATCCGGCAAGTCC-CGCTC-TATTACCCAA-GCCGACGTGGACGT--T-GTCGTGGTCC
                    | || |||||||| - |  |-||+ | +|| -| +|| || || ||--|-|| ||+|+||
Sbjct 2947          GCTCGGGCAAGTCAAGGTCCATA-CAA-CAGGGA-GATGTCGATGTGGTGGTTGT-G-CC

Query 3013          CGACCCGTGAGTTGCGTAAT-GCCTGGCGCCGCCGCGGCTTCGCTGCTTTCACCCCGCAC
                    |+||||| ||| | ||||||-| +||||||||||| || || || || ||||| || |||
Sbjct 3002          C-ACCCGGGAGCTTCGTAATAGT-TGGCGCCGCCGGGGTTTTGCGGCCTTCACACCCCAC

Query 3072          ACTGCCGCCAGAG-T-CACCCAGGGGCGCCGGGTTGTCATTGATGAGGCCCCGTCCCTTC
                    || || ||| | |-|-|   |+|| +||||| ||||| ||||||||||| || || || |
Sbjct 3060          ACAGCGGCCCGTGTTACTATC-GGC-CGCCGCGTTGTGATTGATGAGGCTCCATCTCTCC

Query 3130          CCCCTCACTTGCTGCTGCTCCACATGCAGCGGGCCGCCACCGTCCACCTTCTTGGTGACC
                    | || ||| || ||||| | || |||||||||||| || | ||||| || || |||||||
Sbjct 3118          CGCCACACCTGTTGCTGTTACATATGCAGCGGGCCTCCTCGGTCCATCTCCTCGGTGACC

Query 3190          CGAATCAGATCCCAGCCATCGACTTTGAGCACGCCGGGCTCGTTCCCGCCATCAGGCCCG
                    | ||||||||||| || || || |||||||||||||| || || || || ||| | ||||
Sbjct 3178          CAAATCAGATCCCTGCTATTGATTTTGAGCACGCCGGCCTGGTCCCTGCGATCCGTCCCG

Query 3250          AT-TTGGCCCCCACCTCCTGGTGGCATGTGACCCATCGCTGCCCTGCGGATGTATGTGAG
                    | -||+|| || ||   ||||||||  || || || || ||||| || ||||| || |||
Sbjct 3238          AGCTT-GCGCCAACGAGCTGGTGGCNCGTTACACACCGTTGCCCGGCCGATGTGTGCGAG

Query 3309          CTGATCCGTGGC-GCATACCCTATGATTCAGACCACTAGTCGGGTCCTCCGGTCGTTGTT
                    || || || || - |+|||||||  || |||||||| || || || || |||||  ||||
Sbjct 3297          CTCATACGCGGAGCC-TACCCTAAAATCCAGACCACGAGCCGTGTGCTACGGTCCCTGTT

Query 3368          CTGGGGTGAGCCTGCTGTTGGGCAGAAACTAGTGT-TCACCCAGGCAGCTAAGGCCGCCA
                     |||  ||| || ||  |||| |||||  | ||+|-|||| ||||| || ||||| || |
Sbjct 3356          TTGGAATGAACCGGCCATTGGCCAGAAGTTGGT-TNTCACGCAGGCGGCAAAGGCTGCTA

Query 3427          ACCCCGGTTCAGTGACGGTCCATGAGGCACAGGGCGCTACCTACACAGAGACTACCATTA
                    |||| ||| |  | |||||||| || || ||||| || |||| ||||||||| || || |
Sbjct 3415          ACCCTGGTGCGATTACGGTCCACGAAGCTCAGGGTGCCACCTTCACAGAGACCACAATCA

Query 3487          TTGCCACGGCAGATG-CTCGAGGCCTCATTCAGTCGTCCCGAGCTCATGCCATTGTTGC-
                    | |||||||| || |-|  |+||||| || ||||| ||||| |||||||| || |||||-
Sbjct 3475          TAGCCACGGCCGACGCCAGG-GGCCTTATCCAGTCATCCCGGGCTCATGCTATAGTTGCA

Query 3545          CTTGACGCGCCACACTGAGAAGTGCGTCATCATTGACGCACCAGGCCTGCTTCGCGAGGT
                    |||+|| ||||||||||||||||| || ||| | || || || ||||||||||| |||||
Sbjct 3534          CTT-ACTCGCCACACTGAGAAGTGTGTTATCCTGGATGCCCCCGGCCTGCTTCGTGAGGT

Query 3605          GGGCATCTCCGATGCAATCGTTAATAACTTTTTCCTTGCTGGTGGCGAAATTGGCCACCA
                     ||||| || ||||  || || || |||||||||||||||||||||||  | |||| |||
Sbjct 3593          CGGCATTTCGGATGTGATTGTCAACAACTTTTTCCTTGCTGGTGGCGAGGTCGGCCNCCA

Query 3665          GCGCCCATCTGTTATCCCTCGCGGCAATCCTGACGCCAAT-GTTGACAC----CTTGGCT
                     ||||| ||||| || |||||||| || ||||| +| || - | |  ||----|++ |++
Sbjct 3653          CCGCCCTTCTGTGATACCTCGCGGTAACCCTGAT-CAAAACCTCGGGACTTTAC--AG--

Query 3720          GCCTTCCCGCCGTCTTGCCAGATTAGCGCCTTCCATCAGTTGGCTGAGGAGCTTGGCCAC
                    |||||||||||||| || || ||||| || | |||||||||||||||||| || ||||| 
Sbjct 3708          GCCTTCCCGCCGTCCTGTCAAATTAGTGCTTACCATCAGTTGGCTGAGGAACTGGGCCAT

Query 3780          AGACCTGCCCCTGTCGCGGCTGT-TCTA-CCGCCCTGCCCTGAGCTTGAACAGGGCCTTC
                     | || ||||||||||| || ||-|+| -||+|| |||||||||||||| |||||||| |
Sbjct 3768          CGCCCGGCCCCTGTCGCCGCCGTCT-TGCCC-CCTTGCCCTGAGCTTGAGCAGGGCCTGC

Query 3838          TCTACCTGCCCCAAGAACTCACCACCTGT--GATAGTGTCGTA-ACATTTGAA-TTAACA
                    ||||| |||| || || ||||+|  +|||--||||||||  | -  +||||| -||+|| 
Sbjct 3826          TCTACATGCCACAGGAGCTCA-CTG-TGTCCGATAGTGTGTTGGTT-TTTGAGCTT-ACG

Query 3894          GATATTGTGCACTGTCGTATGGCCGCCCCGAGCCAGCGCAAGGCCGTGCTGTCCACGCTT
                    ||||| || || || || |||||||| || |||||||| ||||| || || || || |||
Sbjct 3882          GATATAGTTCATTGCCGCATGGCCGCTCCAAGCCAGCGAAAGGCTGTTCTCTCAACACTT

Query 3954          GTGGGCCATTACGGCCGC-CG-CACAAAGC-TCTACAATGC--CTCCCACTCTGATGTTC
                    |||||    || ||||| - |-| +|||  -| | ++| ||--| ++|| || |||||||
Sbjct 3942          GTGGGGAGGTATGGCCGTAGGACG-AAACTATATG--AGGCGGCG--CATTCAGATGTTC

Query 4009          GCGACTCTCTCGCCC-GTTTTATCCCGGCCATTGGCCACGTACAGGTTACAACCTGTGAA
                    | || || || ||  -||| +|||||  | || || |  || |||| ||| || ||||| 
Sbjct 3997          GTGAGTCCCTAGCTAGGTTC-ATCCCTACTATCGGGCCTGTTCAGGCTACCACATGTGAG

Query 4068          TTGTACGAGCT-AGTGGAGGCCATGGTCGAGAAGGGCCAGGACGGCTCCGCCGTCCTT-G
                    ||||| ||| |-  |+||||| ||||| ||||| || ||||||||||| || ||+|||-|
Sbjct 4056          TTGTATGAGTTGGTT-GAGGCTATGGTGGAGAAAGGTCAGGACGGCTCTGCAGT-CTTAG

Query 4126          AGCTCGACCTTTGTAACCGCGACGTGTCCA-GGATCACCTTCTTCCAGAAAGAT-TGTAA
                    |||| || |||||||| || || || |+| -| ||||| || ||||| ||||+ -|| ||
Sbjct 4114          AGCTTGATCTTTGTAATCGTGATGTCT-CGCGCATCACATTTTTCCAAAAAG-NCTGCAA

Query 4184          TAAATTCACCACGGGGGAGACCATCGCCCATGGTAAAGTGGGCCAGGGCATTTCGGCCTG
                     || || || || || |||||||||||||| || || || |||||||| || ||||||||
Sbjct 4172          CAAGTTTACAACTGGTGAGACCATCGCCCACGGCAAGGTTGGCCAGGGTATATCGGCCTG

Query 4244          GAGTAAGACCTTCTGTGCCCTTTTCGGCCCCTGGTTCCGTGCTATTG-AGAAGGC-TATC
                    ||||||||||||||| || || |||||||| |||||||| || ||||-| |||  -||| 
Sbjct 4232          GAGTAAGACCTTCTGCGCTCTGTTCGGCCCGTGGTTCCGCGCCATTGAAAAAGAAATATT

Query 4302          CTG-GC--C-CTGCTCCCTCAGGGTGTGTTTTATGGGGATGCC--TTTGATGACACCGTC
                     +|- |--|-|   ++|||+| ++| | |||||||| || || --|  |  | ||+  | 
Sbjct 4292          G-GCCCTGCTCCCG--CCT-AA--TATCTTTTATGGCGACGCTTATGAGGAGTCA-GTTT

Query 4356          TTCTCG--GC-G-GCTGTGGCCGCAGCAAGGGCATCCATGGTGTTTGAGAATGACTTTTC
                    ||  ||--||-|-|+|  || +||+|++ || |||  ||||| ||||| |||||||||||
Sbjct 4345          TTGCCGCCGCTGTG-TCCGGG-GC-G--GGGTCATGTATGGTATTTGAAAATGACTTTTC

Query 4412          TGAGTTTGATTCCACCCAGAATAATTTTTCCT-TGGGCCTAGAGTGTGCTATTATGGTGG
                     ||||||||    |||||||||||||| |+||-| ||||| |||||||   |||||| ||
Sbjct 4400          AGAGTTTGACAGTACCCAGAATAATTTCT-CTCTTGGCCTTGAGTGTGTGGTTATGGAGG

Query 4471          AGTGTGGGATGCCGCAGTGGCTCATCCGCTTGTACCACCTTATAA-GGTCTGCGTGGATT
                    |||| || ||||| || ||||| ||  | |||||||| || +   -||||||| ||||||
Sbjct 4459          AGTGCGGCATGCCTCAATGGCTAATTAGGTTGTACCATCTG-GTTCGGTCTGCCTGGATT

Query 4530          CTGCAGGCCCCGAAGGAGTCCCTGCGAGGGTTT-TGGAAGAAACACTCCGGTGAGCCCGG
                    |||||||| ||||||||||| || + |||||||-|||||||| || || |||||||| ||
Sbjct 4518          CTGCAGGCGCCGAAGGAGTCTCTT-AAGGGTTTCTGGAAGAAGCATTCTGGTGAGCCTGG

Query 4589          CACCCTTCTATGGAATACAGTCTGGAACATGGCCGTTATCACCCACTGTTATGATTTCCG
                     |||||||| |||||||| |||||||| |||||  ||||  | || || ||||| |||||
Sbjct 4577          TACCCTTCTTTGGAATACCGTCTGGAATATGGCGATTATAGCACATTGCTATGAGTTCCG

Query 4649          CGATC-TGCA-GGTGGCCGCCTTTAAAGGTGATGATTCGATAGTGCTTTGCAGTGAGTAC
                     ||+|-| | -| |+|| |||||||| |||||||||||| | || || || ||||| |||
Sbjct 4637          TGA-CTTTCGTGTT-GCTGCCTTTAAGGGTGATGATTCGGTGGTCCTCTGTAGTGACTAC

Query 4707          CGTCAGAGCC-CAGGGGCTGCTGTCCTGATTGCTGGCTGTGGCCTAAAGTTGAAGGTGGA
                    || |||||||-||+  || |||| | | |||||||||||||| || || |||||||| ||
Sbjct 4695          CGACAGAGCCGCA-ATGCAGCTGCCTTAATTGCTGGCTGTGGGCTCAAATTGAAGGTTGA

Query 4766          TTTCCGTCCGATTGGTTTGTATGCAGGTGTTGTGGTGGCCCCCGGCCTTGGCG-CGCTTC
                    || ||| || || ||  ||||||| || || |||||||||||||| +|||| |-| || |
Sbjct 4754          TTACCGCCCTATCGGGCTGTATGCTGGGGTGGTGGTGGCCCCCGGT-TTGGGGACACTGC

Query 4825          CTGACGTCGTGCGCTTCGCCGGCCGGCT-TACTGAGAAGAATTGGGGCCCTGGCCCCGAG
                    | || || ||||| || || || ||| |-|+|||| |||||||||||||| ||||| || 
Sbjct 4813          CCGATGTGGTGCGTTTTGCTGGTCGGTTGT-CTGAAAAGAATTGGGGCCCCGGCCCGGAA

Query 4884          CGGGCGAAGCAGCTCCGCCTCGCTGTGAGTGATTTTCTCCGCAAGC-TCACGAATGTAGC
                    || ||  ||||||| || || |||||  | || || || ||+| | -| |||||||| ||
Sbjct 4872          CGTGCTGAGCAGCTGCGTCTTGCTGTCTGCGACTTCCTTCG-AGGGTTGACGAATGTTGC

Query 4943          TCAGATGTGTGTGGATGTTGTCTCTCGTGTTTATGGGGTTTCCCCTGGACTCGTTCATAA
                     ||| | ||||| |||||||| || ||||| ||||| ||   ||| || ||||| |||||
Sbjct 4931          GCAGGTCTGTGTTGATGTTGTGTCCCGTGTCTATGGAGTCAGCCCCGGGCTCGTACATAA

Query 5003          CCTGATTGGCATGCTACAGGCTGTTGCTGACGGCAAGGCTCA-TTTCACTGAGTCAGTGA
                    ||| ||||||||||| ||| |  | || || |||||||| ||-|||+|| ||| |  | |
Sbjct 4991          CCTTATTGGCATGCTGCAGACCATCGCCGATGGCAAGGCCCACTTT-ACAGAGACTATTA

Query 5062          AGCCAGTGCTCGACCTGACAAATTCAATCCT-GTGTCGGGTGGAATGAATAACATGTCTT
                    | || || || || || |||||||| ||| |-  |+||||||||||||||||||||||||
Sbjct 5050          AACCTGTACTTGATCTCACAAATTCCATCATACAG-CGGGTGGAATGAATAACATGTCTT

Query 5121          CTGCTGCGCCCATGGGTTCGCGACCATGCGCCCTCGGCCTATTTTGCTGTTGCTCCTCAT
                     |||  |||||||||| |++|+|||||||||||| || || || || ||||| |||||||
Sbjct 5109          TTGCATCGCCCATGGGAT--C-ACCATGCGCCCTAGGGCTGTTCTGTTGTTGTTCCTCAT

Query 5181          GTTTCTGCCTATGCTGCCCGCGCCACCGCCCGGTCAGCCGTCTGGCCGCCGCCGTGGGCG
                    |||||||||||||||||||||||||||| ||||||||||||||||||| |||||||||||
Sbjct 5166          GTTTCTGCCTATGCTGCCCGCGCCACCGGCCGGTCAGCCGTCTGGCCGTCGCCGTGGGCG

Query 5241          GCGCAGCGGCGGTTCCGGCGGTGGTTTCTGGGGTGACCGGGCTGATTCTCAGCCCTTCGC
                    ||||||||||||| ||||||||||||||||| ||||| ||| ||||||||||||||||||
Sbjct 5226          GCGCAGCGGCGGTGCCGGCGGTGGTTTCTGGAGTGACAGGGTTGATTCTCAGCCCTTCGC

Query 5301          AATCCCCTATATTCATCCAACCAACCCCTTCGCCCCCGATGTCACCGCTGCGGCC-GGGG
                      |||||||||||||||||||||||||||||||| ||||||||+      |  ||-||||
Sbjct 5286          CCTCCCCTATATTCATCCAACCAACCCCTTCGCCGCCGATGTC-GTTTCACAACCCGGGG

Query 5360          CTGGACCTCGTG-TTCGCCAACCCGCCCGACC-ACTCGGCTCCGCTTGGCGTGACCAGGC
                    ||||| ||||+ - ||| ||+ ||||||  ||- ||||| |||||||||||||||||| |
Sbjct 5345          CTGGAACTCG-CCCTCGACA-GCCGCCCCGCCCCCTCGGTTCCGCTTGGCGTGACCAGTC

Query 5418          CCAGCGCCCCGCCGCTGCCTCACGTCGTAGACCTACCACAGCTGGGGCCGCGCCGCTAAC
                    | |||||||| ||| |||| | |||||| || ||||| |||||||||| |||||||||||
Sbjct 5403          CAAGCGCCCCTCCGTTGCCCCCCGTCGTCGATCTACCCCAGCTGGGGCTGCGCCGCTAAC

Query 5478          CGCGGT--CGCTCCGGCCCATGACAC--CCCGCCAGTGCCTGATGTTGACTCCCGCGGCG
                     ||  |--|++ || |||| ||| ||--|+  |+ || |||||||||||||| || || |
Sbjct 5463          TGCCATATC--ACCAGCCCCTGATACAGC-TCC-TGTACCTGATGTTGACTCACGTGGTG

Query 5534          CCATCCTGCGCCGGCAGTATAACCT-ATCAACATCTCCCCTTACCTCTTCCGTGGCCACC
                    | ||  |||||||||||||+ |  |- || || || || ||||| || || || ||  | 
Sbjct 5519          CTATTTTGCGCCGGCAGTA-CAATTTGTCTACGTCCCCGCTTACATCATCTGTTGCTTCT

Query 5593          GGTAC-AAACTTGGTTCTTTACGCCGCTCCTCTTAGCCCGCTTCTACCC-CTCCAGGACG
                    |||||-|| ||+|||||| || || || || || | ||| ||+||  ||-|| ||||| |
Sbjct 5578          GGTACTAATCT-GGTTCTCTATGCTGCCCCGCTGAACCCTCT-CTTGCCTCTTCAGGATG

Query 5651          GCACCAATACTCATATAATGGCTACAGAAGCTTCTAATTATGCCCAGTACCGGGTTGTTC
                    ||||||| |||||||| |||||||| || || |||||||| |||||||| ||||||||||
Sbjct 5636          GCACCAACACTCATATTATGGCTACTGAGGCATCTAATTACGCCCAGTATCGGGTTGTTC

Query 5711          GTGCTACAATTCGCTACCGCCCGCTGGTCCCCAACGCTGTTGGTGGCTACGCCATCTCCA
                    | ||||| ||||| || |||||| |||| || || ||||||||||| || || ||||| |
Sbjct 5696          GGGCTACGATTCGTTATCGCCCGTTGGTGCCAAATGCTGTTGGTGGTTATGCTATCTCTA

Query 5771          TCTCGTTCTGGCCACAGACCACCACCACCCCGACGTCCGTTGACATGAATTCAATAACCT
                    | || |||||||| || || || || ||||| || || |||||||||||||| || || |
Sbjct 5756          TTTCTTTCTGGCCTCAAACTACAACTACCCCTACTTCTGTTGACATGAATTCTATCACTT

Query 5831          CGACTGATGTTCGTATTTTAGTCCAGCCCGGCATAGCCTCCGAGCAT-GTTATCCCAAGT
                    | ||||||||  | || || ||||||||||| ||||||||||||+ |-|| ||||| |||
Sbjct 5816          CTACTGATGTCAGGATCTTGGTCCAGCCCGGTATAGCCTCCGAG-TTAGTCATCCCTAGT

Query 5890          GAGCGCCTACACTATCGTAACCAAGGTTGGCGCTCTGTTGAGACCTCCGGG-GTGGCGGA
                    || ||||| ||||| || |||||||| ||||||||||||||||||+ ||||-||||| ||
Sbjct 5875          GAACGCCTTCACTACCGCAACCAAGGCTGGCGCTCTGTTGAGACC-ACGGGTGTGGCCGA

Query 5949          GGAGGAGGCCACCTCTGGTCTTGTTATGCTTTGCATACATGGCTCAC-TCGTAAACTCTT
                     |||||||| ||||| ||||| || |||||||| || ||||||||+|-  || ||||| |
Sbjct 5934          AGAGGAGGCTACCTCCGGTCTGGTAATGCTTTGTATTCATGGCTC-CCCTGTTAACTCCT

Query 6008          ATACTAATACACCTTATACCGGTGCCCTCGGGCT-GTTGGACTTTGCCCTCGAACTTGAG
                    | |||||||||||||| ||||||||  | |||||- |||+| |||||  | |||||||| 
Sbjct 5993          ACACTAATACACCTTACACCGGTGCATTGGGGCTTCTTG-ATTTTGCATTAGAACTTGAA

Query 6067          TTCCGCAACCTCACCCCCGGTAATACCAACACGCGGGTCTCCCG-TTACTCCAGCACTGC
                    ||  | ||  | || ||||| || || ||||| || || |||||-| +  | ||||| ||
Sbjct 6052          TTTAGAAATTTGACACCCGGGAACACTAACACCCGTGTTTCCCGGTA-TACTAGCACAGC

Query 6126          CCGTCACCGCCTTCGTCGCGGTGCAGATGGGACTGCCGAGCTCACCACCACGGCTGCTAC
                    ||| ||||| || || |||||||| |||||||| || |||||||||||||| || || ||
Sbjct 6111          CCGCCACCGGCTGCGCCGCGGTGCTGATGGGACCGCTGAGCTCACCACCACAGCAGCCAC

Query 6186          CCGCTTCATGAAGGACCT-CTATTTTACTAGTACTAATGGTGTCGGTGAGATCGGCCGCG
                     ||||||||||||||+ |-  |||||||| |||| || || || |||||| | || || |
Sbjct 6171          ACGCTTCATGAAGGA-TTTGCATTTTACTGGTACGAACGGCGTTGGTGAGGTGGGTCGTG

Query 6245          GGATAGCGCTTACCCTGTTTAACCTTGCTGACACCCTGCTTGGCGGTCTACCGACAGAAT
                    | || || || || |||||||| |||||||| || || ||||| ||| ||||||||||||
Sbjct 6230          GTATTGCCCTGACTCTGTTTAATCTTGCTGATACGCTTCTTGGTGGTTTACCGACAGAAT

Query 6305          TGATTTCGTCGGCTGGTGGCCAGCTGTTCTACTCTCGCCCCGTCGTCTCAGCCAATGGCG
                    |||||||||||||||| || || ||||| ||||| ||||| || ||||| ||||||||||
Sbjct 6290          TGATTTCGTCGGCTGGGGGTCAACTGTTTTACTCCCGCCCTGTTGTCTCGGCCAATGGCG

Query 6365          AGCCGACTGTTAAGCTGTATACATCTGTAGAGAATGCTCAGCAGGATAAGGGTATTGC-A
                    |||| || || ||| | || |||||||| |||||||| ||||| || ||||| ||  |-|
Sbjct 6350          AGCCAACAGTAAAGTTATACACATCTGTTGAGAATGCGCAGCAAGACAAGGGCATCACCA

Query 6424          ATCCCGCATGACATCGACCTCGGG-GAATCTCGTGTAGTTATTCAGGATTATGATAACCA
                     |||+ || ||||| ||+ |  ||-|| || ||||| ||||| |||||||||||||||||
Sbjct 6410          TTCC-ACACGACATAGA-TTTAGGTGACTCCCGTGTGGTTATCCAGGATTATGATAACCA

Query 6483          ACATGAGCAGGACCGACCGACACC-TTCCCCAGCCCCATCGCGCCCCTTT-TCTGTCCTC
                     || || || || ||||| ||+||- || || ||||| || |||||+|||-|| || || 
Sbjct 6468          GCACGAACAAGATCGACCTAC-CCCGTCACCTGCCCCCTCCCGCCC-TTTCTCAGTTCTT

Query 6541          CGAGCTAATGATGTGCTT-TGGCTTTCTCTCACCGCTGCCGAGTATGACCAGTCCACTTA
                    || || ||||||||+ ||-||||| |||||||| || || ||||| | |||| |||| ||
Sbjct 6526          CGTGCCAATGATGT-TTTGTGGCTCTCTCTCACTGCCGCTGAGTACGNCCAGACCACGTA

Query 6600          CGGCTCTTCGACCGG-CCCAGTCTATGTCTCTGACT-CTGTGAC-CTTGGTTAATGTAGC
                     || || || |||+ -|||  | |||||||||||+|-| || ||-||||+||||||||||
Sbjct 6585          TGGGTCGTCCACC-AACCCTATGTATGTCTCTGA-TACAGTCACGCTTG-TTAATGTAGC

Query 6657          GACCGGCGCGCAGGCCGTTGCCCGGTCGCTCGACTGGACCAAGGTCACACTTGATGGTCG
                     || || || ||||| |||||||| || || |||||| | || || || || ||||||||
Sbjct 6642          CACTGGTGCTCAGGCTGTTGCCCGCTCTCTTGACTGGTCTAAAGTTACTCTGGATGGTCG

Query 6717          CCCCCTTTCC-ACCACCCAGCAGTATTCAAAGACCTTCTT-TGTCCTGCCGCTCCGCGGT
                    ||| |||+ |-||||  ||||||||||| ||||+  | ||-||| || ||||| || || 
Sbjct 6702          CCCTCTT-ACTACCATTCAGCAGTATTCTAAGA-AATTTTATGTTCTCCCGCTTCGNGGG

Query 6775          AAGCTCTCCTTTTGGGAGGCAGGTACTACTAAAGCCGGGTACCCTTATAATTATAACACC
                    ||||| |||||||||||||| ||||| || || ||||| ||||| ||||||||||| |||
Sbjct 6760          AAGCTGTCCTTTTGGGAGGCTGGTACGACCAAGGCCGGCTACCCGTATAATTATAATACC

Query 6835          ACTGCTAGTGACCAACTGCTCG-TTGAGAATGCCGCTGGGCATCGGGTTGCTATTTCCAC
                    ||||||||||||||| |+ | |-||||||| || || || || || || || ||||| ||
Sbjct 6820          ACTGCTAGTGACCAAAT-TTTGATTGAGAACGCGGCCGGTCACCGTGTCGCCATTTCTAC

Query 6894          TTACACCACTAGCCTGGGTGCTGGCCCCGTCTCTATTTCCGCGGTTGCTGTTTTAGCCCC
                    ||| ||||||||  ||||||| |||||   ||| || || ||||| | |||  ||||+ |
Sbjct 6879          TTATACCACTAGTTTGGGTGCCGGCCCTACCTCGATNTCTGCGGTCGGTGTACTAGC-TC

Query 6954          C-CACTCTGCGCTAGCAT-TGCTTGAGGATACCATGGACTACCCTGCCCGCGCCCATACT
                    |-|| || || || ||+|-| || ||||||||  | || || ||||| || |||||||||
Sbjct 6938          CACATTCGGCCCTTGC-TGTTCTCGAGGATACTGTTGATTATCCTGCTCGTGCCCATACT

Query 7012          TTCGATGACTTCTGCCCGGAGTGCCGCCCCCTTGGCCTCCAGGGCTGTGCTTTTCAGTCT
                    || ||||| |||||||||||||| ||| ||||||| || ||||| ||||| || || |||
Sbjct 6997          TTTGATGATTTCTGCCCGGAGTGTCGCACCCTTGGTCTGCAGGGTTGTGCATTCCAATCT

Query 7072          ACTGTCGCTGAGCTTCAGCGCCTTAAGATGAAGGTGGGTAAAACTCGGGAGT-T-ATAGT
                    ||| | ||||| |||||||| ||||| |||||||| |||||||| |||||||-|-|+| |
Sbjct 7057          ACTATTGCTGAACTTCAGCGTCTTAAAATGAAGGTAGGTAAAACCCGGGAGTCTTA-ATT

Query 7130          TTATTTGCTTGTGCCCCC--CT-TCTT-TCTGTTGCTT-ATTTCTCATTTCTGCGTTCCG
                       |    ||||||||||--| -  ||-||| | ||||-||||||||||||||| |||||
Sbjct 7116          AATTCCTTTTGTGCCCCCTTCGCAGTTCTCTTTGGCTTTATTTCTCATTTCTGCTTTCCG

Query 7185          CGCTCCCTGAAAAAA
                    ||||||||| |||||
Sbjct 7176          CGCTCCCTGGAAAAA
