# Supplementary material for: Pairwise Heuristic Sequence Alignment Algorithm Based on Deep Reinforcement Learning
Source: IEEE Open J Eng Med Biol. 2021 Jan 29;2:36–43. doi: 10.1109/OJEMB.2021.3055424 (PMC8901008; doi:10.1109/OJEMB.2021.3055424)
Supplement: Three supplementary materials are attached to the submitted manuscript. First, we offer the detailed process of the DQNalign in Supplementary material S1. Then, the additional figures and tables are listed in the Supplementary material S2. Finally, the alignment results of the DQNalign are attached  [file ojemb-3055424-mm.zip › OJEMB-3055424-MM/10022021082020_DQNalignOJEMB20210126SupplementaryS3/Supplementary S3/HEV_DDDQN/result20200712173946_10_21.txt]

DQNalign Project v1.0
Pairwise alignment algorithm with deep reinforcement learning based heuristic alignment agent
Sequence 1 : HEV_10, length : 7200
Sequence 2 : HEV_21, length : 7277

Alignment results:
Exact matches: 5402
Gaps: 544

Query 0             AGGCAGACCACATATGTGGTCGATGCCATGGAGGCCCATCAGTTTATTAAGGCTCCTGGC
                    +|||||||||| |||||||||||||||||||||||||||||||| |||||||||||||||
Sbjct 8             -GGCAGACCACGTATGTGGTCGATGCCATGGAGGCCCATCAGTTCATTAAGGCTCCTGGC

Query 60            ATCACTACTGCTATTGAGCAGGCTGCTCTAGCAGCGGCCAACTCTGCCCTTGCGAATGCT
                    || |||||||||||||||||||||||||| || ||||| || || ||| | |||||||||
Sbjct 68            ATTACTACTGCTATTGAGCAGGCTGCTCTGGCTGCGGCTAATTCCGCCTTGGCGAATGCT

Query 120           GTGGTAGTTAGGCCTTTTCTCTCTCACCAGCAGATTGAGATCCTTATTAACCTAATGCAA
                    ||||| ||| |||| ||||| ||||    ||| | |||||| ||||||||  | ||||||
Sbjct 128           GTGGTGGTTCGGCCGTTTCTTTCTCGTGTGCAAACTGAGATTCTTATTAATTTGATGCAA

Query 180           CCTCGCCAGCTTGTTTTCCGCCCCGAGGT-TTTCTGGAACCATCCCATCCAGCGTGTTAT
                    || || ||| | || |||||||| |||||- ||+||||| ||||| |||||||| |||||
Sbjct 188           CCCCGGCAGTTGGTCTTCCGCCCTGAGGTGCTT-TGGAATCATCCTATCCAGCGGGTTAT

Query 239           CCATAATGAGCTGGAGCTTTACTGTCGCGCCCGTTCCGGCCGCTGCCTTGAAATTGGTGC
                     ||||||||  | ||||  ||||| || |||||  | || || ||  | ||  |||| ||
Sbjct 247           ACATAATGAATTAGAGCAGTACTGCCGGGCCCGGGCTGGTCGTTGTTTGGAGGTTGGAGC

Query 299           CCACCCCCGCTCAATAAATGATAACCCTAATGTGGTCCACCGCTGCTTCCTC--CGCCC-
                    ||||||  | || || ||||| |||||||||||+ | + |    |  |  ||-- |+ |-
Sbjct 307           CCACCCGAGGTCCATTAATGACAACCCTAATGT-CTT-GCATAGGTGTTTTCTTAG-ACC

Query 356           TGCCGGGCGTGATGTTCAGCGTTGGTATACTGCCCCTACCCGCGGGCCGGCTGCTAATTG
                     | ||| || ||||||||||| |||||| ||||||||||||| || || || || |||||
Sbjct 364           GGTCGGCCGAGATGTTCAGCGCTGGTATTCTGCCCCTACCCGTGGTCCTGCGGCCAATTG

Query 416           CCGGCGTTCCGCACTGCGCGGGCTCCCCGCTGCTGACCGCACTTACTGCTTCGACGGGTT
                    ||| || |||||  |||| || |||||| |||  |||||||| || || || || || ||
Sbjct 424           CCGCCGCTCCGCGTTGCGTGGTCTCCCCCCTGTCGACCGCACCTATTGTTTTGATGGATT

Query 476           TTCTGGCTGTAACTTTCCCGCC-GAGACTGGCGTCGCCCTCTATTCTCTCCATGATATGT
                    |||  | |||+ ||||  |  |-||||| || || ||||| || ||| | |||||  | |
Sbjct 484           TTCCCGTTGT-GCTTTTGCTGCAGAGACCGGTGTGGCCCTTTACTCTTTGCATGACCTTT

Query 535           CACCATCTGATGTCGCCGAGGCTATGTTCCGCCATGGTATGACGCGGCTT-TACGCTGCC
                      ||| ||||||| || |||||||||  ||||||||| ||||| ||+|||-||||| || 
Sbjct 543           GGCCAGCTGATGTTGCAGAGGCTATGGCCCGCCATGGGATGACACG-CTTATACGCCGCA

Query 594           CTCCACCT-CCCGCCTGAGGTCCTGTTGCCCCCTGGCACATACCGCACCGCGTCGTAC-T
                    || |||||-|||+|| ||||| ||| | || || ||||| |||| |||  | ||||||-|
Sbjct 602           CTGCACCTTCCC-CCCGAGGTGCTGCTACCACCCGGCACCTACCACACAACCTCGTACCT

Query 652           TGCTGATCCATGACGGCAGGCGCGTTGTGGTGACGTATGAGGGTGACACTAGTGCTGGTT
                    +  |||| || || ||||  |||| ||| || || || ||||| || |||||||| || |
Sbjct 661           -CTTGATTCACGATGGCAACCGCGCTGTTGTAACTTACGAGGGCGATACTAGTGCGGGCT

Query 712           ATAACCACGATGTTTCCAAC-CTGCGCTCCTGGATTAGAACCACTAAGGTTAC-CGGAGA
                    |||| || ||||| ||||+ -|| ||  | |||||  | || |||||+  || - || ||
Sbjct 720           ATAATCATGATGTCTCCA-TACTTCGTGCATGGATCCGTACTACTAA-AATAGTTGGTGA

Query 770           CCATCCTCTCGTCATTGAGCGGGTTAGGGCCATTGGCTGCCACTTTGTCCTCTTACTCAC
                    ||||||  | ||||| ||||| ||  |||||||||| || || ||||| ||  | |||||
Sbjct 778           CCATCCATTGGTCATAGAGCGAGTGCGGGCCATTGGGTGTCATTTTGTGCTGCTGCTCAC

Query 830           GGCAGCCCCGGAGCCATCACCTACGCCCTATGTTCCTTACCCCCGGTCTACCGAGGTCTA
                     |||||||| || || ||||||| ||| |||||||| ||||| || || || ||||| ||
Sbjct 838           CGCAGCCCCTGAACCGTCACCTATGCCTTATGTTCCCTACCCTCGTTCAACGGAGGTGTA

Query 890           TGTCCGATC-GTCTTCGGCCCGGGTGGTACCCCC--TCCCTATTTCCAACCTCATGCTCC
                    |||||| ||- | || ||||| || ||++| |||--||| | |||||| |  | ||||| 
Sbjct 898           TGTCCGGTCTATATTTGGCCCTGGCGG--CTCCCCATCCTTGTTTCCATCAGCCTGCTCT

Query 947           ACTAAGTCGACCCTTCCATGCTGTCCC--TGCCCATATCTGGGACCGTCTCATGTTGTTC
                    ||||| || ||| |||+||||||||||--| |++| |||||||| |  |||||| | || 
Sbjct 956           ACTAAATCTACCTTTC-ATGCTGTCCCGGTTC--ACATCTGGGATCNGCTCATGCTCTTT

Query 1005          GGGGCCACCCTAG-ATGACCAAGCCTTTTGCTGCTCCCGCCTAATGACTTACCTCCGTGG
                    || ||||||||+|-| || || || || ||||| || || || |||||||||||||||||
Sbjct 1013          GGTGCCACCCT-GNACGATCAGGCGTTCTGCTGTTCACGGCTTATGACTTACCTCCGTGG

Query 1064          CATTAGCTACAAGGTTACTGTGGGCACCCTTGTTGCCAATGAAGGCTGGAACGCCTCTGA
                     ||||| || ||||| ||||| ||  | ||||| || ||||| || ||||||||||||||
Sbjct 1072          TATTAGTTATAAGGTCACTGTCGGTGCGCTTGTCGCTAATGAGGGGTGGAACGCCTCTGA

Query 1124          GG-TCGCTCTTACAGCTGTCATCACTGCCGCCTACCTTACCATCTGCCACCAGCGGTACC
                    ||-|+|||||||| || || |||||||| ||||| || ||||||||||| ||||| ||||
Sbjct 1132          GGAT-GCTCTTACTGCAGTGATCACTGCGGCCTATCTGACCATCTGCCATCAGCGTTACC

Query 1183          TCCGCACTCAGGCTATATCTAAGGGGATGCGCCGTCTGGAGCGGGAGCATGCTCAGAAGT
                    | ||||| ||||| || || ||||| ||||||||  |||||   |||||||||||||| |
Sbjct 1191          TTCGCACCCAGGCGATTTCCAAGGGCATGCGCCGGTTGGAGGTTGAGCATGCTCAGAAAT

Query 1243          TTATAACACGCCTCTACAGTTGGCTCTTTGAGAAGTCCGGCCGTGATTATATCCCCGGCC
                    |||| ||| | |||||||| ||||| ||||||||||| |||||||| || ||||||||||
Sbjct 1251          TTATCACAAGACTCTACAGCTGGCTATTTGAGAAGTCTGGCCGTGACTACATCCCCGGCC

Query 1303          GTCAG-TTGGAGTTCTACGCTCAGTGT--AGGCGCTGGCTCTCGGCCGGCTTTCATCTTG
                    | |||-||+ | || || || ||++ |-- | || ||||| || || ||||| || ||  
Sbjct 1311          GCCAGCTT-CAATTTTATGCACA--ATGCCGACGGTGGCTTTCTGCAGGCTTCCACCTAN

Query 1360          ACCCACGGGTG--TTGGTTTTTGATGAGTCGGCCCCCTGCCACTGTAGGACTGCGATT--
                    ||||+| ||  --|||+| |||||||| || |  || ||||  || |||||+|+  ||--
Sbjct 1368          ACCC-CAGGNTGCTTG-TCTTTGATGAATCAGTGCCATGCCGTTGCAGGAC-G-TTTTTG

Query 1416          CGTAAGGCGGTCTCAAAGTTTTGCTGTTTTATGAAGTGGCTGGGCCAGGAGTGCACCTGT
                       ||||  |     || || ||||||||||||  ||||||||| |||||||| ||||| 
Sbjct 1424          AAGAAGGTCGCGGGTAAATTCTGCTGTTTTATGCGGTGGCTGGGGCAGGAGTGTACCTGC

Query 1476          TTCCTACAACCTGCAGAAGGCGCCGTCGGCGACCAGGGCCATGACAACGAGGCCTATGAG
                    ||| |  | || || || ||    || || || || || |||||||||||||||||||| 
Sbjct 1484          TTCTTGGAGCCAGCCGAGGGTTTAGTTGGTGATCAAGGTCATGACAACGAGGCCTATGAA

Query 1536          GGGTCTGATGTCGACCCCGCTGAATCCGCTATTA--G-TGACATATCT-GGGTCCT-ACG
                    || ||||| |||||||| |||||+ ||++|   |-- -|+  || |||-|||  ||-| |
Sbjct 1544          GGTTCTGAGGTCGACCCAGCTGA-GCC--TTGCACATCT-TGATGTCTCGGGGACTTATG

Query 1591          TCGTCCCTGGCACTGCCCTCCA--A--CCGC-TTTACCAAGGC-CC-TTGAC-CTCCCCG
                     ||||| |||++++||++ |||-- --  ||- |++| |+     |- | | - ||||+ 
Sbjct 1599          CCGTCCATGG----GC--ACCAGCTTGAGGCCCT--CTA-TAGGGCACTTAATGTCCC-A

Query 1642          C-TGAGATTGTGGCTCGTGCAGGCCGGCTGACCGCC-ACAGTAAAGGT-CTCCCAG-G-T
                    |-||| ||||  ||||| ||+  ||++|+|||   |- |  + + | |-  | |  -|-|
Sbjct 1649          CATGATATTGCCGCTCGAGC-CTCC--C-GACTAACGGCTA-C-TGTTGAGCTCGTTGCT

Query 1697          CGACGGGCGGA---TCGATTG--TG-AGACC-CTTCTCGGTAATAAAACCTTCCGCACGT
                     | |+++||||--- ++ | |--||- |  |- | || |||||||| |||||||| ||| 
Sbjct 1703          AGTC---CGGACCGC--TTAGAGTGCCGCACTGTACTTGGTAATAAGACCTTCCGGACGA

Query 1750          CGTTTGTTGACGGGGCGGTTTTAGAGACTAATGGCCCAGAG-CGCCACAATCTCTCTTTT
                    || | ||||| || ||   | | ||  | |||||||| |||- | +|   ||| || |||
Sbjct 1758          CGGTGGTTGATGGCGCCCATCTTGAAGCGAATGGCCCTGAGGAGT-ATGTTCTGTCATTT

Query 1809          GATGCCAGTCAGA--GCACTATGGCCGCCGGCCCTTTCAGTCTCACCTATGCCGCCTC--
                    || |||  ||+| --|+ ||||||  |||||  |   ||| ||||| ||||  ||+||--
Sbjct 1817          GACGCCTCTC-GCCAG-TCTATGGGGGCCGGGTCGCACAGCCTCACTTATGGAGC-TCAC

Query 1865          TGCTGCTGGGCTGGAGGT-GCG----C-TATGTCGCTG-CCGGGCTTGACCACCGGGCGG
                      |||| || ||| ||||-  |----|-|++ |+  ||- | ||+ |++ + |   || +
Sbjct 1873          CCCTGCCGGTCTGCAGGTAAAGATTTCAT--CT-AATGGTCTGG-AT--T-GCACTGCC-

Query 1918          TTTTTGCCCCCGGCGTTTCACCCCCGG-TCAGC-CCCTGGCGAGGTCACCGCCTTTTGTT
                       || ||||| |+||  | ||||  |- | ||-|| +|| |||||  | ||||| ||  
Sbjct 1925          ACATTCCCCCCNG-GTGGCGCCCCTAGCGCCGCGCCG-GGGGAGGTGGCNGCCTTCTGGC

Query 1975          -CTGCCCTATACAGGTTTAATCGCG-AGGCCCAGCGCCTTTCGCTCACCGG-TAATTTTT
                    - ||| || || || |  ||| |+|-   ||||||| | |||||| || ||-  | |+ |
Sbjct 1982          AGTGCTCTTTATAGATACAATAG-GTTCACCCAGCGGCATTCGCTGACAGGCGGACT-AT

Query 2032          GGTTCCATCCTGAGGGGCTCCTTGGCC-CCTTTGCCCCGTTTTCCCCCGGGCATGTTTGG
                    || | |||||||||||||| ||+||  - |||  |||| || ||||| |||||| |||||
Sbjct 2040          GGCTACATCCTGAGGGGCTGCT-GGGTATCTTCCCCCCATTCTCCCCTGGGCATATTTGG

Query 2091          GAGTCGGCTAATCCATTCTGTGGAGAGAGCACACTT-TACACCCGCACTTGGTC--G--G
                    ||||| ||||| || || || || ||| | ||+ ||-|| ||||| || |||||-- -- 
Sbjct 2099          GAGTCTGCTAACCCCTTTTGCGGTGAGGGGAC-TTTGTATACCCGAACCTGGTCAACCTC

Query 2146          AGGTT-GATG--CTG-TTTCTAGTCCAGCCC--AG-C--CCGACTTAGGTTTTATATC--
                     ||||- +| -- ||-||||| + ||++|||--||-|--|||     | ||      |--
Sbjct 2158          TGGTTTT-TCTAGTGATTTCTC-CCC--CCCTGAGGCGGCCGCTCCTGCTTCGGCTGCCG

Query 2195          ---TGAGCCTTCTATACCT-AGTAGGGCCGCCACA--CTTA-CCCCGGCGGCCCCTCTAC
                    --- | |  | |  |||| -| |++++|| ||   -- | |-  | ||+|  + +|++||
Sbjct 2214          CCCCGGGGTTGCCCTACCCTACT----CCACCTGTTAGTGATATCTGG-GTG-T-T--AC

Query 2248          CCCC-CCCTGC-A-----C-C--G--GAT-C--CTTCCCCTACTCC-CTCT-GCTCCGGC
                    | ||-||||  -|-----|-|--|--|||-|--| ||+  |||+||-|| |- ||   ||
Sbjct 2265          CACCGCCCTCAGAGGAATCTCATGTTGATGCGGCATC-TGTAC-CCTCTGTTCCTTGAGC

Query 2291          --GC-GTG-GTGAGCCGGC--TCCTGGCGCT-ACCGCCCGGGCCCCGGCCATTAACCCA-
                    --||-|+|- ||| | |+|--| +| | |||-||| |||   |||| +||+|   ||| -
Sbjct 2322          CTGCTG-GATTGACCAG-CCCTA-TTGTGCTTACCCCCCCCCCCCCC-CC-TCCTCCCGT

Query 2342          -CC-AGGCGGCCCGGCATCGCCGCCTGCTCTTTACCT-ACC-CGGATGGCTCTAAGGTAT
                    -| -| || | |+  |||| |||||| |+|   ||+|- ||-   +++ || ||   + |
Sbjct 2377          GCGTAAGCCGGC-AACATCCCCGCCTCC-CCGCAC-TCGCCGTCT---CCTTTACAC-CT

Query 2398          TCGCCG--G-CTC---GCTGT-T-TG-AGTC---G----ACA-TGTAC-CTGGGCTCGTT
                     | |||--|-| |---| |||-|- |- |||---|----|  - |+||- ||  +| |||
Sbjct 2430          ACCCCGACGGCGCCAAGGTGTATGCGGGGTCATTGTNTGAGTCAG-ACTGTGAT-TGGTT

Query 2439          A---A-CGCGTCTAATGTTGACCACCGCCCTGGCGGTGGGCTCTGTCATGCATTTTACCA
                    |---|- || || ||   || ||| ||||| || ||||| ||||| ||||| ||||| ||
Sbjct 2488          AGTCAATGCCTCAAACCCTGGCCATCGCCCCGGGGGTGGCCTCTGCCATGCTTTTTATCA

Query 2495          AAGGTACCCCGCATCCTTTG--ATGCTG-CCTCTTTTGTGATGCGCGAC-GGCGCGGC-C
                    | | | ||| |+|+++   |-- | || - ||+   |       |||  -||+||   -|
Sbjct 2548          ACGTTTCCCAG-A---AGCGTTCTACTCGACT-GAATTCATCATGCGCGAGG-GCCTTGC

Query 2550          -GCCTATACATTAACCCCCCGGCCAATAATTCACGCCGTCGCTCCTGATTATAGGTTGGA
                    -|| || || |||||||| || || || || || || || ||||| || |||||| | ||
Sbjct 2602          AGCATACACTTTAACCCCGCGCCCTATTATCCATGCAGTGGCTCCCGACTATAGGGTTGA

Query 2609          ACATAACCCAAAGATGCTTGAGGCTGCCTACCGGGAGACTTGCTCCCGCC-TCGGTACCG
                     || ||||| |||| ||||||||| || |||||||| ||||||||||| |-|+|| ||||
Sbjct 2662          GCAAAACCCGAAGAGGCTTGAGGCAGCGTACCGGGAAACTTGCTCCCGTCGT-GGCACCG

Query 2668          CTGCATACCCACTCCTCGGGACCGGC-ATATACCAGGTGCCG--ATCGGTCCCAGTTTTG
                    |||| ||||| ||+ | |||  ||| -|||||||||||+|| -- |+ | | ||||||||
Sbjct 2721          CTGCCTACCCGCT-TTTGGGCTCGGGTATATACCAGGT-CCCTGTT-AGCCTCAGTTTTG

Query 2725          ACGCCTGGGAGCGGAATCACCGCCCCGGGGATGAGTTGTACCTT-CCTGAGCTTGCTGCC
                    | |||||||| || |||||||||||||| |||||| | |||+||- | ||||  || ||+
Sbjct 2778          ATGCCTGGGAACGCAATCACCGCCCCGGCGATGAGCTTTAC-TTGACAGAGCCCGCCGC-

Query 2784          AG-ATGGTTCGAGGCCAATAGGCCGACCTGC-CCA-ACTCTCACTATAACTGAGGA-T-G
                    ||- ||||| ||||| |||| ||||+ |+||- | - | || ||||||||||||||- -|
Sbjct 2836          AGCCTGGTTTGAGGCTAATAAGCCG-GC-GCAGCCGGCGCTTACTATAACTGAGGACACG

Query 2839          TTGCACGG-ACAGCAAATCTGGCTATCGAA-CTTGACTCAGCCACAGACGTCGGCCGGGC
                    ++||+| |-|| || || |||||+||   |- ||||  | |||||||| || ||||| ||
Sbjct 2894          --GC-CCGTACGGCCAACCTGGC-ATTAGAGATTGATGCCGCCACAGAGGTTGGCCGTGC

Query 2897          CTGTGCCGGCTGTC-GAGTCACCCCCGGCGTTGTGCAGTACCAGTTTACCGCAGGTG-TG
                     |||||||||||+|-   ||| ||||||  ||||||| || ||||||||||| ||+|-|+
Sbjct 2950          TTGTGCCGGCTG-CACCATCAGCCCCGGGATTGTGCACTATCAGTTTACCGCCGG-GGT-

Query 2955          CCTGGATCCG--G-CAAGTCCCGCTCTATTACCCA-AGCCGACGTG--GACGTTGTCGTG
                    || || +|+ --|-||||||  | ||+  ||| +|-|| +||  ||--|| || || || 
Sbjct 3007          CCCGGG-C-TCAGGCAAGTCAAGGTC-CATACA-ACAGG-GAGATGTCGATGTGGTGGTT

Query 3009          GTCCCGACCCGTGAGTTGCGTAATGCCTGGCGCCGCCGCGGCTTCGCTGCTTTCACCCCG
                    || || ||||| ||| | |||||   |||||| ||||| || || || || ||||| || 
Sbjct 3062          GTGCCCACCCGGGAGCTCCGTAACAGCTGGCGTCGCCGGGGTTTTGCGGCCTTCACACCT

Query 3069          CACACTGCCGCCAGAGTCACCCAGGGGC-GCCGGGTTGTCATTGATGAGGCCCCGTCCCT
                    ||||| || ||| | || || +|  |||-|||| ||||| ||||||||||| || ||+  
Sbjct 3122          CACACAGCGGCCCGTGTTACT-ATCGGCCGCCGCGTTGTGATTGATGAGGCTCCATC-TC

Query 3128          TCCCCC-TCACTTGCTGCTGCTCCACATGCAGCGGGCCGCC-ACCGTCCACCTTCTTGGT
                    |||| |- ||| |||||||| | |||||||||||||||+ |- | ||||| || ||||||
Sbjct 3180          TCCCACCGCACCTGCTGCTGTTACACATGCAGCGGGCC-TCCTCGGTCCATCTCCTTGGT

Query 3186          GACCCGAATCAGATCCCAGCCATCGACTTTGAGCACGCCGGGCTCGTTCCCGCCATCAGG
                    || || || ||||| || || || || |||||||| ||||| || || ||||| ||| | 
Sbjct 3239          GATCCAAACCAGATTCCTGCTATTGATTTTGAGCATGCCGGCCTGGTCCCCGCGATCCGC

Query 3246          CCCGA-TTTGGCCCCCACCTCCTGGTGGCATGTGACCCATCGCTGCCCTGCGGATGTATG
                    |||||- |||  || +||   ||||||||| || || || || ||||| || ||||| ||
Sbjct 3299          CCCGAGCTTGCGCCA-ACGAGCTGGTGGCACGTTACACACCGTTGCCCGGCCGATGTGTG

Query 3305          TGAGCTGATCCGTGGCGCATACCCTATGATTCAGACCACTAGTCGGGTCCTCCGGTCGTT
                     ||||| || ||||| || ||||| |  ||||||||||| || || || || |||||  |
Sbjct 3358          CGAGCTCATACGTGGGGCCTACCCCAAAATTCAGACCACGAGCCGTGTGCTACGGTCCCT

Query 3365          GTTCTGG-GGTGAGCCTGCTGTTGGGCAGAAACTAG-TGTTCACCCAGGCAGCTAAGGCC
                    ||| |||-  +|| || ||+  | |||  ||| | |-| || || ||||| |||||||| 
Sbjct 3418          GTTTTGGAAC-GAACCGGC-CATCGGCCAAAAGTTGGTTTTTACGCAGGCTGCTAAGGCT

Query 3423          GCCAACCCCGGTTCAG-TGACGGTCCATGAGGCACAGGGCGCTACCTACACAGAGACTAC
                    |||||||| ||| |+|-| ||||| || || || ||||| ||||| | ||| ||||| ||
Sbjct 3476          GCCAACCCTGGTGC-GATTACGGTTCACGAAGCTCAGGGTGCTACTTTCACGGAGACCAC

Query 3482          CATTATTGCCACGGCAGATGCTCGAGGCCTCATTCAGTCGTCCCGAGCTCATGCCATTGT
                     ||||| |||||||| || ||| | |||||||||||||| ||||| || ||||| || ||
Sbjct 3535          AATTATAGCCACGGCCGACGCTAGGGGCCTCATTCAGTCATCCCGGGCCCATGCTATAGT

Query 3542          TGC-CTTGACGCGCCACACTGAGAAGTGCGTCATCATTG-ACGCACCAGGCCTGCTTCGC
                     ||-|| +|| ||||| ||||||||||| || ||+ |||-| || || ||| || | |||
Sbjct 3595          CGCACTC-ACCCGCCATACTGAGAAGTGTGTTAT-TTTGGATGCCCCCGGCTTGTTGCGC

Query 3600          GAGGTGGGCATCTCCGATGCA-ATCGTTAATAACTTTTTCCTTGCTGGTGGCGAAATTGG
                    ||||| ||||| || ||||+ -|| || ||||||||||||||||| ||||| ||  | ||
Sbjct 3653          GAGGTCGGCATTTCGGATG-TTATTGTCAATAACTTTTTCCTTGCCGGTGGAGAGGTCGG

Query 3659          CCACCAGCGCCCATCTGTTATCCCTCGCGGCAATCCTGACGCC-AATGTTGACACCT-TG
                    ||| || ||||| ||||| || |||||||||||||||||+ | -||  | |  ||+|-| 
Sbjct 3712          CCATCACCGCCCTTCTGTGATACCTCGCGGCAATCCTGA-TCAGAACCTCGGGAC-TCTA

Query 3717          GCTGCCTTCCCGCCGTCTTGCCAGATTAGCGCCTTCCATCAGTTGGCTGAGGAGCTTGGC
                       ||||| |||||||| || ||||| || || | |||||||||||||||||| || || 
Sbjct 3770          CAGGCCTTTCCGCCGTCATGTCAGATCAGTGCTTACCATCAGTTGGCTGAGGAACTAGGT

Query 3777          CA-CAGACCTGCCCCTGTCGCGGCTGTTCTACCGCCCT-GCCCTGAGCTTGAACAGGGCC
                    ||-|+| || ||||||||||| || ||+||  | ||||-||||||||||||| |||||||
Sbjct 3830          CATC-GCCCGGCCCCTGTCGCCGCCGT-CTTGCCCCCTTGCCCTGAGCTTGAGCAGGGCC

Query 3835          TTCTCTACCTGCCCCAAGAACTCACCACC-TGTGATAGTGTCG-TAACATTTGA-ATTAA
                    | |||||  |||| |||||||| ||+   -|  ||||| ||+|-|    |||||- |||+
Sbjct 3888          TGCTCTATATGCCACAAGAACTTAC-TGTGTCCGATAGCGT-GCTGGTTTTTGAGCTTA-

Query 3892          CAGATATTGTGCACTGTCGTATGGCCGCCCCGAGCCAGCGCAAGGCCGTGCTGTCCACGC
                    | ||||| || ||||| |||||||||||||| |||||||| ||||| || || || ||||
Sbjct 3945          CGGATATAGTCCACTGCCGTATGGCCGCCCCAAGCCAGCGAAAGGCTGTTCTCTCAACGC

Query 3952          TTGTGGG-CCATTACGGCCGCCGCAC-AAAGCTCTACAATG-C-CTCC-CACTCTGATGT
                    |||||||-  + ||||||||  | ||-|||++|+||+ |||- -|  |-|| || |||||
Sbjct 4005          TTGTGGGGAG-GTACGGCCGTAGGACTAAA--T-TA-TATGAGGCGGCGCATTCAGATGT

Query 4007          TCGCGACTCTCTCGCCCGTTTTATCCCGGCCATTGGCCACGTACAGGTTACAACCTGTGA
                     || || || || ||  | ||||||||  |||| || |  || | || ||| || |||||
Sbjct 4060          CCGTGAGTCCCTAGCGAGGTTTATCCCCACCATCGGGCCTGTTCGGGCTACCACATGTGA

Query 4067          ATTGTACGAGCTAGTGGAGGCCATGGTCGAGAAGGGCCAGGACGGCTCCGCCGTCCTTGA
                      |||||||||| || || |||||||| |||||||| |||||||| || |||||||| ||
Sbjct 4120          GCTGTACGAGCTGGTTGAAGCCATGGTAGAGAAGGGTCAGGACGGATCTGCCGTCCTAGA

Query 4127          GCTCGACCTTTGTAACCGCGACGTGTCCAGGATCACCTTCTTCCAGAAAGATTGTAATAA
                    |||||||||||| || || ||||| ||  | ||||| || ||||| || ||||| |||||
Sbjct 4180          GCTCGACCTTTGCAATCGTGACGTCTCGCGCATCACATTTTTCCAAAAGGATTGCAATAA

Query 4187          ATTCACCACGGGGGAGACCATCGCCCATGGTAAAGTGGGCCAGGGCATTTCGGCCTGGAG
                     || || || || ||||| ||||||||||| || || ||||||||||| |||||||||||
Sbjct 4240          GTTTACAACTGGTGAGACTATCGCCCATGGCAAGGTTGGCCAGGGCATATCGGCCTGGAG

Query 4247          TAAGACCTTCTGTGCCCTTTTCGGCCCCTGGTTCCGTGCTATTGAGAAGG--CTATCCTG
                     |||||||||||||| || || ||||| |||||||| || ||||| ||||-- |||++||
Sbjct 4300          CAAGACCTTCTGTGCTCTGTTTGGCCCGTGGTTCCGCGCCATTGAAAAGGAAATAT--TG

Query 4305          GCCCTGCTCCCTC--AGGGTGTGTTTTATGGGGATGCCTTTGATGACACCGTCTTCT-CG
                    ||||| ||||| |--|   |++ |||||||| || |||| ||| ||  | || ||+|-| 
Sbjct 4358          GCCCTACTCCCGCCTAATAT--CTTTTATGGCGACGCCTATGAGGAGTCAGTGTT-TGCT

Query 4362          GCGGCTGTGGCCGCAGCAAGGGCATC--C-ATGGTGTTTGAGAATGACTTTTCTGAGTTT
                    || |||||| |||+ |  ||||++||-- -||||| ||||| |||||||| || ||||||
Sbjct 4415          GCCGCTGTGTCCG-GGGCAGGG--TCATGTATGGTATTTGAAAATGACTTCTCAGAGTTT

Query 4419          GATTCCACCCAGAATAATTTTTC-CTTGGGCCTAGAGTGTGCTATTATGGTGGAGTGTGG
                    ||    |||||||||||||| ||-|| || | |+|||||||   |||||| |||||| ||
Sbjct 4472          GACAGTACCCAGAATAATTTCTCTCTCGGCCTT-GAGTGTGTGGTTATGGAGGAGTGCGG

Query 4478          GATGCCGCAGTGGCTCATCCGCTTGTACCACCTTATAAGGTCTGCGTGGATTCTGCAGGC
                     ||||| || ||| | ||  | |||||||| ||  |  |||| || |||||| |||||||
Sbjct 4531          CATGCCCCAATGGTTAATTAGGTTGTACCATCTGGTCCGGTCAGCCTGGATTTTGCAGGC

Query 4538          CCCGAAGGAGTCCCTGCGAGGGTTTTGGAAGAAACACTCCGGTGAGCCCGGCACCCTTCT
                     ||||||||||| ||    |||||||||||||| ||||| |||||||| || ||||||||
Sbjct 4591          GCCGAAGGAGTCTCTTAAGGGGTTTTGGAAGAAGCACTCTGGTGAGCCTGGTACCCTTCT

Query 4598          ATGGAATACAGTCTGGAACATGGCCG-TTATCACC-CACTGTTATGATTTCCGCGATCTG
                     ||||| || ||||||||||||||+|-||||+| |-|| || || || ||||| ||+|| 
Sbjct 4651          CTGGAACACTGTCTGGAACATGGC-GATTAT-AGCACATTGCTANGAGTTCCGTGA-CTT

Query 4656          -CAGGTGGCCGCCTTTAAAGGTGATGATTCGA-TAGTGCTTTGCAGTGAGTACCGTCAGA
                    -|  || |||||||| || |||||||||||+|-| || || || ||||| ||||| ||| 
Sbjct 4708          TCGTGTTGCCGCCTTCAAGGGTGATGATTC-AGTGGTCCTCTGTAGTGACTACCGACAGN

Query 4714          GCCC-AGGGGCTGCTGTCCTGATTGCTGGCTGTGG-CCT-AAAGTTGAAGGTGGATTTCC
                    ||| -| + || |||| | | ||||| ||||||||-|+|-|||+|||||||| |||| ||
Sbjct 4767          GCCGTAA-CGCGGCTGCCTTAATTGCAGGCTGTGGGC-TCAAA-TTGAAGGTTGATTACC

Query 4771          GTCCGATTGGTTTGTATGCAGGTGTTGTGGTGGCCCCCGGCCTTGGCGC-GCTTCCTGAC
                    | || || ||  | ||||| || || ||||||||||||||+ |||| | - || || || 
Sbjct 4824          GCCCTATCGGGCTATATGCTGGAGTGGTGGTGGCCCCCGG-TTTGGGGACACTGCCCGAT

Query 4830          GTCGTGCGCTTCGCCGGCCGGCTTACTGAGAAGAATTGGGGCCCTGGCCCCGAGCGGGCG
                    || ||||| || ||||| ||| |  ||||||||||||||||||||||||| ||||| || 
Sbjct 4883          GTGGTGCGTTTTGCCGGTCGGTTATCTGAGAAGAATTGGGGCCCTGGCCCGGAGCGTGCT

Query 4890          AAGCAGCTCCGCCTCGCTGTGAGTGATTTTCTC--CGCAAGCT-CACGAATGTAGCTCAG
                     ||||||| || || |||||  |||||||+|+|--||+| | |- |||||||| || |||
Sbjct 4943          GAGCAGCTGCGTCTTGCTGTTTGTGATTT-C-CTTCG-AGGGTTGACGAATGTTGCGCAG

Query 4947          ATGTGTGTGGATGTTGTCTCTCGTGTTTATGGGGTTTCCCCTGGACTCGTTCATAACCTG
                     | ||||| |||||||| || ||||| ||||| |||  ||| || || || |||||||| 
Sbjct 5000          GTCTGTGTTGATGTTGTGTCCCGTGTCTATGGAGTTAGCCCCGGGCTGGTACATAACCTT

Query 5007          ATTGGCATGCTACAGGCTGTTGCTGACGGCAAGGCTCA-TTTCACTGAGTCA-GTGAAGC
                    ||||||||||| ||| |  ||||||| |||||||| ||-|||+|| ||+  |- | || |
Sbjct 5060          ATTGGCATGCTGCAGACCATTGCTGATGGCAAGGCCCACTTT-ACAGA-NAATATTAAAC

Query 5065          CAGTGCTCGACCTGACAAATTCAATCCTGTGTCGGGTGGAATGAATAACATGTCTTCTGC
                    | ||||| ||||| |||||||| ||| |    |||||||||||||||||||||||| |||
Sbjct 5118          CTGTGCTTGACCTTACAAATTCCATCATACAACGGGTGGAATGAATAACATGTCTTTTGC

Query 5125          TGCGCCCATGGGTTCGCGACCATGCGCCCTCGGCCTATTTTGCTGTTGCTCCTCATGTTT
                      ||||||||||++  |+|||||||||||| || || || || |||||||| || || ||
Sbjct 5178          ATCGCCCATGGG--ATC-ACCATGCGCCCTAGGGCTGTTCTGTTGTTGCTCTTCGTGCTT

Query 5185          CTGCCTATGCTGCCCGCGCCACCGCCCGGTCAGCCGTCTGGCCGCCGCCGTGGGCGGCGC
                     ||||||||||||||||||||||| |||| ||||||||||||||||| ||||||||||||
Sbjct 5235          TTGCCTATGCTGCCCGCGCCACCGGCCGGCCAGCCGTCTGGCCGCCGTCGTGGGCGGCGC

Query 5245          AGCGGCGGTTCCGGCGGTGGTTTCTGGGGTGACCGGGCTGATTCTCAGCCCTTCGCAATC
                    ||||||||| ||||||||||||||||||||||| ||| ||||||||||||||||||  ||
Sbjct 5295          AGCGGCGGTGCCGGCGGTGGTTTCTGGGGTGACAGGGTTGATTCTCAGCCCTTCGCCCTC

Query 5305          CCCTATATTCATCCAACCAACCCCTTCGCCCCCGATGTCA--CCGCTGCGGCCGGGGCTG
                    |||||||||||||||||||||||||||||| |||||||| -- |+ +    |||||||||
Sbjct 5355          CCCTATATTCATCCAACCAACCCCTTCGCCGCCGATGTCGTTTC-A-CAACCCGGGGCTG

Query 5363          GACCTCGTG-TTCGCCAACCCGCCCGACCAC-TCGGCTCCGCTTGGCGTGACCAGGCCCA
                    || ||||+ - ||| ||+ ||||||  || |-| || |||||||||||||||||| ||||
Sbjct 5413          GAACTCG-CCCTCGACA-GCCGCCCCGCCCCCTTGGNTCCGCTTGGCGTGACCAGTCCCA

Query 5421          GCGCCCCGCCGCTGCCTCACGTCGTAGACCTACCACAGCTGGGGCCGCGCCGCTAACCGC
                    ||||||| |||||||| | |||||| || || || |||||||||| |||||||| || ||
Sbjct 5471          GCGCCCCTCCGCTGCCCCCCGTCGTCGATCTGCCCCAGCTGGGGCTGCGCCGCTGACTGC

Query 5481          GGTCG-CTCCGGCCCATGACAC-CCCGCCAGTGCCTGATGTTGACTCCCGCGGCGCCATC
                     ||+|-| ||||| | ||||||- || | +|| |||||||||||||| || || || || 
Sbjct 5531          CGT-GTCACCGGCTCCTGACACAGCCCCT-GTACCTGATGTTGACTCACGTGGTGCTATT

Query 5539          CTGCGCCGGCAGTATAACCTATC--AACATCTCCCC-TT-ACCTCTTCCGTGGC-CACCG
                    ||||||||||||||+++|+ || --  ||  |||||- |-|| || || ||++|-|  ||
Sbjct 5589          CTGCGCCGGCAGTA---C-AATTTGTCCACGTCCCCGCTCACGTCATCTGT--CGCTTCG

Query 5594          G-TACAAACTTGGTTC-TTTACGCCGCTCCTCT-TAGCCCGCTTCT-ACCCCTCCAGGAC
                    |-||| || |||||+|-| || || || || ||- | |||+||+||- || |||||||| 
Sbjct 5643          GGTACTAATTTGGT-CCTCTATGCTGCCCCGCTGAATCCC-CT-CTTGCCTCTCCAGGAT

Query 5650          GGCACCAATACTCATATAATGGCTACAGAAGCTTCTAATTATGCCCAGTACCGGGTTGTT
                    || ||||| |||||||| |||||||| || || || |||||||||||||| |||||||||
Sbjct 5700          GGTACCAACACTCATATTATGGCTACTGAGGCATCCAATTATGCCCAGTATCGGGTTGTT

Query 5710          CGTGCTACAATTCGCTACCGCCCGCTGGTCCCCAACGCTGTTGGTGGCTACGCCATCTCC
                    || |||||||| || || ||||||||||| || || || ||||||||||| ||||| |||
Sbjct 5760          CGAGCTACAATCCGTTATCGCCCGCTGGTGCCGAATGCCGTTGGTGGCTATGCCATTTCC

Query 5770          ATCTCGTTCTGGCCAC-AGACCACCACCACCCCGACGTCCGTTGACATGAATTCAATAAC
                    || || ||||||||+|-| || || || ||||| || || || || |||||||| || ||
Sbjct 5820          ATTTCTTTCTGGCC-CCAAACTACAACTACCCCTACTTCTGTCGATATGAATTCTATTAC

Query 5829          CTCGACTGATGTTCGTATTTTAGTCCAGCCCGGCATAGCCTCCGAGCATGTTATCCCAAG
                     || || |||||| | ||||| || |||||||| || ||||||||||  || ||||| ||
Sbjct 5879          TTCCACNGATGTTAGGATTTTGGTTCAGCCCGGTATTGCCTCCGAGCTAGTCATCCCCAG

Query 5889          TGAGCGCCTACACTATCGTAACCAAGGTTGGCGCTCTGTTGAGACCTCCGGGGTGGCGGA
                    ||||||||| || || ||||| ||||| |||||||||||||||||| | || ||||| ||
Sbjct 5939          TGAGCGCCTTCATTACCGTAATCAAGGCTGGCGCTCTGTTGAGACCACGGGTGTGGCTGA

Query 5949          GGAGGAGGCCACCTCTGGTCTTGTTATGCTTTGCATACATGGCTCACTC-GTAAACTCTT
                    ||||||||| || || ||||| || ||||||||||| |||||||| |+|-|| || || |
Sbjct 5999          GGAGGAGGCTACTTCCGGTCTGGTAATGCTTTGCATTCATGGCTCTC-CTGTTAATTCCT

Query 6008          ATACTAATACACCTTATACCGGTGCCCTCGGGCT-GTTGGACTTTGCCCTCGAACTTGAG
                    | |||||||||||||| || ||||| || |||||- |||+| ||||| || || ||||| 
Sbjct 6058          ACACTAATACACCTTACACTGGTGCGCTGGGGCTTCTTG-ATTTTGCACTAGAGCTTGAA

Query 6067          TTCCGCAACCTCACCCCCGGTAATACCAACACGCGGGTCTCCCG-TTACTCCAGCACTGC
                    ||  | ||  | || ||||| || |||||||| || || |||||-|+|  ||||||| ||
Sbjct 6117          TTTAGGAATTTGACACCCGGGAACACCAACACCCGTGTTTCCCGGT-ATACCAGCACAGC

Query 6126          CCGTCACCGCCTTCGTCGCGGTGCAGATGGGACTGCCGAGCTCACCACCACGGCTGCTAC
                    ||| ||||| || || || ||||| ||||||||||| ||||| || ||||| || || ||
Sbjct 6176          CCGCCACCGGCTGCGCCGTGGTGCTGATGGGACTGCTGAGCTTACTACCACAGCAGCCAC

Query 6186          CCGCTTCATGAAGGACCTCTATTTT-ACTAGTACTAATGGTGTCGGTGAGATCGGCCGCG
                     || ||||||||||||||+    ||- || | || ||||| || |||||| | || || |
Sbjct 6236          ACGTTTCATGAAGGACCT-GCACTTCGCTGGCACGAATGGCGTTGGTGAGGTGGGTCGTG

Query 6245          GGATAGCGCTTACCCTGTTTAACCTTGCTGACACCCTGCTTGGCGGTCTACCGACAGAAT
                    | || || || || ||||| || || ||||| || || || |||||| ||||||||||||
Sbjct 6295          GTATCGCCCTGACACTGTTCAATCTCGCTGATACGCTTCTCGGCGGTTTACCGACAGAAT

Query 6305          TGATTTCGTCGGCTGGTGGCCAGCTGTTCTACTCTCGCCCCGTCGTCTCAGCCAATGGCG
                    |||||||||||||||| ||||| ||||| ||||| ||||| || ||||||||||||||||
Sbjct 6355          TGATTTCGTCGGCTGGGGGCCAACTGTTTTACTCCCGCCCGGTTGTCTCAGCCAATGGCG

Query 6365          AGCCGACTGTTAAGCTGTATACATCTGTAGAGAATGCTCAGCAGGATAAGGGTATTGC-A
                    |||| || || ||| | ||||||||||| |||||||| ||||| || ||||| ||  |-|
Sbjct 6415          AGCCAACAGTAAAGTTATATACATCTGTTGAGAATGCGCAGCAAGACAAGGGCATCACCA

Query 6424          ATCCCGCATGACATCGACCTCGGGGAATCTCGTGTAGTTATTCAGGATTATGATAACCAA
                     |||+ ||||| || ||||| || || || ||||| ||||| ||||||||||||||||| 
Sbjct 6475          TTCC-ACATGATATAGACCTGGGTGACTCCCGTGTGGTTATCCAGGATTATGATAACCAG

Query 6484          CATGAGCAGGACCGACCGACACCTTCCCCAGCCCCATCGCGCCCCTTTTCTGTCCTCCGA
                    || ||||| |||||||| || || || || ||||| || |||||||| || || || || 
Sbjct 6534          CANGAGCAAGACCGACCTACTCCGTCACCTGCCCCCTCTCGCCCCTTCTCAGTTCTTCGT

Query 6544          GCTAATGATGTGCTT-TGGCTTTCTCTCACCGCTGCCGAGTATGACCAGTCCACTTACGG
                    || ||||||||+ ||-|||||||| ||||| || || ||||||||||||+++|||+||| 
Sbjct 6594          GCCAATGATGT-TTTGTGGCTTTCCCTCACTGCCGCTGAGTATGACCAG---ACT-ACGT

Query 6603          CTC-TTCGACCG--G-CCCAGTCTATGTCTCTGACTCTGTGACCTTGGTTAATGTAGCGA
                     | - ||| || -- -|||  | |||||||||||| | || ||  | |||||||| || |
Sbjct 6649          ATGGGTCGTCCACCAACCCTATGTATGTCTCTGACACAGTTACGCTTGTTAATGTGGCTA

Query 6659          CCGGCGCGCAGGCCGTTGCCCGGTCGCTCGACTGGACCAAGGTCACACTTGATGGTCGCC
                    | || || ||||| |||||||| || || || ||| | || || || || || || ||||
Sbjct 6709          CTGGTGCTCAGGCTGTTGCCCGCTCCCTTGATTGGTCTAAAGTTACTCTGGACGGCCGCC

Query 6719          CCCTTTCCACCACCCAGCAGTATTCAAAGACCTTCTTTGTCCTGCCGCTCCGCGGTAAGC
                    ||||| | ||||  ||||||||||| ||||| || | ||| || ||||||||||| ||||
Sbjct 6769          CCCTTACTACCATTCAGCAGTATTCTAAGACATTTTATGTTCTCCCGCTCCGCGGGAAGC

Query 6779          TCTCCTTTTGGGAGGCAGGTACTACTAAAGCCGGGTACCCTTATAATTATAACACCACTG
                    | |||||||||||||| || || ||||| ||||| |||||||| |||||||| || || |
Sbjct 6829          TGTCCTTTTGGGAGGCTGGCACGACTAAGGCCGGCTACCCTTACAATTATAATACTACCG

Query 6839          CTAGTGACCAACTGCTCGTTGAGAATGCCGCTGGGCATCGGGTTGCTATTTCCACTTACA
                    ||||||||||| |  |  |||||||||| || || || || || ||||||||||| || |
Sbjct 6889          CTAGTGACCAAATTTTGATTGAGAATGCGGCCGGCCACCGTGTCGCTATTTCCACCTATA

Query 6899          CCACTAGCCTGGGTGCTGG-CC-CCGTCTCTATTTCCGCGGTTGCTGTTTTAGCCCCCCA
                    |||||||| | ||||| ||-||- |++||| || || ||||| |  ||  | || || ||
Sbjct 6949          CCACTAGCTTAGGTGCCGGTCCTAC--CTCGATCTCTGCGGTCGGCGTACTGGCTCCACA

Query 6957          CTCTGCGCTAGCATTGCTTGAGGATACCATGGACTACCCTGCCCGCGCCCATACTTTCGA
                    |||||| || ||  | ||||||||||| || || ||||| ||||| ||||||||||| ||
Sbjct 7007          CTCTGCCCTTGCCGTTCTTGAGGATACTATTGATTACCCCGCCCGTGCCCATACTTTTGA

Query 7017          TGACTTCTGCCCGGAGTGCCGCCCCCTTGGCCTCCAGGGCTGTGCTTTTCAGTCTACTGT
                    ||| || ||||||||||||||  |||| ||  | ||||| ||||| || ||||||||| |
Sbjct 7067          TGATTTTTGCCCGGAGTGCCGTACCCTAGGTTTGCAGGGTTGTGCATTCCAGTCTACTAT

Query 7077          CGCTGAGCTTCAGCGCCTTAAGA-TGAAGGTGGGTAAAACTCGGGAGT-T-ATA-GTTTA
                     |||||||| |||||+ |||| |-||||||| |||||||| |||||||-|-|+|-   |+
Sbjct 7127          TGCTGAGCTCCAGCG-TTTAAAAATGAAGGTAGGTAAAACCCGGGAGTCTTA-ATTAAT-

Query 7133          T-TTGCTTGTGCCCCC--CTT-CTTTCTGTTGCTT--ATTTCTCATTTCTGCGTTCCGCG
                    |- | ||+||||||||--| |- ||||| | ||||--|||||| |||||||| |||||||
Sbjct 7184          TCCTTCT-GTGCCCCCTTCGTAGTTTCTTTCGCTTTTATTTCTTATTTCTGCTTTCCGCG

Query 7187          CTCCCTGAAAAAA
                    ||||||| |||||
Sbjct 7243          CTCCCTGGAAAAA
