# Supplementary material for: Pairwise Heuristic Sequence Alignment Algorithm Based on Deep Reinforcement Learning
Source: IEEE Open J Eng Med Biol. 2021 Jan 29;2:36–43. doi: 10.1109/OJEMB.2021.3055424 (PMC8901008; doi:10.1109/OJEMB.2021.3055424)
Supplement: Three supplementary materials are attached to the submitted manuscript. First, we offer the detailed process of the DQNalign in Supplementary material S1. Then, the additional figures and tables are listed in the Supplementary material S2. Finally, the alignment results of the DQNalign are attached  [file ojemb-3055424-mm.zip › OJEMB-3055424-MM/10022021082020_DQNalignOJEMB20210126SupplementaryS3/Supplementary S3/HEV_DDDQN/result20200712173946_10_22.txt]

DQNalign Project v1.0
Pairwise alignment algorithm with deep reinforcement learning based heuristic alignment agent
Sequence 1 : HEV_10, length : 7200
Sequence 2 : HEV_22, length : 7247

Alignment results:
Exact matches: 5408
Gaps: 559

Query 1             GGCAGACCACATATGTGGTCGATGCCATGGAGGCCCATCAGTTTATTAAGGCTCCTGGCA
                    |||||||||| |||||||||||||||||||||||||| ||||||||||||||||||||||
Sbjct 0             GGCAGACCACGTATGTGGTCGATGCCATGGAGGCCCACCAGTTTATTAAGGCTCCTGGCA

Query 61            TCACTACTGCTATTGAGCAGGCTGCTCTAGCAGCGGCCAACTCTGCCCTTGCGAATGCTG
                    | |||||||| ||||||||||||||||| || ||||||||||| ||| | ||||||||||
Sbjct 60            TTACTACTGCCATTGAGCAGGCTGCTCTGGCTGCGGCCAACTCCGCCTTGGCGAATGCTG

Query 121           TGGTAGTTAGGCCTTTTCTCTCTCACCAGCAGATTGAGATCCTTATTAACCTAATGCAAC
                    |||| ||| |||| ||| | |||| |  ||| |  ||||||||||||||  | |||||||
Sbjct 120           TGGTGGTTCGGCCGTTTTTGTCTCGCGTGCAAACCGAGATCCTTATTAATTTGATGCAAC

Query 181           CTCGCCAGCTTGTTTTCCGCCCCGAGGTTTTCTGGAACCATCCCATCCAGCGTGTTATCC
                    | || ||| | ||||||||||| |||||  | ||||| ||||| || ||| | || || |
Sbjct 180           CCCGGCAGTTGGTTTTCCGCCCTGAGGTGCTTTGGAATCATCCTATTCAGAGAGTCATAC

Query 241           ATAATGAGCTGGAGCTTTACTGTCGCGC-CCGTTCCGGCCGCTGCCTTGAAATTGGTGCC
                    | ||||| || || |  ||||| || ||-| | +|||| || ||||| || ||||| |||
Sbjct 240           ACAATGAACTAGAACAATACTGCCGGGCACGGG-CCGGTCGTTGCCTGGAGATTGGGGCC

Query 300           CACCCCCGCTCAATAAATGATAACCCTAATGTGGTCCACCGCTGCTTCCTCCGCCCTGCC
                    |||||  | || || ||||||||||| |||||  | ||||| ||||| ||| | || | |
Sbjct 299           CACCCAAGATCTATTAATGATAACCCCAATGTTTTGCACCGGTGCTTTCTCAGACCGGTC

Query 360           GGGCGTGATGTTCAGCGTTGGTATACTGCCCCTACCCGCGGGCCGGCTGCTAATTGCCGG
                    ||  | ||||||||||| |||||| ||||||| |||||||| || || || || ||||| 
Sbjct 359           GGTAGGGATGTTCAGCGCTGGTATTCTGCCCCCACCCGCGGCCCTGCAGCCAACTGCCGC

Query 420           CGTTCCGCACTGCGCGGGCTCCCCGCTGCTGACCGCACTTACTGCTTCGACGGGTTTTCT
                    ||||| ||  |||| || |||||| |||| |||||||| ||||| || || || ||||| 
Sbjct 419           CGTTCTGCGTTGCGTGGTCTCCCCCCTGCCGACCGCACCTACTGTTTTGATGGATTTTCC

Query 480           GGCTGTA--ACTTTCCCGCCGAGACTGGCGTCGCCCTCTATTCTCTCCATGATA-TGTCA
                     ||||| -- +|| +|||| ||||| ||||| ||||| || ||||| || ||+ -| |  
Sbjct 479           CGCTGTGCTT-TTG-CCGCAGAGACCGGCGTAGCCCTTTACTCTCTGCACGA-CCTCTGG

Query 537           CCATCTGATGTCGCCGAGGCTATGTTCCGCCATGGTATGACGCGGCTTTACGCTGCCCTC
                    ||| | |||||||| |||||||||  ||||||||| ||||| || || |||||||| |||
Sbjct 536           CCAGCCGATGTCGCGGAGGCTATGGCCCGCCATGGGATGACACGTCTATACGCTGCACTC

Query 597           CACCTCCCGCCTGAGGTCCTGTTGCCCCCTGGCACATACCGCACCGCGTCGTACTTGCTG
                    || ||||| |||||||| ||||| || ||||| || ||||  ||  | |||||  | |||
Sbjct 596           CATCTCCCTCCTGAGGTGCTGTTACCACCTGGTACCTACCATACAACCTCGTATCTCCTG

Query 657           ATCCATGACGGC-AGGC-GCGT-TGTGGTGACGTATGAGGGTGACACTAGTGCTGGTTAT
                    || || ||||||-|   -||+|-|+|+||||| ||||||||||| |||||||| || || 
Sbjct 656           ATTCACGACGGCAACCGTGC-TGT-T-GTGACCTATGAGGGTGATACTAGTGCAGGCTAC

Query 714           AACCACGATGTTTCCAACC-T-GCGCTCCTGGATTAGAACCA-C-TAAG-GTTACCGGAG
                    ||||| || || ||||  |-|-| || ++|||||| | || |-|- || -|||   +++|
Sbjct 713           AACCATGACGTCTCCATACTTCGTGCG--TGGATTCGTACGACCAAAATAGTTGGT---G

Query 769           ACCATCCTCTCGTCATTGAGCGGGTTAGGGCCATTGGCTGCCACTTTGTCCT-CTTACTC
                    |||||||  | || || ||||| ||  |||| || || || || ||||| ||-|| +|||
Sbjct 768           ACCATCCGTTGGTTATAGAGCGTGTGCGGGCTATCGGATGTCATTTTGTGCTGCTG-CTC

Query 828           ACGGCAGCCCCGGAGCCATCACCTACGCCCTATGTTCCTTACCCCCGGTCTACCGAGGTC
                    || || ||||| ||||| || |||| ||| ||||| ||||||||||| || || ||||| 
Sbjct 827           ACCGCGGCCCCCGAGCCGTCGCCTATGCCTTATGTCCCTTACCCCCGTTCGACAGAGGTG

Query 888           TATGTCCGATCG-TCTTCGGCCCGGGTGGTACCCCCTCCCTATTTCCAACCCTCATGCTC
                    ||||| || || -| || ||||| || ||| |||| ||||| |||||  |   |+|||||
Sbjct 887           TATGTTCGGTCTATATTTGGCCCTGGCGGTTCCCCGTCCCTGTTTCCGTCAGCC-TGCTC

Query 946           CACTAAGTCGACCCTTCCATGCTGTCCCTGCCCATATCTGGGACCGTCTCATGTTGTTCG
                    ||| || || |+| || || |||||||| |  |||||||||||||| |||||| | || |
Sbjct 946           CACAAAATCTA-CTTTTCACGCTGTCCCAGTTCATATCTGGGACCGGCTCATGCTTTTTG

Query 1006          GGGCCACCCTAGATGACCAAGCCTTTTGCTGCTCCCGCCTAATGACTTACCTCCGTGGCA
                    | ||||| || || ||||| || ||||||||||| || || ||||| |||||||||||||
Sbjct 1005          GTGCCACTCTGGACGACCAGGCGTTTTGCTGCTCACGGCTTATGACATACCTCCGTGGCA

Query 1066          TTAGCTACAAGGTTACTGTGGGCACCCTTGTTGCCAATGAAGGCTGGAACGCCTCTGAGG
                    |||| |||||||| || || ||  | |||||||| ||||| || ||||| |||||||| |
Sbjct 1065          TTAGTTACAAGGTCACCGTTGGAGCGCTTGTTGCTAATGAGGGGTGGAATGCCTCTGAAG

Query 1126          TCGCTCTTACAGCTGTCATCACTGCCGCCTACCTT-ACCATCTGCCACCAGCGGTACCTC
                      || || || || || || || || ||||| +||-||||||||||||||||| ||||||
Sbjct 1125          ATGCCCTCACCGCAGTAATTACCGCAGCCTAT-TTGACCATCTGCCACCAGCGCTACCTC

Query 1185          CGCACTCAGGCTATATCTAAGGGGATGCGCCGTCTGGAGCGGGAGCATGCTCAGAAGTTT
                    || || ||||| ||||| ||||| ||||||||  |||||   ||||| || ||||| |||
Sbjct 1184          CGTACCCAGGCGATATCCAAGGGCATGCGCCGGTTGGAGGTTGAGCACGCCCAGAAATTT

Query 1245          ATAACACGCCTCTACAGTTGGCTCTTTGAGAAGTCCGGCCGTGATTATATCCCCGGCCGT
                    || ||| | |||||||| ||| | ||||||||||| || |||||||| ||||||||||| 
Sbjct 1244          ATTACAAGACTCTACAGCTGGTTATTTGAGAAGTCTGGTCGTGATTACATCCCCGGCCGC

Query 1305          CAGTTGGAGTTCTACGCTCAGTGTAGGCGCTGGCTCTCGGCCGGCTTTCATCTTGACCCA
                    ||  |  |||| || || |||||  |||| ||||| || || ||||||||||| ||||| 
Sbjct 1304          CAACTCCAGTTTTATGCCCAGTGCCGGCGGTGGCTATCCGCGGGCTTTCATCTAGACCCC

Query 1365          CGGGTGTTGGTTTTTGATGAGTCGGCCCCCTGCCACTGTAGGAC-TGCGATTCGTAAGGC
                     | ||| | ||||||||||||||||  ||||||| |||||||||-| |     |+|||| 
Sbjct 1364          AGAGTGCTTGTTTTTGATGAGTCGGTGCCCTGCCGCTGTAGGACTTTCTTAAAG-AAGGT

Query 1424          GGT--CTCAAAGTTTTGCTGTTTTATGAAGT-GGCTGGGCCAGGAGTGCACCTGTTTCCT
                     | -- |+|||+|| ||||| || |||  ||-|   |||+|||||||||||||| ||+||
Sbjct 1423          TGCGGGT-AAA-TTCTGCTGCTTCATGCGGTGGTTAGGG-CAGGAGTGCACCTGCTT-CT

Query 1481          AC-AACCTGCAGAAGGC--GCCGTCGGCGACCAGGGCCATGACAACGAGGCCTATGAGGG
                      -| || || || || --|+ +|||| || || |||||||| || |||||||| |||||
Sbjct 1479          TGGAGCCAGCTGAGGGTTTG-A-TCGGTGATCATGGCCATGATAATGAGGCCTACGAGGG

Query 1538          GTCTGATGTCGACCCCGCTGA------ATCCG---C--TAT-T-AGTGACATATCTGGGT
                     || || |||||||  || ||------|++| ---|--  |-|-|| ||| |||   +||
Sbjct 1537          CTCCGAGGTCGACCAAGCCGAGCCTGCA--CATCTCGACGTGTCAGGGACCTATGCA-GT

Query 1585          CCTACGTCGTCC--CTGGCAACTGCCCTCCA-ACC-GCTTTAC-CAAGCCCTTGACCTCC
                    ||+| |    ||--|| |+|  ++||||| |-|+ -||+++||-|+|+ +|+++|++|+|
Sbjct 1594          CC-ATGGGCGCCAGCTTG-AGA--CCCTCTATA-GGGC---ACTC-A-A-C---A--T-C

Query 1639          CCGCT-GAGATTGTGGCTCGTGCAGGCCGGCTGACCGCCACAGTAAAGGTC-TCCCAGGT
                    |||| -|| ||||  ||||| || | |||  | || ||||| ||  || | -|  | || 
Sbjct 1637          CCGCAAGATATTGCTGCTCGAGCGGCCCGATTAACAGCCACCGTTGAGCTTGTTGCTGGC

Query 1696          -C-GACGGGCGGA-T-CGATTGTGAGACCCTTCTCGGTAATAAAACCTTCCGCACGTCGT
                    -|-||  | |+  - - |++  +| +||  | ||||| ||||| | |||||| ||| || 
Sbjct 1697          CCAGATCGCC-TGGAGTG--CC-GC-ACTGTGCTCGGGAATAAGATCTTCCGGACGACGG

Query 1753          TTGTTGACGG-GGCGGTTTTAGAGACTAATGGCCCAGAGCGCCACAA-TCTCTCTTTTGA
                    |   ||| ||-| |    ||+||| | || ||||| ||||       -|+| || |||||
Sbjct 1752          TGACTGATGGCGCCCACCTT-GAGGCCAACGGCCCTGAGCAATGTGTTT-TGTCGTTTGA

Query 1811          TGCCAGTCAGAGCA--CTATGGCCG-CCGGCCCTTTCAGTCTCACCTATGCCGCCT---C
                    ||||+  | |+ ||--||||||  |-| || |   |+|| ||||| |||| +|| |---|
Sbjct 1810          TGCC-TCCCG-CCAGTCTATGGGGGCCGGGTCACAT-AGCCTCACTTATGA-GCTTACGC

Query 1865          TGCTGCTGGGCTGGAGG-TGCGCTATG-TCGC--T---GCCGGGCTTGACCACCGGGCGG
                    ++||||||| ||| |||-|  | | | -||+ --|--- + || |+||++||+| | | +
Sbjct 1865          --CTGCTGGCCTGCAGGTTAAGATTTCATC-TAATGGCT-TGGAC-TG--CA-CTGCCA-

Query 1918          T-TT-TTGCCC--C-CGGCG-TTTCACCCCGGTCAGCCCC-TGGCGAGGTCACCGCCTTT
                    |-||-   || --|-  || - +|++  +|++ |||| ||- ||+|||||  | ||||||
Sbjct 1917          TATTCCCCCCTGGCGGCGCCCC-T--AG-C--GCAGCGCCGGGG-GAGGTGGCGGCCTTT

Query 1971          TGTTCTGCC-CTATACAGGTTTAATC-G-----CGAG-GC-CCAGCGCCTTTCGCTCACC
                    || || |+|-|| ||||||| |||+|-|-----| + - |- ||    ||| ++|+|  |
Sbjct 1970          TGCTCCG-CTCTTTACAGGTATAA-CAGATTTACC-CAACGGCATTCGCTTA--C-CGGC

Query 2022          GGTAATTTTTGGTTCCATCCTGAGGGGCTCCTTGGCCCCTTTGCCCCGTTT-TCCCCCGG
                    ||| +++| ||||| ||||| |||||||| |+||| |  ||| || | |||-||||| ||
Sbjct 2024          GGTC---TGTGGTTACATCCCGAGGGGCTGC-TGGGCATTTTCCCTCCTTTCTCCCCTGG

Query 2081          GCATGTTTGGGAGTCGGCTAATCCATTCTGTGGAGAGAG--CACACTTTACACCCGCACT
                    |||| | |||||||| ||||| || || || || ||| |--|+|+|| ||||| || || 
Sbjct 2080          GCATATCTGGGAGTCTGCTAACCCCTTTTGCGGGGAGGGTAC-C-CTGTACACTCGTACC

Query 2139          TGGT-CGGAGGT---TGA-TTGC-TG-TTTCTA--GT-C-----CAGCCCAGCCC-GACT
                    ||||-|  |   ---|+ -|   -||-||||| -- |-|-----| |+||  |||-|+++
Sbjct 2138          TGGTCCACATCCGGCT-TTTCTAGTGATTTCTCCCCTCCTGAGGCGG-CCGCCCCTG---

Query 2182          TAGGTT-TTATAT--CT-GA--G-CCTTCTATA----CCTAGT-AGGG-----CC-GCCA
                     |    -|  |  --| -||--|-||  |   |---- | |||-|| |-----  -|   
Sbjct 2193          CACCGGCTGCTGCCCCAGGATCGCCCCCCCCCACCCCACCAGTCAGTGATATTTGGGGTG

Query 2224          C-ACTTACCCCGGCG-GCCCCTCTACCCCCC-CCTGCACCGGATCCTTCCCCT-ACTCCC
                     -||+++| ||| | -         |||   -    ++ ||  |+||| ++| - |+|||
Sbjct 2252          TTAC---CACCGCCCTCAGAAAAGTCCCAGGTGGGT--GCGCCT-CTTG--CGCCC-CCC

Query 2280          TCTGCTCCG-GCGC-GTGGTGA--GCCGGCTCCTGGCGCTAC----CG-CCCG-GGCCCC
                     | +||+||-||+|-|| + ||--|||  ++ ++ +|+||| ----| - || -  ||  
Sbjct 2303          GCC-CT-CGAGC-CTGTT-GGACCGCCCA--G--C-C-CTATTAAACTTGCCTCCCCCGT

Query 2330          GGCCATAACCCACCAGGC---G--GCCCGGCAT-CGCCGCCTGC-TCTTTAC-C-TACCC
                    +|+| ||| |||||+| |---|--||||  |  -  |||||  |-|||||||-|-|||||
Sbjct 2352          -G-CGTAAGCCACC-GACATTGCCGCCCTCCCGCACCCGCCGTCTTCTTTACACTTACCC

Query 2381          GGATGGC-TCTAA-G-GTATTCGCCGGCTCGCTGTTTGAGTCGACA-TGT-ACCTGGCTC
                     || || - |+||-|-|||| || +| +||  ||||||||||  +|-|| -|+|||||| 
Sbjct 2410          TGACGGTGCC-AAGGTGTATGCGG-GA-TCATTGTTTGAGTCAG-ATTGCGA-CTGGCTG

Query 2436          GTTAACGCGTCTAATGTTGA-CCACCGCCCTGGCGGTGGGCTCTGTCATGCATTTTACCA
                    || || || ||||| +  | -|||||||||||| ||||| ||||||||||| |||||||+
Sbjct 2465          GTGAATGCCTCTAAC-CCGGGCCACCGCCCTGGGGGTGGCCTCTGTCATGCCTTTTACC-

Query 2495          AAGGTACCCCGCATCCTTTGAT-GCTGCCTC-TTTTGTGATGCGCGACGGCGCG-GCCGC
                    || |    ||  |  | || +|- |   || - ||| | ||||| || || +| -|| ||
Sbjct 2523          AACGCTTTCCTGAGGCGTTC-TACCCAACTGAATTTATTATGCGTGAGGGT-CTCGCTGC

Query 2552          CTATACATTAAC----CCCCCGGCCAATA--ATTCACGCCGTCGCTCCTGATTATA-GGT
                     |||||+++++|----||||  ||| +||--|| || || || || || || ||||-|||
Sbjct 2581          ATATAC-----CTTGACCCCGCGCCC-TATTATCCATGCAGTGGCCCCCGACTATAGGGT

Query 2605          TGGAACATAACCCAAAGATGCTTGAGGCTGCCTACCGGGAGACTTGCTCCCGCCTCGGTA
                    |+||||| || ||||||| ||||||||| || |||||||| || |||||||| | |||||
Sbjct 2635          T-GAACAGAATCCAAAGAGGCTTGAGGCAGCGTACCGGGAAACCTGCTCCCGTCGCGGTA

Query 2665          CCGCTGCATACCCACTCCTCGGGACCGGCATATACCAGGTGCCGATCGGTCCCAGTTTTG
                    ||||||| |||||||| || ||  | || ||||||||||| ||  | |||| ||||||||
Sbjct 2694          CCGCTGCCTACCCACTTCTTGGCTCGGGTATATACCAGGTCCCTGTTGGTCTCAGTTTTG

Query 2725          ACGCCTGGGAGCGGAATCACCGCCCCGGGGATGAGTTGTACCTTCCTGAGCTTGCTGCCA
                    | ||||||||||| ||||| ||||| ||||||||| | |||||  |||| |  |||||  
Sbjct 2754          ATGCCTGGGAGCGTAATCATCGCCCTGGGGATGAGCTTTACCTGACTGAACCCGCTGCAG

Query 2785          GATGGTTCGAGGCCAAT-AGGCCGAC-CTGCCCAACTCTCACTATAACTGAGGAT--GTT
                      ||||| || || || -|+|||| |-| |+||| | || || ||||| || |||--|  
Sbjct 2814          CCTGGTTTGAAGCTAACAA-GCCGGCGCAG-CCAGCACTTACGATAACAGAAGATACGGC

Query 2841          GCACGGACAGCAAATCT-GG-CTATCGAACT-TGACTCAGCCACAGACGTCGGCCGGGCC
                    +|+|| || || || ||-| -|||  || | -||+||++|| || || || ||||| |||
Sbjct 2871          -C-CGCACGGCCAACCTAGCACTAGAGATCGATG-CT--GCTACGGAGGTTGGCCGTGCC

Query 2898          TGTGCCGGCTGT-CGAGTCA-CCCCCGGCGTTGTGCAGTACCAGTTTACC-G----C--C
                    || || ||||| -| | |+|- ++|| | | ++|+|+||||  +| |++|-|----|  |
Sbjct 2927          TGCGCTGGCTGCACTATT-AGT--CCTGGGA--T-C-GTACAC-TAT--CAGTTCACTGC

Query 2948          AGGTGTGCCTGGATCCGGCAAGTCCCGCTCTATTACC-CAAGGCCGACGTGGACGTTGTC
                     || || || || || ||||| ||  | || |+||| -|+|||  || || || ||||| 
Sbjct 2977          CGGGGTTCCGGGCTCAGGCAAATCAAGATCCA-TACAGC-AGGGGGATGTTGATGTTGTG

Query 3006          GTGGTCCCGACCC-GTGAGTTGCGTAAT-GCCTGGCGCCGCCGCGGCTTCGCTG-CTTT-
                    || ||||| |+||-| ||| | || |||-| +||||| ||||| ||||| || |-||||-
Sbjct 3035          GTTGTCCCCA-CCAGGGAGCTTCGCAATAGT-TGGCGTCGCCGGGGCTTTGCGGCCTTTA

Query 3062          CACCCCGCACACTGCCGCCAGAGTCACC-CAGGGGCGCCGGGTTGTCATTGATGAGGCCC
                    ||+|||+||||| || ||| | ||||| - |+|| ||||| ||||| ||||| |||||||
Sbjct 3093          CA-CCC-CACACGGCGGCCCGTGTCACTATA-GGCCGCCGTGTTGTGATTGACGAGGCCC

Query 3121          CGTCCCTTCCCCCTCACTTGCTGCTGCTCCACATGCAGCGGGCCGCCACCGTCCACCTTC
                    | ||||| || || ||| |||||||| | ||||||||||||||| |  | ||||| || |
Sbjct 3150          CATCCCTCCCACCGCACCTGCTGCTGTTACACATGCAGCGGGCCTCTTCAGTCCATCTCC

Query 3181          TTGGTGACCCGAATCAGATCCCAGCCATCGACTTTGAGCACGCCGGGCTCGTTCCCGCCA
                    | |||||||| || |||||||| ||||| || ||||||||||| || || || ||||| |
Sbjct 3210          TCGGTGACCCAAACCAGATCCCCGCCATTGATTTTGAGCACGCTGGTCTGGTCCCCGCAA

Query 3241          TCAGGCCCGAT-TTGGC-CCCCACCTCCTGGTGGCATGTGACCCATCGCTGCCCTGCGGA
                    || | || || -||+||-|| +||  ||||||||||||| || || |||||||| || ||
Sbjct 3270          TCCGCCCTGAGCTT-GCACCA-ACGACCTGGTGGCATGTAACACACCGCTGCCCAGCTGA

Query 3299          TGTATGTGAGCTGATCCGTGGCGCATACCCTATGATTCAGACCACTAGTCGGGTCCTCCG
                    ||||||||| || || || || || |||||||  || |||||||| || ||||| || ||
Sbjct 3328          TGTATGTGAACTTATACGCGGGGCCTACCCTAAAATCCAGACCACGAGCCGGGTGCTACG

Query 3359          GTCGTTGTTCTGGGGTGAGCCTGCTGTTGGGCAGAAACTAGTGTTCACCCAGGCAGCTAA
                    |||  ||||||||  ||| || ||| | || ||||| ||||| ||||| ||||| |||||
Sbjct 3388          GTCTCTGTTCTGGAATGAACCGGCTATCGGCCAGAAGCTAGTCTTCACGCAGGCCGCTAA

Query 3419          GGCCGCCAACCCCGGTTCAGTGACGGTCCATGAGGCACAGGGCGCTACCTACACAGAGAC
                     || |||||||| ||| || | || ||||| || || ||||||||||| | |||||||||
Sbjct 3448          AGCTGCCAACCCTGGTGCAATTACAGTCCACGAAGCCCAGGGCGCTACTTTCACAGAGAC

Query 3479          TACCATTATTGCCACGGCAGATGCTCGAGGCCTCATTCAGTCGTCCCGAGCTCATGCCAT
                     || ||||| || ||||| |||||  | || ||||| ||||| |||||||||||||| ||
Sbjct 3508          CACAATTATAGCTACGGCTGATGCCAGGGGTCTCATCCAGTCATCCCGAGCTCATGCTAT

Query 3539          TGTTGCCTTGACGCGCCACACTGAGAAGTGCGTCA-TCATTGACGCACCAGGCCTGCTT-
                     |||||  | || |||||||| |||| |||||| |-|   +|| || || || +|  ||-
Sbjct 3568          AGTTGCACTCACCCGCCACACAGAGAGGTGCGTTATTTTA-GATGCCCCTGGT-TTGTTA

Query 3597          CGCGAGGTGGGCATCTCCGATGCAATCGTTAATAACTTTTTCCTTGCTGGTGGCGAAATT
                    || ||||| ||||| || ||||  |||||||| ||||| ||||| |||||||| ||  | 
Sbjct 3626          CGTGAGGTCGGCATATCTGATGTGATCGTTAACAACTTCTTCCTCGCTGGTGGGGAGGTG

Query 3657          GGCCACCAGCGCCCATCTGTTATCCCTCGCGGCAATCCTGACGCCAATGTTGACACCTTG
                    ||||| || ||||| ||||| || || || ||||| ||||||   ||  |||| ||||| 
Sbjct 3686          GGCCATCACCGCCCCTCTGTGATACCCCGTGGCAACCCTGACCAGAACCTTGAGACCTTA

Query 3717          GCTGCCTTCCCGCCGTCTTGCCAGATTAGCGCCTTCCATCAGTTGGCTGAGGAGCTTGGC
                       ||||||||||||||||| ||||| || || | ||||||| ||||||||||| | |||
Sbjct 3746          CAGGCCTTCCCGCCGTCTTGTCAGATCAGTGCTTACCATCAGCTGGCTGAGGAGTTAGGC

Query 3777          CACAGACCTGCCCCTGTCGCGGCTGTTCTACCGCCCTGCCCTGAGCTTGAACAGGGCCTT
                    ||| | || || ||||| || || || || || ||||| || ||||| || |||||||| 
Sbjct 3806          CACCGCCCGGCTCCTGTTGCCGCCGTCCTGCCCCCCTGTCCCGAGCTCGAGCAGGGCCTG

Query 3837          CTCTACCTGCCCCAAGAACTCA-CCACCTGTGATAGTGTCGTA-ACATTTGAATTAACAG
                     | ||| |||| || || || |-   + | |||||||||  | -  +|||||  | || |
Sbjct 3866          TTGTACATGCCGCAGGAGCTTACAGT-GTCTGATAGTGTGCTGGTT-TTTGAGCTCACTG

Query 3895          ATATTGTGCACTGTCGTATGGCCGCCCCGAGCCAGCGCAAGGCCGTGCTGTCCACGCTTG
                    |||| || ||||| |||||||| || || || ||||| |||||||| || || || ||||
Sbjct 3924          ATATAGTCCACTGCCGTATGGCTGCTCCAAGTCAGCGGAAGGCCGTCCTCTCAACACTTG

Query 3955          TGGGCCA-TTACGGCCGCC--GCACAAAGCTCTACAATGCCTCC-CACTCTGATGTTCGC
                    |||| +|- || |||||  -- | +|||+|| ||  |+| |  |-|| || ||||| || 
Sbjct 3984          TGGGG-AGGTATGGCCGTAAGACG-AAA-CTGTATGA-GGCAGCTCATTCAGATGTCCGT

Query 4011          GACTCTCTCGCCC-GTTTTATCCCGGCCAT-T-GGCCAC-GTACAGGTTACAACCTGTGA
                    || || || ||  -||| +|||||  +|+|-|-|| |+|-|| |||| ||| || || ||
Sbjct 4040          GAGTCCCTAGCTAGGTTC-ATCCCCA-C-TATCGGAC-CTGTCCAGGCTACCACGTGCGA

Query 4067          ATTGTACGAGCTAGTGGAGGCCATGGTCGAGAAGGGCCAGGACGGCTCCGCCGTCCTTGA
                     || ||||| || || || |||||||| || ||||||||||||||||| |||||||| ||
Sbjct 4096          GTTATACGAACTGGTTGAAGCCATGGTGGAAAAGGGCCAGGACGGCTCTGCCGTCCTGGA

Query 4127          GCTCGACCTTTGTAACCGCGACGTGTC-CAGGATCAC-CTTCTTCCAGAAAGATTGTAAT
                    ||| || || || || ||||| || ||-|+| || ||- ||+||||||||||| ||||||
Sbjct 4156          GCTTGATCTATGCAATCGCGATGTTTCGC-GTATAACTTTT-TTCCAGAAAGACTGTAAT

Query 4185          AAATTCACCACGGGGGAGACCATCGCCCATGGTAAAGTGGGCCAGGGCATTTCGGCCTGG
                    || || || || || ||||||||||||||||| || || ||||| || || |||||||||
Sbjct 4214          AAGTTTACGACTGGTGAGACCATCGCCCATGGCAAGGTTGGCCAAGGTATATCGGCCTGG

Query 4245          AGTAAGACCTTCTGTGCCCTTTTCGGCCCCTGGTTCCGTGCTATTG-AGAAG-GCTATCC
                    |||||||||||||||||| | || ||||| ||||||||||| ||||-| |||-| |||  
Sbjct 4274          AGTAAGACCTTCTGTGCCTTGTTTGGCCCGTGGTTCCGTGCCATTGAAAAAGAGATATTG

Query 4303          TGGCC--CTG-CTCCCTCAGGGTGTGTTTTATGGGGATGCCTT-TGATGACACCGTCTTC
                    +| ||--|| -| +|||+| ++  | || || || || |+|||-||| ||  | || || 
Sbjct 4333          -GCCCTGCTCCCG-CCT-AA--CATTTTCTACGGCGACG-CTTATGAGGAGTCGGTGTTT

Query 4359          TCGGCGGCTGTGGCC-GCAGCAAGGGCATCCATGGTGTTTGAGAATGACTTTTCTGAGTT
                     | ||||| ||| ||-| +||| || | | |||||| || ||||||||||||||||| ||
Sbjct 4388          GCCGCGGCCGTGTCCGGG-GCAGGGTCTTGCATGGTATTCGAGAATGACTTTTCTGAATT

Query 4418          TGATTCCACCCAGAATAATTTTTCCTTGGGCCTAG-AGT-GTGCTATTATGGTGGAGTGT
                    |||    || ||||| ||||| ||| | ||||| |-|  -||| ++|||||| |||||| 
Sbjct 4447          TGACAGTACTCAGAACAATTTCTCCCTTGGCCTTGAATGCGTGG--TTATGGAGGAGTGC

Query 4476          GGGATGCCGCAGTGGCTCATCCGCTTGTACCACCTTATA-AGGTCTGCGTGGATTCTGCA
                    || ||||| || ||||| ||  | ||||| |||||  +   |||| || |||||||||||
Sbjct 4505          GGTATGCCTCAATGGCTGATTAGGTTGTATCACCTGG-TTCGGTCAGCCTGGATTCTGCA

Query 4535          GGCCCCGAAGGAGTCCCTGCGAGGGTTTTGGAAGAAACACTCCGGTGAGCCCGGCACCCT
                    ||| ||||||||||| ||   ||| ||||||||||| || || |||||||| ||||||||
Sbjct 4564          GGCGCCGAAGGAGTCTCTTAAAGGTTTTTGGAAGAAGCATTCTGGTGAGCCTGGCACCCT

Query 4595          TCTATGGAATACAGTCTGGAACATGGCCGTTAT--CACCCACTGTTATGATTTCCGCGAT
                    ||| ||||| || || ||||| |||||  | ||--||++|| || ||||| || ||||||
Sbjct 4624          TCTTTGGAACACCGTTTGGAATATGGCGATCATAGCA--CATTGCTATGAGTTTCGCGAT

Query 4653          CTGCAGGTGGCCGCCTTTAAAGGTGATGATTCGATAGTGCTTTGCAGTGAGTACCGTCAG
                    || | ||| ||||||||||| |||||||||||| | || || || |  || ||||| |||
Sbjct 4682          CTCCGGGTTGCCGCCTTTAAGGGTGATGATTCGGTGGTCCTCTGTACCGACTACCGACAG

Query 4713          AG-CC-CA-GGGGCT-GCTGTCCTGATTGCTGGCTGTGGCCTAAAGTTGAAGGTGGATTT
                    ||-| - |-| ||| - |++|  ++||||| |||||||| || ||||||||||| |||| 
Sbjct 4742          AGTCGTAATGCGGCAACC--TTA--ATTGCAGGCTGTGGGCTTAAGTTGAAGGTTGATTA

Query 4769          CCGTCCGATTGGTTTGTATGCAGGTGTTGTGGTGGCCCCCGGCCTTGGCG-CGCTTCCTG
                    |||||| |||||  ||||||| ||||| ||||||||||||||+||||| |-|||| ||||
Sbjct 4798          CCGTCCTATTGGGCTGTATGCCGGTGTGGTGGTGGCCCCCGG-CTTGGGGACGCTGCCTG

Query 4828          ACGTCGTGCGCTTCGCCGGCCGGC-TTACTGAGAAGAATTGGGGCCCTGGCCCCGAGCGG
                    | || ||||| || || || ||||- |+|||| ||||| |||||||| ||||| ||||| 
Sbjct 4857          ATGTAGTGCGATTTGCTGGTCGGCTGT-CTGAAAAGAACTGGGGCCCCGGCCCAGAGCGT

Query 4887          GCGAAGCAGCTCCGCCTCGCTG-TGAGTGATTTTCTCCGCAAGC-TCACGAATGTAGCTC
                    ||  ||||||| || || || |-  +|||||||||||||  +| -| |||||||| || |
Sbjct 4916          GCTGAGCAGCTGCGTCTTGCCGTCT-GTGATTTTCTCCGAG-GGTTAACGAATGTTGCGC

Query 4945          AGATGTGTGTGGATGTTGTCTCTCGTGTTTATGGGGT-TTCCCCTGGACTCGTTCATAAC
                    || | ||||| |||||||| || |||||||| || ||-   +||||| || || ||||||
Sbjct 4974          AGGTCTGTGTTGATGTTGTGTCCCGTGTTTACGGAGTCAGT-CCTGGGCTGGTACATAAC

Query 5004          CTGATTGGCATGCTACAGGCTGTTGCTGACGGCAAGGCTCATTTCACTGAGTCAGTGAAG
                    || ||||||||||| ||  |  ||||||| |||||||| ||||| || ||| |  | || 
Sbjct 5033          CTTATTGGCATGCTGCAAACCATTGCTGATGGCAAGGCCCATTTTACAGAGACTATAAAA

Query 5064          CCAGTGCTCGACCTGACAAATTCAATCCTGTGGTCGGGTGGAATGAATAACATGTCTTCT
                    || ||||| ||||| ||||| || ||| | +   |||||||||||||||||||||||  |
Sbjct 5093          CCTGTGCTTGACCTCACAAACTCCATCATA-CAACGGGTGGAATGAATAACATGTCTCGT

Query 5123          GCTGCGCCCATGGGTTC-GCGACCATGC--GCCCTCGGCCTATTTTGCTGTTGCTCCTCA
                    ||  |||||||||| ||- |   |   |--|  ||   +|| | ||||||||+|| |+ +
Sbjct 5152          GCATCGCCCATGGGATCACCATGCGCCCTAGGGCTGTT-CTCTGTTGCTGTT-CTTC-G-

Query 5180          TG-TTTCTGCCTATGCTGCCCGCGCCACCGCCCGGTCAGCCGTCTGGCCGCCGCCGTGGG
                    ||-|||+||||||||||||||||||||||| |||| ||||||||||||||||| ||||||
Sbjct 5206          TGCTTT-TGCCTATGCTGCCCGCGCCACCGGCCGGCCAGCCGTCTGGCCGCCGTCGTGGG

Query 5239          CGGCGCAGCGGCGGTTCCGGCGGTGGTTTCTGGGGTGACCGGGCTGATTCTCAGCCCTTC
                    ||||||||||||||| ||||| ||||||||||||||||| ||| ||||||||||||||||
Sbjct 5265          CGGCGCAGCGGCGGTGCCGGCAGTGGTTTCTGGGGTGACAGGGTTGATTCTCAGCCCTTC

Query 5299          GCAATCCCCTATATTCATCCAACCAACCCCTTCGCCCCCGATGTCACCGCTGCGGCCGGG
                    ||  |||||||||||||||||||||||||||||||| ||||||||    |     |||||
Sbjct 5325          GCCCTCCCCTATATTCATCCAACCAACCCCTTCGCCGCCGATGTCGTTTCACAATCCGGG

Query 5359          GCTGGACCTCGTGTTCGCCAACCCGCCCGACCACTCGGCTCCGCTTGGCGTGACCAGGCC
                    ||||||   ||   ||| || ||  |||| || || ||||||||||||||||||||| ||
Sbjct 5385          GCTGGAGTCCGCCCTCGGCAGCCGCCCCGCCCCCTTGGCTCCGCTTGGCGTGACCAGTCC

Query 5419          CAGCGCCCCGCCGCTGCCTCACGTCGTAGACCTACCACAGCTGGGGCCGCGCCGCTAACC
                    ||||||||| |||||||| | |||||| || || || |||| ||||| |||||||| || 
Sbjct 5445          CAGCGCCCCCCCGCTGCCCCCCGTCGTCGATCTGCCCCAGCCGGGGCTGCGCCGCTGACT

Query 5479          GCGGTCGCTCCGGCCCATG--ACACCCCGCCAGTGCCTGATGTTGACTCCCGCGGCGCCA
                    ||  |  | || || | ||--||| |||+|| || |||||||||||||| || || || |
Sbjct 5505          GCTATATCACCAGCTCCTGATACAGCCC-CCTGTACCTGATGTTGACTCTCGTGGTGCTA

Query 5537          TCCTGCGCCGGCAGTATAACCTATCAACATCTCCCCTTACCTCTTCCGTGGCCACCGGTA
                    | |||||||||||||| ||||| || || || || ||||| || || || ||| | ||||
Sbjct 5563          TTCTGCGCCGGCAGTACAACCTGTCCACGTCCCCGCTTACGTCATCTGTCGCCTCGGGTA

Query 5597          CAAACTTGGTTCTTTACGCCGCTCC-TCTTAGCCCGCTTCTACCCCTCCAGGACGGCACC
                    | || |||||||| || || || ||-|+| | ||| ||| ||||||| ||||||||||||
Sbjct 5623          CCAATTTGGTTCTCTATGCTGCCCCAT-TGAACCCACTTTTACCCCTTCAGGACGGCACC

Query 5656          AATACTCATATAATGGCTACAGAAGCTTCTAATTATGCCCAGTACCGGGTTGTTCGTGCT
                    || || ||||| |||||||| || || |||||||| |||||||||||||| | ||| || 
Sbjct 5682          AACACCCATATCATGGCTACTGAGGCATCTAATTACGCCCAGTACCGGGTGGCTCGAGCC

Query 5716          ACAATTCGCTACCGCCCGCTGGTCCCCAACGCTGTTGGTGGCTACGCCATCTCCATCTCG
                    ||||| || |||||||||||||| || || |||||||||||||| || ||||| || || 
Sbjct 5742          ACAATCCGTTACCGCCCGCTGGTGCCAAATGCTGTTGGTGGCTATGCTATCTCTATTTCT

Query 5776          TTCTGGCCACAGACCACCACCACCCCGACGTCCGTTGACATGAATTCAATAACCTCGACT
                    || ||||| ||||| ||||| ||||| || || ||||| |||||||| || || || |||
Sbjct 5802          TTTTGGCCCCAGACAACCACTACCCCTACTTCTGTTGATATGAATTCTATTACTTCTACT

Query 5836          GATGTTCGTATTTTAGTCCAGCCCGGCATAGCCTCCGAGCAT-GTTATCCCAAGTGAGCG
                    |||||| | ||||| |||||||| || || ||||| ||| +|-|||||||| ||||||||
Sbjct 5862          GATGTTAGGATTTTGGTCCAGCCTGGTATTGCCTCTGAGT-TGGTTATCCCCAGTGAGCG

Query 5895          CCTACACTATCGTAACCAAGGTTGGCGCTCTGTTGAGACCTCCGGGGTGGCGGAGGAGGA
                     || ||||||||||| ||||| |||||||||||||||||| | || || || ||||||||
Sbjct 5921          TCTTCACTATCGTAATCAAGGGTGGCGCTCTGTTGAGACCACGGGTGTCGCCGAGGAGGA

Query 5955          GGCCACCTCTGGTCTTGTTATGCTTTGCATACATGGCTC-ACTCGTAAACTCTTATACTA
                    ||| |||||||| || || |||||||| || ||||| ||- | +|| || || ||||| |
Sbjct 5981          GGCTACCTCTGGCCTGGTAATGCTTTGTATTCATGGTTCGCCA-GTCAATTCATATACAA

Query 6014          ATACACCTTATACCGGTGCCCTCGGGCTGTTGGACTTTGCCCT----CG-AACTTGA-GT
                    ||||||||||||| || || || |||||  | || |||||  |----|   | || |-| 
Sbjct 6040          ATACACCTTATACTGGGGCACTGGGGCTTCTTGATTTTGCATTGGAGCTTGAATTTAGGA

Query 6068          TCCGCAACCTCACCCCCGGTAATACCAACACGCGGGTCTCCCGTTACTCCAGCACTGCCC
                        ++ ++++|| || || || ||||| || || || ||||| ||  ||||||| ||||
Sbjct 6100          ATTT--G----ACACCTGGGAACACCAATACCCGTGTATCCCGATATACCAGCACAGCCC

Query 6128          GTCACCGCCTTCGTCGCGGTGCAGATGGGACTGCCGAGCTCACCACCACGGCTGCTACCC
                    ||||||| || || || ||||| |||||||| || ||||| ||||| ||||| || || |
Sbjct 6154          GTCACCGGCTGCGCCGTGGTGCCGATGGGACCGCTGAGCTTACCACTACGGCGGCCACAC

Query 6188          GCTTCATGAAGGACCTCTATTTTACTAGTACTAATGGTGTCGGTGAGATCGGCCGCGGGA
                    | || |||||||||||  |||| ||  |||| ||||| ||||||||| | ||||| || |
Sbjct 6214          GTTTTATGAAGGACCTGCATTTCACCGGTACGAATGGAGTCGGTGAGGTGGGCCGAGGTA

Query 6248          TAGCGCTTACCCTGTTTAACCTTGCTGACACCCTGCTTGGCGGTCTACCGACAGAATTGA
                    | || || || |||||||| ||||||||||| || || || ||| | |||||||||||||
Sbjct 6274          TTGCCCTGACACTGTTTAATCTTGCTGACACGCTTCTCGGTGGTTTGCCGACAGAATTGA

Query 6308          TTTCGTCGGCTGGTGGCCAGCTGTTCTACTCTCGCCCCGTCGTCTCAGCCAATGGCGAGC
                    ||||||||||||| |||||| |||||||||| ||||| ||||||||||||||||||||||
Sbjct 6334          TTTCGTCGGCTGGGGGCCAGTTGTTCTACTCCCGCCCTGTCGTCTCAGCCAATGGCGAGC

Query 6368          CGACTGTTAAGCTGTATACATCTGTAGAGAATGCTCAGCAGGATAAGGGTATTGCAATCC
                    ||||||| ||||| ||||||||||| |||||||| |||||||||||||||||  | ||||
Sbjct 6394          CGACTGTAAAGCTATATACATCTGTTGAGAATGCGCAGCAGGATAAGGGTATCACCATCC

Query 6428          CGCATGACATCGACCTCGGGGAATCTCGTGTAGTTATTCAGGATTATGATAACCAACATG
                    |||||||||| |||||||| || || ||||| ||||| |||||||||||||||||||| |
Sbjct 6454          CGCATGACATAGACCTCGGTGACTCCCGTGTGGTTATCCAGGATTATGATAACCAACACG

Query 6488          AGCAGGACCGACCGACACCTTCCCCAGCCCCATCGCGCCCCTTTTCTGTCCTCCGAGCTA
                    ||||||| || || || ||||| || ||||| || || || ||||| || || || || |
Sbjct 6514          AGCAGGATCGGCCTACTCCTTCACCTGCCCCCTCTCGTCCTTTTTCAGTTCTTCGTGCCA

Query 6548          ATGATGTGCTTTGGCTTTCTCTCACCGCTGCCGAGTATGACCAGTCCACTTACGGCTCTT
                    |||||||  | |||||||||||||| ||||| |||||||| ||| | || || || || |
Sbjct 6574          ATGATGTTTTGTGGCTTTCTCTCACTGCTGCTGAGTATGATCAGACTACGTATGGGTCAT

Query 6608          CGACCGGCCCAGTC--TATGTCTCTGACT-CTGTGACCTTGGTTAATGTAGCGACCGGCG
                    | |||  |||++| --|||||||| ||+|-| || || || |||||||| || || || |
Sbjct 6634          CCACCAACCC--TATGTATGTCTCGGA-TACAGTCACATTTGTTAATGTGGCCACTGGTG

Query 6665          CGCAGGCCGTTGCCCGGTCGCTCGACTGGACCAAGGTCACACTT-GATGGTCGCCCCCTT
                    | ||||| || ||||| || || || ||| |||| || || +||-|| || |||||||||
Sbjct 6691          CTCAGGCTGTCGCCCGTTCCCTTGATTGGTCCAAAGTTACT-TTGGACGGCCGCCCCCTT

Query 6724          TCCACCACCCAGCAGTATTCAAAGACCTTCTTTGTCCTGCCGCTCCGCGGTAAGCTCTCC
                     | || |  ||||||||||| ||||| |||| |||||| ||||||||||||||| | || 
Sbjct 6750          ACTACTATTCAGCAGTATTCTAAGACATTCTATGTCCTCCCGCTCCGCGGTAAGTTGTCT

Query 6784          TTTTGGGAGGCAGGTACTACTAAAGCCGGGTACCCTTATAATTATAACACCACTGCTAGT
                    || ||||| || || || || || || || ||||||||||||||| |||| || || |||
Sbjct 6810          TTCTGGGAAGCTGGCACGACCAAGGCTGGCTACCCTTATAATTATGACACAACCGCCAGT

Query 6844          GACCAACTGCTCGTTGAGAATGCCGCTGGGCATCGGGTTGCTATTTCCACTTACACCACT
                    || ||| | || |||||||| || || || || || |||||||| || ||||||||||||
Sbjct 6870          GATCAAATTCTAGTTGAGAACGCGGCCGGCCACCGTGTTGCTATCTCTACTTACACCACT

Query 6904          AGCCTGGGTGCTGGCCCCGTCTCTATTTCCGCGGTTGCTGTTTTAGCCCCCCACTCTGCG
                    ||||||||||| |||||   ||| ||||| ||||||| |||  ||||||| ||||| || 
Sbjct 6930          AGCCTGGGTGCCGGCCCTACCTCCATTTCTGCGGTTGGTGTGCTAGCCCCGCACTCAGCT

Query 6964          CTAG-CATTGCTTGAGGATACCATGGACTACCCTGCCCGCGCCCATACTTTCGATGACTT
                    || |-| ||+|||||||||||    || ||||| ||||||||||| ||||| ||||| ||
Sbjct 6990          CTCGCCGTT-CTTGAGGATACTGCCGATTACCCCGCCCGCGCCCACACTTTTGATGATTT

Query 7023          CTGCCCGGAGTGCCGCCCCCTTGGCCTCCAGGGCTGTGCTTTTCAGTCTACTGTCGCTGA
                    |||||| || || ||| |||||||  | ||||| ||||||||||||||||||||||||||
Sbjct 7049          CTGCCCTGAATGTCGCACCCTTGGATTACAGGGTTGTGCTTTTCAGTCTACTGTCGCTGA

Query 7083          GCTTCAGCGCCTTAAGATGAAGGTGGGTAAAACTCGGGAGT--TATAGTTTATTTGCT--
                    ||||||||||||||| |||||||| |||||||| |||||||--||+|+|| |||+  |--
Sbjct 7109          GCTTCAGCGCCTTAAAATGAAGGTAGGTAAAACCCGGGAGTCCTA-A-TTAATT-CTTCC

Query 7139          TGTGCCCCCCTTC---TTT-CTGTTG-CTTATTTCTCATTTCTGCGTTCCGCGCTCCCTG
                    |||+ ||||||||--- ||-|| |||-|||||||||  ||||||| || |||||||||||
Sbjct 7166          TGT-ACCCCCTTCGCAGTTGCTTTTGTCTTATTTCTTTTTTCTGCTTTTCGCGCTCCCTG

Query 7194          AAAAAA
                     |||||
Sbjct 7225          GAAAAA
