# Supplementary material for: Pairwise Heuristic Sequence Alignment Algorithm Based on Deep Reinforcement Learning
Source: IEEE Open J Eng Med Biol. 2021 Jan 29;2:36–43. doi: 10.1109/OJEMB.2021.3055424 (PMC8901008; doi:10.1109/OJEMB.2021.3055424)
Supplement: Three supplementary materials are attached to the submitted manuscript. First, we offer the detailed process of the DQNalign in Supplementary material S1. Then, the additional figures and tables are listed in the Supplementary material S2. Finally, the alignment results of the DQNalign are attached  [file ojemb-3055424-mm.zip › OJEMB-3055424-MM/10022021082020_DQNalignOJEMB20210126SupplementaryS3/Supplementary S3/HEV_DDDQN/result20200712173946_10_23.txt]

DQNalign Project v1.0
Pairwise alignment algorithm with deep reinforcement learning based heuristic alignment agent
Sequence 1 : HEV_10, length : 7200
Sequence 2 : HEV_23, length : 7230

Alignment results:
Exact matches: 5391
Gaps: 553

Query 18            GTCGATGCCATGGAGGCCCATCAGTTTATTAAGGCTCCTGGCATCACTACTGCTATTGAG
                    |||||||||||||||||||| ||||||||||||||||||||||| |||||||| ||||||
Sbjct 0             GTCGATGCCATGGAGGCCCACCAGTTTATTAAGGCTCCTGGCATTACTACTGCCATTGAG

Query 78            CAGGCTGCTCTAGCAGCGGCCAACTCTGCCCTT-GCGAATGCTGTGGTAGTTAGGCCTTT
                    ||||||||||| || ||||||||||| |+||||-|||||||||||||| ||| |||| ||
Sbjct 60            CAGGCTGCTCTGGCTGCGGCCAACTCCG-CCTTGGCGAATGCTGTGGTGGTTCGGCCGTT

Query 137           TCTCTCTCACCAGCAGATTGAGATCCTTATTAACCTAATGCAACCTCGCCAGCTTGTTTT
                    | | |||| |  ||| |  ||||||||||||||  | |||||||| || ||| | |||||
Sbjct 119           TTTGTCTCGCGTGCAAACCGAGATCCTTATTAATTTGATGCAACCCCGGCAGTTGGTTTT

Query 197           CCGCCCCGAGGTTTTCTGGAACCATCCCATCCAGCGTGTTATCCATAATGAGCTGGAGCT
                    |||||| |||||  | ||||| ||||| || ||| | || || || ||||| || || | 
Sbjct 179           CCGCCCTGAGGTGCTTTGGAATCATCCTATTCAGAGAGTCATACACAATGAACTAGAACA

Query 257           TTACTGTCGCGC-CCGTTCCGGCCGCTGCCTTGAAATTGGTGCCCACCCCCGCTCAATAA
                     ||||| || ||-| | +|||| || ||||| || ||||| ||||||||  | || || |
Sbjct 239           ATACTGCCGGGCACGGG-CCGGTCGTTGCCTGGAGATTGGGGCCCACCCAAGATCTATTA

Query 316           ATGATAACCCTAATGTGGTCCACCGCTGCTTCCTCCGCCCTGCCGGGCGTGATGTTCAGC
                    |||||||||| |||||  | ||||| ||||| ||| | || | |||  | ||||||||||
Sbjct 298           ATGATAACCCCAATGTTTTGCACCGGTGCTTTCTCAGACCGGTCGGTAGGGATGTTCAGC

Query 376           GTTGGTATACTGCCCCTACCCGCGGGCCGGCTGCTAATTGCCGGCGTTCCGCACTGCGCG
                    | |||||| ||||||| |||||||| || || || || ||||| ||||| || ||||| |
Sbjct 358           GCTGGTATTCTGCCCCCACCCGCGGCCCTGCAGCCAACTGCCGCCGTTCTGCGCTGCGTG

Query 436           GGCTCCCCGCTGCTGACCGCACTTACTGCTTCGACGGGTTTTCTGGCTGTA--ACTTTCC
                    | |||||| |||| |||||||| ||||| || || || |||||  ||||| -- +|| +|
Sbjct 418           GTCTCCCCCCTGCCGACCGCACCTACTGTTTTGATGGATTTTCCCGCTGTGCTT-TTG-C

Query 494           CGCCGAGACTGGCGTCGCCCTCTATTCTCTCCATGATA-TGTCACCATCTGATGTCGCCG
                    ||| ||||| ||||| ||||| || ||||| || ||+ -| |  ||| | |||||||| |
Sbjct 476           CGCAGAGACCGGCGTAGCCCTTTACTCTCTGCACGA-CCTCTGGCCAGCCGATGTCGCGG

Query 553           AGGCTATGTTCCGCCATGGTATGACGCGGCTTTACGCTGCCCTCCACCTCCCGCCTGAGG
                    ||||||||  ||||||||| ||||| || || |||||||| ||||| ||||| |||||||
Sbjct 535           AGGCTATGGCCCGCCATGGGATGACACGTCTATACGCTGCACTCCATCTCCCTCCTGAGG

Query 613           TCCTGTTGCCCCCTGGCACATACCGCACCGCGTCGTACTTGCTGATCCATGACGGC-AGG
                    | ||||| || ||||| || ||||  ||  | |||||  | ||||| || ||||||-|  
Sbjct 595           TGCTGTTACCACCTGGTACCTACCATACAACCTCGTATCTCCTGATTCACGACGGCAACC

Query 672           C-GCGT-TGTGGTGACGTATGAGGGTGACACTAGTGCTGGTTATAACCACGATGTTTCCA
                     -||+|-|+|+||||| |||||||||||||||||||| || || ||||| || || ||||
Sbjct 655           GTGC-TGT-T-GTGACCTATGAGGGTGACACTAGTGCAGGCTACAACCATGACGTCTCCA

Query 730           ACCTGCG-CTCCTGGATTAGAACCA-C-TAAG-GTTA-CCGGAGACCATCCTCTCGTCAT
                      || ||- +| |||||| | || |-|- || -|||   ++++||||||||  | || ||
Sbjct 712           TACTTCGTG-CGTGGATTCGTACGACCAAAATAGTTGGT----GACCATCCGTTGGTTAT

Query 785           TGAGCGGGTTAGGGCCATTGGCTGCCACTTTGTCCT-CTTACTCACGGCAGCCCCGGAGC
                     ||||| ||  |||| || || || || ||||| ||-|| +||||| || ||||| ||||
Sbjct 767           AGAGCGTGTGCGGGCTATCGGATGTCATTTTGTGCTGCTG-CTCACCGCGGCCCCCGAGC

Query 844           CATCACCTACGCCCTATGTTCCTTACCCCCGGTCTACCGAGGTCTATGTCCGATCG-TCT
                    | || |||| ||| ||||| ||||||||||| || || ||||| ||||| || || -| |
Sbjct 826           CGTCGCCTATGCCTTATGTCCCTTACCCCCGTTCGACAGAGGTGTATGTTCGGTCTATAT

Query 903           TCGGCCCGGGTGGTACCCCCTCCCTATTTCCAACCCTCATGCTCCACTAAGTCGACCCTT
                    | ||||| || ||| |||| ||||| |||||  |   |+|||||||| || || |+| ||
Sbjct 886           TTGGCCCTGGCGGTTCCCCGTCCCTGTTTCCGTCAGCC-TGCTCCACAAAATCTA-CTTT

Query 962           CCATGCTGTCCCTGCCCATATCTGGGACCGTCTCATGTTGTTCGGGGCCACCCTAGATGA
                     || |||||||| |  |||||||||||||| |||||| | || || ||||| || || ||
Sbjct 944           TCACGCTGTCCCAGTTCATATCTGGGACCGGCTCATGCTTTTTGGTGCCACTCTGGACGA

Query 1022          CCAAGCCTTTTGCTGCTCCCGCCTAATGACTTACCTCCGTGGCATTAGCTACAAGGTTAC
                    ||| || ||||||||||| || || ||||| ||||||||||||||||| |||||||| ||
Sbjct 1004          CCAGGCGTTTTGCTGCTCACGGCTTATGACATACCTCCGTGGCATTAGTTACAAGGTCAC

Query 1082          TGTGGGCACCCTTGTTGCCAATGAAGGCTGGAACGCCTCTGAGGTCGCTCTTACAGCTGT
                     || ||  | |||||||| ||||| || ||||| |||||||| |  || || || || ||
Sbjct 1064          CGTTGGAGCGCTTGTTGCTAATGAGGGGTGGAATGCCTCTGAAGATGCCCTCACCGCAGT

Query 1142          CATCACTGCCGCCTACCTT-ACCATCTGCCACCAGCGGTACCTCCGCACTCAGGCTATAT
                     || || || ||||| +||-||||||||||||||||| |||||||| || ||||| ||||
Sbjct 1124          AATTACCGCAGCCTAT-TTGACCATCTGCCACCAGCGCTACCTCCGTACCCAGGCGATAT

Query 1201          CTAAGGGGATGCGCCGTCTGGAGCGGGAGCATGCTCAGAAGTTTATAACACGCCTCTACA
                    | ||||| ||||||||  |||||   ||||| || ||||| ||||| ||| | |||||||
Sbjct 1183          CCAAGGGCATGCGCCGGTTGGAGGTTGAGCACGCCCAGAAATTTATTACAAGACTCTACA

Query 1261          GTTGGCTCTTTGAGAAGTCCGGCCGTGATTATATCCCCGGCCGTCAGTTGGAGTTCTACG
                    | ||| | ||||||||||| || |||||||| ||||||||||| ||  |  |||| || |
Sbjct 1243          GCTGGTTATTTGAGAAGTCTGGTCGTGATTACATCCCCGGCCGCCAACTCCAGTTTTATG

Query 1321          CTCAGTGTAGGCGCTGGCTCTCGGCCGGCTTTCATCTTGACCCACGGGTGTTGGTTTTTG
                    | |||||  |||| ||||| || || ||||||||||| |||||  | ||| | |||||||
Sbjct 1303          CCCAGTGCCGGCGGTGGCTATCCGCGGGCTTTCATCTAGACCCCAGAGTGCTTGTTTTTG

Query 1381          ATGAGTCGGCCCCCTGCCACTGTAGGAC-TGCGATTCGTAAGGCGGT--CTCAAAGTTTT
                    |||||||||  ||||||| |||||||||-| |     |+||||  | -- |+|||+|| |
Sbjct 1363          ATGAGTCGGTGCCCTGCCGCTGTAGGACTTTCTTAAAG-AAGGTTGCGGGT-AAA-TTCT

Query 1438          GCTGTTTTATGAAGT-GGCTGGGCCAGGAGTGCACCTGTTTCCTAC-AACCTGCAGAAGG
                    |||| || |||  ||-|   |||+|||||||||||||| ||+||  -| || || || ||
Sbjct 1420          GCTGCTTCATGCGGTGGTTAGGG-CAGGAGTGCACCTGCTT-CTTGGAGCCAGCTGAGGG

Query 1496          C--GCCGTCGGCGACCAGGGCCATGACAACGAGGCCTATGAGGGGTCTGATGTCGACCCC
                     --|+ +|||| || || |||||||| || |||||||| ||||| || || |||||||  
Sbjct 1478          TTTG-A-TCGGTGATCATGGCCATGATAATGAGGCCTACGAGGGCTCCGAGGTCGACCAA

Query 1554          GCTGA------ATCCG---C--TAT-T-AGTGACATATCTGGGTCCTACGTCGTCC--CT
                    || ||------|++| ---|--  |-|-|| ||| |||   +||||+| |    ||--||
Sbjct 1536          GCCGAGCCTGCA--CATCTCGACGTGTCAGGGACCTATGCA-GTCC-ATGGGCGCCAGCT

Query 1599          GGCAACTGCCCTCCA-ACC-GCTTTAC-CAAGCCCTTGACCTCCCCGCT-GAGATTGTGG
                     |+|  ++||||| |-|+ -||+++||-|+|+ +|+++|++|+||||| -|| ||||  |
Sbjct 1592          TG-AGA--CCCTCTATA-GGGC---ACTC-A-A-C---A--T-CCCGCAAGATATTGCTG

Query 1654          CTCGTGCAGGCCGGCTGACCGCCACAGTAAAGGTC-TCCCAGGT-C-GACGGGCGGA-T-
                    |||| || | |||  | || ||||| ||  || | -|  | || -|-||  | |+  - -
Sbjct 1636          CTCGAGCGGCCCGATTAACAGCCACCGTTGAGCTTGTTGCTGGCCCAGATCGCC-TGGAG

Query 1709          CGATTGTGAGACCCTTCTCGGTAATAAAACCTTCCGCACGTCGTTTGTTGACGG-GGCGG
                     |++  +| +||  | ||||| ||||| |||||||| ||| || |   ||| ||-| |  
Sbjct 1695          TG--CC-GC-ACTGTGCTCGGGAATAAGACCTTCCGGACGACGGTGACTGATGGCGCCCA

Query 1768          TTTTAGAGACTAATGGCCCAGAGCGCCACAA-TCTCTCTTTTGATGCCAGTCAGAGCA--
                      ||+||| | || ||||| ||||       -|+| || |||||||||+  | |+ ||--
Sbjct 1751          CCTT-GAGGCCAACGGCCCTGAGCAATGTGTTT-TGTCGTTTGATGCC-TCCCG-CCAGT

Query 1825          CTATGGCCG-CCGGCCCTTTCAGTCTCACCTATGCCGCCT---CTGCTGCTGGGCTGGAG
                    ||||||  |-| || |   |+|| ||||| |||| +|| |---|++||||||| ||| ||
Sbjct 1807          CTATGGGGGCCGGGTCACAT-AGCCTCACTTATGA-GCTTACGC--CTGCTGGCCTGCAG

Query 1881          G-TGCGCTATG-TCGC--T---GCCGGGCTTGACCACCGGGCGGT-TT-TTGCCC--C-C
                    |-|  | | | -||+ --|--- + || |+||++||+| | | +|-||-   || --|- 
Sbjct 1863          GTTAAGATTTCATC-TAATGGCT-TGGAC-TG--CA-CTGCCA-TATTCCCCCCTGGCGG

Query 1929          GGCG-TTTCACCCCGGTCAGCCCC-TGGCGAGGTCACCGCCTTTTGTTCTGCC-C-TATA
                     || - +|++  +|++ |||| ||- ||+|||||  | ||||||||  | |+|-|-|+||
Sbjct 1916          CGCCCC-T--AG-C--GCAGCGCCGGGG-GAGGTGGCGGCCTTTTGCACCG-CTCTT-TA

Query 1985          CAGGTTTAATC-----G-CGAG-GC-CCAGCGCCTTTCGCTCACCGGTAATTTTTGGTTC
                    ||||| |||+|----- -| + - |- ||    ||| ++|+|  |||| +++| ||| | 
Sbjct 1967          CAGGTATAA-CAGATTTACC-CAACGGCATTCGCTTA--C-CGGCGGTC---TGTGGCTA

Query 2037          CATCCTGAGGGGCTCCTTGGCCCCTTTGCCCCGTTT-TCCCCCGGGCATGTTTGGGAGTC
                    ||||| |||||||| |+||| |  ||| || | |||-||||| |||||| | ||||||||
Sbjct 2019          CATCCCGAGGGGCTGC-TGGGCATTTTCCCTCCTTTCTCCCCTGGGCATATCTGGGAGTC

Query 2096          GGCTAATCCATTCTGTGGAGAGAG--CACACTTTACACCCGCACTTGGT-CGGAGGTTGA
                     ||||| || || || || ||| |--|+|+|| ||||| || || ||||-|  |+++|  
Sbjct 2078          TGCTAACCCCTTTTGCGGGGAGGGTAC-C-CTGTACACTCGTACCTGGTCCACA---TCC

Query 2153          TGCTGTTTCTAGTC-CAGC-CCAGC-CCGACTTA-----------G--GT-T-TTATAT-
                     |||+|||||||| -|  |-|| +|-||      -----------|--  - -|  |  -
Sbjct 2133          GGCT-TTTCTAGTGACTTCTCCC-CTCCTGAGGGCGGCCGCCCCTGCACCGGCTGCTGCC

Query 2193          -CT-GA--GCCTTCTA-TA----CCTAGT-AGGG-CCGC----CAC-ACTTACCCCGGCG
                    -| -||--|||  |  - |---- | |||-|| |-    ----   -||+++| ||| | 
Sbjct 2190          CCAGGATCGCCCCCCCCCACCCCACCAGTCAGTGATATTTGGGTGTTAC---CACCGCCC

Query 2237          -GCCCCTCTACCCCCC-CCTGCACCGGATCCTTCCCCT-ACTCCCTCTGCTCCG-GCGC-
                    -         |||   -    ++ ||  |+||| ++| - |+||| | +||+||-||+|-
Sbjct 2247          TCAGAAAAGTCCCAGGTGGGT--GCGCCT-CTTG--CGCCC-CCCGCC-CT-CGAGC-CT

Query 2293          GTGGTGA--GCCGGCTCCTGGCGCTAC----CG-CCCG-GGCCCCGGCCATAACCCACCA
                    || + ||--|||  ++ ++ +|+||| ----| - || -  ||  +|+| ||| |||||+
Sbjct 2298          GTT-GGACCGCCCA--G--C-C-CTATTAAACTTGCCTCCCCCGT-G-CGTAAGCCACC-

Query 2345          GGC---G--GCCCGGCAT-CGCCGCCTGC-TCTTTAC-C-TACCCGGATGGC-TCTAA-G
                    | |---|--||||  |  -  |||||  |-|||||||-|-||||| || || - |+||-|
Sbjct 2348          GACATTGCCGCCCTCCCGCACCCGCCGTCTTCTTTACACTTACCCTGACGGTGCC-AAGG

Query 2393          -GTATTCGCCGGCTCGCTGTTTGAGTCGACA-TGT-ACCTGGCTCGTTAACGCGTCTAAT
                    -|||| || +| +||  ||||||||||  +|-|| -|+|||||| || || || ||||| 
Sbjct 2407          TGTATGCGG-GA-TCATTGTTTGAGTCAG-ATTGCGA-CTGGCTGGTGAATGCCTCTAAC

Query 2451          GTTGA-CCACCGCCCTGGCGGTGGGCTCTGTCATGCATTTTACCAAAGGTACCCCGCATC
                    +  | -|||||||||||| ||||| ||||||||||| ||||| ||| | |+  ||  |  
Sbjct 2462          -CCGGGCCACCGCCCTGGGGGTGGCCTCTGTCATGCCTTTTATCAACGCT-TTCCTGAGG

Query 2510          CTTTGAT-GCTGCCTCT-TTTGTGATGCGCGACGGCGCG-GCC-GCCTATACATTAAC--
                    | || +|- |   ||  -||| | ||||| || || +| -|+|-|| |||||+++++|--
Sbjct 2521          CGTTC-TACCCAACTGAATTTATTATGCGTGAGGGT-CTTG-CTGCATATAC-----CTT

Query 2563          -CCCCCG-GCCA-ATAATTCACGCCGTCGCTCCTGATTATA-GGTTGGAACATAACCCAA
                    - |||||-||| -|| || || || || || || || ||||-||||+||||| || ||||
Sbjct 2573          GACCCCGCGCCCTATTATCCATGCAGTGGCCCCCGACTATAGGGTT-GAACAGAATCCAA

Query 2620          AGATGCTTGAGGCTGCCTACCGGGAGACTTGCTCCCGCCTCGGTACCGCTGCATACCCAC
                    ||| ||||||||| || |||||||| || |||||||| | |||||||||||| |||||||
Sbjct 2632          AGAGGCTTGAGGCAGCGTACCGGGAAACCTGCTCCCGTCGCGGTACCGCTGCCTACCCAC

Query 2680          TCCTCGGGACCGGCATATACCAGGTGCCGATCGGTCCCAGTTTTGACGCCTGGGAGCGGA
                    | || ||  | || ||||||||||| ||  | |||| ||||||||| ||||||||||| |
Sbjct 2692          TTCTTGGCTCGGGTATATACCAGGTCCCTGTTGGTCTCAGTTTTGATGCCTGGGAGCGTA

Query 2740          ATCACCGCCCCGGGGATGAGTTGTACCTTCCTGAGCTTGCTGCCAGATGGTTCGAGGCCA
                    |||| ||||| ||||||||| | |||||  |||| |  |||||    ||||| || || |
Sbjct 2752          ATCATCGCCCTGGGGATGAGCTTTACCTGACTGAACCCGCTGCAGCCTGGTTTGAAGCTA

Query 2800          AT-AGGCCGAC-CTGCCCAACTCTCACTATAACTGAGGAT--GTTGCACGGACAGCAAAT
                    | -|+|||| |-| |+||| | || || ||||| || |||--|  +|+|| || || || 
Sbjct 2812          ACAA-GCCGGCGCAG-CCAGCACTTACGATAACAGAAGATACGGC-C-CGCACGGCCAAC

Query 2856          CT-GG-CTATCGAACT-TGACTCAGCCACAGACGTCGGCCGGGCCTGTGCCGGCTGT-CG
                    ||-| -|||  || | -||+||++|| ||||| || ||||| ||||| || ||||| -| 
Sbjct 2868          CTAGCACTAGAGATCGATG-CT--GCTACAGAGGTTGGCCGTGCCTGCGCTGGCTGCACT

Query 2912          AGT-CACCCCCGG-CGTTGTGCAGTACCAGTTT-A---C-CGC-AGGTGTGCCTGGATCC
                    | |-  ||   | -|+++||++|  |+|++| |-|---|-|    || || || || || 
Sbjct 2925          ATTAGTCCTGGGATC---GT--AACA-C--TATCAGTTCACTGCCGGGGTTCCGGGCTCA

Query 2964          GGCAAGTCCCGCTCTATTACC-CAAGGCCGACGTGGACGTTGTCGTGGTCCCGACCC-GT
                    ||||| ||  | || |+||| -|+|||  || || || ||||| || ||||| |+||-| 
Sbjct 2976          GGCAAATCAAGATCCA-TACAGC-AGGGGGATGTTGATGTTGTGGTTGTCCCCA-CCAGG

Query 3021          GAGTTGCGTAAT-GCCTGGCGCCGCCGCGGCTTCGCTG-CTTT-CACCCCGCACACTGCC
                    ||| | || |||-| +||||| ||||| ||||| || |-||||-||+|||+||||| || 
Sbjct 3033          GAGCTTCGCAATAGT-TGGCGTCGCCGGGGCTTTGCGGCCTTTACA-CCC-CACACGGCG

Query 3078          GCCAGAGTCACC-CAGGGGCGCCGGGTTGTCATTGATGAGGCCCCGTCCCTTCCCCCTCA
                    ||| | ||||| - |+|| ||||| ||||| ||||| |||||||| ||||| || || ||
Sbjct 3090          GCCCGTGTCACTATA-GGCCGCCGTGTTGTGATTGACGAGGCCCCATCCCTCCCACCGCA

Query 3137          CTTGCTGCTGCTCCACATGCAGCGGGCCGCCACCGTCCACCTTCTTGGTGACCCGAATCA
                    | ||||| || | ||||||||||||||| |  | ||||| || || |||||||| || ||
Sbjct 3149          CCTGCTGTTGTTACACATGCAGCGGGCCTCTTCAGTCCATCTCCTCGGTGACCCAAACCA

Query 3197          GATCCCAGCCATCGACTTTGAGCACGCCGGGCTCGTTCCCGCCATCAGGCCCGAT-TTGG
                    |||||| ||||| || ||||||||||| || || || ||||| ||| | || || -||+|
Sbjct 3209          GATCCCCGCCATTGATTTTGAGCACGCTGGTCTGGTCCCCGCAATCCGCCCTGAGCTT-G

Query 3256          C-CCCCACCTCCTGGTGGCATGTGACCCATCGCTGCCCTGCGGATGTATGTGAGCTGATC
                    |-|| +||  ||||||||||||| || || |||||||| || ||||||||||| || || 
Sbjct 3268          CACCA-ACGACCTGGTGGCATGTAACACACCGCTGCCCAGCTGATGTATGTGAACTTATA

Query 3315          CGTGGCGCATACCCTATGATTCAGACCACTAGTCGGGTCCTCCGGTCGTTGTTCTGGGGT
                    || || || |||||||  || |||||||| || ||||| || |||||  ||||||||  |
Sbjct 3327          CGCGGGGCCTACCCTAAAATCCAGACCACGAGCCGGGTGCTACGGTCTCTGTTCTGGAAT

Query 3375          GAGCCTGCTGTTGGGCAGAAACTAGTGTTCACCCAGGCAGCTAAGGCCGCCAACCCCGGT
                    || || ||| | || ||||| ||||| ||||| ||||| ||||| || |||||||| |||
Sbjct 3387          GAACCGGCTATCGGCCAGAAGCTAGTCTTCACGCAGGCCGCTAAAGCTGCCAACCCTGGT

Query 3435          TCAGTGACGGTCCATGAGGCACAGGGCGCTACCTACACAGAGACTACCATTATTGCCACG
                     || | || ||||| || || ||||||||||| | ||||||||| || ||||| || |||
Sbjct 3447          GCAATTACAGTCCACGAAGCCCAGGGCGCTACTTTCACAGAGACCACAATTATAGCTACG

Query 3495          GCAGATGCTCGAGGCCTCATTCAGTCGTCCCGAGCTCATGCCATTGTTGCCTTGACGCGC
                    || |||||  | || ||||| ||||| |||||||||||||| || |||||  | || |||
Sbjct 3507          GCTGATGCCAGGGGTCTCATCCAGTCATCCCGAGCTCATGCTATAGTTGCACTCACCCGC

Query 3555          CACACTGAGAAGTGCGTCA-TCATTGACGCACCAGGCCTGCTT-CGCGAGGTGGGCATCT
                    ||||| |||| |||||| |-|   +|| || || || +|  ||-|| ||||| ||||| |
Sbjct 3567          CACACAGAGAGGTGCGTTATTTTA-GATGCCCCTGGT-TTGTTACGTGAGGTCGGCATAT

Query 3613          CCGATGCAATCGTTAATAACTTTTTCCTTGCTGGTGGCGAAATTGGCCACCAGCGCCCAT
                    | ||||  |||||||| ||||| ||||| |||||||| ||  | ||||| || ||||| |
Sbjct 3625          CTGATGTGATCGTTAACAACTTCTTCCTCGCTGGTGGGGAGGTGGGCCATCACCGCCCCT

Query 3673          CTGTTATCCCTCGCGGCAATCCTGACGCCAATGTTGACACCTTGGCTGCCTTCCCGCCGT
                    |||| || || || ||||| ||||||   ||  |||| |||||    |||||||||||||
Sbjct 3685          CTGTGATACCCCGTGGCAACCCTGACCAGAACCTTGAGACCTTACAGGCCTTCCCGCCGT

Query 3733          CTTGCCAGATTAGCGCCTTCCATCAGTTGGCTGAGGAGCTTGGCCACAGACCTGCCCCTG
                    |||| ||||| || || | ||||||| ||||||||||| | |||||| | || || ||||
Sbjct 3745          CTTGTCAGATCAGTGCTTACCATCAGCTGGCTGAGGAGTTAGGCCACCGCCCGGCTCCTG

Query 3793          TCGCGGCTGTTCTACCGCCCTGCCCTGAGCTTGAACAGGGCCTTCTCTACCTGCCCCAAG
                    | || || || || || ||||| || ||||| || ||||||||  | ||| |||| || |
Sbjct 3805          TTGCCGCCGTCCTGCCCCCCTGTCCCGAGCTCGAGCAGGGCCTGTTGTACATGCCGCAGG

Query 3853          AACTCA-CCACCTGTGATAGTGTCGTA-ACATTTGAATTAACAGATATTGTGCACTGTCG
                    | || |-   + | |||||||||  | -  +|||||  | || ||||| || ||||| ||
Sbjct 3865          AGCTTACAGT-GTCTGATAGTGTGCTGGTT-TTTGAGCTCACTGATATAGTCCACTGCCG

Query 3911          TATGGCCGCCCCGAGCCAGCGCAAGGCCGTGCTGTCCACGCTTGTGGGCCA-TTACGGCC
                    |||||| || || || ||||| |||||||| || || || |||||||| +|- || ||||
Sbjct 3923          TATGGCTGCTCCAAGTCAGCGGAAGGCCGTCCTCTCAACACTTGTGGGG-AGGTATGGCC

Query 3970          GCC--GCACAAAGCTCTACAATGCCTCC-CACTCTGATGTTCGCGACTCTCTCGCCC-GT
                    |  -- | +|||+|| ||  |+| |  |-|| || ||||| || || || || ||  -||
Sbjct 3982          GTAAGACG-AAA-CTGTATGA-GGCAGCTCATTCAGATGTCCGTGAGTCCCTAGCTAGGT

Query 4026          TTTATCCCGGCCAT-T-GGCCAC-GTACAGGTT-ACAACCTGTGAATTGTACGAGCTAGT
                    | +|||||  +|+|-|-|| |+|-|| ||||  - |+|| ||||| || ||||| || ||
Sbjct 4039          TC-ATCCCCA-C-TATCGGAC-CTGTCCAGGCCACC-ACGTGTGAGTTATACGAACTGGT

Query 4082          GGAGGCCATGGTCGAGAAGGGCCAGGACGGCTCCGCCGTCCTTGAGCTCGACCTTTGTAA
                     || || ||||| || ||||||||||||||||| |||||||| ||||| || || || ||
Sbjct 4094          TGAAGCTATGGTGGAAAAGGGCCAGGACGGCTCTGCCGTCCTGGAGCTTGATCTATGCAA

Query 4142          CCGCGACGTGTCCA-GGATCAC-CTTCTTCCAGAAAGATTGTAATAAATTCACCACGGGG
                     ||||| ||+| | -| || ||- ||+||||||||||| |||||||| || || || || 
Sbjct 4154          TCGCGATGT-TTCGCGTATAACTTTT-TTCCAGAAAGACTGTAATAAGTTTACGACTGGT

Query 4200          GAGACCATCGCCCATGGTAAAGTGGGCCAGGGCATTTCGGCCTGGAGTAAGACCTTCTGT
                    ||||||||||||||||| || || ||||| || || ||||||||||||||||||||||||
Sbjct 4212          GAGACCATCGCCCATGGCAAGGTTGGCCAAGGTATATCGGCCTGGAGTAAGACCTTCTGT

Query 4260          GCCCTTTTCGGCCCCTGGTTCCGTGCTATTGAGAAGGCTATCCTGGCCCTGCTCCCTCAG
                    ||| | || ||||| ||||||||||| ||||| || |  ||  ||||||||||||| |  
Sbjct 4272          GCCTTGTTTGGCCCGTGGTTCCGTGCCATTGAAAAAGAAATATTGGCCCTGCTCCCGCCT

Query 4320          GGTGTGTTTTATGGGGATGCCTT-TGATGACACCGTCTTCTCGGCGGCTGTGGCC-GCAG
                        | || || || || |+|||-||| ||  | || ||  | ||||| ||| ||-| +|
Sbjct 4332          AACATTTTCTACGGCGACG-CTTATGAGGAGTCGGTGTTTGCCGCGGCCGTGTCCGGG-G

Query 4378          CAAGGG-CATCCATGGTGTTTGAGAATGACTTTTCTGAGTTTGATTCCACCCAGAATAAT
                    |+||||-| | |||||| || ||||||||||||||||| |||||    || ||||| |||
Sbjct 4390          C-AGGGTCTTGCATGGTATTCGAGAATGACTTTTCTGAATTTGACAGTACTCAGAACAAT

Query 4437          TTTTCCTTGGGCCTAG-AGT-GTGCTATTATGGTGGAGTGTGGGATGCCGCAGTGGCTCA
                    || ||| | ||||| |-|  -||| ++|||||| |||||| || ||||| || ||||| |
Sbjct 4449          TTCTCCCTTGGCCTTGAATGCGTGG--TTATGGAGGAGTGCGGTATGCCTCAATGGCTAA

Query 4495          TCCGCTTGTACCACCTTATAA-GGTCTGCGTGGATTCTGCAGGCCCCGAAGGAGTCCCTG
                    |  | ||||| ||||+|    -|||| || |||||||||||||| ||||||||||| || 
Sbjct 4507          TTAGGTTGTATCACC-TGGTTCGGTCAGCCTGGATTCTGCAGGCGCCGAAGGAGTCTCTT

Query 4554          CGAGGGTTTTGGAAGAAACACTCCGGTGAGCCCGGCACCCTTCTATGGAATACAGTCTGG
                      ||| ||||||||||| || || |||||||| ||||||||||| ||||| || || |||
Sbjct 4566          AAAGGTTTTTGGAAGAAGCATTCTGGTGAGCCTGGCACCCTTCTTTGGAACACCGTTTGG

Query 4614          AACATGGCCGTTAT--CACCCACTGTTATGATTTCCGCGATCTGCAGGTGGCCGCCTTTA
                    || |||||  | ||--||++|| || ||||| || |||||| | | ||| ||||||||||
Sbjct 4626          AATATGGCGATCATAGCA--CATTGCTATGAGTTTCGCGATTTCCGGGTTGCCGCCTTTA

Query 4672          AAGGTGATGATTCGATAGTGCTTTGCAGTGAGTACCGTCAGAG-CC-CAGG-GGCT-GCT
                    | |||||||||||| | || || || |  || ||||| |||||-| - | |-||| - |+
Sbjct 4684          AGGGTGATGATTCGGTGGTCCTCTGTACCGACTACCGACAGAGTCGTAATGCGGCAACC-

Query 4728          GTCCTGATTGCTGGCTGTGGCCTAAAGTTGAAGGTGGATTTCCGTCCGATTGGTTTGTAT
                    +|  ++||||| |||||||| || ||||||||||| || | |||||| |||||  |||||
Sbjct 4742          -TTA--ATTGCAGGCTGTGGGCTTAAGTTGAAGGTTGACTACCGTCCTATTGGGCTGTAT

Query 4788          GCAGGTGTTGTGGTGGCCCCCGGCCTTGGCG-CGCTTCCTGACGTCGTGCGCTTCGCCGG
                    || ||||| ||||||||||||||+||||| |-|||| ||||| || ||||| || || ||
Sbjct 4800          GCCGGTGTGGTGGTGGCCCCCGG-CTTGGGGACGCTGCCTGATGTAGTGCGATTTGCTGG

Query 4847          CCGGCT-TACTGAGAAGAATTGGGGCCCTGGCCCCGAGCGGGCGAAGCAGCTCCGCCTCG
                     |||||-|+|||| ||||| |||||||| ||||| ||||| ||  ||||||| || || |
Sbjct 4859          TCGGCTGT-CTGAAAAGAACTGGGGCCCCGGCCCAGAGCGTGCTGAGCAGCTGCGTCTTG

Query 4906          CTG-TGAGTGATTTTCTCCGCAAGC-TCACGAATGTAGCTCAGATGTGTGTGGATGTTGT
                    | |-  +|||||||||||||  +| -| |||||||| || ||| | ||||| ||||||||
Sbjct 4918          CCGTCT-GTGATTTTCTCCGAG-GGTTAACGAATGTTGCGCAGGTCTGTGTTGATGTTGT

Query 4964          CTCTCGTGTTTATGGGGT-TTCCCCTGGACTCGTTCATAACCTGATTGGCATGCTACAGG
                     || |||||||| || ||-   +||||| || || |||||||| ||||||||||| ||  
Sbjct 4976          GTCCCGTGTTTACGGAGTCAGT-CCTGGGCTGGTACATAACCTTATTGGCATGCTGCAAA

Query 5023          CTGTTGCTGACGGCAAGGCTCATTTCACTGAGTCAGTGAAGCCAGTGCTCGACCTGACAA
                    |  ||||||| |||||||| ||||| || ||| |  | || || ||||| ||||| ||||
Sbjct 5035          CCATTGCTGATGGCAAGGCCCATTTTACAGAGACTATAAAACCTGTGCTTGACCTCACAA

Query 5083          ATTCAATCCTGTGGTCGGGTGGAATGAATAACATGTCTTCTGCTGCGCCCATGGGTTC-G
                    | || ||| | +   |||||||||||||||||||||||  |||  |||||||||| ||- 
Sbjct 5095          ACTCCATCATA-CAACGGGTGGAATGAATAACATGTCTCGTGCATCGCCCATGGGATCAC

Query 5141          CGACCATGC--GCCCTCGGCCTATTTTGCTGTTGCTCCTCATG-TTTCTGCCTATGCTGC
                    |   |   |--|  ||   +|| | ||||||||+|| |+ +||-|||+||||||||||||
Sbjct 5154          CATGCGCCCTAGGGCTGTT-CTCTGTTGCTGTT-CTTC-G-TGCTTT-TGCCTATGCTGC

Query 5198          CCGCGCCACCGCCCGGTCAGCCGTCTGGCCGCCGCCGTGGGCGGCGCAGCGGCGGTTCCG
                    ||||||||||| |||| ||||||||||||||||| ||||||||||||||||||||| |||
Sbjct 5207          CCGCGCCACCGGCCGGCCAGCCGTCTGGCCGCCGTCGTGGGCGGCGCAGCGGCGGTGCCG

Query 5258          GCGGTGGTTTCTGGGGTGACCGGGCTGATTCTCAGCCCTTCGCAATCCCCTATATTCATC
                    || ||||||||||||||||| ||| ||||||||||||||||||  |||||||||||||||
Sbjct 5267          GCAGTGGTTTCTGGGGTGACAGGGTTGATTCTCAGCCCTTCGCCCTCCCCTATATTCATC

Query 5318          CAACCAACCCCTTCGCCCCCGATGTCACCGCTGCGGCCGGGGCTGGACCTCGTGTTCGCC
                    ||||||||||||||||| ||||||||    |     |||||||||||   ||   ||| |
Sbjct 5327          CAACCAACCCCTTCGCCGCCGATGTCGTTTCACAATCCGGGGCTGGAGTCCGCCCTCGGC

Query 5378          AACCCGCCCGACCACTCGGCTCCGCTTGGCGTGACCAGGCCCAGCGCCCCGCCGCTGCCT
                    | ||  |||| || || ||||||||||||||||||||| ||||||||||| |||||||| 
Sbjct 5387          AGCCGCCCCGCCCCCTTGGCTCCGCTTGGCGTGACCAGTCCCAGCGCCCCCCCGCTGCCC

Query 5438          CACGTCGTAGACCTACCACAGCTGGGGCCGCGCCGCTAACCGCGGTCGCTCCGGCCCATG
                    | |||||| || || || |||||||||| |||||||| || ||  |  | || || | ||
Sbjct 5447          CCCGTCGTCGATCTGCCCCAGCTGGGGCTGCGCCGCTGACTGCTATATCACCAGCTCCTG

Query 5497          --ACACCCCGCCAGTGCCTGATGTTGACTCCCGCGGCGCCATCCTGCGCCGGCAGTATAA
                    --||| |||+|| || |||||||||||||| || || || || |||||||||||||| ||
Sbjct 5507          ATACAGCCC-CCTGTACCTGATGTTGACTCTCGTGGTGCTATTCTGCGCCGGCAGTACAA

Query 5556          CCTATCAACATCTCCCCTTACCTCTTCCGTGGCCACCGGTACAAACTTGGTTCTTTACGC
                    ||| || || || || ||||| || || || ||| | ||||| || |||||||| || ||
Sbjct 5565          CCTGTCCACGTCCCCGCTTACGTCATCTGTCGCCTCGGGTACCAATTTGGTTCTCTATGC

Query 5616          CGCTCC-TCTTAGCCCGCTTCTACCCCTCCAGGACGGCACCAATACTCATATAATGGCTA
                     || ||-|+| | ||| ||| ||||||| |||||||||||||| || ||||| |||||||
Sbjct 5625          TGCCCCAT-TGAACCCACTTTTACCCCTTCAGGACGGCACCAACACCCATATCATGGCTA

Query 5675          CAGAAGCTTCTAATTATGCCCAGTACCGGGTTGTTCGTGCTACAATTCGCTACCGCCCGC
                    | || || |||||||| |||||||||||||| | ||| || ||||| || ||||||||||
Sbjct 5684          CTGAGGCATCTAATTACGCCCAGTACCGGGTGGCTCGAGCCACAATCCGTTACCGCCCGC

Query 5735          TGGTCCCCAACGCTGTTGGTGGCTACGCCATCTCCATCTCGTTCTGGCCACAGACCACCA
                    |||| || || |||||||||||||| || ||||| || || || ||||| ||||| ||||
Sbjct 5744          TGGTGCCAAATGCTGTTGGTGGCTATGCTATCTCTATTTCTTTTTGGCCCCAGACAACCA

Query 5795          CCACCCCGACGTCCGTTGACATGAATTCAATAACCTCGACTGATGTTCGTATTTTAGTCC
                    | ||||| || || ||||| |||||||| || || || ||||||||| | ||||| ||||
Sbjct 5804          CTACCCCTACTTCTGTTGATATGAATTCTATTACTTCTACTGATGTTAGGATTTTGGTCC

Query 5855          AGCCCGGCATAGCCTCCGAGCAT-GTTATCCCAAGTGAGCGCCTACACTATCGTAACCAA
                    |||| || || ||||| ||| +|-|||||||| |||||||| || ||||||||||| |||
Sbjct 5864          AGCCTGGTATTGCCTCTGAGT-TGGTTATCCCCAGTGAGCGTCTTCACTATCGTAATCAA

Query 5914          GGTTGGCGCTCTGTTGAGACCTCCGGGGTGGCGGAGGAGGAGGCCACCTCTGGTCTTGTT
                    || |||||||||||||||||| | || || || ||||||||||| |||||||| || || 
Sbjct 5923          GGGTGGCGCTCTGTTGAGACCACGGGTGTCGCCGAGGAGGAGGCTACCTCTGGCCTGGTA

Query 5974          ATGCTTTGCATACATGGCTC-ACTCGTAAACTCTTATACTAATACACCTTATACCGGTGC
                    |||||||| || ||||| ||- | +|| || || ||||| |||||||||||||| || ||
Sbjct 5983          ATGCTTTGTATTCATGGTTCGCCA-GTCAATTCATATACAAATACACCTTATACTGGGGC

Query 6033          CCTCGGGCTGTTGGACTTTGCCCT----CG-AACTTGA-GTTCCGCAACCTCACCCCCGG
                     || |||||  | || |||||  |----|   | || |-|     ++ ++++|| || ||
Sbjct 6042          ACTGGGGCTTCTTGATTTTGCATTGGAGCTTGAATTTAGGAATTT--G----ACACCTGG

Query 6087          TAATACCAACACGCGGGTCTCCCGTTACTCCAGCACTGCCCGTCACCGCCTTCGTCGCGG
                     || ||||| || || || ||||| ||  ||||||| ||||||||||| || || || ||
Sbjct 6096          GAACACCAATACCCGTGTATCCCGATATACCAGCACAGCCCGTCACCGGCTGCGCCGTGG

Query 6147          TGCAGATGGGACTGCCGAGCTCACCACCACGGCTGCTACCCGCTTCATGAAGGACCTCTA
                    ||| |||||||| || ||||| ||||| ||||| || || || || |||||||||||  |
Sbjct 6156          TGCCGATGGGACCGCTGAGCTTACCACTACGGCGGCCACACGTTTTATGAAGGACCTGCA

Query 6207          TTTTACTAGTACTAATGGTGTCGGTGAGATCGGCCGCGGGATAGCGCTTACCCTGTTTAA
                    ||| ||  |||| ||||| ||||||||| | ||||| || || || || || ||||||||
Sbjct 6216          TTTCACCGGTACGAATGGAGTCGGTGAGGTGGGCCGAGGTATTGCCCTGACACTGTTTAA

Query 6267          CCTTGCTGACACCCTGCTTGGCGGTCTACCGACAGAATTGATTTCGTCGGCTGGTGGCCA
                     ||||||||||| || || || ||| | |||||||||||||||||||||||||| |||||
Sbjct 6276          TCTTGCTGACACGCTTCTCGGTGGTTTGCCGACAGAATTGATTTCGTCGGCTGGGGGCCA

Query 6327          GCTGTTCTACTCTCGCCCCGTCGTCTCAGCCAATGGCGAGCCGACTGTTAAGCTGTATAC
                    | |||||||||| ||||| ||||||||||||||||||||||||||||| ||||| |||||
Sbjct 6336          GTTGTTCTACTCCCGCCCTGTCGTCTCAGCCAATGGCGAGCCGACTGTAAAGCTATATAC

Query 6387          ATCTGTAGAGAATGCTCAGCAGGATAAGGGTATTGCAATCCCGCATGACATCGACCTCGG
                    |||||| |||||||| |||||||||||||||||  | |||||||||||||| ||||||||
Sbjct 6396          ATCTGTTGAGAATGCGCAGCAGGATAAGGGTATCACCATCCCGCATGACATAGACCTCGG

Query 6447          GGAATCTCGTGTAGTTATTCAGGATTATGATAACCAACATGAGCAGGACCGACCGACACC
                     || || ||||| ||||| |||||||||||||||||||| |||||||| || || || ||
Sbjct 6456          TGACTCCCGTGTGGTTATCCAGGATTATGATAACCAACACGAGCAGGATCGGCCTACTCC

Query 6507          TTCCCCAGCCCCATCGCGCCCCTTTTCTGTCCTCCGAGCTAATGATGTGCTTTGGCTTTC
                    ||| || ||||| || || || ||||| || || || || ||||||||  | ||||||||
Sbjct 6516          TTCACCTGCCCCCTCTCGTCCTTTTTCAGTTCTTCGTGCCAATGATGTTTTGTGGCTTTC

Query 6567          TCTCACCGCTGCCGAGTATGACCAGTCCACTTACGGCTCTTCGACCGGCCCAGTC--TAT
                    |||||| ||||| |||||||| ||| | || || || || || |||  |||++| --|||
Sbjct 6576          TCTCACTGCTGCTGAGTATGATCAGACTACGTATGGGTCATCCACCAACCC--TATGTAT

Query 6625          GTCTCTGACT-CTGTGACCTTGGTTAATGTAGCGACCGGCGCGCAGGCCGTTGCCCGGTC
                    ||||| ||+|-| || || || |||||||| || || || || ||||| || ||||| ||
Sbjct 6634          GTCTCGGA-TACAGTCACATTTGTTAATGTGGCCACTGGTGCTCAGGCTGTCGCCCGTTC

Query 6684          GCTCGACTGGACCAAGGTCACACTT-GATGGTCGCCCCCTTTCCACCACCCAGCAGTATT
                     || || ||| |||| || || +||-|| || ||||||||| | || |  ||||||||||
Sbjct 6693          CCTTGATTGGTCCAAAGTTACT-TTGGACGGCCGCCCCCTTACTACTATTCAGCAGTATT

Query 6743          CAAAGACCTTCTTTGTCCTGCCGCTCCGCGGTAAGCTCTCCTTTTGGGAGGCAGGTACTA
                    | ||||| |||| |||||| ||||||||||||||| | || || ||||| || || || |
Sbjct 6752          CTAAGACATTCTATGTCCTCCCGCTCCGCGGTAAGTTGTCTTTCTGGGAAGCTGGCACGA

Query 6803          CTAAAGCCGGGTACCCTTATAATTATAACACCACTGCTAGTGACCAACTGCTCGTTGAGA
                    | || || || |||||||||||||||||||| || || ||||| ||| | || |||||||
Sbjct 6812          CCAAGGCTGGCTACCCTTATAATTATAACACAACCGCCAGTGATCAAATTCTAGTTGAGA

Query 6863          ATGCCGCTGGGCATCGGGTTGCTATTTCCACTTACACCACTAGCCTGGGTGCTGGCCCCG
                    | || || || || || |||||||| || ||||||||||||||||||||||| |||||  
Sbjct 6872          ACGCGGCCGGCCACCGTGTTGCTATCTCTACTTACACCACTAGCCTGGGTGCCGGCCCTA

Query 6923          TCTCTATTTCCGCGGTTGCTGTTTTAGCCCCCCACTCTGCGCTAG-CATTGCTTGAGGAT
                     ||| ||||| ||||||| |||  ||||||| ||||| || || |-| ||+|||||||||
Sbjct 6932          CCTCCATTTCTGCGGTTGGTGTGCTAGCCCCGCACTCAGCTCTCGCCGTT-CTTGAGGAT

Query 6982          ACCATGGACTACCCTGCCCGCGCCCATACTTTCGATGACTTCTGCCCGGAGTGCCGCCCC
                    ||    || ||||| ||||||||||| ||||| ||||| |||||||| || || ||| ||
Sbjct 6991          ACTGCCGATTACCCCGCCCGCGCCCACACTTTTGATGATTTCTGCCCTGAATGTCGCACC

Query 7042          CTTGGCCTCCAGGGCTGTGCTTTTCAGTCTACTGTCGCTGAGCTTCAGCGCCTTAAGATG
                    |||||  | ||||| ||||||||||||||||||||||||||||||||||||||||| |||
Sbjct 7051          CTTGGATTACAGGGTTGTGCTTTTCAGTCTACTGTCGCTGAGCTTCAGCGCCTTAAAATG

Query 7102          AAGGTGGGTAAAACTCGGGAGT--TATAGTTTATTTGCT--TGTGCCCCCCTTC---TTT
                    ||||| |||||||| |||||||--||+|+|| |||+  |--|||+ ||||||||--- ||
Sbjct 7111          AAGGTAGGTAAAACCCGGGAGTCCTA-A-TTAATT-CTTCCTGT-ACCCCCTTCGCAGTT

Query 7155          -CTGTTG-CTTATTTCTCATTTCTGCGTTCCGCGCTCCCTGAAAAAA
                    -|| |||-|||||||||  ||||||| || ||||||||||| |||||
Sbjct 7167          GCTTTTGTCTTATTTCTTTTTTCTGCTTTTCGCGCTCCCTGGAAAAA
