# Supplementary material for: Pairwise Heuristic Sequence Alignment Algorithm Based on Deep Reinforcement Learning
Source: IEEE Open J Eng Med Biol. 2021 Jan 29;2:36–43. doi: 10.1109/OJEMB.2021.3055424 (PMC8901008; doi:10.1109/OJEMB.2021.3055424)
Supplement: Three supplementary materials are attached to the submitted manuscript. First, we offer the detailed process of the DQNalign in Supplementary material S1. Then, the additional figures and tables are listed in the Supplementary material S2. Finally, the alignment results of the DQNalign are attached  [file ojemb-3055424-mm.zip › OJEMB-3055424-MM/10022021082020_DQNalignOJEMB20210126SupplementaryS3/Supplementary S3/HEV_DDDQN/result20200712173946_10_24.txt]

DQNalign Project v1.0
Pairwise alignment algorithm with deep reinforcement learning based heuristic alignment agent
Sequence 1 : HEV_10, length : 7200
Sequence 2 : HEV_24, length : 7218

Alignment results:
Exact matches: 5403
Gaps: 573

Query 20            CGATGCCATGGAGGCCCATCAGTTTATTAAGGCTCCTGGCATCACTACTGCTATTGAGCA
                    |||||||||||||||||| ||||| ||||||||||||||||| |||||||| ||||||||
Sbjct 0             CGATGCCATGGAGGCCCACCAGTTCATTAAGGCTCCTGGCATTACTACTGCCATTGAGCA

Query 80            GGCTGCTCTAGCAGCGGCCAACTCTGCCCTT-GCGAATGCTGTGGTAGTTAGGCCTTTTC
                    ||||||||| || ||||||||||| |+||||-|||||||||||||| ||| |||| ||||
Sbjct 60            GGCTGCTCTGGCTGCGGCCAACTCCG-CCTTGGCGAATGCTGTGGTGGTTCGGCCGTTTC

Query 138           --TCTCTCAC-CAG--C-AGATTGAGATCCTTA-TTAACCTAATGCAACCTCGCCAGCTT
                    --||||    -|| --|-|||||   ||+| +|-||+ ++++|||||||| || ||| | 
Sbjct 119           TATCTCGTGTACAAACCGAGATTCTTAT-CA-ATTT-G----ATGCAACCCCGGCAGTTG

Query 192           GT-TTTCCGCCCCGAGGTTTTCTGGAACCATCCCATCCAGCGTGTTATCCATAATGAGCT
                    ||-|||+|| || |||||  ||||||| ||||| || ||| | ||||| || |||||  |
Sbjct 172           GTCTTT-CGTCCTGAGGTGCTCTGGAATCATCCTATTCAGAGAGTTATACACAATGAATT

Query 251           GGAGCTTTACTGTCGCGCCCGTTCCGGCCGCTGCCTTGAAATTGGTGCCCACCCCCGCTC
                    ||| |  ||||| || |||||  |||| |||||||| || ||||| || |||||  | ||
Sbjct 231           GGAACAGTACTGCCGGGCCCGGGCCGGTCGCTGCCTGGAGATTGGGGCTCACCCAAGATC

Query 311           AATAAATGATAACCCTAATGTGGTCCACCGCTGCTTCCTC--CGCCCTGCCGGGCGTGAT
                     || ||||||||||| |||||  | ||||| || || |||--  |  |     |+|+|| 
Sbjct 291           TATTAATGATAACCCCAATGTTTTGCACCGGTGTTTTCTCAGACCGGTTGGTAG-G-GAC

Query 369           GTTCAGCGTTGGTATACTGCCCCTACCCGCGGGCCGGCTGCTAATTGCCGGCGTTCCGCA
                    |||||||| |||||| ||||||| || ||||| || |||||||||||||| ||||| || 
Sbjct 349           GTTCAGCGCTGGTATTCTGCCCCCACTCGCGGCCCTGCTGCTAATTGCCGCCGTTCTGCT

Query 429           CTGCGCGGGCTCCCCGCTGCTGACCGCACTTACTGCTTCGACGGGTTTTCTGGCTGTAAC
                    || || || |||||| ||| |||||| |||||||| || || || |||||| |||||  |
Sbjct 409           CTACGTGGTCTCCCCCCTGTTGACCGTACTTACTGTTTTGATGGATTTTCTCGCTGTGCC

Query 489           TTTCCCGCCGAGACTGGCGTCGCCCTCTATTCTCTCCATGATATGTCACCATCTGATGTC
                    ||| |||| ||||| ||||| ||||| || ||||| |||||  | |  ||| ||||||| 
Sbjct 469           TTTGCCGCTGAGACCGGCGTGGCCCTTTACTCTCTGCATGACCTTTGGCCAGCTGATGTT

Query 549           GCCGAGGCTATGTTCCGCCATGGTATGACGCGGCTTTACGCTGCCCTCCACCTCCCGCCT
                    || ||||| |||  |||||| || ||||| ||  | || ||||| ||||||||||| |||
Sbjct 529           GCTGAGGCCATGGCCCGCCACGGGATGACACGTTTATATGCTGCACTCCACCTCCCCCCT

Query 609           GAGGTCCTGTTGCCCCCTGGCACATACCGCACC-GCGTCGTA-CTTGCTGATCCATGA-C
                    ||||| ||| | || || || || |||| ||| - |+|||||-|||+|| ||||||||- 
Sbjct 589           GAGGTGCTGCTACCACCCGGTACTTACCACACAACC-TCGTATCTT-CTAATCCATGATG

Query 666           GGCAG-GCGCGTTGTGGTGACGTATGAGGGTGACACTAGTGCTGGTTATAACCACGATGT
                    |  | -| ||++||| ||||| || |||||||| |||||||| || |||||||| || ||
Sbjct 647           GTAACCGTGC--TGTTGTGACTTACGAGGGTGATACTAGTGCAGGCTATAACCATGACGT

Query 725           TTCCAAC-CT--GCGCTCCTGGATTAGAAC--C-ACTAAG-GTTACCGGAGACCATCCTC
                     |+| | -||--| || ++|||||  ||||--|-| +|| -|||   +++|||||||| |
Sbjct 705           CT-CTATACTCCGAGCG--TGGATCCGAACGACTAA-AATAGTTGGT---GACCATCCGC

Query 778           TCGTCATTGAGCGGGTTAGGGCCATTGGCTGCCACTTTGTC-CTCTTACTCACGGCAGCC
                    | || || ||||| ||  |||| |||||||| || ||||| -  || +||||| || |||
Sbjct 758           TGGTTATAGAGCGTGTGCGGGCTATTGGCTGTCATTTTGTGTTGCTG-CTCACCGCGGCC

Query 837           CCGGAGCCATCACCTACGCCCTATGTTCCTTACCCCCGGTCTACCGAGGTCTATGTCCGA
                    || ||||| || || | ||| ||||| |||||||| || || || ||||| ||||| |||
Sbjct 817           CCCGAGCCGTCGCCCATGCCTTATGTCCCTTACCCTCGTTCAACGGAGGTGTATGTTCGA

Query 897           TCG-TC-TTCGGCCCGG-GTGGTACCCCCTCCCTATTTCCAACCCTCATGCTCCACTAAG
                    || -| -|| | || ||-|+| |+|||| ||| | |||||| |   |+||||| || || 
Sbjct 877           TCTATATTTGGCCCTGGCG-GCT-CCCCGTCCTTGTTTCCATCAGCC-TGCTCTACAAAA

Query 953           TCGACCC-TTCCATGCTGTCCCTGCCCATATCTGGGACCGTCTCATGTTGTTCGGGGCCA
                    || |++|-||||| ||||| || |  || ||||||||||| |||||| | || || || |
Sbjct 934           TCCA--CTTTCCACGCTGTTCCAGTTCACATCTGGGACCGGCTCATGCTCTTTGGCGCTA

Query 1012          CCCTAGATGACCAAGCCTTTTGCTGCTCCCGCCTAATGACTTACCTCCGTGGCATTAGCT
                    |  | |||||||| || ||||||||||| || || ||||| |||||||||||||||||||
Sbjct 992           CTTTGGATGACCAGGCGTTTTGCTGCTCACGGCTCATGACATACCTCCGTGGCATTAGCT

Query 1072          ACAAGGTTACTGTGGGCACCCTTGTTGCCAATGAAGGCTGGAACGCCTCTGAGGTCGCTC
                    ||||||| ||||| ||  | |||||||| ||||| || ||||||||||||||||  || |
Sbjct 1052          ACAAGGTCACTGTCGGTGCGCTTGTTGCTAATGAGGGGTGGAACGCCTCTGAGGATGCCC

Query 1132          TTACAGCTGTCATCACTGCCGCCTACCTT-ACCATCTGCCACCAGCGGTACCTCCGCACT
                    |||| || || || ||||| ||||| +||-|||||||| || ||||| |||||||| |||
Sbjct 1112          TTACTGCAGTAATTACTGCAGCCTAT-TTGACCATCTGTCATCAGCGCTACCTCCGTACT

Query 1191          CAGGCTATATCTAAGGGGATGCGCCGTCTGGAGCGGGAGCATGCTCAGAAGTTTATAACA
                    ||||| ||||| ||||| |||||||| |||||    |||||||| ||||| ||||| |||
Sbjct 1171          CAGGCGATATCCAAGGGCATGCGCCGGCTGGAAGTTGAGCATGCCCAGAAATTTATCACA

Query 1251          CGCCTCTACAGTTGGCTCTTTGAGAAGTCCGGCCGTGATTATATCCCCGGCCGTCAGTTG
                     | || ||||| ||| | ||||||||||| ||||| ||||| ||||||||||| ||  | 
Sbjct 1231          AGACTTTACAGCTGGTTATTTGAGAAGTCTGGCCGCGATTACATCCCCGGCCGCCAACTC

Query 1311          GAGTTCTACGCTCAGTGTAGGCGCTGGCTCTCGGCCGGCTTTCATCTTGACCCACGGGTG
                     |||| || ||||||||| |||| ||| | || || ||||||||||| |||||  | |||
Sbjct 1291          CAGTTTTATGCTCAGTGTCGGCGGTGGTTATCCGCAGGCTTTCATCTAGACCCTAGAGTG

Query 1371          TTGGTTTTTGATGAGTCGGCCCCCTGCCACTGTAGGACTG-CGATTCGTAAGGCGGTC--
                     | |||||||||||||| |  ||||||| |||||||||| -|     |+||||| |  --
Sbjct 1351          CTTGTTTTTGATGAGTCAGTGCCCTGCCGCTGTAGGACTTTCTTAAAG-AAGGCCGCAGG

Query 1428          TCAAAGTTTTGCTGTTTTATGAAGTGGCTGGGCCAGGAGTGCACCTGTTTCCTACAACCT
                    |+|||+|| || || || |||  |||| | || |||||||| || || ||| |  |||| 
Sbjct 1410          T-AAA-TTCTGTTGCTTCATGCGGTGGTTAGGGCAGGAGTGTACTTGCTTCTTGGAACCA

Query 1488          GCAGAAGGCGCCGTCGGCGACCAGGGCCATGACAACGAGGCCTATGAGGGGTCTGATGTC
                    || || |||   || |||||||| |||||||| || ||||| |||||||  ||||| |||
Sbjct 1468          GCTGAGGGCTTAGTTGGCGACCATGGCCATGATAATGAGGCTTATGAGGACTCTGAGGTC

Query 1548          GACCCCGCTGAATCCGCT-A--TT--AGTGACATATCTGGGTCCTACGTC-GTCCCT--G
                    ||||  || ||| | || -|--||-- |||+++++|| ||| |||| |+|-|| | |--|
Sbjct 1528          GACCAGGCCGAACCTGCACATCTTGATGTG-----TCGGGGACCTATG-CTGTTCATGGG

Query 1599          -G-CA-C-T---GCCCTCCAACCGCTTTACCAAGCC--CTTGACCTCCCCGCTGAGATTG
                    -|-||-|-|---|||||| |  ++++   +||  | -- |    |+ +++++||| ||||
Sbjct 1582          CGCCAGCTTGAGGCCCTCTATA----GGG-CACTCAATATCCCGC-A-----TGATATTG

Query 1651          TGGCTCGTGCAGGCCGGCTGACCGCCACAGTAAAGGTCTCCCAGGGTCGACG--G-GCGG
                      ||||| || | |||  | || |+| +| |   |  ||| |+ |   |+| --|- |+|
Sbjct 1631          CTGCTCGAGCGGCCCGATTAACAG-CT-ACTGTCGAGCTCGC-CGCAGG-CCCAGACC-G

Query 1707          A-T--CGATTGTGAGACCCTTCTCGGTAATAAAACCTTCCGCACGTCGTTTGTTGACGGG
                     -|-- |  |+ | +||| | ||||| ||||| || ||||| ||| |  | ||||| || 
Sbjct 1686          CCTGGAGTGT-CGT-ACCGTGCTCGGGAATAAGACTTTCCGGACGACAGTGGTTGATGGC

Query 1764          G-CGGTTTTAGAGACTAATGGCCCAGAGC-GCCACAATCTCTCTTTTGATGCCAGTCAGA
                    |-|    ||+||| | || ||||| || |-  +|    ||||| ||||| |||+  | |+
Sbjct 1744          GCCCACCTT-GAGGCGAACGGCCCTGAACAAT-ATGTCCTCTCATTTGACGCC-TCCCG-

Query 1822          GCA--CTATGGCCG-CCGGCC-CTTTCAGTCTCACCTATGC-CGCCCTCTGCTGCTGGGC
                     ||--||||||  |-| || |-| +|+|| ||||| || | -| | | |++|||| || |
Sbjct 1800          CCAGTCTATGGGGGCCGGGTCGCA-T-AGCCTCACTTACGAGCTCACGC--CTGCCGGCC

Query 1876          TGGAGGTGGCG-CTATGTCG-TCGCTGCCGGGCTTG-ACCAC-CGGGCGGTTTTTGCCC-
                    || ||||   |- ||  ||    | |+|  | +|||-|+|  -|  +|  ||    |  -
Sbjct 1856          TGCAGGTTAAGATTACATCTAATGGT-CTAGA-TTGCA-CCTGCCA-CATTTCCCCCTGG

Query 1927          CCG-GCG-TTTCACCCCGGTCAGC-CCCTGGCGAGGTCACCGCCTTTTGTTCTGCCCTAT
                    | |-|| - +|++   ++|+| ||-||  ||+|||||  | || |||||   |||||| |
Sbjct 1911          CGGCGCCCC-T--AGT--G-CGGCGCCGGGG-GAGGTGGCGGCTTTTTGCAGTGCCCTTT

Query 1984          ACAGGTTTAATC-GCGAGG-CCCAGCGCCTTTCGCTCACCGGTAATTTTTGGTTCCATCC
                    |||||| |||+|-|  +  -||||||| | |||||| |||||   ||| ||||| || ||
Sbjct 1964          ACAGGTATAA-CAGAT-TTACCCAGCGGCATTCGCTGACCGGCGGTTTGTGGTTACACCC

Query 2042          TGAGGGGCTCCTTGGCCCCTTTGCCCCGTTTTCCCCCGGGCATGTTTGGGAGTCGGCTAA
                    ||||||| | || |||  |||| |||| ||||| || |||||| |||||||||| |||||
Sbjct 2022          TGAGGGGTTGCTGGGCATCTTTCCCCCTTTTTCTCCTGGGCATATTTGGGAGTCTGCTAA

Query 2102          TCCATTCTGTGGAGAGAGC-ACACTTTACACCCGCACTTGGTCG-GAGGTTGA-TG-CTG
                     || || ||||| ||| | - | +| ||||| ||||| ||||| - |  | | -| -|+ 
Sbjct 2082          CCCCTTTTGTGGGGAGGGTACCT-TGTACACTCGCACCTGGTCTACATCTGGCTTCTC-T

Query 2158          TTTCTA-----GT----CC-A-GC--CCAGCCC-G-ACTTA-GG-T----------T--T
                      | +|-----  ----||-|-||--||  |||-|-||   - |-|----------|-- 
Sbjct 2140          AGTG-ATTTCTCCCCCCCCGAGGCGGCCGCCCCTGCACCGGTTGCTGCCCCAGGGCTGCC

Query 2189          TATATCTGAG--C-CTTCT-ATACCTAGTA-GGGCCG--CCACACTTACC-CCGGCGGCC
                    |+|| |  | --|-|   |-|    |+ | -|||   --||||+|  +||-| +|  |  
Sbjct 2199          T-TACCCCACCCCACCGGTCAGCGAT-ATTTGGGTGTTACCAC-CGC-CCTCA-GTAGAG

Query 2241          CCTCTACCC--CCC-CCTGCACC-GGATCCTT-CCCCTAC-TCCCT-CTGCTCCGGCGCG
                     ||| | | --  |- |  ++||-    ||  -|||||  -|++||-|||  +  || |+
Sbjct 2254          TCTCAAGCTGATGCAGCGT--CCGTACCCCCCGCCCCTGAGT--CTGCTGAG-TTGCCC-

Query 2294          TGGTGAGCCGGCTCCTGGC----G---CTACCGCCCGGGCC-CCGGCCATAACCCA---C
                    +++++|| +++++++++ |----|---|| || |||+++| - ++|| +||| |||--- 
Sbjct 2307          -----AGA---------CCTATTGAACCTCCCCCCC---CTGT--GCG-TAAGCCACCGG

Query 2343          CA--G--GCGGCCCGGCAT-CGCCGCCTGCTCTTTACCTACCCGGATGGCTCTAA-G-GT
                    ||--|--||   || ||| -||||| || || | |||||| || || ||| | ||-|-||
Sbjct 2348          CATTGCCGCCCTCCCGCACCCGCCGTCTTCTTTATACCTATCCCGACGGCGCCAAGGTGT

Query 2396          ATTCGCCGGCTC-GCTGTTTGAGTCGACA-TGTACCTGGCTCGTTAACGCGTCTAATGTT
                    || || +||+||- +||||||||||  +|-|||  |||||| || ||||| ||||| +  
Sbjct 2408          ATGCGG-GG-TCAT-TGTTTGAGTCAG-ATTGTGACTGGCTAGTGAACGCCTCTAAC-CC

Query 2454          GA-CCACCGCCCTGGCGGTGGGCTCTGTCATGCATTTTACCAAAGG-TACC-CC-GCATC
                    | -|||||||||||| ||||| ||||||||||| ||||||||| | -| ||-  -|||| 
Sbjct 2463          GGGCCACCGCCCTGGGGGTGGCCTCTGTCATGCTTTTTACCAACGTTTTCCTGAGGCATT

Query 2510          CTTTGATGCTGCCTC-TTTTGTGATGCGCGA-C-GGCGCGGCCGCCTATACATTAACC--
                    |++|   +|  +|| - ||||| ||||| ||- - +| + || |+|+||++|+|| | --
Sbjct 2523          C--TACC-CAA-CTGAGTTTGTTATGCGTGAGGGT-CT-TGCAG-C-AT--A-TACCTTG

Query 2564          -CCCCG-G-CCAATAATTCACGCCGTCGCTCCTGATTATA-GGTTGGAACATAACCCAAA
                    -|||||-|-|| || ||||| || || ||||| || || |-||||+|| || || || ||
Sbjct 2572          ACCCCGCGCCCTATTATTCATGCAGTGGCTCCCGACTACAGGGTT-GAGCAGAATCCGAA

Query 2621          GATGCTTGAGGCTGCCTACCGGGAGACTTGCTCCCGCCTCGGTACCGCTGCATACCCACT
                    || ||||||||| || ||||| || |||||||||||||  ||||||||||| ||||||||
Sbjct 2631          GAGGCTTGAGGCAGCGTACCGAGAAACTTGCTCCCGCCGTGGTACCGCTGCCTACCCACT

Query 2681          CCTCGGGACCGGCATATACCAGGTGCCGATCGGTCCCAGTTTTGACGCCTGGGAGCGGAA
                     || ||  | |||||||||||||| ||  | ||||  ||||| |||||||||||||| ||
Sbjct 2691          TCTTGGCTCAGGCATATACCAGGTCCCTGTTGGTCTTAGTTTCGACGCCTGGGAGCGCAA

Query 2741          TCACCGCCCCGGGGATGAGTTGTACCTTCCTGAGCTTGCTGCCAG-ATGGTTCGAGGCCA
                    |||||||||||| || ||| | |||||  |||| | |||||| +|- ||||| || || |
Sbjct 2751          TCACCGCCCCGGCGACGAGCTTTACCTGACTGAACCTGCTGCG-GCCTGGTTTGAAGCTA

Query 2800          ATAGGCCGAC-CTGCCCA-ACTCTCACTATAACTGAGGAT-GTTGCACGGACAGCAAATC
                    ||| ||||||-| |||  -|++|| || ||||| ||||| -  +|| || ||||| || |
Sbjct 2810          ATAAGCCGACGCAGCCGGCA--CTTACGATAACGGAGGACACG-GCCCGCACAGCTAACC

Query 2857          TGGCTATC---GAACT-TGACTCAGCCACAGACGTCGGCCGGGCCTGTGCCGGCTGTCGA
                    | ||+|| ---|| | -||+||++|||||||| || ||||| || || ||||||||    
Sbjct 2867          TAGC-ATTAGAGATCGATG-CT--GCCACAGAGGTGGGCCGTGCTTGCGCCGGCTGCACT

Query 2913          GTCACCCCCGGCGTTGTGCAGTACCAGTTTACCGCAGGTGTGCCTGGATCCGGCAAGTCC
                     | | ||||||  ||||||| |||||||| || || || || || || || || ||||| 
Sbjct 2923          ATTAGCCCCGGAATTGTGCACTACCAGTTCACTGCCGGGGTCCCGGGCTCAGGTAAGTCG

Query 2973          CGCT-C-TATTACCCA-A-GCCGACGTGGACGTTGTCGTGGTCCCGACCCGTGAGTTGCG
                     | |-|-|| +| +||- -|+  |+|| || ||||| || || || ||||| ||| | ||
Sbjct 2983          AGGTCCATAC-AG-CAGGGG-GAA-GTTGATGTTGTGGTTGTTCCCACCCGGGAGCTCCG

Query 3029          TAAT-GCCTGGCGCCGCCGCGGCTTCGCTG-CTTT-CACCCCGCACACTGCCGCCAGAGT
                    ||| -| +||||| ||||| || || || |-||||-||+|| +|| || || ||| | ||
Sbjct 3039          TAACAGT-TGGCGTCGCCGGGGTTTTGCGGCCTTTACA-CCT-CATACGGCGGCCCGTGT

Query 3086          CA-C-CCAGGGGCGCCGGGTTGTCATTGATGAGGCCCCGTCCCTTCCCCCTCACTTGCTG
                     |- - +||| +||||| ||||| ||||||||||||||||| || || || |||||| ||
Sbjct 3096          TACTAT-AGGC-CGCCGTGTTGTGATTGATGAGGCCCCGTCTCTCCCACCGCACTTGTTG

Query 3144          CTGCTCCACATGCAGCGGGCCGCCACCGTCCACCTTCTTGGTGACCCGAATCAGATCCCA
                    ||| | ||||||||||||||| || | ||||| || ||||||||||| ||||||||||| 
Sbjct 3154          CTGTTACACATGCAGCGGGCCTCCTCGGTCCATCTCCTTGGTGACCCTAATCAGATCCCT

Query 3204          GCCATCGACTTTGAGCACGCCGGGCTCGTTCCCGCCA-TCAGGCCCGAT-TTGGC-CCCC
                    ||||| || || |||||||| || || || ||||| |-||  +|| || -||+||-|| +
Sbjct 3214          GCCATTGATTTCGAGCACGCTGGCCTGGTCCCCGCAATTCGC-CCTGAGCTT-GCACCA-

Query 3261          ACCTCCTGGTGGCATGTGACCCATCGCTGCCCTGCGGATGTATGTGAGCTGATCCGTGGC
                    ||    ||||||||||| || || ||||| || || |||||||||||||| || ||||| 
Sbjct 3271          ACGAGTTGGTGGCATGTCACACACCGCTGTCCAGCCGATGTATGTGAGCTCATACGTGGG

Query 3321          GCATACCCTATGATTCAGACCACTAGTCGGGTCCTCCGGT-CGTTGTTCTGGGGTGAGCC
                    || |||||||  || |||||||| || || || || || |-| |  ||+|||   |||||
Sbjct 3331          GCCTACCCTAAAATCCAGACCACGAGCCGTGTGCTACGATCCCTGTTT-TGGAACGAGCC

Query 3380          TGCTGTTGGGCAGAAACTAGTGTTCACCCAGGCAGCTAAGGCCGCCAACCCCGGTTCAGT
                     ||| |||| |||||  | || ||||| ||||| ||||| || || ||||| ||| |  |
Sbjct 3390          GGCTATTGGCCAGAAGTTGGTCTTCACGCAGGCTGCTAAAGCTGCTAACCCTGGTGCGAT

Query 3440          GACGGTCCATGAGGCACAGGGCGCTACCTACACAGAGACTACCATTATTGCCACGGCAGA
                     ||||||||||| || |||||||| |||| ||||||||| || ||||| |||||||| ||
Sbjct 3450          TACGGTCCATGAAGCCCAGGGCGCCACCTTCACAGAGACCACAATTATAGCCACGGCTGA

Query 3500          TGCTCGAGGCCTCATTCAGTCGTCCCGAGCTCATGCCATTGTTGC-CTTGACGCGCCACA
                    |||  | ||||| || || || |||||||||||||| || |||||-|||+|| || ||||
Sbjct 3510          TGCCAGGGGCCTTATCCAATCATCCCGAGCTCATGCTATAGTTGCACTT-ACCCGTCACA

Query 3559          CTGAGAAGTGCGTCATCATTGACGCACCAGGCCTGCTTCGCGAGGTGGGCATCTCCGATG
                    | ||||||||||||||  | || || || ||  |||| || ||||| ||||| |||||||
Sbjct 3569          CAGAGAAGTGCGTCATNTTAGATGCCCCTGGTTTGCTGCGTGAGGTCGGCATATCCGATG

Query 3619          CAATCGTTAATAACTTTTTCCTTGCTGGTGGCGAAATTGGCCACCAGCGCCCATCTGTTA
                      || || |||||||||||||||||||| || ||  | ||||| || ||||| ||||| |
Sbjct 3629          TGATTGTCAATAACTTTTTCCTTGCTGGCGGGGAGGTGGGCCATCACCGCCCCTCTGTGA

Query 3679          TCCCTCGCGGCAATCCTGACGCCA-AT-GTT--GACACCTTG-GCTGCCTTCCCGCCGTC
                    | || || || || |||||++|||-| - ||--|||+|||  -|++||||||||||| ||
Sbjct 3689          TACCCCGTGGTAACCCTGA--CCAGAACCTTGGGAC-CCTACAG--GCCTTCCCGCCATC

Query 3734          TTGCCAGATTAGCGCCTTCCATCAGTTGGCTGAGGAGCTTGGCCACAGACCTGCCCCTGT
                    ||| |||||||| || | ||| ||||||||||||||||| || ||| | || || |||||
Sbjct 3744          TTGTCAGATTAGTGCTTACCACCAGTTGGCTGAGGAGCTAGGTCACCGCCCGGCTCCTGT

Query 3794          CGCGGCTGTTCTACCGCCCTGCCCTGAGCTTGAACAGGGCCTTCTCTACCTGCCCCAAGA
                     || || ||| | || |||||||||||||| || |||||| | || ||  |||| || ||
Sbjct 3804          TGCCGCCGTTTTGCCCCCCTGCCCTGAGCTCGAGCAGGGCTTACTGTATATGCCACAGGA

Query 3854          ACTCACCA-CCT-GTGATA--GTGTCGTAACATTTGAATTAACAGATATTGTGCACTGTC
                     |||||  - +|- +||||--|||| | + |+|||||| | || ||||| || ||||| |
Sbjct 3864          GCTCACAGTA-TCC-GATAGTGTGTTGG-TC-TTTGAACTCACGGATATAGTCCACTGCC

Query 3910          GTATGGCCGCCCCGAGCCAGCGCAAGGCCGTGCTGTCCACGCT-TGTGGGCCATTACGGC
                    ||||||| ||||| |||||||| |||||||| || || || ||-  ||||   +|| |||
Sbjct 3920          GTATGGCTGCCCCAAGCCAGCGGAAGGCCGTCCTCTCAACACTCGTTGGGAGG-TATGGC

Query 3969          CGCC--GCACAAAGC-TCTACAATGCCCTCCCACTCTGATGTTCGCGACTCTCTCGCCCG
                    ||  -- | +|||  -| | +++ | |  |||| || |||||||| || ||||| ||| |
Sbjct 3979          CGTAAGACG-AAATTGTATG---AGGCAGCCCATTCAGATGTTCGTGAATCTCTGGCCAG

Query 4025          TTTTATCCCGGCCAT-T-GGCCAC-GTACAGGTTACA--ACCTGTGAATTG--T--ACGA
                     || |||||  +|+|-|-|| |+|-|| |||| ++||--|| ||||| || --|--||  
Sbjct 4035          GTTCATCCCCA-C-TATCGGAC-CTGTCCAGGC--CACTACATGTGAGTTATATGAACCT

Query 4076          GCTAGTGGAGGCCATGGTCGAGAAGGGCCAGGACGGCTCCGCCGTCCTTGAGCTCGACCT
                    | |++|+||||||||||| |||||||||||||| || || |||||||| ||||| |||||
Sbjct 4089          GGT--T-GAGGCCATGGTGGAGAAGGGCCAGGATGGTTCTGCCGTCCTGGAGCTTGACCT

Query 4136          TTGTAACCGCGACGTGTC-CAGGATCACCTTCTTCCAGAAAGATTGTAATAAATTCACCA
                     ||||| || || || ||-|+| ||||| |||||||||||||| ||||| || || || |
Sbjct 4146          ATGTAATCGTGATGTCTCGC-GCATCACATTCTTCCAGAAAGACTGTAACAAGTTTACAA

Query 4195          CGGGGGAGACCATCGCCCATGGTAAAGTGGGCCAGGGCATTTCGGCCTGGAGTAAGACCT
                    | || |||||||| |||||||||||||| |||||||| || |||||||||||||||||||
Sbjct 4205          CTGGTGAGACCATTGCCCATGGTAAAGTTGGCCAGGGTATATCGGCCTGGAGTAAGACCT

Query 4255          TCTGTGCCCTT-TTCGGCCCCTGGTTCCGTGCTATTGAGAAGGCTATCCTGGCCCTGCTC
                    | || |+| ||-|| ||||| ||||| ||||| ||||| || |  || ||||||||||||
Sbjct 4265          TTTGCG-CTTTGTTTGGCCCGTGGTTTCGTGCCATTGAAAAAGAAATACTGGCCCTGCTC

Query 4314          CCT-CAGGGTGTGTTTTATGGGGATGCCTTTGATGACACCGT-CTT-CT-CGGCGGCTG-
                    || -|   +| | ||||| || ||||| | ||| ||  | ||- ||-||-|||| |   -
Sbjct 4324          CCGCCTAA-TATTTTTTACGGCGATGCTTATGAGGAGTCGGTGTTTGCTGCGGCCGTGTC

Query 4369          TGGC-CGCAGCAAGGGCATCCATGGTGTTTGAGAATGACTTTTCTGAGTTTGATTCCACC
                    ||||-|| +|+||  +|+| |||||||||||| ||||||||||| || ||||||   || 
Sbjct 4383          TGGCGCGG-G-AATC-C-TGCATGGTGTTTGAAAATGACTTTTCAGAATTTGATAGTACT

Query 4428          CAGAATAATTTTTCCT-TGGGCCTAGAGTGTGCTATTATGGTGGAGTGTGGGATGCCGCA
                    ||||||||||| |+||-| ||||| |||||||   ||||||  ||||| || ||||| ||
Sbjct 4438          CAGAATAATTTCT-CTCTTGGCCTTGAGTGTGTGGTTATGGAAGAGTGCGGTATGCCTCA

Query 4487          GTGGCTCATCCGCTTGTACCACCTTATA-AGGTCTGCGTGGATTCTGCAGGCCCCGAAGG
                     ||| | ||| | ||||| || || +    |||| || |||||||||||||| |||||||
Sbjct 4497          ATGGTTAATCAGGTTGTATCATCTG-GTTCGGTCAGCTTGGATTCTGCAGGCGCCGAAGG

Query 4546          AGTCCCTGCGAGGGTTTTGGAAGAAACACTCCGGTGAGCCCGGCACCCTTCTATGGAATA
                    |||| ||   ||| || |||||||| ||||| |||||||| || |||||||| ||||| |
Sbjct 4556          AGTCTCTTAAAGGTTTCTGGAAGAAGCACTCTGGTGAGCCTGGTACCCTTCTTTGGAACA

Query 4605          -CAGTCTGGAACATGGCCGTTAT--CACCCACTGTTATGATTTCCGCGATCTGCAGGTGG
                    -||+| |||||||||||  | ||--||++||||| ||||| || || ||| | | ||| |
Sbjct 4616          CCA-TTTGGAACATGGCGATCATAGCA--CACTGCTATGAGTTTCGTGATTTCCGGGTCG

Query 4663          CCGCCTTTAAAGGTGATGATTCGATAGTGCTTTGCAGTGAGTACCGTCAGAG-C----C-
                    |||| ||||| |||||||||||| | || || || ||||| || || |||||-|----|-
Sbjct 4673          CCGCTTTTAAGGGTGATGATTCGGTGGTCCTCTGTAGTGACTATCGACAGAGCCGTAACG

Query 4717          CAGGGGCTGC-TGTCCTGATTGCTGGCTG-TGGC-CTAAAGTTGAAGGTGGATTTCCGTC
                    ||| |||++|-|  | | || || |||||- |||-|+|||+|||||||| |||| ||| |
Sbjct 4733          CAGCGGC--CTT--CTTAATCGCAGGCTGCGGGCTC-AAA-TTGAAGGTTGATTACCGCC

Query 4774          CGATTGGTTTGTATGCAGGTGTTGTGGTGGCCCCCGGCCTTGGCG-CGCTTCCTGACGTC
                    | ||||| |||||||| ||||| |||||||+|||| |  |||| |-| |||||||| || 
Sbjct 4784          CTATTGGGTTGTATGCTGGTGTGGTGGTGG-CCCCTGGTTTGGGGACACTTCCTGATGTA

Query 4833          GTGCGCTTCGCCGGCCGGCTTACTGAGAAGAATTGGGGCCCTGGCCCCGAGCGGGCGAAG
                    ||||| || ||||| |||||  |||| ||||| |||||||| ||||| ||||| ||  ||
Sbjct 4843          GTGCGATTTGCCGGTCGGCTGTCTGAAAAGAACTGGGGCCCCGGCCCAGAGCGTGCTGAG

Query 4893          CAGCTCCGCCTCGCTGTGAGTGATTTTCTCCGCAA-GCTCACGAATGTAGCTCAGATGTG
                    ||| | || || |||||  ||||||| || ||+| -| | |||||||| || ||| | ||
Sbjct 4903          CAGTTGCGTCTTGCTGTCTGTGATTTCCTTCG-AGGGTTAACGAATGTCGCGCAGGTCTG

Query 4952          TGTGGATGTTGTCTCTCGTGTTTATGGGGTTT-CCCCTGGACTCGTTCATAACCTGATTG
                    ||| |||||||| || ||||||||||| ||| -|||| || +| || |||||||| ||||
Sbjct 4962          TGTTGATGTTGTGTCCCGTGTTTATGGTGTTAGCCCCGGGT-TGGTACATAACCTTATTG

Query 5011          GCATGCTACAGGCTGTTGCTGACGGCAAGGCTCATTTCACTGAGTCAGTGAAGCCAGTGC
                    ||||||| ||| || ||||||| |||||||| ||||| || ||| |  | || || ||||
Sbjct 5021          GCATGCTGCAGACTATTGCTGATGGCAAGGCCCATTTTACAGAGACTATTAAACCTGTGC

Query 5071          TCGACCTGACAAATTCAATCCT-GTGTCGGGTGGAATGAATAACATGTCTTCTGCTGCGC
                    | || || |||||||| ||| |-  |+||||||||||||||||||||| || |||  |||
Sbjct 5081          TTGATCTAACAAATTCCATCATACAG-CGGGTGGAATGAATAACATGTTTTGTGCATCGC

Query 5130          CCATGGGTTCGCGACCATGCGCCCTCGGCCTATTTTGCTGTTGCTCCTCATGTTTCTGCC
                    ||||||| |++|+|||||||||||| || || || || || || ||||| || || ||||
Sbjct 5140          CCATGGGAT--C-ACCATGCGCCCTAGGGCTGTTCTGTTGCTGTTCCTCGTGCTTTTGCC

Query 5190          TATGCTGCCCGCGCCACCGCCCGGTCAGCCGTCTGGCCGCCGCCGTGGGCGGCGCAGCGG
                    |||| |||||||||||||| |||| ||| ||||||||||||| |||||||||||||||||
Sbjct 5197          TATGTTGCCCGCGCCACCGGCCGGCCAGTCGTCTGGCCGCCGTCGTGGGCGGCGCAGCGG

Query 5250          CGGTTCCGGCGGTGGTTTCTGGGGTGACCGGGCTGATTCTCAGCCCTTCGCAATCCCCTA
                    | || ||||||||||||||||||||||| ||| ||||||||||||||||||  |||||||
Sbjct 5257          CAGTGCCGGCGGTGGTTTCTGGGGTGACAGGGTTGATTCTCAGCCCTTCGCCCTCCCCTA

Query 5310          TATTCATCCAACCAACCCCTTCGCCCCCGATGTCACCGCTGC-GGCCGGGGCTGGACCTC
                    ||||||||||||||||||||||||| ||||||||+      |-  ||||||||||| |||
Sbjct 5317          TATTCATCCAACCAACCCCTTCGCCGCCGATGTC-GTTTCACAATCCGGGGCTGGAGCTC

Query 5369          GTG-TTCGCCAACCCGCCC-GACCACTCGGCTCCGCTTGGCGTGACCAGGCCCAGCGCCC
                    |+ - ||| ||+ ||||||-| || || |||||| |||||||||||||| ||||||||||
Sbjct 5376          G-CCCTCGACA-GCCGCCCCGTCCCCTTGGCTCCACTTGGCGTGACCAGTCCCAGCGCCC

Query 5427          CGCCGCTGCCTCACGTCGTAGACCTACCACAGCTGGGGCCGCGCCGCTAACCGCGGTCGC
                    | || ||||| | |||||| || || || |||||||||| |||||||| || ||  |  |
Sbjct 5434          CTCCACTGCCCCCCGTCGTCGATCTGCCCCAGCTGGGGCTGCGCCGCTGACTGCCATATC

Query 5487          TCCGGCCCATGACACCCCGCCAGTGCCTGATGTTGACTCCCGCGGCGCCATCCTGCGCCG
                     ||||| | ||||||  | || |||||||||||||| || |||||||| || ||||||||
Sbjct 5494          ACCGGCTCCTGACACAGCCCCTGTGCCTGATGTTGATTCACGCGGCGCTATTCTGCGCCG

Query 5547          GCAGTATAACCTATCAACATCTCCCCTTACCTCTTCCGTGGCCACCGGTACAAACTTGGT
                     |||||||| || |||||||| ||||| || || || || ||| | || || || |||||
Sbjct 5554          ACAGTATAATCTGTCAACATCGCCCCTCACGTCGTCTGTTGCCTCAGGCACTAATTTGGT

Query 5607          TCTTTACGCCGCTCCTCTTAGCCCGCTTCTACCCCTCCAGGACGGCACCAATACTCATAT
                    ||| || || || || || | ||| ||  ||||||| ||||| |||||||| || |||||
Sbjct 5614          TCTCTATGCTGCCCCACTGAACCCTCTCTTACCCCTTCAGGATGGCACCAACACCCATAT

Query 5667          AATGGCTACAGAAGCTTCTAATTATGCCCAGTACCGGGTTGTTCGTGCTACAATTCGCTA
                     |||||||| || || ||||||||||||||||||||||| || || |||||||| |||||
Sbjct 5674          TATGGCTACCGAGGCATCTAATTATGCCCAGTACCGGGTGGTCCGAGCTACAATCCGCTA

Query 5727          CCGCCCGCTGGTCCCCAACGCTGTTGGTGGCTACGCCATCTCCATCTCGTTCTGGCC--A
                    |||||||||||| || ||||||||||||||||| || || ||||| || || |||||--|
Sbjct 5734          CCGCCCGCTGGTGCCAAACGCTGTTGGTGGCTATGCTATTTCCATTTCCTTTTGGCCCCA

Query 5785          CAGACCACCACCACCCCGACGTCCGTTGACATGAATTCAATAACCTCGACTGATGTTCGT
                     | |++||||| ||||| || |||||||| |||||||| || || || ||||||||| | 
Sbjct 5794          AACA--ACCACTACCCCCACCTCCGTTGATATGAATTCTATTACTTCTACTGATGTTAGG

Query 5845          ATTTTAGTCCAGCCCGGCATAGCCTCCGAGCATG-TTATCCCAAGTGAGCGCCTACACTA
                    ||  | ||||||||||| || || || |||+ ||-| ||||| |||||||| || || ||
Sbjct 5852          ATCCTGGTCCAGCCCGGTATTGCTTCTGAG-TTGGTCATCCCCAGTGAGCGTCTTCATTA

Query 5904          TCGTAACCAAGGTTGGCGCTCTGTTGAGACCTCCGGG-GTGGCGGAGGAGGAGGCCACCT
                     || || ||||| |||||||| || ||||||+ ||||-|| || ||||||||||| ||||
Sbjct 5911          CCGCAATCAAGGCTGGCGCTCCGTCGAGACC-ACGGGTGTCGCCGAGGAGGAGGCTACCT

Query 5963          CTGGTCTTGTTATGCTTTGCATACATGGCTCAC-TCGTAAACTCTTATACTAATACACCT
                    |||| || || |||||||| || ||||||||+|-  || || ||||||||||||||||||
Sbjct 5970          CTGGCCTGGTAATGCTTTGTATCCATGGCTC-CCCTGTCAATTCTTATACTAATACACCT

Query 6022          TATACCGGTGCCCTCGGGCT-GTTGGACTTTGCCCTCGAACTTGAGTTCCGCAACCTCAC
                    || || ||||| || |||||- |||+| |||||  | || ||||| ||  | ||  | ||
Sbjct 6029          TACACTGGTGCACTGGGGCTCCTTG-ATTTTGCATTAGAGCTTGAATTTAGGAATTTGAC

Query 6081          CCCCGGTAATACCAACACGCGGGTCTCCCGTTACTCCAGCACTGCCCGTCACCGCCTTCG
                     || || || |||||||| || || ||||| ||  | ||||| ||||| ||||| || ||
Sbjct 6088          ACCTGGGAACACCAACACCCGTGTATCCCGGTATACTAGCACAGCCCGCCACCGGCTGCG

Query 6141          TCGCGGTGCAGATGGGACTGCCGAGCTCACCACCACGGCTGCTACCCGCTTCATGAAGGA
                     || || || || |||||||| ||||| ||||| ||||| || || || || ||||||||
Sbjct 6148          CCGTGGCGCCGACGGGACTGCTGAGCTTACCACTACGGCGGCCACGCGTTTTATGAAGGA

Query 6201          CCTCT-ATTTTACTAGTACTAATGGTGTCGGTGAGATCGGCCGCGGGATAGCGCTTACCC
                    |||+ -|||| ||  | || ||||| || |||||| | ||||| || || || || || |
Sbjct 6208          CCT-GCATTTCACCGGCACGAATGGGGTTGGTGAGGTGGGCCGAGGCATTGCTCTGACAC

Query 6260          TGTTTAACCTTGCTGACACCCTGCTTGGCGGTCTACCGACAGAATTGATTTCGTCGGCTG
                    |||| || ||||||||||| || || || |||||||||||||||||||||||||||||||
Sbjct 6267          TGTTCAATCTTGCTGACACGCTTCTCGGTGGTCTACCGACAGAATTGATTTCGTCGGCTG

Query 6320          GTGGCCAGCTGTTCTACTCTCGCCCCGTCGTCTCAGCCAATGGCGAGCCGACTGTTAAGC
                    | || ||| |||| ||||| ||||| ||||||||||||||||||||||||||||| ||| 
Sbjct 6327          GGGGTCAGTTGTTTTACTCCCGCCCTGTCGTCTCAGCCAATGGCGAGCCGACTGTAAAGT

Query 6380          TGTATACATCTGTAGAGAATGCTCAGCAGGATAAGGGTATTGC-AATCCCGCATGACATC
                    | ||||||||||| |||||||| |||||||||||||| ||| |-| |||+ ||||| || 
Sbjct 6387          TATATACATCTGTTGAGAATGCGCAGCAGGATAAGGGCATTACCATTCC-ACATGATATA

Query 6439          GACCTCGGGGAATCTCGTGTAGTTATTCAGGATTATGATAACCAACATGAGCAGGACCGA
                    |||||||| || || ||||| || ||||| |||||||| |||||||| |||||||| || 
Sbjct 6446          GACCTCGGTGATTCCCGTGTGGTCATTCAAGATTATGACAACCAACACGAGCAGGATCGG

Query 6499          CCGACACCTTCCCCAGCCCCATCGCGCCCCTTTTCTGTCCTCCGAGCTAATGATGTGCTT
                    || || ||||| || ||||| || ||||| ||||| ||||| || |||||||||||  | 
Sbjct 6506          CCTACGCCTTCACCTGCCCCCTCTCGCCCTTTTTCAGTCCTTCGTGCTAATGATGTTTTG

Query 6559          TGGCTTTCTCTCACCGCTGCCGAGTATGACCAGTCCACTTACGGCTCT---TCGACCGGC
                    ||||| ||||| |||||||||||||||||||||+++|||+|||++| |---||| ||  |
Sbjct 6566          TGGCTCTCTCTTACCGCTGCCGAGTATGACCAG---ACT-ACG--TATGGGTCGTCCCAC

Query 6616          CCAGTCTATGTCTCTGACTCTG-TGAC---CTTGGTTAATGT-A--G-CG--ACCGGCGC
                    | |  |||||| |+   +|| |-|+||---|   +|| + +|-|--|- |--|| || ||
Sbjct 6619          CAACCCTATGTAT-GTC-TCGGAT-ACAGTCACA-TTC-G-TCAACGTGGCCACTGGTGC

Query 6666          GCAGGCCGTTGCCCGGTCGCTCGACTGGACCAAGGTCACACTTGATGGTCGCCCCCTTTC
                     ||||| |||||||| || || || ||| | || ||||| || || |||||||||||  |
Sbjct 6673          TCAGGCTGTTGCCCGCTCCCTTGATTGGTCTAAAGTCACTCTGGACGGTCGCCCCCTCAC

Query 6726          CACCACCCAGCAGTATTCAAAGACCTTCTTTGTCCTGCCGCTCCGCGGTAAGCTCTCCTT
                     |||| |||||| ||||| ||||| ||||  ||||| ||||||||||||||||| || ||
Sbjct 6733          TACCATCCAGCAATATTCTAAGACGTTCTACGTCCTCCCGCTCCGCGGTAAGCTGTCTTT

Query 6786          TTGGGAGGCAGGTACTACTAAAGCCGGGTACCCTTATAATTATAACACCACTGCTAGTGA
                     |||||||| || || || || || || || ||||| |||||||| || |||||||||||
Sbjct 6793          CTGGGAGGCTGGCACAACCAAGGCTGGCTATCCTTACAATTATAATACAACTGCTAGTGA

Query 6846          CCAACTGCTCGTTGAGAATGCCGCTGGGCATCGGGTTGCTATTTCCACTTACACCACTAG
                     ||| |  |  ||||||| || ||||| || || ||||||||||| || || ||||||||
Sbjct 6853          TCAAATTTTAATTGAGAACGCGGCTGGCCACCGTGTTGCTATTTCTACCTATACCACTAG

Query 6906          CCTGGGTGCTGGCCCCGTCTCTATTTCCGCGGTTGCTGTTTTAGCCCCCCACTCTGCGCT
                    ||||||||||||||||   |||||||| ||||| |  || |||||||| ||||| || ||
Sbjct 6913          CCTGGGTGCTGGCCCCACATCTATTTCTGCGGTCGGCGTATTAGCCCCGCACTCAGCCCT

Query 6966          AGCATTGCTTGAGGATAC-CATGGACTACCCTGCCCGCGCCCATACTTTCGATGACTTCT
                     ||  | ||||| |||||-  ||+|||| || ||||| ||||||||||| ||||| ||||
Sbjct 6973          TGCCGTTCTTGAAGATACTGCTG-ACTATCCCGCCCGTGCCCATACTTTTGATGATTTCT

Query 7025          GCCCGGAGTGCCGCCCCCTTGGCCTCCAGGGCTGTGCTTTTCAGTCTACTGTCGCTGAGC
                    ||||||| || ||| ||||||| || ||||| || || || ||||||||| | |||||||
Sbjct 7032          GCCCGGAATGTCGCACCCTTGGTCTGCAGGGTTGCGCCTTCCAGTCTACTATTGCTGAGC

Query 7085          TTCAGCGCCTTAAGATGAAGGTGGGTAAAACTCGGGAGT-T-ATA-G-TTTATTTGCTTG
                    ||||||||||||| |||||||| |||||||| |||||||-|-|+|- - ||+|||+| ||
Sbjct 7092          TTCAGCGCCTTAAAATGAAGGTAGGTAAAACCCGGGAGTCTTA-ATTAATT-TTT-CCTG

Query 7141          TGCCCCC--C---TTCTTTCTGTTGCTT-ATTTCTCATTTCTGCGTTCCGCGCTCCCTGA
                    |||||||--|--- ||||+|| | | ||-||||||  ||||||| || ||||||||||| 
Sbjct 7149          TGCCCCCTTCGCAGTCTT-CTTTAGTTTTATTTCTTTTTTCTGCTTTTCGCGCTCCCTGG

Query 7195          AAAAA
                    |||||
Sbjct 7208          AAAAA
