# Supplementary material for: Pairwise Heuristic Sequence Alignment Algorithm Based on Deep Reinforcement Learning
Source: IEEE Open J Eng Med Biol. 2021 Jan 29;2:36–43. doi: 10.1109/OJEMB.2021.3055424 (PMC8901008; doi:10.1109/OJEMB.2021.3055424)
Supplement: Three supplementary materials are attached to the submitted manuscript. First, we offer the detailed process of the DQNalign in Supplementary material S1. Then, the additional figures and tables are listed in the Supplementary material S2. Finally, the alignment results of the DQNalign are attached  [file ojemb-3055424-mm.zip › OJEMB-3055424-MM/10022021082020_DQNalignOJEMB20210126SupplementaryS3/Supplementary S3/HEV_DDDQN/result20200712173946_10_25.txt]

DQNalign Project v1.0
Pairwise alignment algorithm with deep reinforcement learning based heuristic alignment agent
Sequence 1 : HEV_10, length : 7200
Sequence 2 : HEV_25, length : 7180

Alignment results:
Exact matches: 5354
Gaps: 555

Query 27            ATGGAGGCCCATCAGTTTATTAAGGCTCCTGGCATCACTACTGCTATTGAGCAGGCTGCT
                    ||||||||||| ||||||||||||||||||||||| |||||||| |||||||||||||||
Sbjct 0             ATGGAGGCCCACCAGTTTATTAAGGCTCCTGGCATTACTACTGCCATTGAGCAGGCTGCT

Query 87            CTAGCAGCGGCCAACTCTGCCCTT-GCGAATGCTGTGGTAGTTAGGCCTTTTCTCTCTCA
                    || || ||||||||||| |+||||-|||||||||||||| ||| |||| ||| | |||| 
Sbjct 60            CTGGCTGCGGCCAACTCCG-CCTTGGCGAATGCTGTGGTGGTTCGGCCGTTTTTGTCTCG

Query 146           CCAGCAGATTGAGATCCTTATTAACCTAATGCAACCTCGCCAGCTTGTTTTCCGCCCCGA
                    |  ||| |  ||||||||||||||  | |||||||| || ||| | ||||||||||| ||
Sbjct 119           CGTGCAAACCGAGATCCTTATTAATTTGATGCAACCCCGGCAGTTGGTTTTCCGCCCTGA

Query 206           GGTTTTCTGGAACCATCCCATCCAGCGTGTTATCCATAATGAGCTGGAGCTTTACTGTCG
                    |||  | ||||| ||||| || ||| | || || || ||||| || || |  ||||| ||
Sbjct 179           GGTGCTTTGGAATCATCCTATTCAGAGAGTCATACACAATGAACTAGAACAATACTGCCG

Query 266           CGC-CCGTTCCGGCCGCTGCCTTGAAATTGGTGCCCACCCCCGCTCAATAAATGATAACC
                     ||-| | +|||| || ||||| || ||||| || |||||  | || || ||||||||||
Sbjct 239           GGCACGGG-CCGGTCGTTGCCTGGAGATTGGGGCTCACCCAAGATCTATTAATGATAACC

Query 325           CTAATGTGGTCCACCGCTGCTTCCTCCGCCCTGCCGGG-CGTGATGTTCAGCGTTGGTAT
                    | |||||  | ||||| ||||| ||| | || | ||| - |+||||||||||| ||||||
Sbjct 298           CCAATGTTTTGCACCGGTGCTTTCTCAGACCGGTCGGTAGG-GATGTTCAGCGCTGGTAT

Query 384           ACTGCCCCTACCCGCGGGCCGGCTGCTAATTGCCGGCGTTCCGCACTGCGCGGGCTCCCC
                     ||||||| |||||||| || || || || ||||| ||||| || ||||| || ||||||
Sbjct 357           TCTGCCCCCACCCGCGGCCCTGCAGCCAACTGCCGCCGTTCTGCGCTGCGTGGTCTCCCC

Query 444           GCTGCTGACCGCACTTACTGCTTCGACGGGTTTTCTGGCTGTA--ACTTTCCCGCCGAGA
                     |||| |||||||| ||||| || || || |||||  ||||| -- +|| +|||| ||||
Sbjct 417           CCTGCCGACCGCACCTACTGTTTTGATGGATTTTCCCGCTGTGCTT-TTG-CCGCAGAGA

Query 502           CTGGCGTCGCCCTCTATTCTCTCCATGATA-TGTCACCATCTGATGTCGCCGAGGCTATG
                    | ||||| ||||| || ||||| || ||+ -| |  ||| | |||||||| |||||||||
Sbjct 475           CCGGCGTAGCCCTTTACTCTCTGCACGA-CCTCTGGCCAGCCGATGTCGCGGAGGCTATG

Query 561           TTCCGCCATGGTATGACGCGGCTTTACGCTGCCCTCCACCTCCCGCCTGAGGTCCTGTTG
                      ||||||||| ||||| || || |||||||| ||||| ||||| |||||||| ||||| 
Sbjct 534           GCCCGCCATGGGATGACACGTCTATACGCTGCACTCCATCTCCCTCCTGAGGTGCTGTTA

Query 621           CCCCCTGGCACATACCGCACCGCGTCGTACTTGCTGATCCATGACGGC-AGGC-GCGT-T
                    || ||||| || ||||  ||  | |||||  | ||||| || ||||||-|   -||+|-|
Sbjct 594           CCACCTGGTACCTACCATACAACCTCGTATCTCCTGATTCACGACGGCAACCGTGC-TGT

Query 678           GTGGTGACGTATGAGGGTGACACTAGTGCTGGTTATAACCACGATGTTTCCAACCTGCG-
                    +|+||||| |||||||||||||||||||| || || ||||| || || ||||  || ||-
Sbjct 652           -T-GTGACCTATGAGGGTGACACTAGTGCAGGCTACAACCATGACGTCTCCATACTTCGT

Query 737           CTCCTGGATTAGAACCA-C-TAAG-GTTA-CCGGAGACCATCCTCTCGTCATTGAGCGGG
                     +| |||||| | || |-|- || -|||   ++++||||||||  | || || ||||| |
Sbjct 711           G-CGTGGATTCGTACGACCAAAATAGTTGGT----GACCATCCGTTGGTTATAGAGCGTG

Query 793           TTAGGGCCATTGGCTGCCACTTTGTCCT-CTTACTCACGGCAGCCCCGGAGCCATCACCT
                    |  |||| || || || || ||||| ||-|| +||||| || ||||| ||||| || |||
Sbjct 766           TGCGGGCTATCGGATGTCATTTTGTGCTGCTG-CTCACCGCGGCCCCCGAGCCGTCGCCT

Query 852           ACGCCCTATGTTCCTTACCCCCGGTCTACCGAGGTCTATGTCCGATCG-TCTTCGGCCCG
                    | ||| ||||| ||||||||||| || || ||||| ||||| || || -| || ||||| 
Sbjct 825           ATGCCTTATGTCCCTTACCCCCGTTCGACAGAGGTGTATGTTCGGTCTATATTTGGCCCT

Query 911           GGTGGTACCCCCTCCCTATTTCCAACCCTCATGCTCCACTAAGTCGACCCTTCCATGCTG
                    || ||| |||| ||||| |||||  |   |+|||||||| || || |+| || || ||||
Sbjct 885           GGCGGTTCCCCGTCCCTGTTTCCGTCAGCC-TGCTCCACAAAATCTA-CTTTTCACGCTG

Query 970           TCCCTGCCCATATCTGGGACCGTCTCATGTTGTTCGGGGCCACCCTAGATGACCAAGCCT
                    |||| |  |||||||||||||| |||||| | || || ||||| || || ||||| || |
Sbjct 943           TCCCAGTTCATATCTGGGACCGGCTCATGCTTTTTGGTGCCACTCTGGACGACCAGGCGT

Query 1030          TTTGCTGCTCCCGCCTAATGACTTACCTCCGTGGCATTAGCTACAAGGTTACTGTGGGCA
                    |||||||||| || || ||||| ||||||||||||||||| |||||||| || || ||  
Sbjct 1003          TTTGCTGCTCACGGCTTATGACATACCTCCGTGGCATTAGTTACAAGGTCACCGTTGGAG

Query 1090          CCCTTGTTGCCAATGAAGGCTGGAACGCCTCTGAGGTCGCTCTTACAGCTGTCATCACTG
                    | |||||||| ||||| || ||||| |||||||| |  || || || || || || || |
Sbjct 1063          CGCTTGTTGCTAATGAGGGGTGGAATGCCTCTGAAGATGCCCTCACCGCAGTAATTACCG

Query 1150          CCGCCTACCTT-ACCATCTGCCACCAGCGGTACCTCCGCACTCAGGCTATATCTAAGGGG
                    | ||||| +||-||||||||||||||||| |||||||| || ||||| ||||| ||||| 
Sbjct 1123          CAGCCTAT-TTGACCATCTGCCACCAGCGCTACCTCCGTACCCAGGCGATATCCAAGGGC

Query 1209          ATGCGCCGTCTGGAGCGGGAGCATGCTCAGAAGTTTATAACACGCCTCTACAGTTGGCTC
                    ||||||||  |||||   ||||| || ||||| ||||| ||| | |||||||| ||| | 
Sbjct 1182          ATGCGCCGGTTGGAGGTTGAGCACGCCCAGAAATTTATTACAAGACTCTACAGCTGGTTA

Query 1269          TTTGAGAAGTCCGGCCGTGATTATATCCCCGGCCGTCAGTTGGAGTTCTACGCTCAGTGT
                    ||||||||||| || |||||||| ||||||||||| ||  |  |||| || || ||||| 
Sbjct 1242          TTTGAGAAGTCTGGTCGTGATTACATCCCCGGCCGCCAACTCCAGTTTTATGCCCAGTGC

Query 1329          AGGCGCTGGCTCTCGGCCGGCTTTCATCTTGACCCACGGGTGTTGGTTTTTGATGAGTCG
                     |||| ||||| || || ||||||||||| |||||  | ||| | |||||||||||||||
Sbjct 1302          CGGCGGTGGCTATCCGCGGGCTTTCATCTAGACCCCAGAGTGCTTGTTTTTGATGAGTCG

Query 1389          GCCCCCTGCCACTGTAGGAC-TGCGATTCGTAAGGCGGT--CTCAAAGTTTTGCTGTTTT
                    |  ||||||| |||||||||-| |     |+||||  | -- |+|||+|| ||||| || 
Sbjct 1362          GTGCCCTGCCGCTGTAGGACTTTCTTAAAG-AAGGTTGCGGGT-AAA-TTCTGCTGCTTC

Query 1446          ATGAAGT-GGCTGGGCCAGGAGTGCACCTGTTTCCTAC-AACCTGCAGAAGGC--GCCGT
                    |||  ||-|   |||+|||||||||||||| ||+||  -| || || || || --|+ +|
Sbjct 1419          ATGCGGTGGTTAGGG-CAGGAGTGCACCTGCTT-CTTGGAGCCAGCTGAGGGTTTG-A-T

Query 1502          CGGCGACCAGGGCCATGACAACGAGGCCTATGAGGGGTCTGATGTCGACCCCGCTGA---
                    ||| || || |||||||| || |||||||| ||||| || || |||||||  || ||---
Sbjct 1475          CGGTGATCATGGCCATGATAATGAGGCCTACGAGGGCTCCGAGGTCGACCAAGCCGAGCC

Query 1558          ---ATCCG---C--TAT-T-AGTGACATATCTGGGTCCTACGTCGTCC--CTGGCAACTG
                    ---|++| ---|--  |-|-|| ||| |||   +||||+| |    ||--|| |+|  ++
Sbjct 1535          TGCA--CATCTCGACGTGTCAGGGACCTATGCA-GTCC-ATGGGCGCCAGCTTG-AGA--

Query 1606          CCCTCCA-ACC-GCTTTAC-CAAGCCCTTGACCTCCCCGCT-GAGATTGTGGCTCGTGCA
                    ||||| |-|+ -||+++||-|+|+ +|+++|++|+||||| -|| ||||  ||||| || 
Sbjct 1588          CCCTCTATA-GGGC---ACTC-A-A-C---A--T-CCCGCAAGATATTGCTGCTCGAGCG

Query 1662          GGCCGGCTGACCGCCACAGTAAAGGTC-TCCCAGGT-C-GACGGGCGGA-T-CGATTGTG
                    | |||  | || ||||| ||  || | -|  | || -|-||  | |+  - - |++  +|
Sbjct 1635          GCCCGATTAACAGCCACCGTTGAGCTTGTTGCTGGCCCAGATCGCC-TGGAGTG--CC-G

Query 1717          AGACCCTTCTCGGTAATAAAACCTTCCGCACGTCGTTTGTTGACGG-GGCGGTTTTAGAG
                     +||  | ||||| ||||| |||||||| ||| || |   ||| ||-| |    ||+|||
Sbjct 1691          C-ACTGTGCTCGGGAATAAGACCTTCCGGACGACGGTGACTGATGGCGCCCACCTT-GAG

Query 1776          ACTAATGGCCCAGAGCGCCACAA-TCTCTCTTTTGATGCCAGTCAGAGCA--CTATGGCC
                     | || ||||| ||||       -|+| || |||||||||+  | |+ ||--||||||  
Sbjct 1749          GCCAACGGCCCTGAGCAATGTGTTT-TGTCGTTTGATGCC-TCCCG-CCAGTCTATGGGG

Query 1833          G-CCGGCCCTTTCAGTCTCACCTATGCCGCCT---CTGCTGCTGGGCTGGAGG-TGCGCT
                    |-| || |   |+|| ||||| |||| +|| |---|++||||||| ||| |||-|  | |
Sbjct 1806          GCCGGGTCACAT-AGCCTCACTTATGA-GCTTACGC--CTGCTGGCCTGCAGGTTAAGAT

Query 1888          ATG-TCGC--T---GCCGGGCTTGACCACCGGGCGGT-TT-TTGCCC--C-CGGCG-TTT
                     | -||+ --|--- + || |+||++||+| | | +|-||-   || --|-  || - +|
Sbjct 1862          TTCATC-TAATGGCT-TGGAC-TG--CA-CTGCCA-TATTCCCCCCTGGCGGCGCCCC-T

Query 1936          CACCCCGGTCAGCCCC-TGGCGAGGTCACCGCCTTTTGTTCTGCC-C-TATACAGGTTTA
                    ++  +|++ |||| ||- ||+|||||  | ||||||||  | |+|-|-|+||||||| ||
Sbjct 1913          --AG-C--GCAGCGCCGGGG-GAGGTGGCGGCCTTTTGCACCG-CTCTT-TACAGGTATA

Query 1993          ATC-----G-CGAG-GC-CCAGCGCCTTTCGCTCACCGGTAATTTTTGGTTCCATCCTGA
                    |+|----- -| + - |- ||    ||| ++|+|  |||| +++| ||| | ||||| ||
Sbjct 1966          A-CAGATTTACC-CAACGGCATTCGCTTA--C-CGGCGGTC---TGTGGCTACATCCCGA

Query 2045          GGGGCTCCTTGGCCCCTTTGCCCCGTTT-TCCCCCGGGCATGTTTGGGAGTCGGCTAATC
                    |||||| |+||| |  ||| || | |||-||||| |||||| | |||||||| ||||| |
Sbjct 2018          GGGGCTGC-TGGGCATTTTCCCTCCTTTCTCCCCTGGGCATATCTGGGAGTCTGCTAACC

Query 2104          CATTCTGTGGAGAGAG--CACACTTTACACCCGCACTTGGT-CGGAGGTTGATGCTGTTT
                    | || || || ||| |--|+|+|| ||||| || || ||||-|  |+++|   |||+|||
Sbjct 2077          CCTTTTGCGGGGAGGGTAC-C-CTGTACACTCGTACCTGGTCCACA---TCCGGCT-TTT

Query 2161          CTAGTC-CAGC-CCAGC-CCGACTTA-----------G--GT-T-TTATAT--CT-GA--
                    ||||| -|  |-|| +|-||      -----------|--  - -|  |  --| -||--
Sbjct 2131          CTAGTGACTTCTCCC-CTCCTGAGGGCGGCCGCCCCTGCACCGGCTGCTGCCCCAGGATC

Query 2198          GCCTTCTA-TA----CCTAGT-AGGG-CCGC----CAC-ACTTACCCCGGCG-GCCCCTC
                    |||  |  - |---- | |||-|| |-    ----   -||+++| ||| | -       
Sbjct 2189          GCCCCCCCCCACCCCACCAGTCAGTGATATTTGGGTGTTAC---CACCGCCCTCAGAAAA

Query 2245          TACCCCCC-CCTGCACCGGATCCTTCCCCT-ACTCCCTCTGCTCCG-GCGC-GTGGTGA-
                      |||   -    ++ ||  |+||| ++| - |+||| | +||+||-||+|-|| + ||-
Sbjct 2246          GTCCCAGGTGGGT--GCGCCT-CTTG--CGCCC-CCCGCC-CT-CGAGC-CTGTT-GGAC

Query 2299          -GCCGGCTCCTGGCGCTAC----CG-CCCG-GGCCCCGGCCATAACCCACCAGGC---G-
                    -|||  ++ ++ +|+||| ----| - || -  ||  +|+| ||| |||||+| |---|-
Sbjct 2296          CGCCCA--G--C-C-CTATTAAACTTGCCTCCCCCGT-G-CGTAAGCCACC-GACATTGC

Query 2348          -GCCCGGCAT-CGCCGCCTGC-TCTTTAC-C-TACCCGGATGGC-TCTAA-G-GTATTCG
                    -||||  |  -  |||||  |-|||||||-|-||||| || || - |+||-|-|||| ||
Sbjct 2347          CGCCCTCCCGCACCCGCCGTCTTCTTTACACTTACCCTGACGGTGCC-AAGGTGTATGCG

Query 2401          CCGGCTCGCTGTTTGAGTCGACA-TGT-ACCTGGCTCGTTAACGCGTCTAATGTTGA-CC
                     +| +||  ||||||||||  +|-|| -|+|||||| || || || ||||| +  | -||
Sbjct 2406          G-GA-TCATTGTTTGAGTCAG-ATTGCGA-CTGGCTGGTGAATGCCTCTAAC-CCGGGCC

Query 2458          ACCGCCCTGGCGGTGGGCTCTGTCATGCATTTTACCAAAGGTACCCCGCATCCTTTGAT-
                    |||||||||| ||||| ||||||||||| ||||| ||| | |+  ||  |  | || +|-
Sbjct 2461          ACCGCCCTGGGGGTGGCCTCTGTCATGCCTTTTATCAACGCT-TTCCTGAGGCGTTC-TA

Query 2517          GCTGCCTCT-TTTGTGATGCGCGACGGCGCG-GCC-GCCTATACATTAAC---CCCCCG-
                     |   ||  -||| | ||||| || || +| -|+|-|| |||||+++++|--- |||||-
Sbjct 2519          CCCAACTGAATTTATTATGCGTGAGGGT-CTTG-CTGCATATAC-----CTTGACCCCGC

Query 2570          GCCA-ATAATTCACGCCGTCGCTCCTGATTATA-GGTTGGAACATAACCCAAAGATGCTT
                    ||| -|| || || || || || || || ||||-||||+||||| || ||||||| ||||
Sbjct 2572          GCCCTATTATCCATGCAGTGGCCCCCGACTATAGGGTT-GAACAGAATCCAAAGAGGCTT

Query 2628          GAGGCTGCCTACCGGGAGACTTGCTCCCGCCTCGGTACCGCTGCATACCCACTCCTCGGG
                    ||||| || |||||||| || |||||||| | |||||||||||| |||||||| || || 
Sbjct 2631          GAGGCAGCGTACCGGGAAACCTGCTCCCGTCGCGGTACCGCTGCCTACCCACTTCTTGGC

Query 2688          ACCGGCATATACCAGGTGCCGATCGGTCCCAGTTTTGACGCCTGGGAGCGGAATCACCGC
                     | || ||||||||||| ||  | |||| ||||||||| ||||||||||| ||||| |||
Sbjct 2691          TCGGGTATATACCAGGTCCCTGTTGGTCTCAGTTTTGATGCCTGGGAGCGTAATCATCGC

Query 2748          CCCGGGGATGAGTTGTACCTTCCTGAGCTTGCTGCCAGATGGTTCGAGGCCAAT-AGGCC
                    || ||||||||| | |||||  |||| |  |||||    ||||| || || || -|+|||
Sbjct 2751          CCTGGGGATGAGCTTTACCTGACTGAACCCGCTGCAGCCTGGTTTGAAGCTAACAA-GCC

Query 2807          GAC-CTGCCCAACTCTCACTATAACTGAGGAT--GTTGCACGGACAGCAAATCT-GG-CT
                    | |-| |+||| | || || ||||| || |||--|  +|+|| || || || ||-| -||
Sbjct 2810          GGCGCAG-CCAGCACTTACGATAACAGAAGATACGGC-C-CGCACGGCCAACCTAGCACT

Query 2862          ATCGAACT-TGACTCAGCCACAGACGTCGGCCGGGCCTGTGCCGGCTGT-CGAGT-CACC
                    |  || | -||+||++|| ||||| || ||||| ||||| || ||||| -| | |-  ||
Sbjct 2867          AGAGATCGATG-CT--GCTACAGAGGTTGGCCGTGCCTGCGCTGGCTGCACTATTAGTCC

Query 2919          CCCGG-CGTTGTGCAGTACCAGTTT-A---C-CGC-AGGTGTGCCTGGATCCGGCAAGTC
                       | -|+++||++|  |+|++| |-|---|-|    || || || || || ||||| ||
Sbjct 2924          TGGGATC---GT--AACA-C--TATCAGTTCACTGCCGGGGTTCCGGGCTCAGGCAAATC

Query 2972          CCGCTCTATTACC-CAAGGCCGACGTGGACGTTGTCGTGGTCCCGACCC-GTGAGTTGCG
                      | || |+||| -|+|||  || || || ||||| || ||||| |+||-| ||| | ||
Sbjct 2975          AAGATCCA-TACAGC-AGGGGGATGTTGATGTTGTGGTTGTCCCCA-CCAGGGAGCTTCG

Query 3029          TAAT-GCCTGGCGCCGCCGCGGCTTCGCTG-CTTT-CACCCCGCACACTGCCGCCAGAGT
                     |||-| +||||| ||||| ||||| || |-||||-||+|||+||||| || ||| | ||
Sbjct 3032          CAATAGT-TGGCGTCGCCGGGGCTTTGCGGCCTTTACA-CCC-CACACGGCGGCCCGTGT

Query 3086          CACC-CAGGGGCGCCGGGTTGTCATTGATGAGGCCCCGTCCCTTCCCCCTCACTTGCTGC
                    ||| - |+|| ||||| ||||| ||||| |||||||| ||||| || || ||| ||||| 
Sbjct 3089          CACTATA-GGCCGCCGTGTTGTGATTGACGAGGCCCCATCCCTCCCACCGCACCTGCTGT

Query 3145          TGCTCCACATGCAGCGGGCCGCCACCGTCCACCTTCTTGGTGACCCGAATCAGATCCCAG
                    || | ||||||||||||||| |  | ||||| || || |||||||| || |||||||| |
Sbjct 3148          TGTTACACATGCAGCGGGCCTCTTCAGTCCATCTCCTCGGTGACCCAAACCAGATCCCCG

Query 3205          CCATCGACTTTGAGCACGCCGGGCTCGTTCCCGCCATCAGGCCCGAT-TTGGC-CCCCAC
                    |||| || ||||||||||| || || || ||||| ||| | || || -||+||-|| +||
Sbjct 3208          CCATTGATTTTGAGCACGCTGGTCTGGTCCCCGCAATCCGCCCTGAGCTT-GCACCA-AC

Query 3263          CTCCTGGTGGCATGTGACCCATCGCTGCCCTGCGGATGTATGTGAGCTGATCCGTGGCGC
                      ||||||||||||| || || |||||||| || ||||||||||| || || || || ||
Sbjct 3266          GACCTGGTGGCATGTAACACACCGCTGCCCAGCTGATGTATGTGAACTTATACGCGGGGC

Query 3323          ATACCCTATGATTCAGACCACTAGTCGGGTCCTCCGGTCGTTGTTCTGGGGTGAGCCTGC
                     |||||||  || |||||||| || ||||| || |||||  ||||||||  ||| || ||
Sbjct 3326          CTACCCTAAAATCCAGACCACGAGCCGGGTGCTACGGTCTCTGTTCTGGAATGAACCGGC

Query 3383          TGTTGGGCAGAAACTAGTGTTCACCCAGGCAGCTAAGGCCGCCAACCCCGGTTCAGTGAC
                    | | || ||||| ||||| ||||| ||||| ||||| || |||||||| ||| || | ||
Sbjct 3386          TATCGGCCAGAAGCTAGTCTTCACGCAGGCCGCTAAAGCTGCCAACCCTGGTGCAATTAC

Query 3443          GGTCCATGAGGCACAGGGCGCTACCTACACAGAGACTACCATTATTGCCACGGCAGATGC
                     ||||| || || ||||||||||| | ||||||||| || ||||| || ||||| |||||
Sbjct 3446          AGTCCACGAAGCCCAGGGCGCTACTTTCACAGAGACCACAATTATAGCTACGGCTGATGC

Query 3503          TCGAGGCCTCATTCAGTCGTCCCGAGCTCATGCCATTGTTGCCTTGACGCGCCACACTGA
                      | || ||||| ||||| |||||||||||||| || |||||  | || |||||||| ||
Sbjct 3506          CAGGGGTCTCATCCAGTCATCCCGAGCTCATGCTATAGTTGCACTCACCCGCCACACAGA

Query 3563          GAAGTGCGTCA-TCATTGACGCACCAGGCCTGCTT-CGCGAGGTGGGCATCTCCGATGCA
                    || |||||| |-|   +|| || || || +|  ||-|| ||||| ||||| || ||||  
Sbjct 3566          GAGGTGCGTTATTTTA-GATGCCCCTGGT-TTGTTACGTGAGGTCGGCATATCTGATGTG

Query 3621          ATCGTTAATAACTTTTTCCTTGCTGGTGGCGAAATTGGCCACCAGCGCCCATCTGTTATC
                    |||||||| ||||| ||||| |||||||| ||  | ||||| || ||||| ||||| || 
Sbjct 3624          ATCGTTAACAACTTCTTCCTCGCTGGTGGGGAGGTGGGCCATCACCGCCCCTCTGTGATA

Query 3681          CCTCGCGGCAATCCTGACGCCAATGTTGACACCTTGGCTGCCTTCCCGCCGTCTTGCCAG
                    || || ||||| ||||||   ||  |||| |||||    ||||||||||||||||| |||
Sbjct 3684          CCCCGTGGCAACCCTGACCAGAACCTTGAGACCTTACAGGCCTTCCCGCCGTCTTGTCAG

Query 3741          ATTAGCGCCTTCCATCAGTTGGCTGAGGAGCTTGGCCACAGACCTGCCCCTGTCGCGGCT
                    || || || | ||||||| ||||||||||| | |||||| | || || ||||| || || 
Sbjct 3744          ATCAGTGCTTACCATCAGCTGGCTGAGGAGTTAGGCCACCGCCCGGCTCCTGTTGCCGCC

Query 3801          GTTCTACCGCCCTGCCCTGAGCTTGAACAGGGCCTTCTCTACCTGCCCCAAGAACTCA-C
                    || || || ||||| || ||||| || ||||||||  | ||| |||| || || || |- 
Sbjct 3804          GTCCTGCCCCCCTGTCCCGAGCTCGAGCAGGGCCTGTTGTACATGCCGCAGGAGCTTACA

Query 3860          CACCTGTGATAGTGTCGTA-ACATTTGAATTAACAGATATTGTGCACTGTCGTATGGCCG
                      + | |||||||||  | -  +|||||  | || ||||| || ||||| |||||||| |
Sbjct 3864          GT-GTCTGATAGTGTGCTGGTT-TTTGAGCTCACTGATATAGTCCACTGCCGTATGGCTG

Query 3919          CCCCGAGCCAGCGCAAGGCCGTGCTGTCCACGCTTGTGGGCCA-TTACGGCCGCC--GCA
                    | || || ||||| |||||||| || || || |||||||| +|- || |||||  -- | 
Sbjct 3922          CTCCAAGTCAGCGGAAGGCCGTCCTCTCAACACTTGTGGGG-AGGTATGGCCGTAAGACG

Query 3976          CAAAGCTCTACAATGCCTCC-CACTCTGATGTTCGCGACTCTCTCGCCC-GTTTTATCCC
                    +|||+|| ||  |+| |  |-|| || ||||| || || || || ||  -||| +|||||
Sbjct 3980          -AAA-CTGTATGA-GGCAGCTCATTCAGATGTCCGTGAGTCCCTAGCTAGGTTC-ATCCC

Query 4034          GGCCAT-T-GGCCAC-GTACAGGTT-ACAACCTGTGAATTGTACGAGCTAGTGGAGGCCA
                      +|+|-|-|| |+|-|| ||||  - |+|| ||||| || ||||| || || || || |
Sbjct 4037          CA-C-TATCGGAC-CTGTCCAGGCCACC-ACGTGTGAGTTATACGAACTGGTTGAAGCTA

Query 4090          TGGTCGAGAAGGGCCAGGACGGCTCCGCCGTCCTTGAGCTCGACCTTTGTAACCGCGACG
                    |||| || ||||||||||||||||| |||||||| ||||| || || || || ||||| |
Sbjct 4093          TGGTGGAAAAGGGCCAGGACGGCTCTGCCGTCCTGGAGCTTGATCTATGCAATCGCGATG

Query 4150          TGTCCA-GGATCACCTTCTTCCAGAAAGATTGTAATAAATTCACCACGGGGGAGACCATC
                    |+| | -| || ||||| ||||||||||| |||||||| || || || || |||||||||
Sbjct 4153          T-TTCGCGTATAACCTTTTTCCAGAAAGACTGTAATAAGTTTACGACTGGTGAGACCATC

Query 4209          GCCCATGGTAAAGTGGGCCAGGGCATTTCGGCCTGGAGTAAGACCTTCTGTGCCCTTTTC
                    |||||||| || || ||||| || || ||||||||||||||||||||||||||| | || 
Sbjct 4212          GCCCATGGCAAGGTTGGCCAAGGTATATCGGCCTGGAGTAAGACCTTCTGTGCCTTGTTT

Query 4269          GGCCCCTGGTTCCGTGCTATTGAGAAGGCTATCCTGGCCCTGCTCCCTCAGGGTGTGTTT
                    ||||| ||||||||||| ||||| || |  ||  ||||||||||||| |      | || 
Sbjct 4272          GGCCCGTGGTTCCGTGCCATTGAAAAAGAAATATTGGCCCTGCTCCCGCCTAACATTTTC

Query 4329          TATGGGGATGCCTT-TGATGACACCGTCTTCTCGGCGGCTGTGGCC-GCAGCAAGGG-CA
                    || || || |+|||-||| ||  | || ||  | ||||| ||| ||-| +||+||||-| 
Sbjct 4332          TACGGCGACG-CTTATGAGGAGTCGGTGTTTGCCGCGGCCGTGTCCGGG-GC-AGGGTCT

Query 4386          TCCATGGTGTTTGAGAATGACTTTTCTGAGTTTGATTCCACCCAGAATAATTTTTCCTTG
                    | |||||| || ||||||||||||||||| |||||    || ||||| ||||| ||| | 
Sbjct 4389          TGCATGGTATTCGAGAATGACTTTTCTGAATTTGACAGTACTCAGAACAATTTCTCCCTT

Query 4446          GGCCTAG-AGT-GTGCTATTATGGTGGAGTGTGGGATGCCGCAGTGGCTCATCCGCTTGT
                    ||||| |-|  -||| ++|||||| |||||| || ||||| || ||||| ||  | ||||
Sbjct 4449          GGCCTTGAATGCGTGG--TTATGGAGGAGTGCGGTATGCCTCAATGGCTAATTAGGTTGT

Query 4504          ACCACCTTATAA-GGTCTGCGTGGATTCTGCAGGCCCCGAAGGAGTCCCTGCGAGGGTTT
                    | ||||+|    -|||| || |||||||||||||| ||||||||||| ||   ||| |||
Sbjct 4507          ATCACC-TGGTTCGGTCAGCCTGGATTCTGCAGGCGCCGAAGGAGTCTCTTAAAGGTTTT

Query 4563          TGGAAGAAACACTCCGGTGAGCCCGGCACCCTTCTATGGAATACAGTCTGGAACATGGCC
                    |||||||| || || ||||||||  |||||||||| ||||| || || ||||| ||||| 
Sbjct 4566          TGGAAGAAGCATTCTGGTGAGCCTAGCACCCTTCTTTGGAACACCGTTTGGAATATGGCG

Query 4623          GTTAT--CACCCACTGTTATGATTTCCGCGATCTGCAGGTGGCCGCCTTTAAAGGTGATG
                     | ||--||++|| || ||||| || |||||| | | ||| ||||||||||| |||||||
Sbjct 4626          ATCATAGCA--CATTGCTATGAGTTTCGCGATTTCCGGGTTGCCGCCTTTAAGGGTGATG

Query 4681          ATTCGATAGTGCTTTGCAGTGAGTACCGTCAGAG-CC-CAGG-GGCT-GCTGTCCTGATT
                    ||||| | || || || |  || ||||| |||||-| - | |-||| - |++|  ++|||
Sbjct 4684          ATTCGGTGGTCCTCTGTACCGACTACCGACAGAGTCGTAATGCGGCAACC--TTA--ATT

Query 4737          GCTGGCTGTGGCCTAAAGTTGAAGGTGGATTTCCGTCCGATTGGTTTGTATGCAGGTGTT
                    || |||||||| || ||||||||||| || | |||||| |||||  ||||||| ||||| 
Sbjct 4740          GCAGGCTGTGGGCTTAAGTTGAAGGTTGACTACCGTCCTATTGGGCTGTATGCCGGTGTG

Query 4797          GTGGTGGCCCCCGGCCTTGGCG-CGCTTCCTGACGTCGTGCGCTTCGCCGGCCGGCT-TA
                    ||||||||||||||+||||| |-|||| ||||| || ||||| || || || |||||-|+
Sbjct 4800          GTGGTGGCCCCCGG-CTTGGGGACGCTGCCTGATGTAGTGCGATTTGCTGGTCGGCTGT-

Query 4855          CTGAGAAGAATTGGGGCCCTGGCCCCGAGCGGGCGAAGCAGCTCCGCCTCGCTG-TGAGT
                    |||| ||||| |||||||| ||||| ||||| ||  ||||||| || || || |-  +||
Sbjct 4858          CTGAAAAGAACTGGGGCCCCGGCCCAGAGCGTGCTGAGCAGCTGCGTCTTGCCGTCT-GT

Query 4914          GATTTTCTCCGCAAGC-TCACGAATGTAGCTCAGATGTGTGTGGATGTTGTCTCTCGTGT
                    |||||||||||  +| -| |||||||| || ||| | ||||| |||||||| || |||||
Sbjct 4917          GATTTTCTCCGAG-GGTTAACGAATGTTGCGCAGGTCTGTGTTGATGTTGTGTCCCGTGT

Query 4973          TTATGGGGT-TTCCCCTGGACTCGTTCATAACCTGATTGGCATGCTACAGGCTGTTGCTG
                    ||| || ||-   +||||| || || |||||||| ||||||||||| ||  |  ||||||
Sbjct 4976          TTACGGAGTCAGT-CCTGGGCTGGTACATAACCTTATTGGCATGCTGCAAACCATTGCTG

Query 5032          ACGGCAAGGCTCATTTCACTGAGTCAGTGAAGCCAGTGCTCGACCTGACAAATTCAATCC
                    | |||||||| ||||| || ||| |  | || || ||||| ||||| ||||| || ||| 
Sbjct 5035          ATGGCAAGGCCCATTTTACAGAGACTATAAAACCTGTGCTTGACCTCACAAACTCCATCA

Query 5092          TGTGGTCGGGTGGAATGAATAACATGTCTTCTGCTGCGCCCATGGGTTC-GCGACCATGC
                    | +   |||||||||||||||||||||||  |||  |||||||||| ||- |   |   |
Sbjct 5095          TA-CAACGGGTGGAATGAATAACATGTCTCGTGCATCGCCCATGGGATCACCATGCGCCC

Query 5149          --GCCCTCGGCCTATTTTGCTGTTGCTCCTCATG-TTTCTGCCTATGCTGCCCGCGCCAC
                    --|  ||   +|| | ||||||||+|| |+ +||-|||+|||||||||||||||||||||
Sbjct 5154          TAGGGCTGTT-CTCTGTTGCTGTT-CTTC-G-TGCTTT-TGCCTATGCTGCCCGCGCCAC

Query 5207          CGCCCGGTCAGCCGTCTGGCCGCCGCCGTGGGCGGCGCAGCGGCGGTTCCGGCGGTGGTT
                    || |||| ||||||||||||||||| ||||||||||||||||||||| ||||| ||||||
Sbjct 5207          CGGCCGGCCAGCCGTCTGGCCGCCGTCGTGGGCGGCGCAGCGGCGGTGCCGGCAGTGGTT

Query 5267          TCTGGGGTGACCGGGCTGATTCTCAGCCCTTCGCAATCCCCTATATTCATCCAACCAACC
                    ||||||||||| ||| ||||||||||||||||||  ||||||||||||||||||||||||
Sbjct 5267          TCTGGGGTGACAGGGTTGATTCTCAGCCCTTCGCCCTCCCCTATATTCATCCAACCAACC

Query 5327          CCTTCGCCCCCGATGTCACCGCTGCGGCCGGGGCTGGACCTCGTGTTCGCCAACCCGCCC
                    |||||||| ||||||||    |     |||||||||||   ||   ||| || ||  |||
Sbjct 5327          CCTTCGCCGCCGATGTCGTTTCACAATCCGGGGCTGGAGTCCGCCCTCGGCAGCCGCCCC

Query 5387          GACCACTCGGCTCCGCTTGGCGTGACCAGGCCCAGCGCCCCGCCGCTGCCTCACGTCGTA
                    | || || ||||||||||||||||||||| ||||||||||| |||||||| | |||||| 
Sbjct 5387          GCCCCCTTGGCTCCGCTTGGCGTGACCAGTCCCAGCGCCCCCCCGCTGCCCCCCGTCGTC

Query 5447          GACCTACCACAGCTGGGGCCGCGCCGCTAACCGCGGTCGCTCCGGCCCATG--ACACCCC
                    || || || |||||||||| |||||||| || ||  |  | || || | ||--||| |||
Sbjct 5447          GATCTGCCCCAGCTGGGGCTGCGCCGCTGACTGCTATATCACCAGCTCCTGATACAGCCC

Query 5505          GCCAGTGCCTGATGTTGACTCCCGCGGCGCCATCCTGCGCCGGCAGTATAACCTATCAAC
                    +|| || |||||||||||||| || || || || |||||||||||||| ||||| || ||
Sbjct 5506          -CCTGTACCTGATGTTGACTCTCGTGGTGCTATTCTGCGCCGGCAGTACAACCTGTCCAC

Query 5565          ATCTCCCCTTACCTCTTCCGTGGCCACCGGTACAAACTTGGTTCTTTACGCCGCTCC-TC
                     || || ||||| || || || ||| | ||||| || |||||||| || || || ||-|+
Sbjct 5565          GTCCCCGCTTACGTCATCTGTCGCCTCGGGTACCAATTTGGTTCTCTATGCTGCCCCAT-

Query 5624          TTAGCCCGCTTCTACCCCTCCAGGACGGCACCAATACTCATATAATGGCTACAGAAGCTT
                    | | ||| ||| ||||||| |||||||||||||| || ||||| |||||||| || || |
Sbjct 5624          TGAACCCACTTTTACCCCTTCAGGACGGCACCAACACCCATATCATGGCTACTGAGGCAT

Query 5684          CTAATTATGCCCAGTACCGGGTTGTTCGTGCTACAATTCGCTACCGCCCGCTGGTCCCCA
                    ||||||| |||||||||||||| | ||| || ||||| || |||||||||||||| || |
Sbjct 5684          CTAATTACGCCCAGTACCGGGTGGCTCGAGCCACAATCCGTTACCGCCCGCTGGTGCCAA

Query 5744          ACGCTGTTGGTGGCTACGCCATCTCCATCTCGTTCTGGCCACAGACCACCACCACCCCGA
                    | |||||||||||||| || ||||| || || || ||||| ||||| ||||| ||||| |
Sbjct 5744          ATGCTGTTGGTGGCTATGCTATCTCTATTTCTTTTTGGCCCCAGACAACCACTACCCCTA

Query 5804          CGTCCGTTGACATGAATTCAATAACCTCGACTGATGTTCGTATTTTAGTCCAGCCCGGCA
                    | || ||||| |||||||| || || || ||||||||| | ||||| |||||||| || |
Sbjct 5804          CTTCTGTTGATATGAATTCTATTACTTCTACTGATGTTAGGATTTTGGTCCAGCCTGGTA

Query 5864          TAGCCTCCGAGCAT-GTTATCCCAAGTGAGCGCCTACACTATCGTAACCAAGGTTGGCGC
                    | ||||| ||| +|-|||||||| |||||||| || ||||||||||| ||||| ||||||
Sbjct 5864          TTGCCTCTGAGT-TGGTTATCCCCAGTGAGCGTCTTCACTATCGTAATCAAGGGTGGCGC

Query 5923          TCTGTTGAGACCTCCGGGGTGGCGGAGGAGGAGGCCACCTCTGGTCTTGTTATGCTTTGC
                    |||||||||||| | || || || ||||||||||| |||||||| || || |||||||| 
Sbjct 5923          TCTGTTGAGACCACGGGTGTCGCCGAGGAGGAGGCTACCTCTGGCCTGGTAATGCTTTGT

Query 5983          ATACATGGCTC-ACTCGTAAACTCTTATACTAATACACCTTATACCGGTGCCCTCGGGCT
                    || ||||| ||- | +|| || || ||||| |||||||||||||| || || || |||||
Sbjct 5983          ATTCATGGTTCGCCA-GTCAATTCATATACAAATACACCTTATACTGGGGCACTGGGGCT

Query 6042          GTTGGACTTTGCCCT----CG-AACTTGA-GTTCCGCAACCTCACCCCCGGTAATACCAA
                      | || |||||  |----|   | || |-|     ++ ++++|| || || || |||||
Sbjct 6042          TCTTGATTTTGCATTGGAGCTTGAATTTAGGAATTT--G----ACACCTGGGAACACCAA

Query 6096          CACGCGGGTCTCCCGTTACTCCAGCACTGCCCGTCACCGCCTTCGTCGCGGTGCAGATGG
                     || || || ||||| ||  ||||||| ||||||||||| || || || ||||| |||||
Sbjct 6096          TACCCGTGTATCCCGATATACCAGCACAGCCCGTCACCGGCTGCGCCGTGGTGCCGATGG

Query 6156          GACTGCCGAGCTCACCACCACGGCTGCTACCCGCTTCATGAAGGACCTCTATTTTACTAG
                    ||| || ||||| ||||| ||||| || || || || |||||||||||  |||| ||  |
Sbjct 6156          GACCGCTGAGCTTACCACTACGGCGGCCACACGTTTTATGAAGGACCTGCATTTCACCGG

Query 6216          TACTAATGGTGTCGGTGAGATCGGCCGCGGGATAGCGCTTACCCTGTTTAACCTTGCTGA
                    ||| ||||| ||||||||| | ||||| || || || || || |||||||| ||||||||
Sbjct 6216          TACGAATGGAGTCGGTGAGGTGGGCCGAGGTATTGCCCTGACACTGTTTAATCTTGCTGA

Query 6276          CACCCTGCTTGGCGGTCTACCGACAGAATTGATTTCGTCGGCTGGTGGCCAGCTGTTCTA
                    ||| || || || ||| | |||||||||||||||||||||||||| |||||| |||||||
Sbjct 6276          CACGCTTCTCGGTGGTTTGCCGACAGAATTGATTTCGTCGGCTGGGGGCCAGTTGTTCTA

Query 6336          CTCTCGCCCCGTCGTCTCAGCCAATGGCGAGCCGACTGTTAAGCTGTATACATCTGTAGA
                    ||| ||||| ||||||||||||||||||||||||||||| ||||| ||||||||||| ||
Sbjct 6336          CTCCCGCCCTGTCGTCTCAGCCAATGGCGAGCCGACTGTAAAGCTATATACATCTGTTGA

Query 6396          GAATGCTCAGCAGGATAAGGGTATTGCAATCCCGCATGACATCGACCTCGGGGAATCTCG
                    |||||| |||||||||||||||||  | |||||||||||||| |||||||| || || ||
Sbjct 6396          GAATGCGCAGCAGGATAAGGGTATCACCATCCCGCATGACATAGACCTCGGTGACTCCCG

Query 6456          TGTAGTTATTCAGGATTATGATAACCAACATGAGCAGGACCGACCGACACCTTCCCCAGC
                    ||| ||||| |||||||||||||||||||| |||||||| || || || ||||| || ||
Sbjct 6456          TGTGGTTATCCAGGATTATGATAACCAACACGAGCAGGATCGGCCTACTCCTTCACCTGC

Query 6516          CCCATCGCGCCCCTTTTCTGTCCTCCGAGCTAATGATGTGCTTTGGCTTTCTCTCACCGC
                    ||| || || || ||||| || || || || ||||||||  | |||||||||||||| ||
Sbjct 6516          CCCCTCTCGTCCTTTTTCAGTTCTTCGTGCCAATGATGTTTTGTGGCTTTCTCTCACTGC

Query 6576          TGCCGAGTATGACCAGTCCACTTACGGCTCTTCGACCGGCCCAGTC--TATGTCTCTGAC
                    ||| |||||||| ||| | || || || || || |||  |||++| --|||||||| ||+
Sbjct 6576          TGCTGAGTATGATCAGACTACGTATGGGTCATCCACCAACCC--TATGTATGTCTCGGA-

Query 6634          T-CTGTGACCTTGGTTAATGTAGCGACCGGCGCGCAGGCCGTTGCCCGGTCGCTCGACTG
                    |-| || || || |||||||| || || || || ||||| || ||||| || || || ||
Sbjct 6633          TACAGTCACATTTGTTAATGTGGCCACTGGTGCTCAGGCTGTCGCCCGTTCCCTTGATTG

Query 6693          GACCAAGGTCACACTT-GATGGTCGCCCCCTTTCCACCACCCAGCAGTATTCAAAGACCT
                    | |||| || || +||-|| || ||||||||| | || |  ||||||||||| ||||| |
Sbjct 6693          GTCCAAAGTTACT-TTGGACGGCCGCCCCCTTACTACTATTCAGCAGTATTCTAAGACAT

Query 6752          TCTTTGTCCTGCCGCTCCGCGGTAAGCTCTCCTTTTGGGAGGCAGGTACTACTAAAGCCG
                    ||| |||||| ||||||||||||||| | || || ||||| || || || || || || |
Sbjct 6752          TCTATGTCCTCCCGCTCCGCGGTAAGTTGTCTTTCTGGGAAGCTGGCACGACCAAGGCTG

Query 6812          GGTACCCTTATAATTATAACACCACTGCTAGTGACCAACTGCTCGTTGAGAATGCCGCTG
                    | ||||| |||||||||||||| || || ||||| ||| | || |||||||| || || |
Sbjct 6812          GCTACCCCTATAATTATAACACAACCGCCAGTGATCAAATTCTAGTTGAGAACGCGGCCG

Query 6872          GGCATCGGGTTGCTATTTCCACTTACACCACTAGCCTGGGTGCTGGCCCCGTCTCTATTT
                    | || || |||||||| || ||||||||||||||||||||||| |||||   ||| ||||
Sbjct 6872          GCCACCGTGTTGCTATCTCTACTTACACCACTAGCCTGGGTGCCGGCCCTACCTCCATTT

Query 6932          CCGCGGTTGCTGTTTTAGCCCCCCACTCTGCGCTAG-CATTGCTTGAGGATACCATGGAC
                    | ||||||| |||  ||||||| ||||| || || |-| ||+|||||||||||    || 
Sbjct 6932          CTGCGGTTGGTGTGCTAGCCCCGCACTCAGCTCTCGCCGTT-CTTGAGGATACTGCCGAT

Query 6991          TACCCTGCCCGCGCCCATACTTTCGATGACTTCTGCCCGGAGTGCCGCCCCCTTGGCCTC
                    ||||| ||||||||||| ||||| ||||| |||||||| || || ||| |||||||  | 
Sbjct 6991          TACCCCGCCCGCGCCCACACTTTTGATGATTTCTGCCCTGAATGTCGCACCCTTGGATTA

Query 7051          CAGGGCTGTGCTTTTCAGTCTACTGTCGCTGAGCTTCAGCGCCTTAAGATGAAGGTGGGT
                    ||||| ||||||||||||||||||||||||||||||||||||||||| |||||||| |||
Sbjct 7051          CAGGGTTGTGCTTTTCAGTCTACTGTCGCTGAGCTTCAGCGCCTTAAAATGAAGGTAGGT

Query 7111          AAAACTCGGGAGT--TATAGTTTATTTGCT--TGTGCCCCCCTTCTTTCT-G-TT--GCT
                    ||||| |||||||--||+|+|| |||  +|--||| |||||+|||    |-|-||--|+|
Sbjct 7111          AAAACCCGGGAGTCCTA-A-TTAATTCT-TCCTGTACCCCC-TTCGCAGTTGCTTTTG-T

Query 7163          -TATTTCTCATTTCT
                    -|+| | || ||| |
Sbjct 7166          CT-TATTTCTTTTTT
