# Supplementary material for: Pairwise Heuristic Sequence Alignment Algorithm Based on Deep Reinforcement Learning
Source: IEEE Open J Eng Med Biol. 2021 Jan 29;2:36–43. doi: 10.1109/OJEMB.2021.3055424 (PMC8901008; doi:10.1109/OJEMB.2021.3055424)
Supplement: Three supplementary materials are attached to the submitted manuscript. First, we offer the detailed process of the DQNalign in Supplementary material S1. Then, the additional figures and tables are listed in the Supplementary material S2. Finally, the alignment results of the DQNalign are attached  [file ojemb-3055424-mm.zip › OJEMB-3055424-MM/10022021082020_DQNalignOJEMB20210126SupplementaryS3/Supplementary S3/HEV_DDDQN/result20200712173946_10_26.txt]

DQNalign Project v1.0
Pairwise alignment algorithm with deep reinforcement learning based heuristic alignment agent
Sequence 1 : HEV_10, length : 7200
Sequence 2 : HEV_26, length : 7230

Alignment results:
Exact matches: 5435
Gaps: 536

Query 1             GGCAGACCACATATGTGGTCGATGCCATGGAGGCCCATCAGTTTATTAAGGCTCCTGGCA
                    |||||||||| |||||||||||||||||||||||||| ||||| ||||||||||||||||
Sbjct 0             GGCAGACCACGTATGTGGTCGATGCCATGGAGGCCCACCAGTTCATTAAGGCTCCTGGCA

Query 61            TCACTACTGCTATTGAGCAGGCTGCTCTAGCAGCGGCCAACTCTGCCCTTGCGAATGCTG
                    | |||||||| || |||||||||||||| || ||||||||||| ||| | ||||||||||
Sbjct 60            TTACTACTGCCATAGAGCAGGCTGCTCTGGCTGCGGCCAACTCCGCCTTGGCGAATGCTG

Query 121           TGGTAGTTAGGCCTTTTCTCTCTCACC-AGCAGATTGAGATCCTTATTAACCTAATGCAA
                    |||| ||| |||| ||| | |||| | -|+|| |  ||||||||||||||  | ||||||
Sbjct 120           TGGTGGTTCGGCCGTTTTTGTCTCGCGTA-CAAACCGAGATCCTTATTAATTTGATGCAA

Query 180           CCTCGCCAGCTTGTTTTCCGCCCCGAGGTTTTCTGGAACCATCCCATCCAGCGTGTTATC
                    || || ||| | ||||||||||| |||||  | ||||||||||| || ||| | ||||| 
Sbjct 179           CCCCGGCAGTTGGTTTTCCGCCCTGAGGTGCTTTGGAACCATCCTATTCAGAGGGTTATA

Query 240           CATAATGAGCTGGAGCTTTACTGTCGCGCCCGTTCCGGCCGCTGCCTTGAAATTGGTGCC
                    || |||||  | || |  ||||| || |||||  |||| || ||||| || ||||| || 
Sbjct 239           CACAATGAATTAGAACAGTACTGCCGGGCCCGGGCCGGTCGTTGCCTGGAGATTGGGGCT

Query 300           CACCCCCGCTCAATAAATGATAACCCTAATGTGGTCCACCGCTGCTTCCTCC-GCCCTGC
                    || ||  | || || ||||||||||| |||||  | ||||| || || ||| -|||   |
Sbjct 299           CATCCAAGATCTATTAATGATAACCCCAATGTTTTGCACCGGTGTTTTCTCAGGCCGGTC

Query 359           CGG-GCGTGATGTTCAGCGTTGGTATACTGCCCCTACCCGCGGGCCGGCTGCTAATTGCC
                     | -|+|+|| || ||||| |||||| ||||||| |||||||| || || || || ||||
Sbjct 359           GGTAG-G-GACGTCCAGCGCTGGTATTCTGCCCCCACCCGCGGCCCTGCAGCCAACTGCC

Query 418           GGCGTTCCGCACTGCGCGGGCTCCCCGCTGCT-GACCGCACTTACTGCTTCGACGGGTTT
                    | || || ||| |||| || |||||| |||+|-|||||||||||||| || || || |||
Sbjct 417           GCCGCTCTGCATTGCGTGGCCTCCCCCCTG-TCGACCGCACTTACTGTTTTGATGGATTT

Query 477           TCTGGCTGTAACTTTC-CCGCCGAGACTGGCGTCGCCCTCTATTCTCTCCATGATATGTC
                    ||  | |||+ |||||-|||| ||||| ||||| ||||| || ||||| |||||  |+| 
Sbjct 476           TCCAGTTGT-GCTTTCGCCGCAGAGACCGGCGTGGCCCTTTACTCTCTACATGACCT-TT

Query 536           A-CCATCTGATGTCGCCGAGGCTATGTTCCGCCATGGTATGACGCGGCTTTACGCTGCCC
                     -||| ||||||| || |||||||||  ||||||||| ||||| || ||||| ||||| |
Sbjct 534           GGCCAGCTGATGTTGCGGAGGCTATGGCCCGCCATGGAATGACACGTCTTTATGCTGCAC

Query 595           TCCACCTCCCGCCTGAGGTCCTGTTGCCCCCTGGCACATACCGCACCG-CGTCGTA-CTT
                    |||||||||| || |||||  |||| || || || || |||| |||  -|+|||||-|||
Sbjct 594           TCCACCTCCCTCCCGAGGTGTTGTTACCACCCGGTACTTACCACACAACC-TCGTATCTT

Query 653           GCTGATCCATGACGGCAGGCGCGTTGTGGTGACGTATGAGGGTGACACTAGTGCTGGTTA
                    +||||||||||||||||  || | ||| ||||| ||||| ||||| |||||||| |||||
Sbjct 652           -CTGATCCATGACGGCAACCGTGCTGTTGTGACTTATGAAGGTGATACTAGTGCAGGTTA

Query 713           TAACCACGATGTTTCCAACCTGC--GCTCCTGGATTAGAACCACT--AAG-GTTTACCGG
                     ||||| || |||||||  || |--|| ++|||||| | || |||--|| -|||  + ++
Sbjct 712           CAACCATGACGTTTCCATACTTCGTGCA--TGGATTCGCACGACTAAAATAGTTGG-T--

Query 767           AGACCATCCTCTCGTCATTGAGCGGGTTAGGGCCATTGGCTGCCACTTTGTCCT-CTTAC
                    +||||||||  | || || ||||| ||  |||| ||||| || || ||||| ||-|| +|
Sbjct 766           -GACCATCCGTTGGTTATAGAGCGTGTGCGGGCTATTGGTTGTCATTTTGTGCTGCTG-C

Query 826           TCACGGCAGCCCCGGAGCCATCACCTACGCCCTATGTTCCTTACCCCCGGTCTACCGAGG
                    |||| || ||||| |||||||| || | ||| || || ||||||||||| || || ||||
Sbjct 825           TCACCGCGGCCCCTGAGCCATCGCCCATGCCTTACGTCCCTTACCCCCGTTCCACGGAGG

Query 886           TCTATGTCCGATCG-TCTTCGGCCCGGGTGGTACCCCCTCCCTATTTCCAAC--CTCATG
                    | ||||||||||| -| || ||||| |||||  |||| ||| | |||||  |--||++||
Sbjct 885           TGTATGTCCGATCTATATTTGGCCCTGGTGGCTCCCCATCCTTGTTTCCGTCAGCT--TG

Query 943           CTCCACTAAGTCGACCCTTCCATGCTG-TCCCTG-CCCATATCTGGGACCGTCTCATGTT
                    ||| || || || |+||||||||||||-|||   -| ||||++|||||||| || ||| |
Sbjct 943           CTCTACAAAATCTA-CCTTCCATGCTGTTCCAGTTCACATA--TGGGACCGGCTTATGCT

Query 1001          GTTCGGGGCCACCCTAGATGACCAAGCCTTTTGCTGCTCCCGCCTAATGACTTACCTCCG
                     || || |||||| | || ||||| || ||||||||||| || || ||||| ||||||||
Sbjct 1000          TTTTGGTGCCACCTTGGACGACCAGGCGTTTTGCTGCTCACGGCTCATGACATACCTCCG

Query 1061          TGGCATTAGCTACAAGGTTACTGTGGGCACCCTTGTTGCCAATGAAGGCTGGAACGCCTC
                    ||||||||||||||| || ||||| ||  | |||||||| ||||| || ||||| |||||
Sbjct 1060          TGGCATTAGCTACAAAGTCACTGTCGGTGCGCTTGTTGCTAATGAGGGGTGGAATGCCTC

Query 1121          TGAGGTCGCTCTTACAGCTGTCATCACTGCCGCCTACCTTACCATCTGCCACCAGCGGTA
                    ||| |  || || || || || |||||||| |||||| | |||||||| |||||||| ||
Sbjct 1120          TGAAGATGCCCTCACCGCAGTAATCACTGCAGCCTACTTGACCATCTGTCACCAGCGCTA

Query 1181          CCTCCGCACTCAGGCTATATCTAAGGGGATGCGCCGTCTGGAGCGGGAGCATGCTCAGAA
                    |||||| || ||||| ||||||||||| ||||||||  |||||   ||||| || |||||
Sbjct 1180          CCTCCGTACCCAGGCGATATCTAAGGGTATGCGCCGGTTGGAGGTTGAGCACGCCCAGAA

Query 1241          GTTTATAACACGCCTCTACAGTTGGCTCTTTGAGAAGTCCGGCCGTGATTATATCCCCGG
                    |||||| ||| | || ||||| ||| | ||||||||||| || ||||| || ||||||||
Sbjct 1240          GTTTATTACAAGACTTTACAGCTGGTTATTTGAGAAGTCTGGTCGTGACTACATCCCCGG

Query 1301          CCGTCAGTTGGAGTTCTACGCTCAGTGTAGGCGCTGGCTCTCGGCCGGCTTTCATCTTGA
                    ||| ||  |  ||||||| || |||||  |||| ||||| || || |||||||| || ||
Sbjct 1300          CCGCCAACTTCAGTTCTATGCCCAGTGCCGGCGGTGGCTATCTGCGGGCTTTCACCTAGA

Query 1361          CCCACGGGTGTTGGTTTTTGATGAGTCGGCCCCCTGCCACTGTAGGAC-TGCGATTCGTA
                    |||  | ||| | || ||||||||||| |  ||||||| |||||||||-| |     |+|
Sbjct 1360          CCCCAGAGTGCTCGTCTTTGATGAGTCAGTGCCCTGCCGCTGTAGGACTTTCTTAAAG-A

Query 1420          AGGC-GGGGTCTCAAAGTTTTGCTGTTTTATGAAGTGGCT-GGGCCAGGAGTGCACCTGT
                    ||| -| || +|+|||+|| || || || |||  |||| |-|||+|||||||| || |||
Sbjct 1419          AGGTTGCGGG-T-AAA-TTCTGTTGCTTCATGCGGTGGTTAGGG-CAGGAGTGTACTTGT

Query 1476          TTCCTACAACCTGCAGAAGGCGCCGTCGGCGACCAGGGCCATGACAACGAGGCCTATGAG
                    ||| || |||| || || |||   || ||||| || |||||||| || ||||| ||||||
Sbjct 1475          TTCTTAGAACCAGCTGAGGGCTTAGTTGGCGATCAAGGCCATGATAATGAGGCTTATGAG

Query 1536          GGGTCTGATGTCGACCCCGCTGAA----TCCGCTATT-AGTGACATATCTGGGTCCTACG
                    || ||||| || ||||  || || ----| | |  | - |||+++++|| ||| |||| |
Sbjct 1535          GGTTCTGAGGTTGACCAGGCCGAGCCTGTACACCTTGATGTG-----TCGGGGACCTATG

Query 1591          TC-GTCC-CTGGCACT-GCCCTCCA-ACCGCTTTACCAA-GCC-CTTGAC-CTCCCCGCT
                    +|-||||-| ||||| -|++||  |- ||+|| ||+|| -|+|-||  ||- ||| | |+
Sbjct 1589          -CTGTCCACGGGCACCAG--CTTGAGGCC-CTCTA-CAGGG-CACTCAACATTCCACAC-

Query 1644          GAGATTGTGGCTCGTGCAGGCCG-GCTGACCG-----CCACAGTAAAGGTCTCCCAGGT-
                    || ||||  ||||| || | |||- +| || |-----     |+|     || +|||| -
Sbjct 1643          GATATTGCTGCTCGAGCTGCCCGAT-TAACGGCTACTGTGTTG-AGCTCGCTG-CAGGCC

Query 1696          -CGACGGGC-GGATCGATTGTGAGACCCTTCTCGGTAATAAA-ACCTTCCGCACGTC-GT
                    -|||| | |-|||+   + + | +||| | ||||| || +||-|| ||||| ||| |-||
Sbjct 1698          CCGACCGTCTGGA-GTG-C-CGC-ACCGTGCTCGGGAAC-AAGACTTTCCGGACGACGGT

Query 1753          TTGTTGACGG-GGCGGTTTTAGAGA-CTAATGGCCCAGAGCGCCACAATCTCTCTTTTGA
                       +||| ||-| | + | ||||+|-| || ||||| ||||   +++|| |+||| | | 
Sbjct 1753          GAC-TGATGGCGCCC-ATCTAGA-AGCGAACGGCCCTGAGCAAT---ATGT-TCTGTCGT

Query 1811          T-G-GCCAGT-CAGAGCA--CTATGGCCGCCGGC-CCTTTCAGTCTCACCTATGC-CGCC
                    |-|   | +|-| |+ ||--||||||  ||||| -||  |+|| ||||| || | -|   
Sbjct 1806          TCGATGCC-TCCCG-CCAGTCTATGGGGGCCGGGTCCCAT-AGCCTCACTTACGAGCTTA

Query 1863          T-CCTGCTGCT-GGGCTGGA-GGTGCG--CTATGTCGC--T-GCCGGGCTTGACCACCGG
                     -|| ||++| -  ++|| |-| |  |--|| + ||  -- - |  | |+||++||| | 
Sbjct 1863          CACCCGC--CGGCT--TGCAGGTTAAGATCTC-ATCTAATGGCCTAGAC-TG--CACTGC

Query 1914          GCGG-TTTTTGCCCCC---G-GCGTTTCACCC-CGGTCAGCCCCTGGCGAGGTCACCGCC
                    +|| -||   +|||  ---|-||   |+| +|-|| +|+||| ++|| |||||  | || 
Sbjct 1914          -CGTATTCCC-CCCTGGTGGCGCCCCT-AG-CGCGC-C-GCCG--GGGGAGGTGGCGGCT

Query 1968          TTTTGTT-CTGCCCTATACAGGTTTAATC-GC-GAGGCCCAGCGCCTTTCGCTCACCGGT
                    |||||  -|+||||| ||||||| |||+|-| -    ||||||| | |||||| ||||| 
Sbjct 1967          TTTTGCAGC-GCCCTCTACAGGTATAA-CAGATTTCACCCAGCGGCATTCGCTGACCGGC

Query 2025          AATTTTTGGTTCCATCCTGAGGGGCTCCTTGGCCCCTTTGCCCCGTTTTCCCCCGGGCAT
                      ||| ||| | ||||| |||||| | || |||   ||  |||| |||||||| ||||| 
Sbjct 2024          GGTTTGTGGCTACATCCCGAGGGGTTGCTAGGCGTTTTCCCCCCTTTTTCCCCTGGGCAC

Query 2085          GTTTGGGAGTCGGCTAATCCATTCTGTGGAGA-GAG-CACACTTTACACCCGCACTTGGT
                     |||||||||| || || || ||||| || ||-|  -|+| +| || || ||||| ||||
Sbjct 2084          ATTTGGGAGTCTGCCAACCCCTTCTGCGGTGAGGGTAC-CT-TGTATACTCGCACCTGGT

Query 2143          CG-GA---GGTTGATG-CT-GTTTC---TAG--TCC--A-GCC-CAGCCCGACTT-AGGT
                    | - |---||||++| -||-||  |---|  --|||--|-|| -| ||||++|| -|   
Sbjct 2142          CTACATCTGGTT--TTTCTAGTGACTTTTCCCCTCCTGAGGCGGCCGCCC--CTGCACCG

Query 2187          T-TTAT-AT-CT-GA---G-CCTTCTATA----CCTAGT-AGGG-C------C-GCCA-C
                     -| + -  -| -| ---|-||| |   |---- | |||-|| |- ------ -|  |-|
Sbjct 2198          GCTG-CCGCCCCAGGGTCGTCCTCCCCCACTCCACCAGTCAGTGATATTTGGGTGTTACC

Query 2225          ACTTAC-CCCGGC-G-GCCCCTCTACCCCCCCCTGCACCGGATCCTTCCCCTACTCCCTC
                    ||  +|-  | | -|-||||| +  + +   ++|||+ | |++||+|+ +|  ||||| |
Sbjct 2257          ACCG-CTTTCAGAGGAGCCCCA-GG-T-GGG--TGC-GCCG--CC-T-G-CACCTCCCAC

Query 2282          TGCTCCGGCGCCGTGGTGAGCCGGCTCCTGGCGCTACCG--C----CCG-G--G-CCC--
                     +|+||| +|||   +|++++|+|++ ||| |+|| || --|----|| - -- -|||--
Sbjct 2305          C-C-CCGA-GCCTGC-T----C-G--GCTGCC-CTGCCCCACTAAACCTAACACCCCCGT

Query 2328          -CGGCGGCCATAACCCCACCA-GGCG-GCCCGG-CATCGCCGCCTG-CTCTTT--ACCTA
                    -|+|    | +||++|  +||- |+ -|||   -|    |||||  - |||||--|||||
Sbjct 2353          GC-GTAAGCC-AA--CGG-CACCG-CCGCCTTCTCGCACCCGCCGCCTTCTTTACACCTA

Query 2378          CCCGGATGGCTCTAA-G-GTATTCGCCGGCTCGCTGTTTGAGTCGACA-TGTACCTGGCT
                     || |||||  ||||-|-|||| || +||+|| |||||||||||  +|-|||   |||||
Sbjct 2407          TCCTGATGGTGCTAAGGTGTATGCGG-GG-TCACTGTTTGAGTCAG-ATTGTGATTGGCT

Query 2435          CGTTAACGCGTCTAATGTTGGACCACCGCCCTGGCGGTGGGCTCTGTCATGCATTTTACC
                     || || || |||||  + || ||| || ||||| ||||| |||||||| || |||||||
Sbjct 2464          GGTGAATGCCTCTAACC-CGGGCCATCGTCCTGGGGGTGGCCTCTGTCACGCCTTTTACC

Query 2494          AAAGGTACCCCGC-AT-C-CTTTGATGCTGCCTCT---TTTGTGATGCGCGACGGCGCG-
                    +|| ||   ||+|-| -|- | |+||+|++|  ||---||| | ||||| || || +| -
Sbjct 2522          -AACGTTTTCC-CGAGGCGTTCT-AT-C--CAACTGAATTTATTATGCGTGAGGGT-CTT

Query 2547          GCCGCCTATACATTAAC---CCCCCG-G-CCAATAATTCACGCCGTCGCTCCTGA-T-TA
                    || |+|+|||||+ ++|--- |||||-|-|| || || || || || || || ||-|-||
Sbjct 2576          GCAG-C-ATACA-C--CTTGACCCCGCGCCCTATTATCCATGCAGTGGCCCCCGACTATA

Query 2600          TAGGTTGGAACATAACCCAAAGATGCTTGAGGCTGCCTACCGGGAGACTTGCTCCCGCCT
                     +||||+|| || || ||||||| ||||||||| || ||||| || ||||||||||||| 
Sbjct 2631          G-GGTT-GAGCAGAATCCAAAGAGGCTTGAGGCAGCGTACCGAGAAACTTGCTCCCGCCG

Query 2660          CGGTACCGCTGCATACCCACTCCTCGGGACCGGCATATACCAGGTGCC-GATCGGTCCCA
                    ||| |||||||| || ||||| || ||  | || ||||||||||| ||-| |+||||  |
Sbjct 2689          CGGCACCGCTGCCTATCCACTTCTTGGCTCAGGTATATACCAGGTCCCTGCT-GGTCTTA

Query 2719          GTTTTGACGCCTGGGAGCGGAATCACCGCCCCGGGGATGAGTTGTACCTTCCTGAGCTTG
                    ||||||| ||||||||||| || || ||||| || |||||| | |||||  |||| |  |
Sbjct 2748          GTTTTGATGCCTGGGAGCGTAACCATCGCCCTGGCGATGAGCTTTACCTGACTGAACCCG

Query 2779          CTGCCAGATGGTTCGAGGCCAATAGGCCGAC-CTGCCCAACTCTCACTATAACTGAGGAT
                    ||||    ||||| || || |||| ||| ||-| |+||| | || || ||||| || |||
Sbjct 2808          CTGCAGCCTGGTTTGAAGCTAATAAGCCAACGCAG-CCAGCACTTACGATAACGGAAGAT

Query 2837          ---GTTGCACGGACAGCAAATCTGGC-TATC--GAACT-TGACTCAGCCACAGACGTCGG
                    ---| |+| |++|| || || || ||-|+| --|| | -||+++| ||||||||||| ||
Sbjct 2867          ACAGCT-CGC--ACGGCCAACCTAGCAT-TAGAGATCGATG---CTGCCACAGACGTTGG

Query 2891          CCGGGCCTGTGCCGGCTGTCGAGTCACCCCCGGCGTTGTGCAGTACCAGTTTACCGCAGG
                    ||| || |||||||||||     | | ||||||  ||||||| || ||||| || || ||
Sbjct 2920          CCGTGCTTGTGCCGGCTGCACTATTAGCCCCGGGATTGTGCATTATCAGTTCACTGCCGG

Query 2951          TGTGCCTGGATCCGGCAAGTCCCGCT-C-TATTACCCAA-GCCGACGTGGACGTTGTCGT
                     || || || || ||||| ||  | |-|-|| +| +|| -| +|| || || ||||| ||
Sbjct 2980          GGTCCCAGGCTCAGGCAAATCAAGGTCCATAC-AG-CAGGGG-GATGTCGATGTTGTGGT

Query 3008          GGTCCCGACCCGTGAGTTGCGTAAT-GCCTGGCGCCGCCGCGGCTTCGCTG-CTTT-CAC
                     ||||| ||||| ||  | || |||-|+||||||||| || ||||| || |-||||-||+
Sbjct 3037          TGTCCCCACCCGGGAACTTCGCAATAG-CTGGCGCCGTCGGGGCTTTGCGGCCTTTACA-

Query 3065          CCCGCACACTGCCGCCAGAGTCAC-CCAGGGGCGCCGGGTTGTCATTGATGAGGCCCCGT
                    |||+||||| || ||| | || ||-  |+|| ||||| ||||| ||||| |||||||| |
Sbjct 3095          CCC-CACACGGCGGCCCGTGTTACTATA-GGCCGCCGTGTTGTTATTGACGAGGCCCCAT

Query 3124          CCCTTCCCCCTCACTTGCTGCTGCTCCACATGCAGCGGGCCGCCACCGTCCACCTTCTTG
                    ||||||| || |||||| ||||| | ||||||||||||||| || | ||||| || || |
Sbjct 3153          CCCTTCCACCGCACTTGTTGCTGTTACACATGCAGCGGGCCTCCTCAGTCCATCTCCTCG

Query 3184          GTGACCCGAATCAGATCCCAGCCATCGACTTTGAGCACGCCGGGCTCGTTCCCGCCATCA
                    ||||||| ||||||||||| ||||||||||| ||||| ||||| || || ||||| ||  
Sbjct 3213          GTGACCCAAATCAGATCCCTGCCATCGACTTCGAGCATGCCGGCCTGGTCCCCGCAATTC

Query 3244          GGCCCGAT-TTGGC-CCCCACCTCCTGGTGGCATGTGACCCATCGCTGCCCTGCGGATGT
                    | || || -||+||-|| +||   |||||||||||| || |||||||| || || |||||
Sbjct 3273          GCCCTGAGCTT-GCACCA-ACGAGCTGGTGGCATGTTACGCATCGCTGTCCGGCCGATGT

Query 3302          ATGTGAGCTGATCCGTGGCGCATACCCTATGATTCAGACCACTAGTCGGGTCCTCCGGTC
                    ||||||||| || || || || |||||||  || |||||||| || || || || |||||
Sbjct 3331          ATGTGAGCTCATACGCGGAGCCTACCCTAAAATCCAGACCACGAGCCGTGTGCTACGGTC

Query 3362          GTTGTTCTGGGGTGAGCCTGCTGTTGGGCAGAAACTAGTGTTCACCCAGGCAGCTAAGGC
                      ||||||||  |||||| ||| |||| |||||  | || ||||| ||||| ||||| ||
Sbjct 3391          TCTGTTCTGGAATGAGCCGGCTATTGGCCAGAAGTTGGTCTTCACGCAGGCCGCTAAAGC

Query 3422          CGCCAACCCCGGTTCAGTGACGGTCCATGAGGCACAGGGCGCTACCTACACAGAGACTAC
                     |||||||| ||| || | ||||||||||| || ||||| ||||||| ||||||||| ||
Sbjct 3451          TGCCAACCCTGGTGCAATTACGGTCCATGAAGCCCAGGGTGCTACCTTCACAGAGACCAC

Query 3482          CATTATTGCCACGGCAGATGCTCGAGGCCTCATTCAGTCGTCCCGAGCTCATGCCATTGT
                     ||||| |||||||| |||||  | || || |||||||| ||||| || ||||| || ||
Sbjct 3511          AATTATAGCCACGGCTGATGCCAGGGGTCTTATTCAGTCATCCCGGGCCCATGCTATAGT

Query 3542          TGC-CTTGACGCGCCACACTGAGAAGTGCGTCATCATT-GACGCACCAGGCCTGCTTCGC
                    |||-|||+|| |||||||| ||||||||||| ||+ ||-|| || || ||  || | |||
Sbjct 3571          TGCACTT-ACCCGCCACACAGAGAAGTGCGTTAT-TTTGGATGCCCCTGGTTTGTTGCGC

Query 3600          GAGGTGGGCATCTCCGATGCAATCGTTAATAACTTTTTCCTTGCTGGTGGCGAAATTGGC
                    ||||| ||||| || |||| ||| ||||| ||||||||||||||||| || ||  | |||
Sbjct 3629          GAGGTCGGCATATCAGATGTAATTGTTAACAACTTTTTCCTTGCTGGCGGAGAGGTGGGC

Query 3660          CACCAGCGCCCATCTGTTATCCCTCGCGGCAATCCTGACGCCAATGTTGACACCTTGGCT
                    || || ||||| ||||| || ||||| ||||||||||||   ||  |||||||| |    
Sbjct 3689          CATCACCGCCCCTCTGTGATACCTCGTGGCAATCCTGACCGGAACCTTGACACCCTACAG

Query 3720          GCCTTCCCGCCGTCTTGCCAGATTAGCGCCTTCCATCAGTTGGCTGAGGAGCTTGGCCAC
                    ||||||||||| || ||||| ||||| || | ||||||||||||||||||| | ||||| 
Sbjct 3749          GCCTTCCCGCCATCCTGCCAAATTAGTGCTTACCATCAGTTGGCTGAGGAGTTAGGCCAT

Query 3780          AGACCTGCCCCTGTCGCGGCTGTTCTACCGCCCTGCCCTGAGCTTGAACAGGGCCT-TCT
                     | || || ||||| || || ||| | || |||||||| ||||| || |||||| |-|+|
Sbjct 3809          CGCCCGGCTCCTGTTGCTGCCGTTTTGCCCCCCTGCCCCGAGCTCGAGCAGGGCTTAT-T

Query 3839          CTACCTGCCCCAAGAACTCAC-CACCTGTGATA--GTGTCGTAACATTTGAATTAACAGA
                     ||  |||| || || || ||-      +||||--|||| | +  +|||||  | || ||
Sbjct 3868          GTATATGCCACAGGAGCTTACAGTGTCC-GATAGTGTGTTGG-TT-TTTGAGCTCACTGA

Query 3896          TATTGTGCACTGTCGTATGGCCGCCCCGAGCCAGCGCAAGGCCGTGCTGTCCACGCTTGT
                     || || || || || ||||| ||||| || ||||| |||||||| || || || |||||
Sbjct 3925          CATAGTCCATTGCCGCATGGCTGCCCCAAGTCAGCGGAAGGCCGTCCTCTCAACACTTGT

Query 3956          GGGCCATTACGGCCGCCGCA-CAAAGCTCTACAAT--GCCT-CCCACTCTGATGTTCGCG
                    |||    || ||||||   |- +|| +|+|  +||--| | -|||| || |||||||| |
Sbjct 3985          GGGGAGGTATGGCCGCAAGACG-AAA-T-TGT-ATGAGGCAGCCCATTCAGATGTTCGAG

Query 4012          ACTCTCTCGCCC-GTT-TTATCCCGGCCAT-T-GGCCAC-GTACAGGTTACAACC-TGTG
                    | ||||| ||  -|||- |+|||| ++|+|-|-|| |+|-|| ||||  || |+|-||||
Sbjct 4041          AGTCTCTAGCTAGGTTCAT-TCCCA--C-TATCGGAC-CTGTCCAGGCCACCA-CGTGTG

Query 4066          AATTGTACGAGCTAGTGGAGGCCATGGTCGAGAAGGGCCAGGACGGCTCCGCCGTCCTTG
                    | || || || || || ||||||||||| || ||||||||||||||||| |||||||| |
Sbjct 4095          AGTTATATGAACTGGTTGAGGCCATGGTGGAAAAGGGCCAGGACGGCTCTGCCGTCCTGG

Query 4126          AGCTCGACCTTTGTAACCGCGACGTGTC-CAGGATCACCTTCTTCCAGAAAGATTGTAAT
                    |||| || || ||||| || || || ||-|+| || || ||||| |||||||| ||||||
Sbjct 4155          AGCTTGATCTATGTAATCGTGATGTTTCGC-GCATTACATTCTTTCAGAAAGACTGTAAT

Query 4185          AAATTCACCACGGGGGAGACCATCGCCCATGGTAAAGTGGGCCAGGGCATTTCGGCCTGG
                    || || || || || |||||||| ||||||||||| || ||||||||||| |||||||||
Sbjct 4214          AAGTTTACAACTGGTGAGACCATTGCCCATGGTAAGGTTGGCCAGGGCATATCGGCCTGG

Query 4245          AGTAAGACCTTCTGTGCCCTTTTCGGCCCCTGGTTCCGTGCTATTG-AGAAGGC-TATCC
                    ||||||||||| || ||||| || || || ||||| ||||| ||||-| |||  -||   
Sbjct 4274          AGTAAGACCTTTTGCGCCCTGTTTGGTCCGTGGTTTCGTGCCATTGAAAAAGAAATACTA

Query 4303          TGGCC--CTG-CTCCCTCAGGGTGTGTTTTATGGGGATGCCTTTGATGACACCGTCTTCT
                    +| ||--|| -|  ||| |+++| | || || || || ||||  || ||  | || ||  
Sbjct 4333          -GCCCTGCTCCCCGCCTAA---TATCTTCTACGGCGACGCCTACGAGGAGTCGGTGTTTG

Query 4360          CGGCGGCTGTGGCCGC-A--GCAAGGGCATCCATGGTGTTTGAGAATGACTTTTCTGAGT
                    | ||||| ||| ||| - --|+++|| | | |||||| ||||| ||||||||||| || |
Sbjct 4389          CCGCGGCCGTGTCCGGGGCGG---GGTCTTGCATGGTATTTGAAAATGACTTTTCGGAAT

Query 4417          TTGATTCCACCCAGAATAATTTTTCCTTGGGCCTAGAGTGTGCTATTATGGTGGAGTGTG
                    |||||   || ||||| ||||| ||| | ||||| |||||||   ||||||  |||||||
Sbjct 4446          TTGATAGTACTCAGAACAATTTCTCCCTTGGCCTTGAGTGTGTGGTTATGGAAGAGTGTG

Query 4477          GGATGCCGCAGTGGCTCATCCGCTTGTACCACCTTATTAAGGTCTGCGTGGATTCTGCAG
                    | ||||| || ||||| ||| | ||||| |||||  |  +|||| || ||||||||||||
Sbjct 4506          GTATGCCCCAATGGCTGATCAGATTGTATCACCTGGTCC-GGTCAGCCTGGATTCTGCAG

Query 4536          GCCCCGAAGGAGTCCCTGCGAGGGTTTTGGAAGAAACACTCCGGTGAGCCCGGCACCCTT
                    || || |||||||| ||   ||| || |||||||| || || |||||||| || ||||||
Sbjct 4565          GCGCCAAAGGAGTCTCTTAAAGGTTTCTGGAAGAAGCATTCTGGTGAGCCTGGTACCCTT

Query 4596          CTATGGAATA-CAGTCTGGAACATGGCCGTTATCACCCACTGTTATGATTTCCGCGATCT
                    || ||||| |-||+|||||||||||||  | ||  |||| || ||||| || |||||| |
Sbjct 4625          CTCTGGAACACCA-TCTGGAACATGGCGATCATAGCCCATTGCTATGAGTTTCGCGATTT

Query 4655          GCAGGTGGCCGCCTTTAAAGGTGATGATTCGATAGTGCTTTGCAGTGAGTACCGTCAGAG
                     | ||| ||||| ||||| |||||||| ||| |||| || || ||||| ||||| |||||
Sbjct 4684          CCGGGTCGCCGCTTTTAAGGGTGATGACTCGGTAGTCCTCTGTAGTGATTACCGACAGAG

Query 4714          -CC-CAGG-GG-CTGCTGTCCTGATTGCTGGCTGTGGCCTAAAGTTGAAGGTGGA-TTTC
                    -| - | |-||-   ||+|  | +++|| || ||||| || ||||||||||| ||-| |+
Sbjct 4744          TCGTAACGCGGCAGCCT-TAATC---GCAGGTTGTGGGCTCAAGTTGAAGGTTGACTAT-

Query 4770          CGTCCGATTGGTTTGTATGCAGGTGTTGTGGTGGCCCCCGGCCTTGGCG-CGCTTCCTGA
                    || || |||||  |||| || ||||| |||||||+|||| | ||||| |-| || |||||
Sbjct 4799          CGCCCTATTGGGCTGTACGCTGGTGTGGTGGTGG-CCCCTGGCTTGGGGACACTGCCTGA

Query 4829          CGTCGTGCGCTTCGCCGGCCGGCT-TACTGAGAAGAATTGGGGCCCTGGCCCCGAGCGGG
                     || ||||| || || ||||||||-| |+|| |||||||||||||||||||| ||||| |
Sbjct 4858          TGTAGTGCGATTTGCTGGCCGGCTGTCC-GAAAAGAATTGGGGCCCTGGCCCAGAGCGTG

Query 4888          CGAAGCAGCTCCGCCTCGCTGTGAGTGATTTTCTCCGCA-AGCTCACGAATGTAGCTCAG
                    |  ||||||| || || |||||  |||| || || ||  -  +| |||||||| || |||
Sbjct 4917          CTGAGCAGCTGCGTCTTGCTGTCTGTGACTTCCTTCGAGGGT-TAACGAATGTTGCGCAG

Query 4947          ATGTGTGTGGATGTTGTCTCTCGTGTTTATGGGGTTTCCCCTGGACTCGTTCATAACCTG
                     | ||||| |||||||| || ||||||||||| ||   ||| || || || |||||||| 
Sbjct 4976          GTTTGTGTTGATGTTGTGTCCCGTGTTTATGGAGTCAGCCCCGGGCTGGTACATAACCTT

Query 5007          ATTGGCATGCTACAGGCTGTTGCTGACGGCAAGGCTCA-TTTCACTGAGTCAGTGAAGCC
                    ||||||||||| ||| |  ||||||| |||||||| ||-|||+|| |||||| | || ||
Sbjct 5036          ATTGGCATGCTGCAGACCATTGCTGATGGCAAGGCCCACTTT-ACAGAGTCAATTAAACC

Query 5066          AGTGCTCGACCTGACAAATTC-AATCCTGTGTCGGGTGGAATGAATAACATGTCTTCTGC
                     ||||| ||||| ||||||||-| |     |+|||||||||||||||||||||||| |||
Sbjct 5095          TGTGCTTGACCTTACAAATTCTATTATACAG-CGGGTGGAATGAATAACATGTCTTGTGC

Query 5125          TGCGCCCATGGGTTCGCGACCATGCGCCCTCGGCCTATTTTGCTGTTGCTCCTCATGTTT
                      |||||||||| |++|+|||||||||||| || || || || |||||||| || || ||
Sbjct 5154          ATCGCCCATGGGAT--C-ACCATGCGCCCTAGGGCTGTTCTGTTGTTGCTCTTCGTGCTT

Query 5185          CTGCCTATGCTGCCCGCGCCACCGCCCGGTCAGCCGTCTGGCCGCCGCCGTGGGCGGCGC
                    |||||||||||||||||||||||| |||| ||||||||||||||||| ||||||||||||
Sbjct 5211          CTGCCTATGCTGCCCGCGCCACCGGCCGGCCAGCCGTCTGGCCGCCGTCGTGGGCGGCGC

Query 5245          AGCGGCGGTTCCGGCGGTGGTTTCTGGGGTGACCGGGCTGATTCTCAGCCCTTCGCAATC
                    ||||||||| ||||||||||||||||||||||| ||| ||||||||||||||||||  ||
Sbjct 5271          AGCGGCGGTGCCGGCGGTGGTTTCTGGGGTGACAGGGTTGATTCTCAGCCCTTCGCCCTC

Query 5305          CCCTATATTCATCCAACCAACCCCTTCGCCCCCGATGTCACCGCTGCGGCCGGGGCTGGA
                    |||||||||||||||||||||||||||||| ||||||||    |     |||||||||||
Sbjct 5331          CCCTATATTCATCCAACCAACCCCTTCGCCGCCGATGTCGTTTCACAATCCGGGGCTGGA

Query 5365          CCTCGTG-TTCGCCAACCCGCCCGACC-ACTCGGCTCCGCTTGGCGTGACCAGGCCCAGC
                     ||||+ - ||| ||+ ||||||  ||- || |||||||||||||| |||||| ||||||
Sbjct 5391          GCTCG-CCCTCGACA-GCCGCCCCGCCCCCTTGGCTCCGCTTGGCGCGACCAGTCCCAGC

Query 5423          GCCCCGCCGCTGCCTCACGTCGTAGACCTACCACAGCTGGGGCCGCGCCGCTAACCGCGG
                    ||||| |||||||| | |||||| ||||| || |||||||||| |||||||| || ||+ 
Sbjct 5449          GCCCCACCGCTGCCCCCCGTCGTCGACCTGCCCCAGCTGGGGCTGCGCCGCTGACTGC-T

Query 5483          TCG-CTCCGGCCCATGACACCCCGCCAGTGCCTGATGTTGACTCCCGCGGCGCCATCCTG
                     | -| || || | ||||||  | || ||||||||||| ||||| |||||||| ||  ||
Sbjct 5508          ACATCACCAGCTCCTGACACAGCTCCTGTGCCTGATGTCGACTCACGCGGCGCTATTTTG

Query 5542          CGCCGGCAGTATAACCTATCAACATCTCCCC--TTACCTCTTCCGTGGCCACCGGTACAA
                    || ||||||||||| || ||++||  |||||--|||| || || || ||| | ||||| |
Sbjct 5568          CGTCGGCAGTATAATCTGTC--CACGTCCCCGCTTACGTCATCTGTCGCCTCGGGTACTA

Query 5600          ACTTGGTTCTTTACGCCGCTCCTCTT-AGCCCGCTTCTACCCCTCCAGGACGGCACCAAT
                    | |||||||| || ||||| ||+ ||-| ||| || |||||||||||||| |||||||| 
Sbjct 5626          ATTTGGTTCTCTATGCCGCCCC-ATTGAACCCACTCCTACCCCTCCAGGATGGCACCAAC

Query 5659          ACTCATATAATGGCTACAGAAGCTTCTAATTATGCCCAGTACCGGGTTGTTCGTGCTACA
                    || || || |||||||| || || ||||||||||||||||||||||| ||||| ||||||
Sbjct 5685          ACCCACATCATGGCTACCGAGGCATCTAATTATGCCCAGTACCGGGTGGTTCGAGCTACA

Query 5719          ATTCGCTACCGCCCGCTGGTCCCCAACGCTGTTGGTGGCTACGCCATCTCCATCTCGTTC
                    || || || |||||| |||| || || ||||||||||| || |||||||| || || || 
Sbjct 5745          ATCCGTTATCGCCCGTTGGTACCAAATGCTGTTGGTGGTTATGCCATCTCTATTTCCTTT

Query 5779          TGGCCACAGACCACCACCACCCCGACGTCCGTTGACATGAATTCAATAACCTCGACTGAT
                    ||||| ||||| ||||| ||||| || || ||||| |||||||| || ||||| ||||||
Sbjct 5805          TGGCCTCAGACAACCACTACCCCCACCTCTGTTGATATGAATTCTATTACCTCTACTGAT

Query 5839          GTTCGTATTTTAGTCCAGCCCGGCATAGCCTCCGAGCATGTT-ATCCCAAGTGAGCGCCT
                    ||| | || |||||||||||||| || |||||||||+ || |-|| || |||||||| ||
Sbjct 5865          GTTAGGATCTTAGTCCAGCCCGGTATTGCCTCCGAG-TTGGTCATTCCCAGTGAGCGTCT

Query 5898          ACACTATCGTAACCAAGGTTGGCGCTCTGTTGAGACCTCCGGG-GTGGCGGAGGAGGAGG
                     || |||||||| ||||| ||||||||||| ||||||+ ||||-|| || ||||||||||
Sbjct 5924          TCATTATCGTAATCAAGGCTGGCGCTCTGTCGAGACC-ACGGGTGTCGCCGAGGAGGAGG

Query 5957          CCACCTCTGGTCTTGTTATGCTTTGCATACATGGCTCAC-TCGTAAACTCTTATACTAAT
                    | |||||||| || || ||||||||||| ||||| || |-|+|| || ||||| || |||
Sbjct 5983          CTACCTCTGGCCTGGTAATGCTTTGCATTCATGGGTCTCCT-GTCAATTCTTACACAAAT

Query 6016          ACACCTTATACCGGTGCCCTCGGGCT-GTTGGACTTTGCCCTCGAACTTGAGTTCCGCAA
                    ||||||||||| || || || |||||- |||+| |||||  | || ||||||||  | ||
Sbjct 6042          ACACCTTATACTGGAGCACTGGGGCTTCTTG-ATTTTGCATTAGAGCTTGAGTTTAGGAA

Query 6075          CCTCACCCCCGGTAATACCAACACGCGGGTCTCCCG-TTACTCCAGCACTGCCCGTCACC
                      | || || || || || || || || || |||||-|+|  ||||||| ||||| ||||
Sbjct 6101          TTTGACACCTGGGAACACTAATACCCGTGTGTCCCGAT-ATACCAGCACAGCCCGCCACC

Query 6134          GCCTTCGTCGCGGTGCAGATGGGACTGCCGAGCTCACCACCACGGCTGCTACCCGCTTCA
                    | || || || ||||| || ||||| || ||||| ||||| ||||| || || || || |
Sbjct 6160          GGCTGCGCCGTGGTGCCGACGGGACCGCTGAGCTTACCACTACGGCGGCCACGCGTTTTA

Query 6194          TGAAGGACCTCTATTTTACTAGTACTAATGGTGTCGGTGAGATCGGCCGCGGGATAGCGC
                    ||||||||||  |||| ||  |||| ||||| || |||||| | ||||| || ||||| |
Sbjct 6220          TGAAGGACCTGCATTTCACCGGTACGAATGGAGTTGGTGAGGTGGGCCGAGGCATAGCCC

Query 6254          TTACCCTGTTTAACCTTGCTGACACCCTGCTTGGCGGTCTACCGACAGAATTGATTTCGT
                    | || ||||| || |||||||| || || || || ||||| |||||||||||||||||||
Sbjct 6280          TGACACTGTTCAATCTTGCTGATACGCTTCTCGGTGGTCTGCCGACAGAATTGATTTCGT

Query 6314          CGGCTGGTGGCCAGCTGTTCTACTCTCGCCCCGTCGTCTCAGCCAATGGCGAGCCGACTG
                    ||||||| |||||| |||||||||| ||||| |||||||||||||||||||| |||||||
Sbjct 6340          CGGCTGGGGGCCAGTTGTTCTACTCCCGCCCTGTCGTCTCAGCCAATGGCGAACCGACTG

Query 6374          TTAAGCTGTATACATCTGTAGAGAATGCTCAGCAGGATAAGGGTATTGCAATCCCGCATG
                    | ||| | ||||||||||| |||||||| |||||||||||||||||  | ||||| || |
Sbjct 6400          TAAAGTTATATACATCTGTTGAGAATGCACAGCAGGATAAGGGTATCACCATCCCACACG

Query 6434          ACATCGACCTCGGGGAATCTCGTGTAGTTATTCAGGATTATGATAACCAACATGAGCAGG
                    | || |||||||| || |||||||| || || ||||| ||||||||||| || |||||||
Sbjct 6460          ATATAGACCTCGGTGATTCTCGTGTGGTCATCCAGGACTATGATAACCAGCACGAGCAGG

Query 6494          ACCGACCGACACC-TTCCCCAGCCCCATCGCGCCCCTTT-TCTGTCCTCCGAGCTAATGA
                    ||||||| ||+||- || || ||||| || ||+ || ||-|| || || || ||||||||
Sbjct 6520          ACCGACCTAC-CCCCTCACCCGCCCCCTCTCG-TCCATTCTCGGTTCTTCGCGCTAATGA

Query 6552          TGTGCTTTGGCTTTCTCTCACCGCTGCCGAGTATGACCAGTCCACTTACGGCT-CTTCGA
                    ||| || ||||| ||||| |||||||||||||||||||||+++|||+|||  |-  ||  
Sbjct 6578          TGTTCTGTGGCTCTCTCTTACCGCTGCCGAGTATGACCAG---ACT-ACGTATGGGTCAT

Query 6611          C--CGGCCCAGTCTATGT--CTCTGACTC--T--GTGACCTTGGTTAATGTAGCGACCGG
                    |--|   ||+++| ||||-- |||++|  -- --|| || || ||||| || || || ||
Sbjct 6634          CTACCAACC---CCATGTATGTCT--CGGACACAGTCACATTTGTTAACGTGGCCACTGG

Query 6663          CGCGCAGGCCGTTGCCCGG-TCGCTCGACTGGACCAAGGTCACACTTG-ATGGTCGCCCC
                     || ||||| |||||+  |-|| || || ||| | || || ||+||||-| |||||||||
Sbjct 6689          TGCTCAGGCTGTTGC-TCGCTCCCTTGATTGGTCTAAAGTTAC-CTTGGACGGTCGCCCC

Query 6721          CTTTCCACCACCCAGCAGTATTCAAAGACCTTCTTTGTCCTGCCGCTCCGCGGTAAGCTC
                    ||  | || |  ||||||||||| ||||| ||||  || || ||||| || || ||| | 
Sbjct 6747          CTCACTACTATTCAGCAGTATTCTAAGACATTCTACGTTCTCCCGCTTCGTGGAAAGTTG

Query 6781          TCCTTTTGGGAGGCAGGTACTACTAAAGCCGGGTACCCTTATAATTATAACACCACTGCT
                    || ||||||||||| || || || || || || || |||||||||||||| || ||||||
Sbjct 6807          TCTTTTTGGGAGGCTGGCACGACCAAGGCTGGTTATCCTTATAATTATAATACAACTGCT

Query 6841          AGTGACCAACTGCTCGTTGAGAATGCCGCTGGGCATCGGGTTGCTATTTCCACTTACACC
                    ||||| ||  |  |  | ||||| || ||||| ||||| || ||||| || |||||||| 
Sbjct 6867          AGTGATCAGATTTTAATAGAGAACGCAGCTGGCCATCGTGTCGCTATCTCTACTTACACT

Query 6901          ACTAGCCTGGGTGCTGGCCCCGTCT-CTATTTCCGCGGTTGCTGTTTTAGCCCCCCACTC
                    || |||||||| || ||||||+ ||-|||| || ||||| | ||| |||||||| |||||
Sbjct 6927          ACCAGCCTGGGCGCCGGCCCC-ACTTCTATCTCTGCGGTCGGTGTGTTAGCCCCGCACTC

Query 6960          TGCGCTAGC-ATTGCTTGAGGATACCATGGACTACCCTGCCCGCGCCCATACTTTCGATG
                     || || ||- ||+||||||||||||   || ||||| || || ||||||||||| ||||
Sbjct 6986          AGCCCTTGCTGTT-CTTGAGGATACCGCCGATTACCCCGCTCGTGCCCATACTTTTGATG

Query 7019          ACTTCTGCCCGGAGTGCCGCCCCCTTGGCCTCCAGGGCTGTGCTTTTCAGTCTACTGTCG
                    ||||||||||||| || ||| |||||||  | |||||||| ||||| ||||||||| | |
Sbjct 7045          ACTTCTGCCCGGAATGTCGCACCCTTGGTTTGCAGGGCTGCGCTTTCCAGTCTACTATTG

Query 7079          CTGAGCTTCAGCGCCTTAAGATGAAGGTGGGTAAAACTCGGGAGTTATAGTTTATTTG-C
                    ||||||||||||||||||| |||||||| |||||||| |||||||| || || ||| |-|
Sbjct 7105          CTGAGCTTCAGCGCCTTAAAATGAAGGTAGGTAAAACCCGGGAGTTCTAATTAATTCGTC

Query 7138          TTGTGCCCCC--CTT-CTTT-CTGTTGCTT-ATTTCTCATTTCTGCGTTCCGCGCTCCCT
                     ||| |||||--| |- |||-|| ||||||-||||||| ||||||| |||||||||||||
Sbjct 7165          CTGTACCCCCTTCGTAGTTTTCTTTTGCTTTATTTCTCTTTTCTGCTTTCCGCGCTCCCT

Query 7193          GAAAA
                    | |||
Sbjct 7225          GGAAA
