# Supplementary material for: Pairwise Heuristic Sequence Alignment Algorithm Based on Deep Reinforcement Learning
Source: IEEE Open J Eng Med Biol. 2021 Jan 29;2:36–43. doi: 10.1109/OJEMB.2021.3055424 (PMC8901008; doi:10.1109/OJEMB.2021.3055424)
Supplement: Three supplementary materials are attached to the submitted manuscript. First, we offer the detailed process of the DQNalign in Supplementary material S1. Then, the additional figures and tables are listed in the Supplementary material S2. Finally, the alignment results of the DQNalign are attached  [file ojemb-3055424-mm.zip › OJEMB-3055424-MM/10022021082020_DQNalignOJEMB20210126SupplementaryS3/Supplementary S3/HEV_DDDQN/result20200712173946_10_27.txt]

DQNalign Project v1.0
Pairwise alignment algorithm with deep reinforcement learning based heuristic alignment agent
Sequence 1 : HEV_10, length : 7200
Sequence 2 : HEV_27, length : 7180

Alignment results:
Exact matches: 5355
Gaps: 558

Query 27            ATGGAGGCCCATCAGTTTATTAAGGCTCCTGGCATCACTACTGCTATTGAGCAGGCTGCT
                    ||||||||||| ||||||||||||||||||||||| |||||||| |||||||||||||||
Sbjct 0             ATGGAGGCCCACCAGTTTATTAAGGCTCCTGGCATTACTACTGCCATTGAGCAGGCTGCT

Query 87            CTAGCAGCGGCCAACTCTGCCCTT-GCGAATGCTGTGGTAGTTAGGCCTTTTCTCTCTCA
                    || || ||||||||||| |+||||-|||||||||||||| ||| |||| ||| | |||| 
Sbjct 60            CTGGCTGCGGCCAACTCCG-CCTTGGCGAATGCTGTGGTGGTTCGGCCGTTTTTGTCTCG

Query 146           CCAGCAGATTGAGATCCTTATTAACCTAATGCAACCTCGCCAGCTTGTTTTCCGCCCCGA
                    |  ||| |  ||||||||||||||  | |||||||| || ||| | ||||||||||| ||
Sbjct 119           CGTGCAAACCGAGATCCTTATTAATTTGATGCAACCCCGGCAGTTGGTTTTCCGCCCTGA

Query 206           GGTTTTCTGGAACCATCCCATCCAGCGTGTTATCCATAATGAGCTGGAGCTTTACTGTCG
                    |||  | ||||| ||||| || ||| | || || || ||||| || || |  ||||| ||
Sbjct 179           GGTGCTTTGGAATCATCCTATTCAGAGAGTCATACACAATGAACTAGAACAATACTGCCG

Query 266           CGC-CCGTTCCGGCCGCTGCCTTGAAATTGGTGCCCACCCCCGCTCAATAAATGATAACC
                     ||-| | +|||| || ||||| || ||||| ||||||||  | || || ||||||||||
Sbjct 239           GGCACGGG-CCGGTCGTTGCCTGGAGATTGGGGCCCACCCAAGATCTATTAATGATAACC

Query 325           CTAATGTGGTCCACCGCTGCTTCCTCCGCCCTGCCGGGCGTGATGTTCAGCGTTGGTATA
                    | |||||  | ||||| ||||| ||| | || | |||  | ||||||||||| |||||| 
Sbjct 298           CCAATGTTTTGCACCGGTGCTTTCTCAGACCGGTCGGTAGGGATGTTCAGCGCTGGTATT

Query 385           CTGCCCCTACCCGCGGGCCGGCTGCTAATTGCCGGCGTTCCGCACTGCGCGGGCTCCCCG
                    ||||||| |||||||| || || || || ||||| ||||| || ||||| || |||||| 
Sbjct 358           CTGCCCCCACCCGCGGCCCTGCAGCCAACTGCCGCCGTTCTGCGCTGCGTGGTCTCCCCC

Query 445           CTGCTGACCGCACTTACTGCTTCGACGGGTTTTCTGGCTGTA--ACTTTCCCGCCGAGAC
                    |||| |||||||| ||||| || || || |||||  ||||| -- +|| +|||| |||||
Sbjct 418           CTGCCGACCGCACCTACTGTTTTGATGGATTTTCCCGCTGTGCTT-TTG-CCGCAGAGAC

Query 503           TGGCGTCGCCCTCTATTCTCTCCATGATA-TGTCACCATCTGATGTCGCCGAGGCTATGT
                     ||||| ||||| || ||||| || ||+ -| |  ||| | |||||||| ||||||||| 
Sbjct 476           CGGCGTAGCCCTTTACTCTCTGCACGA-CCTCTGGCCAGCCGATGTCGCGGAGGCTATGG

Query 562           TCCGCCATGGTATGACGCGGCTTTACGCTGCCCTCCACCTCCCGCCTGAGGTCCTGTTGC
                     ||||||||| ||||| || || |||||||| ||||| ||||| |||||||| ||||| |
Sbjct 535           CCCGCCATGGGATGACACGTCTATACGCTGCACTCCATCTCCCTCCTGAGGTGCTGTTAC

Query 622           CCCCTGGCACATACCGCACCGCGTCGTACTTGCTGATCCATGACGGC-AGGC-GCGT-TG
                    | ||||| || ||||  ||  | |||||  | ||||| || ||||||-|   -||+|-|+
Sbjct 595           CACCTGGTACCTACCATACAACCTCGTATCTCCTGATTCACGACGGCAACCGTGC-TGT-

Query 679           TGGTGACGTATGAGGGTGACACTAGTGCTGGTTATAACCACGATGTTTCCAACCTGCG-C
                    |+||||| |||||||||||||||||||| || || ||||| || || ||||  || ||- 
Sbjct 653           T-GTGACCTATGAGGGTGACACTAGTGCAGGCTACAACCATGACGTCTCCATACTTCGTG

Query 738           TCCTGGATTAGAACCA-C-TAAG-GTTA-CCGGAGACCATCCTCTCGTCATTGAGCGGGT
                    +| |||||| | || |-|- || -|||   ++++||||||||  | || || ||||| ||
Sbjct 711           -CGTGGATTCGTACGACCAAAATAGTTGGT----GACCATCCGTTGGTTATAGAGCGTGT

Query 794           TAGGGCCATTGGCTGCCACTTTGTCCT-CTTACTCACGGCAGCCCCGGAGCCATCACCTA
                      |||| || || || || ||||| ||-|| +||||| || ||||| ||||| || ||||
Sbjct 767           GCGGGCTATCGGATGTCATTTTGTGCTGCTG-CTCACCGCGGCCCCCGAGCCGTCGCCTA

Query 853           CGCCCTATGTTCCTTACCCCCGGTCTACCGAGGTCTATGTCCGATCG-TCTTCGGCCCGG
                     ||| ||||| ||||||||||| || || ||||| ||||| || || -| || ||||| |
Sbjct 826           TGCCTTATGTCCCTTACCCCCGTTCGACAGAGGTGTATGTTCGGTCTATATTTGGCCCTG

Query 912           GTGGTACCCCCTCCCTATTTCCAACCCTCATGCTCCACTAAGTCGACCCTTCCATGCTGT
                    | ||| |||| ||||| |||||  |   |+|||||||| || || |+| || || |||||
Sbjct 886           GCGGTTCCCCGTCCCTGTTTCCGTCAGCC-TGCTCCACAAAATCTA-CTTTTCACGCTGT

Query 971           CCCTGCCCATATCTGGGACCGTCTCATGTTGTTCGGGGCCACCCTAGATGACCAAGCCTT
                    ||| |  |||||||||||||| |||||| | || || ||||| || || ||||| || ||
Sbjct 944           CCCAGTTCATATCTGGGACCGGCTCATGCTTTTTGGTGCCACTCTGGACGACCAGGCGTT

Query 1031          TTGCTGCTCCCGCCTAATGACTTACCTCCGTGGCATTAGCTACAAGGTTACTGTGGGCAC
                    ||||||||| || || ||||| ||||||||||||||||| |||||||| || || ||  |
Sbjct 1004          TTGCTGCTCACGGCTTATGACATACCTCCGTGGCATTAGTTACAAGGTCACCGTTGGAGC

Query 1091          CCTTGTTGCCAATGAAGGCTGGAACGCCTCTGAGGTCGCTCTTACAGCTGTCATCACTGC
                     |||||||| ||||| || ||||| |||||||| |  || || || || || || || ||
Sbjct 1064          GCTTGTTGCTAATGAGGGGTGGAATGCCTCTGAAGATGCCCTCACCGCAGTAATTACCGC

Query 1151          CGCCTACCTT-ACCATCTGCCACCAGCGGTACCTCCGCACTCAGGCTATATCTAAGGGGA
                     ||||| +||-||||||||||||||||| |||||||| || ||||| ||||| ||||| |
Sbjct 1124          AGCCTAT-TTGACCATCTGCCACCAGCGCTACCTCCGTACCCAGGCGATATCCAAGGGCA

Query 1210          TGCGCCGTCTGGAGCGGGAGCATGCTCAGAAGTTTATAACACGCCTCTACAGTTGGCTCT
                    |||||||  |||||   ||||| || ||||| ||||| ||| | |||||||| ||| | |
Sbjct 1183          TGCGCCGGTTGGAGGTTGAGCACGCCCAGAAATTTATTACAAGACTCTACAGCTGGTTAT

Query 1270          TTGAGAAGTCCGGCCGTGATTATATCCCCGGCCGTCAGTTGGAGTTCTACGCTCAGTGTA
                    |||||||||| || |||||||| ||||||||||| ||  |  |||| || || |||||  
Sbjct 1243          TTGAGAAGTCTGGTCGTGATTACATCCCCGGCCGCCAACTCCAGTTTTATGCCCAGTGCC

Query 1330          GGCGCTGGCTCTCGGCCGGCTTTCATCTTGACCCACGGGTGTTGGTTTTTGATGAGTCGG
                    |||| ||||| || || ||||||||||| |||||  | ||| | ||||||||||||||||
Sbjct 1303          GGCGGTGGCTATCCGCGGGCTTTCATCTAGACCCCAGAGTGCTTGTTTTTGATGAGTCGG

Query 1390          CCCCCTGCCACTGTAGGAC-TGCGATTCGTAAGGCGGT--CTCAAAGTTTTGCTGTTTTA
                      ||||||| |||||||||-| |     |+||||  | -- |+|||+|| ||||| || |
Sbjct 1363          TGCCCTGCCGCTGTAGGACTTTCTTAAAG-AAGGTTGCGGGT-AAA-TTCTGCTGCTTCA

Query 1447          TGAAGT-GGCTGGGCCAGGAGTGCACCTGTTTCCTAC-AACCTGCAGAAGGC--GCCGTC
                    ||  ||-|   |||+|||||||||||||| ||+||  -| || || || || --|+ +||
Sbjct 1420          TGCGGTGGTTAGGG-CAGGAGTGCACCTGCTT-CTTGGAGCCAGCTGAGGGTTTG-A-TC

Query 1503          GGCGACCAGGGCCATGACAACGAGGCCTATGAGGGGTCTGATGTCGACCCCGCTGA----
                    || || || |||||||| || |||||||| ||||| || || |||||||  || ||----
Sbjct 1476          GGTGATCATGGCCATGATAATGAGGCCTACGAGGGCTCCGAGGTCGACCAAGCCGAGCCT

Query 1558          --ATCCG---C--TAT-T-AGTGACATATCTGGGTCCTACGTCGTCC--CTGGCAACTGC
                    --|++| ---|--  |-|-|| ||| |||   +||||+| |    ||--|| |+|  ++|
Sbjct 1536          GCA--CATCTCGACGTGTCAGGGACCTATGCA-GTCC-ATGGGCGCCAGCTTG-AGA--C

Query 1607          CCTCCA-ACC-GCTTTAC-CAAGCCCTTGACCTCCCCGCT-GAGATTGTGGCTCGTGCAG
                    |||| |-|+ -||+++||-|+|+ +|+++|++|+||||| -|| ||||  ||||| || |
Sbjct 1589          CCTCTATA-GGGC---ACTC-A-A-C---A--T-CCCGCAAGATATTGCTGCTCGAGCGG

Query 1663          GCCGGCTGACCGCCACAGTAAAGGTC-TCCCAGGT-C-GACGGGCGGA-T-CGATTGTGA
                     |||  | || ||||| ||  || | -|  | || -|-||  | |+  - - |++  +| 
Sbjct 1636          CCCGATTAACAGCCACCGTTGAGCTTGTTGCTGGCCCAGATCGCC-TGGAGTG--CC-GC

Query 1718          GACCCTTCTCGGTAATAAAACCTTCCGCACGTCGTTTGTTGACGG-GGCGGTTTTAGAGA
                    +||  | ||||| ||||| |||||||| ||| || |   ||| ||-| |    ||+||| 
Sbjct 1691          -ACTGTGCTCGGGAATAAGACCTTCCGGACGACGGTGACTGATGGCGCCCACCTT-GAGG

Query 1777          CTAATGGCCCAGAGCGCCACAA-TCTCTCTTTTGATGCCAGTCAGAGCA--CTATGGCCG
                    | || ||||| ||||       -|+| || |||||||||+  | |+ ||--||||||  |
Sbjct 1750          CCAACGGCCCTGAGCAATGTGTTT-TGTCGTTTGATGCC-TCCCG-CCAGTCTATGGGGG

Query 1833          -CCGGCCCTTTCAGTCTCACCTATGCCGCCT---CTGCTGCTGGGCTGGAGG-TGCGCTA
                    -| || |   |+|| ||||| |||| +|| |---|++||||||| ||| |||-|  | | 
Sbjct 1807          CCGGGTCACAT-AGCCTCACTTATGA-GCTTACGC--CTGCTGGCCTGCAGGTTAAGATT

Query 1889          TG-TCGC--T---GCCGGGCTTGACCACCGGGCGGT-TT-TTGCCC--C-CGGCG-TTTC
                    | -||+ --|--- + || |+||++||+| | | +|-||-   || --|-  || - +|+
Sbjct 1863          TCATC-TAATGGCT-TGGAC-TG--CA-CTGCCA-TATTCCCCCCTGGCGGCGCCCC-T-

Query 1937          ACCCCGGTCAGCCCC-TGGCGAGGTCACCGCCTTTTGTTCTGCC-C-TATACAGGTTTAA
                    +  +|++ |||| ||- ||+|||||  | ||||||||  | |+|-|-|+||||||| |||
Sbjct 1913          -AG-C--GCAGCGCCGGGG-GAGGTGGCGGCCTTTTGCACCG-CTCTT-TACAGGTATAA

Query 1994          TC-----G-CGAG-GC-CCAGCGCCTTTCGCTCACCGGTAATTTTTGGTTCCATCCTGAG
                    +|----- -| + - |- ||    ||| ++|+|  |||| +++| ||| | ||||| |||
Sbjct 1966          -CAGATTTACC-CAACGGCATTCGCTTA--C-CGGCGGTC---TGTGGCTACATCCCGAG

Query 2046          GGGCTCCTTGGCCCCTTTGCCCCGTTT-TCCCCCGGGCATGTTTGGGAGTCGGCTAATCC
                    ||||| |+||| |  ||| || | |||-||||| |||||| | |||||||| ||||| ||
Sbjct 2019          GGGCTGC-TGGGCATTTTCCCTCCTTTCTCCCCTGGGCATATCTGGGAGTCTGCTAACCC

Query 2105          ATTCTGTGGAGAGAG--CACACTTTACACCCGCACTTGGT-CGGAGGTTGATGCTGTTTC
                     || || || ||| |--|+|+|| ||||| || || ||||-|  |+++|   |||+||||
Sbjct 2078          CTTTTGCGGGGAGGGTAC-C-CTGTACACTCGTACCTGGTCCACA---TCCGGCT-TTTC

Query 2162          TAGTC-CAGC-CCAGC-CCGACTTA-----------G--GT-T-TTATAT--CT-GA--G
                    |||| -|  |-|| +|-||      -----------|--  - -|  |  --| -||--|
Sbjct 2132          TAGTGACTTCTCCC-CTCCTGAGGGCGGCCGCCCCTGCACCGGCTGCTGCCCCAGGATCG

Query 2199          CCTTCTA-TA----CCTAGT-AGGG-CCGC----CAC-ACTTACCCCGGCG-GCCCCTCT
                    ||  |  - |---- | |||-|| |-    ----   -||+++| ||| | -        
Sbjct 2190          CCCCCCCCCACCCCACCAGTCAGTGATATTTGGGTGTTAC---CACCGCCCTCAGAAAAG

Query 2246          ACCCCCC-CCTGCACCGGATCCTTCCCCT-ACTCCCTCTGCTCCG-GCGC-GTGGTGA--
                     |||   -    ++ ||  |+||| ++| - | ||  ||++|+||-||+|-|| + ||--
Sbjct 2247          TCCCAGGTGGGT--GCGCCT-CTTG--CGCCCCCCGCCT--T-CGAGC-CTGTT-GGACC

Query 2300          GCCGGCTCCTGGC-G--CTAC-CG---CCCGGGCCCCGGCCATAACCCACCAGGC---G-
                    |||  ++ ++  |- --  ||- |---|||+++||  +|+| ||| |||||+| |---|-
Sbjct 2297          GCCCA--G--CCCTATTAAACTTGCCTCCC---CCGT-G-CGTAAGCCACC-GACATTGC

Query 2348          -GCCCGGCA-TCGCCGCCTG-CTCTTTAC-C-TACCCGGATGGC-TCTAA-G-GTATTCG
                    -||||  | -   |||||  - |||||||-|-||||| || || - |+||-|-|||| ||
Sbjct 2347          CGCCCTCCCGCACCCGCCGTCTTCTTTACACTTACCCTGACGGTGCC-AAGGTGTATGCG

Query 2401          CCGGCTCGCTGTTTGAGTCGACA-TGT-ACCTGGCTCGTTAACGCGTCTAATGTTGA-CC
                     +| +||  ||||||||||  +|-|| -|+|||||| || || || ||||| +  | -||
Sbjct 2406          G-GA-TCATTGTTTGAGTCAG-ATTGCGA-CTGGCTGGTGAATGCCTCTAAC-CCGGGCC

Query 2458          ACCGCCCTGGCGGTGGGCTCTGTCATGCATTTTACCAAAGGTACCCCGCATCCTTTGAT-
                    |||||||||| ||||| ||||||||||| ||||| ||| | |+  ||  |  | || +|-
Sbjct 2461          ACCGCCCTGGGGGTGGCCTCTGTCATGCCTTTTATCAACGCT-TTCCTGAGGCGTTC-TA

Query 2517          GCTGCCTCT-TTTGTGATGCGCGACGGCGCG-GCC-GCCTATACATTAAC---CCCCCG-
                     |   ||  -||| | ||||| || || +| -|+|-|| |||||+++++|--- |||||-
Sbjct 2519          CCCAACTGAATTTATTATGCGTGAGGGT-CTTG-CTGCATATAC-----CTTGACCCCGC

Query 2570          GCCA-ATAATTCACGCCGTCGCTCCTGATTATA-GGTTGGAACATAACCCAAAGATGCTT
                    ||| -|| || || || || || || || ||||-||||+||||| || ||||||| ||||
Sbjct 2572          GCCCTATTATCCATGCAGTGGCCCCCGACTATAGGGTT-GAACAGAATCCAAAGAGGCTT

Query 2628          GAGGCTGCCTACCGGGAGACTTGCTCCCGCCTCGGTACCGCTGCATACCCACTCCTCGGG
                    ||||| || |||||||| || |||||||| | |||||||||||| |||||||| || || 
Sbjct 2631          GAGGCAGCGTACCGGGAAACCTGCTCCCGTCGCGGTACCGCTGCCTACCCACTTCTTGGC

Query 2688          ACCGGCATATACCAGGTGCCGATCGGTCCCAGTTTTGACGCCTGGGAGCGGAATCACCGC
                     | || ||||||||||| ||  | |||| ||||||||| ||||||||||| ||||| |||
Sbjct 2691          TCGGGTATATACCAGGTCCCTGTTGGTCTCAGTTTTGATGCCTGGGAGCGTAATCATCGC

Query 2748          CCCGGGGATGAGTTGTACCTTCCTGAGCTTGCTGCCAGATGGTTCGAGGCCAAT-AGGCC
                    || ||||||||| | |||||  |||| |  |||||    ||||| || || || -|+|||
Sbjct 2751          CCTGGGGATGAGCTTTACCTGACTGAACCCGCTGCAGCCTGGTTTGAAGCTAACAA-GCC

Query 2807          GAC-CTGCCCAACTCTCACTATAACTGAGGAT--GTTGCACGGACAGCAAATCT-GG-CT
                    | |-| |+||| | || || ||||| || |||--|  +|+|| || || || ||-| -||
Sbjct 2810          GGCGCAG-CCAGCACTTACGATAACAGAAGATACGGC-C-CGCACGGCCAACCTAGCACT

Query 2862          ATCGAACT-TGACTCAGCCACAGACGTCGGCCGGGCCTGTGCCGGCTGT-CGAGT-CACC
                    |  || | -||+||++|| ||||| || ||||| ||||| || ||||| -| | |-  ||
Sbjct 2867          AGAGATCGATG-CT--GCTACAGAGGTTGGCCGTGCCTGCGCTGGCTGCACTATTAGTCC

Query 2919          CCCGG-CGTTGTGCAGTACCAGTTT-A---C-CGC-AGGTGTGCCTGGATCCGGCAAGTC
                       | -|+++||++|  |+|++| |-|---|-|    || || || || || ||||| ||
Sbjct 2924          TGGGATC---GT--AACA-C--TATCAGTTCACTGCCGGGGTTCCGGGCTCAGGCAAATC

Query 2972          CCGCTCTATTACC-CAAGGCCGACGTGGACGTTGTCGTGGTCCCGACCC-GTGAGTTGCG
                      | || |+||| -|+|||  || || || ||||| || ||||| |+||-| ||| | ||
Sbjct 2975          AAGATCCA-TACAGC-AGGGGGATGTTGATGTTGTGGTTGTCCCCA-CCAGGGAGCTTCG

Query 3029          TAAT-GCCTGGCGCCGCCGCGGCTTCGCTG-CTTT-CACCCCGCACACTGCCGCCAGAGT
                     |||-| +||||| ||||| ||||| || |-||||-||+|||+||||| || ||| | ||
Sbjct 3032          CAATAGT-TGGCGTCGCCGGGGCTTTGCGGCCTTTACA-CCC-CACACGGCGGCCCGTGT

Query 3086          CACC-CAGGGGCGCCGGGTTGTCATTGATGAGGCCCCGTCCCTTCCCCCTCACTTGCTGC
                    ||| - ||| +||||| ||||| ||||| |||||||| ||||| || || ||| ||||| 
Sbjct 3089          CACTGTAGGC-CGCCGTGTTGTGATTGACGAGGCCCCATCCCTCCCACCGCACCTGCTGT

Query 3145          TGCTCCACATGCAGCGGGCCGCCACCGTCCACCTTCTTGGTGACCCGAATCAGATCCCAG
                    || | ||||||||||||||| |  | ||||| || || |||||||| || |||||||| |
Sbjct 3148          TGTTACACATGCAGCGGGCCTCTTCAGTCCATCTCCTCGGTGACCCAAACCAGATCCCCG

Query 3205          CCATCGACTTTGAGCACGCCGGGCTCGTTCCCGCCATCAGGCCCGAT-TTGGC-CCCCAC
                    |||| || ||||||||||| || || || ||||| ||| | || || -||+||-|| +||
Sbjct 3208          CCATTGATTTTGAGCACGCTGGTCTGGTCCCCGCAATCCGCCCTGAGCTT-GCACCA-AC

Query 3263          CTCCTGGTGGCATGTGACCCATCGCTGCCCTGCGGATGTATGTGAGCTGATCCGTGGCGC
                      ||||||||||||| || || |||||||| || ||||||||||| || || || || ||
Sbjct 3266          GACCTGGTGGCATGTAACACACCGCTGCCCAGCTGATGTATGTGAACTTATACGCGGGGC

Query 3323          ATACCCTATGATTCAGACCACTAGTCGGGTCCTCCGGTCGTTGTTCTGGGGTGAGCCTGC
                     |||||||  || |||||||| || ||||| || |||||  ||||||||  ||| || ||
Sbjct 3326          TTACCCTAAAATCCAGACCACGAGCCGGGTGCTACGGTCTCTGTTCTGGAATGAACCGGC

Query 3383          TGTTGGGCAGAAACTAGTGTTCACCCAGGCAGCTAAGGCCGCCAACCCCGGTTCAGTGAC
                    | | || ||||| ||||| ||||| ||||| ||||| || |||||||| ||| || | ||
Sbjct 3386          TATCGGCCAGAAGCTAGTCTTCACGCAGGCCGCTAAAGCTGCCAACCCTGGTGCAATTAC

Query 3443          GGTCCATGAGGCACAGGGCGCTACCTACACAGAGACTACCATTATTGCCACGGCAGATGC
                     ||||| || || ||||||||||| | ||||||||| || ||||| || ||||| |||||
Sbjct 3446          AGTCCACGAAGCCCAGGGCGCTACTTTCACAGAGACCACAATTATAGCTACGGCTGATGC

Query 3503          TCGAGGCCTCATTCAGTCGTCCCGAGCTCATGCCATTGTTGCCTTGACGCGCCACACTGA
                      | || ||||| ||||| |||||||||||||| || |||||  | || |||||||| ||
Sbjct 3506          CAGGGGTCTCATCCAGTCATCCCGAGCTCATGCTATAGTTGCACTCACCCGCCACACAGA

Query 3563          GAAGTGCGTCA-TCATTGACGCACCAGGCCTGCTT-CGCGAGGTGGGCATCTCCGATGCA
                    || |||||| |-|   +|| || || || +|  ||-|| ||||| ||||| || ||||  
Sbjct 3566          GAGGTGCGTTATTTTA-GATGCCCCTGGT-TTGTTACGTGAGGTCGGCATATCTGATGTG

Query 3621          ATCGTTAATAACTTTTTCCTTGCTGGTGGCGAAATTGGCCACCAGCGCCCATCTGTTATC
                    |||||||| ||||| ||||| |||||||| ||  | ||||| || ||||| ||||| || 
Sbjct 3624          ATCGTTAACAACTTCTTCCTCGCTGGTGGGGAGGTGGGCCATCACCGCCCCTCTGTGATA

Query 3681          CCTCGCGGCAATCCTGACGCCAATGTTGACACCTTGGCTGCCTTCCCGCCGTCTTGCCAG
                    || || ||||| ||||||   ||  |||| |||||    ||||||||||||||||| |||
Sbjct 3684          CCCCGTGGCAACCCTGACCAGAACCTTGAGACCTTACAGGCCTTCCCGCCGTCTTGTCAG

Query 3741          ATTAGCGCCTTCCATCAGTTGGCTGAGGAGCTTGGCCACAGACCTGCCCCTGTCGCGGCT
                    || || || | ||||||| ||||||||||| | |||||| | || || ||||| || || 
Sbjct 3744          ATCAGTGCTTACCATCAGCTGGCTGAGGAGTTAGGCCACCGCCCGGCTCCTGTTGCCGCC

Query 3801          GTTCTACCGCCCTGCCCTGAGCTTGAACAGGGCCTTCTCTACCTGCCCCAAGAACTCA-C
                    || || || ||||| || ||||| || ||||||||  | ||| |||| || || || |- 
Sbjct 3804          GTCCTGCCCCCCTGTCCCGAGCTCGAGCAGGGCCTGTTGTACATGCCGCAGGAGCTTACA

Query 3860          CACCTGTGATAGTGTCGTA-ACATTTGAATTAACAGATATTGTGCACTGTCGTATGGCCG
                      + | |||||||||  | -  +|||||  | || ||||| || ||||| |||||||| |
Sbjct 3864          GT-GTCTGATAGTGTGCTGGTT-TTTGAGCTCACTGATATAGTCCACTGCCGTATGGCTG

Query 3919          CCCCGAGCCAGCGCAAGGCCGTGCTGTCCACGCTTGTGGGCCA-TTACGGCCGCC--GCA
                    | || || ||||| |||||||| || || || |||||||| +|- || |||||  -- | 
Sbjct 3922          CTCCAAGTCAGCGGAAGGCCGTCCTCTCAACACTTGTGGGG-AGGTATGGCCGTAAGACG

Query 3976          CAAAGCTCTACAATGCCTCC-CACTCTGATGTTCGCGACTCTCTCGCCC-GTTTTATCCC
                    +|||+|| ||  |+| |  |-|| || ||||| || || || || ||  -||| +|||||
Sbjct 3980          -AAA-CTGTATGA-GGCAGCTCATTCAGATGTCCGTGAGTCCCTAGCTAGGTTC-ATCCC

Query 4034          GGCCAT-T-GGCCAC-GTACAGGTT-ACAACCTGTGAATTGTACGAGCTAGTGGAGGCCA
                      +|+|-|-|| |+|-|| ||||  - |+|| ||||| || ||||| || || || || |
Sbjct 4037          CA-C-TATCGGAC-CTGTCCAGGCCACC-ACGTGTGAGTTATACGAACTGGTTGAAGCTA

Query 4090          TGGTCGAGAAGGGCCAGGACGGCTCCGCCGTCCTTGAGCTCGACCTTTGTAACCGCGACG
                    |||| || ||||||||||||||||| |||||||| ||||| || || || || ||||| |
Sbjct 4093          TGGTGGAAAAGGGCCAGGACGGCTCTGCCGTCCTGGAGCTTGATCTATGCAATCGCGATG

Query 4150          TGTCCA-GGATCAC-CTTCTTCCAGAAAGATTGTAATAAATTCACCACGGGGGAGACCAT
                    |+| | -| || ||- ||+||||||||||| |||||||| || || || || ||||||||
Sbjct 4153          T-TTCGCGTATAACTTTT-TTCCAGAAAGACTGTAATAAGTTTACGACTGGTGAGACCAT

Query 4208          CGCCCATGGTAAAGTGGGCCAGGGCATTTCGGCCTGGAGTAAGACCTTCTGTGCCCTTTT
                    ||||||||| || || ||||| || || ||||||||||||||||||||||||||| | ||
Sbjct 4211          CGCCCATGGCAAGGTTGGCCAAGGTATATCGGCCTGGAGTAAGACCTTCTGTGCCTTGTT

Query 4268          CGGCCCCTGGTTCCGTGCTATTGAGAAGGCTATCCTGGCCCTGCTCCCTCAGGGTGTGTT
                     ||||| ||||||||||| ||||| || |  ||  ||||||||||||| |      | ||
Sbjct 4271          TGGCCCGTGGTTCCGTGCCATTGAAAAAGAAATATTGGCCCTGCTCCCGCCTAACATTTT

Query 4328          TTATGGGGATGCCTT-TGATGACACCGTCTTCTCGGCGGCTGTGGCC-GCAGCAAGGG-C
                     || || || |+|||-||| ||  | || ||  | ||||| ||| ||-| +||+||||-|
Sbjct 4331          CTACGGCGACG-CTTATGAGGAGTCGGTGTTTGCCGCGGCCGTGTCCGGG-GC-AGGGTC

Query 4385          ATCCATGGTGTTTGAGAATGACTTTTCTGAGTTTGATTCCACCCAGAATAATTTTTCCTT
                     | |||||| || ||||||||||||||||| |||||    || ||||| ||||| ||| |
Sbjct 4388          TTGCATGGTATTCGAGAATGACTTTTCTGAATTTGACAGTACTCAGAACAATTTCTCCCT

Query 4445          GGGCCTAG-AGT-GTGCTATTATGGTGGAGTGTGGGATGCCGCAGTGGCTCATCCGCTTG
                     ||||| |-|  -||| ++|||||| |||||| || ||||| || ||||| ||  | |||
Sbjct 4448          TGGCCTTGAATGCGTGG--TTATGGAGGAGTGCGGTATGCCTCAATGGCTAATTAGGTTG

Query 4503          TACCACCTTATAA-GGTCTGCGTGGATTCTGCAGGCCCCGAAGGAGTCCCTGCGAGGGTT
                    || ||||+|    -|||| || |||||||||||||| ||||||||||| ||   ||| ||
Sbjct 4506          TATCACC-TGGTTCGGTCAGCCTGGATTCTGCAGGCGCCGAAGGAGTCTCTTAAAGGTTT

Query 4562          TTGGAAGAAACACTCCGGTGAGCCCGGCACCCTTCTATGGAATACAGTCTGGAACATGGC
                    ||||||||| || || |||||||| ||||||||||| ||||| || || ||||| |||||
Sbjct 4565          TTGGAAGAAGCATTCTGGTGAGCCTGGCACCCTTCTTTGGAACACCGTTTGGAATATGGC

Query 4622          CGTTAT--CACCCACTGTTATGATTTCCGCGATCTGCAGGTGGCCGCCTTTAAAGGTGAT
                      | ||--||++|| || ||||| || |||||| | | ||| ||||||||||| ||||||
Sbjct 4625          GATCATAGCA--CATTGCTATGAGTTTCGCGATTTCCGGGTTGCCGCCTTTAAGGGTGAT

Query 4680          GATTCGATAGTGCTTTGCAGTGAGTACCGTCAGAG-CC-CAGG-GGCT-GCTGTCCTGAT
                    |||||| | || || || |  || ||||| |||||-| - | |-||| - |++|  ++||
Sbjct 4683          GATTCGGTGGTCCTCTGTACCGACTACCGACAGAGTCGTAATGCGGCAACC--TTA--AT

Query 4736          TGCTGGCTGTGGCCTAAAGTTGAAGGTGGATTTCCGTCCGATTGGTTTGTATGCAGGTGT
                    ||| |||||||| || ||||||||||| || | |||||| |||||  ||||||| |||||
Sbjct 4739          TGCAGGCTGTGGGCTTAAGTTGAAGGTTGACTACCGTCCTATTGGGCTGTATGCCGGTGT

Query 4796          TGTGGTGGCCCCCGGCCTTGGCG-CGCTTCCTGACGTCGTGCGCTTCGCCGGCCGGCT-T
                     ||||||||||||||+||||| |-|||| ||||| || ||||| || || || |||||-|
Sbjct 4799          GGTGGTGGCCCCCGG-CTTGGGGACGCTGCCTGATGTAGTGCGATTTGCTGGTCGGCTGT

Query 4854          ACTGAGAAGAATTGGGGCCCTGGCCCCGAGCGGGCGAAGCAGCTCCGCCTCGCTG-TGAG
                    +|||| ||||| |||||||| ||||| ||||| ||  ||||||| || || || |-  +|
Sbjct 4857          -CTGAAAAGAACTGGGGCCCCGGCCCAGAGCGTGCTGAGCAGCTGCGTCTTGCCGTCT-G

Query 4913          TGATTTTCTCCGCAAGC-TCACGAATGTAGCTCAGATGTGTGTGGATGTTGTCTCTCGTG
                    ||||||||||||  +| -| |||||||| || ||| | ||||| |||||||| || ||||
Sbjct 4916          TGATTTTCTCCGAG-GGTTAACGAATGTTGCGCAGGTCTGTGTTGATGTTGTGTCCCGTG

Query 4972          TTTATGGGGT-TTCCCCTGGACTCGTTCATAACCTGATTGGCATGCTACAGGCTGTTGCT
                    |||| || ||-   +||||| || || |||||||| ||||||||||| ||  |  |||||
Sbjct 4975          TTTACGGAGTCAGT-CCTGGGCTGGTACATAACCTTATTGGCATGCTGCAAACCATTGCT

Query 5031          GACGGCAAGGCTCATTTCACTGAGTCAGTGAAGCCAGTGCTCGACCTGACAAATTCAATC
                    || |||||||| ||||| || ||| |  | || || ||||| ||||| ||||| || |||
Sbjct 5034          GATGGCAAGGCCCATTTTACAGAGACTATAAAACCTGTGCTTGACCTCACAAACTCTATC

Query 5091          CTGTGT-CGGGTGGAATGAATAACATGTCTTCTGCTGCGCCCATGGGTTC-GCGACCATG
                     | +  -|||||||||||||||||||||||  |||  |||||||||| ||- |   |   
Sbjct 5094          ATA-CAACGGGTGGAATGAATAACATGTCTCGTGCATCGCCCATGGGATCACCATGCGCC

Query 5149          C--GCCCTCGGCCTATTTTGCTGTTGCTCCTCATG-TTTCTGCCTATGCTGCCCGCGCCA
                    |--|  ||+|  || | ||||||||+|| |+ +||-|||+||||||||||||||||||||
Sbjct 5153          CTAGGGCT-GTTCTCTGTTGCTGTT-CTTC-G-TGCTTT-TGCCTATGCTGCCCGCGCCA

Query 5206          CCGCCCGGTCAGCCGTCTGGCCGCCGCCGTGGGCGGCGCAGCGGCGGTTCCGGCGGTGGT
                    ||| |||| ||||||||||||||||| ||||||||||||||||||||| ||||| |||||
Sbjct 5206          CCGGCCGGCCAGCCGTCTGGCCGCCGTCGTGGGCGGCGCAGCGGCGGTGCCGGCAGTGGT

Query 5266          TTCTGGGGTGACCGGGCTGATTCTCAGCCCTTCGCAATCCCCTATATTCATCCAACCAAC
                    |||||||||||| ||| ||||||||||||||||||  |||||||||||||||||||||||
Sbjct 5266          TTCTGGGGTGACAGGGTTGATTCTCAGCCCTTCGCCCTCCCCTATATTCATCCAACCAAC

Query 5326          CCCTTCGCCCCCGATGTCACCGCTGCGGCCGGGGCTGGACCTCGTGTTCGCCAACCCGCC
                    ||||||||| ||||||||    |     |||||||||||   ||   ||| || ||  ||
Sbjct 5326          CCCTTCGCCGCCGATGTCGTTTCACAATCCGGGGCTGGAGTCCGCCCTCGGCAGCCGCCC

Query 5386          CGACCACTCGGCTCCGCTTGGCGTGACCAGGCCCAGCGCCCCGCCGCTGCCTCACGTCGT
                    || || || ||||||||||||||||||||| ||||||||||| |||||||| | ||||||
Sbjct 5386          CGCCCCCTTGGCTCCGCTTGGCGTGACCAGTCCCAGCGCCCCCCCGCTGCCCCCCGTCGT

Query 5446          AGACCTACCACAGCTGGGGCCGCGCCGCTAACCGCGGTCGCTCCGGCCCATG--ACACCC
                     || || || |||||||||| |||||||| || ||  |  | || || | ||--||| ||
Sbjct 5446          CGATCTGCCCCAGCTGGGGCTGCGCCGCTGACTGCTATGTCACCAGCTCCTGATACAGCC

Query 5504          CGCCAGTGCCTGATGTTGACTCCCGCGGCGCCATCCTGCGCCGGCAGTATAACCTATCAA
                    |+|| || |||||||||||||| || || || || |||||||||||||| ||||| || |
Sbjct 5506          C-CCTGTACCTGATGTTGACTCTCGTGGTGCTATTCTGCGCCGGCAGTACAACCTGTCCA

Query 5564          CATCTCCCCTTACCTCTTCCGTGGCCACCGGTACAAACTTGGTTCTTTACGCCGCTCC-T
                    | || || ||||| || || || ||| | ||||| || |||||||| || || || ||-|
Sbjct 5564          CGTCCCCGCTTACGTCATCTGTCGCCTCGGGTACCAATTTGGTTCTCTATGCTGCCCCAT

Query 5623          CTTAGCCCGCTTCTACCCCTCCAGGACGGCACCAATACTCATATAATGGCTACAGAAGCT
                    +| | ||| ||| ||||||| |||||||||||||| || ||||| |||||||| || || 
Sbjct 5623          -TGAACCCACTTTTACCCCTTCAGGACGGCACCAACACCCATATCATGGCTACTGAGGCA

Query 5683          TCTAATTATGCCCAGTACCGGGTTGTTCGTGCTACAATTCGCTACCGCCCGCTGGTCCCC
                    |||||||| |||||||||||||| | ||| || ||||| || |||||||||||||| || 
Sbjct 5683          TCTAATTACGCCCAGTACCGGGTGGCTCGAGCCACAATCCGTTACCGCCCGCTGGTGCCA

Query 5743          AACGCTGTTGGTGGCTACGCCATCTCCATCTCGTTCTGGCCACAGACCACCACCACCCCG
                    || |||||||||||||| || ||||| || || || ||||| ||||| ||||| ||||| 
Sbjct 5743          AATGCTGTTGGTGGCTATGCTATCTCTATTTCTTTTTGGCCCCAGACAACCACTACCCCT

Query 5803          ACGTCCGTTGACATGAATTCAATAACCTCGACTGATGTTCGTATTTTAGTCCAGCCCGGC
                    || || ||||| |||||||| || || || ||||||||| | ||||| |||||||| || 
Sbjct 5803          ACTTCTGTTGATATGAATTCTATTACTTCTACTGATGTTAGGATTTTGGTCCAGCCTGGT

Query 5863          ATAGCCTCCGAGCAT-GTTATCCCAAGTGAGCGCCTACACTATCGTAACCAAGGTTGGCG
                    || ||||| ||| +|-|||||||| |||||||| || ||||||||||| ||||| |||||
Sbjct 5863          ATTGCCTCTGAGT-TGGTTATCCCCAGTGAGCGTCTTCACTATCGTAATCAAGGGTGGCG

Query 5922          CTCTGTTGAGACCTCCGGGGTGGCGGAGGAGGAGGCCACCTCTGGTCTTGTTATGCTTTG
                    ||||||||||||| | || || || ||||||||||| |||||||| || || ||||||||
Sbjct 5922          CTCTGTTGAGACCACGGGTGTCGCCGAGGAGGAGGCTACCTCTGGCCTGGTAATGCTTTG

Query 5982          CATACATGGCTC-ACTCGTAAACTCTTATACTAATACACCTTATACCGGTGCCCTCGGGC
                     || ||||| ||- | +|| || || ||||| |||||||||||||| || || || ||||
Sbjct 5982          TATTCATGGTTCGCCA-GTCAATTCATATACAAATACACCTTATACTGGGGCACTGGGGC

Query 6041          TGTTGGACTTTGCCCT----CG-AACTTGA-GTTCCGCAACCTCACCCCCGGTAATACCA
                    |  | || |||||  |----|   | || |-|     ++ ++++|| || || || ||||
Sbjct 6041          TTCTTGATTTTGCATTGGAGCTTGAATTTAGGAATTT--G----ACACCTGGGAACACCA

Query 6095          ACACGCGGGTCTCCCGTTACTCCAGCACTGCCCGTCACCGCCTTCGTCGCGGTGCAGATG
                    | || || || ||||| ||  ||||||| ||||||||||| || || || ||||| ||||
Sbjct 6095          ATACCCGTGTATCCCGATATACCAGCACAGCCCGTCACCGGCTGCGCCGTGGTGCCGATG

Query 6155          GGACTGCCGAGCTCACCACCACGGCTGCTACCCGCTTCATGAAGGACCTCTATTTTACTA
                    |||| || ||||| ||||| ||||| || || || || |||||||||||  |||| ||  
Sbjct 6155          GGACCGCTGAGCTTACCACTACGGCGGCCACACGTTTTATGAAGGACCTGCATTTCACCG

Query 6215          GTACTAATGGTGTCGGTGAGATCGGCCGCGGGATAGCGCTTACCCTGTTTAACCTTGCTG
                    |||| ||||| ||||||||| | ||||| || || || || || |||||||| |||||||
Sbjct 6215          GTACGAATGGAGTCGGTGAGGTGGGCCGAGGTATTGCCCTGACACTGTTTAATCTTGCTG

Query 6275          ACACCCTGCTTGGCGGTCTACCGACAGAATTGATTTCGTCGGCTGGTGGCCAGCTGTTCT
                    |||| || || || ||| | |||||||||||||||||||||||||| |||||| ||||||
Sbjct 6275          ACACGCTTCTCGGTGGTTTGCCGACAGAATTGATTTCGTCGGCTGGGGGCCAGTTGTTCT

Query 6335          ACTCTCGCCCCGTCGTCTCAGCCAATGGCGAGCCGACTGTTAAGCTGTATACATCTGTAG
                    |||| ||||| ||||||||||||||||||||||||||||| ||||| ||||||||||| |
Sbjct 6335          ACTCCCGCCCTGTCGTCTCAGCCAATGGCGAGCCGACTGTAAAGCTATATACATCTGTTG

Query 6395          AGAATGCTCAGCAGGATAAGGGTATTGCAATCCCGCATGACATCGACCTCGGGGAATCTC
                    ||||||| |||||||||||||||||  | |||||||||||||| |||||||| || || |
Sbjct 6395          AGAATGCGCAGCAGGATAAGGGTATCACCATCCCGCATGACATAGACCTCGGTGACTCCC

Query 6455          GTGTAGTTATTCAGGATTATGATAACCAACATGAGCAGGACCGACCGACACCTTCCCCAG
                    |||| ||||| |||||||||||||||||||| |||||||| || || || ||||| || |
Sbjct 6455          GTGTGGTTATCCAGGATTATGATAACCAACACGAGCAGGATCGGCCTACTCCTTCACCTG

Query 6515          CCCCATCGCGCCCCTTTTCTGTCCTCCGAGCTAATGATGTGCTTTGGCTTTCTCTCACCG
                    |||| || || || ||||| || || || || ||||||||  | |||||||||||||| |
Sbjct 6515          CCCCCTCTCGTCCTTTTTCAGTTCTTCGTGCCAATGATGTTTTGTGGCTTTCTCTCACTG

Query 6575          CTGCCGAGTATGACCAGTCCACTTACGGCTCTTCGACCGGCCCAGTC--TATGTCTCTGA
                    |||| |||||||| ||| | || || || || || |||  |||++| --|||||||| ||
Sbjct 6575          CTGCTGAGTATGATCAGACTACGTATGGGTCATCCACCAACCC--TATGTATGTCTCGGA

Query 6633          CT-CTGTGACCTTGGTTAATGTAGCGACCGGCGCGCAGGCCGTTGCCCGGTCGCTCGACT
                    +|-| || || || |||||||| || || || || ||||| || ||||| || || || |
Sbjct 6632          -TACAGTCACATTTGTTAATGTGGCCACTGGTGCTCAGGCTGTCGCCCGTTCCCTTGATT

Query 6692          GGACCAAGGTCACACTT-GATGGTCGCCCCCTTTCCACCACCCAGCAGTATTCAAAGACC
                    || |||| || || +||-|| || ||||||||| | || |  ||||||||||| ||||| 
Sbjct 6692          GGTCCAAAGTTACT-TTGGACGGCCGCCCCCTTACTACTATTCAGCAGTATTCTAAGACA

Query 6751          TTCTTTGTCCTGCCGCTCCGCGGTAAGCTCTCCTTTTGGGAGGCAGGTACTACTAAAGCC
                    |||| |||||| ||||||||||||||| | || || ||||| || || || || || || 
Sbjct 6751          TTCTATGTCCTCCCGCTCCGCGGTAAGTTGTCTTTCTGGGAAGCTGGCACGACCAAGGCT

Query 6811          GGGTACCCTTATAATTATAACACCACTGCTAGTGACCAACTGCTCGTTGAGAATGCCGCT
                    || |||||||||||||||||||| || || ||||| ||| | || |||||||| || || 
Sbjct 6811          GGCTACCCTTATAATTATAACACAACCGCCAGTGATCAAATTCTAGTTGAGAACGCGGCC

Query 6871          GGGCATCGGGTTGCTATTTCCACTTACACCACTAGCCTGGGTGCTGGCCCCGTCTCTATT
                    || || || |||||||| || ||||||||||||||||||||||| |||||   ||| |||
Sbjct 6871          GGCCACCGTGTTGCTATCTCTACTTACACCACTAGCCTGGGTGCCGGCCCTACCTCCATT

Query 6931          TCCGCGGTTGCTGTTTTAGCCCCCCACTCTGCGCTAG-CATTGCTTGAGGATACCATGGA
                    || ||||||| |||  ||||||| ||||| || || |-| ||+|||||||||||    ||
Sbjct 6931          TCTGCGGTTGGTGTGCTAGCCCCGCACTCAGCTCTCGCCGTT-CTTGAGGATACTGCCGA

Query 6990          CTACCCTGCCCGCGCCCATACTTTCGATGACTTCTGCCCGGAGTGCCGCCCCCTTGGCCT
                     ||||| ||||||||||| ||||| ||||| |||||||| || || ||| |||||||  |
Sbjct 6990          TTACCCCGCCCGCGCCCACACTTTTGATGATTTCTGCCCTGAATGTCGCACCCTTGGATT

Query 7050          CCAGGGCTGTGCTTTTCAGTCTACTGTCGCTGAGCTTCAGCGCCTTAAGATGAAGGTGGG
                     ||||| ||||||||||||||||||||||||||||||||||||||||| |||||||| ||
Sbjct 7050          ACAGGGTTGTGCTTTTCAGTCTACTGTCGCTGAGCTTCAGCGCCTTAAAATGAAGGTAGG

Query 7110          TAAAACTCGGGAGT--TATAGTTTATTTGCT--TGTGCCCCCCTTCTTTCT-G-TT--GC
                    |||||| |||||||--||+|+|| |||  +|--||| |||||+|||    |-|-||--|+
Sbjct 7110          TAAAACCCGGGAGTCCTA-A-TTAATTCT-TCCTGTACCCCC-TTCGCAGTTGCTTTTG-

Query 7162          T-TATTTCTCATTTCT
                    |-|+| | || ||| |
Sbjct 7165          TCT-TATTTCTTTTTT
