# Supplementary material for: Pairwise Heuristic Sequence Alignment Algorithm Based on Deep Reinforcement Learning
Source: IEEE Open J Eng Med Biol. 2021 Jan 29;2:36–43. doi: 10.1109/OJEMB.2021.3055424 (PMC8901008; doi:10.1109/OJEMB.2021.3055424)
Supplement: Three supplementary materials are attached to the submitted manuscript. First, we offer the detailed process of the DQNalign in Supplementary material S1. Then, the additional figures and tables are listed in the Supplementary material S2. Finally, the alignment results of the DQNalign are attached  [file ojemb-3055424-mm.zip › OJEMB-3055424-MM/10022021082020_DQNalignOJEMB20210126SupplementaryS3/Supplementary S3/HEV_DDDQN/result20200712173946_10_29.txt]

DQNalign Project v1.0
Pairwise alignment algorithm with deep reinforcement learning based heuristic alignment agent
Sequence 1 : HEV_10, length : 7200
Sequence 2 : HEV_29, length : 7180

Alignment results:
Exact matches: 5356
Gaps: 556

Query 27            ATGGAGGCCCATCAGTTTATTAAGGCTCCTGGCATCACTACTGCTATTGAGCAGGCTGCT
                    ||||||||||| ||||||||||||||||||||||| |||||||| |||||||||||||||
Sbjct 0             ATGGAGGCCCACCAGTTTATTAAGGCTCCTGGCATTACTACTGCCATTGAGCAGGCTGCT

Query 87            CTAGCAGCGGCCAACTCTGCCCTT-GCGAATGCTGTGGTAGTTAGGCCTTTTCTCTCTCA
                    || || ||||||||||| |+||||-|||||||||||||| ||| |||| ||| | |||| 
Sbjct 60            CTGGCTGCGGCCAACTCCG-CCTTGGCGAATGCTGTGGTGGTTCGGCCGTTTTTGTCTCG

Query 146           CCAGCAGATTGAGATCCTTATTAACCTAATGCAACCTCGCCAGCTTGTTTTCCGCCCCGA
                    |  ||| |  ||||||||||||||  | |||||||| || ||| | ||||||||||| ||
Sbjct 119           CGTGCAAACCGAGATCCTTATTAATTTGATGCAACCCCGGCAGTTGGTTTTCCGCCCTGA

Query 206           GGTTTTCTGGAACCATCCCATCCAGCGTGTTATCCATAATGAGCTGGAGCTTTACTGTCG
                    |||  | ||||| ||||| || ||| | || || || ||||| || || |  ||||| ||
Sbjct 179           GGTGCTTTGGAATCATCCTATTCAGAGAGTCATACACAATGAACTAGAACAATACTGCCG

Query 266           CGC-CCGTTCCGGCCGCTGCCTTGAAATTGGTGCCCACCCCCGCTCAATAAATGATAACC
                     ||-| | +|||| || ||||| || ||||| ||||||||  | || || ||||||||||
Sbjct 239           GGCACGGG-CCGGTCGTTGCCTGGAGATTGGGGCCCACCCAAGATCTATTAATGATAACC

Query 325           CTAATGTGGTCCACCGCTGCTTCCTCCGCCCTGCCGGGCGTGATGTTCAGCGTTGGTATA
                    | |||||  | ||||| ||||| ||| | || | |||  | ||||||||||| |||||| 
Sbjct 298           CCAATGTTTTGCACCGGTGCTTTCTCAGACCGGTCGGTAGGGATGTTCAGCGCTGGTATT

Query 385           CTGCCCCTACCCGCGGGCCGGCTGCTAATTGCCGGCGTTCCGCACTGCGCGGGCTCCCCG
                    ||||||| |||||||| || || || || ||||| ||||| || ||||| || |||||| 
Sbjct 358           CTGCCCCCACCCGCGGCCCTGCAGCCAACTGCCGCCGTTCTGCGCTGCGTGGTCTCCCCC

Query 445           CTGCTGACCGCACTTACTGCTTCGACGGGTTTTCTGGCTGTA--ACTTTCCCGCCGAGAC
                    |||| |||||||| ||||| || || || |||||  ||||| -- +|| +|||| |||||
Sbjct 418           CTGCCGACCGCACCTACTGTTTTGATGGATTTTCCCGCTGTGCTT-TTG-CCGCAGAGAC

Query 503           TGGCGTCGCCCTCTATTCTCTCCATGATA-TGTCACCATCTGATGTCGCCGAGGCTATGT
                     ||||| ||||| || ||||| || ||+ -| |  ||| | |||||||| ||||||||| 
Sbjct 476           CGGCGTAGCCCTTTACTCTCTGCACGA-CCTCTGGCCAGCCGATGTCGCGGAGGCTATGG

Query 562           TCCGCCATGGTATGACGCGGCTTTACGCTGCCCTCCACCTCCCGCCTGAGGTCCTGTTGC
                     ||||||||| ||||| || || |||||||| ||||| ||||| |||||||| ||||| |
Sbjct 535           CCCGCCATGGGATGACACGTCTATACGCTGCACTCCATCTCCCTCCTGAGGTGCTGTTAC

Query 622           CCCCTGGCACATACCGCACCGCGTCGTACTTGCTGATCCATGACGGC-AGGC-GCGT-TG
                    | ||||| || ||||  ||  | |||||  | ||||| || ||||||-|   -||+|-|+
Sbjct 595           CACCTGGTACCTACCATACAACCTCGTATCTCCTGATTCACGACGGCAACCGTGC-TGT-

Query 679           TGGTGACGTATGAGGGTGACACTAGTGCTGGTTATAACCACGATGTTTCCAACCTGCG-C
                    |+||||| |||||||||||||||||||| || || ||||| || || ||||  || ||- 
Sbjct 653           T-GTGACCTATGAGGGTGACACTAGTGCAGGCTACAACCATGACGTCTCCATACTTCGTG

Query 738           TCCTGGATTAGAACCA-C-TAAG-GTTA-CCGGAGACCATCCTCTCGTCATTGAGCGGGT
                    +| |||||| | || |-|- || -|||   ++++||||||||  | || || ||||| ||
Sbjct 711           -CGTGGATTCGTACGACCAAAATAGTTGGT----GACCATCCGTTGGTTATAGAGCGTGT

Query 794           TAGGGCCATTGGCTGCCACTTTGTCCT-CTTACTCACGGCAGCCCCGGAGCCATCACCTA
                      |||| || || || || ||||| ||-|| +||||| || ||||| ||||| || ||||
Sbjct 767           GCGGGCTATCGGATGTCATTTTGTGCTGCTG-CTCACCGCGGCCCCCGAGCCGTCGCCTA

Query 853           CGCCCTATGTTCCTTACCCCCGGTCTACCGAGGTCTATGTCCGATCG-TCTTCGGCCCGG
                     ||| ||||| ||||||||||| || || ||||| ||||| || || -| || ||||| |
Sbjct 826           TGCCTTATGTCCCTTACCCCCGTTCGACAGAGGTGTATGTTCGGTCTATATTTGGCCCTG

Query 912           GTGGTACCCCCTCCCTATTTCCAACCCTCATGCTCCACTAAGTCGACCCTTCCATGCTGT
                    | ||| |||| ||||| |||||  |   |+|||||||| || || |+| || || |||||
Sbjct 886           GCGGTTCCCCGTCCCTGTTTCCGTCAGCC-TGCTCCACAAAATCTA-CTTTTCACGCTGT

Query 971           CCCTGCCCATATCTGGGACCGTCTCATGTTGTTCGGGGCCACCCTAGATGACCAAGCCTT
                    ||| |  |||||||||||||| |||||| | || || ||||| || || ||||| || ||
Sbjct 944           CCCAGTTCATATCTGGGACCGGCTCATGCTTTTTGGTGCCACTCTGGACGACCAGGCGTT

Query 1031          TTGCTGCTCCCGCCTAATGACTTACCTCCGTGGCATTAGCTACAAGGTTACTGTGGGCAC
                    ||||||||| || || ||||| ||||||||||||||||| |||||||| || || ||  |
Sbjct 1004          TTGCTGCTCACGGCTTATGACATACCTCCGTGGCATTAGTTACAAGGTCACCGTTGGAGC

Query 1091          CCTTGTTGCCAATGAAGGCTGGAACGCCTCTGAGGTCGCTCTTACAGCTGTCATCACTGC
                     |||||||| ||||| || ||||| |||||||| |  || || || || || || || ||
Sbjct 1064          GCTTGTTGCTAATGAGGGGTGGAATGCCTCTGAAGATGCCCTCACCGCAGTAATTACCGC

Query 1151          CGCCTACCTT-ACCATCTGCCACCAGCGGTACCTCCGCACTCAGGCTATATCTAAGGGGA
                     ||||| +||-||||||||||||||||| |||||||| || ||||| ||||| ||||| |
Sbjct 1124          AGCCTAT-TTGACCATCTGCCACCAGCGCTACCTCCGTACCCAGGCGATATCCAAGGGCA

Query 1210          TGCGCCGTCTGGAGCGGGAGCATGCTCAGAAGTTTATAACACGCCTCTACAGTTGGCTCT
                    |||||||  |||||   ||||| || ||||| ||||| ||| | |||||||| ||| | |
Sbjct 1183          TGCGCCGGTTGGAGGTTGAGCACGCCCAGAAATTTATTACAAGACTCTACAGCTGGTTAT

Query 1270          TTGAGAAGTCCGGCCGTGATTATATCCCCGGCCGTCAGTTGGAGTTCTACGCTCAGTGTA
                    |||||||||| || |||||||| ||||||||||| ||  |  |||| || || |||||  
Sbjct 1243          TTGAGAAGTCTGGTCGTGATTACATCCCCGGCCGCCAACTCCAGTTTTATGCCCAGTGCC

Query 1330          GGCGCTGGCTCTCGGCCGGCTTTCATCTTGACCCACGGGTGTTGGTTTTTGATGAGTCGG
                    |||| ||||| || || ||||||||||| |||||  | ||| | ||||||||||||||||
Sbjct 1303          GGCGGTGGCTATCCGCGGGCTTTCATCTAGACCCCAGAGTGCTTGTTTTTGATGAGTCGG

Query 1390          CCCCCTGCCACTGTAGGAC-TGCGATTCGTAAGGCGGT--CTCAAAGTTTTGCTGTTTTA
                      ||||||| |||||||||-| |     |+||||  | -- |+|||+|| ||||| || |
Sbjct 1363          TGCCCTGCCGCTGTAGGACTTTCTTAAAG-AAGGTTGCGGGT-AAA-TTCTGCTGCTTCA

Query 1447          TGAAGT-GGCTGGGCCAGGAGTGCACCTGTTTCCTAC-AACCTGCAGAAGGC--GCCGTC
                    ||  ||-|   |||+|||||||||||||| ||+||  -| || || || || --|+ +||
Sbjct 1420          TGCGGTGGTTAGGG-CAGGAGTGCACCTGCTT-CTTGGAGCCAGCTGAGGGTTTG-A-TC

Query 1503          GGCGACCAGGGCCATGACAACGAGGCCTATGAGGGGTCTGATGTCGACCCCGCTGA----
                    || || || |||||||| || |||||||| ||||| || || |||||||  || ||----
Sbjct 1476          GGTGATCATGGCCATGATAATGAGGCCTACGAGGGCTCCGAGGTCGACCAAGCCGAGCCT

Query 1558          --ATCCG---C--TAT-T-AGTGACATATCTGGGTCCTACGTCGTCC--CTGGCAACTGC
                    --|++| ---|--  |-|-|| ||| |||   +||||+| |    ||--|| |+|  ++|
Sbjct 1536          GCA--CATCTCGACGTGTCAGGGACCTATGCA-GTCC-ATGGGCGCCAGCTTG-AGA--C

Query 1607          CCTCCA-ACC-GCTTTAC-CAAGCCCTTGACCTCCCCGCT-GAGATTGTGGCTCGTGCAG
                    |||| |-|+ -||+++||-|+|+ +|+++|++|+||||| -|| ||||  ||||| || |
Sbjct 1589          CCTCTATA-GGGC---ACTC-A-A-C---A--T-CCCGCAAGATATTGCTGCTCGAGCGG

Query 1663          GCCGGCTGACCGCCACAGTAAAGGTC-TCCCAGGT-C-GACGGGCGGA-T-CGATTGTGA
                     |||  | || ||||| ||  || | -|  | || -|-||  | |+  - - |++  +| 
Sbjct 1636          CCCGATTAACAGCCACCGTTGAGCTTGTTGCTGGCCCAGATCGCC-TGGAGTG--CC-GC

Query 1718          GACCCTTCTCGGTAATAAAACCTTCCGCACGTCGTTTGTTGACGG-GGCGGTTTTAGAGA
                    +||  | ||||| ||||| |||||||| ||| || |   ||| ||-| |    ||+||| 
Sbjct 1691          -ACTGTGCTCGGGAATAAGACCTTCCGGACGACGGTGACTGATGGCGCCCACCTT-GAGG

Query 1777          CTAATGGCCCAGAGCGCCACAA-TCTCTCTTTTGATGCCAGTCAGAGCA--CTATGGCCG
                    | || ||||| ||||       -|+| || |||||||||+  | |+ ||--||||||  |
Sbjct 1750          CCAACGGCCCTGAGCAATGTGTTT-TGTCGTTTGATGCC-TCCCG-CCAGTCTATGGGGG

Query 1833          -CCGGCCCTTTCAGTCTCACCTATGCCGCCT---CTGCTGCTGGGCTGGAGG-TGCGCTA
                    -| || |   |+|| ||||| |||| +|| |---|++||||||| ||| |||-|  | | 
Sbjct 1807          CCGGGTCACAT-AGCCTCACTTATGA-GCTTACGC--CTGCTGGCCTGCAGGTTAAGATT

Query 1889          TG-TCGC--T---GCCGGGCTTGACCACCGGGCGGT-TT-TTGCCC--C-CGGCG-TTTC
                    | -||+ --|--- + || |+||++||+| | | +|-||-   || --|-  || - +|+
Sbjct 1863          TCATC-TAATGGCT-TGGAC-TG--CA-CTGCCA-TATTCCCCCCTGGCGGCGCCCC-T-

Query 1937          ACCCCGGTCAGCCCC-TGGCGAGGTCACCGCCTTTTGTTCTGCC-C-TATACAGGTTTAA
                    +  +|++ |||| ||- ||+|||||  | ||||||||  | |+|-|-|+||||||| |||
Sbjct 1913          -AG-C--GCAGCGCCGGGG-GAGGTGGCGGCCTTTTGCACCG-CTCTT-TACAGGTATAA

Query 1994          TC-----G-CGAG-GC-CCAGCGCCTTTCGCTCACCGGTAATTTTTGGTTCCATCCTGAG
                    +|----- -| + - |- ||    ||| ++|+|  |||| +++| ||| | ||||| |||
Sbjct 1966          -CAGATTTACC-CAACGGCATTCGCTTA--C-CGGCGGTC---TGTGGCTACATCCCGAG

Query 2046          GGGCTCCTTGGCCCCTTTGCCCCGTTT-TCCCCCGGGCATGTTTGGGAGTCGGCTAATCC
                    ||||| |+||| |  ||| || | |||-||||| |||||| | |||||||| ||||| ||
Sbjct 2019          GGGCTGC-TGGGCATTTTCCCTCCTTTCTCCCCTGGGCATATCTGGGAGTCTGCTAACCC

Query 2105          ATTCTGTGGAGAGAG--CACACTTTACACCCGCACTTGGT-CGGAGGTTGATGCTGTTTC
                     || || || ||| |--|+|+|| ||||| || || ||||-|  |+++|   |||+||||
Sbjct 2078          CTTTTGCGGGGAGGGTAC-C-CTGTACACTCGTACCTGGTCCACA---TCCGGCT-TTTC

Query 2162          TAGTC-CAGC-CCAGC-CCGACTTA-----------G--GT-T-TTATAT--CT-GA--G
                    |||| -|  |-|| +|-||      -----------|--  - -|  |  --| -||--|
Sbjct 2132          TAGTGACTTCTCCC-CTCCTGAGGGCGGCCGCCCCTGCACCGGCTGCTGCCCCAGGATCG

Query 2199          CCTTCTA-TA----CCTAGT-AGGG-CCGC----CAC-ACTTACCCCGGCG-GCCCCTCT
                    ||  |  - |---- | |||-|| |-    ----   -||+++| ||| | -        
Sbjct 2190          CCCCCCCCCACCCCACCAGTCAGTGATATTTGGGTGTTAC---CACCGCCCTCAGAAAAG

Query 2246          ACCCCCC-CCTGCACCGGATCCTTCCCCT-ACTCCCTCTGCTCCG-GCGC-GTGGTGA--
                     |||   -    ++ ||  |+||| ++| - |+||| | +||+||-||+|-|| + ||--
Sbjct 2247          TCCCAGGTGGGT--GCGCCT-CTTG--CGCCC-CCCGCC-CT-CGAGC-CTGTT-GGACC

Query 2300          GCCGGCTCCTGGCGCTAC----CG-CCCG-GGCCCCGGCCATAACCCACCAGGC---G--
                    |||  ++ ++ +|+||| ----| - || -  ||  +|+| ||| |||||+| |---|--
Sbjct 2297          GCCCA--G--C-C-CTATTAAACTTGCCTCCCCCGT-G-CGTAAGCCACC-GACATTGCC

Query 2349          GCCCGGCAT-CGCCGCCTGC-TCTTTAC-C-TACCCGGATGGC-TCTAA-G-GTATTCGC
                    ||||  |  -  |||||  |-|||||||-|-||||| || || - |+||-|-|||| || 
Sbjct 2348          GCCCTCCCGCACCCGCCGTCTTCTTTACACTTACCCTGACGGTGCC-AAGGTGTATGCGG

Query 2402          CGGCTCGCTGTTTGAGTCGACA-TGT-ACCTGGCTCGTTAACGCGTCTAATGTTGA-CCA
                    +| +||  ||||||||||  +|-|| -|+|||||| || || || ||||| +  | -|||
Sbjct 2406          -GA-TCATTGTTTGAGTCAG-ATTGCGA-CTGGCTGGTGAATGCCTCTAAC-CCGGGCCA

Query 2459          CCGCCCTGGCGGTGGGCTCTGTCATGCATTTTACCAAAGGTACCCCGCATCCTTTGAT-G
                    ||||||||| ||||| ||||||||||| ||||| ||| | |+  ||  |  | || +|- 
Sbjct 2462          CCGCCCTGGGGGTGGCCTCTGTCATGCCTTTTATCAACGCT-TTCCTGAGGCGTTC-TAC

Query 2518          CTGCCTCT-TTTGTGATGCGCGACGGCGCG-GCC-GCCTATACATTAAC---CCCCCG-G
                    |   ||  -||| | ||||| || || +| -|+|-|| |||||+++++|--- |||||-|
Sbjct 2520          CCAACTGAATTTATTATGCGTGAGGGT-CTTG-CTGCATATAC-----CTTGACCCCGCG

Query 2571          CCA-ATAATTCACGCCGTCGCTCCTGATTATA-GGTTGGAACATAACCCAAAGATGCTTG
                    || -|| || || || || || || || ||||-||||+||||| || ||||||| |||||
Sbjct 2573          CCCTATTATCCATGCAGTGGCCCCCGACTATAGGGTT-GAACAGAATCCAAAGAGGCTTG

Query 2629          AGGCTGCCTACCGGGAGACTTGCTCCCGCCTCGGTACCGCTGCATACCCACTCCTCGGGA
                    |||| || |||||||| || |||||||| | |||||||||||| |||||||| || ||  
Sbjct 2632          AGGCAGCGTACCGGGAAACCTGCTCCCGTCGCGGTACCGCTGCCTACCCACTTCTTGGCT

Query 2689          CCGGCATATACCAGGTGCCGATCGGTCCCAGTTTTGACGCCTGGGAGCGGAATCACCGCC
                    | || ||||||||||| ||  | |||| ||||||||| ||||||||||| ||||| ||||
Sbjct 2692          CGGGTATATACCAGGTCCCTGTTGGTCTCAGTTTTGATGCCTGGGAGCGTAATCATCGCC

Query 2749          CCGGGGATGAGTTGTACCTTCCTGAGCTTGCTGCCAGATGGTTCGAGGCCAAT-AGGCCG
                    | ||||||||| | |||||  |||| |  |||||    ||||| || || || -|+||||
Sbjct 2752          CTGGGGATGAGCTTTACCTGACTGAACCCGCTGCAGCCTGGTTTGAAGCTAACAA-GCCG

Query 2808          AC-CTGCCCAACTCTCACTATAACTGAGGAT--GTTGCACGGACAGCAAATCT-GG-CTA
                     |-| |+||| | || || ||||| || |||--|  +|+|| || || || ||-| -|||
Sbjct 2811          GCGCAG-CCAGCACTTACGATAACAGAAGATACGGC-C-CGCACGGCCAACCTAGCACTA

Query 2863          TCGAACT-TGACTCAGCCACAGACGTCGGCCGGGCCTGTGCCGGCTGT-CGAGT-CACCC
                      || | -||+||++|| ||||| || ||||| ||||| || ||||| -| | |-  || 
Sbjct 2868          GAGATCGATG-CT--GCTACAGAGGTTGGCCGTGCCTGCGCTGGCTGCACTATTAGTCCT

Query 2920          CCGG-CGTTGTGCAGTACCAGTTT-A---C-CGC-AGGTGTGCCTGGATCCGGCAAGTCC
                      | -|+++||++|  |+|++| |-|---|-|    || || || || || ||||| || 
Sbjct 2925          GGGATC---GT--AACA-C--TATCAGTTCACTGCCGGGGTTCCGGGCTCAGGCAAATCA

Query 2973          CGCTCTATTACC-CAAGGCCGACGTGGACGTTGTCGTGGTCCCGACCC-GTGAGTTGCGT
                     | || |+||| -|+|||  || || || ||||| || ||||| |+||-| ||| | || 
Sbjct 2976          AGATCCA-TACAGC-AGGGGGATGTTGATGTTGTGGTTGTCCCCA-CCAGGGAGCTTCGC

Query 3030          AAT-GCCTGGCGCCGCCGCGGCTTCGCTG-CTTT-CACCCCGCACACTGCCGCCAGAGTC
                    |||-| +||||| ||||| ||||| || |-||||-||+|||+||||| || ||| | |||
Sbjct 3033          AATAGT-TGGCGTCGCCGGGGCTTTGCGGCCTTTACA-CCC-CACACGGCGGCCCGTGTC

Query 3087          ACC-CAGGGGCGCCGGGTTGTCATTGATGAGGCCCCGTCCCTTCCCCCTCACTTGCTGCT
                    || - ||| +||||| ||||| ||||| |||||||| ||||| || || ||| ||||| |
Sbjct 3090          ACTGTAGGC-CGCCGTGTTGTGATTGACGAGGCCCCATCCCTCCCACCGCACCTGCTGTT

Query 3146          GCTCCACATGCAGCGGGCCGCCACCGTCCACCTTCTTGGTGACCCGAATCAGATCCCAGC
                    | | ||||||||||||||| |  | ||||| || || |||||||| || |||||||| ||
Sbjct 3149          GTTACACATGCAGCGGGCCTCTTCAGTCCATCTCCTCGGTGACCCAAACCAGATCCCCGC

Query 3206          CATCGACTTTGAGCACGCCGGGCTCGTTCCCGCCATCAGGCCCGAT-TTGGC-CCCCACC
                    ||| || ||||||||||| || || || ||||| ||| | || || -||+||-|| +|| 
Sbjct 3209          CATTGATTTTGAGCACGCTGGTCTGGTCCCCGCAATCCGCCCTGAGCTT-GCACCA-ACG

Query 3264          TCCTGGTGGCATGTGACCCATCGCTGCCCTGCGGATGTATGTGAGCTGATCCGTGGCGCA
                     ||||||||||||| || || |||||||| || ||||||||||| || || || || || 
Sbjct 3267          ACCTGGTGGCATGTAACACACCGCTGCCCAGCTGATGTATGTGAACTTATACGCGGGGCC

Query 3324          TACCCTATGATTCAGACCACTAGTCGGGTCCTCCGGTCGTTGTTCTGGGGTGAGCCTGCT
                    |||||||  || |||||||| || ||||| || |||||  ||||||||  ||| || |||
Sbjct 3327          TACCCTAAAATCCAGACCACGAGCCGGGTGCTACGGTCTCTGTTCTGGAATGAACCGGCT

Query 3384          GTTGGGCAGAAACTAGTGTTCACCCAGGCAGCTAAGGCCGCCAACCCCGGTTCAGTGACG
                     | || ||||| ||||| ||||| ||||| ||||| || |||||||| ||| || | || 
Sbjct 3387          ATCGGCCAGAAGCTAGTCTTCACGCAGGCCGCTAAAGCTGCCAACCCTGGTGCAATTACA

Query 3444          GTCCATGAGGCACAGGGCGCTACCTACACAGAGACTACCATTATTGCCACGGCAGATGCT
                    ||||| || || ||||||||||| | ||||||||| || ||||| || ||||| ||||| 
Sbjct 3447          GTCCACGAAGCCCAGGGCGCTACTTTCACAGAGACCACAATTATAGCTACGGCTGATGCC

Query 3504          CGAGGCCTCATTCAGTCGTCCCGAGCTCATGCCATTGTTGCCTTGACGCGCCACACTGAG
                     | || ||||| ||||| |||||||||||||| || |||||  | || |||||||| |||
Sbjct 3507          AGGGGTCTCATCCAGTCATCCCGAGCTCATGCTATAGTTGCACTCACCCGCCACACAGAG

Query 3564          AAGTGCGTCA-TCATTGACGCACCAGGCCTGCTT-CGCGAGGTGGGCATCTCCGATGCAA
                    | |||||| |-|   +|| || || || +|  ||-|| ||||| ||||| || ||||  |
Sbjct 3567          AGGTGCGTTATTTTA-GATGCCCCTGGT-TTGTTACGTGAGGTCGGCATATCTGATGTGA

Query 3622          TCGTTAATAACTTTTTCCTTGCTGGTGGCGAAATTGGCCACCAGCGCCCATCTGTTATCC
                    ||||||| ||||| ||||| |||||||| ||  | ||||| || ||||| ||||| || |
Sbjct 3625          TCGTTAACAACTTCTTCCTCGCTGGTGGGGAGGTGGGCCATCACCGCCCCTCTGTGATAC

Query 3682          CTCGCGGCAATCCTGACGCCAATGTTGACACCTTGGCTGCCTTCCCGCCGTCTTGCCAGA
                    | || ||||| ||||||   ||  |||| |||||    ||||||||||||||||| ||||
Sbjct 3685          CCCGTGGCAACCCTGACCAGAACCTTGAGACCTTACAGGCCTTCCCGCCGTCTTGTCAGA

Query 3742          TTAGCGCCTTCCATCAGTTGGCTGAGGAGCTTGGCCACAGACCTGCCCCTGTCGCGGCTG
                    | || || | ||||||| ||||||||||| | |||||| | || || ||||| || || |
Sbjct 3745          TCAGTGCTTACCATCAGCTGGCTGAGGAGTTAGGCCACCGCCCGGCTCCTGTTGCCGCCG

Query 3802          TTCTACCGCCCTGCCCTGAGCTTGAACAGGGCCTTCTCTACCTGCCCCAAGAACTCA-CC
                    | || || ||||| || ||||| || ||||||||  | ||| |||| || || || |-  
Sbjct 3805          TCCTGCCCCCCTGTCCCGAGCTCGAGCAGGGCCTGTTGTACATGCCGCAGGAGCTTACAG

Query 3861          ACCTGTGATAGTGTCGTA-ACATTTGAATTAACAGATATTGTGCACTGTCGTATGGCCGC
                     + | |||||||||  | -  +|||||  | || ||||| || ||||| |||||||| ||
Sbjct 3865          T-GTCTGATAGTGTGCTGGTT-TTTGAGCTCACTGATATAGTCCACTGCCGTATGGCTGC

Query 3920          CCCGAGCCAGCGCAAGGCCGTGCTGTCCACGCTTGTGGGCCA-TTACGGCCGCC--GCAC
                     || || ||||| |||||||| || || || |||||||| +|- || |||||  -- | +
Sbjct 3923          TCCAAGTCAGCGGAAGGCCGTCCTCTCAACACTTGTGGGG-AGGTATGGCCGTAAGACG-

Query 3977          AAAGCTCTACAATGCCTCC-CACTCTGATGTTCGCGACTCTCTCGCCC-GTTTTATCCCG
                    |||+|| ||  |+| |  |-|| || ||||| || || || || ||  -||| +||||| 
Sbjct 3981          AAA-CTGTATGA-GGCAGCTCATTCAGATGTCCGTGAGTCCCTAGCTAGGTTC-ATCCCC

Query 4035          GCCAT-T-GGCCAC-GTACAGGTT-ACAACCTGTGAATTGTACGAGCTAGTGGAGGCCAT
                     +|+|-|-|| |+|-|| ||||  - |+|| ||||| || ||||| || || || || ||
Sbjct 4038          A-C-TATCGGAC-CTGTCCAGGCCACC-ACGTGTGAGTTATACGAACTGGTTGAAGCTAT

Query 4091          GGTCGAGAAGGGCCAGGACGGCTCCGCCGTCCTTGAGCTCGACCTTTGTAACCGCGACGT
                    ||| || ||||||||||||||||| |||||||| ||||| || || || || ||||| ||
Sbjct 4094          GGTGGAAAAGGGCCAGGACGGCTCTGCCGTCCTGGAGCTTGATCTATGCAATCGCGATGT

Query 4151          GTCCA-GGATCAC-CTTCTTCCAGAAAGATTGTAATAAATTCACCACGGGGGAGACCATC
                    +| | -| || ||- ||+||||||||||| |||||||| || || || || |||||||||
Sbjct 4153          -TTCGCGTATAACTTTT-TTCCAGAAAGACTGTAATAAGTTTACGACTGGTGAGACCATC

Query 4209          GCCCATGGTAAAGTGGGCCAGGGCATTTCGGCCTGGAGTAAGACCTTCTGTGCCCTTTTC
                    |||||||| || || ||||| || || ||||||||||||||||||||||||||| | || 
Sbjct 4212          GCCCATGGCAAGGTTGGCCAAGGTATATCGGCCTGGAGTAAGACCTTCTGTGCCTTGTTT

Query 4269          GGCCCCTGGTTCCGTGCTATTGAGAAGGCTATCCTGGCCCTGCTCCCTCAGGGTGTGTTT
                    ||||| ||||||||||| ||||| || |  ||  ||||||||||||| |      | || 
Sbjct 4272          GGCCCGTGGTTCCGTGCCATTGAAAAAGAAATATTGGCCCTGCTCCCGCCTAACATTTTC

Query 4329          TATGGGGATGCCTT-TGATGACACCGTCTTCTCGGCGGCTGTGGCC-GCAGCAAGGG-CA
                    || || || |+|||-||| ||  | || ||  | ||||| ||| ||-| +||+||||-| 
Sbjct 4332          TACGGCGACG-CTTATGAGGAGTCGGTGTTTGCCGCGGCCGTGTCCGGG-GC-AGGGTCT

Query 4386          TCCATGGTGTTTGAGAATGACTTTTCTGAGTTTGATTCCACCCAGAATAATTTTTCCTTG
                    | |||||| || ||||||||||||||||| |||||    || ||||| ||||| ||| | 
Sbjct 4389          TGCATGGTATTCGAGAATGACTTTTCTGAATTTGACAGTACTCAGAACAATTTCTCCCTT

Query 4446          GGCCTAG-AGT-GTGCTATTATGGTGGAGTGTGGGATGCCGCAGTGGCTCATCCGCTTGT
                    ||||| |-|  -||| ++|||||| |||||| || ||||| || ||||| ||  | ||||
Sbjct 4449          GGCCTTGAATGCGTGG--TTATGGAGGAGTGCGGTATGCCTCAATGGCTAATTAGGTTGT

Query 4504          ACCACCTTATAA-GGTCTGCGTGGATTCTGCAGGCCCCGAAGGAGTCCCTGCGAGGGTTT
                    | ||||+|    -|||| || |||||||||||||| ||||||||||| ||   ||| |||
Sbjct 4507          ATCACC-TGGTTCGGTCAGCCTGGATTCTGCAGGCGCCGAAGGAGTCTCTTAAAGGTTTT

Query 4563          TGGAAGAAACACTCCGGTGAGCCCGGCACCCTTCTATGGAATACAGTCTGGAACATGGCC
                    |||||||| || || |||||||| ||||||||||| ||||| || || ||||| ||||| 
Sbjct 4566          TGGAAGAAGCATTCTGGTGAGCCTGGCACCCTTCTTTGGAACACCGTTTGGAATATGGCG

Query 4623          GTTAT--CACCCACTGTTATGATTTCCGCGATCTGCAGGTGGCCGCCTTTAAAGGTGATG
                     | ||--||++|| || ||||| || |||||| | | ||| ||||||||||| |||||||
Sbjct 4626          ATCATAGCA--CATTGCTATGAGTTTCGCGATTTCCGGGTTGCCGCCTTTAAGGGTGATG

Query 4681          ATTCGATAGTGCTTTGCAGTGAGTACCGTCAGAG-CC-CAGG-GGCT-GCTGTCCTGATT
                    ||||| | || || || |  || ||||| |||||-| - | |-||| - |++|  ++|||
Sbjct 4684          ATTCGGTGGTCCTCTGTACCGACTACCGACAGAGTCGTAATGCGGCAACC--TTA--ATT

Query 4737          GCTGGCTGTGGCCTAAAGTTGAAGGTGGATTTCCGTCCGATTGGTTTGTATGCAGGTGTT
                    || |||||||| || ||||||||||| || | |||||| |||||  ||||||| ||||| 
Sbjct 4740          GCAGGCTGTGGGCTTAAGTTGAAGGTTGACTACCGTCCTATTGGGCTGTATGCCGGTGTG

Query 4797          GTGGTGGCCCCCGGCCTTGGCG-CGCTTCCTGACGTCGTGCGCTTCGCCGGCCGGCT-TA
                    ||||||||||||||+||||| |-|||| ||||| || ||||| || || || |||||-|+
Sbjct 4800          GTGGTGGCCCCCGG-CTTGGGGACGCTGCCTGATGTAGTGCGATTTGCTGGTCGGCTGT-

Query 4855          CTGAGAAGAATTGGGGCCCTGGCCCCGAGCGGGCGAAGCAGCTCCGCCTCGCTG-TGAGT
                    |||| ||||| |||||||| ||||| ||||| ||  ||||||| || || || |-  +||
Sbjct 4858          CTGAAAAGAACTGGGGCCCCGGCCCAGAGCGTGCTGAGCAGCTGCGTCTTGCCGTCT-GT

Query 4914          GATTTTCTCCGCAAGC-TCACGAATGTAGCTCAGATGTGTGTGGATGTTGTCTCTCGTGT
                    |||||||||||  +| -| |||||||| || ||| | ||||| |||||||| || |||||
Sbjct 4917          GATTTTCTCCGAG-GGTTAACGAATGTTGCGCAGGTCTGTGTTGATGTTGTGTCCCGTGT

Query 4973          TTATGGGGT-TTCCCCTGGACTCGTTCATAACCTGATTGGCATGCTACAGGCTGTTGCTG
                    ||| || ||-   +||||| || || |||||||| ||||||||||| ||  |  ||||||
Sbjct 4976          TTACGGAGTCAGT-CCTGGGCTGGTACATAACCTTATTGGCATGCTGCAAACCATTGCTG

Query 5032          ACGGCAAGGCTCATTTCACTGAGTCAGTGAAGCCAGTGCTCGACCTGACAAATTCAATCC
                    | |||||||| ||||| || ||| |  | || || ||||| ||||| ||||| || ||| 
Sbjct 5035          ATGGCAAGGCCCATTTTACAGAGACTATAAAACCTGTGCTTGACCTCACAAACTCCATCA

Query 5092          TGTGGTCGGGTGGAATGAATAACATGTCTTCTGCTGCGCCCATGGGTTC-GCGACCATGC
                    | +   |||||||||||||||||||||||  |||  |||||||||| ||- |   |   |
Sbjct 5095          TA-CAACGGGTGGAATGAATAACATGTCTCGTGCATCGCCCATGGGATCACCATGCGCCC

Query 5149          --GCCCTCGGCCTATTTTGCTGTTGCTCCTCATG-TTTCTGCCTATGCTGCCCGCGCCAC
                    --|  ||   +|| | ||||||||+|| |+ +||-|||+|||||||||||||||||||||
Sbjct 5154          TAGGGCTGTT-CTCTGTTGCTGTT-CTTC-G-TGCTTT-TGCCTATGCTGCCCGCGCCAC

Query 5207          CGCCCGGTCAGCCGTCTGGCCGCCGCCGTGGGCGGCGCAGCGGCGGTTCCGGCGGTGGTT
                    || |||| ||||||||||||||||| ||||||||||||||||||||| ||||| ||||||
Sbjct 5207          CGGCCGGCCAGCCGTCTGGCCGCCGTCGTGGGCGGCGCAGCGGCGGTGCCGGCAGTGGTT

Query 5267          TCTGGGGTGACCGGGCTGATTCTCAGCCCTTCGCAATCCCCTATATTCATCCAACCAACC
                    ||||||||||| ||| ||||||||||||||||||  ||||||||||||||||||||||||
Sbjct 5267          TCTGGGGTGACAGGGTTGATTCTCAGCCCTTCGCCCTCCCCTATATTCATCCAACCAACC

Query 5327          CCTTCGCCCCCGATGTCACCGCTGCGGCCGGGGCTGGACCTCGTGTTCGCCAACCCGCCC
                    |||||||| ||||||||    |     |||||||||||   ||   ||| || ||  |||
Sbjct 5327          CCTTCGCCGCCGATGTCGTTTCACAATCCGGGGCTGGAGTCCGCCCTCGGCAGCCGCCCC

Query 5387          GACCACTCGGCTCCGCTTGGCGTGACCAGGCCCAGCGCCCCGCCGCTGCCTCACGTCGTA
                    | || || ||||||||||||||||||||| ||||||||||| |||||||| | |||||| 
Sbjct 5387          GCCCCCTTGGCTCCGCTTGGCGTGACCAGTCCCAGCGCCCCCCCGCTGCCCCCCGTCGTC

Query 5447          GACCTACCACAGCTGGGGCCGCGCCGCTAACCGCGGTCGCTCCGGCCCATG--ACACCCC
                    || || || |||||||||| |||||||| || ||  |  | || || | ||--||| |||
Sbjct 5447          GATCTGCCCCAGCTGGGGCTGCGCCGCTGACTGCTATATCACCAGCTCCTGATACAGCCC

Query 5505          GCCAGTGCCTGATGTTGACTCCCGCGGCGCCATCCTGCGCCGGCAGTATAACCTATCAAC
                    +|| || |||||||||||||| || || || || |||||||||||||| ||||| || ||
Sbjct 5506          -CCTGTACCTGATGTTGACTCTCGTGGTGCTATTCTGCGCCGGCAGTACAACCTGTCCAC

Query 5565          ATCTCCCCTTACCTCTTCCGTGGCCACCGGTACAAACTTGGTTCTTTACGCCGCTCC-TC
                     || || ||||| || || || ||| | ||||| || |||||||| || || || ||-|+
Sbjct 5565          GTCCCCGCTTACGTCATCTGTCGCCTCGGGTACCAATTTGGTTCTCTATGCTGCCCCAT-

Query 5624          TTAGCCCGCTTCTACCCCTCCAGGACGGCACCAATACTCATATAATGGCTACAGAAGCTT
                    | | ||| ||| ||||||| |||||||||||||| || ||||| |||||||| || || |
Sbjct 5624          TGAACCCACTTTTACCCCTTCAGGACGGCACCAACACCCATATCATGGCTACTGAGGCAT

Query 5684          CTAATTATGCCCAGTACCGGGTTGTTCGTGCTACAATTCGCTACCGCCCGCTGGTCCCCA
                    ||||||| |||||||||||||| | ||| || ||||| || |||||||||||||| || |
Sbjct 5684          CTAATTACGCCCAGTACCGGGTGGCTCGAGCCACAATCCGTTACCGCCCGCTGGTGCCAA

Query 5744          ACGCTGTTGGTGGCTACGCCATCTCCATCTCGTTCTGGCCACAGACCACCACCACCCCGA
                    | |||||||||||||| || ||||| || || || ||||| ||||| ||||| ||||| |
Sbjct 5744          ATGCTGTTGGTGGCTATGCTATCTCTATTTCTTTTTGGCCCCAGACAACCACTACCCCTA

Query 5804          CGTCCGTTGACATGAATTCAATAACCTCGACTGATGTTCGTATTTTAGTCCAGCCCGGCA
                    | || ||||| |||||||| || || || ||||||||| | ||||| |||||||| || |
Sbjct 5804          CTTCTGTTGATATGAATTCTATTACTTCTACTGATGTTAGGATTTTGGTCCAGCCTGGTA

Query 5864          TAGCCTCCGAGCAT-GTTATCCCAAGTGAGCGCCTACACTATCGTAACCAAGGTTGGCGC
                    | ||||| ||| +|-|||||||| |||||||| || ||||||||||| ||||| ||||||
Sbjct 5864          TTGCCTCTGAGT-TGGTTATCCCCAGTGAGCGTCTTCACTATCGTAATCAAGGGTGGCGC

Query 5923          TCTGTTGAGACCTCCGGGGTGGCGGAGGAGGAGGCCACCTCTGGTCTTGTTATGCTTTGC
                    |||||||||||| | || || || ||||||||||| |||||||| || || |||||||| 
Sbjct 5923          TCTGTTGAGACCACGGGTGTCGCCGAGGAGGAGGCTACCTCTGGCCTGGTAATGCTTTGT

Query 5983          ATACATGGCTC-ACTCGTAAACTCTTATACTAATACACCTTATACCGGTGCCCTCGGGCT
                    || ||||| ||- | +|| || || ||||| |||||||||||||| || || || |||||
Sbjct 5983          ATTCATGGTTCGCCA-GTCAATTCATATACAAATACACCTTATACTGGGGCACTGGGGCT

Query 6042          GTTGGACTTTGCCCT----CG-AACTTGA-GTTCCGCAACCTCACCCCCGGTAATACCAA
                      | || |||||  |----|   | || |-|     ++ ++++|| || || || |||||
Sbjct 6042          TCTTGATTTTGCATTGGAGCTTGAATTTAGGAATTT--G----ACACCTGGGAACACCAA

Query 6096          CACGCGGGTCTCCCGTTACTCCAGCACTGCCCGTCACCGCCTTCGTCGCGGTGCAGATGG
                     || || || ||||| ||  ||||||| ||||||||||| || || || ||||| |||||
Sbjct 6096          TACCCGTGTATCCCGATATACCAGCACAGCCCGTCACCGGCTGCGCCGTGGTGCCGATGG

Query 6156          GACTGCCGAGCTCACCACCACGGCTGCTACCCGCTTCATGAAGGACCTCTATTTTACTAG
                    ||| || ||||| ||||| ||||| || || || || |||||||||||  |||| ||  |
Sbjct 6156          GACCGCTGAGCTTACCACTACGGCGGCCACACGTTTTATGAAGGACCTGCATTTCACCGG

Query 6216          TACTAATGGTGTCGGTGAGATCGGCCGCGGGATAGCGCTTACCCTGTTTAACCTTGCTGA
                    ||| ||||| ||||||||| | ||||| || || || || || |||||||| ||||||||
Sbjct 6216          TACGAATGGAGTCGGTGAGGTGGGCCGAGGTATTGCCCTGACACTGTTTAATCTTGCTGA

Query 6276          CACCCTGCTTGGCGGTCTACCGACAGAATTGATTTCGTCGGCTGGTGGCCAGCTGTTCTA
                    ||| || || || ||| | |||||||||||||||||||||||||| |||||| |||||||
Sbjct 6276          CACGCTTCTCGGTGGTTTGCCGACAGAATTGATTTCGTCGGCTGGGGGCCAGTTGTTCTA

Query 6336          CTCTCGCCCCGTCGTCTCAGCCAATGGCGAGCCGACTGTTAAGCTGTATACATCTGTAGA
                    ||| ||||| ||||||||||||||||||||||||||||| ||||| ||||||||||| ||
Sbjct 6336          CTCCCGCCCTGTCGTCTCAGCCAATGGCGAGCCGACTGTAAAGCTATATACATCTGTTGA

Query 6396          GAATGCTCAGCAGGATAAGGGTATTGCAATCCCGCATGACATCGACCTCGGGGAATCTCG
                    |||||| |||||||||||||||||  | |||||||||||||| |||||||| || || ||
Sbjct 6396          GAATGCGCAGCAGGATAAGGGTATCACCATCCCGCATGACATAGACCTCGGTGACTCCCG

Query 6456          TGTAGTTATTCAGGATTATGATAACCAACATGAGCAGGACCGACCGACACCTTCCCCAGC
                    ||| ||||| |||||||||||||||||||| |||||||| || || || ||||| || ||
Sbjct 6456          TGTGGTTATCCAGGATTATGATAACCAACACGAGCAGGATCGGCCTACTCCTTCACCTGC

Query 6516          CCCATCGCGCCCCTTTTCTGTCCTCCGAGCTAATGATGTGCTTTGGCTTTCTCTCACCGC
                    ||| || || || ||||| || || || || ||||||||  | |||||||||||||| ||
Sbjct 6516          CCCCTCTCGTCCTTTTTCAGTTCTTCGTGCCAATGATGTTTTGTGGCTTTCTCTCACTGC

Query 6576          TGCCGAGTATGACCAGTCCACTTACGGCTCTTCGACCGGCCCAGTC--TATGTCTCTGAC
                    ||| |||||||| ||| | || || || || || |||  |||++| --|||||||| ||+
Sbjct 6576          TGCTGAGTATGATCAGACTACGTATGGGTCATCCACCAACCC--TATGTATGTCTCGGA-

Query 6634          T-CTGTGACCTTGGTTAATGTAGCGACCGGCGCGCAGGCCGTTGCCCGGTCGCTCGACTG
                    |-| || || || |||||||| || || || || ||||| || ||||| || || || ||
Sbjct 6633          TACAGTCACATTTGTTAATGTGGCCACTGGTGCTCAGGCTGTCGCCCGTTCCCTTGATTG

Query 6693          GACCAAGGTCACACTT-GATGGTCGCCCCCTTTCCACCACCCAGCAGTATTCAAAGACCT
                    | |||| || || +||-|| || ||||||||| | || |  ||||||||||| ||||| |
Sbjct 6693          GTCCAAAGTTACT-TTGGACGGCCGCCCCCTTACTACTATTCAGCAGTATTCTAAGACAT

Query 6752          TCTTTGTCCTGCCGCTCCGCGGTAAGCTCTCCTTTTGGGAGGCAGGTACTACTAAAGCCG
                    ||| |||||| ||||||||||||||| | || || ||||| || || || || || || |
Sbjct 6752          TCTATGTCCTCCCGCTCCGCGGTAAGTTGTCTTTCTGGGAAGCTGGCACGACCAAGGCTG

Query 6812          GGTACCCTTATAATTATAACACCACTGCTAGTGACCAACTGCTCGTTGAGAATGCCGCTG
                    | |||||||||||||||||||| || || ||||| ||| | || |||||||| || || |
Sbjct 6812          GCTACCCTTATAATTATAACACAACCGCCAGTGATCAAATTCTAGTTGAGAACGCGGCCG

Query 6872          GGCATCGGGTTGCTATTTCCACTTACACCACTAGCCTGGGTGCTGGCCCCGTCTCTATTT
                    | || || |||||||| || ||||||||||||||||||||||| |||||   ||| ||||
Sbjct 6872          GCCACCGTGTTGCTATCTCTACTTACACCACTAGCCTGGGTGCCGGCCCTACCTCCATTT

Query 6932          CCGCGGTTGCTGTTTTAGCCCCCCACTCTGCGCTAG-CATTGCTTGAGGATACCATGGAC
                    | ||||||| |||  ||||||| ||||| || || |-| ||+|||||||||||    || 
Sbjct 6932          CTGCGGTTGGTGTGCTAGCCCCGCACTCAGCTCTCGCCGTT-CTTGAGGATACTGCCGAT

Query 6991          TACCCTGCCCGCGCCCATACTTTCGATGACTTCTGCCCGGAGTGCCGCCCCCTTGGCCTC
                    ||||| ||||||||||| ||||| ||||| |||||||| || || ||| |||||||  | 
Sbjct 6991          TACCCCGCCCGCGCCCACACTTTTGATGATTTCTGCCCTGAATGTCGCACCCTTGGATTA

Query 7051          CAGGGCTGTGCTTTTCAGTCTACTGTCGCTGAGCTTCAGCGCCTTAAGATGAAGGTGGGT
                    ||||| ||||||||||||||||||||||||||||||||||||||||| |||||||| |||
Sbjct 7051          CAGGGTTGTGCTTTTCAGTCTACTGTCGCTGAGCTTCAGCGCCTTAAAATGAAGGTAGGT

Query 7111          AAAACTCGGGAGT--TATAGTTTATTTGCT--TGTGCCCCCCTTCTTTCT-G-TT--GCT
                    ||||| |||||||--||+|+|| |||  +|--||| |||||+|||    |-|-||--|+|
Sbjct 7111          AAAACCCGGGAGTCCTA-A-TTAATTCT-TCCTGTACCCCC-TTCGCAGTTGCTTTTG-T

Query 7163          -TATTTCTCATTTCT
                    -|+| | || ||| |
Sbjct 7166          CT-TATTTCTTTTTT
