# Supplementary material for: Pairwise Heuristic Sequence Alignment Algorithm Based on Deep Reinforcement Learning
Source: IEEE Open J Eng Med Biol. 2021 Jan 29;2:36–43. doi: 10.1109/OJEMB.2021.3055424 (PMC8901008; doi:10.1109/OJEMB.2021.3055424)
Supplement: Three supplementary materials are attached to the submitted manuscript. First, we offer the detailed process of the DQNalign in Supplementary material S1. Then, the additional figures and tables are listed in the Supplementary material S2. Finally, the alignment results of the DQNalign are attached  [file ojemb-3055424-mm.zip › OJEMB-3055424-MM/10022021082020_DQNalignOJEMB20210126SupplementaryS3/Supplementary S3/HEV_DDDQN/result20200712173946_10_30.txt]

DQNalign Project v1.0
Pairwise alignment algorithm with deep reinforcement learning based heuristic alignment agent
Sequence 1 : HEV_10, length : 7200
Sequence 2 : HEV_30, length : 7257

Alignment results:
Exact matches: 5418
Gaps: 542

Query 2             GCAGACCACATATGTGGTCGATGCCATGGAGGCCCATCAGTTTATTAAGGCTCCTGGCAT
                    ||||||||| |||||||||||||||||||||||||||||||| |||||||||||||||||
Sbjct 0             GCAGACCACGTATGTGGTCGATGCCATGGAGGCCCATCAGTTCATTAAGGCTCCTGGCAT

Query 62            CACTACTGCTATTGAGCAGGCTGCTCTAGCAGCGGCCAACTCTGCCCTT-GCGAATGCTG
                     |||||||| ||||||||||||||||| || |||||||| || |+||||-||||||||||
Sbjct 60            TACTACTGCCATTGAGCAGGCTGCTCTGGCTGCGGCCAATTCCG-CCTTGGCGAATGCTG

Query 121           TGGTAGTTAGGCC-TTTTCTCTCTCACCAGCAGATTGAGATCCTTATTAACCTAATGCAA
                    |||| ||| ||||-|| |+| |||| |  ||| |  ||||| ||||||||  | ||||||
Sbjct 119           TGGTGGTTCGGCCGTTCT-TGTCTCGCGTGCAAACCGAGATTCTTATTAATTTGATGCAA

Query 180           CCTCGCCAGCTTGTTTTCCGCCCCGAGGTT-TTCTGGAACCATCCCATCCAGCGTGTTAT
                    || || ||  | ||||||||||| ||||| -||+||||| || ||||| ||| | |||||
Sbjct 178           CCCCGGCAATTGGTTTTCCGCCCTGAGGTGCTT-TGGAATCACCCCATTCAGAGAGTTAT

Query 239           CCATAATGAGCTGGAGCTTTACTGTCGCGC--CCGTTCCGGCCGCTGCCTTGAAA-TTGG
                     || |||||  |||| |  |||||||| ||--  | |++|| || ||||| |+||-||||
Sbjct 237           ACACAATGAATTGGAACAGTACTGTCGGGCTAGGGCT--GGTCGTTGCCTGG-AAGTTGG

Query 296           TGCCCACCCCCGCTCAATAAATGATAACCCTAATGTGGTCCACCGCTGCTTCCTCCGCCC
                     || |||||  | || || ||||||||||| |||||  | || || ||||| ||  | ||
Sbjct 294           GGCTCACCCGAGATCGATTAATGATAACCCCAATGTCCTGCATCGGTGCTTTCTTAGACC

Query 356           TGC-CGGGCGTGATGTTCAGCGTTGGTATACTGCCCCTACCCGCGGGCCGGCTGCTAATT
                     | - |  +| || || || ||||||||  ||||||| ||||| || || || |||||||
Sbjct 354           GGTTGGTA-GGGACGTCCAACGTTGGTACTCTGCCCCCACCCGTGGCCCCGCAGCTAATT

Query 415           GCCGGCGTTCCGCACTGCGCGGGCTCCCCGCTGCTGACCGCACTTACTGCTTCGACGGGT
                    |||| ||||| || || || || |||||  ||| |||||| || ||||| || || || |
Sbjct 413           GCCGTCGTTCTGCGCTACGTGGTCTCCCTCCTGTTGACCGTACCTACTGTTTTGATGGAT

Query 475           TTTCTGGCTGTAACTTTCCCGCCGAGACTGGCGTCGCCCTCTATTCTCTCCATGATATGT
                    | ||  |||||   ||| | || ||||| || || ||||| || ||||| ||||| +  |
Sbjct 473           TCTCCCGCTGTGCTTTTGCTGCGGAGACCGGTGTGGCCCTTTACTCTCTGCATGAC-CTT

Query 535           CA-CCATCTGATGTCGCCGAGGCTATGTTCCGCCATGGTATGACGCGGCTTTACGCTGCC
                      -||| | ||||| || |||||||||  |||||| || |||||||| || || ||||| 
Sbjct 532           TGGCCAGCCGATGTTGCGGAGGCTATGGCCCGCCACGGGATGACGCGTCTGTATGCTGCA

Query 594           CTCCACCTCCCGCCTGAGGTCCTG-TTGCCCCCTGGCACATACC-G-CACCGCGTCGTAC
                    || ||||| || |||||||| |||-|  | |||+||||| ||||- -|| |+|+||||||
Sbjct 592           CTTCACCTTCCACCTGAGGTGCTGCTACCGCCC-GGCACCTACCATACAAC-C-TCGTAC

Query 651           TTGCTGATCCATGACGGCAGGCGCGTTGTGGTGACGTATGAGGGTGACACTAGTGCTGGT
                     | ||||||||||| |||   |||| ||| ||||| ||||| || || |||||||| || 
Sbjct 649           CTTCTGATCCATGATGGCGACCGCGCTGTTGTGACTTATGAAGGCGATACTAGTGCGGGC

Query 711           TATAACCACGATGTTTCCAAC-CT--GCGCTCCTGGAT---TAGAACCACTA-AGGTTAC
                    || || || || || |+||| -||--| || ++|||||---||  ||||  |-|+|||+ 
Sbjct 709           TACAATCATGACGTCT-CAATACTCCGTGCA--TGGATCCGTACTACCAAGATA-GTT-G

Query 763           -CGGAGACCATCCTCTCGTCATT-GAGCGGGTTA-GGGCCATTGGCTGCCACTTTGTCCT
                    -|+|| ++||||| || || |+|-||||| |+||-|||| || ||||| |||||||| ||
Sbjct 764           GC-GAT--CATCCGCTAGTTA-TAGAGCGTG-TACGGGCTATCGGCTGTCACTTTGTGCT

Query 820           -CTTACTCACGGCAGCCCCGGAGCCATCACCTACGCCCTATGTTCCTTACCCCCGGTCTA
                    -|| +||||| |||||||| || ||||| |||| ||| ||||||||||||||||| || |
Sbjct 819           GCTG-CTCACTGCAGCCCCTGAACCATCGCCTATGCCTTATGTTCCTTACCCCCGTTCGA

Query 880           CCGAGGTCTATGTCCGATCG-TCTTCGGCCCGGGTGG-TACCCCCTCCCTATTTCCAACC
                    | || || ||||||||||| -| || ||||| || ||-|+| || ||||| |||||| | 
Sbjct 878           CGGAAGTGTATGTCCGATCTATATTTGGCCCTGGCGGCT-CTCCGTCCCTGTTTCCATCA

Query 937           CTCATGCTCCACTAAGTCGACCCTTCCATGCTGTCCCTGCCCATATCTGGGACCGTCTCA
                      |+|||||||| || || ||  ||+||||||||||| | |||||| ||||| || ||||
Sbjct 937           GCC-TGCTCCACAAAATCTACTTTT-CATGCTGTCCCGGTCCATATTTGGGATCGGCTCA

Query 997           TGTTGTTCGGGGCCACCCTAGATGACCAAGCCTTTTGCTGCTCCCGCCTAATGACTTACC
                    || | || || |||||  | |||||||| || || |||||||| || || ||||| ||||
Sbjct 995           TGCTTTTTGGCGCCACTTTGGATGACCAGGCGTTCTGCTGCTCACGGCTCATGACATACC

Query 1057          TCCGTGGCATTAGCTACAAGGTTACTG-TGG-GCACCCTTGTTGCCAATGAAGGCTGGAA
                    |||| || |||||||| ||||| || |-|||-|| ++|||||||||||||| || |||||
Sbjct 1055          TCCGCGGTATTAGCTATAAGGTCACCGTTGGTGCG--CTTGTTGCCAATGAGGGTTGGAA

Query 1115          CGCCTCTGAGGTCGCTCTTACAGCTGTCATCACTGCCGCCTACCTTACCATCTGCCACCA
                    ||||||||| |  || || || || || || || || |||||||| ||||| || || ||
Sbjct 1113          CGCCTCTGAAGATGCCCTCACTGCGGTAATTACCGCAGCCTACCTGACCATTTGTCATCA

Query 1175          GCGGTACCTCCGCACTCAGGCTATATCTAAGGGGATGCGCCGTCTGGAGCGGGAGCATGC
                    ||| |||||||| || ||||| ||||||||||| ||||||||  |||||   ||||||||
Sbjct 1173          GCGCTACCTCCGTACCCAGGCGATATCTAAGGGTATGCGCCGGTTGGAGGTTGAGCATGC

Query 1235          TCAGAAGTTTATAACACGCCTCTACAGTTGGCTCTTTGAGAAGTCCGGCCGTGATTATAT
                     |||||||| || ||| | |||||||| ||| | ||||||||||| |||||||| || ||
Sbjct 1233          CCAGAAGTTCATTACAAGGCTCTACAGCTGGTTGTTTGAGAAGTCTGGCCGTGACTACAT

Query 1295          CCCCGGCCGTCAGTTGGAGTTCTACGCTCAGTGTAGGCGCTGGCTCT-CGGCCGGCTTTC
                    ||||||||| ||| |  |||| || ||||||||  |||| ||| | |-|+|| || || |
Sbjct 1293          CCCCGGCCGCCAGCTCCAGTTTTATGCTCAGTGCCGGCGGTGGTTATCC-GCAGGTTTCC

Query 1354          ATCTTGACCCAC-GGGTGTTGGTTTTTGATGAGTCGGCCCCCTGCCACTGTAGGA-CTGC
                    | || |||||+|-| ||| | |||||||||||||| |  ||||||| ||| ||||-|| |
Sbjct 1352          ACCTAGACCC-CAGAGTGCTTGTTTTTGATGAGTCAGTGCCCTGCCGCTGCAGGACCTTC

Query 1412          GATTCGTAAGG-CGGT-CTCAAAGTTTTGCTGTTTTATGAAGTGGCTGGGCCAGGAGTGC
                         |+||||-||    |++|| || || |||||||||  |||| | || |||||||||
Sbjct 1411          TTAAAG-AAGGTCGCGGGT--AAATTCTGTTGTTTTATGCGGTGGTTAGGGCAGGAGTGC

Query 1470          ACCTGTTTCCTAC-AACCTGCAGAAGGCG-CCGTCGGCGACCAGGGCCATGACAACGAGG
                    ||||| ||+||  -|||| || || ||| - +||||| || || |||||||| || ||||
Sbjct 1468          ACCTGCTT-CTTGGAACCAGCTGAGGGCTTA-GTCGGTGATCAAGGCCATGATAATGAGG

Query 1528          CCTATGAGGGGTCTGATGTCGACCCCGCTGAATCCGC-TATTAGT-GACATATCTGGGTC
                    | |||||||| ||||| || ||||| || ||| | ||-|||| +|-   +| |||||| |
Sbjct 1526          CTTATGAGGGTTCTGAGGTTGACCCAGCCGAACCTGCGTATTT-TGATG-TTTCTGGGAC

Query 1586          CTACGTC-GTCC-CT-G-G-CA-C-T---GCCCTCCA-ACCGCTTTACC-AAGCCC-TTG
                    ||| |+|-||||-| -|-|-||-|-|---|||||| |-|++|  + || -||++  -   
Sbjct 1584          CTATG-CTGTCCACGGGCGCCAGCTTGAGGCCCTCTACA--GGG-CACTTAA--TATCCC

Query 1633          ACCTCCCCGCTGAGATTGTGGCTCGTGCAGGCCGGCTGACCGCCACAGTAAAGGTCTCCC
                    |+| ++++++||| ||||  || || || | |||  | || || ||++|   |  ||| |
Sbjct 1638          A-CA------TGATATTGCTGCCCGGGCTGCCCGATTAACAGCTAC--TGTTGAGCTCGC

Query 1693          AG-GTCGACGGGCGGATCGATTGT-GAGACCCTTC-----TCGGTAATAAA-ACCTTCCG
                     |-|+ | +++ | || || ||| -|+  ||   |-----|||| |||+||-||||||||
Sbjct 1689          TGCG-AGT---CCAGACCGTTTGGAG-TGCCGCACTATAATCGGAAAT-AAGACCTTCCG

Query 1745          CACGTCGTTTGTTGACGG-GGCGGTTTTAGA-GACTAATGGCCCAGAGC-GCCACAATCT
                     ||| || | ||||| ||-| |  | +| ||-|  +|| ||||| ||||-| +||  |||
Sbjct 1743          GACGACGGTCGTTGATGGCGCCCATC-TCGAGGTG-AACGGCCCTGAGCAGT-ACGTTCT

Query 1802          CTCTTTTGATGCCAGTCCAGAGCACTAT-GGCCGCCGG-CCCTTTCAGTCTCACCTATG-
                     || ||||||||    |   ||+|||||-||   | ||-| | |   ++||||||||||-
Sbjct 1800          ATCGTTTGATGCTTCCCGCCAG-ACTATGGGAGCCGGGTCGCATAGC--CTCACCTATGA

Query 1858          CCGCCT--CTGCTGC--TGGGCTGGAGGT-GCG--CT-ATGTTGTCGCTGCCGGGCTTGA
                     | |  --|||| | --|| + ++|+| |-|+|-- |-|| |  | ||++| || |+||+
Sbjct 1857          GCTCACGCCTGCCGGTTTGC-A--G-GTTAG-GATATCATCTAATGGC--CTGGAC-TG-

Query 1907          CCACCGGGCG-GTTTTTGCCCCCGGC-GTTTCACC---C-CGGTCAGCCCCTGGCGAGGT
                    +||| |   |-|+||  +||||||| -||  |+||---|-| |+|+|+|| +||||||||
Sbjct 1907          -CACTGCCTGTG-TTCC-CCCCCGGTGGTGCC-CCTAGCGCCG-C-G-CCG-GGCGAGGT

Query 1961          CACCGCCTTTTGTTCTGCCCTATACAGGTTTAATC-G---CGAGGCCCAGC-GC-CTTTT
                      | || |||||   |||||| ||||||| |||+|-|---|++ +||||||-||-||  |
Sbjct 1959          AGCGGCTTTTTGCAGTGCCCTCTACAGGTATAA-CAGATTC--A-CCCAGCGGCACTCGT

Query 2014          CGCTC-ACCGGTAATTTTTGGTTCCATCCTGAGGGGCTCCTTGGCCCCTTTGCCCCGTTT
                     |+ |-  ||| +++|| ||| | || ||||||||||| || |||  |||  |||| |||
Sbjct 2015          TG-ACTGGCGGC---TTGTGGCTACACCCTGAGGGGCTGCTGGGCATCTTCCCCCCTTTT

Query 2073          TCCCCCGGGCATGTTTGGGAGTCGGCTAATCCATTCTGTGGAG-AGAG-CACACTTTACA
                    |||||||||||| | |||||||| || ||||| |||||||| |-|| |-|+| +| || |
Sbjct 2071          TCCCCCGGGCATATCTGGGAGTCTGCCAATCCCTTCTGTGGGGAAGGGAC-CT-TGTATA

Query 2131          CCCGCACTTGGTCGGA----GGTTGATGCTGTTTCTA--G-T-CCAGCC-----CAG-C-
                    | || || |||||   ----||||++|      | +|-- -|-||  ||-----| |-|-
Sbjct 2129          CTCGTACCTGGTCCACTTCTGGTT--TTTCTAGTG-ATTTCTCCCCTCCTGAGGCGGCCG

Query 2176          CCGA--CCTTAGG--T----T-----TTAT-ATC-T-GAG----CCTTCTA-TACCTAGT
                     | |--|    | --|----|-----||  -   -|- | ----||| | |-|  +|+ |
Sbjct 2186          ACCATGCACCGGCTATCACCTCAGGGTTGCCCCATTCTACTCCACCTGCCAGTGA-T-AT

Query 2214          A-GGGCCGGCCACACTTACCCCGGCGGCC-CCTCTACC--CCCCCCTGCACC-GGATCCT
                     -||||    |   |  +|| | | +|    |||    -- +++++++||+ -| | || 
Sbjct 2244          TTGGGCATTACCACCGC-CCTCAGA-GGAGTCTCAGGTTGA-------CA-TGGCACCCG

Query 2268          TCCCCTACTCCCTCTGCTCCGGCGC----GTGGTGAGCCG-GCTCCTGGCG----C-T-A
                    | ||     | | | +++++ ||+|----|+||  +||||-|||+||   |----|-|-|
Sbjct 2294          TACCACCTGCTCCCA-----AGC-CTGTTG-GGCT-GCCGAGCT-CTAATGAACCCATAA

Query 2317          CCGCCCGGGC----CCCGGCCATAAC-CCACCAGGCGGCCCGGCATCGCCGCCTG-CTCT
                    ||+|||| ||---- ||++ | +  |-|||||+|||  | |+|||+|+|||||  -  ||
Sbjct 2345          CC-CCCGTGCGTAAGCC--ACC-TGCACCACC-GGCTTCTC-GCA-C-CCGCCGTCTCCT

Query 2371          TT--ACCTACCCGGATGGCTCTAA-G-GTATTCGCCGGCTCGCTGTTTGAGTC-GACATG
                    ||--||||| || |||||| | ||-|-|||| || +||+||| |||| |||||-|| +||
Sbjct 2397          TTACACCTATCCTGATGGCGCCAAGGTGTATGCGG-GG-TCGTTGTTCGAGTCAGAT-TG

Query 2426          TAC-CTGGCTCGTTAACGCGTCTAATGTTGA-CCACCGCCCTGGCGGTGGGCTCTGTCAT
                    |+ -|||||| ||||| || ||||| +  | -||||||||| || ||||| |||||||||
Sbjct 2454          T-GACTGGCTGGTTAATGCCTCTAAC-CCGGGCCACCGCCCCGGAGGTGGTCTCTGTCAT

Query 2484          GCATTTTACCAAAGGTACCCCGCAT-CCTTTGATGCTGCCTCT---TTTGTGATGCGCGA
                    || ||||||||  +||  |||+     |||| +| | +|| ||---||| | ||||||||
Sbjct 2512          GCCTTTTACCAGC-GTTTCCC-TGAGGCTTTC-TACC-CCACTGAGTTTATTATGCGCGA

Query 2540          CGGCGCG-GCCGCCTATACATTAACC--CCCCGGCCA----ATAATTCACGCCGTCGCTC
                     || +| -|| |+|+||||| +++||-- ||| ||| ----|| || ||||| || ||||
Sbjct 2568          GGGT-CTTGCAG-C-ATACAC---CCTGACCCCGCCGCCCTATCATCCACGCAGTGGCTC

Query 2593          CTGATTATAGGTTGGAACATAACCCAAAGATGCTTGAGGCTGCCTACCGGGAGACTTGCT
                    |||| |||||| | || || || ||||||| ||||||||| || ||||| ||||| ||||
Sbjct 2621          CTGACTATAGGGTTGAGCAGAATCCAAAGAGGCTTGAGGCAGCGTACCGAGAGACCTGCT

Query 2653          CCCGCCTCGGT-ACCGCTGCATACCCACTCCTCGGGACC-GGCATATACCAGGTGCCGAT
                    | || | + | -|||||||| || || || |||+||| |-|| ||||||||||| ||  |
Sbjct 2681          CTCGTCG-TGGCACCGCTGCCTATCCGCTTCTC-GGATCAGGTATATACCAGGTCCCTGT

Query 2711          CGGTCCCAGTTTTGACGCCTGGGAGCGGAATCACCGCCCCGGGGATGAGTTGTACCTTCC
                    | ||| ||||||||||||||||||||| ||||||||||| || |||||| | || ||  |
Sbjct 2739          CAGTCTCAGTTTTGACGCCTGGGAGCGTAATCACCGCCCAGGCGATGAGCTTTATCTGAC

Query 2771          TGAGCTTGCTGCCAGA-TGGTTCGAGGCCAAT-AGGCCGAC-CTGCCCAACTCTCACTAT
                     || |  ||||+||| -||||| ||||| || -|+|||| |-| |+||| | ||||| ||
Sbjct 2799          CGAACCCGCTG-CAGCCTGGTTTGAGGCTAACAA-GCCGGCGCAG-CCAGCACTCACAAT

Query 2828          AACTGAGGAT--GTTGCACGGACAGCAAATCTGGC-TATC--GAACT-TGACTCAGCCAC
                    ||| || |||--|++|| || || || || || ||-|+| --|| | -||+||     ||
Sbjct 2856          AACGGAAGATACG--GCCCGCACGGCCAACCTAGCAT-TAGAGATCGATG-CTTGC-TAC

Query 2882          AGACGTCGGCCGGGCCTGTGCCGGCTGTCCGAGTCACCC-CCGGC-GTTGTGCAGTACCA
                    ||| || ||||| ||||| || || ||+|   +  +|  -|| | -||||| || || ||
Sbjct 2910          AGAGGTTGGCCGCGCCTGCGCTGGTTG-CACC-AT-CAGACCTGGGGTTGTACATTATCA

Query 2939          GTTTACCGCAGGTGTGCCTGGATCCGGCAAGTCCCGCTCTATTAC-CCAA-GCCGACGTG
                    ||| || || || || || || || ||||||||  | ||||+|||- || -| +|| || 
Sbjct 2967          GTTCACTGCTGGGGTCCCGGGTTCAGGCAAGTCAAGGTCTA-TACAGCAGGGG-GATGTT

Query 2997          GACGTTGTCGTGGTCCCGACCCGTGAGTTGCGTAAT-GCCTGGCGCCGCCGCGGCTTCGC
                    ||||| || || ||||| ||||| ||| | || |||-|+|||||| ||||| ||||| ||
Sbjct 3025          GACGTCGTGGTTGTCCCCACCCGAGAGCTTCGCAATAG-CTGGCGTCGCCGGGGCTTTGC

Query 3056          TGCTTTCACCCCGCACACTGCCGCCAGAGTCAC-CCAGGGGCGCCGGGTTGTCATTGATG
                     || ||||| || ||||| || ||| | || ||- | || +||||| ||||| || || |
Sbjct 3084          GGCCTTCACACCTCACACGGCGGCCCGTGTTACTACGGGC-CGCCGTGTTGTGATAGACG

Query 3115          AGGCCCCGTCCCTTCCCCCTCACTTGCTGCTGCTCCACATGCAGCGGGCCGCCACCGTCC
                    |||| ||||| ||||| || |||||| || || | || |||||||||||| |  | ||||
Sbjct 3143          AGGCTCCGTCGCTTCCACCGCACTTGTTGTTGTTACATATGCAGCGGGCCTCTTCGGTCC

Query 3175          ACCTTCTTGGTGACCCGAATCAGATCCCAGCCATCGACTTTGAGCACGCCGGGCTCGTTC
                    | ||||| |||||||| ||||||||||| ||||| || ||||| || || || || || |
Sbjct 3203          ATCTTCTCGGTGACCCTAATCAGATCCCTGCCATTGATTTTGAACATGCTGGTCTGGTCC

Query 3235          CCGCCATCAGG-CCCGATTTGGCCCCCACCTCCTGGTGGCATGTGACCCATCGCTGCCCT
                    |||| ||  +|-|||||  | || || ||   |||||||||||| || ||||||||||| 
Sbjct 3263          CCGCAATTC-GTCCCGAGCTCGCACCAACGAGCTGGTGGCATGTTACGCATCGCTGCCCG

Query 3294          GCGGATGTATGTGAGCTGATCCGTGGCGCATACCCTATGATTCAGACCACTAGTCGGGTC
                    || |||||||||||||| || || || || || ||||  || |||||||| ||||| || 
Sbjct 3322          GCCGATGTATGTGAGCTCATACGCGGGGCTTATCCTAAAATCCAGACCACGAGTCGTGTG

Query 3354          CTCCGGTC-GTTGTTCTGGGGTGAGCCTGCTGTTGGG-CAGAAACTAGTGTTCACCCAGG
                    || || ||- +|||| |||   || || ||  +| ||-|||||  | || || || ||||
Sbjct 3382          CTACGATCTC-TGTTTTGGAACGAACCGGCCA-TCGGCCAGAAGTTGGTCTTTACGCAGG

Query 3412          CAGCTAAGGCCGCCAACCCCGGTTCAG-TGACGGTCCATGAGGCACAGGGCGCTACCTAC
                    | ||||| || || ||||| ||| |+|-| |||||||||||||| ||||| ||||| | |
Sbjct 3440          CCGCTAAAGCTGCTAACCCTGGTGC-GATTACGGTCCATGAGGCCCAGGGTGCTACTTTC

Query 3471          ACAGAGACTACCATTATTGCCACGGCAGATGCTCGAGGCCTCATTCAGTCGTCCCGAGCT
                    || ||||| || ||||| || ||||| |||||  | || || || ||||| |||||||||
Sbjct 3499          ACTGAGACCACAATTATAGCTACGGCTGATGCCAGGGGTCTTATCCAGTCATCCCGAGCT

Query 3531          CATGCCATTGTTGC-CTTGACGCGCCACACTGAGAAGTGCGTCATCATTGACGCACCAGG
                    ||||| || |||||-|||+|| || || || ||||| ||| | ||  | || || || ||
Sbjct 3559          CATGCTATAGTTGCACTT-ACCCGTCATACAGAGAAATGCATTATTTTAGATGCTCCTGG

Query 3590          CCTGCTTCGCGAGGTGGGCATCTCCGATGCAATCGTTAATAACTTTTTCCTTGCTGGTGG
                     ||||| || ||||| ||||| || ||||  || |||||||| || ||||| ||||||||
Sbjct 3618          TCTGCTGCGTGAGGTCGGCATATCAGATGTGATTGTTAATAATTTCTTCCTCGCTGGTGG

Query 3650          CGAAATTGGCCACCAGCGCCCATCTGTTATCCCTCGCGGCAATCCTGACGCCAATGTTGA
                     ||  | |||||  | ||||| ||||| || || || ||||| |||||    || |||||
Sbjct 3678          GGAGGTGGGCCATAACCGCCCTTCTGTGATACCCCGTGGCAACCCTGATCAGAACGTTGA

Query 3710          CAC-CTTGGCTGCCTTCCCGCCGTCTTGCCAGATTAGCGCCTTCCATCAGTTGGCTGAGG
                     ||-||     ||||||||||| || ||||||||||| || | ||| ||  ||||||| |
Sbjct 3738          GACTCTACCAAGCCTTCCCGCCATCCTGCCAGATTAGTGCTTACCACCAACTGGCTGAAG

Query 3769          AGCTTGGCCACAGACCTGCCCCTGTCG-CGGCTGTTCT-ACCGCCCTGCCCTGAGCTTGA
                    || | |||||| | || || ||||| |-|| |   |+|- ||+|||||||||||||||||
Sbjct 3797          AGTTAGGCCACCGTCCCGCTCCTGTTGCCGCCGTCT-TGCCC-CCCTGCCCTGAGCTTGA

Query 3827          ACAGGGCCTTCTCTACCTGCCCCAAGAACTCACCACCTGTGATAGTGTCGTA-ACATTTG
                     ||||||||  | ||  |||| ||||| || ||    |  ||||||||  | - |+||||
Sbjct 3855          GCAGGGCCTGTTGTATATGCCGCAAGAGCTTACAGTGTCCGATAGTGTGCTGGTC-TTTG

Query 3886          AATTAACAGATATTGTGCACTGTCGTATGGCCGCCCCGAGCCAGCGCAAGGCCGTGCTGT
                    || | |||||||| || ||||| |||||||| ||||| |||||||| |||||||| || |
Sbjct 3914          AACTCACAGATATAGTCCACTGCCGTATGGCTGCCCCAAGCCAGCGGAAGGCCGTCCTTT

Query 3946          CCACGCTTGT-GGGCCATTACGGC--CGCCGCACAAAGCTCTACAATGCCT-CCCACTCT
                    | || |||||-|||   |   | |-- |+  | ++|| || ||  |+| | -|||| || 
Sbjct 3974          CAACACTTGTCGGGAGGTACGGTCGTAG-AACG--AAACTGTATGA-GGCAGCCCATTCA

Query 4002          GATGTTCGCGACTCTCTCGCCCGTTTTATCCCGGCCAT-T-GGCCCACGTACAGGTTACA
                    |||||||| || ||||| ||  | || |||||  +|+|-|-|| || +|| |+||  +||
Sbjct 4030          GATGTTCGTGAGTCTCTAGCTAGGTTCATCCCTA-C-TATCGGACCT-GTCC-GGGC-CA

Query 4058          --ACCTGTGAATTGTACGAGCTAGTGGAGGCCATGGTCGAGAAGGGCCAGGACGGCTCCG
                    --|| ||||| ||||| || || || ||||| ||||| |||||||||||||||||||| |
Sbjct 4085          CCACGTGTGAGTTGTATGAACTGGTTGAGGCTATGGTGGAGAAGGGCCAGGACGGCTCTG

Query 4117          CCGTCCTTGAGCTCGACCTTTGTAACCGCGACGTGTCCA-GGATCACCTTCTTCCAGAAA
                    |||| || ||||| ||  | |||||||| || ||+| | -| || || || |||||||| 
Sbjct 4145          CCGTTCTAGAGCTTGATTTATGTAACCGTGATGT-TTCGCGTATTACATTTTTCCAGAAG

Query 4176          GATTGTAATAAATTCACCACGGGGGAGACCATCGCCCATGGTAAAGTGGGCCAGGGCATT
                    ||||||||||| || || || || |||||||| ||||| |||||||| |||||||| || 
Sbjct 4204          GATTGTAATAAGTTTACAACCGGTGAGACCATTGCCCACGGTAAAGTTGGCCAGGGTATA

Query 4236          TCGGCCTGGAGTAAGACCTTCTGTGCCCTTTTCGGCCCCTGGTTCCGTGCTATTGAGAAG
                    |||||||||||||||||||||||||| || |||||||| ||||| ||||| ||||| || 
Sbjct 4264          TCGGCCTGGAGTAAGACCTTCTGTGCTCTGTTCGGCCCGTGGTTTCGTGCCATTGAAAAA

Query 4296          GCTATCCTGGC-C--CTG-CTCCCTCAGGGTGTGTTTTATGGGGATGCCTTTGATGACAC
                    |  ||  ||||-|--|| -|  |||+| ++| | ||||| || ||||| | ||| |   |
Sbjct 4324          GAAATATTGGCTCTGCTCCCCGCCT-AA--TATCTTTTACGGCGATGCTTATGAGGGGTC

Query 4352          CGTCTTCTCGGCGGCTGTGGCCGCAGCAAGGGCATCCATGGTGTTTGAGAATGACTTTTC
                     || ||  | || |||||| |||  ||| || | |  ||||| ||||| |||||||| ||
Sbjct 4380          AGTGTTTGCTGCCGCTGTGTCCGGGGCAGGGTCCTGTATGGTATTTGAAAATGACTTCTC

Query 4412          TGAGTTTGATTCCACCCAGAATAATTTTTCCT-TGGGCCTAGAGTGTGCTATTATGGTGG
                    ||| ||||||   || ||||||||||| |+||-| ||||| |||||||   |||||| ||
Sbjct 4440          TGAATTTGATAGTACTCAGAATAATTTCT-CTCTTGGCCTTGAGTGTGTGGTTATGGAGG

Query 4471          AGTGTGGGATGCCGCAGTGGCTCATCCGCTTGTACCACCTTATA-AGGTCTGCGTGGATT
                    | || || ||||| || ||| | ||| | |||||||| |+||    |||| || ||||||
Sbjct 4499          AATGCGGTATGCCTCAATGGTTAATCAGGTTGTACCATC-TAGTCCGGTCAGCCTGGATT

Query 4530          CTGCAGGCCCCGAAGGAGTCCCTGCGAGGG-TTTTGGAAGAAACACTCCGGTGAGCCCGG
                     ||||||| |||||||||||||| + ||||-||||||||||| || || |||||||||||
Sbjct 4558          TTGCAGGCGCCGAAGGAGTCCCTT-AAGGGTTTTTGGAAGAAGCATTCTGGTGAGCCCGG

Query 4589          CACCCTTCTATGGAATACAGTCTGGAACATGGCCGTTATCA-CCCACTGTTATG-ATTTC
                    |||||| || ||||||||||||||||| |||||  | ||  - +|| || || |-||||+
Sbjct 4617          CACCCTCCTTTGGAATACAGTCTGGAATATGGCGATCATAGCA-CATTGCTACGAATTT-

Query 4647          CGCGATCTGCAGGTGGCCGCCTTTAAAGGTGATGATTCGATAGTGCTTTGCAGTGAGTAC
                    || || || | ||| || |||||||| |||||||||||| | || || || ||||| |||
Sbjct 4675          CGTGACCTCCGGGTTGCTGCCTTTAAGGGTGATGATTCGGTGGTCCTCTGTAGTGACTAC

Query 4707          CGTCAGAG-CCCAGGGGCTGCTGTCCTGATTGCTGGCTGTGGCCTAAAGTTGAAGGTGGA
                    || |||||-|  |  +|| || | | |||| || |||||||| || ||||||||||| ||
Sbjct 4735          CGACAGAGTCGTAAT-GCAGCAGCCTTGATCGCAGGCTGTGGGCTCAAGTTGAAGGTTGA

Query 4766          TTTCCGTCCGATTGGTTTGTATGCAGGTGTTGTGGTGGCCCCCGGCCTTGGCG-CGCTTC
                    || ||| || |||||  ||||||| ||||| |||||||+|||| |  ||||  -| || |
Sbjct 4794          TTACCGCCCCATTGGACTGTATGCTGGTGTGGTGGTGG-CCCCTGGTTTGGGTACACTGC

Query 4825          CTGACGTCGTGCGCTTCGCCGGCCGGCTTACTGAGAAGAATTGGGGCCCTGGCCCCGAGC
                    |||| || ||||| || ||||| |||||  |||| ||||| |||||||| || || ||||
Sbjct 4853          CTGATGTAGTGCGTTTTGCCGGTCGGCTGTCTGAAAAGAACTGGGGCCCCGGTCCAGAGC

Query 4885          GGGCGAAGCAGCTCCGCCTCGCTGTGAGTGATTTTCTCCGCAAGCTCACGAATGTAGCTC
                    | ||  ||||||| || || |||||  ||||||||||  |   | | |||||||| || |
Sbjct 4913          GTGCTGAGCAGCTACGGCTTGCTGTTTGTGATTTTCTTAGAGGGTTGACGAATGTTGCGC

Query 4945          AGATGTGTGTGGATGTTGTCTCTCGTGTTTATGGGGTTTCCCCTGGACTCGTTCATAACC
                    || | ||||| |||||||| || ||||||||||| ||   ||||||  | || |||||||
Sbjct 4973          AGGTTTGTGTTGATGTTGTGTCCCGTGTTTATGGAGTCAGCCCTGGGTTGGTACATAACC

Query 5005          TGATTGGCATGCTACAGGCTGTTGCTGACGGCAAGGCTCATTTCACTGAGTCAGTGAAGC
                    | ||||||||||| ||  |  ||||||| |||||||| |||||||| ||| |  | || |
Sbjct 5033          TTATTGGCATGCTGCAAACCATTGCTGATGGCAAGGCCCATTTCACAGAGACTATCAAAC

Query 5065          CAGTGCTCGACCTGACAAATTCAATCCT-GTGTCGGGTGGAATGAATAACATGTCTTCTG
                    | ||||| ||||| |||||||| ||| |-  |+||||| |||||||||||||||||| ||
Sbjct 5093          CTGTGCTTGACCTTACAAATTCTATCATACAG-CGGGTAGAATGAATAACATGTCTTGTG

Query 5124          CTGCGCCCATGGGTTCGCGACCATGCGCCCTCGGCCTATTTTGCTGTTGCTCCTCATG-T
                    |   ||||||||| |++||+||||| ||||| || || || || |||||||| || ||-|
Sbjct 5152          CATTGCCCATGGGAT--CG-CCATGTGCCCTAGGGCTGTTCTGTTGTTGCTCTTCGTGCT

Query 5183          TTCTGCCTATGCTGCCCGCGCCACCGCCCGGTCAGCCGTCTGGCCGCCGCCGTGGGCGGC
                    ||+||||||||||||||||||||||| |||| ||||||||||||||||| |||||||| |
Sbjct 5209          TT-TGCCTATGCTGCCCGCGCCACCGGCCGGCCAGCCGTCTGGCCGCCGTCGTGGGCGAC

Query 5243          GCAGCGGCGGTTCCGGCGGTGGTTTCTGGGGTGACCGGGCTGATTCTCAGCCCTTCGCAA
                    ||||||||||| ||||||||||||||||||||||| ||| ||||||||||||||||||  
Sbjct 5268          GCAGCGGCGGTGCCGGCGGTGGTTTCTGGGGTGACAGGGTTGATTCTCAGCCCTTCGCCC

Query 5303          TCCCCTATATTCATCCAACCAACCCCTTCGCCCCCGATGTCACCGCTGCGGCCGGGGCTG
                    |||||||||||||||||||||||||||||||| ||||||||    |     |||||||||
Sbjct 5328          TCCCCTATATTCATCCAACCAACCCCTTCGCCGCCGATGTCTTTTCACAATCCGGGGCTG

Query 5363          GACCTCGTGTTCGCCAACCCGCCCGACCACTCGGCTCCGCTTGGCGTGACCAGGCCCAGC
                    || ||||   ||| || ||  |||| || || |||||||||||||| |||||| ||||||
Sbjct 5388          GAGCTCGCCCTCGACAGCCGCCCCGCCCCCTTGGCTCCGCTTGGCGCGACCAGTCCCAGC

Query 5423          GCCCCGCCGCTGCCTCACGTCGTAGACCTACCACAGCTGGGGCCGCGCCGCTAACCGCGG
                    ||||| |||||||| | |||||| || ||||| |||||||||| |||||| | || ||  
Sbjct 5448          GCCCCTCCGCTGCCCCCCGTCGTCGATCTACCCCAGCTGGGGCTGCGCCGTTGACTGCTA

Query 5483          TC-GCTCCGGCCCATGACACCCCGCCAGTGCCTGATGTTGACTCCCGCGGCGCCATCCTG
                      -  +|| || | ||||||  | || || |||||||||||||| |||||||||||| ||
Sbjct 5508          CATCA-CCAGCTCCTGACACAGCCCCTGTACCTGATGTTGACTCACGCGGCGCCATCTTG

Query 5542          CGCCGGCAGTATAACCTATCAACATCTCCCCTTACCTCTTCCGTGGCCACCGGTACAAAC
                    |||||||||||||| || || || || || ||||| || || || ||  | ||||| || 
Sbjct 5567          CGCCGGCAGTATAATCTGTCCACGTCCCCGCTTACGTCATCTGTCGCTTCGGGTACTAAT

Query 5602          TTGGTTCTTTACGCCGCTCCTCTT-AGCCCGCTTCTACCCCTCCAGGACGGCACCAATAC
                    |||||||| ||||| || || +||-| ||| ||| |||| || ||||| |||||||||||
Sbjct 5627          TTGGTTCTCTACGCTGCCCCA-TTGAACCCCCTTTTACCTCTTCAGGATGGCACCAATAC

Query 5661          TCATATAATGGCTACAGAAGCTTCTAATTATGCCCAGTACCGGGTTGTTCGTGCTACAAT
                     ||||| |||||||| ||||| ||||||||||||||||||||||| ||||| ||||||||
Sbjct 5686          CCATATTATGGCTACTGAAGCATCTAATTATGCCCAGTACCGGGTGGTTCGCGCTACAAT

Query 5721          TCGCTACCGCCCGCTGGTCCCCAACGCTGTTGGTGGCTACGCCATCTCCATCTCGTTCTG
                     || ||||||||| |||| || |||||||| || || || ||||| || || || |||||
Sbjct 5746          CCGTTACCGCCCGTTGGTACCAAACGCTGTCGGCGGTTATGCCATTTCTATTTCTTTCTG

Query 5781          GCCACAGACCACCACCACCCCGACGTCCGTTGACATGAATTCAATAACCTCGACTGATGT
                    ||| || || ||||| ||||| || || ||||| |||||||| || || || ||||||||
Sbjct 5806          GCCTCAAACAACCACTACCCCCACATCTGTTGATATGAATTCTATCACTTCTACTGATGT

Query 5841          TCGTATTTTAGTCCAGCCCGGCATAGCCTCCGAGCATGTT-A-TCCCAAGTGAGCGCCTA
                    | | ||  | ||||||||||| || ||||||||| +|| |-|-||||+|||||||| || 
Sbjct 5866          TAGGATCCTGGTCCAGCCCGGTATTGCCTCCGAGT-TGGTCATTCCC-AGTGAGCGTCTT

Query 5899          CACTATCGTAACCAAGGTTGGCGCTCTGTTGAGACCTCCGGGGTGGCGGAGGAGGAGGCC
                    |||||||| || ||||||||||||||||| |||||| | || ||||| || |||||||| 
Sbjct 5924          CACTATCGCAATCAAGGTTGGCGCTCTGTCGAGACCACGGGCGTGGCTGAAGAGGAGGCT

Query 5959          ACCTCTGGTCTTGTTATGCTTTGCATACATGGCTCA-CTCGTAAACTCTTATACTAATAC
                    || || || || || ||||| ||||| |||||||| -||+|| || ||||||||||||||
Sbjct 5984          ACTTCCGGCCTAGTAATGCTCTGCATTCATGGCTCCCCT-GTCAATTCTTATACTAATAC

Query 6018          ACCTTATACCGGTGCCCTCGGGCTG-TTG----GACTTTGCCCTC--GAACTTGAGTTCC
                    ||| || || || || || ||||| -|||----  | |||   +|--||| ||+||    
Sbjct 6043          ACCCTACACAGGAGCACTGGGGCTTCTTGATTTTGCATTGGAG-CTTGAATTT-AGGAAT

Query 6070          CGCAACCTCACCCCCGGTAATACCAACACGCGGGTCTCCCGTTACTCCAGCACTGCCCGT
                       +|+++||++|| || ||||| ||||| || || ||||| ||  ||||||| ||||| 
Sbjct 6101          TTG-A---CA--CCTGGGAATACTAACACCCGTGTATCCCGATATACCAGCACAGCCCGC

Query 6130          CACCGCCTTCGTCGCGGTGCAGATGGGACTGCCGAGCTCACCACCACGGCTGCTACCCGC
                    || || || || |||||||| || |||||||||||||| || || ||||| || || || 
Sbjct 6155          CATCGGCTGCGCCGCGGTGCCGACGGGACTGCCGAGCTTACTACTACGGCGGCCACTCGA

Query 6190          TTCATGAAGGACCT-CTA-TTTTACTAGTACTAATGGTGTCGGTGAGATCGGCCGCGGGA
                    || ||||| || ||-|+|-|| +||| |||| ||||| || || ||| | ||||| || |
Sbjct 6215          TTTATGAAAGATCTGC-ACTTC-ACTGGTACGAATGGAGTTGGAGAGGTGGGCCGTGGTA

Query 6248          TAGCGCTTACCCTGTTTAACCTTGCTGACACCCTGCTTGGCGGTCTACCGACAGAATTGA
                    | || || ||| ||||||| |||||||| || || || || || || |||||||||||||
Sbjct 6273          TTGCTCTGACCTTGTTTAATCTTGCTGATACGCTTCTCGGTGGCCTGCCGACAGAATTGA

Query 6308          TTTCGTCGGCTGGTGGCCAGCTGTTCTACTCTCGCCCCGTCGTCTCAGCCAATGGCGAGC
                    ||||||||||||| || ||||| |||||||| ||||| |||||||| |||||||||||||
Sbjct 6333          TTTCGTCGGCTGGGGGTCAGCTCTTCTACTCCCGCCCTGTCGTCTCGGCCAATGGCGAGC

Query 6368          CGACTGTTAAGCTGTATACATCTGTAGAGAATGCTCAGCAGGATAAGGGTATTGCAATCC
                    ||||||| ||| ||||||||||||| |||||||| ||||||||||| || ||  | ||||
Sbjct 6393          CGACTGTAAAGTTGTATACATCTGTTGAGAATGCACAGCAGGATAAAGGCATCACCATCC

Query 6428          CGCATGACATCGACCTCGGGGAATCTCGTGTAGTTATTCAGGATTATGATAACCAACATG
                    |||| || || || || || || || ||||| ||||||||||||||||||||||||||||
Sbjct 6453          CGCACGATATAGATCTTGGTGACTCCCGTGTGGTTATTCAGGATTATGATAACCAACATG

Query 6488          AGCAGGACCGACCGACACCTTCCCCAGCCCCATCGCGCCCCTTTTCTGTCCTCCGAGCTA
                    ||||||||||||| || || || |||||||| || || ||||| || || || || || |
Sbjct 6513          AGCAGGACCGACCTACTCCATCACCAGCCCCTTCTCGGCCCTTCTCAGTTCTTCGTGCCA

Query 6548          ATGATGTGCTT-TGGCTTTCTCTCACCGCTGCCGAGTATGACCAGTCCACTTACGGCTCT
                    |||||||+ ||-||||| ||||| |||||||| ||||||||||||+++|||+|||  |  
Sbjct 6573          ATGATGT-TTTGTGGCTCTCTCTTACCGCTGCTGAGTATGACCAG---ACT-ACGTATGG

Query 6605          CT-T-CGACCGGCCCAGTCTATGTCTCTGACTCTGTGACCTTGGTTAATGTAGCGACCGG
                     |-|-| |||  |||  | |||||||| ||| | || || || ||||| || || || ||
Sbjct 6628          GTCTTCCACCAACCCTATGTATGTCTCGGACACAGTCACGTTTGTTAACGTGGCCACTGG

Query 6663          CGCGCAGGCCGTTGCCCGGTCGCTCGACTGGACCAAGGTCACACTTGATGGTCGCCCCCT
                     || ||||| |||||||| || ||||| ||| | ||||| || || || || ||||||||
Sbjct 6688          AGCTCAGGCTGTTGCCCGCTCCCTCGATTGGTCTAAGGTTACTCTCGACGGCCGCCCCCT

Query 6723          TTCCACCACCCAGCAGTATTCAAAGACCTTCTTTGTCCTGCCGCTCCGCGGTAAGCTCTC
                      | |||| |||||||||||| ||||| || | |||||| |||||||| |||||||| ||
Sbjct 6748          CACTACCATCCAGCAGTATTCTAAGACATTTTATGTCCTCCCGCTCCGTGGTAAGCTGTC

Query 6783          CTTTTGGGAGGCAGGTACTACTAAAGCCGGGTACCCTTATAATTATAACACCACTGCTAG
                    ||| |||||||| || || || || ||||| || || |||||||| || || ||||||||
Sbjct 6808          CTTCTGGGAGGCTGGCACGACCAAGGCCGGCTATCCGTATAATTACAATACAACTGCTAG

Query 6843          TGACCAACTGCTCGTTGAGAATGCCGCTGGGCATCGGGTTGCTATTTCCACTTACACCAC
                    ||| ||| |  |  |||||||||| ||||| ||||| |||||||| |||||||| |||||
Sbjct 6868          TGATCAAATTTTAATTGAGAATGCAGCTGGTCATCGCGTTGCTATCTCCACTTATACCAC

Query 6903          TAGCCTGGGTGCTGGCCCCGTCTCTATTTCCGCGGTTGCTGTTTTAGCCCCCCACTCTGC
                    |||||| ||||| ||||||  |||||| || ||||| | ||| |||||||| ||||| ||
Sbjct 6928          TAGCCTAGGTGCCGGCCCCACCTCTATCTCTGCGGTCGGTGTCTTAGCCCCACACTCGGC

Query 6963          GCTAGCATTGCTTGAGGATACCATGGACTACCCTGCCCGCGCCCATACTTTCGATGACTT
                     || ||  | |||||||| ||  | |||||||| ||||| ||||||||||| ||||| ||
Sbjct 6988          CCTTGCCGTTCTTGAGGACACTGTTGACTACCCCGCCCGTGCCCATACTTTTGATGATTT

Query 7023          CTGCCCGGAGTGCCGCCCCCTTGGCCTCCAGGGCTGTGCTTTTCAGTCTACTGTCGCTGA
                    ||||||||| |||||  |||| || || ||||| || ||||| ||||||||||| |||||
Sbjct 7048          CTGCCCGGAATGCCGTGCCCTCGGTCTACAGGGTTGCGCTTTCCAGTCTACTGTTGCTGA

Query 7083          GCTTCAGCGCCTTAAGATGAAGGTGGGTAAAACTCGGGAGT-TATAGTTTATTTGCTTGT
                    ||||||||| ||||| |||||||| || ||||| |||||||-|+|| || |||| | |||
Sbjct 7108          GCTTCAGCGTCTTAAAATGAAGGTAGGCAAAACCCGGGAGTCT-TAATTAATTTTCCTGT

Query 7142          GCCCCC--C-T-TCTTTCTGTTGCTT-ATTTCTCATTTCTGCGTTCCGCGCTCCCTGAAA
                    ||||||--|-|-  | ||| | | ||-||||||| |||||||  ||||||||||||| ||
Sbjct 7167          GCCCCCTTCGTGGTTCTCTTTCGATTTATTTCTCTTTTCTGCTCTCCGCGCTCCCTGGAA

Query 7197          AAA
                    |||
Sbjct 7227          AAA
