# Supplementary material for: Pairwise Heuristic Sequence Alignment Algorithm Based on Deep Reinforcement Learning
Source: IEEE Open J Eng Med Biol. 2021 Jan 29;2:36–43. doi: 10.1109/OJEMB.2021.3055424 (PMC8901008; doi:10.1109/OJEMB.2021.3055424)
Supplement: Three supplementary materials are attached to the submitted manuscript. First, we offer the detailed process of the DQNalign in Supplementary material S1. Then, the additional figures and tables are listed in the Supplementary material S2. Finally, the alignment results of the DQNalign are attached  [file ojemb-3055424-mm.zip › OJEMB-3055424-MM/10022021082020_DQNalignOJEMB20210126SupplementaryS3/Supplementary S3/HEV_DDDQN/result20200712173946_10_31.txt]

DQNalign Project v1.0
Pairwise alignment algorithm with deep reinforcement learning based heuristic alignment agent
Sequence 1 : HEV_10, length : 7200
Sequence 2 : HEV_31, length : 7239

Alignment results:
Exact matches: 3973
Gaps: 2395

Query 0             AGGCAGACCACATATGTGGTCGATGCCATGGAGGCCCATCAGTTTATTAAGGCTCCTGGC
                    ||||||||||| ||||||||||||||||||||||||||||||||||||||||||||||||
Sbjct 1             AGGCAGACCACGTATGTGGTCGATGCCATGGAGGCCCATCAGTTTATTAAGGCTCCTGGC

Query 60            ATCACTACTGCTATTGAGCAGGCTGCTCTAGCAGCGGCCAACTCTGCCCTTGCGAATGCT
                    |||||||| || || ||||| |||||||| || ||||||||||||||||| |||||||||
Sbjct 61            ATCACTACCGCCATCGAGCAAGCTGCTCTGGCTGCGGCCAACTCTGCCCTGGCGAATGCT

Query 120           GTGGTAGTTAGGCCTTTTCTCTCTCAC-C-AGCAGATTGAGATCCTTATTAACCTAATGC
                    ||||||||| ||||+ ||||+| ||||- -  |||| ||| |||||||| ||  | ||||
Sbjct 121           GTGGTAGTTCGGCC-GTTCT-TATCACGTGTTCAGACTGAAATCCTTATCAATTTGATGC

Query 178           AACCTCGCCAGCTTGTTTTCCGCCCCGAGGTTTTCTGGAACCATCCCATCCAGCGTGTTA
                    |||| || ||||| || |||||||| |||||||| |||||||| || |||||||||||||
Sbjct 179           AACCCCGGCAGCTGGTATTCCGCCCTGAGGTTTTGTGGAACCACCCAATCCAGCGTGTTA

Query 238           TCCATAATGAGCTGGAGCTTTACTGTCGCGCCCGTTCCGGCCGCTGCCTTGAAATTGG-T
                    ||||||||||||| || |  ||||| || |||||| |||| || |||+||| |  |||- 
Sbjct 239           TCCATAATGAGCTAGAACAATACTGCCGGGCCCGTGCCGGGCGTTGC-TTGGAGGTGGGA

Query 297           GCCCACCCCCGCTCAATAAATGATAACCCTAATGTGGTCCACCGCTGCTTCCTCCGCCCT
                    ||||||||  | || || ||||| |||||||||||  | ||||| |||||||||||||||
Sbjct 298           GCCCACCCGAGGTCTATTAATGACAACCCTAATGTCCTGCACCGGTGCTTCCTCCGCCCT

Query 357           GCCGGGCGTGATGTTCAGCGTTGGTATACTGCCCCTACCCGCGGGCCGGCTGCTAATTGC
                    |  ||  | || |||||||| |||||| ||||||| |||||||| ||||| ||||| |||
Sbjct 358           GTTGGAAGGGACGTTCAGCGCTGGTATTCTGCCCCCACCCGCGGTCCGGCGGCTAACTGC

Query 417           CGGCGTTCCGCACTGCGCGGG-CTCCC-CGCTGCTGACCGCACTTACTGCTTCGACGGGT
                    || ||||||||||||||+ ||- | ||-| |+| ||| || || || || ||||||||||
Sbjct 418           CGCCGTTCCGCACTGCG-TGGTTTGCCTCCC-GTTGATCGGACCTATTGTTTCGACGGGT

Query 475           TTTCTGGCTGTAACTTTCCCGCC-GAGACTGGCG-TCGCCCTCTATTCTCTCCATGATAT
                    ||||| |||| + ||||  |  |-||||| ||+ -| || || ||||| || || ||++ 
Sbjct 476           TTTCTCGCTGC-GCTTTTGCAGCTGAGACCGG-AATAGCTCTGTATTCACTGCACGA--C

Query 533           GTC-ACC-ATCTGATGTCGCCGAGGCTATGTTCCGCCATGGTATGACGCGGCTT-TACGC
                     ||-  |-  ||||||| || |||||||||  ||||||||| ||||||||+|||-|| ||
Sbjct 532           CTCTGGCCGGCTGATGTTGCGGAGGCTATGGCCCGCCATGGGATGACGCG-CTTGTATGC

Query 590           TGCCCTCCACCTCCCGCCTGAGGTCCTGTTGCCCCCTGGCACATACCGCACCG-CGTCGT
                     || |||||| | || |||||||||||||| || |||||||| ||||  ||+|-| || |
Sbjct 591           CGCACTCCACTTGCCCCCTGAGGTCCTGTTACCACCTGGCACCTACCATAC-GACCTCAT

Query 649           AC-TTGCTGATCCATGACGGCAGGCGCGT-T-GTGGTGACGTATGAGGGTGACACTAGTG
                    ||-|| +|||| ||||| ||++ |  |||- -|| || || |||||||| ||||||||||
Sbjct 650           ACCTTT-TGATTCATGATGG--TGATCGTGCAGTCGTAACATATGAGGGCGACACTAGTG

Query 706           CTGGTTATAACCACGATGTTTC-CAACCTGCGCTCCTGGATTAGAACCACTAAGGTTACC
                    | || |||||||| ||||| ||-  ||+| ||| | |||||  | || |||||| |    
Sbjct 707           CAGGGTATAACCATGATGTGTCTATAC-TCCGCGCATGGATCCGCACAACTAAGATAGTT

Query 765           GGAGACCATCCTCTCGTCATTGAGCGGGTTAGGGCCATTGGCTGCCACTTTGTCCT-CTT
                    || |||||||| || || || ||||||||  | ||||||||||||||||||||  |-|||
Sbjct 766           GGTGACCATCCGCTGGTGATAGAGCGGGTCCGCGCCATTGGCTGCCACTTTGTTTTGCTT

Query 824           ACTCACGGCAGCCCCGGAGCCATCACCTACGCCCTATGTTCCTTACCCCCGGTCTACCGA
                    +|| || |||||||| || ||||| |||| ||||||||| ||||||||||| || || ||
Sbjct 826           -CTTACTGCAGCCCCTGAACCATCTCCTATGCCCTATGTCCCTTACCCCCGCTCGACGGA

Query 884           GGTCTATGTCCGATCG-TCTTCGGCCC-GGGTGG-TACCCCCTCCCTATTTCCAACCTCA
                    ||| || ||||| |||-| ||||||||-|||+||-|+| || |||||+ |||| |++|||
Sbjct 885           GGTGTACGTCCGCTCGATATTCGGCCCTGGG-GGCT-CGCCATCCCT-CTTCCCA--TCA

Query 941           --T-GCTCCACTAAGTCGACCCTTCCATGCTGTCCC--TGCCCATATCTGGGACCGTCTC
                    --|-||||||| ||||| ||| |||+|||| |||||--|||++| ||||||||||| || 
Sbjct 940           GCTTGCTCCACAAAGTCAACCTTTC-ATGCCGTCCCGGTGC--ACATCTGGGACCGGCTT

Query 996           ATGTTGTT-CGGGGCCACCCTAGATGACCAAGCCTTTTGCTGCTCCCGCCTAATGACTTA
                    |||+  ||- || |||||  | ||||| || |||||||| ||||| || || ||||| ||
Sbjct 997           ATG-CTTTTTGGCGCCACTTTGGATGATCAGGCCTTTTGTTGCTCGCGGCTTATGACCTA

Query 1055          CCTCCGTGGCATTAGCTACAAGGTTACTGT-GGGCACCCTTGTTGCCAATGAAGGCTGGA
                     ||||| || ||||| || ||||| |||||-|| + | |||||||| ||||| || ||||
Sbjct 1056          TCTCCGCGGGATTAGTTATAAGGTCACTGTTGGT-GCACTTGTTGCTAATGAGGGTTGGA

Query 1114          ACGCCTCTGAGG-TCGCTCTTACAGCTGTCATCACTGCCGCCTACCTTACCATCTGCCAC
                    ||||||| ||||-|+|| ||||||||||| || ||||| || ||  | ||||| || || 
Sbjct 1115          ACGCCTCGGAGGAT-GCGCTTACAGCTGTTATTACTGCGGCGTATTTGACCATTTGTCAT

Query 1173          CAGCGGTACCTCCGCACTCAGGCTATATCTAAGGGGATGCGCCGTCTGGAGCGGGAGCAT
                    ||||| || || || || ||||| ||||| ||||| ||||| || || |||   || |||
Sbjct 1174          CAGCGATATCTTCGGACCCAGGCAATATCCAAGGGCATGCGTCGGCTAGAGGTAGAACAT

Query 1233          GCTCAGAAGTTTATAACACGCCTCTACAGTTGGCTCTTTGAGAAGTCCGGCCGTGATTAT
                    || |||||||| || ||| | || || || ||||| |||||||| |||||||||||||||
Sbjct 1234          GCCCAGAAGTTNATTACAAGGCTGTATAGCTGGCTGTTTGAGAAATCCGGCCGTGATTAT

Query 1293          ATCCCCGGCCGTCAGTTGGAGTTCTACGCTCAGTGTAGGCGCTGGCTCTCGGCCGGCTTT
                    ||||||||||||||| |  | || || || |||||| | |||||||| |||||||| |||
Sbjct 1294          ATCCCCGGCCGTCAGCTCCAATTTTATGCACAGTGTCGNCGCTGGCTTTCGGCCGGTTTT

Query 1353          CATCTTGACCCACGGGTGTTGGTTTTTGATGAGTCGGCCCCCTGCCACTGTAGGACTGCG
                    || || |||||  ||||| | || ||||||||||||| |||||||| ||| ||||++|| 
Sbjct 1354          CACCTGGACCCTAGGGTGCTCGTCTTTGATGAGTCGGTCCCCTGCCGCTGCAGGA--GCT

Query 1413          AT--T-CGTAAGGCGGTCTCAAAGTTTTGCTGTTTTATGAAGTGGCTGGGCCAGGAGTGC
                    +|--|-   ||||| | |   ||| | |||||||||||||||||| ||||||||||||||
Sbjct 1412          -TCCTAAAGAAGGCTGCCGGTAAGATCTGCTGTTTTATGAAGTGGTTGGGCCAGGAGTGC

Query 1470          ACCTGTTTCCTACAACCTGCAGAAGGCGCCG-TCGGCGACCAGGGCCATGACAACGAGGC
                    |||||||||||| |||| || |||||+ | |-| || |||   ||||| || ||||||||
Sbjct 1471          ACCTGTTTCCTAGAACCGGCTGAAGG-TCTGGTTGGTGACTGTGGCCACGATAACGAGGC

Query 1529          CTATGAGGGGTCTGATGTCGACCCCGCTGAATCC-GCTATTAGT-GACAT-ATCTGGGTC
                    ||  ||||||||||| || || ||||||||+ ||-||++++++ -  | |-|+|     |
Sbjct 1530          CTTCGAGGGGTCTGAGGTGGATCCCGCTGA-GCCAGC------CCACCTTGA-CGTTTCC

Query 1586          CTACGTC-GTCCCTGGCAC-TGC-CC-TC-CAA-CCGCTTTACCAAGCCCTTGACCTCCC
                         +|- | |    |||- ||-||- |-  |- | ||||||  ||| ||| || ||||
Sbjct 1582          GGGAC-CTATGCAGTCCACGGGCGCCAACTTGAGGCCCTTTACAGAGCACTTAACATCCC

Query 1640          CGCTGAGATTGTGGC---TCGTGCAGGC-CGGCTGACCGCCACAGTAAAG-GTCTCCCAG
                    +|| +|||  +| ||---||| |||+ |-|| ||||| ||||| ||+ +|-|+||  | |
Sbjct 1641          -GCA-AGACA-TCGCAGCTCGCGCA-TCTCGTCTGACGGCCACTGT-G-GAG-CTTGCTG

Query 1695          GTCGACGGG-GCGGATCGATTG--TG-AG-ACCCTTCTCGGTAATAAAACCTTCCGCACG
                       | |+   || | +|++|||--||- |-||  | || || || || || ||||| |||
Sbjct 1694          CCAGCC-CAGGCCGC-C--TTGAGTGCCGCACAGTGCTTGGGAACAAGACGTTCCGTACG

Query 1749          TCGTTTGTTGACGGGGCGGTTT-TAGAGACTAATGGCCCAGAGC-G-CCA-CAATCT--C
                     |  | ||||| || ||+   |-| ||  | || ||||| ||||-|-   -|++|+|--|
Sbjct 1750          ACTGTAGTTGATGGCGC-CCATCTTGAAGCCAACGGCCCGGAGCAGTATGTC--T-TAAC

Query 1803          TCTTT--TGATGCCAGTCAGAGCACTATGG--CCGCCGGCCCTTT-CAGT--CTCACCTA
                    + |||--|||| |  |||||+++ | ||||-- |+  |||||  |-   |--|| ||+ |
Sbjct 1806          -ATTTGATGATTCTNGTCAG---TCCATGGGTGC-TGGGCCCCATAGTCTTACTTAC-GA

Query 1856          TGC-CGCCTCTGCTGCTGGG-CTGGAGGTGCGCTAT-GTCGCTGCCGGGCTTGGACCACC
                    +||-| || | || | |   -| ||+  +  | |||- || +++   ||||||||| +  
Sbjct 1860          -GCTCACCCCCGCCGGTCCTACAGG-TT-AGGATATCTTCA---AACGGCTTGGACT-GT

Query 1912          -GGGCGGTTTTTGCCCCCGGCGTTTCACCCC--GGT-CAGCCCCTGGCG--AGGTCACCG
                    -  || || ||| |||| ||||++   ||||--|+|-| |+  | ||+|--||||+  ||
Sbjct 1912          ACTGCAGTCTTTCCCCCTGGCG--GAGCCCCTAG-TGCTG-AGCCGG-GGGAGGT-GGCG

Query 1966          CCTTTTGT-TCTGCCCTATACAGGTTTAATCGCG-AGGCCCAGCGCCTTTCGCTCACCGG
                     |||||  -  ||| ||||| ||||  ||+|  |-   ||||||||| |||||| || ||
Sbjct 1966          GCTTTTTGCAGTGCTCTATATAGGTACAA-CAGGTTCACCCAGCGCCATTCGCTAACTGG

Query 2024          T-A-ATTTTTGGTTCCATCCTGAGGGGCTCCT-TGGCC-CCTTTGCC-CCGTTTTCCCCC
                    |- - | |++|||| || || |||||||| ||- |++   + || ||-|| |||||||| 
Sbjct 2025          TGGGCTGT--GGTTGCACCCCGAGGGGCTGCTAGG--TTT-GTTCCCTCCATTTTCCCCT

Query 2079          GGGCATGTTTGGGAGTCGGCTAATCCATTCTGTGGAGAGAG-CACACTTTACA--CCCGC
                    || ||  | |||||||| || ||||| |||||||| ||| |- +|++ ||| |--| || 
Sbjct 2080          GGACACCTCTGGGAGTCTGCGAATCCCTTCTGTGGTGAGGGAA-C--GTTATATACTCGA

Query 2136          ACTTGGTC---GGAGGTTGAT-----G---CT------G---------------TTT-CT
                    || |||||---  +      |-----|---||------ ---------------|| -| 
Sbjct 2137          ACCTGGTCTACAT-CTGGCTTTTCTAGTGACTTTTCCCCCCCGGAAGCGGCCGCTTAACG

Query 2163          -AGT-CC-A-GCC--CAGCCCG----ACTTAGGTTTT-AT----AT-CT-GAGCCTTCTA
                    - | -||- - ||--  |||| ----|| +|| + + -||---- |-||-  |||++   
Sbjct 2195          GTGAACCGCCCCCGGGTGCCCCCTCCACC-AGC-G-GCATCTGGGTGCTCCCGCC--GCC

Query 2206          TACCT-AGTAGG---G--C-CGCCAC-ACTTAC-CCCGGCGGCCCCTCTACCCCCCCCT-
                    |+ ||-||++||---|-- -   |||-||  ||- |  +|||+  |+ ||++  ||  |-
Sbjct 2250          T-TCTGAG--GGATCGGAGGTTGCACTACCCACAACTC-CGG-TGC-GTA--AGCCTGTC

Query 2256          G--C-ACCGG-ATCCTTCCCCTACTCCCTCTGC-TCCGGCGCGT--G--GTGAGCCGGCT
                    |--|- ||||- ||| ||||+|+|+||   +||- |||+| |||--|--|   |||  | 
Sbjct 2302          GATCTGCCGGTCTCCATCCC-T-C-CCGAG-GCCCCCG-CCCGTAAGCCGCCCGCCCCCC

Query 2307          C-CTGGCGC-TACCGCC-CGGGCCCCGGCC-ATAACCCACC---A-GGCG-GC-CCGGCA
                    |-| ||| |-|||++ |-| ||| ++   |-|+ ||  |||---|-|| |-  -   | |
Sbjct 2357          CGCCGGCTCGTAC--TCGCCGGCT--TCTCTA-CACTTACCCGGACGGGGCTAAGGTGTA

Query 2357          TCGCCG-CCT-GCTCTTTACCTACCCGGATGGCTCTAAGGTATTCGCCGGCTCG-C-TGT
                    |+|| |- +|- || |||+++ |  | ||+++|| |++|++||| || ||+|| -|- ||
Sbjct 2412          T-GCAGGG-TCCCTTTTT---GAGTCTGA---CTGT--G--ATTGGCTGG-TCAACGCGT

Query 2413          ---TTGAGTCGAC-AT-GTACCTGGCTCGTTAAC-GCGTCTAATGTTGACCACCGCCCTG
                    --- |++  || |-||-|| ||+|||++|    |- |+| | ||| |++ +++++++   
Sbjct 2459          CCAAT--CCCGGCCATCGTCCC-GGC--GGCGGCCTC-TGTCATGCT--T-------TCT

Query 2467          GCGGTGGGCTCTGTCCATGCATTTTACCAAAGGTACCC--C-GCATCCTTTGATGCTGC-
                     |    ||+|+|++|| +|++   |   +  ++|||||--|-|+||++||  +|  |||-
Sbjct 2504          ACCAGCGG-T-T--CCC-G--GAATCGT-TC--TACCCGGCCG-AT--TTCA-TCATGCG

Query 2522          CT-CTT--T---TGTGATGCGCGACGGCGCGGCCGCCTATACATTA-AC-CCCC-CGGCC
                    | -   --|---|| |+| | |   | | |+ ||||| +++ ||||-||-  | - ||||
Sbjct 2550          CGATGGCCTCGCTGCG-TACACCCTGACCC-CCCGCCC---GATTATACATGCTGTGGCC

Query 2573          -AATAATTCAC-GCCGT---C-G-CTCCTGATTATAGGTTGGAACATAA-C---CCAAAG
                    - +| |||+||-|   |---|-|- ||||+|++| |||||||| ++   -|---||  +|
Sbjct 2605          CC-TGATT-ACCGGGTTGAACAGAATCCT-A--AGAGGTTGGAG--GCTGCATACCGT-G

Query 2622          ATGCTTG-AG--G-C-TGCCT-ACCGGGAGACTTGCTCCC---GCCTCGGT------A-C
                    |  ||||-  --|-|-||++ -|| | + |+|||++ |||---|+ | |||------|-|
Sbjct 2657          AGACTTGCTCCCGGCGTG--GCACTGC-TG-CTT--ACCCATTG-TTAGGTTCGGGGATC

Query 2666          CGCTGCATACCCACTCC-T-CGGGACCG-GCATATACCAGGTGCCG--ATCGGT-CCCAG
                    +++|++||+|+ | |||-|- |||   |-|| |  | ++| |++ |--| ||+|- ||| 
Sbjct 2710          ---T--AT-C-AAGTCCCTGTGGGTTTGAGCTTTGAT--GCT--TGGGAGCG-TAACCAC

Query 2720          TTTTGACGCC---TG-G-------GAGCGGAA-TCACCGCCCCGGGGATGTGAGTTG-TA
                    +    +|   ---||-|------- | | |||- | | |||++|   + ||  |  |- |
Sbjct 2758          -CGCC-CCGGGGATGAGCTTTACCTAACCGAACCCGCTGCC--GCCT-GGTTCGAAGCCA

Query 2765          CCTT--CCTGAGCTTGCTGCCAGATGGTTC--GAGGCCAAT-AGGCCGA-C-CTGCCCAA
                     +| --|| |++|  ++ |||+|    |+|--||  ++| |-||| |+|-|-| +| ||+
Sbjct 2813          A-TAAACCGG--CCC--AGCC-GGCCCT-CACGATA--ACTGAGGAC-ATCGCC-CGCA-

Query 2818          C-TCTCACTATAACTG-AGGATGTTG-CACGGACAGCAAATCTGGCTATCGAACTTG-AC
                    |- || |     +|+|-  ||  | |-| | | || | |+  ||| |+  |  ||+|- |
Sbjct 2861          CGGCTAATCTCG-C-GCTTGAGATCGACTCCGCCACCGA-GGTGGGT-CGGGCCT-GTGC

Query 2874          ----T-CAGCCACAGACGTCGG--C--C-G--GGCCTGTGC-CGGCTGTCGAGTCACCCC
                    ----|-||     || | | ||-- --|- --  || || |-| || |++| ||++ |||
Sbjct 2916          CGGCTGCACTGTTAGCCCTGGGATTGTCCATTATCCAGTTCACTGCCG--GGGT--TCCC

Query 2921          CG--GCG--TTGTGCAG-T--A-CCAGTTTACCG-C---AGGTGT-GCCTGGATCCGGCA
                     |-- ||--  || |||-|--|-||||  +   |- --- | |||-|++|||+||+|+  
Sbjct 2971          GGTTCCGGGAAGTCCAGGTCTATCCAGCA-GGGGGATGTTGATGTTG--TGG-TC-G-TG

Query 2968          AG-T-CCCG----CTCTATTACCCAAGC-CGACGTGGACGT--T-GT-C-GGTGGT-CCC
                    + -|-||||----|||+  ||++  |||- ||+|  | |||--|- |-|-|  ++|-|++
Sbjct 3025          -CCTACCCGTGAACTC-CGTA--ACAGCTGGA-GGCGCCGTGGTTTTGCAGCC--TTC--

Query 3014          GACCCGTGAGTTGCGTA----A-TGCCTG-GCGCCGC-CG-CGGCT--TCGCT----GCT
                    +||++|++++  || ||----|-  | ||- + ||| - |-|||| --| |+|----| |
Sbjct 3076          -AC--G----CCGCATACGGCAGCCCGTGTC-ACCGGGGGTCGGCGAGTTG-TAATCGAT

Query 3060          --TTCACCC-CGC-AC-ACTGC-C-GCC-A---GAGTCACCCAGGGGC-GCCGGGTTGTC
                    --  | |||-|||-||-|| ||-|- ||-|---    +|  ++++ ||-||+| |++  +
Sbjct 3127          GAAGCGCCCTCGCTACCACCGCACCTCCTATTACTCC-ATA----TGCAGC-GAG--CC-

Query 3108          ATTGATGAGGCCCCGTCCCTTCCCCCT-CA-CTTGCTGCTGCTCCACATGCAGCGGGCCG
                    +|+ ||++++|+++|++++++++++ |-||-|||+||  +||  |+|+ |+|++++++ +
Sbjct 3178          -T-CAT----C---G----------GTTCATCTT-CTTG-GCGAC-C-CG-A------A-

Query 3166          CCACCGTCCACCT-TCTTGGT-GACCC-GAATCA-GATCCCAGCCAT-CGACTTTGAGCA
                    ++ |+++  | | -|+  | |-|||  -|||+||-| | ++  | | -|  |   +| |+
Sbjct 3207          --TC---AGATCCCT-GCGATTGACTTTGAA-CACGCTG--GCCTAGTCCCCGCA-ATC-

Query 3221          CG-CC-GGGCTCGTTCCCGCCATCAGGCC------C--G--A------TTTGGCCCCCAC
                    ||-||-| |||++| |||+|||+|+    ------|--|--|------ ||| |||++ |
Sbjct 3256          CGTCCCGAGCT--TGCCC-CCA-C-TAGTTGGTGGCATGTCACACACCGTTGCCCC--GC

Query 3263          CTCCTG-GTGGCATGTGACCCATCGCT--GC-C-CTGCGG---ATGTATGTGAGC-TGAT
                    |  +||-|||+++|| | ++++||+ |--||- -      ---|    |   | |-  | 
Sbjct 3309          CGA-TGTGTG---TGAGC----TC-ATACGCGGGGCTTACCCTAAAATTCAAACCACTAG

Query 3314          CCGTG-GCGCAT---A-CC---CTATGA-TTCAGACCACTAG---TCGGGTCCTCCG-GT
                    |||||-||+++|--- -||--- | ||   |++|| |+||+|---| |||+|     -||
Sbjct 3360          CCGTGTGC---TGCGGTCCTTATTTTGGAAT--GAGC-CT-GCAATAGGG-CAA-AAAGT

Query 3361          ----CGTTGTTC--TGGGGTGAGC----CTGCTGTTGGGCAGAAA--CTA-GT-GT-TCA
                    ----| || | |-- ||++ |   ----| ||+  + + |     --|+|- |- |-|| 
Sbjct 3410          TGGTCTTTTTACGCAGG--CGGCTAAGGCCGC-CA-A-CCCTG-GTGC-AATTACTGTCC

Query 3406          CCCAGGCAGCTAAGGCCGCCA-A---CCCC-G--G-T--TCAGTG--ACGGTCCATG---
                     | ||||  ++|+||  ||||-|--- |  -|-- - --|||  |--|| | | |||---
Sbjct 3461          ACGAGGCCC--A-GGGTGCCACATTTACAGAGACCACAATCATAGCTACAGCCGATGCCC

Query 3451          -AGGCAC--AGGG-CGCTACCT-A-C--AC---AGAGACTACCATT-AT-TGCCACGGCA
                    - |||+|--|   -  |  || -|-|--||---| ||++|  ||||-| - |||||+ ||
Sbjct 3518          GGGGC-CTCATCCAGTCCTCCCGAGCCCACGCTATAG--TTGCATTGACCCGCCAC-ACA

Query 3498          GATGCTCGAGGCCTCATTCAGTC--GTCCCGA-GCTCATGCCATTGTTGCCT----T-GA
                    ||+|+++ |    |+ ||+|+||--|++++||-|| | ||   |+| ||| |----|-|+
Sbjct 3574          GA-G---AAATTGT-GTT-A-TCCTG----GACGCCCCTGGTCT-GCTGCGTGAGGTCG-

Query 3550          CG-CGCCACACTGAGAAGTGCGTCA-T-----CATTGACGCACCAGGCCTGCTTCGCGAG
                      -   || ||++| +  |+ || |-|-----|+||+ |+++++ |||| ||++ |||||
Sbjct 3620          GNATTTCAGAC--AT-CAT-TGTAAATAATTTC-TT-TC-----TGGCCGGC--GGCGAG

Query 3603          GTGGGC-ATCTCCGATGCAATCGTTAATAACTTTTTCCTT-GC-TGGTGGCGAAA-TTGG
                    ||||||-||| ||| ++|  ||    |||+|  +  |  |- |- ||+  || ||-||||
Sbjct 3667          GTGGGCCATCACCGC--CCCTCTACCATA-CCC-CGCGGTAACCCGG-ACCGGAACTTGG

Query 3659          CCACC-AGC-GCCCATCTGT-TATC----C---CTCGCGGCAATCCTGACGCCA-ATG-T
                     ||||- ||-| |  ||  |- |||----|--- | |||+|  | |+++|  ||- ||- 
Sbjct 3722          ACACCTTGCAGGCTTTCCCTCCATCTTGTCAAATTAGCG-CCTTAC---CATCAGTTGGC

Query 3707          TGACA-CCTTGGCTGCC---TTCCCGCCGTCTTGC---CAG-----ATT-AGC-GCCTT-
                    |||+|-  ||||++|||---  || |||++|+++|---|+|----- ||- ||- ||||-
Sbjct 3777          TGA-AGAGTTGG--GCCACCGGCCAGCC--C---CAGTC-GCCGCTGTTTTGCCCCCTTG

Query 3752          CCATCAGTTG-GCT-GA----GGAGCTTGGCCACAGACCTGCCCCTGTCGC-GGCTGTTC
                    ||++|++|+|-|||-||----||++| ||+| ++  || |||| | |  ||- ||||| +
Sbjct 3828          CC--C--T-GAGCTCGAACAAGG--CCTG-CT--TTACATGCCGCAGGAGCTCGCTGTA-

Query 3805          TACCGCCCTGCCCT-GAGCTTGA--ACAGGGCCTTC-T-C-TACCTGCC--CCAAGAACT
                    | |  |  || |||-| | ||||-- || ||   | -|-|-|  |++| --       | 
Sbjct 3877          TCCGACAGTGTCCTAGTGTTTGAGCTCACGGATATAGTTCATTGC--CGGATGGCTGCCC

Query 3857          CAC-C-ACCTGTGATAGT--GTC-GTA-A-CATTTGAATTAAC--A-GATA-TT-GTGCA
                    || -|-| | |  |    -- ||-  |-|- +  ||++   | --|-|   - |-|  ||
Sbjct 3935          CAAGCCAACGGAAAGCCGTCCTCTCGACATT-GGTG--GGCAGGTATGGGCCGTCGGACA

Query 3905          CTGTCGTATGGCCGC-CCCGAGCCAGC-GCAAGGCCGTG---C-T-GTCCACGCTTGTGG
                      || ||||| + ||- || |+| ++|-|+| | |||||---|-|-| | | | || |  
Sbjct 3991          AAGTTGTATGA-GGCGGCCCA-CT--CTG-ACGTCCGTGAGTCCTTGGCAAAGTTTATTC

Query 3958          GCCA-T-TACGGCCGCCGCAC-AAAGCTCTACAATG-CCTCCCACTCTG--ATGTTCGCG
                    +|||-|-|+ ||||+| |+ |-|+ ||+|+||+++ -| | ++++|  |--|||| ++++
Sbjct 4046          -CCACTAT-TGGCC-CAG-TCCA-GGC-C-AC---CACATG----TGAGCTATGTG----

Query 4012          ACTCT---C-----T----CGC-------CC-G--T-TTTAT-CC--C--GG-CC---A-
                    |+ ||---|-----|---- | -------||-|--|- || |-||--|--||- |---|-
Sbjct 4088          A-GCTGGTCGAGGCTATGGTGGAGAAGGGCCAGGATGGTTCTGCCGTCCTGGAGCTTGAC

Query 4039          -T-TGGCCACG--T----AC--A----G----GTT--ACAAC-CT-GTGAAT-TGT--AC
                    -|-||    ||-- ---- |-- ---- ---- ||--| || - |-||+|||- ||--||
Sbjct 4147          CTCTGCAGTCGCGATGTCTCCCGCATCACATTTTTCCAAAAGGATTGT-AATAAGTTTAC

Query 4074          GA--GCTAGTGG--A-GGCCATGGTC-GAGAAGG-GCCAGGAC--GGCTCCGCCGTCCTT
                     |--| |+| | --|- |||+++++|- +|  + -|+  || |--||++    |+||++ 
Sbjct 4206          AACCGGT-GAGACCATTGCC-----CAC-GGT-AAG-GTGGGCCAGG--GAATC-TC--G

Query 4125          GAGCT----CGA-CCTTTGTAACCGCGACGTGTCC-AGGATC-A---CCTTC-TTCCAGA
                    |+  |----|+|-    |+|    ||++|++ |  - ||| |- --- |++|-|++++| 
Sbjct 4252          G-CTTGGAGC-AAGACCT-TTTGTGC--C--CTATTCGGACCTTGGTTC--CGT----GC

Query 4174          AA--GA-TT-GTAATAAATTCACCACGGGGGAGACCATC-GCCCATGGTAAAGT-GG-GC
                     |--||-  -|  ||++ ||+|+ +| +++  |+|+  |-||| |++ +++++ -  - |
Sbjct 4299          TATTGAAAAAGAGAT--CTT-A-G-CC---CTG-C-TCCCGCCTA--A-----CATTTTC

Query 4227          CAGGGCATTTCG-G-C-CT--GGA-GT--AAGACCT-TCTGTGC-CCTTTTCGGCCCCTG
                    +  ++|++++ |-|-|-||-- ||-| --  | | |-||||+ |-|| |||| |   |||
Sbjct 4342          -TA--C----GGCGACGCTTACGAAGAGTCGGTCTTCTCTG-CCGCCGTTTCTGGAGCTG

Query 4277          GT--T-C--CGTGCTATTGAGAAGG-CTATCCTGGCCCTGCT--CCCTCAGG--------
                    | --|- -- |  || |+||||| |-|| | |||    || |--| ||||| --------
Sbjct 4394          GCACTAGTATGGTCTTT-GAGAATGACTTTTCTGAATTTGATAGCACTCAGAATAATTTC

Query 4321          -GT-GTGTTTT--ATGGGGATGCCT-TTGATGAC---ACCGTCTT-C-TCGGCGGCT-GT
                    -  - || | |--|  | | | + |-| || || --- ++|+| |-|- | | ||||-||
Sbjct 4453          TCCCTTGGTCTCGAGTGTGTTA-TTATGGAGGAGTGTG--G-CATGCCGCAGTGGCTTGT

Query 4370          GGCCGCAGCAAGGGC--A-TCCATGGTGTTTG-AG--AAT-GACTTTTC-T--G-AGTTT
                    ++|||     |   |--|-|||     |  ||-| -- | -| |+++ |- --|-||| |
Sbjct 4509          --CCGGCTATATCACCTAGTCCGGTCGGCCTGGACCCTACAGGC---CCCGAAGGAGTCT

Query 4419          GATTC-CA-C--CCAGAATAATT-TTTCCT-TGGGCCTAGAGTG-TGCTATTA--TGG--
                    + |+ - |- -- | | |  |  -  ||| - | |||| |   |-| ||+ | -- + --
Sbjct 4564          -CT-GAAAGGTTTCTGGAAGAAGCACTCCGGCGAGCCTGGCACGCTTCT-CTGGAA-TAC

Query 4468          TGGAGTGTG-GGATGCCGCA-GTGGCTCAT-CCGCTTGTACC-AC--CTTATAAGGTCTG
                    ||+  ||+|-  ||| |   - | ||||||- |  |     |- |--|||+|||||||+|
Sbjct 4620          TG-TCTG-GAACATGGCAATTATAGCTCATTGCTATGAGTTCCGCGACTT-TAAGGTC-G

Query 4522          C-GTGGATTCTGCAGGCCCCGA--A--AGGAGTCCCTG-CG-AGGGTTTTGGAAAGAAAC
                    |-|+ | ||++++|+     ||--|    |++|++++|-  - | |   ||+|      |
Sbjct 4676          CTG-CGTTT----A-AAGGGGATGATTCAG--T----GGTTCTGTGCAGTG-ACTACCGC

Query 4573          -A--CTCCG-GTGAGCCCGGC----ACC-CTTTCT----ATGGAATACAGTCTGGAACAT
                    -|-- ||  - || | |+ ||----|  -||  ||---- | |||++++||+||+||+|+
Sbjct 4723          CAGAGTCGTAATGCGGC-TGCCCTGATTGCTGGCTGTGGGTTGAA----GT-TG-AA-A-

Query 4619          GGCCGTTAT-CAC-CCACT-GTTATGATTTCCGCGATCTG-CAGG-TG---GCCGCCTTT
                    |+  | |+|-|+|-||+||- |+++|+  +| |    |||-|  |-||---||| | + +
Sbjct 4774          G-TTGAT-TAC-CGCC-CTATT---G-GG-CTGTATGCTGGCGTGGTGATTGCCCCA-G-

Query 4671          AAAGGTG--A--TGA---T--T-CG-ATAG-TGCT----T----TG-C--AG-TGA---G
                     + + ||--|--|  ---|--|- |- |||-|   ----|----||-|--||- ||---|
Sbjct 4823          G-T-TTGGGAGCTCTACCTGATGTGGTTAGGTTTGCCGGTCGGCTGTCTGAGAAGAACTG

Query 4704          -T-ACCGTCAGAGCCC--AG-GGGCTGCTG-TCCTGATTGCTGGCTGT--GGC-CTAAAG
                    - - || +++|+||||--||-| ||||+ |-  |||+   ||||||||--|  -||+   
Sbjct 4881          GGGTCCC---G-GCCCCGAGCGAGCTG-AGCAGCTG-CGCCTGGCTGTTTGTGACT-TTC

Query 4755          TT-GAAGG-TGGATTTCCGTCCGA-T-T-GGTTTGTATGCAGGTGTTGTGGTGGCCCCCG
                    ||-||+||-|+++|+++++  |||-|-|-| +++|+  |    +||+||++||+++++++
Sbjct 4934          TTCGA-GGGT---T-----AACGAATGTTGC---G-CAGGTTT-GT-GT--TG-------

Query 4810          GCCT-TGGCGCGCT-TCCTGA-CGTCGTGCGCTTCGCCGGCCGGCTT-A-CTGAGAAGAA
                    ++ |-|||+++++|-||| | -  |+ ||+   ||+    ||||+ |-|-   | ||   
Sbjct 4970          --ATGTGG-----TGTCCCGTGTTT-ATG-AGGTC-AGCCCCGG-GTTAGTACATAACCT

Query 4865          TTGGGGCCCTGGC--CCCGAGCCGGGC-GA-AGCA-GCTCCGC-CTCGCTGTGAGTGATT
                    |   |||++  ||--|    +|   ||-||- |||-|+ ||+|-||+    ||||++| |
Sbjct 5019          TATTGGC--ATGCTGCAGAC-CATTGCAGACGGCAAG-GCC-CACT-TTACTGAG--ACT

Query 4918          TTCTCCGCAAGC--T-CACGAA-T--GTAGCTCTCAGAT---GTGTGT-GGATGTTGTCT
                    ++ |  ++|| |--|-|  || -|--  | |||    ||---| |  |-| ||| + |+ 
Sbjct 5071          --GTTA--AACCGGTACTGGATCTTACGAACTCCATTATACAGAGGCTAGAATGA-AT-A

Query 4966          CTCGTGTTTATGGGGT--TTC-CCCCTGG-A-C-TCGTTC-ATA---ACCTG--------
                    + | |||++ |+ |+|-- ||-||| |||-|-|- | |  -   ---  |||--------
Sbjct 5125          -ACATGT--CT-TG-TGCATCGCCCATGGGATCGCCATGTGCCCTCGGGCTGTTTTGCTG

Query 5007          --ATT-GGCATGCTA-C----AGGCTG-TTGC-TGAC-GGC----AAGGC-TCATTTC-A
                    -- ||-  | |||| - ----| ||||-  ||-  ||-|||---- || |-|| |  |- 
Sbjct 5180          TTGTTCCTCGTGCTTTTGCCTATGCTGCCCGCGCCACCGGCCGGCCAGCCGTCCTGGCCG

Query 5050          CTG-AGTCAGTGAAGCCCAGTGCTCGACCTGACAAATTC-AAT-CCTGTGTC-GGGTGGA
                    | |- ||+ |+|  || ||| |  +|++++|+++ |  |-   -  +|| ||-|||  ||
Sbjct 5239          CCGTTGT-GG-GCGGCGCAGCGGC-G----G---TAACCGGCGGTG-GTTTCTGGGGTGA

Query 5105          A-TGAATAACAT-GTCTTCT--GC--TGCGCCC--A--TGGGTTCCGC-GACCATGCGCC
                     - |++++++ |-|+ ||||--||--| |||||-- --|   |||  |- ||||+ |+||
Sbjct 5287          CAGG------GTTG-ATTCTCAGCCCTTCGCCCTCCCCTATATTCATCCAACCA-AC-CC

Query 5153          CTCGGCCTATTTTGCTGTTGC-TCCTCATGTTTC------TGCCT--ATGCT-GCCC--G
                    ||+++++|+|+++|| |++ |- | |||| |  |------ | ||--|+|||-||||--|
Sbjct 5338          CT-----T-T---GCCG--CCGACGTCATTTCACAACCCGGGGCTGGA-GCTCGCCCTCG

Query 5201          -C-G-C-CACCGCCC----GG-TCAGCCGTCTGG-C----C--G-CC--GC-C-GT---G
                    -|-|-|-| ||||||----||-||++|++||| |-|----|--|-||--||-|-  ---|
Sbjct 5386          ACAGGCGCCCCGCCCCCTCGGCTC--C--TCTTGGCGTGACCAGTCCCAGCGCCCCTCCG

Query 5237          -GGCGGCGCAG-CGGCG---GTTCC-GGCGG----TGGTTT-CTGGGGTGACCGGGCTGA
                    - || +| | |-|| ||---   ||- || |----||    - ||+++++||++ |||| 
Sbjct 5442          CTGCC-CCCCGTCGTCGATCTACCCCAGCTGGGGCTGCGCCGTTG-----AC--TGCTGT

Query 5286          TTC-TCAGCCCTTCGCAATCCCCTATATTCATCCAACCAACCCC--T-TCG-CCCCCGAT
                     ||- | || |+ ++ +++++++ | |++|| ||++|||+  ||-- -|+|-  ++++||
Sbjct 5494          GTCACCTGCAC-C--T-------GACA--CAGCC--CCA-GTCCCCGAT-GTTG----AT

Query 5341          GTCACCGCTGCG--G-CCGGGGCTGG-ACCTCG-TGTTCGCCAACC-C----GCCCGACC
                    +||+ ||| |||-- -|  | || | -|  |  - +|  | | |||-|----   ++|| 
Sbjct 5534          -TC-GCGCGGCGCTATCTTGCGCCGCCAAGTATAA-TCTGTCCACCTCCCCTTTA--ACN

Query 5391          AC-TCGGCTCCGCTTGGCGTGACCAGGCCCAGCGCC-CCGCCGCTGC-C-TCAC-GTCGT
                     |-|| |+|+ ||||   ||+|| |  | + | + |-   + || ||-|- | |- ||+ 
Sbjct 5588          TCCTCTG-T-GGCTTCAGGT-ACAAATCT-TGT-TCTGTA-TGCCGCTCCACTCAATC-C

Query 5446          AGACCTACCACAGCTGGG--G-C-C-G-CGCCGCTA-AC--CGCGGTCGCTCCG-GCC--
                        |||||+|  |  ||--|-|-|- -| ||+|+|-| -- |+|++|+  |||-| |--
Sbjct 5641          CCTTCTACC-CCTCCAGGACGGCACTAACACC-C-ATATTATG-G--C-AACCGAGGCGT

Query 5494          C-A-TGAC-ACCCCCCGCCAG-TGCCTGATGT--TGAC--TCCCG---CGGCGCCATCCT
                    |-|-| ||- ||     || |-| +++| |  --  ||--|||  ---|| |  |   +|
Sbjct 5694          CTAATTACGCCCAGTATCCGGGTT---GTTCGGGCAACGATCCGTTATCGCCCGCTGG-T

Query 5541          GC-G----C------CGG--CAG-TATAACCTATCAACAT------C-TCCCCTTACCTC
                    ||-|----|------ ||--  |- ||  ||+||| +|+ ------|-||  +++||| |
Sbjct 5749          GCCGAATGCTGTTGGTGGTTATGCAATTTCC-ATCT-C-NTTTTGGCCTCAG---ACCAC

Query 5580          -TTC-CGTGG-CCACCGGTACAAACTTG-GTTCTTTACGCCGCTCCTCTTAGCCC-GCTT
                    -  |-|   |-|| | |+|  | |+|+|- |||| |+| || || |||| |   |-|+  
Sbjct 5803          AACCACCCCGACCTCTG-TGGATA-T-GAATTCTAT-CACCTCTACTCTGATGTCAG-AA

Query 5635          CTACCCCTCCAGGAC-GGCAC-CAAT-ACT---C--ATATA-----ATGGCTACAGA-AG
                    +||    ||||++||- |+ |- || -   --- --   ||-----|+|+|++ |+|- |
Sbjct 5856          -TATTGGTCCA--ACCTG-GCATAAGCNTCTGAGTTGGTTATCCCGA-G-C--GA-ACGG

Query 5681          CTTCTAATTATGCC-CAGT-ACCGGGTTG--TTC-GTGCT-ACAAT---T--CGCTACCG
                    ||||+|+|||++||-|| |-|  |   +|-- ||-|||  -||   ---|-- ||++|+|
Sbjct 5906          CTTC-A-TTA--CCGCAATCANGGCTG-GCGCTCTGTGGAGACCTCGGGTGTGGC--C-G

Query 5730          CCCGC--TGGTCCCCAACGCTGT-TGGT--GGCT---ACGCCAT--CTCCATC-TCGTT-
                       | -- || |  | +  | ||-||||-- |||---    |||--|||++||-|+|||-
Sbjct 5957          GAAGAGGAGGCCTACT-TCCGGTCTGGTTATGCTTTGCATTCATGGCTC--TCCT-GTTA

Query 5778          -CTGGCCACAGACCACCAC-CACC----CCG--ACGTC-CGTTGACATGAATT--CAATA
                    -|| +| |++ || |  ||-|+||----|||-- |++   |+ | | |++ ||--   | 
Sbjct 6012          ACTC-CTA--TACTAATACGC-CCTATACCGGGGC--ATTG-GGGCTT--CTTGATTTTG

Query 5827          ACCTCGA-CTGAT-GTTCG--TATTTTAG--TCCAGCCCGGCAATAGCCTCCGAGCAT-G
                      || ||-||+  -|||+ -- |  ||+|-- || |    +|| ||+ | || +| + -|
Sbjct 6063          CACTTGAGCT-TGAGTT-TAGGAACTT-GACCCCCGGGAA-CACTA-ACACCC-GT-GTG

Query 5879          TTATCC-CAAGTGAGCGCCTACA-CT-ATCGTAACCAAGGTTGGCGCTCTGTTGAGACCT
                    |++ ||-| |+|+|+|+++||  -| - ||| ++|+|+  ++|+|+||  | +  +|+++
Sbjct 6116          T--CCCGCTA-T-A-C---TAGTACAGCTCGC--C-A-CC--G-C-CTACGC-CG-A---

Query 5936          CCGGGGTGGCGGAGGAGGAGGCCACCTCTGGTCTTGTTATGCTTTGCATAC-A-TG--GC
                    ++||++||+||||++++++++|++++++ || ||+| |  ||||+ ||+||-|-||--||
Sbjct 6155          --GG--TG-CGGA--------C------GGGACT-GCTGAGCTT-ACA-ACTACTGCTGC

Query 5992          TCACTCGTAAACTCTT-A------TACTA--ATAC---ACCTTATA-C--CGGTG-C-C-
                      +| |||+ ++|| |-|------| |+|-- |||---| |  || -|--||| |- - -
Sbjct 6193          CA-CACGT-T--TCATGAAGGACCTGC-ATTTTACTGGAACAAATGGCGTCGGCGAGGTT

Query 6034          CTCGGGCTGT-TGGACTTTGCCCT-CG-AACT-T-G---AGTTCCGCA-ACCTCACC-CC
                      | |+| ||-| | |||  || |-  -||+|-|-|---|+++|+++|-|| ||   -| 
Sbjct 6248          GGCCG-CGGTATTGCCTTGACCTTATTTAA-TCTTGCTGA---C---ACACTTCTTGGCG

Query 6084          --C-G--G---TAATACCACCA-AC--A--C-GCGGGTC--TCCCGTTACTCCAGCACTG
                    --|-|--|--- |||+++      |-- --|-| |||||--|++ |||+ |++|+|++|+
Sbjct 6300          GTCTGCCGACAGAAT---TGATTTCGTCGGCTGGGGGTCAAT--TGTT-TT--A-C--T-

Query 6125          CCCGTCACCG-CCTTCGTCGCGGTGCAGATGGGACTGC-C-GAGCTCACCACCACGGCTG
                    ||||||+| |-| |+|+||+ |     |++|+++|+| -|-||       ||        
Sbjct 6348          CCCGTC-CTGTCGT-C-TC-AGCCAATG--G---C-GAGCCGACTGTTAAACTGTACACC

Query 6182          -C--T--A-----C-CCGCTTCATGAAGGAC-CT---C----TATTTTACTAGTACTAAT
                    -|--|--|-----|-|+++  || || ++| -  --- ----||+ +++|++| |  |+|
Sbjct 6398          TCCGTCGAGAATGCAC---AGCAGGAT--AAGGGTATTGCCATA-C---C--GCATGA-T

Query 6223          GGT-G--T--CGG-T-----G---AGATCGGCCGCGGGAT-A---GCG-C-TTACCCTGT
                    + |-|--|-- ||- -----|--- | |   | |    ||-|--- | -|-| | |  | 
Sbjct 6446          -ATAGACTTAGGGGACTCTCGTGTGGTTATCCAGGACTATGACAATCAACATGAGCAGGA

Query 6263          T-TA--A-C-CT-T-----GC--TG--ACACCCTGCTTGGCGGT-CTACCGACAGAATTG
                    |- |-- -|-| -|-----||-- |-- | ||||  ||++||||-|| |+|++++++|+|
Sbjct 6505          TAGACCCACTCCATCACCTGCCCCGTCTCGCCCTTTTT--CGGTTCTCC-G------T-G

Query 6307          ATTTCGTCGGCTGGTGGCCAGCTG--TTCTACTCTCGC-CC-CGTCGTCTC--AGCCAAT
                    ++ | ++  | || |++     ||--||  |||| |+|-||-|+|+|  | --| |+|++
Sbjct 6555          --CTA--ATGATGTT--TTT-GTGGCTTTCACTCAC-CGCCGC-T-GAGTACGATC-A--

Query 6361          GGCGAGCCGACTGTT----AA---GCTGTATACATCTGTAGAGAATGCTCAGCAGGATAA
                    | | |+|  || | |----||--- |++ ++ |||++|||    +|+|++||+|+++ | 
Sbjct 6601          GACTA-CTTACGGCTCGTCAACCAAC--C--CCAT--GTATGTT-T-C--AG-A---CAC

Query 6414          GGGT-ATTGCAAT-CCCGCATGA------C-A----TCGACCTCGGGGAATCTCGTGTAG
                    + ||-|+++|++|-      | |------|-|----|+|+|+||+ ||    + |+++  
Sbjct 6646          -TGTTA---C--TTTTT--GTCAATGTGGCCACGGGT-G-C-TC-AGGCCGT-GG---CC

Query 6461          TTAT-TCAGGATTATGATAAC--CAACATGAGCAGGACCGACC---GACCACCTTCCCCA
                       |- | ||| |    ||| --|| | ||+|+| | ||| ||--- || ||+|+  |||
Sbjct 6689          CGCTCACTGGACTGGTCTAAGGTCACCTTG-G-ACGGCCGGCCCCTTACTAC-T-ATCCA

Query 6514          GC----C-CCATCGCGCCCCTTTTCTGTCCTCCGA-GCT--A--ATGATGTGCTTTGGCT
                    ||---- -| |  |+++ | |||| ||| ||||  - | -- --| | |||+|||| ++|
Sbjct 6745          GCAATATTCTAAAG---ACATTTTATGTACTCCCGCTCCGCGGGAAGTTGT-CTTTT--T

Query 6564          TTCTCTCACCGCTGCCGAGTA-TGACCAGTCCACTTACGGCTCTTCG---ACCGGCCC-A
                    + +++++++ |+ | |+++| -|+||+++|++|||+| ||||++++|---|||+ |  -|
Sbjct 6798          -G-------GG-AGGC---TGGT-AC---T--ACT-AAGGCT----GGTTACC-CCTATA

Query 6619          GTCTATGTCTCTGACTCTGTGACCTTGGTTAATGT-A---GCGA---C-----CGGCGCG
                     +||||+ + |++||+| + +++      | ||  -|--- +||--- -----||||| |
Sbjct 6834          A-CTAT-A-AC--AC-CA-C---TGCTAGTGATCAGATCCT-GATTGAAAATGCGGCGGG

Query 6667          -CAGGCCGTTGCCCGGTCG-CTCGACTGGACCA-AGGTCACACTTGATGGTC-GCCCCCT
                    -||    |||||    || -||+ || ++ |+|-  ||| +   || ||| |-     ||
Sbjct 6883          TCACCGTGTTGCAATTTCTACT-TACA--CC-ACTAGTCT-TGGTGCTGGGCCTGTGTCT

Query 6723          TTCCACC--ACCCAGCA-G-T-ATTC-AAAGACCTTCTTTG-TCCTGCCGC--T------
                     | + ||--     |  -|-|-  ||-|++ ||+|+||++|-||  || ||--|------
Sbjct 6938          GTG-TCCGCGGTTGGTGTGCTTGCTCCA--CAC-T-CT--GCTCTAGCTGCGCTTGAAGA

Query 6768          --CCG-------CGGTA-AGCT--CTCCTTTTGGGAGGCAGGTACTA-CTAAAGCCGGGT
                    --|  -------|+   -  | --|||+ |+++        +|  | -||    |+| ||
Sbjct 6991          TACTATTGATTAC-CCCGCCCGTGCTC-AT---ACCTTTGA-TGATTTCTGCCCC-GAGT

Query 6815          ACCCTTATAATTATAACAC-CA---CTGCTAGTGACCAA-CT--GCT-CGTTGAGAAT--
                     || | ||  |  +++|  -||---|||+|  |  ||||-||--  |- + ||||  |--
Sbjct 7044          GCCGTAATCTTGG---CTTGCAGGGCTG-TGCTTTCCAATCTACTATTG-CTGAGCTTCA

Query 6865          GC--C---G-CTG--GGCAT-CG--GGTTGCTATT-T----------CCACTTA-CACCA
                    ||--|--- - ||--|| | -| --    |  | |-|----------|| +|+ -   | 
Sbjct 7099          GCGTCTTAAAATGAAGGTAGGCAAAACCCGGGAGTCTTAATTAGTTTCCT-T-CTGTGCC

Query 6902          CTAGCCTGGGTGCTGGCCCCGTCTCTATTTCCGCGGT-TGCTGTTTTAGCCCCCCACTCT
                    |    |+   ||+|+  + +|| |  +|| |      -|+ | |    |  +  | | | 
Sbjct 7157          CCCTTC-CTTTG-T-TT-T-GTTTAA-TTNCTAATTNCT-TTTTNCGGGGT-TNCGCGCC

Query 6961          GC-G-------------------CTAGCAT
                     |-|-------------------  |  | 
Sbjct 7209          CCCGGGAAAAAAAAAAAAAAAAAAAAAAAA
