# Supplementary material for: Pairwise Heuristic Sequence Alignment Algorithm Based on Deep Reinforcement Learning
Source: IEEE Open J Eng Med Biol. 2021 Jan 29;2:36–43. doi: 10.1109/OJEMB.2021.3055424 (PMC8901008; doi:10.1109/OJEMB.2021.3055424)
Supplement: Three supplementary materials are attached to the submitted manuscript. First, we offer the detailed process of the DQNalign in Supplementary material S1. Then, the additional figures and tables are listed in the Supplementary material S2. Finally, the alignment results of the DQNalign are attached  [file ojemb-3055424-mm.zip › OJEMB-3055424-MM/10022021082020_DQNalignOJEMB20210126SupplementaryS3/Supplementary S3/HEV_DDDQN/result20200712173946_10_32.txt]

DQNalign Project v1.0
Pairwise alignment algorithm with deep reinforcement learning based heuristic alignment agent
Sequence 1 : HEV_10, length : 7200
Sequence 2 : HEV_32, length : 7255

Alignment results:
Exact matches: 4972
Gaps: 1161

Query 1             GGCAGACCACATATGTGGTCGATGCCATGGAGGCCCATCAGTTTATTAAGGCTCCTGGCA
                    |||||||||| |||||||||||||||||||||||||||||||| ||||||||||||||||
Sbjct 0             GGCAGACCACGTATGTGGTCGATGCCATGGAGGCCCATCAGTTCATTAAGGCTCCTGGCA

Query 61            TCACTACTGCTATTGAGCAGGCTGCTCTAGCAGCGGCCAACTCTGCCCTTGCGAATGCTG
                    | |||||||| ||||||||||||||||| || |||||||| || ||| | ||||||||||
Sbjct 60            TTACTACTGCCATTGAGCAGGCTGCTCTGGCTGCGGCCAATTCCGCCTTGGCGAATGCTG

Query 121           TGGTAGTTAGGCCTTTTCTCTCTCACCAGCAGATTGAGATCCTTATTAACCTAATGCAAC
                    |||| ||| |||| ||||| ||||     || |  ||||| ||||||||  | |||||||
Sbjct 120           TGGTGGTTCGGCCGTTTCTGTCTCGTGTTCAAACCGAGATTCTTATTAATTTGATGCAAC

Query 181           CTCGCCAGCTTGTTTTCCGCCCCGAGGT-TTTCTGGAACCATCCCATCCAGCGTGTTATC
                    | || ||| | ||||||||||| |||||- ||+||||| || ||||||||||| ||||| 
Sbjct 180           CCCGGCAGTTGGTTTTCCGCCCTGAGGTGCTT-TGGAATCACCCCATCCAGCGAGTTATA

Query 240           CATAATGAGCTGGAGCTTTACTGTCGCGCCCGTTCCGGC---CGCTGCCTTG-AAATTGG
                    || |||||  | || |  ||||| || |||||++++|||---   |  ||||-|  ||||
Sbjct 239           CACAATGAATTAGAACAATACTGCCGGGCCCG----GGCTGGTCGTTGCTTGGAGGTTGG

Query 296           TGCCCACCCCCGCTCAATAAATGATAACCCTAATGTGGTCCACCGCTGCTTCCTCCGCCC
                     ||||||||  | || || ||||| |||||||||||  | ||||| ||||||||| +  |
Sbjct 295           AGCCCACCCGAGGTCCATTAATGACAACCCTAATGTTCTGCACCGATGCTTCCTCA-AAC

Query 356           TGCCG-GG-C-GTGATGTTCAGCGTTGGTATACTGCCCCTACCCGCGGGCCGGCTGCTAA
                    ++| |- |- -| || |||||||| |||||| ||||||| |||||||| || || || ||
Sbjct 354           --CGGTTGGTAGGGACGTTCAGCGCTGGTATTCTGCCCCCACCCGCGGCCCTGCGGCCAA

Query 413           TTGCCGG-CGTTCCGCACTGCGCGGGCTCCCCGCT-GCTGACCGCACTTACTGCTTCGAC
                     ||+  |-|| ||||| ||||| || |||||+ | -| |||||| || || ||||| || 
Sbjct 412           CTG-TCGTCGCTCCGCGCTGCGTGGCCTCCC-ACCCGTTGACCGTACCTATTGCTTTGAT

Query 471           GGGTTTTCTGGCTGTAACTTTCCCGCCGA-GACTGGCGTCGCCCTCTATTCTCTCCATGA
                    ||||||||  |||||+ ||||  |  | |-||||||||| |||||||| ||| | || ||
Sbjct 470           GGGTTTTCCCGCTGT-GCTTTTGCTGCAAAGACTGGCGTAGCCCTCTACTCTTTGCACGA

Query 530           TATGTCACCATCTGATGTCGCCGAGGCTATGTTCCGCCATGGTATGACGCGGCTT-TACG
                      | |  ||| | ||||| || || ||||||  ||||||||| ||||| ||+|||-||||
Sbjct 529           CCTTTGGCCAGCCGATGTTGCGGAAGCTATGGCCCGCCATGGGATGACACG-CTTATACG

Query 589           CTGCCCTCCACCTCCCGCCTGAGGTCCTGTTGCCCCCTGGCACATACCGCACCG-CGTCG
                    | || || |||||||| |||||||| ||||| || || ||||| |||| |||+|-| || 
Sbjct 588           CCGCGCTACACCTCCCCCCTGAGGTGCTGTTACCACCCGGCACCTACCACAC-GACCTCC

Query 648           TA-CTTGCTGATCCATGACGGCAGGCGCGTTGTGGTGACGTATGAGGGTGACACTAGTGC
                    ||-||| +|||| |||||||| || || | ||| ||||| ||||||||||| ||||| ||
Sbjct 647           TATCTTT-TGATTCATGACGGTAGTCGTGCTGTCGTGACTTATGAGGGTGATACTAGCGC

Query 707           TGGTTATAACCACGATGTTTC-CAACCTGCGCTCCTGGATTAGAACCAC-TAAGGTTAC-
                     || |||||||| ||||||||-  ||+| ||  | |||||| | || ||- ||   || -
Sbjct 706           AGGCTATAACCATGATGTTTCTATAC-TCCGTGCGTGGATTCGTACGACCAAAAAATAGT

Query 764           CGGAGACCATCCT-CTCGTCATTGAGCGGGTTAGGGCCATTGGCTGCCACTTTGTCCTC-
                     || |||||+|| -|| || || ||||| ||  ||||||| || || || |||||+ | -
Sbjct 763           TGGTGACCA-CCCGCTGGTTATAGAGCGTGTGCGGGCCATCGGATGTCATTTTGT-GTTA

Query 822           TTACTCACGGCAGCCCCGGAGCCATCACCTACGCCCTATGTTCCTTACCCCCGGTCTACC
                     | || || |||||||| || || ||||||| ||| ||||| || |||||||| || || 
Sbjct 821           CTGCTTACCGCAGCCCCTGAACCGTCACCTATGCCTTATGTCCCCTACCCCCGCTCGACG

Query 882           GAGGTCTATGTCCGATCGTC-TTCGGCCCGGGTGGTACCCCC--TCCCTAT-TTCCAACC
                    ||||| ||||| |||||   -|| |||||||| ||++| |||--||+ |+|-||||++| 
Sbjct 881           GAGGTGTATGTTCGATCCATATTTGGCCCGGGCGG--CTCCCCGTC-TT-TGTTCC--CG

Query 938           TCA--T-GCTCCACTAAGTCGACCCTTCCATGCTGTCCCTGCCCATATCTGGGACCGTCT
                    |||--|-|||| || || || ||  |||+|||||||||| |  || ||||||||||| ||
Sbjct 935           TCAGCTTGCTCTACAAAATCTACTTTTC-ATGCTGTCCCGGTTCACATCTGGGACCGGCT

Query 995           CATGTTGTTCGGGGCCACCCTAGATGACCAAGCCTTTTGCTGCTCCCGCCTAATGACTTA
                    |||| | || || |||||| | || || || || || |||||||| || || ||||| ||
Sbjct 994           CATGCTCTTTGGTGCCACCTTGGACGATCAGGCGTTCTGCTGCTCGCGGCTCATGACCTA

Query 1055          CCTCCGTGGCATTAGCTACAAGGTTACTGTGGGCACCCTTGTTGCCAATGAAGGCTGGAA
                     |||||||| ||||| |||||||| ||||| ||| | |||||||| || || || |||||
Sbjct 1054          TCTCCGTGGTATTAGTTACAAGGTCACTGTCGGCGCGCTTGTTGCTAACGAGGGGTGGAA

Query 1115          CGCCTCTGAGGTCGCTCTTACAGCTGTCATCACTGCCGCCTACCTTACCATCTGCCACCA
                     ||||| |||| ||| ||||| || || |||||||| || ||  | || |||||||||||
Sbjct 1114          TGCCTCCGAGGACGCCCTTACTGCAGTAATCACTGCAGCTTATTTGACTATCTGCCACCA

Query 1175          GCGGTACCTCCGCACTCAGGCTATATCTAAGGGGATGCGCCGTCTGGAGCGGGAGCATGC
                    ||| ||||||||||| ||||| ||||||||||| ||||| ||  |||||   ||||||||
Sbjct 1174          GCGCTACCTCCGCACCCAGGCGATATCTAAGGGTATGCGTCGGTTGGAGGTCGAGCATGC

Query 1235          TCAGAAGTTTATAACACGCCTCTACAGTTGGCTCTTTGAGAAGTCCGGCCGTGATTATAT
                     ||||||||||| ||  | |||||||| ||||| ||||||||||| ||||||||||| ||
Sbjct 1234          CCAGAAGTTTATCACGAGACTCTACAGCTGGCTGTTTGAGAAGTCTGGCCGTGATTACAT

Query 1295          CCCCGGCCGTCAGTTGG-AGTTCTACGCTCAGTGGTAGGCGCTGGCTCTCGGCCGGCTTT
                    ||||||||||||| |+ -| || || || |||||  +| || ||| | || || || |||
Sbjct 1294          CCCCGGCCGTCAGCT-TCAATTTTATGCGCAGTGCC-GACGGTGGTTATCTGCAGGTTTT

Query 1353          CATCTTGACCCAC-GGGTG-TTGGTTTTTGATGAGTC-GGCCCCCTGCCACTGTAGGACT
                    || || || ||+|-| |||-|||+||||||| || ||-|  |||+|| | |||| |||| 
Sbjct 1352          CACCTAGATCC-CAGAGTGCTTG-TTTTTGACGAATCAGTGCCC-TGTCGCTGTCGGACG

Query 1410          G-CG-ATTCGTAAGGCGGTCTCAAAGTTTTGCTGTTTTATGAAGTGGCTGGGCCAGGAGT
                     -  -|+  | |||  |    |||+|||||| ||||||||||||||||| || |||||||
Sbjct 1409          TTTATA-AAGAAAGTTGCGGGCAA-GTTTTGTTGTTTTATGAAGTGGCTAGGGCAGGAGT

Query 1468          GCACCTGTTTCCTACAACCTGCAG--AAGG-CGCCGTCGGCGACCAGGGCCATGACAACG
                    ||||||| ||| |+  | | ++||-- |||-    || |||||||| ||||| ||||| |
Sbjct 1467          GCACCTGCTTCTT-GGAGCC--AGCTGAGGGTTTAGTTGGCGACCAAGGCCACGACAATG

Query 1525          AGGCCTATGAGGGGTCTGATGTCGACCCCGCTGAATCCGCTATTA-GTGACATATCTGGG
                    ||||||| ||||  ||||| || |||   || ||  ||||+||+|- |+  || ||| ||
Sbjct 1524          AGGCCTACGAGGATTCTGAGGTTGACAGGGCCGAGCCCGC-AT-ATCT-CGATGTCTCGG

Query 1584          TCCTACGTCG-TCCC-TGGC-ACTGC-CCTCCA-----ACCGCTTTACCA-AG-CCCTTG
                    + |+||++| -| ||-|++|-|+|| -|+ |||-----|+ ||+   | |-||- || | 
Sbjct 1581          -GC-AC--CTATGCCGT--CTA-TGGAC-ACCAGCTTGA-GGC-CCTCTATAGGGCCCTC

Query 1633          ACCTCCCCGC-TGAGATTGTGGCTCGTGCAGGC-CGGCTGACCGCCAC-AGT-AAAGGTC
                    |    |||||-||| ||||| || ||||||+ |-|| || || |||||-  |-||++ ||
Sbjct 1631          AATATCCCGCATGATATTGTTGCCCGTGCA-TCTCGCCTAACGGCCACTGTTGAA--CTC

Query 1689          -TCCCAGGTCGACGGGCGGATCG-ATTG--TG-AGACCC-TTCTCGGTAATAAAACCTTC
                    -|  || | |++|++++ |||||- | |--||- |  | -| ||||| |||||   ||||
Sbjct 1688          GTTGCAAGCC--C----AGATCGCTTGGAGTGCCGTACTGTGCTCGGGAATAAGGTCTTC

Query 1743          CGCACGTCGTTTGTTGACGGGGCGGTTT-TAGAGACTAATGGCCCAGAGCGCCACA--AT
                    || ||| || | || || || ||    |-| |||   |||||||| ||||+ + ||-- |
Sbjct 1742          CGGACGACGGTGGTCGATGGCGCCCCATCTTGAGGTGAATGGCCCCGAGC-A-GCATGTT

Query 1800          CTCTCTTTTGATG-CCAGTCAGAGCA--CTATGGCCGCCGGCCCT-TT-CAGTCTCACCT
                    || || ||||| |-||++|| |+ ||--||||||  || ||+ +|-  - || ||||| |
Sbjct 1799          CTATCATTTGACGTCC--TCCG-TCAGTCTATGGGGGCTGG-G-TCACATAGCCTCACTT

Query 1855          A-T-GCCGCCTCTGCTGCTGG---GCTGGAGGTG-CGCTATGTCCGCTGCCGGGCTTGAC
                    |- -|| +|+ |  |||| ||---|| ||+   |-   |+  ||   || |     |++ 
Sbjct 1854          ACGAGCT-C-ACCTCTGCCGGCTTGCAGG-TTAGAATTT-CATCTAATGGCCTAGAT--T

Query 1908          CACCGGGCGGT-TTTTGCCCCCGGCGT-TTCACCCC--GGTCAGCCCCTGGCGAGGTCAC
                     +|+  + | |-  ||  |||| |+||- |+ ||||--|  | ||||| || |||||+  
Sbjct 1908          G-C-AC-TGCTACATTCTCCCCTG-GTGGT-GCCCCTAGCGCCGCCCCGGGGGAGGT-TG

Query 1964          CGCCTTTTGTTC--TGCCCTATACAGGTT-TAATCGCG-AG-GCCCAGCGCCTTTCGCTC
                    || ||||+ | |--|||| |||| ||+ |-|||+|+ |-  - ||||||| |  ||| | 
Sbjct 1962          CGGCTTT-CTGCAGTGCCTTATATAG-ATATAA-C-AGGTTCACCCAGCGGCACTCGTTA

Query 2019          ACCGGTAATTTTTGGTTCCATCCTGAGGGGCTCCTTGGCCCCTTTGCCCCGTTTTCCCCC
                    ||||||   || ||| | || ||||||||||| || |||+  ||| |||| |||| ||||
Sbjct 2018          ACCGGTGGCTTGTGGCTACACCCTGAGGGGCTGCTGGGC-ATTTTCCCCCCTTTTTCCCC

Query 2079          GGG-CATGTTTGGGAGTCGGCTAATCCATTCTGTGGAGAGAGCACACTT-TACACCCGCA
                     ||-||| |||||||||| |||||||| ||||| || ||| | ||+ ||-|||||||| |
Sbjct 2077          TGGGCATATTTGGGAGTCTGCTAATCCCTTCTGCGGGGAGGGGAC-TTTGTACACCCGGA

Query 2137          CTTGGTCGG-AGGTTGATGCT---GT--TT---C-TAGTCCAGC-CCAGCCCGACTTAGG
                    | |||||  -|  | | | ||---||--||---|- +  || | - | |||   ||   |
Sbjct 2136          CCTGGTCAACATCTGGCTTCTCTAGTGATTTTTCCC-CCCCTGAAGCGGCCGCTCTCCCG

Query 2186          TTTTAT-ATC-TGAGCCTTCTATACCTAGTAGGGCCGCCACACTTTAC----CCCGGCGG
                      |   - ||- | |||  +|   ||+  +|+++|| |+||+|| |+|---- | ++++ 
Sbjct 2195          GCTGCCGCTCCGGGGCCGC-TCCCCC-CC-A---CCCC-AC-CTGT-CAGTGACA----T

Query 2239          CCCCTCTACCCCCCCCTGCACCGGATCCTTCCCCTACTCCCTCTGCTCCGGCGCGTGGTG
                    |+++|+++++++++  +|+++++++|+++++  +|||+|+++ |+|+++|+| |+|   |
Sbjct 2242          C---T---------GG-G-------T-----GG-TAC-C---AT-C---G-CTC-TCAGG

Query 2299          AGCCGGCTCCTGGCGCTAC-CG--CCC-GGGCCCCGGCCATAACCCACCAGGCGGC----
                    ||+ | |||+ || +| ||-||-- | -| |||||   |+|++||++  || ||||----
Sbjct 2266          AG-AGTCTC-AGGT-CGACGCGGGGCTTGTGCCCCCTGC-T--CC--TGAGCCGGCTAGA

Query 2351          ---CC--G-------GCATC----GCCGCCT--GCTCTTTA-CCT---AC-C-----C--
                    ---||--|-------| |||----  | |||-- | | |  -|| ---  -|-----|--
Sbjct 2318          TTGCCCAGCCCCACTGTATCCACCCTCCCCTCCCCGCCTCCGCCCCCCGTGCGTAAGCCA

Query 2381          G--G-ATGGCTC-T-A-AGGTATTCGCCGGCTC-GCTGTTTGAGTCGACATGTAC---CT
                     --|-|   |  -|- -  |||  ||||| || - ||+++++|++|+|| | | |---|+
Sbjct 2378          CCAGCACCACCGCTTCCTCGTACCCGCCGCCTTCTCT-----A--C-ACCTATCCTGAC-

Query 2431          GGC--TC-G-T-TA-ACG-CGTCTAATGTTGACCACCGCC-CTGGCG-GTGGGCTC-T-G
                    |||--| -|-|-||- ||- |||+| | ||+ +++++|  -| | + -|||+ || -|-|
Sbjct 2429          GGCGCTAAGGTGTATGCGGGGTC-ACTATT-T-----GAATCAGA-TTGTG-ACTGGTTG

Query 2480          -TCA-TGCATTTTACCAAA---GGTACCC-CGCATCCTTTGATGCTGCCTCT-TTTGTGA
                    -|||-|||+||+++|+ ||---||  || -|||++|||  |+ |  ||||||-     | 
Sbjct 2480          GTCAATGC-TT---C-TAACCCGGGCCCATCGC--CCTGGG-GGTGGCCTCTGCCACCGC

Query 2533          TGCG--CGACGGC-GCGGCCG-CCTATACATTAACCCCCCGGCGGCCAATAATTCACGCC
                    |   --| |  ||- |+ |+|-     +  || || || | |    ||+| || |  |  
Sbjct 2530          TTTTTACCAACGCTTC-CC-GGAG-GC-GTTTTACTCCACTGAATTCA-TTATGCGTGAG

Query 2586          GTC-GC-TCCT-GATTAT-AGGTTGGAAC----A-TAACCCAAAGAT--GCTT-G-AG-G
                    | |- |-    - |   |- | ++  + |---- -||+++++++++|--    -|-||-|
Sbjct 2585          GGCCTCGCAGCATACACTCTGA--CC-CCGCGCCCTA---------TCATTCATGCAGTG

Query 2632          -C---TG-C-CTACCGGGAGACTTGCTC--CCGCCTCGGTACCGCTGCATACCCACTCCT
                    -|---||-|- || +||  ||+++||  -- | | + +  |  |||  |  |++|+ | |
Sbjct 2633          GCCCCTGACTATAG-GGTTGA---GCCAGAACCCA-A-AGAAGGCTTGAGGC--A-GCAT

Query 2684          -C-GGGA--CCGGCATATACCAGGTGCCGATCGG-TCCCAGTTTTGACGCCTGGGAGCGG
                    -|-||||--|| ||+|++ ||+|  || |  | |-  ||++| |   |  |||||  |||
Sbjct 2682          ACCGGGAAACCTGC-T--CCC-GTCGCGGCACCGCAGCC--TATCCGCTTCTGGGGTCGG

Query 2739          AA-TCACCGC-CCCGGGGATGAGTTGTACCTTC-CT--GA-GCTTG-CTGC-CA--GA--
                      -|      -  | ++ +|| +| | +|+|| -||--||-|| ||-  ||-||-- |--
Sbjct 2736          GTATATATCAGGTCC--C-TGT-TAGC-C-TTAGCTTCGATGCCTGGGAGCGCAACCACC

Query 2787          -TGGTTCGAGGCCAATAGGCCGACCTGC-C--C--AACTCTC---ACTATAACTG-AGGA
                    -|++++|++ +  + |+| ++++   ||-|--|-- |||   --- | ++++++|-||  
Sbjct 2790          GT----C--C-TG-GT-GA----TGAGCTCTACTTGACTGAGCCCGCC------GCAGCT

Query 2837          TGTTGCACGGAC-AGCAAATCTGGCTATCGAACTTGACTCAGCAGCCAC-AGACGTCGGC
                    || | | + | |-| |||| |+|+++||+|++| +|+|+| ||    ||-| |++ ||| 
Sbjct 2831          TGGTTCG-AGGCTAACAAACC-G---AT-G--CA-G-C-CGGCGCTTACGATA--ACGGA

Query 2892          CGGGCCTG--TG-CCGGCTGTCGAGTCACC--CCCGGCGTTGTGCAGTACCA-GTT---T
                    +||++++ -- |-|| ||+++++|  + | --|| |||| |++++||+|   -| |--- 
Sbjct 2878          -GG----ACACGGCCCGC-----ACA-GCTAACCTGGCGCT----AG-AGATTGATGCCG

Query 2943          ACCGCAGG--T-G-T-G--CCTGGATCCGGCAAGTCCCGCTCT--ATTACCCAA-GGCCG
                     | +||| --|-|-|-|--||||+  |||||   ++ |  |  --  |+   | -|  |+
Sbjct 2922          CCA-CAGAGGTTGGTCGTGCCTG-CGCCGGCTGC--ACTATAAGCCCT-GGAATTGTGC-

Query 2992          ACG-T----GGACGTTGTCGTGGT-CCCGAC-CCG-TGAGT-T-GCGTA-ATGCCTGGCG
                    || -|----  ||+|+| || |||-|||| |-| |-  |||- -|+|| -||+ |+ || 
Sbjct 2976          ACTATCAATTTAC-T-GCCGGGGTTCCCGGCTCTGGCAAGTCAAG-GTCCAT-AC-AGCA

Query 3041          CCGCCGCGGCT--TCGCTGCTTTCACCCCGCAC-ACTGC----C-GCCAGAGTCACCCA-
                      | +|  |  --|+|+|| |+++   |  | |-|||  ----|- |+ +|+++|    -
Sbjct 3031          GGGA-GATGTCGAT-G-TGGT---GGTCGTCCCCACTCGGGAGCTCC-G-A---AATAGT

Query 3092          -GG-GGCGCCG-GGTTGT-CATTGATGAGGCCCCGTCCCTTCCCCCTCAC-TTGCTGCT-
                    -||-| |||||-|||| |-|| + +| + ++ +++++++++ | ||||||-  || || -
Sbjct 3080          TGGCGTCGCCGAGGTTTTGCAG-C-TT-T--T---------ACACCTCACACAGCAGCCC

Query 3146          G-CTCCAC-A-TG-CAGC-G-G--G-------C----C-GC--C--ACCGTCCACCTTCT
                    |- | +||-|-||-| ||-|-|--|------- ----|- |--|-- ||  || |++ | 
Sbjct 3126          GTGTT-ACCACTGGCCGCCGCGTTGTGATTGATGAGGCCCCATCCCTCCCACCGC--ACC

Query 3182          TGGTGACC-CGAATCAGATCCCAGCCATCGACTTTGAGCACGCCGGGCTCGTTC-CC--G
                    ||+|+  |-   |+|| ||+ ||||   |  |||++++|   ||+++++++ ||-||--|
Sbjct 3183          TG-T-TGCTGCTA-CATAT-GCAGCGGGCCTCTT----CGGTCC-------ATCTCCTCG

Query 3238          CCATCAGGCCCGA-TTTGGCCCCCACCTCCTG--GTGGCATGTGACCCATCGCTGCCCTG
                    + | +|++||| |-|++ + + ++|+ |||||-- | |  | |||+ |||+||||+  + 
Sbjct 3228          -GAG-A--CCCAAAT--C-A-G--A-TTCCTGCCATTGATTTTGA-ACAT-GCTG-GT-C

Query 3295          CGGATGTATGTGA-GCTGATC-C-G-TGGCGCA--TACC-CTATGATTCAGACCA-CTAG
                     ||+|   ||  |- |   +|- -|-| ||++|-- || - |+|| |+ +|+|  - || 
Sbjct 3273          TGG-TCCCTGCAATCCGCC-CTGAGCTTGC--ACCGACGAGT-TGGT-G-G-CACGTTAC

Query 3347          TCG--GGTCCTCCGGTCGTTGTTCTGGGGTGAGC-C-TGCTGTTGGGCAGAAACTA-GTG
                     | --| | |+|||| || ||| +|| |+++|||-|-| |+|| ||||  |  |||-|  
Sbjct 3325          ACATCGCTGC-CCGGCCGATGTG-TGCG---AGCTCATAC-GTGGGGCTTATCCTAAGAT

Query 3402          -TTCACC-CAGGCAGCTAAGGCCGCCA--ACCCCGGTTC---AGTGA-CGGTCCA-TGAG
                    -   |||-|| || |+|+  ||+|++|--  ||| ||||---| |||-| | || -||+|
Sbjct 3379          CCAGACCACAAGCCG-T-GTGC-G--ACGGTCCCTGTTCTGGAATGAACCGGCCTCTG-G

Query 3453          GCACAG--G--G-------CGCTACCTACACAGAGACTACCATTATTGC--CACGGCAGA
                    +|+|||--|--|-------|||   ||++ |  || |  |||++|+  |-- ++ ||   
Sbjct 3433          -C-CAGAAGTTGGTTTTTACGCAGGCT--GCCAAGGCCGCCA--A-CCCTGG--TGCGAT

Query 3500          TGCTCGAG-GCCTCA-T-TCAG--TCGTCCC-G--AGCTCATGCCATTGTTGCCTTG-AC
                    | |+++||- | | |- - |||--|+| | |- --|+|  |  |||+++++   || -|+
Sbjct 3484          TAC---AGTTCATGAAGCCCAGGGT-GCCACCTTCA-CAGAAACCA-----CAATTATA-

Query 3551          GCGCC-AC-ACTGAGAAGTGCGTC--ATC-ATTGACGCACCAGGC-C-TGCT-T---CGC
                    ||  |- |-  ||  |+| |+| |--|||-| |++|   || |||-|-||||-|---|||
Sbjct 3533          GCTACGGCTGATGCCA-GGG-GCCTTATCCAGT--CATCCCGGGCGCATGCTATAGTCGC

Query 3600          GCGAGG-TGGGCATCTCCGATGCAAT-CGTTAATAACTTTT-TCCTTG-CTGGTG-GCGA
                    ||    - ||+||+| | || + | |-  ||| |     | -|||  |-||| ||-| ||
Sbjct 3589          GCTTACCCGG-CA-CACAGAG-AAGTGTATTATTCTAGATGCTCCCGGTCTGCTGCGTGA

Query 3653          AATTGGC-CACCAGCGCCCATCTGTTATCCCT-CGCGGCAATC-CTG--ACGC-CAATGT
                     || || - | |||    +   ||||| |+     |+++  ||-|+|--    -  | ||
Sbjct 3646          GATCGGTATATCAGATGT-GATTGTTAAC-AATTTC---TTTCTC-GCTGGTGGGGAGGT

Query 3707          TGACACCTTGGCTGCCTTCCCGCCGTCTTGCCAGATTTAGCGCCTTCCA-TCAGTTGGCT
                    || |+|++ + |+ ||  ||| ||||| | ||+++|   |+|++|+++|- |+ |+| +|
Sbjct 3700          TGGC-C--A-CC-ACCGCCCCTCCGTCATCCC---TCGTG-G--T---AACC-CT-GA-T

Query 3765          GAGGAGCTTGG-CC---ACAGACCTGCCCCTGTC-GCGG-CT-GTTCTACC-G--CC--C
                     || |  | ||- |---|||+|+++|||++| ||-|| |-||-||   | |-|--||--|
Sbjct 3743          CAGAATTTAGGGACCCTACA-A---GCC--TTTCCGCCGTCTTGTCAGATCAGTGCCTAC

Query 3813          T--GCCCTGAGCTTGA--A-CAGGGCCTTC--TCTACC--TGCCCCA-----A--G---A
                    |--   ||+||||+||--|-| ||| | ||-- |  ||--|| | | ----- --|--- 
Sbjct 3797          TATCAGCT-AGCT-GAGGAGCTGGGTCATCGCCCAGCCCCTGTCGCTGCCGTCTTGCCCC

Query 3854          ACT-CACC-ACCTGT-GAT-AG--TG-TCGTA-ACATTT--GAATTAACAGA-TATTG-T
                      |-| | -| ||  -|  - |--||-|+|||-|++|  -- || +| |  |-| |  - 
Sbjct 3855          CTTGCCCTGAGCTTGAGCAGGGCCTGCT-GTACA--TGCCACAAG-AGCTCACTGTGTCC

Query 3902          GCA-CTGT-CGT--ATG--G-CCGCCC-C----G----A-GCCAGC--GCAAGGCCGTGC
                    |  - |||-|+|-- | --|- | | |- ----|----|-    ||--||  | ||++ +
Sbjct 3911          GATAGTGTGC-TGGTTTTTGAGCTCACGAATATGGTTCATTGTCGCATGCCCGCCC--C-

Query 3943          TGTCCACGCT-T-G-TGGGCCAT--T-ACGGC-CGCCGCACAAAGCTCTACAA--T-G--
                       |||+|| - -|-  |++++|--|- || |-| |+|   |||| |++|++ -- -|--
Sbjct 3967          AAGCCA-GCGAAAGGCTG----TCCTTTCGACACTC-GTGGAAAGGT--A--TGGCCGTA

Query 3991          --CC--TC-CCACTCTGATGTTCGCGACTCTC---T--C-G-----CC----C--GTTTT
                    -- |--  -  ++| ||| | + ||+||  ||---|--|-|-----||----|--| || 
Sbjct 4017          GGACGAAATTA--TATGAGGC-AGC-ACATTCGGATGTCCGTGAGTCCTTAGCCAGGTTC

Query 4029          ATCCCGGC-C-ATTGGCCAC--GTACAGGTTACAACCTGTGAATTGTACG-AGCTAG-TG
                    |||||++|-|-|||||++||--|| ||||  || || |||||+ |+||  -   | |-| 
Sbjct 4073          ATCCC--CACTATTGG--ACCTGTCCAGGCCACCACATGTGA-GT-TATATGAGTTGGTC

Query 4083          GAGGCCATGGTCGAGAAGGGCCAGGACGGCTCCGCCGTCCTTGAGCTCGACCTTTGTAAC
                    || || ||||| ||||||||||||||||| || |||||| | ||||| |||||||| || 
Sbjct 4127          GAAGCTATGGTGGAGAAGGGCCAGGACGGATCTGCCGTCTTGGAGCTTGACCTTTGCAAT

Query 4143          CGCGACGTGTCCAGG-ATCACCTTCTTCCAGAAAGATTGTAATAAATTCACCACGGGGGA
                    |||||||| ||+  |-|| || || ||||| || || ||||| || ||||| || || ||
Sbjct 4187          CGCGACGTCTC-GCGTATTACATTTTTCCAAAAGGACTGTAACAAGTTCACAACTGGTGA

Query 4202          GACCATCGCCCATGGTAAAGTGGGCCAGGGCATTTCGGCCTGGAGTAAGACCTTCTGTGC
                    |||||||||||||||||| || || ||||| || ||||||||||| ||||| ||||| ||
Sbjct 4246          GACCATCGCCCATGGTAAGGTCGGTCAGGGTATATCGGCCTGGAGCAAGACTTTCTGCGC

Query 4262          CCTTTTCGGCCCCTGGTTCCGTGCTATTGAGAAGGCTATCCTGGCCCTGCTCCCTC-AGG
                    ||| || ||||| ||||||||||| |||||||| |  || |||||||| ||||| |-|  
Sbjct 4306          CCTGTTTGGCCCGTGGTTCCGTGCCATTGAGAAAGAAATACTGGCCCTACTCCCGCCAAA

Query 4321          GTGTGTTTTATGGGGATGCCTTTGATGACACCGTCTTCT-CGGCGGCTGTGGCCGCAGCA
                     + | |||||||| ||||| | ||| ||  | || ||+|-| || |||||| |+ + || 
Sbjct 4366          C-ATCTTTTATGGTGATGCTTATGAGGAGTCAGTGTT-TGCTGCCGCTGTGTC-T-GGCG

Query 4380          AGGGC--ATCCATGGTGTTTGAGAATGACTTT-TCTGAGTTTGATTCCACCCAGAATAAT
                     ||| -- | |||||| ||||| |||||+|||-|| ||||||||   |||||||||||||
Sbjct 4422          CGGGTTCCTGCATGGTATTTGAAAATGA-TTTCTCGGAGTTTGACAGCACCCAGAATAAT

Query 4437          TTTTC-CTTGGGCCTAGAGTGTGCTATT-ATGGTGGAGTGTGGGATGCCGCAGTGGCTCA
                    || ||-||||| | |+|||||+  || |-|||| |||||| || ||||| || ||| | |
Sbjct 4481          TTCTCTCTTGGCCTT-GAGTG-CGTAGTCATGGAGGAGTGCGGTATGCCCCAATGGTTAA

Query 4495          TCCGCTTGTACCACCTTATAAGGTCTGCGTGGATTCTGCAGGCCCCGAAGGAGTCCCTGC
                    || |  |||| ||  |  |  ||||||| |||||| ||||||| || |||||||| ||  
Sbjct 4539          TCAGGCTGTATCATTTGGTCCGGTCTGCCTGGATTTTGCAGGCACCAAAGGAGTCTCTTA

Query 4555          GAGGGTTTTGGAAGAAACACTCCGGTGAGCCCGGCACCCTTCTATGGAATAC-AGTCTGG
                     ||| || |||||||| ||||| |||||||| ||||||||||| ||||| ||-|+| |||
Sbjct 4599          AAGGTTTCTGGAAGAAGCACTCTGGTGAGCCTGGCACCCTTCTTTGGAACACCA-TTTGG

Query 4614          AACATGGCCGTT-ATCACC-CACTGTTATGATTTCCGCGATCTGCAG-GTGGCCGCCTTT
                    || |||||+| |-||+| |-|| || ||||| || |||||+ | | |-|| ||||| |||
Sbjct 4658          AATATGGC-GATCAT-AGCACATTGCTATGAGTTTCGCGA-ATTCCGTGTTGCCGCTTTT

Query 4671          AAAGGTGATGATTCGATAGTGCTTTGCAGTGAGTACCGTCAGAGCCCAGG-GGCTGCTGT
                    || |||||||||||| | || || |||||||| ||||| |||||||+   - || || | 
Sbjct 4715          AAGGGTGATGATTCGGTGGTCCTCTGCAGTGACTACCGACAGAGCC-GTAATGCGGCAGC

Query 4730          CCTGATTGCTGGCTGTGGCCTAAAGTTGAAGGTGGATT-TCCGTCCGATTGGTTTGTATG
                    | | || || ||||| || || ||| ||||||| ||||-||+| || || ||  ||||||
Sbjct 4774          CTTAATAGCGGGCTGCGGGCTCAAGCTGAAGGTTGATTATC-GCCCTATCGGGCTGTATG

Query 4789          CAGGTGTTGTGGTGGCCCCCGGCCTTGGCGCGC-TT-CCTGACGTCGTGCGCTTCGCCGG
                    | || || |||||||||||+ |  |||| |+ |- |-|| || || ||||| || || ||
Sbjct 4833          CCGGCGTGGTGGTGGCCCC-AGGTTTGGGG-ACACTGCCCGATGTGGTGCGTTTTGCAGG

Query 4847          CCGGCTTACTGAGAAGAATTGGGGCCCTGGCCCCGAGCGGGC-GAAGCAGCTCCGCCTCG
                     |||||  |||| |||||||||||||||||||| ||||| ||-|||+||||| ||||| |
Sbjct 4891          TCGGCTGTCTGAAAAGAATTGGGGCCCTGGCCCAGAGCGCGCTGAA-CAGCTGCGCCTTG

Query 4906          CTGTGAGTGATTTTC-TCCGCAAGCTCA-CGAATGTAGCTCAGATGTGTGTGGATGTTGT
                    ||||  ||||+ |||-| ||+||| | |-||||||| || ||| | ||||| ||||||||
Sbjct 4950          CTGTTTGTGA-CTTCCTTCG-AAGGTTAACGAATGTTGCGCAGGTCTGTGTAGATGTTGT

Query 4964          CTCTCGTGTTTATGGGGTTTC--CCCTGGACTCGTTCATAACCTGATTGGCATGCTACAG
                     ||||| || || || ||++|-- || || || || |||||||| ||||| ||||| |||
Sbjct 5008          GTCTCGAGTCTACGGAGT--CAGTCCCGGGCTGGTACATAACCTTATTGGTATGCTGCAG

Query 5022          GCTGTTGCTGACGGCAAGGCTCATTTCACTGAGTCAGT-G-AAGCCAGTGCTCGACCTGA
                     |  ||||||| |||||||| ||||| || |||++| |- -|| || ||||| ||| | |
Sbjct 5066          ACCATTGCTGATGGCAAGGCCCATTTTACAGAG--ACTATTAAACCTGTGCTTGACTTAA

Query 5080          CAAATTCAATCCTGTGTCGGGTGGAATGAATAACATGTCTTCTGCTGCGCCCATGGGTTC
                    |||| || ||| |    |||||||||||||||||||||||| |||| | ||||||||+++
Sbjct 5124          CAAACTCTATCATACAACGGGTGGAATGAATAACATGTCTTGTGCTTCACCCATGGG---

Query 5140          GCGACCATGCGCCCTCGGCCTATTTTGCTGTTGCTCCTCATGTTTCTGCCTATGCTGCCC
                     | |||||||||||| || |||||||| ||||| || || || |||||||||||||||||
Sbjct 5181          ACCACCATGCGCCCTAGGGCTATTTTGTTGTTGTTCTTCGTGCTTCTGCCTATGCTGCCC

Query 5200          GCGCCACCGCCCGGTCAGCCGTCTGGCCGCCGCCGTGGGCGGCGCAGCGGCGGTTCCGGC
                    ||||||||| |||| |||||||||||||| || ||||||||||||||||||||| |||||
Sbjct 5241          GCGCCACCGGCCGGCCAGCCGTCTGGCCGTCGTCGTGGGCGGCGCAGCGGCGGTGCCGGC

Query 5260          GGTGGTTTCTGGGGTGACCGGGCTGATTCTCAGCCCTTCGCAATCCCCTATATTCATCCA
                    |||||||||||||||||| ||| ||||||||||||||||||  |||||||||||||||||
Sbjct 5301          GGTGGTTTCTGGGGTGACAGGGTTGATTCTCAGCCCTTCGCCCTCCCCTATATTCATCCA

Query 5320          ACCAACCCCTTCGCCCCCGATGTCTCACCGCTGCGGCCGGGGCTGGACCTCGTG-TTCGC
                    ||||||||||||||| ||||||||    | |++   ||||||||||| ||||+ - ||| 
Sbjct 5361          ACCAACCCCTTCGCCACCGATGTCGTTTCAC--AATCCGGGGCTGGAACTCG-CCCTCGA

Query 5377          CAACCCGCCCGACC-ACTCGGCTCCGCTTGGCGTGACCAGGCCCAGCGCCCCGCCGCTGC
                    ||+ ||||||  ||- || ||||||||||||||||||||| ||||||||||| |||||| 
Sbjct 5418          CA-GCCGCCCCGCCCCCTTGGCTCCGCTTGGCGTGACCAGTCCCAGCGCCCCCCCGCTGT

Query 5436          CTCACGTCGTAGACCTACCACAGCTGGGGCCGCGCCGCTAACCGCGGTCG-CTCCGGCCC
                    ||| |||||| || || || |||||||||| |||||||| || ||  +| -| || ||||
Sbjct 5477          CTCCCGTCGTCGATCTGCCCCAGCTGGGGCTGCGCCGCTGACTGCTA-CATCACCAGCCC

Query 5495          ATGACACCCCGCCAGTGCCTGATGTTGACTCCCGCGGCGCCATCCTGCGCCGGCAGTATA
                      || ||  | || || ||||||||||| || || ||||||||  ||||||||||||| |
Sbjct 5536          CCGATACAGCACCTGTACCTGATGTTGATTCACGTGGCGCCATTTTGCGCCGGCAGTACA

Query 5555          ACCT-ATCAACATCTCCC-CTTACCTCTTCCGTGGCCACCGGTACAAACT-TGGTTC-TT
                    ||+|- || || ||+|||-|| || ||||| || ||| | ||||| ||+|-| ||+|-| 
Sbjct 5596          AC-TTGTCCACGTC-CCCGCTCACATCTTCTGTCGCCTCGGGTACTAA-TCTAGT-CCTC

Query 5611          TACGCCGCTCCTCTTAGCCCGCTTCTACCCCTCCAGGACGGCACCAATACTCATATAATG
                    || || || || || | ||| ||  |||| || ||||| |||||||| |||||||| |||
Sbjct 5652          TATGCTGCCCCGCTGAACCCTCTCTTACCTCTTCAGGATGGCACCAACACTCATATTATG

Query 5671          GCTACAGAAGCTTCTAATTATGCCCAGTACCGGGTTGTTCGTGCTACAATTCGCTACCGC
                    || || || || || |||||||||||||| ||||| ||||| ||||| || || ||||||
Sbjct 5712          GCCACCGAGGCGTCCAATTATGCCCAGTATCGGGTCGTTCGAGCTACGATCCGTTACCGC

Query 5731          CCGCTGGTCCCCAACGCTGTTGGTGGCTACGCCATCTCCATCTCGTTCTGGCCACAGACC
                    |||||||| ||||| ||||| || || ||||||||||| || || |||||||| ||||| 
Sbjct 5772          CCGCTGGTGCCCAATGCTGTCGGCGGTTACGCCATCTCTATTTCCTTCTGGCCTCAGACT

Query 5791          ACCACCACCCCGACGTCCGTTGACATGAATTCAATAACCTCGACTGATGTTCGTATTTTA
                    || |||||||| || || ||||| ||||| || || ||||| |||||||| || ||| | 
Sbjct 5832          ACAACCACCCCCACCTCTGTTGATATGAACTCTATTACCTCTACTGATGTCCGGATTCTT

Query 5851          GTCCAGCCCGGCATAGCCTCCGAGCAT-GTTATCCCAAGTGAGCGCCTACACTATCGTAA
                    || |||||||| || |||||||||+ |-|| ||||| ||||||||||| |||||||||||
Sbjct 5892          GTTCAGCCCGGTATTGCCTCCGAG-TTAGTCATCCCTAGTGAGCGCCTTCACTATCGTAA

Query 5910          CCAAGGTTGGCGCTCTGTTGAGACCTCCGGGGTGGCGGAGGAGGAGGCCACCTCTGGTCT
                     ||||| |||||||||||||||||| | || ||||| ||||||||||| || ||||||||
Sbjct 5951          TCAAGGCTGGCGCTCTGTTGAGACCACGGGTGTGGCTGAGGAGGAGGCTACTTCTGGTCT

Query 5970          TGTTATGCTTTGCATACATGGCTCAC-TCGTAAACTCTTATACTAATACACCTTATACCG
                     || |||||||| || |||||||| |-|  |||+ ||||| ||||||||||||||||| |
Sbjct 6011          GGTAATGCTTTGTATTCATGGCTCCCCTGTTAA-TTCTTACACTAATACACCTTATACTG

Query 6029          GTGCCCTCGGGCTGT-TGGACTTTGCCCTCGAACTTGAGTTCCGCAACCTCACCCCCGGT
                    ||||  | |||||+|-| || |||||  | || ||||| ||| | ||  | || || || 
Sbjct 6070          GTGCATTGGGGCT-TCTTGATTTTGCGTTGGAGCTTGAATTCAGGAATTTAACGCCTGGG

Query 6088          AATACCAACACGCGGGTCTCCCG-TTACTCCAGCACTGCCCGTCACCGCCTTCGTCGCGG
                    || || ||||| || || |||||-|  + | ||||| ||||| ||||| || || |||||
Sbjct 6129          AACACTAACACCCGTGTGTCCCGGTAT-ACTAGCACAGCCCGCCACCGGCTGCGCCGCGG

Query 6147          TGCAGATGGGACTGCCGAGCTCACCACCACGGCTGCTACCCGCTTCATGAAGGACCTCTA
                    ||| || ||||| || ||||| ||||| ||||| || || || || |||||||||||  |
Sbjct 6188          TGCCGACGGGACCGCTGAGCTTACCACTACGGCAGCCACTCGTTTTATGAAGGACCTGCA

Query 6207          TTTTACTAGTACTAATGGTGTCGGTGAGATCGGCCGCGGGATAGCGCTTACCCTGTTTAA
                    ||||||| | || || || || |||||| | || || || || || || ||  |||| ||
Sbjct 6248          TTTTACTGGCACGAACGGGGTTGGTGAGGTGGGTCGTGGCATTGCCCTGACATTGTTCAA

Query 6267          CCTTGCTGACACCCTGCTTGGCGGTCTACCGACAGAATTGATTTCGTCGGCTGGTGGCCA
                     ||||| || || || || ||||| || ||||||||||| ||||||||||| || || ||
Sbjct 6308          TCTTGCCGATACACTTCTCGGCGGGCTGCCGACAGAATTAATTTCGTCGGCCGGGGGTCA

Query 6327          GCTGTTCTACTCTCGCCCCGTCGTCTCAGCCAATGGCGAGCCGACTGTTAAGCTGTATAC
                     ||||||||||| ||||| || |||||||||||||||||||| || || ||| | |||||
Sbjct 6368          ACTGTTCTACTCCCGCCCTGTTGTCTCAGCCAATGGCGAGCCAACCGTAAAGTTATATAC

Query 6387          ATCTGTAGAGAATGCTCAGCAGGATAAGGGTATTGCAATCCCGCATGACATCGACCTCGG
                    |||||| |||||||| ||||| |||||||| ||| | ||||||||||| || ||| | ||
Sbjct 6428          ATCTGTCGAGAATGCACAGCAAGATAAGGGCATTACCATCCCGCATGATATAGACTTGGG

Query 6447          GGAATCTCGTGTAGTTATTCAGGATTATGATAACCAACATGAGCAGGACCGACCGACACC
                    ||| || ||||| ||||| ||||| || ||||||||||||||||| || ||||| || ||
Sbjct 6488          GGACTCCCGTGTGGTTATCCAGGACTACGATAACCAACATGAGCAAGATCGACCTACTCC

Query 6507          TTCCCCAGCCCCATCGCGCCCCTTTTCTGTCCTCCGAGCTAATGATGTGCTTTGGCTTTC
                     || || || || || |||||||| || || ||||| || |||||||| || ||||||||
Sbjct 6548          GTCACCTGCTCCCTCCCGCCCCTTCTCAGTTCTCCGTGCCAATGATGTCCTATGGCTTTC

Query 6567          TCTCACCGCTGCCGAGTATGACCAGTCCACTTACGGCT-CTTCGACCGGC--CCAGT-C-
                    |||||| ||||| ||||| ||||||+++|||+|||  |-  ||| ||  |--||+ |- -
Sbjct 6608          TCTCACTGCTGCTGAGTACGACCAG---ACT-ACGTATGGGTCGTCCACCAACC-CTATG

Query 6622          TATGTCTCTGACTCT-GTGACCTTGGTTAATGTAGCGACCGGCGCGCAGGCCGTTGCCCG
                    |||||||| ||+|  -|| || || || ||||| || ||||| || ||||| ||||||||
Sbjct 6663          TATGTCTCCGA-TACAGTCACATTTGTCAATGTGGCCACCGGTGCTCAGGCTGTTGCCCG

Query 6681          GTCGCTCGACTGGACCAAGGTCACACTTGATGGTCGCCCCCTTTCC-ACCACCCAGCAGT
                     || || |||||| | || || ||  | ||||| |||||+  |  |-|| ||||||||||
Sbjct 6722          TTCCCTTGACTGGTCTAAAGTTACTTTAGATGGCCGCCC-TCTCACTACTACCCAGCAGT

Query 6740          ATTC-AAAGACCTTCTTTGTCCTGCCGCTCCGCGGTAAGCTCTCCTTTTGGGAGGCAGGT
                    ||||-|||+|| || | |||||| ||||| || || ||| | || || |||||||| || 
Sbjct 6781          ATTCTAAA-ACATTTTATGTCCTCCCGCTTCGTGGGAAGATGTCTTTCTGGGAGGCTGGC

Query 6799          ACTACTAAAGCCGGGTACCCTTATAATTATAACACCACTGCTAGTGACCAACTGCTCGTT
                    || || || || || |||||||||||||| || || ||||||||||||||| | ||  ||
Sbjct 6840          ACGACCAAGGCTGGCTACCCTTATAATTACAATACAACTGCTAGTGACCAAATTCTAATT

Query 6859          GAGAATGCCGCTGGGCATCGGGTTGCTATTTCCACTTACACCACTAGCCTGGGTGCTGGC
                    |||||||| || || || || ||||||||||| || || |||||||||||||||||||| 
Sbjct 6900          GAGAATGCGGCCGGCCACCGTGTTGCTATTTCTACCTATACCACTAGCCTGGGTGCTGGT

Query 6919          CCCGTCTCTATTTCCGCGGTTGCTGTTTTAGCCCCCCACTCTGCGCTAGCATTGCTTGAG
                    |||   || ||||| ||||| | ||| |||||||| ||||| || || ||  | ||||||
Sbjct 6960          CCCACGTCAATTTCTGCGGTCGGTGTGTTAGCCCCACACTCGGCCCTTGCTGTACTTGAG

Query 6979          GATACCATGGACTACCCTGCCCGCGCCCATACTTTCGATGACTTCTGCCCGGAGTGCCGC
                    || ||  | || || |||||||| ||||||||||| || || |||||||||||||| |||
Sbjct 7020          GACACTGTTGATTATCCTGCCCGTGCCCATACTTTTGACGATTTCTGCCCGGAGTGTCGC

Query 7039          CCCCTTGGCCTCCAGGGCTGTGCTTTTCAGTCTACTGTCGCTGAGCTTCAGCGCCTTAAG
                     |||||||||| ||||| || ||||| ||||||||| | |||||||||||||| || || 
Sbjct 7080          ACCCTTGGCCTGCAGGGTTGCGCTTTCCAGTCTACTATTGCTGAGCTTCAGCGTCTAAAA

Query 7099          ATGAAGGTGGGTAAAACTCGGGAGT-T-A-TAGT-TTAT-TTGCTTGTGCCCCC--CTT-
                    |||||||| |||||||| |||||||-|-|-|++|- |+|-|| ||+||||||||--| |-
Sbjct 7140          ATGAAGGTAGGTAAAACCCGGGAGTCTTAAT--TAAT-TCTTTCT-GTGCCCCCTTCGTA

Query 7151          CTT-TCTGTTGCT-TATTTCTCATTTCTGCGTTCCGCGCTCCCTGAAAAAA
                      |-|||  ||||-|||||||  ||||||| || ||||||||||| |||||
Sbjct 7196          GATCTCTTCTGCTATATTTCTTTTTTCTGCCTTTCGCGCTCCCTGGAAAAA
