# Supplementary material for: Pairwise Heuristic Sequence Alignment Algorithm Based on Deep Reinforcement Learning
Source: IEEE Open J Eng Med Biol. 2021 Jan 29;2:36–43. doi: 10.1109/OJEMB.2021.3055424 (PMC8901008; doi:10.1109/OJEMB.2021.3055424)
Supplement: Three supplementary materials are attached to the submitted manuscript. First, we offer the detailed process of the DQNalign in Supplementary material S1. Then, the additional figures and tables are listed in the Supplementary material S2. Finally, the alignment results of the DQNalign are attached  [file ojemb-3055424-mm.zip › OJEMB-3055424-MM/10022021082020_DQNalignOJEMB20210126SupplementaryS3/Supplementary S3/HEV_DDDQN/result20200712173946_10_33.txt]

DQNalign Project v1.0
Pairwise alignment algorithm with deep reinforcement learning based heuristic alignment agent
Sequence 1 : HEV_10, length : 7200
Sequence 2 : HEV_33, length : 7258

Alignment results:
Exact matches: 5207
Gaps: 876

Query 2             GCAGACCACATATGTGGTCGATGCCATGGAGGCCCATCAGTTTATTAAGGCTCCTGGCAT
                    ||||||||| ||||||||||| |||||||||||||||||||| || |||||||||||| |
Sbjct 0             GCAGACCACGTATGTGGTCGACGCCATGGAGGCCCATCAGTTCATAAAGGCTCCTGGCGT

Query 62            CACTACTGCTATTGAGCAGGCTGCTCTAGCAGCGGCCAACTCTGCCCTTGCGAATGCTGT
                    ||| ||||||||||||||||| |||||||||||||||||||| ||| | |||||||||||
Sbjct 60            CACAACTGCTATTGAGCAGGCAGCTCTAGCAGCGGCCAACTCCGCCTTGGCGAATGCTGT

Query 122           GGTAGTTAGGCCTTTTCTCTCTCA-CCAGCAGATTGAGATCCTTATTAACCTAATGCAAC
                    ||| ||| |||||||||| || | -| |+||||  ||||| ||||||||| | ||||| |
Sbjct 120           GGTGGTTCGGCCTTTTCTGTCCCGGCTA-CAGACAGAGATACTTATTAACTTGATGCAGC

Query 181           CTCGCCAGCTTGTTTTCCGCCCCGAGGTTTTCTGGAACCATCCCATCCAGCGTGTTATCC
                    | || |||||||||||||| || |||||  | ||||| || ||||| || || || ||||
Sbjct 179           CCCGGCAGCTTGTTTTCCGGCCTGAGGTCCTGTGGAATCACCCCATTCAACGCGTGATCC

Query 241           ATAATGAGCTGGAGCTTTACTGTCGCGCCCGTTCCGGCCGCTGCCTTGAAATTGGTGCCC
                    | |||||||| || |  |||||||| || ||  |||||||||| |||||| | || ||||
Sbjct 239           ACAATGAGCTCGAACAGTACTGTCGGGCTCGGGCCGGCCGCTGTCTTGAAGTGGGCGCCC

Query 301           ACCCCCGCTCAATAAATGATAACCCTAATGTGGTCCACCGCTGCTTCCTC--CGCCCTG-
                    |||| || || || || || ||||| || ||  | || ||||| ||  | --  |  |  
Sbjct 299           ACCCACGTTCGATCAACGACAACCCCAACGTCTTGCATCGCTGTTTTTTAAAACCGGTTG

Query 358           CCGGGCGTGATGTTCAGCGTTGGTATACTGCCCCTACCCGCGGGCCGGCTGCTAATTGCC
                     |+++|| ||||| ||||| ||||| || || ||||||||||| || || || || ||||
Sbjct 359           GC---CGCGATGTCCAGCGGTGGTACACCGCTCCTACCCGCGGCCCTGCAGCGAACTGCC

Query 418           GGCGTTCCGCACTGCGCGGGCTCCCCGCTGCTGACCGCACTTACTGCTTCGACGGGTTTT
                    | || || || || || || |||||  ||| |||||| || || ||||| ||||| ||||
Sbjct 416           GCCGGTCAGCCCTTCGTGGCCTCCCACCTGTTGACCGGACATATTGCTTTGACGGTTTTT

Query 478           CTGGCTGTA-ACTTTCCCGCCGAGACTGGCGTCGCCCTCTATTCTCTCCATGATATGTCA
                    | || || |-|+||| |||||||||| ||  | ||||| || || || |||||  |+|  
Sbjct 476           CCGGTTGCACA-TTTGCCGCCGAGACGGGGATTGCCCTTTACTCACTGCATGACCT-TTG

Query 536           --CCATCTGATGTCGCCGAGGCTATGTTCCGCCATGGTATGACGCGGCTT-TACGCTGCC
                    --|   |+||||| || ||||| |||  |||||| |||||||| |||+||-|| || || 
Sbjct 534           GCCTGCC-GATGTTGCTGAGGCGATGGCCCGCCACGGTATGACCCGG-TTGTATGCGGCT

Query 594           CTCCACCTCCCGCCTGAGGTCCTGTTGCCCCCTGGCACATACCGCACCGCGTCGTACTTG
                    ||||||||||| |||||||| ||| | |||||||| || || |  ||| | |||||| | 
Sbjct 592           CTCCACCTCCCTCCTGAGGTGCTGCTCCCCCCTGGTACTTATCATACCACCTCGTACCTA

Query 654           CTGATCCATGAC-GGCAG-GCGCGTTG-TGGTGACGTATGAGGGTGACACTAGTGCTGGT
                    || |||||||| -|| | -| ||  ||-|++|+|| || ||||| ||  |||||||||| 
Sbjct 652           CTCATCCATGATGGGGACCGTGCAGTGAT--T-ACATACGAGGGGGATTCTAGTGCTGGG

Query 711           TATAACCACGATGTTTCCAACCTGCGCTCCTGGATTAGAACCACTAAGGTTACCGGAGAC
                    || ||||| ||||| |||| | ||||  |||||||  | || ||||||||||| || |||
Sbjct 709           TACAACCATGATGTGTCCATCTTGCGTGCCTGGATCCGCACTACTAAGGTTACTGGTGAC

Query 771           CATCCTCTCGTCATTGAGCGGGTTAGGGCCATTGGCTGCCACTTTGTCCT-CTTACTCAC
                    || || || || |||||||| ||| ||||  | || || || ||||| ||-|||+|| ||
Sbjct 769           CACCCGCTGGTGATTGAGCGAGTTCGGGCGGTGGGTTGTCATTTTGTGCTCCTT-CTAAC

Query 830           GGC-AG-CCCCGGAGCCATCACCTACGCCCTATGTTCCTTACCCCCGGTCTACCGAGGTC
                     ||-  -|| ++|| ||||| || | ||||||||| || || || || || || ||||| 
Sbjct 828           AGCTGCACCT--GAACCATCGCCAATGCCCTATGTCCCATATCCTCGTTCCACTGAGGTT

Query 888           TATGTCCGATCG-TCTTCGGCCCGGGTGG-T-ACCCCCTCCC--T---A-----T--T-T
                    || || || || -| || || || |||||-|-|||  |||  --|---|-----|--|-|
Sbjct 886           TACGTTCGGTCCATTTTTGGTCCTGGTGGTTCACCATCTCTGTTTCCAACTGCCTGCTCT

Query 932           CC-AA--C--C---TCATGC--T-CC--A-C-TA-A--GTCGACCCTTCCA--T-G-CTG
                     |-||--|--|---||||||--|-||-- -|-||-|--|   |  |+||  --|- -| |
Sbjct 946           ACTAAGTCAACATTTCATGCTGTCCCTGTGCATATATGGGACAGAC-TCATGCTATTCGG

Query 970           TCCCTG-CCCA-T---ATCTGGGACCGTCTCATGTTGTTCGGGGCCACCCT-AGATGACC
                    | +|+|-||| - ---|||++ |+ | | |++||||| ||| ||| | ++|-| ||+|||
Sbjct 1005          TG-C-GACCCTCGACGATC--AG-GCCTTT--TGTTGCTCGAGGCTAA--TGACAT-ACC

Query 1024          AAGCCTTTTGC-TGCTCC-C-GCCTAATGAC--TTTAC-CTCC-GTGG-CATTAGCTACA
                     ++|| | +||-|   | -|- +++| | ||--|   |-||| -|| |-||++|+| | +
Sbjct 1055          T--CCGTG-GCATTAGCTACAA---AGTCACGGTCGGCGCTCTTGTCGCCA--A-CGAG-

Query 1075          AGGTTACTGTGGGCACCCTTGTTGC--CAATGAAGGCTG-GAACGCCT-CTGA-G-GTCG
                    +||||    || +|  ||  |++| --|| |||  ||||-|+|+ ++|-||| -|- | +
Sbjct 1104          -GGTTGGAATGC-CCTCCGAG--GATGCATTGACTGCTGTG-A-T--TACTGCGGCCTA-

Query 1129          CTCTTA-CAGCTGTCATCACTGCCGCCTACCTTACCATCTGCCACCAGCGGTACCTCCGC
                    +|||||-||  || |||||  |   ||| | ++++||+++++| +|||+|  | ||+|| 
Sbjct 1154          -TCTTACCATTTGCCATCAGAGGTACCTTCG----CA-----CG-CAG-GCCATCT-CGA

Query 1188          ACTCAGG-C-----TA-T--ATCTA-AGG--G--GATGCGCCG----T--CTGGAGCGGG
                    |  ++||- ----- |-|--| || -|| --|-- |++   +|----|--|  | +| + 
Sbjct 1202          AAG--GGATGAAAAGACTGGAGCTTGAGCACGCACA--GAA-GTTTATAACACGT-CT-T

Query 1228          AGCATGCTC-AGAAG-TTTATAACA-C-GCCTCTACAGTTGGCTCTTTGAGAAGTCC-G-
                    ++ | +  |- |  |-|| | ||  - -||| +|+++| |  |+ ||   |     |-|-
Sbjct 1254          --TAC-AGCTGGTTGTTTGAAAAATCTGGCCG-T---GATTAC-ATTCCCGGCCGTCAGC

Query 1281          -G--CCGTGATTATATCCCCG-GCCGTCAGTTGGAGTTCTACGCTCAGTGT--AG---GC
                    -|--   | |||    ||| |-|||| |+| |||  |||++|||| +|| |--| ---| 
Sbjct 1307          TGCAGTTTTATTTATGCCCAGTGCCGCC-GATGGCTTTC--CGCTG-GTTTCCATCTTGT

Query 1333          GCTGGCTCTC--G-GCCGGCTTTCATCTTG-ACCCACGGGTG-T-TGGTTTTTGATGAGT
                    | |++|+|||--|-||  |+|||+ |  ||-| |  | + + -|-| | |   ++  |||
Sbjct 1357          GAT--C-CTCGTGTGCTTG-TTT-TTGATGAAGCGGCC-C-CTTGTCGCTGCC--GTAGT

Query 1387          CGGCCC--C------CTGCCACT-GTAGGACTGCGAT-TCGTAAG--GCGGT--CTCA--
                      ++||--|------|||+++||- ||+||+|++  |-| ||   --|||||--||  --
Sbjct 1408          TT--CCTTCGTAAAGCTG---CTCATA-GA-T--TTTGTTGTTTTATGCGGTGGCTGGGC

Query 1431          AA-GTTTTG---CTGTTTTATGAAGTGGCTG-GGCCAGGAGTGC-A-CCTGTTTC-CTAC
                     |-|  |||---||||||  | + + | | |- |   |||| | - -|  |    - |||
Sbjct 1459          CAGGGATTGTACCTGTTTCCTC-C-AGCCCGTTGAGGGGAGGGTTGGCGAGCAGGGTTAC

Query 1483          AAC-CTGCAG--AAGGGGCGC-CGTC-GGCGACCAGGGCCAT----GACA-AC---GAGG
                     | - ||  |--   | | | -||  -|  |+++|   |  |----    -||---||| 
Sbjct 1516          GATAATGAGGCATTTGAGGGGTCGGATGTTG---ACCCCGCTGAGGAGGCCACTGTGAGC

Query 1528          C-CTATGAGGGGTCTGATGTCGACC-CCGCT-G-AATC--C-GCTATTAGTG-ACATATC
                     -|| |++|| +||  || | |+ |-||| |-|- | |--|-||   +  | -      |
Sbjct 1573          ATCTCT--GGA-TCATATATTG-TCACCGGTAGCCAGCTACAGCCTC-TCTACCAGGCGC

Query 1580          TGGGTCCTACGTCGTCCCTGGC-A-C-TGCCCTCCAACCGCTTTACCAAGCCCTTGACCT
                    | ||+++ |+++++|||||   -|-|-||||  || | || + |++| +|++|||+|+||
Sbjct 1628          TTGG---CA-----TCCCTTCTGATCTTGCCGCCCGAGCGG-GT--CG-G--CTT-A-CT

Query 1636          --CCCCGCTGAGATTGT-G--GCTCGTGCA-GGCCGGCTGACC--GC--CA-CAGTAAAG
                    --| ||| |||  |  |-|--|| +++|+|-||||| || |+|--| -- |-|| |++| 
Sbjct 1672          GCCACCGTTGAAGTCCTAGATGCA---G-ATGGCCGCCTCA-CTTGTAAGACCACT--AT

Query 1685          -GTCTCCCAGGTCGACGGGCGGAT-CGA-TTGTGAGACCCTTCTCGGTAATAAAACCTTC
                    -|+++ | |++|+ |+|  |  +|-| |-   |   ||   ++|+|||  | | +|    
Sbjct 1725          TG---GCAA--T-AA-GACCTT-TACAACAGTTTTTACTGA--T-GGTGCTCAG-CTAGA

Query 1743          CGC--A-----C-GT-C-GTTTGTTGACG-GGGCGG---TTTTAGAGACT-AATG---GC
                     ||--|-----|-| -|-|| |||  + |- |   |---  +   ++|  -||  ---| 
Sbjct 1773          GGCTAACGGGCCGGAGCAGTATGTGC-TGTCGTTTGACCCG-GCC--AAGCAAACTATGG

Query 1785          CCAGAGC-G--C-CACAATCTCTCTT--TTGATG---C--CA-GT-CAGAGCACT-ATGG
                    ||+| +|-|--|-|||+|+ ++||||-- |+|||--- --||- |-| |+||  |-|+||
Sbjct 1829          CC-GC-CGGCCCGCAC-A-G--TCTTAGCT-ATGCTTTGACATCTGCGG-GCCTTGA-GG

Query 1831          C-CGCCG-GCCCTTTCAGTCTCAC-CTATGCCGCCTCTGCTGCTGGGCTGGAGGTGC-GC
                     -|||  -| +|++|| | |    -|++|+ +| +++++++++|++++|| |+  ||-|+
Sbjct 1880          TGCGCGTTGT-C--TCTGCCCG-GGC--T-T-GA---------T----TGTA-AGGCTG-

Query 1887          TATGTCGCTGCCGGGCTTG--ACCACCGGG-CGGTTTTTGC---CCCCGGCGTTTC-ACC
                    ||| ||  |+||||| |||--||| ||   -|   |  || ---| ||+|| ||| -  |
Sbjct 1916          TATTTCCAT-CCGGGGTTGCAACCCCCACCACCCCTGGTGAGGTCTCC-GCTTTTTGTTC

Query 1939          --C------C-GGTCAGCCCC------TGGCGA--GG-TCACCGCCTTTTGTTCT----G
                    --|------|-|||    || ------|+  | --  -|+++++|| ++|+|  |----|
Sbjct 1974          AGCTTTGTACAGGTTCAACCGTTGTGTT-CAGCGGCACT-----CCC--T-TATTGGGGG

Query 1978          CCC----TA-TACA----G-GTT--TAATC-GC--GAGGCCCAGCGCCTTTCGCTCACCG
                       ----||-|++|----|-|  --|||| -||--| ++  |++|||| || ||||+|||
Sbjct 2025          TTTGTGGTATT--ACCCTGAGGGGCTAATTGGCTTGT--TTC--CGCCATTTGCTC-CCG

Query 2023          G---TA--A---TTTTTGGT---TCCATCCTGAGGGGCTCCTTGGC-CCCT-T-TGCCC-
                    |---||-- ---  | + | ---||| | ||| || |++ ++  ||-||||-|-| ++|-
Sbjct 2078          GCCATACCTGGGAGTC-AGCCAATCCCTTCTGTGGAG--A--GAGCACCCTCTATA--CT

Query 2068          CGT---TT-TCCCCCGGGCATGTTTGGGAGTCGGCTAATC-CATTCTG---TGGAGA---
                    || ---| -||   ++| |+++++ || ++|++++| +||-  || + ---|    |---
Sbjct 2131          CGCACCTGGTCGGT--GTC-----GGGC--T----TC-TCTAGTTG-TTTTTCTCCACCC

Query 2117          GAG-CACACTTTACACC----CGCACTTG--G---TC-GGAGGTTGATGCTGTTTCTAGT
                    |||-||| |+++ | ||----| +|++| -- ---| - ||||+|+   | ++++|+|++
Sbjct 2176          GAGCCACCC---GCTCCAGAACT-A--TCATCTCCTGTTGAGG-T-TGACA----C-A--

Query 2166          CCAGCCCAGCCCGACTTAGGTTTTATATCTG-AGCCTT-CTAT--ACCT--AGTAGGGCC
                    ||  |    || |+++| | | ||     | -|+++| -| | --|| |-- | ||  ||
Sbjct 2221          CC--C-A--CCTG---TGGCTGTTGGCGTTCCA---TCCCCAGCCACTTCGGGCAGTACC

Query 2220          GCCACACTTACCC-CGGCGGCCCCT-CTAC-CC-CCCCCTGCAC-C-G--GATC-CTTCC
                     | ||+|||+|  -| +| |  |  -|  |-||- | || |+| -|-|--||| -|++  
Sbjct 2265          CCAAC-CTT-CAGTCC-CTGAACAGGCCGCGCCATCGCCGG-ATTCGGTCGATGGC--GG

Query 2271          CCTACTCCCTCTGCTCCGGCGCGTGGTGAGCCGGCTCCTGGCG-CTACCGCCCGG-GCCC
                      ++|| +++||+|+| | | |  ++|||||  +||+|| +| -|+|||+|||||-||| 
Sbjct 2319          TG--CTG---CT-C-CGGCCCCAC--TGAGCAC-CT-CTA-CTAC-ACC-CCCGGTGCCA

Query 2329          CG-GC--CA--TAACCCA-CCAGGC-GGC-CCGGC-ATCGCCGCCTGCTCTTT-ACCTAC
                    +|-||--||--|||||||-||| +|-|||-||++|-   || | +| ||+|  -||||||
Sbjct 2364          -GCGCAGCACGTAACCCACCCAT-CTGGCTCC--CGTCGGCGGT-TACT-TCACACCTAC

Query 2379          CCGGATGGCTCT-AAG-GTATTCGCCGGCTCGCTGTTTGAGTCGACA-TGTACCTGGCTC
                    || |||||||| -|||-|||| | ++||||| || ||||||||  +|-||||| ||| | 
Sbjct 2419          CCTGATGGCTCAAAAGTGTATGCT--GGCTCCCTTTTTGAGTCTG-AGTGTACTTGGTTA

Query 2436          GTTAACGCGTCTAATG-TTGACCACCGCCCTGGCGGTGGGCTCTGTCATGCATTTTACCA
                    ||||| || || ||| -| | +|||||||| || || || || || || |||||||||||
Sbjct 2476          GTTAATGCATCCAATCCTGGT-CACCGCCCCGGTGGCGGCCTTTGCCACGCATTTTACCA

Query 2495          AAGGTACCCCGCA-TCCTTTGATGCTGCCTCT-TTTG-TGA----TG-CGCGACGGCGCG
                    | ||| +|||| |-|| |||||  |||+||  -||| -|+|----||-|| | ++++  |
Sbjct 2535          ACGGTT-CCCGGAGTCATTTGACCCTG-CTGAGTTTATT-ATGTCTGACGGGT----TTG

Query 2546          -GCCGCCTATACATTAACCCCCCGGCCAATAATTCACGCCGTCGCTCCTGATTATAGGTT
                    -|++|||||||| || || ||||| || || || || || || || ||||||||| || |
Sbjct 2588          CG--GCCTATACCTTGACACCCCGACCCATTATCCATGCTGTTGCCCCTGATTATCGGGT

Query 2606          GGAACATAACCCAAAGATGCTTGAGGCTGCCTACCGGGAGACTTGCTCCCG-CCTCGGTA
                     ||||||||||| |||| ||| ||||||||||| || ||||| || |||||-| |+|| |
Sbjct 2646          AGAACATAACCCTAAGAGGCTCGAGGCTGCCTATCGAGAGACGTGTTCCCGTCGT-GGGA

Query 2665          CCGCTGCATA-CCCACT-CCTCGGGACCGGCATATACCAGGTGCCGATCGGTCCCAGTTT
                    | ||||| ||-||| +|-| | | |+|||| ||||||  ||||||  | || |  || ||
Sbjct 2705          CGGCTGCTTATCCCT-TGCTTGGCG-CCGGTATATACAGGGTGCCCGTTGGGCTGAGCTT

Query 2723          TGACGCCTGGGAGCGGAATCACCGCCCCGGGGATGAGTTGTACCTTCCTGAGCTTGCTGC
                    ||| ||||||||||| || ||||| ||||||||||||||||||||  ||||||  |||  
Sbjct 2763          TGATGCCTGGGAGCGTAACCACCGACCCGGGGATGAGTTGTACCTGACTGAGCCGGCTAT

Query 2782          --CAGATGGTTCGAGGCCAATAGGCCGAC-CTGCCCAACTCTCACTATAACTGAGGATGT
                    --|+ +||||||||||||||  | || ||-||+|||  | || ||||| ||||||||   
Sbjct 2823          AGC-T-TGGTTCGAGGCCAACCGACCTACTCT-CCCCGCGCTTACTATTACTGAGGACAC

Query 2840          TGCACGGACAGCAAATCTGGCTATCGAACTTGACTCAGCCACAGACGTCGGCCGGGCCTG
                     ||||| ||||| || |||||| | || || || |||||||| || |||||| |||| ||
Sbjct 2880          AGCACGAACAGCGAACCTGGCTCTTGAGCTAGATTCAGCCACTGAGGTCGGCAGGGCGTG

Query 2900          TGCCGGCTGTCGAGTCACCCCCGGCGTTGTGCAGTACCAGTTTACCGCAGGTGTGCCTGG
                    |||||||||||| |||   || || ||||| || |||||||| || |||||||| |||||
Sbjct 2940          TGCCGGCTGTCGTGTCGAGCCGGGTGTTGTCCATTACCAGTTCACAGCAGGTGTCCCTGG

Query 2960          ATCCGGCAAGTCCCGCTCTATTACCCAA-GCCGACGTGGACGTTGTCGTGGTCCCGACCC
                     ||||||||||| || || |||   || -|+||| || ||||| || ||||| || ||||
Sbjct 3000          CTCCGGCAAGTCACGGTCAATTCAGCAGGG-CGAGGTAGACGTCGTAGTGGTGCCAACCC

Query 3019          GTGAGTTGCGTAATGCCTGGCGCCGCCGCGGCTTCGCTGCTTTCACCCCGCACACTGCCG
                    |||||||||||||  | ||||| |||||||| || || ||||  || || ||||| || |
Sbjct 3059          GTGAGTTGCGTAACTCGTGGCGGCGCCGCGGGTTTGCAGCTTATACACCACACACCGCGG

Query 3079          CCAGAGTCA-CCCAGGGGCGCCGGGTTGTCATTGATGAGGCCCCGTCCCTTCCCCCTCAC
                    || | || |-|   || +||  ||||||| ||||| ||||||||||| ||||| || || 
Sbjct 3119          CCCGTGTTACCTGTGGC-CGTAGGGTTGTTATTGACGAGGCCCCGTCGCTTCCACCACAT

Query 3138          TTGCTGCTGCTCCACATGCAGCG-GGC-CGCCACCGTCCACCTTCTTGGTGACCCGAATC
                    || ||  |||| || ||||||||-| |-|| | ++|| || || ||||| ||||| || |
Sbjct 3178          TTACTTTTGCTGCATATGCAGCGAGCCTCGTCG--GTTCATCTCCTTGGCGACCCCAACC

Query 3196          AGATCCCAGCCATCGACTTTGAGCACGCCGGGCTCGTTCCCGCC-ATCAGGCCCGAT-TT
                    | ||||| || ||||| |||||||| || || ||||+||||| |-||| |||| || -||
Sbjct 3236          AAATCCCTGCTATCGATTTTGAGCATGCTGGCCTCG-TCCCGGCGATCCGGCCTGAGCTT

Query 3254          GGCCCCCACC-TCCTGGTGGCATGTGACC-CATCGCTGCCCTGCGGATGTATGTGAGCTG
                    | ||| +|| -  +||||||||  | |+|-||| | || ||||||||||| |||||||| 
Sbjct 3295          GTCCCA-ACAAAG-TGGTGGCACCTTA-CTCATAGGTGTCCTGCGGATGTTTGTGAGCTA

Query 3312          ATCCGTGGCGCATACCCTATGATTCAGACCACTAGTCGGGTCCTCCGGTCGTTGTTCTGG
                    ||||| ||||| ||||| | ||| |||||  | || || || ||||| ||  ||||||||
Sbjct 3352          ATCCGCGGCGCGTACCCAAAGATCCAGACGGCGAGCCGTGTTCTCCGCTCCCTGTTCTGG

Query 3372          GGTGAGCCTGCTGTTGGGCAGAAACTAGTGTTCACCCAGGCAGCTAAGGCCGCCAACCCC
                    || |||||  | || || || ||||||||||| || ||||| || |||||||||||||||
Sbjct 3412          GGGGAGCCCCCCGTCGGCCAAAAACTAGTGTTTACTCAGGCGGCGAAGGCCGCCAACCCC

Query 3432          GGTTCAGTGACGGTCCATGAGGCACAGGGCGCTACCTACACAGAGACTACCATTATTGCC
                    ||| || | || ||||| ||||| ||||| ||||| |  || |||||||| |||||||| 
Sbjct 3472          GGTGCAATTACAGTCCACGAGGCCCAGGGTGCTACATTTACTGAGACTACTATTATTGCA

Query 3492          ACGGCAGATGCTCGAGGCCTCATTCAGTCGTCCCGAGCTCATGCCATTGTTGCCTTGACG
                    ||||| ||||| || || || |||||||| ||| | || || || ||||| ||| |||| 
Sbjct 3532          ACGGCTGATGCCCGCGGGCTGATTCAGTCCTCCAGGGCCCACGCTATTGTGGCCCTGACT

Query 3552          CGCCACACTGAGAAGTGCGTCATCATTGACGCACCAGGC-CTGCTTCGCGAGGTGGGCAT
                    |||||||| ||||| || ||  || |||||||+|| || -|| ||||| ||||| |||||
Sbjct 3592          CGCCACACAGAGAAATGTGTGGTCGTTGACGC-CCCGGGGCTTCTTCGTGAGGTTGGCAT

Query 3611          CTCCGATGCAATCGTTAATAACTTTTTCCTTGCTGGTGGCGAAATTGGCCACCAGCGCCC
                     || ||||| || |||||||||||||||||| |||| ||| |  |||| || || |||||
Sbjct 3651          TTCAGATGCCATTGTTAATAACTTTTTCCTTTCTGGCGGCCAGGTTGGTCAGCACCGCCC

Query 3671          ATCTGTTATCCCTCGCGGCAATCCTGACGCCAATGTTGACAC-CTTGGCTGCC-TTCCCG
                    ||| || || ||||| |||| |  |||   |||||||| |||-|||| +||| -|||| +
Sbjct 3711          ATCAGTCATACCTCGTGGCACTGTTGATAGCAATGTTGCCACGCTTGA-TGCATTTCCA-

Query 3729          CCGTCTTGCCAGATTAGCGCCTTCCATCAGTTGGCTGAGGAGCTTGGCCACAGACCTGCC
                    || ||||| ||  |||||||||  || ||| | || ||||||||||| ||  | || |||
Sbjct 3769          CCTTCTTGTCAATTTAGCGCCTATCACCAGCTTGCAGAGGAGCTTGGTCATCGGCCGGCC

Query 3789          CCTGTCG-CGGCTGTTCTACCGCCCTGCCCTGAGCTTGAACAGGGCCTTCTCTACCTGCC
                    ||  | |-|| |+||||| || || || || ||||| || || ||| | |||||  ||||
Sbjct 3829          CCGATTGCCGCC-GTTCTGCCCCCTTGTCCGGAGCTCGAGCAAGGCTTACTCTATATGCC

Query 3848          CCAAGAACTCACCACCTGTGATAGTGTCGTAACATTTGAATTAACAGATATTGTGCACTG
                    ||| ||||| ||||| |  ||||||||  | ||||| ||| | ||||| ||||| |||||
Sbjct 3888          CCAGGAACTGACCACGTCCGATAGTGTGCTCACATTCGAACTTACAGACATTGTACACTG

Query 3908          TCGTATGGCCGCCCCGAGCCAGCGCAAGGCCGTGCTGTCCACGCTTGTGGGCCAT-TACG
                    ||||||||| || || || |||||||| || || ||||| || ||||| ||+|| -||||
Sbjct 3948          TCGTATGGCGGCACCTAGTCAGCGCAAAGCAGTCCTGTCGACCCTTGTCGG-CAGGTACG

Query 3967          GCCGCCGCACAAAGC--TCTACAATGCCTCCCACTCTGATGTTCGCGA--CTCTCTCGCC
                    ||||||| || ||| --| |+ ||+||  | ||| | |||||||| | --| ||||+| |
Sbjct 4007          GCCGCCGTACGAAGTTGTAT-GAA-GCTGCTCACACGGATGTTCGTGGGTCCCTCT-GTC

Query 4023          CGTTTTATCCCGGC-CATTGGCCACGTACAG-GTTACAACCTGTGAATTGTACGAGCTAG
                      ||| +|||| | -|+| |||| | |+|||-||||| ||||| ||  | || ||||| |
Sbjct 4064          ATTTTC-TCCCCGAGC-TCGGCCCCAT-CAGCGTTACTACCTGCGAGCTTTATGAGCTTG

Query 4081          TGGAGGCCATGGTCGAGAAGGGCCAGGACGGCTCCGCCGTCCTTGAGCTCGACCTTTGTA
                    | ||||| ||||| |||||||| ||||| ||||| || ||| | ||||| || || || |
Sbjct 4121          TTGAGGCTATGGTGGAGAAGGGTCAGGATGGCTCTGCAGTCTTGGAGCTTGATCTATGCA

Query 4141          ACCGCGACGTGTCCA-GGATCACCTTCTTCCAGAAAGATTGTAATAAATTCACCACGGGG
                     ||| || ||||+||-| || || ||||||||||| || |||||||||||||| || || 
Sbjct 4181          GCCGTGATGTGT-CACGTATAACATTCTTCCAGAAGGACTGTAATAAATTCACAACAGGC

Query 4200          GAGACCATCGCCCATGGTAAAGTGGGCCAGGGCATTTCGGCCTGGAGTAAGACCTTCTGT
                    ||||| || || || |||||||| || ||||| || || || ||||| |||||||| |||
Sbjct 4240          GAGACAATAGCGCACGGTAAAGTTGGGCAGGGGATATCTGCGTGGAGCAAGACCTTTTGT

Query 4260          GCCCTTTTCGGCCCCTGGTTCCGTGCTATTGAGAAGGCTATCCTGGC--C-CTGCTCCCT
                    ||||| || ||||| |||||||| |||||||||||||  || || ||--|-||   ||||
Sbjct 4300          GCCCTGTTTGGCCCATGGTTCCGCGCTATTGAGAAGGAGATTCTTGCGGCGCTTGCCCCT

Query 4317          CAGGGTGTGTTTTATGGGGATGCCTTTGATGACACCGTCTTCTCGGCGGCTGTGGCCGCG
                     |+++||| |||||||| ||||| | ||| || || || ||  | || ||||| |||| |
Sbjct 4360          AA---TGTATTTTATGGTGATGCATATGAAGATACAGTTTTGGCCGCCGCTGTCGCCGGG

Query 4375          CAGCAAGGGC-A-TCCATGGTGTTTGAGAATGACTTTTCTGAGTTTGATTCCACCCAGAA
                       | |+|||- - ++|+||| ||||||||||| || ||||||||||||  |||||| ||
Sbjct 4417          GCCCCA-GGCTGTA--A-GGTTTTTGAGAATGATTTCTCTGAGTTTGATAGCACCCAAAA

Query 4433          TAATTTTTC-CTTGGGCCTAGAGTGTGCT-ATTATGGTGGAGTGTGGGATGCCGCAGTGG
                    ||| |||||-|| || +|| |||||  +|-|| |||| ||| ||||| ||||||||||||
Sbjct 4473          TAACTTTTCACTCGGA-CTGGAGTGCA-TAATCATGGAGGAATGTGGCATGCCGCAGTGG

Query 4491          CTCATCCG-CTTGTACCACCTTA-TAAGGTCTGCGTGGATTCTGCAGGCCCCGAAGGAGT
                     | |||||-|||+|| || ||| -| +| || || ||| | |||||||| || |||||||
Sbjct 4531          ATGATCCGACTT-TATCATCTTGTTC-GCTCCGCCTGGGTCCTGCAGGCTCCCAAGGAGT

Query 4549          CCCTGCGAGGGTTTTGGAAGAAACACTCCGGTGAGCCCGGCACCCTTCTATGGAATACAG
                    ||||||| ||||| |||||||| ||||| || ||||| ||||| || || ||||| || |
Sbjct 4589          CCCTGCGGGGGTTCTGGAAGAAGCACTCGGGCGAGCCTGGCACTCTGCTCTGGAACACTG

Query 4609          TCTGGAACATGGCCGTTATCACCCACTGTTATGATTTCCGCGATCTGCAGGTGGCCGCCT
                    ||||||||||||| |||||  | || |||||||| ||||| || ||  |||| || || |
Sbjct 4649          TCTGGAACATGGCGGTTATTGCGCATTGTTATGAATTCCGTGACCTAAAGGTCGCGGCAT

Query 4669          TTAAAGGTGATGATTCGA-TAGTGCTTTGCAGTGAGTACCGTCAGAGCC-C-AGGG-GCT
                    ||||||| ||||| ||+|-| ||||| || ||||| ||||| |||||||-|-| | -|||
Sbjct 4709          TTAAAGGAGATGACTC-AGTTGTGCTCTGTAGTGACTACCGGCAGAGCCGCAACGCCGCT

Query 4725          GCTGTCCTGATTGCTGGCT--GTG--GCCTAAAGTTGAAGGTGGA-TTTCCGTCCGATTG
                    ||++|+|| || || || |--| |--|+++||| ||+||||||||-|||  | | +||||
Sbjct 4768          GC--T-CTAATCGCCGGTTGCGGGTTG---AAACTT-AAGGTGGATTTTAGGCCT-ATTG

Query 4780          GTTTGTATGCAGGTGTTGTGGTGGCCCCCGGCCTTGGCG-CGCTTCCTGACGTCGTGCGC
                    |  ||||||| |||||||| |||||||| ||||| ||+|-| || ||||| |||||  | 
Sbjct 4820          GGCTGTATGCTGGTGTTGTTGTGGCCCCGGGCCTCGG-GACCCTCCCTGATGTCGTTAGG

Query 4839          TTCGCCGGCCGGCT-TACTGAGAAGAATTGGGGCCCTGGC-CCC-GAGCGGGCGAAGCAG
                    ||||| || |||||-|+| ||||| || ||||| || || -|  -||| | |+|||+|||
Sbjct 4879          TTCGCTGGGCGGCTCT-CAGAGAAAAACTGGGGGCCGGGTTCAGAGAGGGCG-GAA-CAG

Query 4896          CTCC-GCCT--CGCTGTGAGTGATTTTCTCCGCAAGCTCACGAATGTAGCTCAGATGTGT
                    || |-||  --||+| |++|||||||||| || ||| | |||||||| |||||| | |||
Sbjct 4936          CTACGGCTGGCCG-TCT--GTGATTTTCTGCGAAAGTTAACGAATGTGGCTCAGGTCTGT

Query 4953          GTGGATGTTGTCTC-TCGTGTTTATGGGGTTTCCCCTGGACTCGTTCATAACCTGATTGG
                    ||||||||||| ||-  |+|||||||| ||   ||| ||  | || ||||||||||||||
Sbjct 4993          GTGGATGTTGTTTCGCAG-GTTTATGGTGTCAGCCCCGGTTTAGTACATAACCTGATTGG

Query 5012          CATGCTACAGGCTGTTGCTGACGGCAAGGCTCA-TTTCACTGAGTCAGT-GAAGCCAGTG
                     ||||| ||| |  ||||||| || ||||| ||-|||+|||||  ||||- || ||+|| 
Sbjct 5052          AATGCTCCAGACCATTGCTGATGGTAAGGCGCACTTT-ACTGAAACAGTCAAACCC-GTC

Query 5070          CTCGACCTGACAAATTCAATCCTGTGT--CGGGTGGAATGAATAACATG-TCTTCTGCTG
                    || || || || |  || ||+ | | |--||||||||||||||||||||-|||| |||| 
Sbjct 5110          CTTGATCTTACTAGCTCTAT-TTATATACCGGGTGGAATGAATAACATGTTCTTTTGCTC

Query 5127          CGCCCATGGGTTCGCGACCATGCGCCCTCGGCCTATT-TTGCTGTTGCTCCTCATGTTTC
                     |  |||||    || ||||||||| ||||| || ||-|   | +||||| || || |||
Sbjct 5168          TGTGCATGGAGATGCCACCATGCGCTCTCGGGCTCTTCTGTTTC-TGCTCTTCGTGCTTC

Query 5186          TGCCTATGCTGCCCGCGCCACCGCCCGGTCAGCCGTCTGGCCGCCGCCGTGGGCGGCGCA
                    ||||||||||||||||||||||| ||||||||||||||||||| ||||| ||||||||||
Sbjct 5227          TGCCTATGCTGCCCGCGCCACCGGCCGGTCAGCCGTCTGGCCGTCGCCGCGGGCGGCGCA

Query 5246          GCGGCGGTTCCGGCGGTGGTTTCTGGGGTGACCGGGCTGATTCTCAGCCCTTCGCAATCC
                    |||||||| ||||||||||||||||||||||||||| ||||||||||||||||||  |||
Sbjct 5287          GCGGCGGTGCCGGCGGTGGTTTCTGGGGTGACCGGGTTGATTCTCAGCCCTTCGCCCTCC

Query 5306          CCTATATTCATCCAACCAACCCCTTCGCCCCCGATGTCACCGCTGCGGCCGGGGCTGGAC
                    ||||||||||||||||||||||||||||  | ||  |  |  | || |||||| ||||| 
Sbjct 5347          CCTATATTCATCCAACCAACCCCTTCGCATCTGACATACCAACCGCAGCCGGGTCTGGAG

Query 5366          CTCGTGTTCGCCAACCCGCCCGACCACTCGGCTCCGCTTGGCGTGACCAGGCCCAGCGCC
                    ||||   ||| || || ||||| ||||||||||||||||||||||||||| |||||||||
Sbjct 5407          CTCGCCCTCGGCAGCCGGCCCGTCCACTCGGCTCCGCTTGGCGTGACCAGTCCCAGCGCC

Query 5426          CCGCCGCTGCCT-CACGTCGTAGACCTACCACAGCTGGGGCCGCGCCGCTAACCGCGGTC
                    |||||||| || -|+|| ||| || || || ||||||||||  ||||||| || || || 
Sbjct 5467          CCGCCGCTTCCGCC-CGCCGTCGATCTGCCCCAGCTGGGGCTTCGCCGCTGACTGCTGTG

Query 5485          GCTCCGGCCCATGACA-CCCCGCCAGTGCCTGATGTTGACTCCCGCGGCGCCATCCTGCG
                    || ||||||| ||| |-| || | +||||| || ||||||||||||||||| || || ||
Sbjct 5526          GCCCCGGCCCCTGATACCGCCCCT-GTGCCCGACGTTGACTCCCGCGGCGCTATACTACG

Query 5544          CCGGCAGTATAACCTATCAACATCTCCCCTTACCTCTTCCGTGGCCACCGGTA-CAAACT
                    ||| |||||||| ||||||||||| || ||||| ||| || | || || || |-||| ||
Sbjct 5585          CCGCCAGTATAATCTATCAACATCCCCGCTTACGTCTACCATCGCTACTGGCACCAATCT

Query 5603          TGGTTCTTTACGCCGCTCCTCTTAG-CC-C-GCTTCTACCCCTCCAGGACGGCACCAATA
                    || ||+| || || ||||| || ||-||-|-|||||++| | || ||   ||+|| || |
Sbjct 5645          TGTTT-TATATGCTGCTCCCCTGAGCCCTCTGCTTC--CGCTTCAAGATGGG-ACTAACA

Query 5660          CTCATATAATGGCTACAGAAGCTTCTAATTATGCCCAGTACCGGGTTGTTCGTGCTACAA
                    ||||||| ||||| || ||||| || ||||| ||||||||||| ||||| ||||| || |
Sbjct 5701          CTCATATTATGGCCACTGAAGCATCAAATTACGCCCAGTACCGCGTTGTCCGTGCCACCA

Query 5720          TTCGCTACCGCCCGCTGGTCCCCAACGCTGTTGGTGGCTACGCCATCTCCATCTCGTTCT
                    | || || ||||| || || || ||||||||||| || ||||| || || || || ||||
Sbjct 5761          TCCGGTATCGCCCACTTGTGCCGAACGCTGTTGGCGGGTACGCTATATCTATTTCTTTCT

Query 5780          GGCCACAGACCACCACCACCCCGACGTCCGTTGACATGAATTCAATAACCTCGACTGATG
                    |||| ||||| || || |||||||| || || || |||||||| || ||||| |||||||
Sbjct 5821          GGCCCCAGACTACAACTACCCCGACATCTGTCGATATGAATTCTATTACCTCTACTGATG

Query 5840          TTCGTATTTTAGTCCAGCCCGGCATAGCCTCCGAGCATGTTATCCCAAGTGAGCGCCTAC
                    |||| ||| | || ||||| || || |||||||||| ||| || || ||||||||||| |
Sbjct 5881          TTCGGATTCTTGTTCAGCCTGGTATCGCCTCCGAGCTTGTGATTCCCAGTGAGCGCCTGC

Query 5900          ACTATCGTAACCAAGGTTGGCGCTCTGTTGAGACCTCCGGGGTGGCGGAGGAGGAGGCCA
                    |||| || || || || |||||||| ||||||||||| || || |||||||||||||| |
Sbjct 5941          ACTACCGCAATCAGGGCTGGCGCTCGGTTGAGACCTCTGGTGTCGCGGAGGAGGAGGCGA

Query 5960          CCTCTGGTCTTGTTATGCTTTGCATACATGGCTCA-CTCGTAAACTCTTATACTAATACA
                    |||| || ||||||||||| ||||| ||||| |||-||+|| |||||||| |||||||||
Sbjct 6001          CCTCCGGCCTTGTTATGCTCTGCATCCATGGATCACCT-GTGAACTCTTACACTAATACA

Query 6019          CCTTATACCGGTGCCCTCGGGCTGTTGGACTTTGCCCTCGAACTTGAGTTCCGCAACCTC
                    |||||||| ||||| || ||  || | || || || || |||||||||||||||||  | 
Sbjct 6060          CCTTATACTGGTGCTCTTGGCTTGCTCGATTTCGCACTTGAACTTGAGTTCCGCAATTTG

Query 6079          ACCCCCGGTAATACCAACACGCGGGTCTCCCGTTACTCCAGCACTGCCCGTCACC-GCCT
                    || |||||||| || || ||||| || |||||||| || || |  || || ||| -|+||
Sbjct 6120          ACACCCGGTAACACGAATACGCGCGTTTCCCGTTATTCGAGTAGCGCGCGCCACAAG-CT

Query 6138          TCGTCG-CGGTGCAGATGGGACTGCCGAGCTCACCACCACGGCTGCTACCCGCTTCATGA
                     |||||- ||  |+|| || ||||| ||||| |||||||| |||||||| || || ||||
Sbjct 6179          ACGTCGTGGGCCC-GACGGTACTGCTGAGCTAACCACCACTGCTGCTACACGGTTTATGA

Query 6197          AGGA-CCTCTATTTTAC-TAGTACTAATGGTGTCGGTGAGATCGGCCGCGGGATAGCGCT
                    | ||-| ||+| || ||-  |+|| |||||||| |||||| |||| ||||| ||||||||
Sbjct 6238          AAGATCTTC-ACTTCACAGGG-ACCAATGGTGTTGGTGAGGTCGGTCGCGGTATAGCGCT

Query 6255          TACCCTGTTTAACCTTGCTGACACCCTGCTTGGCGGTCTACCGACAGAATTGATTTCGTC
                     || |||||||| ||||||||||| || || ||||| || ||||||||||||||||||||
Sbjct 6296          AACTCTGTTTAATCTTGCTGACACGCTTCTCGGCGGGCTCCCGACAGAATTGATTTCGTC

Query 6315          GGCTGGTGGCCAGCTGTTCTACTCTCGCCCCGTCGTCTCAGCCAATGGCGAGCCGACTGT
                    ||||||||||||||| || |||||||||||||||||||||||||||||||||||||| ||
Sbjct 6356          GGCTGGTGGCCAGCTATTTTACTCTCGCCCCGTCGTCTCAGCCAATGGCGAGCCGACAGT

Query 6375          TAAGCTGTATACATCTGTAGAGAATGCTCAGCAGGATAAGGGTATTGCAATCCCGCATGA
                     ||||| || || || || ||||| || ||||||||||||||||| || || || |||||
Sbjct 6416          GAAGCTTTACACTTCAGTCGAGAACGCCCAGCAGGATAAGGGTATAGCTATTCCACATGA

Query 6435          CATCGACCTCGGGGAATCTCGTGTAGTTATTCAGGATTATGATAACCAACATGAGCAGGA
                     |||||||| || || ||||| || ||||| |||||||| |||||||| |||||||||||
Sbjct 6476          TATCGACCTTGGTGAGTCTCGAGTTGTTATCCAGGATTACGATAACCAGCATGAGCAGGA

Query 6495          CCGACCGACACCTTCCCCAGCCCCATCGCGCCCCTTTTCTGTCCTCCGAGCTAATGATGT
                    ||| || || || || |||||||| || ||||| |||||||||||||| |||||||||||
Sbjct 6536          CCGTCCCACCCCGTCTCCAGCCCCTTCCCGCCCTTTTTCTGTCCTCCGCGCTAATGATGT

Query 6555          GCTTTGGCTTTCTCTCACCGCTGCCGAGTATGACCAGTCCACTTACGGCTCTTCGACCGG
                    |||||||||||| || || ||||| |||||||| ||| | ||||| || ||||| ||+  
Sbjct 6596          GCTTTGGCTTTCACTTACAGCTGCTGAGTATGATCAGACTACTTATGGTTCTTCCAC-TA

Query 6615          C-CC-AGTCTATGTCTCTGACTCTGTGACCTTGGTTAATGTAGCGACCGGCGCGCAGGCC
                     -||-|+| |||||||||||  ||||||| || || ||||| ||||| || || ||||+ 
Sbjct 6655          ATCCTA-TGTATGTCTCTGATACTGTGACATTTGTCAATGTGGCGACTGGTGCTCAGG-G

Query 6673          GTTG-CCCGGTCGCTCGACTGGACCAAGGTCACACTTGATGGTCGCCCCCTTTCCACCAC
                    | | -| || || || |||||| | || ||||| |||||||| || || ||| | || | 
Sbjct 6713          GGTCTCTCGCTCTCTGGACTGGTCTAAAGTCACCCTTGATGGGCGTCCACTTACTACTAT

Query 6732          CCAGCAGTATTCAAAGACCTTCTTTGTCCTGCCGCTCCGCGGTAAGCTCTCCTTTTGGGA
                    ||||||||| || |||||||||||||| ||||| ||||| || |||||||| || |||||
Sbjct 6773          CCAGCAGTACTCTAAGACCTTCTTTGTTCTGCCCCTCCGTGGCAAGCTCTCTTTCTGGGA

Query 6792          GGCAGGTACTACTAAAGCCGGGTACCCTTATAATTATAACACCACTGCTAGTGACCAACT
                    ||| || || ||||| ||||| ||||||||||||||||| |||||||| ||||||||+ +
Sbjct 6833          GGCTGGCACCACTAAGGCCGGCTACCCTTATAATTATAATACCACTGCCAGTGACCA-G-

Query 6852          G-CTCG-TTGAGAATGCCGCTGGGCATCGGGTTGCTATTTCCACTTACACCACTAGCCT-
                     -|| |-|||| ||||| || || || || |||  ||| || || ||||| ||||  ||-
Sbjct 6891          ATCTTGATTGAAAATGCAGCCGGTCACCGTGTTTGTATCTCAACCTACACTACTAATCTT

Query 6909          GGGTGCTGGCCCCGTCTCTATTTCCGCGGTTGCTGTTT-TAGCCCCCCACTCTGCGCTAG
                    || |+||||||| || ||||||||  | || | |||+ -| || || || ||||||||+|
Sbjct 6951          GGCT-CTGGCCCTGTTTCTATTTCTTCTGTCGGTGT-CCTTGCACCTCATTCTGCGCT-G

Query 6968          -CATTGCTT--GAGGATACCATGGACTACCCTGCCCGCGCCCATACTTTCGATGACTTCT
                    -|+ +||||--||||| ||  | || |||||||| |||||||| || || ||||| ||||
Sbjct 7008          GC-C-GCTTTAGAGGACACTGTTGATTACCCTGCTCGCGCCCACACCTTTGATGATTTCT

Query 7025          GCCCGGAGTGCCGCCCCCTTGGCCTCCAGGGCTGTGCTTTTCAGTCTACTGTCGCTGAGC
                    |||| ||||||||  | || ||||| |||||||||||||||||||| ||||| |||||||
Sbjct 7066          GCCCTGAGTGCCGTACACTCGGCCTTCAGGGCTGTGCTTTTCAGTCAACTGTTGCTGAGC

Query 7085          TTCAGCGCCTTAAGATGAAGGTGGGTAAAACTCGGGAGT-TATAGTTTATT-TGCTTGTG
                    | ||||||||||| ||||||||||||||||| |||||||-|+|  ||||||-||||||| 
Sbjct 7126          TGCAGCGCCTTAAAATGAAGGTGGGTAAAACCCGGGAGTAT-TGATTTATTGTGCTTGTA

Query 7143          CCCCCCTTCTT-TCTGTTGCTT--ATTTCTCAT-TTCTGCGTTCCGCGCTCCCTGAAAAA
                    ||  |||||| -| |||| |||--|||||+| |-||||||||| ||||||||||| ||||
Sbjct 7185          CCTTCCTTCTGATTTGTTTCTTTTATTTC-CTTCTTCTGCGTTTCGCGCTCCCTGGAAAA

Query 7199          A
                    |
Sbjct 7244          A
