# Supplementary material for: Pairwise Heuristic Sequence Alignment Algorithm Based on Deep Reinforcement Learning
Source: IEEE Open J Eng Med Biol. 2021 Jan 29;2:36–43. doi: 10.1109/OJEMB.2021.3055424 (PMC8901008; doi:10.1109/OJEMB.2021.3055424)
Supplement: Three supplementary materials are attached to the submitted manuscript. First, we offer the detailed process of the DQNalign in Supplementary material S1. Then, the additional figures and tables are listed in the Supplementary material S2. Finally, the alignment results of the DQNalign are attached  [file ojemb-3055424-mm.zip › OJEMB-3055424-MM/10022021082020_DQNalignOJEMB20210126SupplementaryS3/Supplementary S3/HEV_DDDQN/result20200712173946_10_34.txt]

DQNalign Project v1.0
Pairwise alignment algorithm with deep reinforcement learning based heuristic alignment agent
Sequence 1 : HEV_10, length : 7200
Sequence 2 : HEV_34, length : 7250

Alignment results:
Exact matches: 5167
Gaps: 971

Query 2             GCAGACCACATATGTGGTCGATGCCATGGAGGCCCATCAGTTTATTAAGGCTCCTGGCAT
                    ||||||||| ||||||||||| |||||||||||||||||||| || |||||||||||| |
Sbjct 0             GCAGACCACGTATGTGGTCGACGCCATGGAGGCCCATCAGTTCATAAAGGCTCCTGGCGT

Query 62            CACTACTGCTATTGAGCAGGCTGCTCTAGCAGCGGCCAACTCTGCCCTT-GCGAATGCTG
                    ||| ||||||||||||||||| ||||||||||||||||||||  +||||-||||||||||
Sbjct 60            CACAACTGCTATTGAGCAGGCAGCTCTAGCAGCGGCCAACTCCA-CCTTGGCGAATGCTG

Query 121           TGGTAGTTAGGCCTTTTCTCTCTCA-CCAGCAGATTGAGATCCTTATTAACCTAATGCAA
                    |||| ||| |||||||||| || | -| |+||||  ||||| ||||||||| | ||||| 
Sbjct 119           TGGTGGTTCGGCCTTTTCTGTCCCGGCTA-CAGACAGAGATACTTATTAACTTGATGCAG

Query 180           CCTCGCCAGCTTGTTTTCCGCCCCGAGGTTTTCTGGAACCATCCCATCCAGCGTGTTATC
                    || || |||||||||||||| || |||||  | ||||| || ||||| || || || |||
Sbjct 178           CCCCGGCAGCTTGTTTTCCGGCCTGAGGTCCTGTGGAATCACCCCATTCAACGCGTGATC

Query 240           CATAATGAGCTGGAGCTTTACTGTCGCGCCCGTTCCGGCCGCTGCCTTGAAATTGGTGCC
                    || |||||||| || |  |||||||| || ||  |||||||||| |||||| | || || 
Sbjct 238           CACAATGAGCTCGAACAGTACTGTCGGGCTCGGGCCGGCCGCTGTCTTGAAGTGGGCGCT

Query 300           CACCCCCGCTCAATAAATGATAACCCTAATGTGGTCCACCGCTGCTTCCTC-CG-CCCTG
                    ||||| || || || || || ||||| || ||  | || ||||| ||  | -  -|  | 
Sbjct 298           CACCCACGTTCGATCAACGACAACCCCAACGTCTTGCATCGCTGTTTTTTAAAACCAGTT

Query 357           GCCGGGCGTGATGTTCAGCGTTGGTATACTGCCCCTACCCGCGGGCCGGCTGCTAATTGC
                    | |+++|| ||||| ||||| ||||| ||||| ||||||||||| || || || || |||
Sbjct 358           GGC---CGCGATGTCCAGCGGTGGTACACTGCTCCTACCCGCGGCCCTGCAGCGAACTGC

Query 417           CGGCGTTCCGCACTGCGCGGGCTCCCCG-CTGCTGACCGCACTTACTGCTTCGACGGGTT
                    || || || || || || || ||+||||-||| |||||| || || ||||| ||||| ||
Sbjct 415           CGCCGGTCAGCCCTTCGTGGCCT-CCCGCCTGTTGACCGGACATATTGCTTTGACGGTTT

Query 476           TTCTGGCTGTA-ACTTTCCCGCCGAGACTGGCGTCGCCCTCTATTCTCTCCATGATATGT
                    ||| || || |-| || +|||||||||| ||  | |||||||| || || |||||  | |
Sbjct 474           TTCCGGTTGCACATTTG-CCGCCGAGACGGGGATTGCCCTCTACTCACTGCATGACCTTT

Query 535           C-ACCATCTGATGTCGCCGAGGCTATGTTCCGCCATGGTATGACGCGGCTTTACGCTGCC
                       |   |+||||| || ||||| |||  |||||| |||||||| ||||| || || || 
Sbjct 533           GGCCTGCC-GATGTTGCTGAGGCGATGGCCCGCCACGGTATGACCCGGCTGTATGCGGCT

Query 594           CTCCACCTCCCGCCTGAGGTCCTGTTGCCCCCTGGCACATACCGCACCGCGTCGTACTTG
                    ||||||||||| |||||||| ||| | |||||||| || || | |||| | |||||| | 
Sbjct 592           CTCCACCTCCCTCCTGAGGTGCTGCTCCCCCCTGGTACCTATCACACCACCTCGTACCTA

Query 654           CTGATCCATGAC-GGCAG-GCGCGTTG-TGGTGACGTATGAGGGTGACACTAGTGCTGGT
                    || |||||||| -|| | -| ||  ||-|++|+|| |||||||| ||  |||||||||| 
Sbjct 652           CTCATCCATGATGGGGACCGTGCAGTGAT--T-ACATATGAGGGGGATTCTAGTGCTGGG

Query 711           TATAACCACGATGTTTCCAACCTGCGCT-CCTGGATTAGAACCACTAAGGTTACCGGAGA
                    || ||||| ||||| |||| | ||||+|-|||||||  | || ||||||||||| || ||
Sbjct 709           TACAACCATGATGTGTCCATCTTGCG-TGCCTGGATCCGCACTACTAAGGTTACTGGTGA

Query 770           CCATCCTCTCGTCATTGAGCGGGTTAGGGCCATTGGCTGCCAC-TT-TG-T-C--CT---
                    ||| || || || |||||||| ||| ||||  | || || |||-||-||-|-|--||---
Sbjct 768           CCACCCGCTGGTGATTGAGCGAGTTCGGGCGGTGGGTTGTCACTTTGTGCTCCTTCTAAC

Query 820           --CTTACTCAC-G-G-CA--G-CC---CCGGA-G--CCATCACCTACGGCCCTAT---GT
                    --|| +| |+|-|-|-||--|-| ---||  |-|--||||  |||+||  ||  |---||
Sbjct 828           AGCTG-CAC-CTGAGCCATCGCCAATGCCCTATGTCCCATATCCT-CGTTCCACTGAGGT

Query 863           TC-CTTACCCCCGGTCTACCGAGGTCTATGTCCGATCGTC-TT---CGGCCCGGGTGGT-
                    | -| | ++++||||| | ++++ |+|  |+|| +| || -||---|  ||| | |   -
Sbjct 885           TTACGTT----CGGTCCAT----CT-TTGG-CCC-TGGTGGTTCACCATCCCTGTTTCCA

Query 917           ACCCCCTCCCTATTTCCAA--C--C---TCATGC--T--CC-A-C-TA-A--GTCGACCC
                    ||  ||| +||  | | ||--|--|---||||||--|--| - -|-||-|--|   |  |
Sbjct 934           ACTGCCTG-CTTCTACTAAGTCAACATTTCATGCTGTCCCTGTGCATATATGGGACAGAC

Query 960           TTCCATGCT-GTCCCT----GCC-C-AT-ATCTGGGACCGTCTCATGTTGTTCGGGGCCA
                    ||++||| |- ||  |---- ||-|-| -|||++ |+ | |+| +||||| ||| ||+| 
Sbjct 992           TT--ATGTTATTCGGTGCGACCCTCGACGATC--AG-GCCT-TT-TGTTGCTCGAGG-CT

Query 1012          CCCTAGATGA---C----CA--AGC--C----T-TT--TGCGCTG--C---TC-CCGCCT
                        | ||  ---|----||--|||--|----|-  --|+||  |--|---||-||  | 
Sbjct 1044          AATGACATACCTCCGTGGCATTAGCTACAAAGTCACGGT-CGGCGCTCTTGTCGCCAACG

Query 1046          AATGACTT---A--CCTCCGTGGCATT-A--GCTA-CAAGGTTACTGTGGGCACCCTTGT
                    |  |++||---|--|||||| ||+|| -|--|++|-|+++|+++|++||      +||  
Sbjct 1103          AGGG--TTGGAATGCCTCCGAGG-ATGCATTG--ACC---G---C--TG-TGTGA-TTAC

Query 1097          TGC--CAATGAAGGC--TGGAACGCCT-CTTGAGGTCGC-TCTT-ACAGCT-GTCATCAC
                    |||--|++++++++|--|++++++| |-|   +++|++ - | |-| || |- +| || |
Sbjct 1146          TGCGGC--------CTAT------CTTACCAT---T--TGCCATCAGAGGTAC-CTTCGC

Query 1148          TGCCGCCTACCTTACCATCTGCCCACCAGCGGT------AC-----CTCC-GCACT--CA
                       ||+++++|   ||||||    | ++|+| |------||-----||  -|||| --||
Sbjct 1184          GCACG-----CAGGCCATCTCGAAAG--G-GATGAAAAGACTGGAGCTTGAGCACGCACA

Query 1193          GGCTATATC-TAAGGGGA---TGCGCCGTCTGGAGCGGGAGCAAT-GCTCA--GAAGTTT
                    +| +|  ||-|||   | ---| |  |+|        +||++||   ||  --|   +||
Sbjct 1235          -GA-AGTTCATAACACGTCTTTACAGC-TGGTTGTTT-GA--AAAATCTGGCCGTGA-TT

Query 1245          ATAACACGCCTCTACAGTTGGCTCTTTGA-GA--AGTCCGGCCGTGATTA--TATC-CCC
                    | |   |    |  ||| |+||  ||| |-| --||| | |||++|||  --|  |-| +
Sbjct 1289          ACATTCCCGGCCGTCAGCT-GCAGTTTTATGCCCAGTGCCGCC--GATGGCTTTCCGCT-

Query 1299          GGCCGT-CAGTTGGAGTTCTA-CGCTCA-------G----TG-T--A--GGCGCTGGCTC
                    +|   |-||++|+++ || +|-|+||| -------|----||-|--|--||| |    ||
Sbjct 1344          -GGTTTCCA--T---CTTG-ATC-CTCGTGTGCTTGTCTTTGATGAAGCGGCCCCTTGTC

Query 1341          TCGGCCGGC-TTTCATCTT-G-ACCCACGGG----TG-TTGGTTTTTGATGAGT-CGGC-
                     | ||||  -||||++|||-|-|   +| | ---- |-||++|| ||| |   |-||| -
Sbjct 1397          GCTGCCGTAGTTTC--CTTCGTAAAG-CTGCTCATAGATT--TTGTTGTTTTATGCGGTG

Query 1390          -C--C-CCTGCCACTGTAGGACTGCGATT-CGTAAGGCGGTCTCAAAGTTTTGGCTGTTT
                    -|-- -|| | +|+++| | ||  +| ||-|   || | ||+| +++    +|   |+++
Sbjct 1452          GCTGGGCCAGG-A---TTGTACCT-GTTTCCTCCAGCCCGT-TG---AGGG-GAGGG---

Query 1445          TAT-GAAGTGGCT--G---GGCCAG---GAGTGCACCTGTTTCCTACAACCTG-CAGAAG
                    |+|-|+ | +|| --|--- |++| ---|||+|||++++|||     +  | |-     |
Sbjct 1499          T-TGG-CGA-GCAGGGTTACG--ATAATGAG-GCA----TTTGAGGG-GTCGGATG-TTG

Query 1495          G-CGC-CGTC-GGCGACCAGGGCCATGACAACGAGGCCT-ATGAGGGGTCTGATGTCGAC
                     -| |-|+| -|| | |||  |  |++||| |   |  |-||+|+  +++|++|||+ ||
Sbjct 1547          ACCCCGC-TGAGGAGGCCACTGTGA--ACATCTCTGGATCAT-A-TA---T--TGT-CAC

Query 1551          CC-C-GCTGAAT-C--CGCTATTA--G--TGACATATCTGGGTCCTACGTCGTCCCTGGC
                    | - -||    |-|--|+|| ++ -- -- | |+  |+|||   | +|+|++|++||+|+
Sbjct 1596          CGGTAGCCAGCTACAGC-CTC--TCTACCAGGC-GCT-TGGCATCC-C-T--T--CT-G-

Query 1602          A--CTGCCCTCC-AACCGCTTTACCA----AGCCCTTGAC-CTCCCCGCTGAGATTGTGG
                    |-- ||||  ||-| | |++ |++| ----|+++|+|| |-|| +++ +|||  |  | |
Sbjct 1643          ATCTTGCCGCCCGAGCGG--GT--CGGCTTA---C-TGCCACTG---T-TGAAGTCCTAG

Query 1654          CT-CGTGCA-GGCCGGCTGACC--GC--CA-CAGTAAAGGTCTCCCAGGTCGACGGGCGG
                     |-|++  |-||||| || |+|--| -- |-|| ||  ||+|    | +++|||   + +
Sbjct 1691          ATGC--TGATGGCCGCCTCA-CTTGTAAGACCACTATTGG-CAA-TAA---GACCTT-T-

Query 1707          ATCGA-TTGTGAGACCCTTCTCGGTAATAAAACCTTCCGC--A-----C-GT-C-GTTTG
                    |+| |-   |   ||   ++|+|||  | | +|     ||--|-----|-| -|-|| ||
Sbjct 1741          A-CAACAGTTTTTACTGA--T-GGTGCTCAG-CTAGAGGCTAACGGGCCGGAGCAGTATG

Query 1756          TTGACG-GGGCGG---TTTTAGAGACT-AATG---GCCCAGAGC-G--C-CACAATCTCT
                    |  + |- |   |---  +   ++|  -||  ---| ||+| +|-|--|-|||+|+ ++|
Sbjct 1796          TGC-TGTCGTTTGACCCG-GCC--AAGCAAACTATGGCC-GC-CGGCCCGCAC-A-G--T

Query 1804          CTT--TTGATG---C--CA-GT-CAGAGCACT-ATGGC-CGCCG-GCCCTTTCAGTCTCA
                    |||-- |+|||--- --||- |-| |+||  |-|+|| -|||  -| +|++|| | |   
Sbjct 1846          CTTAGCT-ATGCTTTGACATCTGCGG-GCCTTGA-GGTGCGCGTTGT-C--TCTGCCCG-

Query 1852          C-CTATGCCGCCTCTGCTGCTGGGCTGGAGGTGC-GCTATGTCGCTGCCGGGCTTG--AC
                     -|++|+ +| +++++++++|++++|| |+  ||-|+||| ||  |+||||| |||--||
Sbjct 1898          GGC--T-T-GA---------T----TGTA-AGGCTG-TATTTCCAT-CCGGGGTTGCAAC

Query 1908          CACCGGG-CGGTTTTTGC---CCCCGGCGTTTC-ACC--C------C-GGTCAGCCCC--
                    | ||   -|   |  || ---| ||+|| ||| -  |--|------|-|||    || --
Sbjct 1938          CCCCACCACCCCTGGTGAGGTCTCC-GCTTTTTGTTCAGCTTTGTACAGGTTCAACCGTT

Query 1951          ----TGGCGA--GG-TCACCGCCTTTTGTTCT----GCCC----TA-TACA----G-GTT
                    ----|+  | --  -|+++++|| ++|+|  |----|   ----||-|++|----|-|  
Sbjct 1997          GTGTT-CAGCGGCACT-----CCC--T-TATTGGGGGTTTGTGGTATT--ACCCTGAGGG

Query 1990          --TAATC-GC--GAGGCCCAGCGCCTTTCGCTCA---CCGGTA--A---TTTTTGGGGTT
                    --|||| -||--| ++  |++|||| || |||| ---|| +||-- ---  |  |    |
Sbjct 2046          GCTAATTGGCTTGT--TTC--CGCCATTTGCTCCTGGCCA-TACCTGGGAGTCAGCCAAT

Query 2036          CCATCCTGAGGGGCTCCTTGGC-CCCT-T-TGCCC-CG----T--TT--TCCCCCGGGCA
                    || | ||| || |++ +  +||-||||-|-| ++|-||----|--| --| + +++++|+
Sbjct 2101          CCCTTCTGTGGAG--A-GA-GCACCCTCTATA--CTCGCACCTGGTCGGTG-T-----C-

Query 2084          TGTTTGGGAGTCGGCTAATC-CATTCTCTGTG-GAGA---GAG-CACACTTTACACC---
                    ++++++||  |++++| +||-  || | | | -  +|---|||-||| |+++ | ||---
Sbjct 2147          ------GGGCT----TC-TCTAGTTGTTTTTCTCC-ACCCGAGCCACCC---GCTCCAGA

Query 2132          -CGCACTTG--G---TC-GGAGGTTGATGCTGTTTCTAGTCCAGCCCAGCCCGACTTAGG
                    -| +|++| -- ---| - ||||+|+   | ++++|+|++||  |    || |+++| | 
Sbjct 2193          ACT-A--TCATCTCCTGTTGAGG-T-TGACA----C-A--CC--C-A--CCTG---TGGC

Query 2186          TTTTATATCTG-AGCCTT-CTAT--ACCT--AGTAGGGCCGCCACACTTACCC-CGGCGG
                    | ||     | -|+++| -| | --|| |-- | ||  || | ||+|||+|  -| +| |
Sbjct 2229          TGTTGGCGTTCCA---TCCCCAGCCACTTCGGGCAGTACCCCAAC-CTT-CAGTCC-CTG

Query 2239          CCCCT-------C--TA-CCC--CCCCCTGCACCGGA-TCCT--TCCCCTACTCCCTCTG
                      |  -------|--| -|  -- |   ||+|| |  -| ||--|||  ++++|||+| +
Sbjct 2282          AACAGGCCGCGCCATTGCCGGATTCGGTTG-ACGGCGGTGCTGCTCCGG----CCC-CA-

Query 2284          CTCCGGCGCGTG-GTGAGCCGGCTCCTGGCGCTACCGCCCGGGCCCC-G-GC--CA--TA
                    +|++++++++||-| +|+||+ || || +++|+|||+|||||  +||-|-||--||--||
Sbjct 2334          -T--------TGAGC-A-CC-TCTACTA---C-ACC-CCCGGTG-CCAGCGCAGCACGTA

Query 2337          ACCCA-CCAGGC-GG--CCCGG-CATCGCCGCCTGCTCTTT-ACCTACCCGGATGGCTCT
                    |||||-||| +|-||--|||+|-|+ +|| | +| ||+|  -|||||||| |||||||| 
Sbjct 2377          ACCCACCCAT-CTGGCTCCC-GTC-G-GCGGT-TACT-TCACACCTACCCTGATGGCTCA

Query 2390          -AAG-GTATTCGCCGGCTCGCTGTTTGAGTCGACA-TGTACCTGGCTCGTTAACGCGTCT
                    -|||-|||| | ++||||| || ||||||||  +|-||||| ||| | ||||| || || 
Sbjct 2431          AAAGTGTATGCT--GGCTCCCTTTTTGAGTCTG-AGTGTACTTGGTTAGTTAATGCATCC

Query 2448          AATG-TTGACCACCGCCCTGGCGGTGGGCTCTGTCATGCATTTTACCAAAGGTACCCCGC
                    ||| -| | +|||||||| || || || || || || |||||||||||| ||| +|||| 
Sbjct 2488          AATCCTGGT-CACCGCCCCGGTGGCGGCCTTTGCCACGCATTTTACCAACGGTT-CCCGG

Query 2507          A-TCCTTTGATGCTGCCTCT-TTTG-TGA----TG-CGCGACGGCGCG-GCCGCCTATAC
                    |-|| |||||  |||+||  -||| -|+|----||-|| | ++++  |-|++||||||||
Sbjct 2546          AGTCATTTGACCCTG-CTGAGTTTATT-ATGTCTGACGGGT----TTGCG--GCCTATAC

Query 2558          ATTAACCCCCCGGCCAATAATTCACGCCGTCGCTCCTGATTATAGGTTGGAACATAACCC
                     || || ||||| || || || || || || || ||||||||| || |||||||||||||
Sbjct 2598          CTTGACACCCCGACCCATTATCCATGCTGTTGCCCCTGATTATCGGGTGGAACATAACCC

Query 2618          AAAGATGCTTGAGGCTGCCTACCGGGAGACTTGCTCCCG-CCTCGGTACCGCTGCATA-C
                     |||| ||| ||||||||||| || ||||| || |||||-| | ||+|| ||||| ||-|
Sbjct 2658          TAAGAGGCTCGAGGCTGCCTATCGAGAGACGTGTTCCCGTCGTGGG-ACGGCTGCTTATC

Query 2676          CCACT-CCTCGGGACCGGCATATACCAGGTGCCGATCGGTCCCAGTTTTGACGCCTGGGA
                    || +|-| | | |+|||| ||||||  ||||||  | || |  || ||||||||||||||
Sbjct 2717          CCT-TGCTTGGCG-CCGGTATATACAGGGTGCCCGTTGGGCTGAGCTTTGACGCCTGGGA

Query 2735          GCGGAATCACCGCCCCGGGGATGAGTTGTACCTTCCTGAGCTTGCTGC--CAGATGGTTC
                    ||| || ||||| ||||||||||||||||||||  ||||||  |||  --|+ +||||||
Sbjct 2775          GCGTAACCACCGACCCGGGGATGAGTTGTACCTGACTGAGCCGGCTATAGC-T-TGGTTC

Query 2793          GAGGCCAATAGGCC-GAC-CTGCCCAACTCTCACTATAACTGAGGATGTTGCACGGACAG
                    ||| ||||  | ||- +|-||+|||  | || ||||| ||||||||    ||||| ||||
Sbjct 2833          GAGACCAACCGACCTT-CTCT-CCCCGCGCTTACTATTACTGAGGACACAGCACGAACAG

Query 2851          CAAATCTGGCTATCGAAC-TTGACTCAGCCACAGACGTCGGCCGGGCCTGTGCCGGCTGT
                    | || |||||| | |+| -| || |||||||| || |||||| |||| ||||||||||||
Sbjct 2891          CGAACCTGGCTCTTG-AGTTAGATTCAGCCACTGAGGTCGGCAGGGCGTGTGCCGGCTGT

Query 2910          CGAGTCACCCCCGGCGTTGTGCAGTACCAGTTTACCGCAGGTGTGCCTGGATCCGGCAAG
                    || |||   || || ||||| || ||||||||||| |||||||| ||||| |||||||||
Sbjct 2950          CGTGTCGAGCCGGGTGTTGTCCATTACCAGTTTACAGCAGGTGTCCCTGGCTCCGGCAAG

Query 2970          TCCCGCTCTATTACCCAAGCCGACGTGGACGTTGTCGTGGTCCCGACCCGTGAGTTGCGT
                    || || || |||   || | ||| |||||||| || ||||| || |||||||||||||||
Sbjct 3010          TCACGGTCAATTCAGCAGGGCGAGGTGGACGTCGTAGTGGTGCCAACCCGTGAGTTGCGT

Query 3030          AATGCCTGGCGCCGCCGCGGCTTCGCTGCTTTCACCCCGCACACTGCCGCCAGAGTCA-C
                    ||  | ||||| |||||||| || || ||||  || || ||||| || ||| | || |-|
Sbjct 3070          AACTCGTGGCGGCGCCGCGGGTTTGCAGCTTATACACCACACACCGCGGCCCGTGTTACC

Query 3089          CCAGGGGCGCCGGGTTGTCATTGATGAGGCCCCGTCCCTTCCCCCTCACTTGCTGCTGCT
                       || +||  ||||||| ||||| ||||||||||| ||||| || || || ||  ||||
Sbjct 3130          TGTGGC-CGTAGGGTTGTTATTGACGAGGCCCCGTCGCTTCCACCACATTTACTTTTGCT

Query 3149          CCACATGCAGCG-GGC-CGCCACCGTCCACCTTCTTGGTGACCCGAATCAGATCCCAGCC
                     || ||||||||-| |-|| | ++|| || || ||||| ||||| || || ||||| || 
Sbjct 3189          GCATATGCAGCGAGCCTCGTCG--GTTCATCTCCTTGGCGACCCCAACCAAATCCCTGCT

Query 3207          ATCGACTTTGAGCACGCCGGGCTCGTTCCCGCCATCAGGCCCGAT-TTGGCCCCCAC-CT
                    ||||| |||||||| || || |||||||| || ||| |||| || -|||  || +||-  
Sbjct 3247          ATCGATTTTGAGCATGCTGGCCTCGTTCCGGCGATCCGGCCTGAGCTTGTTCCA-ACAAA

Query 3265          CCTGGTGGCATGTGACCCATCGCTGCCCTGCGGATGTATGTGAGCTGATCCGTGGCGCAT
                     +||||||||  | || ||| | || ||||||||||| |||||||| ||||| ||||| |
Sbjct 3306          G-TGGTGGCACCTTACTCATAGGTGTCCTGCGGATGTTTGTGAGCTAATCCGCGGCGCGT

Query 3325          ACCCTATGATTCAGACCACTAGTCGGGTCCTCCGGTCGTTGTTCTGGGGTGAGCCTGCTG
                    |||| | ||| |||||  | || || || ||||| ||  |||||||||| |||||  | |
Sbjct 3365          ACCCAAAGATCCAGACGGCAAGCCGAGTTCTCCGCTCCCTGTTCTGGGGGGAGCCCCCCG

Query 3385          TTGGGCAGAAACTAGTGTTCACCCAGGCAGCTAAGGCCGCCAACCCCGGTTCAGTGACGG
                    |||| || ||||||||||| || ||||| || |||||||||||||||||| || | || |
Sbjct 3425          TTGGCCAAAAACTAGTGTTTACTCAGGCGGCGAAGGCCGCCAACCCCGGTGCAATTACAG

Query 3445          TCCATGAGGCACAGGGCGCTACCTACACAGAGACTACCATTATTGCCACGGCAGATGCTC
                    |||| ||||| ||||| ||||| |  || |||||||| |||||||| ||||| ||||| |
Sbjct 3485          TCCACGAGGCCCAGGGTGCTACATTTACTGAGACTACTATTATTGCAACGGCTGATGCCC

Query 3505          GAGGCCTCATTCAGTCGTCCCGAGCTCATGCCATTGTTGCCTTGACGCGCCACACTGAGA
                    | || || |||||||| ||| | || || || ||||| ||| |||| |||||||| ||||
Sbjct 3545          GCGGGCTGATTCAGTCCTCCAGGGCCCACGCTATTGTGGCCCTGACTCGCCACACAGAGA

Query 3565          AGTGCGTCATCATTGACGCACCAGGC-CTGCTTCGCGAGGTGGGCATCTCCGATGCAATC
                    | || ||  || |||||||+|| || -|| ||||| ||||| ||||| || ||||| || 
Sbjct 3605          AATGTGTGGTCGTTGACGC-CCCGGGGCTTCTTCGTGAGGTTGGCATTTCAGATGCCATT

Query 3624          GTTAATAACTTTTTCCTTGCTGGTGGCGAAATTGGCCACCAGCGCCCATCTGTTATCCCT
                    |||||||||||||| ||| |||| ||| |  |||| || || |||||||| || || |||
Sbjct 3664          GTTAATAACTTTTTTCTTTCTGGCGGCCAGGTTGGTCAGCACCGCCCATCAGTCATACCT

Query 3684          CGCGGCAATCCTGACGCCAATGTTGACAC-CTTGGCTGCCTTCCCGCCGTCTTGCCAGAT
                    || |||| |  |||   |||||||| |||-|||| +||| || || || ||||| ||  |
Sbjct 3724          CGTGGCACTGTTGATAGCAATGTTGCCACGCTTGA-TGCATTTCCACCTTCTTGTCAATT

Query 3743          TAGCGCCTTCCATCAGTTGGCTGAGGAGCTTGGCCACAGACCTGCCCCTGTCG-CGGCTG
                    ||||||||  || ||| | || ||||||||||| ||  | || |||||  | |-|| |+|
Sbjct 3783          TAGCGCCTATCACCAGCTTGCAGAGGAGCTTGGTCATCGGCCGGCCCCGATTGCCGCC-G

Query 3802          TTCTACCGCCCTGCCCTGAGCTTGAACAGGGCCTTCTCTACCTGCCCCAAGAACTCACCA
                    |||| || || || || ||||| || || ||| | |||||  ||||||| ||||| ||||
Sbjct 3842          TTCTGCCCCCTTGTCCGGAGCTCGAGCAAGGCTTACTCTATATGCCCCAGGAACTGACCA

Query 3862          CCTGTGATAGTGTCGTAACATTTGAATTAACAGATATTGTGCACTGTCGTATGGCCGCCC
                    | |  ||||||||  | ||||| ||| | ||||| ||||| |||||||||||||| || |
Sbjct 3902          CGTCCGATAGTGTGCTCACATTCGAACTTACAGACATTGTACACTGTCGTATGGCGGCAC

Query 3922          CGAGCCAGCGCAAGGCCGTGCTGTCCACGCTTGTGGGCCAT-TACGGCCGCCGCACAAAG
                    | || |||||||| || || ||||| || ||||| ||+|| -||||||||||| || |||
Sbjct 3962          CTAGTCAGCGCAAAGCAGTCCTGTCGACCCTTGTCGG-CAGGTACGGCCGCCGTACGAAG

Query 3981          C--TCTACAATGCCTCCCACTCTGATGTTCGCGA--CTCTCTCGCCCGTTTTATCCCGGC
                     --| |+ ||+||  | ||| | |||||||| | --| ||||+| |  ||| +|||| | 
Sbjct 4021          TTGTAT-GAA-GCTGCTCACACGGATGTTCGTGGGTCCCTCT-GTCATTTTC-TCCCCGA

Query 4036          -CATTGGCCACGTACA-GGTTACAACCTGTGAATTGTACGAGCTAGTGGAGGCCATGGTC
                    -|+|||||| | |+||- ||||| ||||| ||  | || ||||| || ||||| ||||| 
Sbjct 4077          GC-TTGGCCCCAT-CAGCGTTACTACCTGCGAGCTTTATGAGCTTGTTGAGGCTATGGTG

Query 4095          GAGAAGGGCCAGGACGGCTCCGCCGTCCTTGAGCTCGACCTTTGTAAC-CGCGACGTGTC
                    |||||||| ||||| ||||| || ||| | || || || || || +| -|| || ||||+
Sbjct 4135          GAGAAGGGTCAGGATGGCTCTGCAGTCTTGGAACTTGATCTATGC-AGTCGTGATGTGT-

Query 4154          CA-GGATCACCTTCTTCCAGAAAGATTGTAATAAATTCACCACGGGGGAGACCATCGCCC
                    ||-| || || ||||||||||| || |||||||||||||| || || ||||| || || |
Sbjct 4193          CACGTATAACATTCTTCCAGAAGGACTGTAATAAATTCACAACAGGCGAGACAATAGCGC

Query 4213          ATGGTAAAGTGGGCCAGGGCATTTCGGCCTGGAGTAAGACCTTCTGTGCCCTTTTCGGCC
                    | |||||||| || ||||| || || || ||||| |||||||| |||||||| || ||||
Sbjct 4253          ACGGTAAAGTTGGGCAGGGGATATCTGCGTGGAGCAAGACCTTTTGTGCCCTGTTTGGCC

Query 4273          CCTGGTTCCGTGCTATTGAGAAGGCTATCCTGGC--C-CTGCTCCCTCAGGGTGTGTTTT
                    | |||||||| |||||||||||||  || || ||--|-||   |||| |+++||| ||||
Sbjct 4313          CATGGTTCCGCGCTATTGAGAAGGAGATTCTTGCGGCGCTTGCCCCTAA---TGTATTTT

Query 4330          ATGGGGATGCCTTTGATGACACCGTCTTCTCGGCGGCTGTGGCCGCGCAGCAAGGGC-A-
                    |||| ||||| | ||| || || || ||  | || ||||| |||| |   | |+|||- -
Sbjct 4370          ATGGTGATGCATATGAAGATACAGTTTTGGCCGCCGCTGTCGCCGGGGCCCCA-GGCTGT

Query 4386          TCCATGGTGTTTGAGAATGACTTTTCTGAGTTTGATTCCACCCAGAATAATTTTTC-CTT
                     ++|+||| ||||||||||| || |||||||||||   |||||| ||||| |||||-|| 
Sbjct 4429          A--A-GGTTTTTGAGAATGATTTCTCTGAGTTTGACAGCACCCAAAATAACTTTTCACTC

Query 4445          GGGCCTAGAGTGTGCT-ATTATGGTGGAGTGTGGGATGCCGCAGTGGCTCATCCG-CTTG
                    || +|| |||||  +|-|| |||| ||| ||||| |||||||||||| | |||||-|||+
Sbjct 4486          GGA-CTGGAGTGCA-TAATCATGGAGGAATGTGGCATGCCGCAGTGGATGATCCGACTT-

Query 4503          TACCACCTTA-TAAGGTCTGCGTGGATTCTGCAGGCCCCGAAGGAGTCCCTGCGAGGGTT
                    || || ||| -| +| || || ||| | |||||||| || ||||||||||||||||||||
Sbjct 4543          TATCATCTTGTTC-GCTCCGCCTGGGTCCTGCAGGCTCCCAAGGAGTCCCTGCGAGGGTT

Query 4562          TTGGAAGAAACACTCCGGTGAGCCCGGCACCCTTCTATGGAATACAGTCTGGAACATGGC
                     |||||||| ||||| || ||||| ||||| || || ||||| || ||||||||||||||
Sbjct 4602          CTGGAAGAAGCACTCGGGCGAGCCTGGCACTCTGCTCTGGAACACTGTCTGGAACATGGC

Query 4622          CGTTATCACCCACTGTTATGATTTCCGCGATCTGCAGGTGGCCGCCTTTAAAGGTGATGA
                     |||||  | || |||||||| ||||| || ||  |||| || || |||||||| |||||
Sbjct 4662          GGTTATTGCGCATTGTTATGAATTCCGTGACCTAAAGGTCGCGGCATTTAAAGGGGATGA

Query 4682          TTCGA-TAGTGCTTTGCAGTGAGTACCGTCAGAGCC-CAGGGGCTGCTGTCCTGATTGCT
                     ||+|-| ||||| || ||||| ||||| |||||||-||  +|||||||  || || || 
Sbjct 4722          CTC-AGTTGTGCTCTGTAGTGACTACCGGCAGAGCCGCAAC-GCTGCTGCTCTAATCGCC

Query 4740          GGCT--GTG--GCCTAAAGTTGAAGGTGGA-TTTCCGTCCGATTGGTTTGTATGCAGGTG
                    || |--| |--|+++||| ||+||||||||-|||  | | +|||||  | ||||| ||||
Sbjct 4780          GGTTGCGGGTTG---AAACTT-AAGGTGGATTTTAGGCCT-ATTGGGCTATATGCTGGTG

Query 4795          TTGTGGTGGCCCCCGGCCTTGGCG-CGCTTCCTGACGTCGTGC-GCTTCGCCGGCCGGCT
                    |||| |||||||| ||||| ||+|-| || ||||| |||||  -| ||+|| || |||||
Sbjct 4835          TTGTTGTGGCCCCGGGCCTCGG-GACCCTCCCTGATGTCGTTAGGTTT-GCTGGGCGGCT

Query 4852          -TACTGAGAAGAATTGGGGCCCTGGC-CCCGAGCGGGC-GAAGCAGCTCCGCCTCGCTGT
                    -|  +||||| || ||||| || || -| +||| ||||-|||+||||| || || || ||
Sbjct 4893          CTCA-GAGAAAAACTGGGGGCCGGGTTCA-GAGAGGGCGGAA-CAGCTACGGCTGGCCGT

Query 4910          GAGTGATTTTCTCCGCAAGCTCACGAATGTAGCTCAGATGTGTGTGGATGTTGTCTC-TC
                      |||||||||| || ||| | |||||||| |||||| | |||||||||||||| ||-  
Sbjct 4950          TTGTGATTTTCTGCGAAAGTTAACGAATGTGGCTCAGGTCTGTGTGGATGTTGTTTCGCA

Query 4969          GTGTTTATGGGGTTTCCCCTGGACTCGTTCATAACCTGATTGGCATGCTACAGGCTGTTG
                    |+|||||||| ||   ||| ||  | || |||||||||||||| ||||| ||| |  |||
Sbjct 5010          G-GTTTATGGTGTCAGCCCCGGTTTAGTACATAACCTGATTGGAATGCTCCAGACCATTG

Query 5029          CTGACGGCAAGGCTCATTTCACTGAGTCAGTGAAGCCAGTGCTCGACCTGACAAATTCAA
                    |||| || ||||| ||||| |||||  |||| || || || || || || || |  || |
Sbjct 5069          CTGATGGTAAGGCGCATTTTACTGAAACAGTCAAACCCGTCCTTGATCTTACTAGCTCTA

Query 5089          TCCTG-TGT--CGGGTGGAATGAATAACATG-TCTTCTGCTGCGCCCATGGGTTCGCGAC
                    +++| -| |--||||||||||||||||||||-|||| ||||  |  |||||    || ||
Sbjct 5128          ---TTATATACCGGGTGGAATGAATAACATGTTCTTTTGCTCTGTGCATGGAGATGCCAC

Query 5145          CATGCGCCCTCGGCCTATT-TTGCTGTTGCTCCTCATGTTTCTGCCTATGCTGCCCGCGC
                    ||||||| ||||| || ||-|   | +||||| || || |||||||||||||||||||||
Sbjct 5186          CATGCGCTCTCGGGCTCTTCTGTTTC-TGCTCTTCGTGCTTCTGCCTATGCTGCCCGCGC

Query 5204          CACCGCCCGGTCAGCCGTCTGGCCGCCGCCGTGGGCGGCGCAGCGGCGGTTCCGGCGGTG
                    ||||| ||||||||||||||||||| ||||| |||||||||||||||||| |||||||||
Sbjct 5245          CACCGGCCGGTCAGCCGTCTGGCCGTCGCCGCGGGCGGCGCAGCGGCGGTGCCGGCGGTG

Query 5264          GTTTCTGGGGTGACCGGGCTGATTCTCAGCCCTTCGCAATCCCCTATATTCATCCAACCA
                    |||||||||||||||||| ||||||||||||||||||  |||||||||||||||||||||
Sbjct 5305          GTTTCTGGGGTGACCGGGTTGATTCTCAGCCCTTCGCCCTCCCCTATATTCATCCAACCA

Query 5324          ACCCCTTCGCCCCCGATGTCACCGCTGCGGCCGGGGCTGGACCTCGTGTTCGCCAACCCG
                    ||||||||||  | ||  |  |  | || |||||| ||||| ||||   ||| || || |
Sbjct 5365          ACCCCTTCGCATCTGACATACCAACCGCAGCCGGGTCTGGAGCTCGCCCTCGGCAGCCGG

Query 5384          CCCGACCACTCGGCTCCGCTTGGCGTGACCAGGCCCAGCGCCCCGCCGCTGCCT-CACGT
                    |||| ||||||||||||||||||||||||||| ||||||||||||||||| || -|+|| 
Sbjct 5425          CCCGTCCACTCGGCTCCGCTTGGCGTGACCAGTCCCAGCGCCCCGCCGCTCCCGCC-CGC

Query 5443          CGTAGACCTACCACAGCTGGGGCCGCGCCGCTAACCGCGGTCGCTCCGGCCCATGACA-C
                    ||| || || || ||||||||||  ||||||| || || || || ||||||| ||| |-|
Sbjct 5484          CGTCGATCTGCCCCAGCTGGGGCTTCGCCGCTGACTGCTGTGGCCCCGGCCCCTGATACC

Query 5502          CCCGCCAGTGCCTGATGTTGACTCCCGCGGCGCCATCCTGCGCCGGCAGTATAACCTATC
                     || | +||||| || ||||||||||||||||| || || ||||| |||||||| |||||
Sbjct 5544          GCCCCT-GTGCCCGACGTTGACTCCCGCGGCGCTATACTACGCCGCCAGTATAATCTATC

Query 5562          AACATCTCCCCTTACCTCTTCCGTGGCCACCGGTA-CAAACTTGGTTCTTTACGCCGCTC
                    |||||| || ||||| ||| || | || || || |-||| |||| ||+| || || ||||
Sbjct 5603          AACATCCCCGCTTACGTCTACCATCGCTACTGGCACCAATCTTGTTT-TATATGCTGCTC

Query 5621          CTCTTAG-CC-C-GCTTCTACCCCTCCAGGACGGCACCAATACTCATATAATGGCTACAG
                    | || ||-||-|-|||||++| | || ||   ||+|| || |||||||| ||||| || |
Sbjct 5662          CCCTGAGCCCTCTGCTTC--CGCTTCAAGATGGG-ACTAACACTCATATTATGGCCACTG

Query 5678          AAGCTTCTAATTATGCCCAGTACCGGGTTGTTCGTGCTACAATTCGCTACCGCCCGCTGG
                    |||| || ||||| ||||||||||| ||||| ||||| || || || || ||||| || |
Sbjct 5719          AAGCATCAAATTACGCCCAGTACCGCGTTGTCCGTGCCACCATCCGGTATCGCCCACTTG

Query 5738          TCCCCAACGCTGTTGGTGGCTACGCCATCTCCATCTCGTTCTGGCCACAGACCACCACCA
                    | || || |||||||| || ||||| || || || || |||||||| ||||| || || |
Sbjct 5779          TGCCGAATGCTGTTGGCGGGTACGCTATATCTATTTCTTTCTGGCCCCAGACTACAACTA

Query 5798          CCCCGACGTCCGTTGACATGAATTCAATAACCTCGACTGATGTTCGTATTTTAGTCCAGC
                    |||| || || || || |||||||| || ||||| ||||||||||| ||| | || ||||
Sbjct 5839          CCCCAACATCTGTCGATATGAATTCTATTACCTCTACTGATGTTCGGATTCTTGTTCAGC

Query 5858          CCGGCATAGCCTCCGAGCATGTTATCCCAAGTGAGCGCCTACACTATCGTAACCAAGGTT
                    | || || |||||||||| ||| || || ||||||||||| ||||| || || || || |
Sbjct 5899          CTGGTATCGCCTCCGAGCTTGTGATTCCCAGTGAGCGCCTGCACTACCGCAATCAGGGCT

Query 5918          GGCGCTCTGTTGAGACCTCCGGGGTGGCGGAGGAGGAGGCCACCTCTGGTCTTGTTATGC
                    ||||||| ||||||||||| || || |||||||||||||| ||||| || ||||||||||
Sbjct 5959          GGCGCTCGGTTGAGACCTCTGGTGTCGCGGAGGAGGAGGCGACCTCCGGCCTTGTTATGC

Query 5978          TTTGCATACATGGCTCA-CTCGTAAACTCTTATACTAATACACCTTATACCGGTGCCCTC
                    | ||||| ||||| |||-||+|| |||||||| ||||||||||||||||| ||||| || 
Sbjct 6019          TCTGCATCCATGGATCACCT-GTGAACTCTTACACTAATACACCTTATACTGGTGCTCTT

Query 6037          GGGCTGT-TGGACTTTGCCCTCGAACTTGAGTTCCGCAACCTCACCCCCGGTAATACCAA
                    +||||  -| || || || || |||||||||||||| ||  | || |||||||| || ||
Sbjct 6077          -GGCTTACTCGATTTCGCACTTGAACTTGAGTTCCGTAATTTGACACCCGGTAACACGAA

Query 6096          CACGCGGGTCTCCCGTTACTCCAGCACTGCCCGTCACC-GCCTTCGTCG-CGGTGCAGAT
                     ||||| || |||||||| || || |  || || ||| -|+|| |||||- ||  |+|| 
Sbjct 6137          TACGCGCGTTTCCCGTTATTCGAGTAGCGCGCGCCACAAG-CTACGTCGTGGGCCC-GAC

Query 6154          GGGACTGCCGAGCTCACCACCACGGCTGCTACCCGCTTCATGAAGGA-CCTCTATTTTAC
                    || ||||| ||||| |||||||| |||||||| || || ||||| ||-| ||+| || ||
Sbjct 6195          GGTACTGCTGAGCTAACCACCACTGCTGCTACACGGTTTATGAAAGATCTTC-ACTTCAC

Query 6212          -TAGTACTAATGGTGTCGGTGAGATCGGCCGCGGGATAGCGCTTACCCTGTTTAACCTTG
                    -  |+|| |||||||| |||||| |||| ||||| |||||||| || |||||||| ||||
Sbjct 6254          AGGG-ACCAATGGTGTTGGTGAGGTCGGTCGCGGTATAGCGCTAACTCTGTTTAATCTTG

Query 6272          CTGACACCCTGCTTGGCGGTCTACCGACAGAATTGATTTCGTCGGCTGGTGGCCAGCTGT
                    ||||||| || || ||||| || ||||||||||||||||||||||||||||||||||| |
Sbjct 6313          CTGACACGCTTCTCGGCGGGCTCCCGACAGAATTGATTTCGTCGGCTGGTGGCCAGCTAT

Query 6332          TCTACTCTCGCCCCGTCGTCTCAGCCAATGGCGAGCCGACTGTTAAGCTGTATACATCTG
                    | |||||||||||||||||||||||||||||||||||||| || ||||| || || || |
Sbjct 6373          TTTACTCTCGCCCCGTCGTCTCAGCCAATGGCGAGCCGACAGTGAAGCTTTACACTTCAG

Query 6392          TAGAGAATGCTCAGCAGGATAAGGGTATTGCAATCCCGCATGACATCGACCTCGGGGAAT
                    | ||||| || ||||||||||||||||| || || || ||||| |||||||| || || |
Sbjct 6433          TCGAGAACGCCCAGCAGGATAAGGGTATAGCTATTCCACATGATATCGACCTTGGTGAGT

Query 6452          CTCGTGTAGTTATTCAGGATTATGATAACCAACATGAGCAGGACCGACCGACACCTTCCC
                    |||| || || || |||||||| |||||||| || ||||||||||| || || || || |
Sbjct 6493          CTCGAGTTGTCATCCAGGATTACGATAACCAGCACGAGCAGGACCGTCCCACCCCGTCTC

Query 6512          CAGCCCCATCGCGCCCCTTTTCTGTCCTCCGAGCTAATGATGTGCTTTGGCTTTCTCTCA
                    ||||||| || ||||| |||||||||||||| |||||||||||||||||||| || || |
Sbjct 6553          CAGCCCCTTCCCGCCCTTTTTCTGTCCTCCGCGCTAATGATGTGCTTTGGCTCTCACTTA

Query 6572          CCGCTGCCGAGTATGACCAGTCCACTTACGGCTCTTCGACCGGC-CC-AGTCTATGTCTC
                    | ||||| |||||||| ||| | ||||| || ||||| ||+   -||-|+| ||||||||
Sbjct 6613          CAGCTGCTGAGTATGATCAGACTACTTATGGTTCTTCCAC-TAATCCTA-TGTATGTCTC

Query 6630          TGACTCTGTGACCTTGGTTAATGTAGCGACCGGCGCGCAGGCCGTTG-CCCGGTCGCTCG
                    |||  ||||||| || || ||||| ||||| || || ||||+ | | -| || || || |
Sbjct 6671          TGATACTGTGACATTTGTCAATGTGGCGACTGGTGCTCAGG-GGGTCTCTCGCTCTCTGG

Query 6689          ACTGGACCAAGGTCACACTTGATGGTCGCCCCCTTTCCACCACCCAGCAGTATTCAAAGA
                    ||||| | || ||||| |||||||| || || ||| | || | ||||||||| || ||||
Sbjct 6730          ACTGGTCTAAAGTCACCCTTGATGGGCGTCCACTTACTACTATCCAGCAGTACTCTAAGA

Query 6749          CCTTCTTTGTCCTGCCGCTCCGCGGTAAGCTCTCCTTTTGGGAGGCAGGTACTACTAAAG
                    |||||||||| ||||| ||||| || |||||||| || |||||||| || || ||||| |
Sbjct 6790          CCTTCTTTGTTCTGCCCCTCCGTGGCAAGCTCTCTTTCTGGGAGGCTGGCACCACTAAGG

Query 6809          CCGGGTACCCTTATAATTATAACACCACTGCTAGTGACCAACTG-CTCG-TTGAGAATGC
                    |||| ||||||||||||||||| |||||||| ||||||||+ + -|| |-|||| |||||
Sbjct 6850          CCGGCTACCCTTATAATTATAATACCACTGCCAGTGACCA-G-ATCTTGATTGAAAATGC

Query 6867          CGCTGGGCATCGGGTTGCTATTTCCACTTACACCACTAGCCT-GGGTGCTGGCCCCGTCT
                     || || || || |||  ||| || || ||||| ||||  ||-|| |+||||||| || |
Sbjct 6908          AGCCGGTCACCGTGTTTGTATCTCAACCTACACTACTAATCTTGGCT-CTGGCCCTGTTT

Query 6926          CTATTTCCGCGGTTGCTGTTTTAGCCCCCCACTCTGCGCTAG-CATTGCTT--GAGGATA
                    |||||||  | || | |||  | || || || ||||||||+|-|++ ||||--||||| |
Sbjct 6967          CTATTTCTTCTGTCGGTGTCCTTGCACCTCATTCTGCGCT-GGC--CGCTTTAGAGGACA

Query 6983          CCATGGACTACCCTGCCCGCGCCCATACTTTCGATGACTTCTGCCCGGAGTGCCGCCCCC
                    |  | || || ||||| |||||||| || || ||||| |||||||| ||||||||  | |
Sbjct 7024          CTGTTGATTATCCTGCTCGCGCCCACACCTTTGATGATTTCTGCCCTGAGTGCCGTACGC

Query 7043          TTGGCCTCCAGGGCTGTGCTTTTCAGTCTACTGTCGCTGAGCTTCAGCGCCTTAAGATGA
                    | ||||| ||||||||||||||||| || ||||| |||||||| ||||| ||||| ||||
Sbjct 7084          TCGGCCTTCAGGGCTGTGCTTTTCAATCAACTGTTGCTGAGCTGCAGCGTCTTAAAATGA

Query 7103          AGGTGGGTAAAACTCGGGAGTTAT-AGTTTATT-TGCTTGTGCCC-CCCTTCTT-TCTGT
                    ||||||||||||| |||||||+||-  ||||||-|||||||+ ||- |||||| -| |||
Sbjct 7144          AGGTGGGTAAAACCCGGGAGT-ATTGATTTATTGTGCTTGT-ACCTTCCTTCTGATTTGT

Query 7159          TGCTT--ATTTCTCAT-TTCTGCGTTCCGCGCTCCCTGAAAAAA
                    | |||--|||||+| |-||||||||| ||||||||||| |||||
Sbjct 7202          TTCTTTTATTTC-CTTCTTCTGCGTTTCGCGCTCCCTGGAAAAA
