# Supplementary material for: Pairwise Heuristic Sequence Alignment Algorithm Based on Deep Reinforcement Learning
Source: IEEE Open J Eng Med Biol. 2021 Jan 29;2:36–43. doi: 10.1109/OJEMB.2021.3055424 (PMC8901008; doi:10.1109/OJEMB.2021.3055424)
Supplement: Three supplementary materials are attached to the submitted manuscript. First, we offer the detailed process of the DQNalign in Supplementary material S1. Then, the additional figures and tables are listed in the Supplementary material S2. Finally, the alignment results of the DQNalign are attached  [file ojemb-3055424-mm.zip › OJEMB-3055424-MM/10022021082020_DQNalignOJEMB20210126SupplementaryS3/Supplementary S3/HEV_DDDQN/result20200712173946_10_35.txt]

DQNalign Project v1.0
Pairwise alignment algorithm with deep reinforcement learning based heuristic alignment agent
Sequence 1 : HEV_10, length : 7200
Sequence 2 : HEV_35, length : 7186

Alignment results:
Exact matches: 4900
Gaps: 1285

Query 77            GCAGG---C-----TGCTCTA-GCAGCGGCCAACTCTGCCCTTGCGAATGCTGTGGTA--
                    |||| ---|-----|| || |-||   ||    |  |    |    || |+ +|  | --
Sbjct 0             GCAGACCACGTATGTGGTCGACGCCATGGAGGCCCATCAGTTCATAAAGG-C-TCCTGGC

Query 125           -G-TTAGGCCTTTTCTCTC--TCACCAGCAGATTGAGAT--CCTTA-TTAA-CCTAATGC
                    - -  ++  |+++|+ ++|--|+  +|||++++++||  --|  ||- ++|-|      |
Sbjct 58            GTCAC--AAC---T-G--CTAT-CG-AGC------AGGCAGCTCTAGC--AGCAGCGGCC

Query 178           AAC-CTCGCCA--GCTTGTTTTCCGCCCCCGAGGTTTTCTGGAACCATCCCCATCCA-GC
                    |||-|+|||| --||   |  |++|    +++||++|||+||++|| |  |  ||| -||
Sbjct 97            AACTC-CGCCTTGGCGAATGCT--GTGGT---GG--TTC-GG--CCTTTTCTGTCCCGGC

Query 232           G-TGTTATCCATAATGAGCTGGA-GCTTTACTGTTCGC--GCCCGTTCCGGCCGCTGCC-
                     - +++|+ +| +|+||| |   - +|| |||    ||-- ||||+ | |     ||  -
Sbjct 146           TAC---A-G-AC-A-GAGATACTTA-TTAACTTGATGCAGCCCCG-GCAGC-GCTTGTTT

Query 286           T-TGAAAT---TGG-TG-CC---CACCCCCGCTCAATAAATGA-T-AACCCTAATGTGGT
                    |- |   |---   -||-  ---||||||  +|||| ++++| -|-| ||  || | | |
Sbjct 194           TCCGGCCTGAGGTCCTGTGGAATCACCCCAT-TCAAC----GCGTGATCCACAACGAGCT

Query 335           CCACCGCTGC--T--TCCTCCGCCCTGCCGG--G-CGTGATGTTCAGCGTTGGTATACTG
                    | | |  | |--|-- +++ | | +||| ||--|- ||  | || | +|| ||++++|+|
Sbjct 249           CGAACAGTACTGTCGG---GCTCG-TGCGGGCCGCTGT-GTCTTGAA-GTGGG----C-G

Query 388           CCCCTA-CC-C-G-CG-GGCCGGCTG-CTAATTGCCGGCGTTCC-GCACT-GCGCGGGCT
                    ++|| |-||-|- -||- ++|  |+|-|+||  +||  +  || -|||| -  | |  +|
Sbjct 295           --CCCACCCACGCTCGAT--CAAC-GAC-AACC-CCAA-CGTCTTGCACCGCTGTGTT-T

Query 440           CCCCGCTGCTGACCGCAC--TTACTGCTTCGACGGGTTTTCTGGCTGTAACTTTCCCGCC
                    ++++  | +++|+  |+|--||+ +||  |||+++++++++|| | +++|+++++++|| 
Sbjct 344           ----TTTA---A-AAC-CGGTT-G-GCCGCGA---------TGTCC---A-------GCG

Query 498           GGAG-ACTGGCGTCGCCCT-CTATTCTCTCCATGATATGTCACCATCTGATGTCGCCGAG
                    |  |-|| ++|++||++||-|||++++|+||+++++++|++++|  |  +||+| ++|+ 
Sbjct 375           GTGGTACA--C--CG--CTCCTA----C-CC-------G----CGGCCC-TG-CA--G-C

Query 555           GCTATGTT-CCGCCATGGT-ATGACGCGGCTTTACGCTGCCCTCCACCTCCCG-CCTG--
                    |+ |   |-|||||++|||-|+| |+|  | +|++|    +|+||||||   |-|| |--
Sbjct 408           G-AAAACTGCCGCC--GGTCA-GCC-CTTCG-T--GGCCT-C-CCACCTGTTGACCGGAC

Query 609           ---A-----GGT-CCTGTTGCCCCCTGGCACA--TACCG-C-AC-CGCGTCG-TA-CTTG
                    --- ----- | -  | || ||  +| |||||--| |||-|-| -||+|   -| -| | 
Sbjct 456           ATATTGCTTTGACGGTTTTTCCGG-TTGCACATTTGCCGCCGAGACG-GGGATTGCCCTT

Query 654           CTGA-TCCA-TGACG---G-CA---GGCGCGTTGTGGTGACGTATGAGGGT-GA-C-A--
                    +|+|-|+||-|+++|---|-| ---||| |++++++++|+|  |||  | |-  -|-|--
Sbjct 513           -T-ACT-CACT---GCACGACCTCTGGCCC--------G-CCGATGTTGCTGAGGCGATG

Query 699           -----CTAGTGTGCTGGT----TTATAA-----CCACGATGT-T-TCCA-A---------
                    -----| | +|   ||  ----|| || -----|| | |  |- -||| -|---------
Sbjct 559           GCCCGCCAC-GGTATGACCCGGTTGTATGCGGCCCTCCACCTCCCTCCTGAGGTGCTGCT

Query 730           --CCTGCGCTCCTGGAT--T---A----GAA-CCACT-A---AGG-TTACCGGA----G-
                    --||  || | ||+ ||--|---|----| |-| |||-|---| |-| + +|||----|-
Sbjct 618           CCCCCCCGGTACT-TATCATACCACCTCGTACCTACTCATCCATGATG-G-GGATCGTGC

Query 769           ACCATCCTCTCGTCATTGAGC-GGGTTAGG-GC-CATTGGCTGCCA-C-T--T-TGTCCT
                    |+ +|  |  | |+|+ ||| -|| ||   -| -|+| ||+| | |-|-|--|-||||| 
Sbjct 675           A-G-TGATTACAT-A-CGAGGGGGATTTCTAGTGC-TGGG-TACAACCATGATGTGTCCA

Query 821           CTTTACTCACG-G-C---AGCCCCGGAG-CCATCACCTACG-CCCTATGTT-CCTTACCC
                     ||| ++++||-|-|---|++ ||| | - |+|+|+++| |-| |++|| |- | +|+||
Sbjct 728           TTTTG----CGTGCCTGGA--TCCGCACTAC-T-A---AGGTCAC--TGGTGACC-A-CC

Query 872           C-C--GGTCTACCGAGGGT-CTATGTCCGATCGT---CTTCGGCCCGG-GTGGTACCCCC
                    |-|--|   | ++||| |   |  | +||+++||---|+|+| |    -||+|+++| ||
Sbjct 773           CGCTGGTGATT--GAGCGGGTTCGGG-CG---GTGGGC-T-GTCATTTTGT-G---CTCC

Query 922           -TCCCTATTTCCA-----ACCTCATGCTCCACT----AA-GT-CGACCCTT-CCATGCTG
                    -||  +|++++||-----|||| |++ +|||+|----||-| -| |    |-||||+ ++
Sbjct 821           TTCTA-A----CAGCTGCACCTGA--A-CCA-TCGCCAATGCCCTATATGTCCCAT-A--

Query 970           TCCCT-G---CCCAT-ATCTGGGAC-CGTCTCATGTTGTTCGGGG---C-C-A-CCCTA-
                    |+|||-|---| |+|-|++++||  - ++++|+++++||||||  ---|- - -|||| -
Sbjct 867           T-CCTCGTTCCAC-TGA----GGTTTA----C-----GTTCGGTCCATCTTTGGCCCTGG

Query 1016          -GATG---A-C--CAAGCCT-TTTGCTGCTCCC-GC-CTAATGA--CTTACC-TTCCGTG
                    -|++|---|-|--|+++|||-||| |  || ||-||-||| | |--|+ |+|-|| | ||
Sbjct 912           TG--GTTCACCATC---CCTGTTTCCAACTGCCTGCTCTACTAAGTC-AA-CATTTCATG

Query 1063          GCA---TTA-GC-TACAAGGTTACTGTGGGCACC---CTTGTT-GCCAATGAAGGCTGGA
                       --- | -||-|| | || +|| | +++| +|---|+| ||-|    +|+|  || ||
Sbjct 965           CTGTCCCTGTGCATATATGGG-ACAGA---CT-CATGC-TATTCGGTGC-G-ACCCTCGA

Query 1113          --A-C-GCCTCTGAGGTCGCTCT-TACAGCTGTCATCACTGCCGCCTACC---T-TACCA
                    --|-|-| |  |  +|| |||| -  |   || |||  ||+|||  + | --- -|+++|
Sbjct 1017          CGATCAGGCCTTTT-GTTGCTCGAGGCTAATGACATACCT-CCGTG-GCATTAGCT---A

Query 1165          TCTGCCA--C-CAG-CGGTA-C-C---TC-CGCACTCAGGCTATATCTAAGGGGATGCG-
                    +| + +|--|-| |-|+|  -|-|---| -|  || +||| |  + +++|++++|||| -
Sbjct 1070          -CA-A-AGTCACGGTC-GGCGCTCTTGTTGCCAACG-AGGGTTG-G---A----ATGCCT

Query 1214          CCGTCTGGAGCGGGAGCA-TGCTCAGAAGT--TTATA-AC-ACGCCTC-TA-CAGTTGGC
                    ||| + |  ||    |+|-||||  |+| |--| +    |-|++++||-||-||++| ++
Sbjct 1118          CCGA-GGATGCAT-TG-ACTGCTGTG-ATTACTG-CGGCCTA----TCTTACCA--TT--

Query 1267          T--CTTTGAGAAGT-CCGGC-CGTG-ATT-ATATCCCCGGCCGTCA-GTTGGAGTTCTAC
                    |--| | +||| ||-||  |-|  |-|+    ||++|  | + ++|-|++|  |    |+
Sbjct 1165          TGCCATC-AGAGGTACCTTCGCACGCA-GGCCAT--CTCGA-A--AGG--GATGAAAAA-

Query 1320          G-CTC-AG--TGTAGGCGCT-GGCTCTCGGCCGGC-T-TT---CATCTTGACCCACGGGT
                    |-|| -||--||    ++| - +++| ++|+  | -|-| ---| ||||++  ||+++++
Sbjct 1214          GACTGGAGCTTGAGCA--CGCA---CA--G-AAGTTTATAACACGTCTT--TACA-----

Query 1370          GTTGGTTTTTGATGAGTCGGCCCCCCTGCCACTGTAGGACT-GCGATTCGTAAGGCGGTC
                    ++++++++++|++ ++|+||    ++|+++++|| | +| |-  |++ |||+++++++  
Sbjct 1258          ----------G--C--T-GGTTGT--T-----TGAAA-AATCTGG--CCGT-------GA

Query 1428          TC-AAA----------GT-TTTGCTGTTTTATGAAGTGGCTGG-GCCAGGAGTGCACCTG
                    + -| |----------  - |||| |||||||+++| ++|  |-|||+|  ++|+|    
Sbjct 1286          -TTACATTCCCGGCCGTCAGTTGCAGTTTTAT---GC--CCAGTGCC-GCC--G-ATGGC

Query 1475          TTTCCTACA-------ACCTGCAGAA-G-GC--GC-CGTC--------G--GCGA-CCAG
                    |||||+ | -------| |++  |+|- - |--| -| | --------|--||| -||  
Sbjct 1337          TTTCC-GCTGGTTTCCATC--TTG-ATCCTCGTGTACTTGTTTTTGATGAAGCGGCCCCT

Query 1512          GGCCA-T----GA-------CA--AC-GAGGCCT-ATGAGGGGTCTGATGTCGACCCCGC
                     | | -|---- |-------| --| -|  |+||-||+|+| ++ | +||| |  +++++
Sbjct 1393          TGTCGCTGCCGTAGTTTCCTCCGTAAAGCCG-CTCAT-A-GA--TTT-TGTTGTT-----

Query 1556          TGAATCC--GCTATTAGTGA-CA---TATCTGGG---TCCTACGTCGTCCCTGGCACTGC
                    | +|| |--    |  |  |- |---|| |||  ---|||  |    |   +|| |  | 
Sbjct 1442          TT-ATGCGGTGGCTGGGCCAGGATTGTACCTGTTTCCTCCAGCCCGTTGAG-GGGAGGGT

Query 1607          CCTCCAACCGCTTTACC--AAGCCCTTGACCTCCCCGCTGA--GATTGTGGCT-CGTGCA
                       | | | |  |||| --||    ++|+| |    |  | --|||  || | -||   |
Sbjct 1500          TGGCGAGCAGGGTTACGATAATGAG--G-CATTTGAGGGGTCGGATGTTGACCCCGCTGA

Query 1662          GGCCGG--C--TGACCGCCACA-GTAAAGGTC-TCC-----CA--GGTCG--ACGGGCGG
                    ||  | --|--||| +   ++   |++ | ||-|  -----||--||| |--|+++|| +
Sbjct 1557          GGAGGCCACTGTGAG-TAT--CTCT--GGATCATATATTGTCACCGGTAGCCA---GCT-

Query 1707          ATCGATTGTGAGACCCT-TCTCGGTAATAAAACCTTCCGC--ACGTCGTTTGTT------
                    |  |  | |    |   - || || +||++++|| |++ |--|  | | ++ + ------
Sbjct 1608          ACAGCCTCTCTACCAGGCGCTTGGC-AT----CCCT--TCTGATCTTGC--C-GCCCGAG

Query 1757          -GAC-GGGG---C--G----GTTTTAGAGACTA-ATGGCCCAGA--G-CGCCACAATCTC
                    -|  - || ---|-- ----||| +||   |||-||+|| | ||--|-|||| || |+| 
Sbjct 1658          CGGGTCGGCTTACTGCCACCGTTG-AGGTCCTAGAT-GCGCTGACGGCCGCCTCACT-TG

Query 1803          TC-TTTT--GATGC--C-AGT----C-A--GAGCACTATGGCC-G--CCGGCCCTTTCAG
                    | -   |-- +   --|-|  ----|- -- | || | |   |-|--   |++|++||||
Sbjct 1713          TAAGACTACT-ATTGGCAATAAGACCTTTTCAACAGTTTTTACTGATGGTG--C--TCAG

Query 1846          -T-CTCACCT-A--TGCCGCCTCTGCTGCTGGGCTGGAG-GT-G--C-GCTAT--GTCGC
                    -|-  +  ||-|-- ||||   | ++   || ||||  |- |- --|-|| | --     
Sbjct 1768          CTAGA-GGCTAACGGGCCGGAGCA--GTATGTGCTGTCGTTTGATCCGGCCAAACAAACT

Query 1894          -T----GCCGGGCTTGACCACCGG-----GCGGTT-TTTGCCCCCGGCGTTTCACCCCGG
                    -|----||||| |   |+||+++|-----||  | -|||| |  | ++|++++++++|||
Sbjct 1825          ATGGCCGCCGGCCCGCA-CA---GTCTTAGCTATGCTTTGACATCT--G--------CGG

Query 1944          TCAGCCCC----TGGCGAGGTCACCGCCTTTTGTTCTGCCCTATACAGGTTTAATCGC-G
                     |      ---- |    +||| |||| |||||||| ||  | |||||||| || || -|
Sbjct 1871          GCCTTGGAGGTGCGCGTT-GTCTCCGCTTTTTGTTCAGCTTTGTACAGGTTCAACCGTTG

Query 1999          AGGCCCAGCGCCTTTCGCT-CACCGGTAATTTTTGGTTC----C------ATCCTGAGGG
                     |  ++++++| ++++|| -||| + |+ || ||||   ---- ------| ||||||||
Sbjct 1929          TGTT------CA----GCGGCACT-CT-CTTATTGGGGGTTTGTGGTATTACCCTGAGGG

Query 2048          GCTCCTTGGCCCCTTTGCCCCGTTTTCCCCCGGGCATGTTTGGGAGTCGGCTAATCCATT
                    |||  |||||   ||| | || ||| | ||||| |||   |||||||| || ||||| ||
Sbjct 1977          GCTAATTGGCTTGTTTCCGCCATTTGCTCCCGGCCATACCTGGGAGTCAGCCAATCCCTT

Query 2108          CTGTGGAGAGAGCACACTTTACACCCGCACTTGGTC---G--GAGGTTGATG-CT-GTTT
                    ||||||||||||||| || || || ||||| |||||---|--| | + ++| -||-||| 
Sbjct 2037          CTGTGGAGAGAGCACCCTCTATACTCGCACCTGGTCGGTGTCGGGC-C--TCTCTAGTTG

Query 2161          CTAG--T---C-C---AGCCCAG-CCC-G-------A-------CTTAGGTTT-TATA--
                     |  --|---|-|---   || |-|||-|-------|------- | ||||| -|| |--
Sbjct 2094          TTTTTCTCCACTCGAGCCACCCGCCCCAGAACTATCATCTCCTGTTGAGGTTGATACACC

Query 2192          --T--CTG--AGCCT----T-CTATA-C-CTA--GTAGGGCCGCCACACTTACCCCGG--
                    --|--|||-- || |----|-|    -|-|| --|  |  || | ||+|||+| | | --
Sbjct 2154          TGTGGCTGTTGGCGTCCCATCCCCAGCCACTTCGGCTGTACCCCAAC-CTT-C-CAGTCC

Query 2236          CGGG-CCC-CTCTAC-CC-CCCCCTGCAC-C-G--G--ATCCTTCCCCTACTCCCTCTGC
                    |+ |  +|-  ||  -||-|| || |+| -|-|--|--| | ++   || |||| +++|+
Sbjct 2210          C-TGAA-CAGGCTGAGCCACCGCCGG-ATTCGGTCGATAGCA--GTGCTGCTCCG---G-

Query 2285          TCCGGCGCGTG-GTGAGCCGGCTCCTGGCGCTACCGCCCGG-GCCCCG-GC--CA--TAA
                    ++|+ |   ||-|+ |+||+ || ||++ +|+|||+|||||-||| +|-||--||--|||
Sbjct 2260          --C-CCCACTGAG-CA-CC-TCTACT--A-C-ACC-CCCGGTGCCA-GCGCAGCATGTAA

Query 2338          CCCA-CCAGGC-GGCCCGGCATCGCCGCCTGCTCTTTACCTACCCGGATGGCTCT-AAG-
                    ||||-||| +|-||| | +| ||| ||  | |||   |||||||| |||||||| -|||-
Sbjct 2309          CCCACCCAT-CTGGCTCC-CGTCGGCGGTTACTCCACACCTACCCTGATGGCTCAAAAGT

Query 2394          GTATTCGCCGGCTCGCTGTTTGAGTCGACA-TGTACCTGGCTCGTTAACGCGTCTAATG-
                    |||| | ++||||| || ||||||||  +|-||||| ||| | ||||| || || ||| -
Sbjct 2367          GTATGCT--GGCTCCCTCTTTGAGTCTG-AGTGTACTTGGTTAGTTAATGCATCCAATCC

Query 2452          TTGACCACCGCCCTGGCGGTGGGCTCTGTCATGCATTTTACCAAAGGTACCCCGCA-TCC
                    | | +|| ||||| || || || || || || |||||||||||| ||| +|||| |-|| 
Sbjct 2424          TGGT-CATCGCCCCGGTGGCGGCCTTTGCCACGCATTTTACCAACGGTT-CCCGGAGTCA

Query 2511          TTTGATGCTGCCTCT-TTTG---TGA-TG-CGCGGACGGCGCG-GCCGCCTATACATTAA
                    |||||  |||+||  -||| ---|| -||-||+|| ++++  |-|++||||| || || |
Sbjct 2482          TTTGACCCTG-CTGAGTTTATTATGTCTGACG-GGT----TTGCG--GCCTACACCTTGA

Query 2563          CCCCCCGGCCAATAATTCACGCCGTCGCTCCTGATTATAGGTTGGAACATAACCCAAAGA
                    | ||||| || || || || || || || ||||| ||| || ||||||||||||| ||||
Sbjct 2534          CACCCCGACCCATTATCCATGCTGTTGCCCCTGACTATCGGGTGGAACATAACCCTAAGA

Query 2623          TGCTTGAGGCTGCCTACCGGGAGACTTGCTCCCG-CCTCGGTACCGCTGCATA-CCCACT
                     ||| ||||||||||| || ||||| || |||||-| |+|| || ||||| ||-||| +|
Sbjct 2594          GGCTCGAGGCTGCCTATCGAGAGACGTGTTCCCGTCGT-GGGACGGCTGCTTATCCCT-T

Query 2680          -CCTCGGGACCGGCATATACCAGGTGCCGATCGGTCCCAGTTTTGACGCCTGGGAGCGGA
                    -| | | |+|||| ||||||  ||||||  | || |  || ||||| ||||||||||| |
Sbjct 2652          GCTTGGCG-CCGGTATATACAGGGTGCCCGTTGGGCTGAGCTTTGATGCCTGGGAGCGTA

Query 2740          ATCACCGCCCCGGGGATGAGTTGTACCTTCCTGAGCTTGCT-G-CCAGATGGTTCGAGGC
                    | ||||| ||||||||||||||||| ||  ||||||  |||- - |+ +|||||||||||
Sbjct 2711          ACCACCGACCCGGGGATGAGTTGTATCTGACTGAGCCGGCTATAGC-T-TGGTTCGAGGC

Query 2798          CAATAGGCCGAC-CTGCCCAACTCTCACTATAACTGAGGATGTTGCACGGACAGCAAATC
                    |||  | || ||-||+|||  | || ||||| ||||||||    ||||| ||||| || |
Sbjct 2769          CAACCGACCTACTCT-CCCCGCGCTTACTATTACTGAGGACACAGCACGAACAGCGAACC

Query 2857          TGGCTATCGAACTTGACTCAGCCACAGACGTCGGCCGGGCCTGTGCCGGCTGTCGAGTCA
                    ||||| | || || || |||||||| || |||||| |||| |||||||||||||| ||| 
Sbjct 2828          TGGCTCTTGAGCTAGATTCAGCCACTGAGGTCGGCAGGGCGTGTGCCGGCTGTCGTGTCG

Query 2917          CCCCCGGCGTTGTGCAGTACCAGTTTACCGCAGGTGTGCCTGGATCCGGCAAGTCCCGCT
                      || || || || || |||||||| || |||||||| ||||| ||||||||||| || |
Sbjct 2888          AGCCGGGTGTCGTCCATTACCAGTTCACAGCAGGTGTCCCTGGCTCCGGCAAGTCACGGT

Query 2977          CTATTACCCAA-GCCGACGTGGACGTTGTCGTGGTCCCGACCCGTGAGTTGCGTAATGCC
                    | |||   || -|+||| || ||||| || ||||| || |||||||||||||||||  | 
Sbjct 2948          CAATTCAGCAGGG-CGAGGTAGACGTCGTAGTGGTGCCAACCCGTGAGTTGCGTAACTCG

Query 3036          TGGCGCCGCCGCGGCTTCGCTGCTTTCACCCCGCACACTGCCGCCAGAGTCA-CCCAGGG
                    ||||| |||||||| || || ||||  || || ||||| || ||| | || |-|   || 
Sbjct 3007          TGGCGGCGCCGCGGGTTTGCAGCTTATACACCACACACCGCGGCCCGTGTTACCTGTGGC

Query 3095          GCGCCGGGTTGTCATTGATGAGGCCCCGTCCCTTCCCCCTCACTTGCTGCTGCTCCACAT
                    +||  ||||||| || || ||||||||||| ||||| || || || ||  |||| || ||
Sbjct 3066          -CGTAGGGTTGTTATCGACGAGGCCCCGTCGCTTCCACCACATTTACTTTTGCTGCATAT

Query 3155          GCAGCG-GGC-CGCCACCGTCCACCTTCTTGGTGACCCGAATCAGATCCCAGCCATCGAC
                    ||||||-| |-|| | ++|| || || ||||| ||||| || || ||||| || ||||| 
Sbjct 3126          GCAGCGAGCCTCGTCG--GTTCATCTCCTTGGCGACCCCAACCAAATCCCTGCTATCGAT

Query 3213          TTTGAGCACGCCGGGCTCGTTCCCGCCATCAGGCCCGAT-TTGGCCCCCACC-TCCTGGT
                    |||||||| || || ||||| || || ||| |||| || -||| ||| +|| -  +||||
Sbjct 3184          TTTGAGCATGCTGGCCTCGTCCCAGCGATCCGGCCTGAGCTTGTCCCA-ACAAAG-TGGT

Query 3271          GGCATGTGACCCATCGCTGCCCTGCGGATGTATGTGAGCTGATCCGTGGCGCATACCCTA
                    ||||  | || ||| | || ||||||||||| |||||||| ||||| || || ||||| |
Sbjct 3242          GGCACCTTACTCATAGGTGTCCTGCGGATGTTTGTGAGCTAATCCGCGGTGCGTACCCAA

Query 3331          TGATTCAGACCACTAGTCGGGTCCTCCGGT-CGTTGTTCTGGGGTGAGCCTGCTGTTGGG
                     ||| |||||  | || || || ||||| |-| +|||||||||| |||||  | || || 
Sbjct 3302          AGATCCAGACGGCAAGCCGTGTTCTCCGCTCCC-TGTTCTGGGGGGAGCCCCCCGTCGGC

Query 3390          CAGAAACTAGTGTTCACCCAGGCAGCTAAGGCCGCCAACCCCGGTTCAGTGACGGTCCAT
                    || ||||||||||| || ||||| || |||||||||||||||||| || | || ||||| 
Sbjct 3361          CAAAAACTAGTGTTTACTCAGGCGGCGAAGGCCGCCAACCCCGGTGCAATTACAGTCCAC

Query 3450          GAGGCACAGGGCGCTACCTACACAGAGACTACCATTATTGCCACGGCAGATGCTCGAGGC
                    ||||| ||||| ||||| |  || |||||||| |||||||| ||||| ||||| || || 
Sbjct 3421          GAGGCCCAGGGTGCTACATTTACTGAGACTACTATTATTGCAACGGCTGATGCCCGCGGG

Query 3510          CTCATTCAGTCGTCCCGAGCTCATGCCATTGTTGCCT-TGACGCGCCACACTGAGAAGTG
                    || |||||||| ||| | ||||| || ||||+|| ||-|||| |||||||| ||||| ||
Sbjct 3481          CTGATTCAGTCCTCCAGGGCTCACGCTATTG-TGGCTCTGACTCGCCACACAGAGAAATG

Query 3569          CGT-CATCATTGACGCACCAGGC-CTGCTTCGCGAGGTGGGCATCTCCGATGCAATCGTT
                     ||-  | +|||||||+|| || -|| ||||| ||||| ||||| || ||||| || |||
Sbjct 3540          TGTGGTTG-TTGACGC-CCCGGGGCTCCTTCGTGAGGTTGGCATTTCAGATGCCATTGTT

Query 3627          AATAACTTTTTCCTTGCTGGTGGCGAAATTGGCCACCAGCGCCCATCTGTTATCCCTCGC
                    ||||||||||||||| |||| ||| |  |||| || || |||||||| || || ||||| 
Sbjct 3598          AATAACTTTTTCCTTTCTGGCGGCCAGGTTGGTCAGCACCGCCCATCAGTCATACCTCGT

Query 3687          GGCAATCCTGACGCCAATGTTGACAC-CTTGGCTGCC-TTCCCGCCGTCTTGCCAGATTA
                    |||| |  |||   |||||||| |||-|||| +||| -|||| +|| ||||| ||| |||
Sbjct 3658          GGCACTGTTGATAGCAATGTTGCCACGCTTGA-TGCATTTCCA-CCTTCTTGTCAGTTTA

Query 3745          GCGCCTTCCATCAGTTGGCTGAGGAGCTTGGCCACAGACCTGCCCCTGTCG-CGGCTGTT
                    |||||| ||| ||| | || ||||||||||| ||  | || |||||  | |-|| |+|||
Sbjct 3716          GCGCCTACCACCAGCTTGCAGAGGAGCTTGGTCATCGGCCGGCCCCGATTGCCGCC-GTT

Query 3804          CTACCGCCCTGCCCTGAGCTTGAACAGGGCCTTCTCTACCTGCCCCAAGAACTCACCACC
                    || || || || || ||||| || || ||| | |||||  ||| ||| || || ||||| 
Sbjct 3775          CTGCCCCCTTGTCCGGAGCTCGAGCAAGGCTTACTCTATATGCTCCAGGAGCTGACCACG

Query 3864          TGTGATAGTGTCGTAACATTTGAATTAACAGATATTGTGCACTGTCGTATGGCCGCCCCG
                    | |||||||||  | ||||| ||| | ||||| ||||| |||||||||||||| || || 
Sbjct 3835          TCTGATAGTGTGCTCACATTCGAACTTACAGACATTGTACACTGTCGTATGGCGGCACCT

Query 3924          AGCCAGCGCAAGGCCGTGCTGTCCACGCTTGTGGGCCAT-TACGGCCGCCGCACAAAGC-
                    || ||||||||||| || ||||| || ||||| ||+|| -||||||||||| || ||| -
Sbjct 3895          AGTCAGCGCAAGGCAGTCCTGTCGACCCTTGTCGG-CAGGTACGGCCGCCGTACGAAGTT

Query 3981          -TCTACAATGCCTCCCACTCTGATGTTCGCGA--CTCTCTCGCCCGTTTTATCCCGGC-C
                    -| |+ ||+||  | ||| | |||||||| | --| ||||+| |  ||| +|||| | -|
Sbjct 3954          GTAT-GAA-GCTGCTCACACGGATGTTCGTGGGTCCCTCT-GTCATTTTC-TCCCCGAGC

Query 4038          ATTGGCCACGTACAG-GTTACAACCTGTGAATTGTACGAGCTAGTGGAGGCCATGGTCGA
                    +| |||| | |+|||-||||| ||||| ||  | || ||||| || ||||| ||||| ||
Sbjct 4009          -TCGGCCCCAT-CAGCGTTACTACCTGCGAGCTTTATGAGCTTGTTGAGGCTATGGTGGA

Query 4097          GAAGGGCCAGGACGGCTCCGCCGTCCTTGAGCTCGACCTTTGTAAC-CGCGACGTGTCCA
                    |||||| ||||| |||||||| ||| | ||||| || || || +| -|| || |||||  
Sbjct 4068          GAAGGGTCAGGATGGCTCCGCAGTCTTGGAGCTTGATCTATGC-AGTCGTGATGTGTCAC

Query 4156          GGATCACCTTCTTCCAGAAAGATTGTAATAAATTCACCACGGGGGAGACCATCGCCCATG
                    | || || ||||| ||||| || |||||||||||||| || || ||||| || || || |
Sbjct 4127          GTATAACATTCTTTCAGAAGGACTGTAATAAATTCACAACAGGCGAGACAATAGCGCACG

Query 4216          GTAAAGTGGGCCAGGGCATTTCGGCCTGGAGTAAGACCTTCTGTGCCCTTTTCGGCCCCT
                    ||||||| || ||||| || || || ||||| |||||||| |||||||| || ||||| |
Sbjct 4187          GTAAAGTTGGGCAGGGGATATCTGCGTGGAGCAAGACCTTTTGTGCCCTGTTTGGCCCAT

Query 4276          GGTTCCGTGCTATTGAGAAGGC-TATCCTGGC-C-CTGCT--CCCTCAGGGTGTGTTTTA
                    ||||||||||||||||||||| -  || ||  -|-||++|--|||| |+++||| |||||
Sbjct 4247          GGTTCCGTGCTATTGAGAAGGAGATTCTTGCGGCGCT--TGCCCCTAA---TGTATTTTA

Query 4331          TGGGGATGCCTTTGATGACAC-CGTCTTCTCGGCGGCTGTGGCCGCGCAGCAAGGGC-AT
                    ||| ||||| | ||| || ||-  |||   |+|| ||||| |||| |   | |+|||- |
Sbjct 4302          TGGTGATGCATATGAAGATACAGTTCTGGCC-GCCGCTGTCGCCGGGGCCCCA-GGCTGT

Query 4387          CCATGGTGTTTGAGAATGACTTTTCTGAGTTTGATTCCACCCAGAATAATTTTTC-CTTG
                     +|+||| ||||||||||| || ||||||||||||  |||||| ||||| |||||-|| |
Sbjct 4360          A-A-GGTTTTTGAGAATGATTTCTCTGAGTTTGATAGCACCCAAAATAACTTTTCACTCG

Query 4446          GGCCTAGAGTGTGCT-ATTATGGTGGAGTGTGGGATGCCGCAGTGGCTCATCCG-CTTGT
                    | +|| |||||  +|-|| |||| ||||||||| |||||||||||| | |||||-|||+|
Sbjct 4418          GA-CTGGAGTGCA-TAATCATGGAGGAGTGTGGCATGCCGCAGTGGATGATCCGACTT-T

Query 4504          ACCACCTTATAAGGTCTGCGTGGATTCTGCAGGCCCCGAAGGAGTCCCTGCGAGGGTTTT
                    | || ||| |  | || || ||| | |||||||| || |||||||||||||| ||||| |
Sbjct 4475          ATCATCTTGTTCGCTCCGCCTGGGTCCTGCAGGCTCCCAAGGAGTCCCTGCGGGGGTTCT

Query 4564          GGAAGAAACACTCCGGTGAGCCCGGCACCCTTCTATGGAATACAGTCTGGAACATGGCCG
                    ||||||| ||||| || ||||| |||||||| || |||||||| |||||||||||||| |
Sbjct 4535          GGAAGAAGCACTCGGGCGAGCCTGGCACCCTGCTCTGGAATACTGTCTGGAACATGGCGG

Query 4624          TTATCACCCACTGTTATGATTTCCGCGATC-TGCAGGTGGCCGCCTTTAAAGGTGATGAT
                    ||||  | || |||||||| ||||| ||+|-|  |||| || || |||||||| ||||| 
Sbjct 4595          TTATTGCGCATTGTTATGAATTCCGTGA-CTTAAAGGTCGCGGCATTTAAAGGAGATGAC

Query 4683          TCGA-TAGTGCTTTGCAGTGAGTACCGTCAGAGCC-C-AGGG-GCTGCTGTCCTGATTGC
                    ||+|-| ||||| || ||||| ||||| |||||||-|-| | -|||||| |++ +|| ||
Sbjct 4654          TC-AGTTGTGCTCTGTAGTGACTACCGGCAGAGCCGCAACGCCGCTGCTTT--A-ATCGC

Query 4739          TGGCT--GTG--GCCTAAAGTTGAAGGTGGA-TTTCCGTCCGATTGGTTTGTATGCAGGT
                     || |--| |--|+++||| ||+||||||||-|||  | | +|||||  ||||||| |||
Sbjct 4710          CGGTTGCGGGTTG---AAACTT-AAGGTGGATTTTAGGCCT-ATTGGGCTGTATGCTGGT

Query 4794          GTTGTGGTGGCCCCCGGCCTTGGCG-CGCTTCCTGACGTCGTGCGCTTCGCCGGCCGGCT
                    ||||| |||||||| ||||| ||+|-| |||||||| |||||  | ||||| || |||||
Sbjct 4765          GTTGTTGTGGCCCCGGGCCTCGG-GACCCTTCCTGATGTCGTTAGGTTCGCTGGGCGGCT

Query 4853          TACTGAGAAGAATTGGGGCCCTGGC-CCCGAGCGGGC-GAAGCAGCTCC-GCCT--CGCT
                      | |||||||| ||||| || || -| +||| ||||-|||+||||| |-||  --||+|
Sbjct 4824          CTCAGAGAAGAACTGGGGGCCGGGTTCA-GAGAGGGCGGAA-CAGCTACGGCTGGCCG-T

Query 4908          GTGAGTGATTTTCTCCGCAAGCTCACGAATGTAGCTCAGATGTGTGTGGATGTTGTCTC-
                     |++|||||||||| || ||| | |||||||| |||||| | |||||||||||||| ||-
Sbjct 4881          CT--GTGATTTTCTGCGAAAGTTAACGAATGTGGCTCAGGTCTGTGTGGATGTTGTTTCG

Query 4967          TCGTGTTTATGGGGTTTCCCCTGGACTCGTTCATAACCTGATTGGCATGCTACAGGCTG-
                      |+||||| || ||   ||| ||  | || |||||||||||||| ||||| ||| || -
Sbjct 4939          CAG-GTTTACGGTGTCAGCCCCGGTTTAGTACATAACCTGATTGGAATGCTCCAGACTAT

Query 5026          T--TGCT-G-ACGGCA-AGGCTCATT-TCACTGAGTCAGTGAAGCCAGTGCTCGACCTGA
                    |--|| |-|-| ||| -|++||++||-| + + | +|||| || || || || || || |
Sbjct 4998          TGCTGATGGTAAGGCGCA--CT--TTATT-G-AAA-CAGTCAAACCCGTCCTTGATCTTA

Query 5080          CAAATTCAATCCTGTG--T--CGGGTGGAATGAATAACATG-TCTTCTGCTGCGCCCATG
                    | |  || |+++|+| --|--|||||||| |||||||||||-|||| ||||  |  ||||
Sbjct 5051          CTAGCTCTA---T-TATATACCGGGTGGAGTGAATAACATGTTCTTTTGCTCTGTGCATG

Query 5135          G-GTTCGCGACCATGCGCCCTCGGCCTATT-TTGCTGTTGCTCCTCATGTTTCTGCCTAT
                    |-| |  |+||||||||| ||||| || ||-|   | +||||| || || ||||||||||
Sbjct 5107          GAGATGCC-ACCATGCGCTCTCGGGCTCTTCTGTTTC-TGCTCTTCGTGCTTCTGCCTAT

Query 5193          GCTGCCCGCGCCACCGCCCGGTCAGCCGTCTGGCCGCCGCCGTGGGCGGCGCAGCGGCGG
                    | |||||||||||||| ||||||||||||||||||| ||||| ||||| |||||||||||
Sbjct 5165          GTTGCCCGCGCCACCGGCCGGTCAGCCGTCTGGCCGTCGCCGCGGGCGACGCAGCGGCGG

Query 5253          TTCCGGCGGTGGTTTCTGGGGTGACCGGGCTGATTCTCAGCCCTTCGCAATCCCCTATAT
                    | ||||||||||||||||||||||||||| ||||||||||||||||||  ||||||||||
Sbjct 5225          TGCCGGCGGTGGTTTCTGGGGTGACCGGGTTGATTCTCAGCCCTTCGCCCTCCCCTATAT

Query 5313          TCATCCAACCAACCCCTTCGCCCCCGATGTCACCGCTGCGGCCGGGGCTGGACCTCGTGT
                    |||||||||||||||||||||  | ||  |  |  | || |||||| ||||| ||||   
Sbjct 5285          TCATCCAACCAACCCCTTCGCATCTGACATACCAACCGCAGCCGGGTCTGGAGCTCGCCC

Query 5373          TCGCCAACCCGCCCGACCACTCGGCTCCGCTTGGCGTGACCAGGCCCAGCGCCCCGCCGC
                    ||| || || | ||| ||||||||||||||||||||||||||| ||||||||||||||||
Sbjct 5345          TCGGCAGCCGGTCCGTCCACTCGGCTCCGCTTGGCGTGACCAGTCCCAGCGCCCCGCCGC

Query 5433          TGCCTCACGTCGTAGACCTACCACAGCTGGGGCCGCGCCGCTAACCGCGGTCGCTCCGGC
                    | || | || ||| ||||| || ||||||||||  ||||||| || || || || |||||
Sbjct 5405          TTCCGCCCGCCGTCGACCTGCCCCAGCTGGGGCTTCGCCGCTGACTGCTGTGGCCCCGGC

Query 5493          CCATGACA-CCCCGCCAGTGCCTGATGTTGACTCCCGCGGCGCCATCCTGCGCCGGCAGT
                    || ||| |-| || | +|| || || ||||| ||||||||||| || || ||||| ||||
Sbjct 5465          CCCTGATACCGCCCCT-GTCCCCGACGTTGATTCCCGCGGCGCTATACTACGCCGCCAGT

Query 5552          ATAACCTATCAACATCTCCCCTTACCTCTTCCGTGGCCACCGGTA-CAAACTTGGTTCTT
                    |||| ||||||||||| || || || ||| || | || ||||| |-||| |||| ||+| 
Sbjct 5524          ATAATCTATCAACATCCCCGCTCACGTCTACCATCGCTACCGGCACCAATCTTGTTT-TA

Query 5611          TACGCCGCTCCTCTTAGCCCGCTT-CTACCCC-TCCAGGACGGCACCAATACTCATATAA
                    || || ||||| || ||||| +||-|| || |-|| ||   ||+|| || |||||||| |
Sbjct 5583          TATGCTGCTCCCCTGAGCCCT-TTGCTTCCGCTTCAAGATGGG-ACTAACACTCATATTA

Query 5669          TGGCTACAGAAGCTTCTAATTATGCCCAGTACCGGGTTGTTCGTGCTACAATTCGCTACC
                    |||| || ||||| || ||||| ||||||||||| ||||| ||||| || || || || |
Sbjct 5641          TGGCCACTGAAGCATCAAATTACGCCCAGTACCGCGTTGTCCGTGCCACCATCCGGTATC

Query 5729          GCCCGCTGGTCCCCAACGCTGTTGGTGGCTACGCCATCTCCATCTCGTTCTGGCCACAGA
                    |||| || || || ||||||||||| || ||||| || || || || |||||||| ||||
Sbjct 5701          GCCCACTCGTGCCGAACGCTGTTGGCGGGTACGCTATATCTATTTCTTTCTGGCCCCAGA

Query 5789          CCACCACCACCCCGACGTCCGTTGACATGAATTCAATAACCTCGACTGATGTTCGTATTT
                    | || ||||||||||| || || || |||||||| || ||||| ||||||||||| ||| 
Sbjct 5761          CTACAACCACCCCGACATCTGTCGATATGAATTCTATTACCTCTACTGATGTTCGGATTC

Query 5849          TAGTCCAGCCCGGCATAGCCTCCGAGCATGTTATCCCAAGTGAGCGCCTACACTATCGTA
                    | || ||||| || || |||||||||| ||| || || ||||||||||| |||||||| |
Sbjct 5821          TTGTTCAGCCTGGTATCGCCTCCGAGCTTGTGATTCCCAGTGAGCGCCTGCACTATCGCA

Query 5909          ACCAAGGTTGGCGCTCTGTTGAGACCTCCGGGGTGGCGGAGGAGGAGGCCACCTCTGGTC
                    | || || ||||| || ||||||||||| || || |||||||||||||| ||||| || |
Sbjct 5881          ATCAGGGCTGGCGTTCGGTTGAGACCTCTGGTGTCGCGGAGGAGGAGGCGACCTCCGGCC

Query 5969          TTGTTATGCTTTGCATACATGGCTCA-CTCGTAAACTCTTATACTAATACACCTTATACC
                    |||||||||| ||||| ||||| |||-||+|| |||||||| ||||||||||||||||| 
Sbjct 5941          TTGTTATGCTCTGCATCCATGGATCACCT-GTGAACTCTTACACTAATACACCTTATACT

Query 6028          GGTGCCCTCGGGCTG-TTGGACTTTGCCCTCGAACTTGAGTTCCGCAACCTCACCCCCGG
                    ||||| || ||  ||-||+|| ||||| ||||||||||||||||||||  | || |||||
Sbjct 6000          GGTGCTCTTGGCTTGCTT-GATTTTGCACTCGAACTTGAGTTCCGCAATTTGACACCCGG

Query 6087          TAATACCAACACGCGGGTCTCCCGTTACTCCAGCACTGCCCGTCACC-GCCTTCGTCG-C
                    |||||| || ||||| || |||||||| || || |  || || ||| -|+|| |||||- 
Sbjct 6059          TAATACGAATACGCGTGTTTCCCGTTATTCGAGTAGCGCGCGCCACAAG-CTACGTCGTG

Query 6145          GGTGCAGATGGGACTGCCGAGCTCACCACCACGGCTGCTACCCGCTTCATGAAGGA-CCT
                    ||  |+|| || ||||| ||||| |||||||| |||||||| || || ||||| ||-| |
Sbjct 6118          GGCCC-GACGGTACTGCTGAGCTAACCACCACTGCTGCTACACGGTTTATGAAAGATCTT

Query 6204          CTATTTTAC-TAGTACTAATGGTGTCGGTGAGATCGGCCGCGGGATAGCGCTTACCCTGT
                    |+| || ||-  |+|| |||||||| |||||| |||| ||||| |||||||| |||||||
Sbjct 6177          C-ACTTCACAGGG-ACCAATGGTGTTGGTGAGGTCGGTCGCGGTATAGCGCTAACCCTGT

Query 6263          TTAACCTTGCTGACACCCTGCTTGGCGGTCTACCGACAGAATTGATTTCGTCGGCTGGTG
                    |||| ||||||||||| || || ||||| || ||||||||||||||||||||||||||||
Sbjct 6235          TTAATCTTGCTGACACGCTTCTCGGCGGGCTCCCGACAGAATTGATTTCGTCGGCTGGTG

Query 6323          GCCAGCTGTTCTACTCTCGCCCCGTCGTCTCAGCCAATGGCGAGCCGACTGTTAAGCTGT
                    ||||||| || |||||||||||||||||||||||||||||||||||||| || ||||| |
Sbjct 6295          GCCAGCTATTTTACTCTCGCCCCGTCGTCTCAGCCAATGGCGAGCCGACAGTGAAGCTTT

Query 6383          ATACATCTGTAGAGAATGCTCAGCAGGATAAGGGTATTGCAATCCCGCATGACATCGACC
                    | || || || ||||| || ||||||||||||||||| || || || ||||| |||||||
Sbjct 6355          ACACTTCAGTCGAGAACGCCCAGCAGGATAAGGGTATAGCTATTCCACATGATATCGACC

Query 6443          TCGGGGAATCTCGTGTAGTTATTCAGGATTATGATAACCAACATGAGCAGGACCGACCGA
                    | || || ||||| || |||||||||||||| |||||||| |||||||||||||| || |
Sbjct 6415          TTGGTGAGTCTCGGGTTGTTATTCAGGATTACGATAACCAGCATGAGCAGGACCGTCCCA

Query 6503          CACCTTCCCCAGCCCCATCGCGCCCCTTTTCTGTCCTCCGAGCTAATGATGTGCTTTGGC
                    | || || |||||||| || ||||| |||||||||||||| |||||||||||||||||||
Sbjct 6475          CCCCGTCTCCAGCCCCTTCCCGCCCTTTTTCTGTCCTCCGCGCTAATGATGTGCTTTGGC

Query 6563          TTTCTCTCACCGCTGCCGAGTATGACCAGTCCACTTACGGCTCTTCGACCGGGCCCAG-T
                    |||| || || ||||| |||||||| ||| | ||||| || ||||| ||+    ||+ -|
Sbjct 6535          TTTCACTTACAGCTGCTGAGTATGATCAGACTACTTATGGTTCTTCCAC-TAATCC-TAT

Query 6621          CTATGTCTCTGACTCTGTGACCTTGGTTAATGTAGCGACCGGCGCGCAGGCCG-TTGCCC
                     ||||| |||||  ||||||| || |||||||| ||||| || || ||||+ |-|  | |
Sbjct 6593          GTATGTTTCTGATACTGTGACATTTGTTAATGTGGCGACTGGTGCTCAGG-GGGTCTCTC

Query 6680          GGTCGCTCGACTGGACCAAGGTCACACTTGATGGTCGCCCCCTTTCCACCACCCAGCAGT
                    | || || |||||| | || ||||| |||||||| || || ||| | || | ||||||||
Sbjct 6652          GCTCTCTGGACTGGTCTAAAGTCACCCTTGATGGGCGTCCACTTACTACTATCCAGCAGT

Query 6740          ATTCAAAGACCTTCTTTGTCCTGCCGCTCCGCGGTAAGCTCTCCTTTTGGGAGGCAGGTA
                    |||| ||||||||||||||  |||| ||||| || |||||||| || |||||||| || |
Sbjct 6712          ATTCTAAGACCTTCTTTGTTTTGCCCCTCCGTGGCAAGCTCTCTTTCTGGGAGGCTGGCA

Query 6800          CTACTAAAGCCGGGTACCCTTATAATTATAACACCACTGCTAGTGACCAACTG--CTCG-
                    | ||||| ||||| ||||||||||||||||||||||| || ||||||||+++|--|| |-
Sbjct 6772          CCACTAAGGCCGGCTACCCTTATAATTATAACACCACCGCCAGTGACCA---GATCTTGA

Query 6857          TTGAGAATGCCGCTGGGCATCGGGTT-GCTATTTCCACTTACACCACTAGCCTGGGTGCT
                    |||| ||||| || || || || |||-||+|| || || ||||| ||||  || ||  ||
Sbjct 6829          TTGAAAATGCAGCCGGTCACCGTGTTTGC-ATCTCGACCTACACTACTAATCTTGGCTCT

Query 6916          GGCCCCGTCTCTATTTCCGCGGT-TGCTGTTT-TAGCCCCCCACTCTGCGCTAG-CATTG
                    ||||| || |||||||| || ||- |+|||+ -| || || || ||||| ||+|-|+ +|
Sbjct 6888          GGCCCTGTTTCTATTTCTGCTGTCGG-TGT-CCTTGCACCTCATTCTGCACT-GGC-C-G

Query 6973          CTT--GAGGATACCATGGACTACCCTGCCCGCGCCCATACTTTCGATGACTTCTGCCCGG
                    |||--||||| ||  | || |||||||| |||||||| || || ||||| |||||||| |
Sbjct 6943          CTTTAGAGGACACTGTTGATTACCCTGCTCGCGCCCACACCTTTGATGATTTCTGCCCTG

Query 7031          AGTGCCGCCCCCTTGGCCTCCAGGGCTGTGCTTTTCAGTCTACTGTCGCTGAGCTTCAGC
                    |||||||  | || ||||| |||||||||||||||||||| ||||| |||||||| ||||
Sbjct 7003          AGTGCCGTACACTCGGCCTTCAGGGCTGTGCTTTTCAGTCAACTGTTGCTGAGCTGCAGC

Query 7091          GCCTTAAGATGAAGGTGGGTAAAACTCGGGAGTTAT-AGTTTATT-TGCTTGTGCCC-CC
                    ||||||| ||||||||||||||||| |||||||+||-  ||||||-|||||||+ ||- |
Sbjct 7063          GCCTTAAAATGAAGGTGGGTAAAACCCGGGAGT-ATTGATTTATTCTGCTTGT-ACCTTC

Query 7148          CTTCTT-TCTGTTGCTT--ATTTCTCATTTCTGCGTTCCGCGCTCCCTGAAAAAA
                    ||||| -| |||| |||--||||||   ||||||||| ||||||||||| |||||
Sbjct 7121          CTTCTGATTTGTTTCTTTTATTTCTTTCTTCTGCGTTTCGCGCTCCCTGGAAAAA
