# Supplementary material for: Pairwise Heuristic Sequence Alignment Algorithm Based on Deep Reinforcement Learning
Source: IEEE Open J Eng Med Biol. 2021 Jan 29;2:36–43. doi: 10.1109/OJEMB.2021.3055424 (PMC8901008; doi:10.1109/OJEMB.2021.3055424)
Supplement: Three supplementary materials are attached to the submitted manuscript. First, we offer the detailed process of the DQNalign in Supplementary material S1. Then, the additional figures and tables are listed in the Supplementary material S2. Finally, the alignment results of the DQNalign are attached  [file ojemb-3055424-mm.zip › OJEMB-3055424-MM/10022021082020_DQNalignOJEMB20210126SupplementaryS3/Supplementary S3/HEV_DDDQN/result20200712173946_10_36.txt]

DQNalign Project v1.0
Pairwise alignment algorithm with deep reinforcement learning based heuristic alignment agent
Sequence 1 : HEV_10, length : 7200
Sequence 2 : HEV_36, length : 7236

Alignment results:
Exact matches: 5153
Gaps: 938

Query 18            GTCGATGCCATGGAGGCCCATCAGTTTATTAAGGCTCCTGGCATCACTACTGCTATTGAG
                    ||||| ||||||||||||||||||||||| |||||||||||| |||||||||||||||||
Sbjct 0             GTCGACGCCATGGAGGCCCATCAGTTTATAAAGGCTCCTGGCGTCACTACTGCTATTGAG

Query 78            CAGGCTGCTCTAGCAGCGGCCAACTCTGCCCTT-GCGAATGCTGTGGTAGTTAGGCCTTT
                    ||||| |||||||||||||||||||| |+||||-|||||||||||||| ||| |||||||
Sbjct 60            CAGGCAGCTCTAGCAGCGGCCAACTCCG-CCTTGGCGAATGCTGTGGTGGTTCGGCCTTT

Query 137           TCTCTCTCACC-AGCAGATTGAGATCCTTATTAACCTAATGCAACCTCGCCAGCTTGTTT
                      | || |  |-|+||||  ||||| || |||||||| ||||| || || ||||||||||
Sbjct 119           CTTATCCCGGCTA-CAGACAGAGATACTCATTAACCTGATGCAGCCCCGGCAGCTTGTTT

Query 196           TCCGCCCCGAGGTTTTCTGGAACCATCCCATCCAGCGTGTTATCCATAATGAGCTGGAGC
                    |||| || |||||||| ||||| || || || |||||||| ||||| |||||||| || |
Sbjct 178           TCCGGCCTGAGGTTTTATGGAATCACCCAATTCAGCGTGTGATCCACAATGAGCTCGAAC

Query 256           TTTACTGTCGC-GCC-CGTTCCGGCCGCTGCCTTGAAATTGGTGCCCACCCCCGCTCAAT
                      || ||||| -  |-|| |++||||||||||||||| | || || || || ||||| ||
Sbjct 238           AGTATTGTCGGGCTCGCGCT--GGCCGCTGCCTTGAAGTGGGCGCTCATCCGCGCTCCAT

Query 314           AAATGATAACCCTAATGTGGTCCACCGCTGCTTCCTCCGCCCTGCCGGGCGTGATGTTCA
                     || || || || |||||  | |||||||||||  |    ||||  || || ||||||||
Sbjct 296           TAACGACAATCCCAATGTTCTTCACCGCTGCTTTTTAAAACCTGTTGGCCGCGATGTTCA

Query 374           GCGTTGGTATACTGCCCCTACCCGCGGGCCGGCTGCTAATTGCCGGCGTTCCGCA-CTGC
                    ||| ||||| || ||||||||||| || || || || || || || || || || - |+|
Sbjct 356           GCGGTGGTACACCGCCCCTACCCGTGGCCCTGCAGCGAACTGTCGCCGATCGGCCCTT-C

Query 433           GCGGGCTCCC-CGCTGCTGACCGCACTTACTGCTTCGACGGGTTTTCTGGCTGTAACTTT
                    | || || ||-|+|||| ||||| || || ||||| || || || || ||||||+|| ||
Sbjct 415           GTGGCCTTCCAC-CTGCCGACCGGACGTATTGCTTTGATGGTTTCTCCGGCTGT-ACATT

Query 492           CCC-GCCGAGACTGGCGTCGCCCTCTATTCTCTCCATGATATGTCA-CCATCTGATGTCG
                    | |-|| ||||| ||||| |||||||| || || || ||| | |  -|| +| |||||||
Sbjct 473           CGCTGCTGAGACGGGCGTAGCCCTCTACTCACTGCACGATCTCTGGCCCG-CCGATGTCG

Query 550           CCGAGGCTATGT-TCCGCCATGGTATGACGCGGCTTTACGCTGCCCTCCACCTCCCGCCT
                    | ||||| ||| -|+||||| || ||||| ||| | || || |||||||||||||| || 
Sbjct 532           CTGAGGCGATGGCT-CGCCACGGCATGACTCGGTTGTATGCAGCCCTCCACCTCCCCCCG

Query 609           GAGGTCCTGTTGCCCCCTGGCACATA-CCGCAC--CGCGTCGTACTTGCTGATCCATGAC
                    ||||| ||  | ||||| ||||| ||-|  +||--|+|+|||||  | || |||||||| 
Sbjct 591           GAGGTGCTACTCCCCCCCGGCACCTATCAT-ACTAC-C-TCGTATCTCCTCATCCATGAT

Query 665           -GGCAG-GCGCGTTG-TGGTGACGTATGAGGGTGACACTAGTGCTGGTTATAACCACGAT
                    -|| | -| ||  ||-|++|+|| |||||||| ||| |||| ||||| || ||||| |||
Sbjct 648           GGGGACCGTGCAGTGAT--T-ACTTATGAGGGGGACTCTAGCGCTGGGTACAACCATGAT

Query 723           GTTTCCAACCTGCGCTCCTGGATTAGAACCACTAAGGTTACCGGAGACCATCCTCTC-GT
                    || |||| ||||||| |||||||  | || || ||||| || || ||||| || +| -||
Sbjct 705           GTATCCATCCTGCGCGCCTGGATCCGCACTACCAAGGTCACTGGTGACCACCCG-TTGGT

Query 782           CATTGAGCGGGTTAGGGCCATTGGCTGCCACTTTGTCCTCTTACTCACGGCAGCC-CCGG
                     |||||||||||| ||||  | || || |||||||| ||| | ||||| || |+|-|| |
Sbjct 764           AATTGAGCGGGTTCGGGCGGTGGGTTGTCACTTTGTGCTCCTCCTCACAGCCG-CGCCTG

Query 841           AGCCATCACCTACGCCCTATGTTCCTTACCCCCGGTCTACCGAGGTCTATGTCCGAT-CG
                    | |||||||| | |||||||||||| || || || ||||||||||| ||||| || |-| 
Sbjct 823           AACCATCACCAATGCCCTATGTTCCATATCCTCGTTCTACCGAGGTTTATGTGCGGTCCA

Query 900           TCTTCGGCCCGGGTGGTACCCCCTCCC---T---A--T---T--TC--C-AA--C--C--
                    | || ||||| || ||| | || ||||---|---|--|---|--||--|-||--|--|--
Sbjct 883           TTTTTGGCCCTGGCGGTTCACCTTCCCTGTTCCCATCTGCCTGCTCTACTAAGTCAACAT

Query 937           -TCATGC--TCCA----C-TA-A-GTCGA-CCCTTCCATG--C--TGTCCCTGCCCAT--
                    -||||||--||| ----|-||-|-| +||-    |+||||--|--||   |+| || |--
Sbjct 943           TTCATGCTGTCCCTGTGCATATATGG-GACAGACT-CATGCTCTTTGGTGC-GACCCTCG

Query 981           ATCTGGG--AC-CGTCTCATGTTGTTCGGGGCCACCCTAGATGA---C----CA--AGC-
                    |+|++| --| -| |+||+||||| ||| ||| | +  | ||  ---|----||--|| -
Sbjct 1000          A-C--GACCAGGCCT-TC-TGTTGCTCGCGGCTAA-TGACATACCTCCGTGGCATTAGTT

Query 1028          CT----TT----TGC--TGCTC-C--CGCCTAATGA--CTT---A--CCTCCGTGGCATT
                      ----||----|+|--|||||-|--||||+|||||-- ||---|--||||||  |    
Sbjct 1054          ACAAGGTTACGGT-CGGTGCTCTCGTCGCC-AATGAGGGTTGGAATGCCTCCGAAGATGC

Query 1068          AGCTACA-A-----GGTTACTGTGGGCACCCTTGTTTTGC-----CAATGA-AGGCTGGA
                    |++|  |- -----| |||||| +|||  ++ | +|   |-----| |  |-|+|++| |
Sbjct 1112          A--TTGACTGCCGTGATTACTGC-GGCCT--ATC-TCACCATTTGCCACCAGA-G--GTA

Query 1114          ACG-C-CTCTG-AGGTCG-CTCTTACAGC-TGTCATCACTGCCGC------CTACCTTAC
                     | -|-| |+|-|||   -|||  |+|| - +| |++|+  ++| ------||  +++| 
Sbjct 1163          TCTCCGCAC-GCAGGCTATCTCGAA-AGGGA-TGA--A-AA--GATTGGAGCTTG---AG

Query 1163          CATCTGCCACC-AGCGGTACCTCCG-CACTCAGGCTATATCTAAG-G---G-GATG--C-
                    |||    ||  -     || | +||-|  |+|++|+++| ||   -|---|- | |--|-
Sbjct 1212          CATGCCACAGAAGTTTATAACA-CGCCTTT-A--C---AGCTGGCTGTTTGAAAAGTCCG

Query 1213          GCCGTCTGGA-GCGGGAGCATGCTCAGAAGTTTATAAC-ACGCCT-CCTACA-----GT-
                    |||||  ++ - |  +++|+++| | |  ||  |   |-   +||-|   ||-----||-
Sbjct 1264          GCCGTGA--CTACAT---C---CCCGGCCGTCAACTGCAGTT-CTACGCTCAGTGCCGTC

Query 1262          --TGGCTCTTTGA--G-----A-----AGTC-CG-GCCGTGATTA--T-AT----CCCCG
                    --||||| | || --|-----|-----|  |-||-|   |  +| --|-| ----| +++
Sbjct 1315          GGTGGCTATCTGCTGGTTTCCACCTTGATCCTCGTGTGCTCG-TCTTTGACGAAGCA---

Query 1300          GCCGTCA---G-T----TGGAGTTCTACGCTC--AGTGTAGGCGCTGGCTCTCGGC--CG
                    |||  | ---|-|----|++||+ || | |  --| +|+  || |     +++   --| 
Sbjct 1371          GCCCCCTGCCGCTGCCGT--AG-CCTTCTCCGTAAA-G-CAGCACATAAA---TTTTGCT

Query 1348          GCTTTC-ATCTTGACCCACGGGT-GTTGGTTTTTGATGAGTCGGCCCCCTG-CCACT-GT
                    ||||| -    |++  |  ||| -|+   | |  ++    |+ +|| || |-|||+|-| 
Sbjct 1423          GCTTTATGCGGT--GGCTGGGGCAG-GACTGTAC--CTGTT-T-CCTCCAGCCCA-TCGA

Query 1404          AGG-ACTGCGATTCGTAAGGC--GGTCTCA--A-AGTTT---TGCTGTTTTATGA-----
                    |||-|  |    |+|++|+||--|||+|+|--|-| ++|---   |+|| +| | -----
Sbjct 1475          AGGAAGGGTTGGT-G--A-GCAGGGT-T-ATGACAA--TGAGGCAT-TTG-AGGGGTCGG

Query 1450          A-GT-G-----GCT---G-GGCCA-GGAGTGCACCTGTTTCCTA--C--A-ACCT-G-CA
                    |-||-|-----|||---|-||| |- | | |||++++||||   --|--|-|++|-|-||
Sbjct 1525          ACGTCGATCCTGCTGAGGAGGCTACTGTGAGCA----TTTCTGGGTCATATA--TCGTCA

Query 1491          GA---AGG-C-GCCGTCGGCGACCAGGGCCATGACAACGAGGC-CTATGAGGGG--TCTG
                      ---|+|-|-|+|+|++++|++|||  ||++ +| || ||||-||  |     --||||
Sbjct 1579          CTGGCA-GCCAG-C-T----G--CAGCCCC--T-CTACCAGGCGCTTGGCATCCCTTCTG

Query 1543          ATGTCGACCCCGCTGAATCCGCTATTAGTG---ACCATAT--CTGGGTCCTACGTCGTCC
                    ++ ||  + ||||   | | | ++| +|+|---||  ++ --| ++||| ++  ++||| 
Sbjct 1626          --ATCTT-GCCGCCCGAGCGGG--TC-G-GCTTACTG--CCACC--GTCG--AA--GTCT

Query 1597          CTGGCA-CA-CTG-C-CCTCCAACCGCTT-TACCA--AGCC-CTTGACCTCCCCGCTGAG
                    |||   -|  | |-|-||| ++|+++|||-||  |--|+ |-   |   |  +  ||++ 
Sbjct 1672          CTGATGCCGACGGCCGCCTT--A---CTTGTAAGACCA-TCATGGGCAATAA-GACT--T

Query 1647          ATTGTGGCTCGTGCAG-GC-CGGCTGACCGCCA-CAGTAAAGGTC-TC---CCAGGTCGA
                    +||  +    ||    -  -  | ||++|+|||-|++|| |||||- |---||||  |+|
Sbjct 1722          -TTAC-AACAGTTTTTACTGATGGTG--C-CCAGC--TAGAGGTCAACGGGCCAGAGC-A

Query 1700          CGGGCG-GATCGATT-G-TGAGACCCTTCTCGGTAATAAAACCTTCCGCACGT---CGTT
                        +|-|++| + |-|-| +|++++ + | ||++ + ||||   +++|+  |---|+++
Sbjct 1775          ATAT-GTG--CT-GTCGTTT-G----A-TTTGG--C-TAAACAGA---C-GATGGCC---

Query 1754          TGTTGA---CGGGGCGGTTTTAGAGACTAATG-G-----CCCA-GAGCGCCACAATCT-C
                      | | ---| + ++ |  ||||  |+|  | -|-----||| -|+|+|||   |  |-|
Sbjct 1815          GCTGGCCCGCA-T--AGCCTTAGTTA-TGTTCTGACATCCCCGCG-G-GCCTTGAGGTGC

Query 1803          TCTTTTGA---TGCCA-GTCAGAGCAC--TATGGCC-GCCGGCCCTTTCAGTCTCACCTA
                    + | ||| ---|||  -|+|   |+||--|| ||| -     || | |+ |  | + | |
Sbjct 1866          -GTGTTGTTTCTGCTGGG-CT-TG-ACTGTAAGGCTGTTTTTCCATCT-GGGGTT-GCAA

Query 1856          TGCCGCCTCTGCTGCTGGGC-TGGAGG--TGCGC-TATGTCGCTGCCGGGCT-TG-A--C
                    ++|| |||| ||| ||+|||- || +|-- ||+|-| ||| +| |+|  ++|-| -|-- 
Sbjct 1920          --CCCCCTCCGCTTCT-GGCGAGGT-GTCAGC-CTTCTGTT-CAG-CTT--TATACAGGT

Query 1907          --CACCGGGCGGTTTTTGC---CCCCGGCGTTTCACC--CCGGTCAGCCC-CTGGCGAGG
                    -- |+|+++|+|+++||||---|  ||||+ ||| | --  ||  +|+| - |+++++||
Sbjct 1972          TTAA-C---C-G---TTGCGTTCAGCGGC-ATTCTCTTATTGGGG-G-CTTGT-----GG

Query 1960          TCACCGCCTTTTGTTCTGCCC-TA-TACAGGTTTAATC-G-C-GAGGCCCAGCGCCTTTC
                    |+|+++++++++++|+| |||- |-  + |   |||||-|-|-|   |||| ||++|||+
Sbjct 2016          T-A-----------T-TACCCTGAGGG-GG-GCTAATCGGCCTGGTTCCCACCG--TTT-

Query 2015          GCTCACCGGT-A-ATTTT--TGGTT-CC-A---TC-CTGAGGGGCTCCTTGGC-CCC---
                    ||||+|||| -|-|  | -- |   -||-|---| -||| || |++ ++  | -|||---
Sbjct 2055          GCTC-CCGGCCACACCTGGGAGTCAACCAACCCTTTCTGTGGAG--A--AAGTACCCTTT

Query 2060          -T--TTGCCCCGT--T--TTCCCCCGGGCATGTTTGGGAGTC--GGCTAATCCATTCTGT
                    -|--| + | | |--|-- |  | ++|| +|+||| + ||  -- ++|  |||++ |+++
Sbjct 2110          ATACTC-GCACCTGGTCGGTGTCA--GGG-T-TTTC-TAGCTGTT--TTCTCC--CC---

Query 2112          G---GAGAGA-GCACACTTTACACC-C--G--CACTTG-G--T-CGGAGGTTGA-TGCTG
                     ---|||+  - |  ++++++++||-|--|--||||  - --|-||||| | ||-   ++
Sbjct 2156          ACTTGAG-CCCCCTG--------CCTCGGGTTCACTACCCCCTGCGGAGATCGACCCA--

Query 2158          TTT-C--TA--GTCCA-G-CCCAGCCCGACTTAGG--TTTT--ATAT--CTGGAGCCTTC
                    ++ -|-- |--||  |-|-||||++ |  | |+  --||| --|+ |--|+   ||| ||
Sbjct 2204          --CCCGTGACTGTTGATGCCCCA--TCTCCAT-CTATTTTGGCA-TTGCC-CCGGCCCTC

Query 2204          TA-TACCT-AGTAGGGCCGCCACA----C-TTACC-CCGGC-GGCCCCT-CTACCCCCCC
                    +|-|   |-|  |+| +++|||| ----|-||   -|| ||-||     -|| ||  |  
Sbjct 2257          -AGTTTTTGAACA-GA---CCACGCCCCCATTGGATCCAGCTGGTGGACGCTGCCTGCTT

Query 2254          CTGCACCGGATCCTTCCCCTACTCCCTCTGCTCCGGCGCGTGGTGAGCCGGCTCCTGGCG
                    | || ||+|+++|    ++++++++  |  ||+ | +| | + +++ ||||| +++++|+
Sbjct 2311          CGGCCCC-G---CCAGG--------TGCCCCT-GGT-GTGC-C---CCCGGCA-----C-

Query 2314          CTACCGCCCGGGCCCCG--GCCATAACCCA-CCAGG--CGGCCCGGCATCGCCGCCTGCT
                    |+|    ++ ||||   -- ||+++|||||-|| ||--| |+|||||     +++|+ | 
Sbjct 2347          C-AAGCG--CGGCCTGTAACCC---ACCCATCCGGGCCCCG-CCGGCGGTTA---C-TCC

Query 2369          CTTTACCTACCCGGATGGCTCTAAGGTAT-TCGCCGGCTCGCTGTTTGAGTCGACA-TGT
                     ++||| || || |||||||| ||||| |-|+||||| || || ||||||||  +|-|||
Sbjct 2395          A--TACTTATCCTGATGGCTCAAAGGTGTAT-GCCGGTTCTCTCTTTGAGTCCG-AGTGT

Query 2427          ACCTGGCTCGTTAACGCGTCTAATGTTGACCACCGCCCTGGCGGTGGGCTCTGTCATGCA
                    || ||||| ||||| || || |||   |  ||||||||||| || || ||||| ||||| 
Sbjct 2451          ACTTGGCTGGTTAATGCATCCAATCCCGGTCACCGCCCTGGTGGCGGTCTCTGCCATGCG

Query 2487          TTTTACCAAAGGTACCCCGCA-TCCTTTGATGCTGCCTCTTTTGTGATGCGCGAC-GG-C
                    ||||||||  ||| + ||| |-|| |||||| | |||   ||||| |||   || -||- 
Sbjct 2511          TTTTACCAGCGGTT-TCCGGAGTCATTTGATCCCGCCGAGTTTGTCATGTCTGATGGGTT

Query 2544          GCG-GCCGCCTATACATTAACCCCCCGGCCAATAATTCACGCCGTCGCTCCTGATTATAG
                    + |-|++||||| || || || |||||||| ||||||||||| || ||||| |||||| |
Sbjct 2569          -TGCG--GCCTACACCTTGACACCCCGGCCCATAATTCACGCTGTTGCTCCCGATTATCG

Query 2603          GTTGGAACATAACCCAAAGATGCTTGAGGCTGCCTACCGGGAGACTTGCTCCCGCCTCGG
                      | |||||||| || |||| ||| ||||||||||| |||||||| ||||| |||| |||
Sbjct 2627          AGTAGAACATAATCCTAAGAGGCTCGAGGCTGCCTATCGGGAGACGTGCTCTCGCCGCGG

Query 2663          TACCGCTGCATACCCACTCCTCGGGA-CCGGCATATACCAGGTGCC-GATCGGTCCCAGT
                     || || || ||||| || |||+|| -|||| |||||  |||| ||-| | ||+|  |||
Sbjct 2687          GACGGCCGCTTACCCTCTGCTC-GGCGCCGGTATATATAAGGTACCTGTTGGG-CTGAGT

Query 2721          TTTGACGCCTGGGAGCGGAATCACCGCCCCGGGGATGAGTTGTACCTTCCTGAGCTTGCT
                    ||||| |||||||| || || ||||| ||||||||||||||||||||  | ||||  |||
Sbjct 2745          TTTGATGCCTGGGAACGTAACCACCGGCCCGGGGATGAGTTGTACCTGACCGAGCCAGCT

Query 2780          -GC-CAGATGGTTCGAGGCCAATA--GGCCGAC-CTGCCCAACTCTCA-CTATAACTGAG
                    -  -|+ +||||| ||||| +|+|--|||| ||-||+|||  | || |-|+|| ||||||
Sbjct 2805          ATAGC-T-TGGTTTGAGGCT-A-ACCGGCCTACTCT-CCCTGCGCTTACC-ATTACTGAG

Query 2835          GATGTTGCACGGACAGCAAATCTGGCTATCGAACTTGACTCAGCCACAGACGTCGGCCGG
                    ||    ||||| ||||||||||||||  | ||  | || || ||||| || || ||||||
Sbjct 2859          GACACGGCACGAACAGCAAATCTGGCGCTGGAGTTGGATTCGGCCACTGAGGTTGGCCGG

Query 2895          GCCTGTGCCGGCTGTCGAG-TCACCCCCGGCGTTGTGCAGTACCAGTTTACCGCAGGTGT
                    || |||||||||||||| |-| | || +|| || || || ||||||||||| ||||||||
Sbjct 2919          GCATGTGCCGGCTGTCGTGTTGAGCCT-GGTGTCGTCCACTACCAGTTTACGGCAGGTGT

Query 2954          GCCTGGATCCGGCAAGTCCCGCTCTATTACCCAAGCCGACGTGGACGTTGTCGTGGTCCC
                     ||||| ||||||||||| || || |||   || |  || || || || || ||||| ||
Sbjct 2978          CCCTGGCTCCGGCAAGTCACGGTCAATTCAGCAGGGTGAGGTCGATGTGGTGGTGGTGCC

Query 3014          GACCCGTGAGTTGCGTAATGCCTGGCGCCGCCGCGGCTTCGCTGCTTTCACCCCGCACAC
                     || |||||| |||||||  ||||||| ||||| || || || |||| ||| || |||||
Sbjct 3038          AACTCGTGAGCTGCGTAACTCCTGGCGACGCCGTGGGTTTGCAGCTTACACACCCCACAC

Query 3074          TGCCGCCAGAGTCACCCAGGGG-CGCCGGGTTGTCATTGATGAGGCCCCGTCCCTTCCCC
                     || ||| | |||||||+| ||-||| || |||| ||||| ||||||||| | ||||| |
Sbjct 3098          CGCGGCCCGCGTCACCC-GCGGTCGCAGGATTGTTATTGACGAGGCCCCGGCACTTCCAC

Query 3133          CTCACTTGCTGCTGCTCCACATGCAGCGGGCCGCCA-CCGTCCACCTTCTTGGTGACCCG
                    | || || || ||||| || |||||||||||| +| -| |||||||| || || ||||| 
Sbjct 3157          CACATTTACTTCTGCTACATATGCAGCGGGCCT-CGTCAGTCCACCTCCTCGGCGACCCC

Query 3192          AATCAGATCCCAGCCATCGACTTTGAGCACGCCGGGCTCGTTCCCGCC-ATCAGGCCCGA
                    || |||||||| || || ||||| ||||| ||||| || |+||||| |-||| |||| ||
Sbjct 3216          AACCAGATCCCTGCTATTGACTTCGAGCATGCCGGTCTTG-TCCCGGCAATCCGGCCTGA

Query 3251          T-TTGGCCCCCACCTCCTGGTGGCATGTGACCCATCGCTGCCCTGCGGATGTATGTGAGC
                     -||| ||| +||    ||||||||| | |||||| | ||||| || || || |||||||
Sbjct 3275          GCTTGTCCCA-ACAAAGTGGTGGCATCTTACCCATAGGTGCCCAGCAGACGTCTGTGAGC

Query 3310          TGATCCGTGGCGCATACCCTATGATTCAGACCACTAGTCGGGTCCTCCGGTCGT-TGTTC
                    | || |||||||| || || | ||| |||||  | || || |||||||| ||+|-|||| 
Sbjct 3334          TAATTCGTGGCGCGTATCCAAAGATCCAGACGGCAAGCCGTGTCCTCCGCTC-TCTGTTT

Query 3369          TGGGGTGAGCCTGCTGTTGGGCAGAAAC-TAGTGTTCACCCAGGCAGCTAAGGCCGCCAA
                    ||||| |||||  |||| || ||+||| -|||| ||||| ||||| || |||||||| ||
Sbjct 3393          TGGGGAGAGCCCCCTGTAGGCCA-AAAGTTAGTATTCACTCAGGCGGCAAAGGCCGCTAA

Query 3428          CCCCGGTTCAGTGACGGTCCATGAGGCACAGGGCGCTACCTACACAGAGACTACCATTAT
                    ||| ||| || | || ||||||||||| ||||| || || |  || ||||| || |||||
Sbjct 3452          CCCTGGTGCAATTACAGTCCATGAGGCCCAGGGTGCCACATTTACTGAGACCACTATTAT

Query 3488          TGCCACGGCAGATGCTCGAGGCCTCATTCAGTCGTCCCGAGCTCATGCCATTGTTGCCTT
                    ||| |||||||| || || || || || ||||| ||  | || || || ||||| ||| |
Sbjct 3512          TGCTACGGCAGACGCCCGCGGGCTGATCCAGTCTTCTAGGGCCCACGCTATTGTAGCCCT

Query 3548          GACGCGCCACACTGAGAAGTGCGT-CATCATTGACGCACCAGGCCTGCTTCGCGAGGTGG
                    ||| |||||||| ||||| || ||-  | +|||| || || || || ||||| ||||| |
Sbjct 3572          GACTCGCCACACAGAGAAATGTGTAGTTG-TTGATGCCCCGGGGCTCCTTCGTGAGGTTG

Query 3607          GCATCTCCGATGCAATCGTTAATAACTTTTTCCTTGCTGGTGGCGAAATTGGCCACCAGC
                    | || || ||||| || |||||||||||||||||| | || ||| | ||||| || || |
Sbjct 3631          GTATTTCTGATGCTATTGTTAATAACTTTTTCCTTTCCGGCGGCCAGATTGGTCAACACC

Query 3667          GCCCATCTGTTATCCCTCGCGGCAATCCTGACGCCAATGTTGACAC-CTTGGCTGCC-TT
                    ||||||| ||||| || ||||||| |  ||||  ||||||||| ||-|| | +||| -||
Sbjct 3691          GCCCATCAGTTATACCGCGCGGCACTGTTGACAGCAATGTTGATACGCTCGA-TGCGTTT

Query 3724          -C-CCG-CCGTCTTGCCAGATTAGCGCCTTCCATCAGTTGGCTGAGGAGCTTGGCCA-CA
                    -|-|| -||+|+ |  +| +||||||||| ||||||| | || ||||| || || ||-|+
Sbjct 3750          CCACCTTCC-T-GTCA-AT-TTAGCGCCTACCATCAGCTTGCGGAGGAACTCGGTCATC-

Query 3781          GACCTGCCCCTG-TCGCGGCTGTTCTACCGCCCTGCCCTGAGCTTGAACAGGGCCTTCTC
                    |||| || ||+|-|||| || ||| | || |||||||| ||||| |||||||| || || 
Sbjct 3805          GACCGGCTCC-GATCGCTGCCGTTTTGCCCCCCTGCCCAGAGCTCGAACAGGGTCTGCTT

Query 3840          TACCTGCCCCAAGAACTCACCACCTGTGATA--GTGTCGTAACATTTGAATTAACAGATA
                    ||  ||||||| ||||| || || |  || |--|||+| |+|||||||||||||||||||
Sbjct 3864          TATATGCCCCAGGAACTAACTACGTCCGACAGCGTG-CTT-ACATTTGAATTAACAGATA

Query 3898          TTGTGCACTGTCGTATGGCCGCCCCGAGCCAGCGCAAGGCCGTGCTGTCCACGCTTGTGG
                    | |||||||| |||||||| || || |||||||||||||| || ||||| || ||||| |
Sbjct 3922          TAGTGCACTGCCGTATGGCGGCTCCAAGCCAGCGCAAGGCAGTCCTGTCGACCCTTGTCG

Query 3958          GCCAT-TACGGCCGCCGCACAAAGCTCTACAATGCCTCCCACT-CTGATGTTCGCGACTC
                    |+|| -|| ||||| || || ||| | ||  | ||| ||||+|-| || |||||||  ||
Sbjct 3982          G-CAGGTATGGCCGTCGTACGAAGTTGTATGAGGCCGCCCA-TGCGGACGTTCGCGGATC

Query 4016          TCTCG-CCCGTTTTATCCCGGC-CATTGGCCACG-TACAGGTTACAACCTGTGAATTGTA
                     ||  -||  +|||||||| | -|+| |||| | -||  +||||| ||||||||  | ||
Sbjct 4040          CCTGAACCAC-TTTATCCCCGAGC-TCGGCCCCATTAGT-GTTACCACCTGTGAGCTTTA

Query 4073          CGAGCTAGTGGAGGCCATGGTCGAGAAGGGCCAGGACGGCTCCGCCGTCCTTGAGCTCGA
                    |||||| |||||||| ||||| |||||||| ||||| ||||| || ||| | ||||| ||
Sbjct 4097          CGAGCTTGTGGAGGCTATGGTAGAGAAGGGGCAGGATGGCTCTGCGGTCTTGGAGCTTGA

Query 4133          CCTTTGTAACCGCGACGTGTCCAGGATCACCTTCTTCCAGAAAGATTGTAATAAATTCAC
                     || |||| ||| || |||||  | || || ||||| ||||| |||||||||||||| ||
Sbjct 4157          TCTATGTAGCCGTGATGTGTCGCGTATAACATTCTTTCAGAAGGATTGTAATAAATTTAC

Query 4193          CACGGGGGAGACCATCGCCCATGGTAAAGTGGGCCAGGGCATTTCGGCCTGGAGTAAGAC
                     || || ||||| || || || || ||||| || ||||| || || || ||||| || ||
Sbjct 4217          GACAGGAGAGACAATAGCACACGGCAAAGTTGGGCAGGGGATATCTGCGTGGAGCAAAAC

Query 4253          CTTCTGTGCCCTTTTCGGCCCCTGGTTCCGTGCTATTGAGAAGGC-TATCCTG--GCCC-
                     || |||||||| || ||||| ||||||||||| |||||||||| -  || ||--|| |-
Sbjct 4277          GTTTTGTGCCCTATTTGGCCCTTGGTTCCGTGCCATTGAGAAGGAGATTCTTGCAGCACT

Query 4309          TGCTCCCTCAGGGTGTGTTTTATGGGGATGCCTTTGATGACACCGT-CTTCTCGGCGGCT
                    ||||||| +| +|| |  ++||||| ||||| | ||| ||||| ||-||   |+|| |||
Sbjct 4337          TGCTCCCA-AT-GTTTTC--TATGGTGATGCATATGAAGACACAGTCCTGGCC-GCTGCT

Query 4368          G-TGGC----CG-CAGCAAGGGCATCCATGGTGTTTGAGAATGACTTTTCTGAGTTTGAT
                    |-||  ----| -| |   ++|||+++|+||| ||||||||||| |||||||||||||||
Sbjct 4392          GTTGCTGGGGCTCCTGGCT--GCA---A-GGTTTTTGAGAATGATTTTTCTGAGTTTGAT

Query 4422          TCCACCCAGAATAATTTTTC-CTTGGGC-CTAGAGTG--TGCTATTATGGTGGAGTGTGG
                      ||| || ||||| || ||-|||||  - ++|||||--| ++|| |||| |||||| ||
Sbjct 4446          AGCACTCAAAATAACTTCTCACTTGGTTTG--GAGTGTATA--ATCATGGAGGAGTGCGG

Query 4478          GATGCCGCAGTGGCTCATCCG-CTTGTACCACCTTATAAGGTCTGCGTGGATTCTGCAGG
                     |||||||| ||| | |||||-|||+||||| ||| |  | ||||| ||| | ||||| |
Sbjct 4502          CATGCCGCAATGGATGATCCGACTT-TACCATCTTGTCCGCTCTGCCTGGGTCCTGCAAG

Query 4537          CCCCGAAGGAGTCCCTGCGAGGGTTT-TGGAAGAAACACTCCGGTGAGCCCGGCACCCTT
                    |||| ||||||||||||||+||||||-|||||||| ||||| || ||||| |||||| | 
Sbjct 4561          CCCCAAAGGAGTCCCTGCG-GGGTTTCTGGAAGAAGCACTCAGGCGAGCCTGGCACCTTG

Query 4596          CTATGGAATACAGTCTGGAACATGGCCGTTATCACCCACTGTTATGATTTCCGCGATCTG
                    || ||||| || |||||||||||||| || ||  | |||||||| || ||||||||  ||
Sbjct 4620          CTTTGGAACACGGTCTGGAACATGGCGGTAATAGCACACTGTTACGAGTTCCGCGACTTG

Query 4656          CAGGTGGCCGCCTTTAAAGGTGATGATTCGATAGTGCTTTGCAGTGAGTACCGTCAGAGC
                     | || || || |||||||| ||||| ||  | ||||| || ||||| ||||| ||||||
Sbjct 4680          AAAGTCGCGGCGTTTAAAGGGGATGACTCTGTTGTGCTCTGTAGTGACTACCGGCAGAGC

Query 4716          C-C-AGG-GGCTGCTGTCC-TGATTGCTGGCTGTGGCCTAAAGTTGAAGGTGGA-TTTCC
                    |-|-| |-||| ||  |+ -| ++ +|||| ||||| || ||| | ||||||||-|||  
Sbjct 4740          CGCAATGCGGCCGCCTT-AATC--A-CTGGTTGTGGGCTGAAGCTTAAGGTGGATTTTAG

Query 4771          GTCCGAT-TGGTTTGTATGCAGGTGTTGTGGTGGCCCCCGGCCTT-GGCGCGCTTCCTGA
                    | ||+||- || +||||||| |||||||| |||||||| || || -||  |+||||||||
Sbjct 4796          GCCC-ATCGGGC-TGTATGCTGGTGTTGTTGTGGCCCCGGGTCTCGGGACC-CTTCCTGA

Query 4829          CGTCGTGCGCTTCGCCGGCCGGCTTACTGAGAAGAA-TTGGGGCCCTGGCCCCGAGCGGG
                     || ||  | ||||| || |||||  | ||||| ||-| |||||| +|| || ||| |||
Sbjct 4853          TGTTGTTAGGTTCGCTGGGCGGCTCTCAGAGAAAAACTGGGGGCCG-GGTCCAGAGAGGG

Query 4888          C-GAAGCAGCTCCGCCTCGCTGTGAGTGATTTTCTCCGCAAGCTCACGAATGTAGCTCAG
                    |-|+||||||| || || || ||  ||||||| || || ||| | |||||||| |||||+
Sbjct 4912          CTG-AGCAGCTACGGCTGGCAGTTTGTGATTTCCTGCGAAAGTTAACGAATGTGGCTCA-

Query 4947          A-TGTGTGTGGATGTTGTCTCTCGTGTTTATGGGGTTTCCCCTGGACTCGTTCATAACCT
                    |-| |||||||||||||| || || |||||||| |||  ||| ||  | || ||||||||
Sbjct 4970          AGTCTGTGTGGATGTTGTTTCGCGGGTTTATGGTGTTAGCCCCGGCTTAGTACATAACCT

Query 5006          GATTGGCATGCTACAGGCTGTTGCTGACGGCAAGGCTCATTTCACTGAGTCAGTGAAGCC
                    |||||| ||||| ||| || | || || |||||||| ||||| |||||  | || || ||
Sbjct 5030          GATTGGGATGCTCCAGACTATCGCCGATGGCAAGGCGCATTTTACTGAAACTGTTAAACC

Query 5066          AGTGCTCGACCTGACAAATT-CA--ATCCTGTG-TCGGGTGGAATGAATAACATG-TCTT
                     ||  | || || || ||||-||--||+ +++ -|||||||||||||||||||||-||||
Sbjct 5090          TGTTTTGGATCTCACCAATTCCATTAT-A---CATCGGGTGGAATGAATAACATGTTCTT

Query 5121          CTGCTGCGCCCATGGGTTCGCGACCATGCGCCCTCGGCCTATTTTG-CTGTTGCTCCTCA
                     ||||  |  |||||    || ||||||||| ||||| || || ||- | +||||| || 
Sbjct 5146          TTGCTCTGTGCATGGAGATGCCACCATGCGCTCTCGGGCTCTTCTGTTTC-TGCTCTTCG

Query 5180          TGTTTCTGCCTATGCTGCCCGCGCCACCGCCCGGTCAGCCGTCTGGCCGCCGCCGTGGGC
                    ||||| ||||||||||||||||||||||| ||||||||||||||||||| ||||| ||||
Sbjct 5205          TGTTTTTGCCTATGCTGCCCGCGCCACCGGCCGGTCAGCCGTCTGGCCGTCGCCGCGGGC

Query 5240          GGCGCAGCGGCGGTTCCGGCGGTGGTTTCTGGGGTGACCGGGCTGATTCTCAGCCCTTCG
                    |||||||||||||| ||||||||||||||||||||||||||| |||||||||||||||||
Sbjct 5265          GGCGCAGCGGCGGTGCCGGCGGTGGTTTCTGGGGTGACCGGGTTGATTCTCAGCCCTTCG

Query 5300          CAATCCCCTATATTCATCCAACCAACCCCTTCGCCCCCGATGTCACC-GCTGCGGCCGGG
                    |  |||||||||||||||||||||||||||||||  | ||  |  | - |+|| ||||||
Sbjct 5325          CCCTCCCCTATATTCATCCAACCAACCCCTTCGCATCTGACATTCCAACC-GCAGCCGGG

Query 5359          GCTGGACCTCGTGTTCGCCAACCCGCCCGACCACTCGGCTCCGCTTGGCGTGACCAGGCC
                    |||||| ||||   ||| ||||| ||||| ||||||||||||||||||||||||||  ||
Sbjct 5384          GCTGGAGCTCGCCCTCGGCAACCGGCCCGTCCACTCGGCTCCGCTTGGCGTGACCAATCC

Query 5419          CAGCGCCCCGCCGCTGCCT-CACGTCGTAGACCTACCACAGCTGGGGCCGCGCCGCTAAC
                    ||||||||| ||||| || -|+|||||| ||||| || |||||||||| |||||| | ||
Sbjct 5444          CAGCGCCCCACCGCTTCCGCC-CGTCGTCGACCTGCCCCAGCTGGGGCTGCGCCGTTGAC

Query 5478          CGCGGTCGCTCCGGCCCATGACACCCCGCCAGTGCCTGATGTTGACTCCCGCGGCGCCAT
                     || || || ||||| | ||| ||| | || || || |||||||| || |||||||| ||
Sbjct 5503          TGCTGTGGCCCCGGCTCCTGATACCGCTCCTGTCCCCGATGTTGATTCTCGCGGCGCAAT

Query 5538          CCTGCGCCGGCAGTATAACCTATCAACATCTCCCCTTACCTCTTCCGTGGCCACCGGTAC
                      | ||||| || |||||  |||| ||||| || ||||| ||| |  | || || || ||
Sbjct 5563          ATTACGCCGCCAATATAATTTATCTACATCCCCGCTTACATCTACTATTGCTACTGGCAC

Query 5597          -AAACTTGGTTCTTTACGCCG-CTCCTCTTAGCCCGCTTCTACCCCTCCAGGACGGCACC
                    -|| |||| ||  +|| || |-| | |+| ||||| || || || ||||| ||||| || 
Sbjct 5623          TAACCTTGTTTTA-TATGCTGCCCCGT-TGAGCCCTCTGCTCCCGCTCCAAGACGGAACT

Query 5656          AATACTCATATAATGGCTACAGAAGCTTCTAATTATGCCCAGTACCGGGTTGTTCGTGCT
                    ||||||||||| |||||||| ||||| || || || |||||||| || ||||| || || 
Sbjct 5681          AATACTCATATTATGGCTACTGAAGCATCAAACTACGCCCAGTATCGCGTTGTCCGCGCC

Query 5716          ACAATTCGCTACCGCCCGCTGGTCCCCAACGCTGTTGGTGGCTACGCCATCTCCATCTCG
                    || ||||| ||||| || || || || || || ||||| || ||||| || || || || 
Sbjct 5741          ACTATTCGGTACCGTCCACTCGTGCCGAATGCCGTTGGCGGGTACGCTATATCTATTTCT

Query 5776          TTCTGGCCACAGACCACCACCACCCCGACGTCCGTTGACATGAATTCAATAACCTCGACT
                    |||||||| ||||| || || || ||||| || || || |||||||| || || || || 
Sbjct 5801          TTCTGGCCTCAGACGACAACTACTCCGACATCTGTCGATATGAATTCCATCACTTCCACC

Query 5836          GATGTTCGTATTTTAGTCCAGCCCGGCATAGCCTCCGAGCATGTTATCCCAAGTGAGCGC
                    |||||||| ||| | |||||||| || || ||||| || | ||| ||||| || ||||||
Sbjct 5861          GATGTTCGGATTCTTGTCCAGCCTGGTATTGCCTCTGAACTTGTGATCCCTAGCGAGCGC

Query 5896          CTACACTATCGTAACCAAGGTTGGCGCTCTGTTGAGACCTCCGGGGTGGCGGAGGAGGAG
                    || || || ||||| ||||| ||||| || ||||||||||| || || || |||||||||
Sbjct 5921          CTGCATTACCGTAATCAAGGCTGGCGTTCGGTTGAGACCTCTGGTGTCGCAGAGGAGGAG

Query 5956          GCCACCTCTGGTCTTGTTATGCTTTGCATACATGGCTC-ACTCGTAAACTCTTATACTAA
                    || ||||| || ||||||||||||||||| ||||| ||- ||+|| || |||||||||||
Sbjct 5981          GCAACCTCCGGCCTTGTTATGCTTTGCATTCATGGATCGCCT-GTGAATTCTTATACTAA

Query 6015          TACACCTTATACCGGTGCCCTCGGGCTGTTGGACTTTGCCCTCGAACTTGAGTTCCGCAA
                    |||||| ||||| |||||||| ||  || | || ||||| ||||| ||||||||||||||
Sbjct 6040          TACACCCTATACTGGTGCCCTTGGTTTGCTCGATTTTGCACTCGAGCTTGAGTTCCGCAA

Query 6075          CCTCACCCCCGGTAATACCAACACGCGGGTCTCCCGTTACTCCAGCACTGCCCGTCACC-
                      | || || |||||||| || ||||| || ||||| ||||| ||||  || || ||| -
Sbjct 6100          TTTGACACCTGGTAATACAAATACGCGCGTTTCCCGATACTCGAGCAGCGCGCGCCACAA

Query 6134          GCCTTCGTCGCGGTGCAGATGGGACTGCCGAGCTCACCACCACGGCTGCTACCCGCTTCA
                    |+||||| |||||  | || || ||||| ||  | || ||||| |||||||| ||||| |
Sbjct 6160          G-CTTCGCCGCGGGCCCGACGGCACTGCTGAATTGACTACCACTGCTGCTACACGCTTTA

Query 6194          TGAAGGACCTCTATTTTACTAGTACTAATGGTGTCGGTGAGATCGGCCGCGGGATAGCGC
                    |||| |||||  | |||||  | ||||||||||| |||||| | || || || |||||||
Sbjct 6219          TGAAAGACCTTCACTTTACAGGGACTAATGGTGTTGGTGAGGTTGGTCGTGGTATAGCGC

Query 6254          TTACCCTGTTTAACCTTGCTGACACCCTGCTTGGCGGTCTACCGACAGAATTGATTTCGT
                    | || |||||||| |||||||| || || |||||||| || ||||||||||| |||||||
Sbjct 6279          TAACTCTGTTTAATCTTGCTGATACGCTTCTTGGCGGGCTTCCGACAGAATTAATTTCGT

Query 6314          CGGCTGGTGGCCAGCTGTTCTACTCTCGCCCCGTCGTCTCAGCCAATGGCGAGCCGACTG
                    |||||||||||||| |||| ||||| ||||||||||||||||||||||||||||||||||
Sbjct 6339          CGGCTGGTGGCCAGTTGTTTTACTCCCGCCCCGTCGTCTCAGCCAATGGCGAGCCGACTG

Query 6374          TTAAGCTGTATACATCTGTAGAGAATGCTCAGCAGGATAAGGGTATTGC-AATCCCGCAT
                    | || || || || || || ||||||||||||||||| |||||||| ||-| |||+ |||
Sbjct 6399          TGAAACTTTACACCTCAGTCGAGAATGCTCAGCAGGACAAGGGTATAGCTATTCC-ACAT

Query 6433          GACATCGACCTCGGGGAATCTCGTGTAGTTATTCAGGATTATGATAACCAACATGAGCAG
                    || || || || || || || || || ||||| ||||| ||||| |||||||||||||| 
Sbjct 6458          GATATTGATCTTGGCGAGTCCCGAGTTGTTATCCAGGACTATGACAACCAACATGAGCAA

Query 6493          GACCGACCGACACCTTCCCCAGCCCCATCGCGCCCCTTTTCTGTCCTCCGAGCTAATGAT
                    ||||| || || || || ||||| || || || || ||||||||||| || |||||||||
Sbjct 6518          GACCGTCCTACTCCCTCTCCAGCTCCCTCCCGTCCTTTTTCTGTCCTTCGTGCTAATGAT

Query 6553          GTGCTTTGGCTTTCTCTCACCGCTGCCGAGTATGACCAGTCCACTTACGGCTCTTCGACC
                    |||||||||||||| || || ||||| |||||||| ||| | ||||| |||||||| ||+
Sbjct 6578          GTGCTTTGGCTTTCACTTACAGCTGCTGAGTATGATCAGACTACTTATGGCTCTTCTAC-

Query 6613          GGCCCAGT--CTATGTCTCTGACTCTGTGACCTTGGTTAATGTAGCGACCGGCGCGCAGG
                       ||+ |-- |||||||||||  | ||||| || || ||||| || || ||||| ||||
Sbjct 6637          TAACC-CTATGTATGTCTCTGATACCGTGACATTTGTCAATGTGGCTACTGGCGCCCAGG

Query 6671          CCGTTGCCCGGTCGCTCGACTGGACCAAGGTCACACTTGATGGTCGCCCCCTTTCCACCA
                      ||| |||| ||  | |||||| | || || || || ||||| ||||| ||| | || |
Sbjct 6696          GGGTTTCCCGCTCCTTGGACTGGTCTAAAGTTACCCTCGATGGGCGCCCGCTTACTACTA

Query 6731          CCCAGCAGTATTCAAAGACCTTCTTTGTCCTGCCGCTCCGCGGTAAGCTCTCCTTTTGGG
                      |||||||| || ||||||||||||||||| || || ||||||||||| ||||| ||||
Sbjct 6756          TTCAGCAGTACTCTAAGACCTTCTTTGTCCTACCCCTTCGCGGTAAGCTTTCCTTCTGGG

Query 6791          AGGCAGGTACTACTAAAGCCGGGTACCCTTATAATTATAACACCACTGCTAGTGACCAAC
                    |||| ||||||||||| || || || || || |||||||| |||||||||||||||||+ 
Sbjct 6816          AGGCTGGTACTACTAAGGCTGGCTATCCGTACAATTATAATACCACTGCTAGTGACCA-G

Query 6851          TGC-TCGTTGAGAATGCCGCTGGGCATCGGGTTGCTATTTCCACTTACACCACTAGCCTG
                      |-|  |||||||||| || || ||||| |||  |||||| ||||| || ||||  || 
Sbjct 6875          ATCCTAATTGAGAATGCGGCCGGTCATCGTGTTTGTATTTCAACTTATACTACTAATCTT

Query 6910          GGTGCTGGCCCCGTCTCTATTTCCGCGGTTGCTGTTT-TAGCCCCCCACTCTGCGCTAGC
                    ||  ||||||| || ||||| || || |||| |||+ -| || || || |||||||| ||
Sbjct 6935          GGCTCTGGCCCTGTTTCTATCTCTGCTGTTGGTGT-CCTCGCACCTCATTCTGCGCTGGC

Query 6969          ATTGCT-T-GAGGATACCATGGACTACCCTGCCCGCGCCCATACTTTCGATGACTTCTGC
                    ++ |||-|-||||| ||  | || || || || || || |||||||| || || ||||||
Sbjct 6994          --CGCTCTAGAGGACACTGTTGATTATCCCGCTCGTGCTCATACTTTTGACGATTTCTGC

Query 7027          CCGGAGTGCCGCCCCCTTGGCCTCCAGGGCTGTGCTTTTCAGTCTACTGTCGCTGAGCTT
                    || ||||||||  | || ||||| |||||||||||||||||||| |||||||||||||| 
Sbjct 7052          CCTGAGTGCCGTACGCTCGGCCTTCAGGGCTGTGCTTTTCAGTCAACTGTCGCTGAGCTA

Query 7087          CAGCGCCTTAAGATGAAGGTGGGTAAAACTCGGGAGTTATAGTTTATTT-GCTTGTGCCC
                    ||||| ||||| ||||||||||||||||| |||||||  |  |||||||-||||||||| 
Sbjct 7112          CAGCGTCTTAAAATGAAGGTGGGTAAAACCCGGGAGTATTGATTTATTTTGCTTGTGCCT

Query 7146          CCCTTCTTTCT-GTTGCTT--ATTTCTCAT-TTCTGCG-TTCCGCGCTCCCTGAAAAAA
                     |||||| | |-||| |||--||||||+ |-|||||||-|||+|||||||||| |||||
Sbjct 7172          TCCTTCTGTTTTGTTTCTTTTATTTCT-TTCTTCTGCGCTTC-GCGCTCCCTGGAAAAA
