# Supplementary material for: Pairwise Heuristic Sequence Alignment Algorithm Based on Deep Reinforcement Learning
Source: IEEE Open J Eng Med Biol. 2021 Jan 29;2:36–43. doi: 10.1109/OJEMB.2021.3055424 (PMC8901008; doi:10.1109/OJEMB.2021.3055424)
Supplement: Three supplementary materials are attached to the submitted manuscript. First, we offer the detailed process of the DQNalign in Supplementary material S1. Then, the additional figures and tables are listed in the Supplementary material S2. Finally, the alignment results of the DQNalign are attached  [file ojemb-3055424-mm.zip › OJEMB-3055424-MM/10022021082020_DQNalignOJEMB20210126SupplementaryS3/Supplementary S3/HEV_DDDQN/result20200712173946_10_37.txt]

DQNalign Project v1.0
Pairwise alignment algorithm with deep reinforcement learning based heuristic alignment agent
Sequence 1 : HEV_10, length : 7200
Sequence 2 : HEV_37, length : 7235

Alignment results:
Exact matches: 5269
Gaps: 781

Query 18            GTCGATGCCATGGAGGCCCATCAGTTTATTAAGGCTCCTGGCATCACTACTGCTATTGAG
                    ||||| |||||||||||||| ||||| || |||||||||||| |||||||||||||||||
Sbjct 0             GTCGACGCCATGGAGGCCCACCAGTTCATAAAGGCTCCTGGCGTCACTACTGCTATTGAG

Query 78            CAGGCTGCTCTAGCAGCGGCCAACTCTGCCCTT-GCGAATGCTGTGGTAGTTAGGCCTTT
                    ||||| |||||||||||||||||||| |+||||-|||||||||||||| ||| |||||||
Sbjct 60            CAGGCAGCTCTAGCAGCGGCCAACTCCG-CCTTGGCGAATGCTGTGGTGGTTCGGCCTTT

Query 137           TCTCTCTCACC-AGCAGATTGAGATCCTTATTAACCTAATGCAACCTCGCCAGCTTGTTT
                     || || |  |-|+||||  ||||| ||||||||||| ||||| || || ||||||||||
Sbjct 119           CCTATCCCGGCTA-CAGACAGAGATACTTATTAACCTGATGCAGCCCCGGCAGCTTGTTT

Query 196           TCCGCCCCGAGGTTTTCTGGAACCATCCCATCCAGCGTGTTATCCATAATGAGCTGGAGC
                    |||| || || || || |||||||| || || ||||| || ||||| || ||||| ||||
Sbjct 178           TCCGGCCTGAAGTCTTGTGGAACCACCCAATTCAGCGCGTGATCCACAACGAGCTTGAGC

Query 256           TTTACTGTCGCGCCCGT--TCCGGCCGCTGCCTTGAAATTGGTGCCCACCCCCGCTCAAT
                      ||||| || || || --|++||||||||||||||  | ||||| ||||| || || ||
Sbjct 238           AGTACTGCCGGGCTCGGGCT--GGCCGCTGCCTTGAGGTGGGTGCTCACCCACGTTCTAT

Query 314           AAATGATAACCCTAATGTGGTCCACCGCTGCTTCCTCCGCCCTGCCGGGCGTGATGTTCA
                     ||||| ||||| |||||  | |||||||| ||| |    |||| ||| || ||||| ||
Sbjct 296           TAATGACAACCCCAATGTTCTGCACCGCTGTTTCTTGAAACCTGTCGGCCGCGATGTCCA

Query 374           GCGTTGGTATACTGCCCCTACCCGCGGGCCGGCTGCTAATTGCCGGCGTTCCG-CACTGC
                    ||| ||||| || ||||| || || || || || || |||||||| || || |-|+|| |
Sbjct 356           GCGGTGGTACACCGCCCCCACTCGTGGCCCCGCAGCAAATTGCCGCCGGTCGGCC-CTCC

Query 433           GCGGGCTCCCCGCTGCTGACCGCACTTACTGCTTCGACGGGTTTTCTGGCTGTAACTTTC
                    | || |||||  |||| || || || ||||| ||  | || ||||| ||||| |  ||| 
Sbjct 415           GTGGCCTCCCACCTGCCGATCGAACCTACTGTTTTAATGGTTTTTCCGGCTGCACGTTTG

Query 493           CCGCCGAGACTGGCGTCGCCCTCTATTCTCTCCATGATA--TGTCACCATCTGATGTCGC
                    | || ||||| ||  | ||||| || || || || |++|--| |  ||  | ||||| ||
Sbjct 475           CTGCTGAGACAGGGATAGCCCTTTACTCACTGCACG--ACCTCTGGCCTGCCGATGTTGC

Query 551           CGAGGCTATGTTC-CGCCATGGTATGACGCGGCTTTACGCTGCCCTCCACCTCCCGCCTG
                    |||||| ||| +|-|||||||||||||| ||||| || || || ||||||||||| || |
Sbjct 533           CGAGGCAATGG-CTCGCCATGGTATGACCCGGCTGTATGCAGCTCTCCACCTCCCCCCGG

Query 610           AGGTCCTGTTGCCCCCTGGCACATACCGCACCGCGTCGTACTTGCTGATCCATGAC-GGC
                    |||| ||| | ||||||||||| || |  ||| | |||||| | || |||||||| -|| 
Sbjct 592           AGGTACTGCTCCCCCCTGGCACCTATCATACCACTTCGTACCTCCTCATCCATGATGGGG

Query 669           AG-GCGC-GTTG-TGGTGACGTATGAGGGTGACACTAGTGCTGGTTATAACCACGATGTT
                    | -| ||-|+||-|++|+|| |||||||| ||| |||||||||| || ||||| ||||| 
Sbjct 652           ACCGTGCAG-TGAT--T-ACATATGAGGGGGACTCTAGTGCTGGATACAACCATGATGTG

Query 726           TCCAACCTGCGCTCCTGGATTAGAACCACTAAGGTTACCGGAGACCATCCTCTCGTCATT
                    ||||  |||||| |||||||  | || |||||||| ||||| ||||| || || || |||
Sbjct 708           TCCATTCTGCGCGCCTGGATCCGCACTACTAAGGTCACCGGCGACCACCCGCTGGTAATT

Query 786           GAGCGGGTTAGGGCCA-TTGGCTGCCACTTTGT-CCTCTTACTCACGGCAGC-CCCGGAG
                    ||||||||  +|| | -| ||||| ||||||||-| ||||+||||| || ||-|| +|| 
Sbjct 768           GAGCGGGTCC-GGGCGGTGGGCTGTCACTTTGTGCTTCTT-CTCACAGCTGCACCT-GAA

Query 843           CCATCACCTACGCCCTATGTTCCTTACCCCCGGTCTACCGAGGTCTATGTCCGATCG-TC
                    ||||| || | ||||||||| || ||||| || || |||||||| ||||| || || -| 
Sbjct 825           CCATCGCCAATGCCCTATGTCCCATACCCTCGTTCCACCGAGGTTTATGTTCGGTCCATT

Query 902           TTCGGCCCGGGTGGTACCCCCTCCCTATTTCCAACCTCATGCTCCACTAAGTCGACCCTT
                    || ||||| |||||| | || ||||| ||||||||  | ||||| |||||||| |+| ||
Sbjct 885           TTTGGCCCTGGTGGTTCACCATCCCTGTTTCCAACTGCCTGCTCTACTAAGTCAA-CATT

Query 962           CCATGCTGTCCCTGCCCATATCTGGGACCGTCTCATGTTGTTCGGGGCCACCCTAGATGA
                     ||||| |||||||  ||||| |||||| | || ||| | ||||| || ||||| |||||
Sbjct 944           TCATGCCGTCCCTGTGCATATATGGGACAGGCTTATGCTCTTCGGTGCGACCCTCGATGA

Query 1022          CCAAGCCTTTTGCTGCTCCCGCCTAATGACTTACCTCCGTGGCATTAGCTACAAGGTTAC
                    ||| ||||||||||| ||  | |||||||| ||||| ||||| ||||| ||||| || ||
Sbjct 1004          CCAGGCCTTTTGCTGTTCAAGGCTAATGACATACCTTCGTGGTATTAGTTACAAAGTCAC

Query 1082          TGTGGGCACCCTTGTTGCCAATGAAGGCTGGAACGCCTCTGAGGTCGCTCTTACA---G-
                     || ||| | ||||| ||||| || |||||||| ||||| || | |||  | || ---|-
Sbjct 1064          AGTTGGCGCTCTTGTCGCCAACGAGGGCTGGAATGCCTCCGAAGACGCATTAACTGCTGT

Query 1138          CTGT-C--A---TCA-CTCTGC--C-GCC-T-ACCC-TTACCATCTGCCAC-CA-GCGGT
                    |  |-|-- ---| |-||   |--|-|||-|-|+    ||+| || |+|||-||-||++|
Sbjct 1124          CATTACTGCGGCTTATCTTACCATCTGCCATCA-GAGGTA-CCTCCG-CACACAGGC--T

Query 1180          ACCTCCGCACTCAGGC-TATATTCTTAAG---G-G---G-ATGCGCCGTCTGG-A-GCGG
                    | |||   |   |+    |+|   |  ||---|-|---|-|  +|  || |  -|- || 
Sbjct 1179          ATCTCGAAAGGGA-TGAAA-AGATTGGAGCTTGAGCATGCACA-GAAGTTTATAACACGT

Query 1227          G-----AGCATGC----T-CAGAAG-T---T-TATA-ACACG---CC-TCTACAGTTGGC
                     -----|||  | ----|- | || -|--- -|   -|||+ ---| - |  |||||+||
Sbjct 1236          CTTTATAGCTGGTTGTTTGAAAAATCTGGCCGTGATTACA-TCCCCGGCCGTCAGTT-GC

Query 1267          TC-TTTGA-GAAGTCC-G-GCCGT-GATTA-TATCCCCGGCCGTCAG-TT-GGAGTTCTA
                    + -||| |-| +++||-|-|||||-|||  -|||| +++|| |+++|-||- +| ++|| 
Sbjct 1293          -AGTTTTACGC---CCAGTGCCGTCGATGGCTATCT---GCTG---GTTTCC-AC--CTT

Query 1319          CG--CTCA---G-T-G----T-A-G--GCGCTGGCTCTCGGCCGGC-T--T-TCAT-CTT
                      --||| ---|-|-|----|-|-|--|||++| |+| | ||||  -|--|- | |-|||
Sbjct 1341          GATCCTCGTGTGCTCGTTTTTGATGAAGCG--GCC-CCCTGCCGCTGTCGTAGCTTGCTT

Query 1359          GAC-C----CA---CG-G-GTGTTGGTTTTTGAT--G-A-G-T----C-GG---CCCCCT
                    ++|-|----| ---| - - | ||| |  || ||--|- -|-|----|-||--- | |||
Sbjct 1397          --CGCAAAGCTGCCCATAAATTTTGCTGCTTTATGCGATGGCTAGGGCAGGATTGCACCT

Query 1396          GCCA-CTGT-AGGA--CTGCGATTCGTAAGGCGGT-CTC--AA-AGTTTTGCTGTTTTAT
                    ||  -||+|-|+| -- | +||   | +|+|+|||-   --||-||  || +|| +| | 
Sbjct 1456          GCTTCCT-TCA-GCCTGTT-GAGGGGG-A-G-GGTCG-GTGAACAGGGTTA-TGA-TAAC

Query 1448          GAAG-TGG-CTGGGCCAGGAGTG-C-A-CCTGTTTCCTACAAC-CTGCAGAAGGCGCCGT
                    || |-   -  |||   |||+||-|-|-|||| |    |   |-||| +|+|+|   + |
Sbjct 1506          GAGGCATTTGAGGGGTCGGA-TGTCGACCCTGCTGAAGAGGCCACTGT-G-A-GTAT-CT

Query 1502          C-GG--CG-ACCAGGGCCATGACAA-CGA-GGCCTA-TG-A-GGGGTCTGATGTCGACCC
                    |-||--||-|+|| +++++||+  |-|| - |||  -||-|- ++++|| +|+|++++++
Sbjct 1561          CTGGCTCGTA-CAT-----TG-TCACCGGCAGCCAGTTGCAGC----CTC-T-T------

Query 1553          CGCTGAATC---CGCTA-TTAGTGACATATCTGGGTCCTACG-TCCTACGTCGTCCCTGG
                    +++|+| +|---|||| - ||+|++++|   |  | |||     ||   |  |+ || | 
Sbjct 1601          ---T-AC-CAGGCGCTCGGTA-T----TCCTTCTGACCTTGCCGCCCGAGCGG-GCCGGC

Query 1600          -CACTGCCCTCCAACCG-CTTTACCA-AAGCCCTTGACC-TCCCCGCTGAG-ATTGTGGC
                    -|||+  |  ||  +||-  || +||-|  ||   | ||-|| | +||+ |-|   +   
Sbjct 1651          TCAC-TGCTACCGT-CGAAGTTT-CAGATACCGACGGCCGTCTCA-CT-TGTAAGA-CCA

Query 1655          TCG-T--GCAGGCCGGCTGACCGCCACAGTAAAAAAA--GGTC--T-CCCAGGTCGA--C
                    +| -|--|||    ++++||||  ||||  |         | |--|-||||| | ||--|
Sbjct 1704          -CTATGGGCAATAA----GACCTTCACAACAGTTTTTACCGACGGTGCCCAGCTGGAGGC

Query 1700          ----GGG-CGGATCGA-TTGTGAG-ACCCTTCTCG-GTAA--TAAAACCTTCCGCACG-T
                    ----|||-|||| |  - ||||  - ++| |+| |- |  --|+|||| ++++|+|| -|
Sbjct 1760          TAATGGGCCGGAGCAGTATGTGCTAT--CAT-TTGATTTGGCT-AAACA----G-ACTAT

Query 1749          ---CGTTTGTTGACG--GG-GCGGTTTTAGAGACTAATGGCC-CAGA---GCGCCACAAT
                    ---||  ++++|++|-- |-   |  ||||  ||   | | |-| + ---|+|++++++|
Sbjct 1811          GGCCGCC----G--GCCCGCATAGCCTTAGTTACGCCTTGACACC-TGCGG-G------T

Query 1800          C-TCT-C--T-T-TTGA---TGCCAGTCAGAGCACTATGGCCGCCGGCCCTTT--CAGTC
                    |-|  - -- -|-||| ---|||| | |  +|+||| | | +|| | +++|||--||+||
Sbjct 1857          CTTGAGGTGCGTGTTGTTTCTGCCGGACTC-G-ACTGTAGG-GCTGT---TTTCCCA-TC

Query 1849          TCACCTA-TGC--CG-CCTCTGC-TGCTGGGCTGGAGGTGCGCTATGTCGCTGCCGGGCT
                    | +    -|||--| -|||||||-| | |||  | ++|| ||| +|   | |++|||  |
Sbjct 1910          TG-GG-GTTGCAACCCCCTCTGCTTCCGGGGAGGT--GTCCGCC-TTCTGTT--CGGCTT

Query 1904          TG-AC-----C-ACCGGGCGGTTTTTG-CCCCCGGCGTTTCAC-C-CCGGTCAGCCCCTG
                    | -||----- -|++++ |+| +| ||-||  |||| +||| |-|-  ||| +|+|| |+
Sbjct 1963          TATACAGGTTTAA----CC-GC-TGTGTCCAGCGGCA-TTCTCTCATTGGTG-G-CCTT-

Query 1954          GCGAGGTCACCGCCTTTTGTTCT-GCCCTA-TACAGGTTTAATC-G-C-GAGGCCCA--G
                    ++| |||+|+++++++++++|+|- ||  |-    ++++|||| -|- -|   +|||--|
Sbjct 2011          --GTGGT-A-----------T-TATCCTGAGGGGC----TAATTGGTTTGTTT-CCACCG

Query 2006          --CGCCTTTCGCT-CACCGGGTAATTTT-TGGTTCCATCCTGA-GGG-GCTCCTTGGC-C
                    --||||  | || -|||| || | +|  -    ||| | ||| -|||-|++ ++++||-|
Sbjct 2052          TTCGCCCCTGGCCACACCTGGGAG-TCAGCCAATCCCTTCTGTGGGGAG--A----GCAC

Query 2059          CCTTTGC-CCCG---TT-TTCCCC---CGGGCATGTTTGGGAGTCGGCTAATCCATTCTG
                    |||||  -| ||--- |- |+|  ---|||||+|+|||+ +++|+ ||+  | ++||+| 
Sbjct 2105          CCTTTATACTCGCACCTGGT-CGGTGTCGGGC-T-TTT-C---T-AGC-TGTT--TT-TC

Query 2111          TGGA---GAGAG-CACACTTTAC-ACCCGCACTTGGT-------CGGAGGTTGATGCT-G
                    |  |---|||+ -| |+|  |+|-   | ||++ +  -------| |||| |||| | - 
Sbjct 2153          TCCATTCGAG-CCCCC-CGCT-CTGGACTCA--C-CACCCCCCGCCGAGGCTGATACACC

Query 2158          TTT--CTAGTC----CA--GCCCAGCCCGA-CT---TAGGTTTTATATCTGAGCCTTCT-
                    | |--||+|||----  -- ++|++||| |-||---| |   |||   |++| ||| | -
Sbjct 2207          TATGGCT-GTCGATGTTCCA--C--CCCCAGCTACCTTGACATTACCAC--AACCTCCGG

Query 2205          ATACCTAGTAGGGCCG-CCACACT-T--ACCCCGGC---GGCCCCTCTACCCC-CCCCTG
                     |+|||    |||| |- | | | - --| |  | |---|||  |  |  | |-|  ++|
Sbjct 2260          CT-CCTGAACGGGCAGTACCCCCGCAAGATCTTGCCGATGGCGGCGATGTCGCTCGG--G

Query 2257          CACCGGATCCTTCCCCTACTCCCTCTGCTCCGGCGCGTGGTGAGCCGGCTCCTGGCGCTA
                    ++||+++|+|| | ++  +|  |||||||+++++||++++++|+++++|+||+++|+|| 
Sbjct 2313          --CC---T-CTCCG--GG-TGTCTCTGCT-----GC------A-----C-CC---C-CTG

Query 2317          CCGCCCGGGC-C---CCG-G-CC-ATAACCCACCAG-G-CGGC-CCGGCATCGC-CGCCT
                    ++  ||+|||-|---|||-|-| -||+++||||| |-|-| +|-||||| ++| -  | |
Sbjct 2343          --TGCC-GGCGCAATCCGTGACTGAT---CCACCCGTGTCC-CGCCGGCG--GTTACCTT

Query 2366          GCTCTTTACCTA-CCCGGATGGCTC-TAAG-GTATTCGCCGGCTCGCTGTTTGAGTC-GA
                    +| +++||| ||-|| +||||| ||- |||-|||++||| ||||| || ||||||||-||
Sbjct 2393          -CA---TACTTATCCT-GATGGGTCAAAAGTGTA--CGCTGGCTCCCTCTTTGAGTCTGA

Query 2422          CATGTACCTGGCTCGTT-AACGCGTCTAATGTTGGACCACCGCCCTGGCGGTGGGCTCTG
                     +||||| ||| | || -| +||||| ||| +  | |||||| || || ||||| || ||
Sbjct 2447          G-TGTACTTGGTTGGTCAAT-GCGTCCAATC-CCGGCCACCGTCCCGGTGGTGGCCTTTG

Query 2480          TCATGCATTTTACCAAAGGTACCCCGCA-TCCTTTGATGCTGCCTCTTTTGTGATGCGCG
                     |||||||||||||+|  |   |||| |-|| |||||  | |||   || || |||  ||
Sbjct 2504          CCATGCATTTTACC-AGCGGTTCCCGGAGTCATTTGACCCCGCCGAGTTCGTCATGTCCG

Query 2539          AC-GGCGCGGCC-GCC-TATACATTAACCCCCCGGCCAATA--ATTCACGCCGTCGCTCC
                    | -|| +  |+|-|+|-||||| || || ||||| ||++||--|| || || || |||||
Sbjct 2563          ATGGGT-TTG-CAG-CTTATACCTTGACGCCCCGACC--TATTATCCATGCTGTTGCTCC

Query 2594          TGATTATAGGTTGGAACATAACCCAAAGATGCTTGAGGCTGCCTACCGGGAGACTTGCTC
                     || ||| || | ||||||||||| |||| ||| |||||||| || || ||||| |||||
Sbjct 2618          CGACTATCGGGTAGAACATAACCCCAAGAGGCTCGAGGCTGCTTATCGAGAGACGTGCTC

Query 2654          CCGCCTCGGTACCGCTGCATACCCACTCCTCGGGA-CCGGCATATACCAGGTGCCGATCG
                    |||||  || || ||||| ||||| || || +|| -||||||||||  |||||||  | |
Sbjct 2678          CCGCCGTGGCACGGCTGCTTACCCCCTGCTT-GGTGCCGGCATATATAAGGTGCCTGTTG

Query 2713          GTCCCAGTTTTGACGCCTGGGAGCGGAATCACCGCCCCGGGGATGAGTTGTACCTTCCTG
                    | |  |||||||| |||||||| || || || || ||||||||||||||||||||| |||
Sbjct 2737          GGCTTAGTTTTGATGCCTGGGAACGCAACCATCGGCCCGGGGATGAGTTGTACCTTACTG

Query 2773          AGCTTGCT-GC-CAGATGGTTCGAGGCCAATAG-G-CCGACCTGCCCA-ACTCTCACTAT
                    |||  |||-  -|+ +||||||||||| +|+| -|-|| |+||  || - | ||||||||
Sbjct 2797          AGCCGGCTATAGC-T-TGGTTCGAGGCT-A-ACCGACCCA-CTCTCCCCGCGCTCACTAT

Query 2828          AACTGAGGATGTTGCACGGACAGCAAATCTGGCTATCGAACTTGACTCAGCCACAGACGT
                     ||||||||    ||||| ||||| ||||||||  | || || || || ||||| || ||
Sbjct 2852          CACTGAGGACACGGCACGAACAGCTAATCTGGCGTTGGAGCTAGATTCGGCCACTGAGGT

Query 2888          CGGCCGGGCCTGTGCCGGCTGTCGA-GTCACCCCCGGCGTTGTGCAGTACCAGTTTACCG
                    ||| ||||| ||||| || || || - | | || +||||| || || |||||||| || |
Sbjct 2912          CGGTCGGGCGTGTGCTGGTTGCCGTGTTGAGCCA-GGCGTCGTTCACTACCAGTTCACGG

Query 2947          CAGGTGTGCCTGGATCCGGCAAGTCCCGCTCTATTACCCAAGCCGACGTGGACGTTGTCG
                    | ||||| ||||| ||||||||||| || || |||   || | ||| ||||| || || |
Sbjct 2971          CGGGTGTCCCTGGTTCCGGCAAGTCACGGTCAATTCAGCAGGGCGAGGTGGATGTGGTGG

Query 3007          TGGTCCCGACCCGTGAGTTGCGTAATGCCTGGCGCCGCCGCGGCTTCGCTGCTTTCACCC
                    | || || || |||||| |||||||  | ||||| |||||||| || || || | ||| |
Sbjct 3031          TAGTACCAACTCGTGAGCTGCGTAACTCATGGCGACGCCGCGGGTTTGCAGCCTACACAC

Query 3067          CGCACACTGCCGCCAGAGTCAC-CCAGGGGCGCCGGGTTGTCATTGATGAGGCCCCGTCC
                    | |||||||| ||| | || ||-|  || +||  ||||||||||||||||||||||||| 
Sbjct 3091          CCCACACTGCGGCCCGTGTTACTCGTGGC-CGTAGGGTTGTCATTGATGAGGCCCCGTCA

Query 3126          CTTCCCCCTCACT-TGCTGCTGCTCCACATGCAGCGGGCCGCCACCGTCCACCTTCTTGG
                    ||||| || ||+|-||||  |||| ||||||||||||||| |  | ||||||||||||||
Sbjct 3150          CTTCCACCACA-TCTGCTCTTGCTGCACATGCAGCGGGCCTCGTCGGTCCACCTTCTTGG

Query 3185          TGACCCGAATCAGATCCCAGCCATCGACTTTGAGCACGCCGGGCTCGTTCCCGCCATCAG
                     ||||| || || ||||| ||||| || || ||||| || || || || ||||| ||| |
Sbjct 3209          CGACCCCAACCAAATCCCTGCCATTGATTTCGAGCATGCTGGTCTTGTACCCGCAATCCG

Query 3245          GCCCGAT-TTGGCCCCCACC-TCCTGGTGGCATGTGACCCATCGCTGCCCTGCGGATGTA
                    ||| || -|||  || +|| - + ||||||||| | |||||  | ||||| || ||||| 
Sbjct 3269          GCCTGAGCTTGTACCA-ACAAA-GTGGTGGCATCTTACCCACAGGTGCCCGGCAGATGTT

Query 3303          TGTGAGCTGATCCGTGGCGCATACCCTATGATTCAGACCACTAGTCGGGTC-CTCCG-GT
                    |||||||| || || ||||| ||||||| |||||||||  | || || || - ||  - +
Sbjct 3327          TGTGAGCTAATTCGCGGCGCGTACCCTAAGATTCAGACAGCGAGCCGTGTTTTTCGCTC-

Query 3361          CGTTGTTCTGGGGTGAGCCTGCTGTTGGGCAGAAACTAGTGTTCACCCAGGCAGCTAAGG
                    | |  ||+||||| |||||  |||| || || ||| |||||||||| ||||| || ||||
Sbjct 3386          CCTGTTT-TGGGGGGAGCCCCCTGTCGGCCAAAAATTAGTGTTCACTCAGGCGGCGAAGG

Query 3421          CCGCCAACCCCGGTTCAGTGACGGTCCATGAGGCACAGGGCGCTACCTACACAGAGACTA
                    |||| ||||| ||| |  | |||||||||||||| ||||||||||| | ||| |||||||
Sbjct 3445          CCGCTAACCCTGGTGCGATTACGGTCCATGAGGCCCAGGGCGCTACATTCACTGAGACTA

Query 3481          CCATTATTGCCACGGCAGATGCTCGAGGCCTCATTCAGTCGTCCCGAGCTCATGCCATTG
                    | |||||||| ||||| |||||||| || || |||||||| ||  | ||||| || || |
Sbjct 3505          CTATTATTGCTACGGCGGATGCTCGCGGGCTGATTCAGTCATCTAGGGCTCACGCTATCG

Query 3541          TTGCCTTGACGCGCCACACTGAG-AA-GTGCGTCATCATTGACGCACCAGGCCTGCTTCG
                    | ||| | || || || || |||-||-||| | ++|| |||| || || || || |||||
Sbjct 3565          TGGCCCTAACCCGTCATACGGAGAAATGTGTGG--TCGTTGATGCCCCGGGACTCCTTCG

Query 3599          CGAGGTGGGCATCTCCGATGCAATCGTTAATAACTTTTTCCTTGCTGGTGGCGAAATTGG
                     ||||| || ||||| || || || |||||||||||||||||| |||||||| | |||||
Sbjct 3623          TGAGGTCGGTATCTCTGACGCCATTGTTAATAACTTTTTCCTTTCTGGTGGCCAGATTGG

Query 3659          CCACCAGCGCCCATCTGTTATCCCTCGCGGCA--ATCCTGACGCCAATGTTGACAC-CTT
                     || || || ||||| || || || || ||||--|||   | ++||||||||| ||-|||
Sbjct 3683          TCAGCACCGTCCATCAGTCATACCGCGTGGCACTATCAACAA--CAATGTTGATACGCTT

Query 3716          GGCTGCCTTCCCGCCGTCTTGCCAGATTAGCGCCTTCCATCAGTTGGCTGAGGAGCTTGG
                    | +||| ||||| || ||||||||| | ||||| | ||| ||| | || || ||||| ||
Sbjct 3741          GA-TGCATTCCCACCCTCTTGCCAGTTCAGCGCTTACCACCAGCTTGCGGAAGAGCTCGG

Query 3776          CCACAGACCTGCCCCTGTCGCGGCTGTTCTACCGCCCTGCCCTGAGCTTGAACAGGGCCT
                    |||  |||| |||||  |||| || ||||| || ||||| ||||| ||||||||||| ||
Sbjct 3800          CCATCGACCGGCCCCGATCGCTGCCGTTCTGCCCCCCTGTCCTGAACTTGAACAGGGTCT

Query 3836          TCTCTACCTGCCCCAAGAACTCACCACCTGTGATAGTGTCGTAACATTTGAATTAACAGA
                     || ||| |||| || ||| | ||||| | |||||||||  | || |||||||| |||||
Sbjct 3860          ACTTTACATGCCTCAGGAATTGACCACGTCTGATAGTGTGCTTACGTTTGAATTGACAGA

Query 3896          TATTGTGCACTGTCGTATGGCCGCCCCGAGCCAGCGCAAGGCCGTGCTGTCCACGCTTGT
                    ||| ||||||||||||||||| || || || ||||| ||||| || ||||| || |||||
Sbjct 3920          TATAGTGCACTGTCGTATGGCGGCACCTAGTCAGCGTAAGGCGGTCCTGTCGACTCTTGT

Query 3956          GGGCCAT-TACGGCCGCCGCACAAAGCTCTACAATGCCT-CCCACT-CTGATGTTCGCGA
                     ||+|| -||||||||||| || ||| | ||  |+| ||-||||+|-| ||||| || | 
Sbjct 3980          CGG-CAGGTACGGCCGCCGTACGAAGTTGTATGA-GGCTGCCCA-TGCAGATGTCCGTGG

Query 4013          CTCTCTCGCCCGTTTTATCCCGGCCATTGGCCACG-TACAGGTTACAACCTGTGAATTGT
                     |||||   || ||||||||| |   | ||||  |-||  +||||| || |||||| | |
Sbjct 4037          GTCTCTAAACCATTTTATCCCTGAGCTCGGCCCTGTTAGT-GTTACCACTTGTGAACTTT

Query 4072          ACGAGCTAGTGGAGGCCATGGTCGAGAAGGGCCAGGACGGCTCCGCCGTCCTTGAGCTCG
                    ||||||| |||||||||||||| ||||| |||||||| || || || || || |||||||
Sbjct 4096          ACGAGCTTGTGGAGGCCATGGTGGAGAAAGGCCAGGATGGTTCTGCGGTTCTGGAGCTCG

Query 4132          ACCTTTGTAACCGCGACGTGTCCAGGATCACCTTCTTCCAGAAAGATTGTAATAAATTCA
                    |  | |||| ||| || |||||  | || || ||||||||||| ||||||||||| || |
Sbjct 4156          ATTTATGTAGCCGTGATGTGTCTCGTATAACATTCTTCCAGAAGGATTGTAATAAGTTTA

Query 4192          CCACGGGGGAGACCATCGCCCATGGTAAAGTGGGCCAGGGCATTTCGGCCTGGAGTAAGA
                    | ||||| ||||| || || ||||| ||||| |||||||| || || || |||||||| |
Sbjct 4216          CAACGGGCGAGACAATAGCACATGGCAAAGTTGGCCAGGGGATATCTGCATGGAGTAAAA

Query 4252          CCTTCTGTGCCCTTTTCGGCCCCTGGTTCCGTGCTATTGAGAAGGCTATCCTGGCC---C
                    |||| |||||  | |||||||| |||||||| || ||||||||||  ||||| || ---|
Sbjct 4276          CCTTTTGTGCTTTGTTCGGCCCATGGTTCCGCGCCATTGAGAAGGAGATCCTTGCTGTAC

Query 4308          -TGCTCCCTCAGGGTGTGTTTTATGGGGATGCCT----TTGATGACACCGTCTT-CTCGG
                    -||||+||+|| ++||| || ||||| ||||| |---- +|||+|||+  ||| -|+|+|
Sbjct 4336          TTGCT-CC-CAA--TGTATTCTATGGTGATGCATACGAA-GAT-ACA-GTTCTGGC-C-G

Query 4363          CGGCTG-TGGC---CGCAGCAAGGGCCATCCATGGTGTTTGAGAATGACTTTTCTGAGTT
                    | || |- | |---  |++|  +||   +| | | | | +|||||||| || || |||||
Sbjct 4387          CCGCAGTCGCCGGAGCC--CCT-GGTTG-CAAGGTTTTC-GAGAATGATTTCTCAGAGTT

Query 4418          TGATTCCACCCAGAATAATTTTTC-CTTGGGCCT-AGAGTGTGCTATTATGGTGGAGTGT
                    ||||  ||| || |||||||||||-|||||||  -|| || | ++|| |||| |||||| 
Sbjct 4442          TGATAGCACTCAAAATAATTTTTCACTTGGGCTGGAGTGTATA--ATCATGGAGGAGTGC

Query 4476          GGGATGCCGCAGTGGCT-CATCCGCTTGTACCACCTTATAAGGTCTGCGTGGATTCTGCA
                    || |||||||||||| |-   | ||||+|| |||||| |  | ||||| ||| || ||||
Sbjct 4500          GGCATGCCGCAGTGGATGATCCGGCTT-TATCACCTTGTTCGCTCTGCTTGGGTTTTGCA

Query 4535          GGCCCCGAAGGAGTCCCTGCGAGGGTTTTGGAAGAAACACTCCGGTGAGCCCGGCACCCT
                     || || |||||||| ||||| ||||| |||||||| ||||| || ||||| |||||| |
Sbjct 4559          AGCTCCAAAGGAGTCTCTGCGGGGGTTCTGGAAGAAGCACTCAGGCGAGCCTGGCACCTT

Query 4595          TCTATGGAATACAGTCTGGAACATGGCCGTTATCACCCACTGTTATGATTTCCGCGATCT
                     || |||||||| |||||||||||||| || ||  |||| |||||||| ||||||||  |
Sbjct 4619          GCTTTGGAATACTGTCTGGAACATGGCGGTCATAGCCCATTGTTATGAGTTCCGCGACTT

Query 4655          GCAGGTGGCCGCCTTTAAAGGTGATGATTCGATAGTGCTTTGCAGTGAGTACCGTCAGAG
                      | || ||||| |||||||| ||||| ||  | |||||||| ||||| || || || ||
Sbjct 4679          AAAAGTCGCCGCATTTAAAGGAGATGACTCTGTTGTGCTTTGTAGTGATTATCGGCAAAG

Query 4715          CC-C-AGGGGCTGCTGTCCTGATTGCTGGCTGTGGC-CTAAAGTTGAAGGTGGATTTCCG
                    ||-|-| | |  +|+| ||| || ||||||||||| -  ||| ||+|||||||||||  |
Sbjct 4739          CCGCGATGCGGC-C-GCCCTAATCGCTGGCTGTGGGTTGAAACTT-AAGGTGGATTTTAG

Query 4772          TCCGATTGGTTTGTATGCAGGTGTTGTGGTGGCCCCCGGCCTT-GGCGCGCTTCCTGACG
                     || |||||  ||||||| |||||||| |||||||| || || -|| +| |||||||| |
Sbjct 4796          GCCCATTGGGCTGTATGCTGGTGTTGTTGTGGCCCCGGGTCTCGGGA-CCCTTCCTGATG

Query 4830          -TCGTGCGCTTCGCCGGCCGGCTTACTGAGAAGAA-TTGGGGCCCTGGCCCCGAGCGGGC
                    -|  |  | ||+|| || |||||  | ||||| ||-| |||||| +||  | ||| ||||
Sbjct 4855          TTGTTAGGTTT-GCTGGGCGGCTCTCGGAGAAAAACTGGGGGCCG-GGTTCAGAGAGGGC

Query 4888          -GAAGCAGCTCCGCCTCGCTGTGAGTGATTTTCTCCGCAAGCTCACGAATGTAGCTCAGA
                    -|||+||||| || || |||||  |||||||||| || ||| | |||||||| |||||  
Sbjct 4913          AGAA-CAGCTACGGCTGGCTGTCTGTGATTTTCTGCGAAAGTTAACGAATGTGGCTCAAG

Query 4948          TGTGTGTGGATGTTGTCTC-TCGTGTTTATGGGGTTTCCCCTGGACTCGTTCATAACCTG
                    | |||||||| ||||| ||-  |+|||||||| |||  ||| ||  | || |||||||||
Sbjct 4972          TCTGTGTGGACGTTGTTTCGCAG-GTTTATGGTGTTAGCCCCGGTTTGGTACATAACCTG

Query 5007          ATTGGCATGCTACAGGCTGTTGCTGACGGCAAGGCTCA-TTTCACTGAGTCAGTGAAGCC
                    ||||| ||||| ||| |  ||||||| |||||||| ||-|||+|| ||| |||| || ||
Sbjct 5031          ATTGGGATGCTCCAGACCATTGCTGATGGCAAGGCGCACTTT-ACAGAGACAGTTAAACC

Query 5066          AGTGCTCGACCTGACAAATTCAATCCTGTG-TCGGGTGGAATGAATAACATG-TCTTCTG
                     ||  | ||||| || ||||| ||  |+  -|||||||||||||||||||||-|||| ||
Sbjct 5090          TGTTTTAGACCTCACCAATTCTATTAT-ACATCGGGTGGAATGAATAACATGTTCTTTTG

Query 5124          CTGCGCCCATGG-GTTCGCGACCATGCGCCCTCGGCCTATTT-TGCTGTTGCTCCTCATG
                    ||  |  |||||-| |  |+||||||||| ||||| ||+|||-|| | ||| ||||| ||
Sbjct 5149          CTCTGTGCATGGAGATGCC-ACCATGCGCTCTCGGGCT-TTTCTGTTTTTGTTCCTCGTG

Query 5182          TTTCTGCCTATGCTGCCCGCGCCACCGCCCGGTCAGCCGTCTGGCCGCCGCCGTGGGCGG
                     |||||||||||||||||||||||||| ||||||||||||||||||| ||||| ||||||
Sbjct 5207          CTTCTGCCTATGCTGCCCGCGCCACCGGCCGGTCAGCCGTCTGGCCGTCGCCGCGGGCGG

Query 5242          CGCAGCGGCGGTTCCGGCGGTGGTTTCTGGGGTGACCGGGCTGATTCTCAGCCCTTCGCA
                    |||||||||||| ||||||||||||||||||||||||||| |||||||||||||||||| 
Sbjct 5267          CGCAGCGGCGGTGCCGGCGGTGGTTTCTGGGGTGACCGGGTTGATTCTCAGCCCTTCGCC

Query 5302          ATCCCCTATATTCATCCAACCAACCCCTTCGCCCCCGATGTCACCGCTGCGGCCGGGGCT
                     |||||||||||||||||||||||||||||||  | ||  |  | || || |||||||||
Sbjct 5327          CTCCCCTATATTCATCCAACCAACCCCTTCGCATCTGACATTCCAGCCGCAGCCGGGGCT

Query 5362          GGACCTCGTGTTCGCCAA-CCCGCCCGACCACTCGGCTCCGCTTGGCGTGACCAGGCCCA
                    ||| ||||   ||| || -| +||||| ||||||||||||||||||||||||||  ||||
Sbjct 5387          GGAGCTCGCCCTCGGCAGCCA-GCCCGTCCACTCGGCTCCGCTTGGCGTGACCAATCCCA

Query 5421          GCGCCCCGCCGCTGCCT-CACGTCGTAGACCTACCACAGCTGGGGCCGCGCCGCTAACCG
                    |||||||||| || || -|+|||||| || || || ||||||||||  ||||||| || |
Sbjct 5446          GCGCCCCGCCACTTCCGCC-CGTCGTCGATCTGCCCCAGCTGGGGCTTCGCCGCTGACTG

Query 5480          CGGTCGCTCCGGCCCATGACACCCCGCCAG-TGCCTGATGTTGACTCCCGCGGCGCCATC
                    | || || |||||||  || ||  | || |-|+|| ||||| || || |||||||| || 
Sbjct 5505          CTGTGGCCCCGGCCCCAGATACTGCTCCTGTT-CCCGATGTCGATTCTCGCGGCGCTATA

Query 5539          CTGCGCCGGCAGTATAACCTATCAACATCTCCCCTTACCTCTTCCGTGGCCACCGGTACA
                     | ||||| ||||||||  |||||||||| || || || ||| |  | ||||| ||||| 
Sbjct 5564          TTACGCCGCCAGTATAATTTATCAACATCCCCGCTAACATCTACTATTGCCACTGGTACT

Query 5599          AA-CTTGGTTCTTTACGCCGCTCCTCTTAGCCCGCTT-CTACCCCTCCAGGACGGCACCA
                    ||-|||+||||| || || || || || ||||| +||-|| || ||||| || || || |
Sbjct 5624          AACCTT-GTTCTATATGCTGCCCCGCTGAGCCCT-TTGCTTCCGCTCCAAGATGGAACTA

Query 5657          ATACTCATATAATGGCTACAGAAGCTTCTAATTATGCCCAGTACCGGGTTGTTCGTGCTA
                    | ||||| || ||||| || ||||| || ||||||||||||||||| ||||| || || |
Sbjct 5682          ACACTCACATTATGGCCACTGAAGCATCAAATTATGCCCAGTACCGTGTTGTCCGCGCCA

Query 5717          CAATTCGCTACCGCCCGCTGGTCCCCAACGCTGTTGGTGGCTACGCCATCTCCATCTCGT
                    | || || ||||| ||||| || || |||||||| || || ||||| || || ||||| |
Sbjct 5742          CCATCCGGTACCGTCCGCTTGTGCCGAACGCTGTCGGCGGATACGCTATATCTATCTCTT

Query 5777          TCTGGCCACAGACCACCACCACCCCGACGTCCGTTGACATGAATTCAATAACCTCGACTG
                    ||||||| ||||| || ||||||||||| || || || |||||||| || ||||| || |
Sbjct 5802          TCTGGCCTCAGACAACTACCACCCCGACATCTGTGGATATGAATTCTATCACCTCCACGG

Query 5837          ATGTTCGTAT-TTTAGTCCAGCCCGGCATAGCCTCCGAGCATGTTATCCCAAGTGAGCGC
                    |||| || ||- ||+|||||||| ||||| || || || | ||| ||||| |||||||||
Sbjct 5862          ATGTCCGAATCCTT-GTCCAGCCTGGCATCGCTTCAGAACTTGTGATCCCTAGTGAGCGC

Query 5896          CTACACTATCGTAACCAAGGTTGGCGCTCTGTTGAGACCTCCGGGGTGGCGGAGGAGGAG
                    || || |||||||||||||| |||||||| ||||||||||| || || ||||||||||||
Sbjct 5921          CTGCATTATCGTAACCAAGGCTGGCGCTCGGTTGAGACCTCTGGTGTTGCGGAGGAGGAG

Query 5956          GCCACCTCTGGTCTTGTTATGCTTTGCATACATGGCTCA-CTCGTAAACTCTTATACTAA
                    || ||||| || ||||| ||||||||||| ||||| |||-||+|| || ||||| || ||
Sbjct 5981          GCGACCTCCGGCCTTGTCATGCTTTGCATCCATGGATCACCT-GTGAATTCTTACACCAA

Query 6015          TACACCTTATACCGGTGCCCTCGGGC-TG-TTGGACTTTGCCCTCGAACTTGAGTTCCGC
                    ||| |||||||| |||||||| +|||-||-||+|| || || ||||| || |||||||||
Sbjct 6040          TACGCCTTATACTGGTGCCCTT-GGCTTGCTT-GATTTCGCACTCGAGCTCGAGTTCCGC

Query 6073          AACCTCACCCCCGGTAATACCAACACGCGGGTCTCCCGTTACTCCAGCACTGCCCGTCAC
                    ||  | || |||||||| || ||||| || || ||||| ||||| || | ||| || |||
Sbjct 6098          AATTTGACACCCGGTAACACGAACACACGTGTTTCCCGCTACTCGAGTAGTGCGCGCCAC

Query 6133          C-GCCTTCGTCGCGGTGCAGATGGGACTGCCGAGCTCACCACCACGGCTGCTACCCGCTT
                     -|+|| || || ||  | ||||| ||||| ||| | || ||||| |||||||| |||||
Sbjct 6158          AAG-CTACGCCGAGGGCCTGATGGCACTGCTGAGTTAACTACCACTGCTGCTACACGCTT

Query 6192          CATGAAGGACCTCTATTTTACTAGTACTAATGGTGTCGGTGAGATCGGCCGCGGGATAGC
                     |||||||||||  |||||||  | |||||||| || |||||  |||| || || |||||
Sbjct 6217          TATGAAGGACCTTCATTTTACAGGGACTAATGGAGTTGGTGAAGTCGGTCGTGGTATAGC

Query 6252          GCTTACCCTGTTTAACCTTGCTGACACCCTGCTTGGCGGTCTACCGACAGAATTGATTTC
                    ||| || ||||| || ||||||||||| || || ||||| || |||||||||||||||||
Sbjct 6277          GCTAACTCTGTTCAATCTTGCTGACACGCTTCTCGGCGGGCTCCCGACAGAATTGATTTC

Query 6312          GTCGGCTGGTGGCCAGCTGTTCTACTCTCGCCCCGTCGTCTCAGCCAATGGCGAGCCGAC
                    |||||||||||| ||| |||| ||||||||||||||||||||||||||||||||||||||
Sbjct 6337          GTCGGCTGGTGGTCAGTTGTTTTACTCTCGCCCCGTCGTCTCAGCCAATGGCGAGCCGAC

Query 6372          TGTTAAGCTGTATACATCTGTAGAGAATGCTCAGCAGGATAAGGGTATTGCAATCCCGCA
                     || ||||| ||||| || || ||||| |||||||||||||||||||| || ||||| ||
Sbjct 6397          AGTGAAGCTTTATACTTCAGTCGAGAACGCTCAGCAGGATAAGGGTATAGCTATCCCACA

Query 6432          TGACATCGACCTCGGGGAATCTCGTGTAGTTATTCAGGATTATGATAACCAACATGAGCA
                    ||| || ||||| || || || ||||| || ||||||||||| |||||||||||||||||
Sbjct 6457          TGATATTGACCTTGGTGAGTCCCGTGTTGTCATTCAGGATTACGATAACCAACATGAGCA

Query 6492          GGACCGACCGACACCTTCCCCAGCCCCATCGCGCCCCTTTTCTGTCCTCCGAGCTAATGA
                    |||||| || || ||||| || || || || || |||||||||||||| || ||||||||
Sbjct 6517          GGACCGTCCCACCCCTTCTCCTGCTCCCTCTCGGCCCTTTTCTGTCCTTCGTGCTAATGA

Query 6552          TGTGCTTTGGCTTTCTCTCACCGCTGCCGAGTATGACCAG--TCCACTTACGGCTCTTCG
                    |||||| |||||||| || || || || |||||||| |||--|++|| || ||||| || 
Sbjct 6577          TGTGCTATGGCTTTCACTTACAGCAGCTGAGTATGATCAGACT--ACCTATGGCTCCTCT

Query 6610          ACCGGCCC-AGTCTATGTCTCTGACTCTGTGACCTTGGTTAATGTAGCGACCGGCGCGCA
                    ||   |||-|+| |||||||||||  ||||||| || |||||||| || || || || ||
Sbjct 6635          ACTAACCCCA-TGTATGTCTCTGATACTGTGACATTTGTTAATGTGGCTACTGGTGCCCA

Query 6669          GGCCGTTG-CCCGGTCGCTCGACTGGACCAAGGTCACACTTGATGGTCGCCCCCTTTCCA
                    ||  ||+ -| || || || |||||| | || || || |||||||| ||||| |||   |
Sbjct 6694          GGGGGT-ATCTCGCTCTCTGGACTGGTCTAAAGTTACCCTTGATGGGCGCCCACTTATGA

Query 6728          CCACCCAGCAGTATTCAAAGACCTTCTTTGTCCTGCCGCTCCGCGGTAAGCTCTCCTTTT
                    | | |||||||||||| |||||||||||||||||||| ||||| ||||||||||||||||
Sbjct 6753          CTATCCAGCAGTATTCTAAGACCTTCTTTGTCCTGCCTCTCCGTGGTAAGCTCTCCTTTT

Query 6788          GGGAGGCAGGTACTACTAAAGCCGGGTACCCTTATAATTATAACACCACTGCTAGTGACC
                    ||||||| ||||||||||| ||||| ||||||||||||||||| || || || |||||||
Sbjct 6813          GGGAGGCTGGTACTACTAAGGCCGGCTACCCTTATAATTATAATACTACCGCCAGTGACC

Query 6848          AACTGCTCGTTGAGAATGCCGCTGGGCATCGGGT-TGCTATTTCCACTTACACCACTAGC
                    |  |  |  |||||||||| ||||| || || ||-|||+||||| || ||||| ||||  
Sbjct 6873          AGATTTTAATTGAGAATGCAGCTGGTCACCGTGTATGC-ATTTCAACCTACACTACTAAT

Query 6907          CTGGGTGCTGGCCCCGTCTCTATTTCCGCGGTTGCTGTTT-TAGCCCCCCACTCTGCGCT
                    || ||  ||||||| || |||||||| || || | |||+ -| || || |||||||||||
Sbjct 6932          CTTGGATCTGGCCCTGTTTCTATTTCTGCCGTCGGTGT-CCTCGCACCTCACTCTGCGCT

Query 6966          AG-CATTGCTT--GAGGATACCATGGACTACCCTGCCCGCGCCCATACTTTCGATGACTT
                    +|-|++ ||||--||||| ||  | ||||| |||||||| || |||||||| ||||| ||
Sbjct 6991          -GGC--CGCTTTAGAGGACACTGTTGACTATCCTGCCCGTGCTCATACTTTTGATGATTT

Query 7023          CTGCCCGGAGTGCCGCCCCCTTGGCCTCCAGGGCTGTGCTTTTCAGTCTACTGTCGCTGA
                     ||||| ||||||||  | || ||||| ||||| |||||||| || || ||||| |||||
Sbjct 7048          TTGCCCTGAGTGCCGTGCACTCGGCCTTCAGGGTTGTGCTTTCCAATCGACTGTTGCTGA

Query 7083          GCTTCAGCGCCTTAAGATGAAGGTGGGTAAAACTCGGGAGTTA-TAGTTTATT-TGCTTG
                    ||| ||||||||||| ||||||||||||||||| |||||||+|-|  ||||||-| ||||
Sbjct 7108          GCTACAGCGCCTTAAAATGAAGGTGGGTAAAACCCGGGAGT-ACTGATTTATTCTACTTG

Query 7141          TGCCCCCCTTCT-TTCTGTTGCTT-ATTTCTCATTTCTGCGTTCCGCGCTCCCTGAAAAA
                    | ||  ||||||-|||||||  ||-||||  | ||||||||| |||||||||||| ||||
Sbjct 7167          TACCTTCCTTCTGTTCTGTTCTTTTATTTTNCTTTTCTGCGTNCCGCGCTCCCTGGAAAA

Query 7199          A
                    |
Sbjct 7227          A
