# Supplementary material for: Pairwise Heuristic Sequence Alignment Algorithm Based on Deep Reinforcement Learning
Source: IEEE Open J Eng Med Biol. 2021 Jan 29;2:36–43. doi: 10.1109/OJEMB.2021.3055424 (PMC8901008; doi:10.1109/OJEMB.2021.3055424)
Supplement: Three supplementary materials are attached to the submitted manuscript. First, we offer the detailed process of the DQNalign in Supplementary material S1. Then, the additional figures and tables are listed in the Supplementary material S2. Finally, the alignment results of the DQNalign are attached  [file ojemb-3055424-mm.zip › OJEMB-3055424-MM/10022021082020_DQNalignOJEMB20210126SupplementaryS3/Supplementary S3/HEV_DDDQN/result20200712173946_10_38.txt]

DQNalign Project v1.0
Pairwise alignment algorithm with deep reinforcement learning based heuristic alignment agent
Sequence 1 : HEV_10, length : 7200
Sequence 2 : HEV_38, length : 7202

Alignment results:
Exact matches: 5145
Gaps: 986

Query 27            ATGGAGGCCCATCAGTTTATTAAGGCTCCTGGCATCACTACTGCTATTGAGCAGGCTGCT
                    ||||||||||| ||||| || |||||||||||| |||||||||||||||||||||| |||
Sbjct 0             ATGGAGGCCCACCAGTTCATAAAGGCTCCTGGCGTCACTACTGCTATTGAGCAGGCAGCT

Query 87            CTAGCAGCGGCCAACTCTGCCCTT-GCGAATGCTGTGGTAGTTAGGCCTTTTCTCTCTCA
                    ||||||||||||||||| |+||||-|||||||||||||| ||| |||||||||| || | 
Sbjct 60            CTAGCAGCGGCCAACTCCG-CCTTGGCGAATGCTGTGGTGGTTCGGCCTTTTCTATCCCG

Query 146           CC-AGCAGATTGAGATCCTTATTAACCTAATGCAACCTCGCCAGCTTGTTTTCCGCCCCG
                     |-|+||||  ||||| ||||||||||| ||||| || || |||||||||||||| || |
Sbjct 119           GCTA-CAGACAGAGATACTTATTAACCTGATGCAGCCCCGGCAGCTTGTTTTCCGGCCTG

Query 205           AGGTTTTCTGGAACCATCCCATCCAGCGTGTTATCCATAATGAGCTGGAGCTTTACTGTC
                    | || || |||||||| || || ||||| || ||||| || ||||| ||||  ||||| |
Sbjct 178           AAGTCTTGTGGAACCACCCAATTCAGCGCGTGATCCACAACGAGCTTGAGCAGTACTGCC

Query 265           GCGCCCGT--TCCGGCCGCTGCCTTGAAATTGGTGCCCACCCCCGCTCAATAAATGATAA
                    | || || --|++||||||||||||||  | ||||| ||||| || || || ||||| ||
Sbjct 238           GGGCTCGGGCT--GGCCGCTGCCTTGAGGTGGGTGCTCACCCACGTTCTATTAATGACAA

Query 323           CCCTAATGTGGTCCACCGCTGCTTCCTCCG-CCCTGCCGGGCGTGATGTTCAGCGTTGGT
                    ||| |||||  | ||||| ||+|| ||   - |||| ||| || ||||| ||||| ||||
Sbjct 296           CCCCAATGTTCTGCACCGTTG-TTTCTTGAAACCTGTCGGCCGCGATGTCCAGCGGTGGT

Query 382           ATACTGCCCCTACCCGCGGGCCGGCTGCTAATTGCCGGCGTTCCGCACTGCGCGGGCTCC
                    | || ||||| || || || || || || || ||||| || || || || || || ||||
Sbjct 355           ACACCGCCCCCACTCGTGGCCCCGCAGCAAACTGCCGCCGGTCGGCCCTCCGTGGCCTCC

Query 442           CCGCTG-CTGACCGCACTTACTGCTTCGACGGGTTTTCTGGCTGTAAC--TTTCCCGCCG
                    |  |||-|+|| || || ||||| || || || ||||| ||||| +||--|| | +|| |
Sbjct 415           CACCTGTC-GATCGAACCTACTGTTTTGATGGTTTTTCCGGCTGC-ACGTTTGCT-GCTG

Query 499           AGACTGGCGTCGCCCTCTATTCTCTCCATGATA--TGTCACCATCTGATGTCGCCGAGGC
                    |||| ||  | ||||| || || || || |++|--| |  ||  | ||||| ||||||||
Sbjct 472           AGACAGGGATAGCCCTTTACTCACTGCACG--ACCTCTGGCCTGCCGATGTTGCCGAGGC

Query 557           TATGTTC-CGCCATGGTATGACGCGGCTTTACGCTGCCCTCCACCTCCCGCCTGAGGTCC
                     ||| +|-||||| |||||||| ||||| || || || ||||||||||| || ||||| |
Sbjct 530           AATGG-CTCGCCACGGTATGACCCGGCTGTATGCAGCTCTCCACCTCCCCCCGGAGGTAC

Query 616           TGTTGCCCCCTGGCACATACCGCACCGCGTCGTACTTGCTGATCCATGAC-GGCAG-GCG
                    || | ||||||||||| || |  ||| | |||||| | || |||||||| -|| | -| |
Sbjct 589           TGCTCCCCCCTGGCACCTATCATACCACTTCGTACCTCCTCATCCATGATGGGGACCGTG

Query 674           C-GTTG-TGGTGACGTATGAGGGTGACACTAGTGCTGGTTATAACCACGATGTTTCCAAC
                    |-|+||-|++|+|| |||||||| ||| |||||||||| || ||||| ||||| ||||  
Sbjct 649           CAG-TGAT--T-ACATATGAGGGGGACTCTAGTGCTGGATACAACCATGATGTGTCCATT

Query 732           CTGCGCTCCTGGATTAGAACCACTAAGGTTACCGGAGACCATCCTCTCGTCATTGAGCGG
                    |||||| |||||||  | || |||||||| ||||| ||||| || || || |||||||||
Sbjct 705           CTGCGCGCCTGGATCCGCACTACTAAGGTCACCGGCGACCACCCGCTGGTAATTGAGCGG

Query 792           GTTAGGGCCA-TTGGCTGCCAC-TT-TG--TC--CT-----CT-TA-CT----CA-CGGC
                    ||  +|| | -| ||||| |||-||-||--||--||-----||- |-||----||-|+||
Sbjct 765           GTCC-GGGCGGTGGGCTGTCACTTTGTGCTTCTTCTCACAGCTGCACCTGAACCATC-GC

Query 833           AGCC--CCGGA-G--CCATCACCTACG--CCCT--ATGTTC-----CTTAACCCCCGGTC
                    +   --||  |-|--||||  |||+||--||  --| ||| -----|++   ||   +|+
Sbjct 822           -CAATGCCTTATGTCCCATACCCT-CGTTCCACCGAGGTTTATGTTC--GGTCCATT-T-

Query 878           TAC-CGA--GGTCTA-TGTCCGATCGTC--TTCGGCCCGGGTGGTACC-CC--CTC-CCT
                    |  -|+ --||| + -|+  | |||+ |--|| +++|| ++++++|| -||--|||- ||
Sbjct 877           TTGGC-CCTGGTG-GTT-CACCATC-CCTGTTT---CCA------ACTGCCTGCTCTACT

Query 928           ATTTCCAACC--TCATG-C-T-CC--A-C-TA-A---GTC-GACCCTTCCA-TGCTGTCC
                    | +  |||| --|||||-|-|-||-- -|-||-|---| |-||| | | | -| | || +
Sbjct 924           AA-GTCAACATTTCATGCCGTCCCTGTGCATATATGGGACAGACTCATGCTCTTCGGTG-

Query 973           CTG-CCCA-TAT---CTGGGACCGTCTCATGTTGTTCGGGGCCAC-CCTAGATGAC--C-
                    |+|-||| - ||---| +||+||+| |++|| |||||  ||+|     +| ||  |--|-
Sbjct 982           C-GACCCTCGATGACCA-GG-CC-TTT--TGCTGTTCAAGG-CTAATG-ACATACCTTCG

Query 1023          ----A--AGC--C----T----TTT---GCTG-C-T--CCCGCCTAATGA--C-TTACCT
                    ----|--|| --|----|---- ||---||| - -|--||  +| |  | -- - | |||
Sbjct 1034          TGGTATTAGTTACAAAGTCACAGTTGGCGCTCTTGTCGCCAA-CGAGGGCTGGAATGCCT

Query 1058          CCGT-GGCATTAGCTACAA-GGT-T-A-CTGTGGGCACCCTTGT-TTGCCA------ATG
                    ||| -| | + |+ ||+| -| |-|-|-   || |+++ ||| |-|| |||------|| 
Sbjct 1093          CCGAAGACG-CA-TTA-ACTGCTGTCATTACTGCG---GCTTATCTTACCATTTGCCATC

Query 1105          A-AGGCT-GGAACGC-CTCTGAGGTCG--CTCTTACAGCT-GTCATCACTGCCGC-----
                    |-|||+|-   +|+|-| |  |||+| --|||  |+|++ -|++|| |  ++++ -----
Sbjct 1147          AGAGG-TACCT-C-CGCACACAGG-CTATCTCGAA-A--GGG--ATGAAA----AGATTG

Query 1153          ---CTACCTTACCATCTGC-CACCAGCGGTACCT--CCGCCACTCAGGCTATATCT-AAG
                    ---||+++| | ||++|||-|| +|+ +||   |--| +|  || ++++|||| ||-   
Sbjct 1194          GAGCT---TGAGCA--TGCACAG-A-A-GTTTATAACA-CGTCTT----TATAGCTGGTT

Query 1206          GG--GATG---C--GCCGTCTGGAGCGGGAGCATGCTCAGAAGTTTA---TAACACGCCT
                    | --||  ---|--|||||  +   |     |   |           ---|+++|||+++
Sbjct 1241          GTTTGAAAAATCTGGCCGTGA-TTACATCCCCGGCCGTCAGTTGCAGTTTT---ACG---

Query 1256          CTACAGTTGGC-TC--TTT-GAGAAGTCCGGCCGTGA-TT--A----TATCCCCGGCC-G
                    | +|||+|| |-||--|  - +++|+||| |+|+|| -||--|---- |||| ||   - 
Sbjct 1294          CC-CAG-TGCCGTCGATGGCT---A-TCCTG-C-TGGTTTCCACCTTGATCCTCGTGTGC

Query 1304          TCAGTTGGAGTTCTACGCT-C--AGTGTAGGCGCTGGCTCT--CG--G-C----CG-GCT
                    ||+++++++||| |+ | |- -- + | +++|+|+++|+||--||--|-|----| -|||
Sbjct 1345          TC-------GTTTT-TGATGAAGC-GGC---C-C---C-CTGCCGCTGTCGTAGCTTGCT

Query 1351          TT-CATCT-TGACCCAC-------G--GGTGT-TG-GTTTTTGATGAGTC-GG---CCCC
                    | -||   -|+ |||| -------|--| | |-||-|+ +| | || | |-||--- | |
Sbjct 1388          TCGCAAAGCT-GCCCATAAATTTTGCTGCTTTATGCG-A-TGGCTGGGGCAGGATTGCAC

Query 1394          CTGCCA-CTGT-AGGA--CTGCGATTCGTAAGGCGGT-CTC---A-AA-GTTTTGCTGT-
                    ||||  -||+|-|+| -- | +||   | +|+|+|||-   ---|-| -||| || ++|-
Sbjct 1445          CTGCTTCCT-TCA-GCCTGTT-GAGGGGG-A-G-GGTCG-GTGAACAGGGTTATGA--TA

Query 1443          TTT-ATGAAG-T--GGCTGGGCCAGGGAGTG-CACCTGTTTCCTACA--ACCTGCAGAAG
                     | -   +| -|--|| +|    | |  ++|-|+|||| |    |  --|+||| +|+||
Sbjct 1495          ATGAGGC-ATTTGAGGG-GTCGGATGTC--GAC-CCTGCTGAAGAGGCCA-CTGT-G-AG

Query 1495          GCGCCGTC-GG--CG-ACCAGGGCCATGACAA-CGA-GGCCTA-TG-AGGGGTCTGATGT
                      + |+||-||--||-|+|| +++++||+  |-|| - |||  -||-|| +++|| +|+|
Sbjct 1547          TA-TC-TCTGGCTCGTA-CAT-----TG-TCACCGGCAGCCAGTTGCAGC---CTC-T-T

Query 1547          CGACCCCGCTGAATC---CGCTA-TTAGTGACATATCTGGGTCCTACG-TCCTACGTCGT
                    +++++++++|++| |---|||| - ||+|++++|   |  | |||     ||   |  |+
Sbjct 1592          ---------T--ACCAGGCGCTCGGTA-T----TCCTTCTGACCTTGCCGCCCGAGCGG-

Query 1595          CCCTGG-CACTGCCCTCCAACCGCTT-TACCAAG---CCCTTGA--C--CTCCCCGCTG-
                     || | -|||+  |  ||  +++|  -  |  ||---||  +  --|--||| +|+ ||-
Sbjct 1636          GCCGGCTCAC-TGCTACCGT---CGAAGTCTCAGATACCGA-CGGCCGTCTCA-C-TTGT

Query 1644          -AGATTGTGGCTCG-T--GCAGGCCCGG-CTGACCGCCACAGTAA--A---GGTCT-CCC
                    -|||++ + + +| -|--||| +   | -|| ++| | |||||  --|---    |-|||
Sbjct 1689          AAGA--C-C-A-CTATGGGCAA-TAAGACCTT--CACAACAGTTTTTACCGACGGTGCCC

Query 1693          AGGTCGA--C----GGG-CGGATCGA-TTGTGAG-ACCCTTCTCG-GTAA--TAAAACCT
                    || | ||--|----|||-|||| |  - ||||  - ++| |+| |- |  --|+|||| +
Sbjct 1741          AGCTGGAGGCTAATGGGCCGGAGCAGTATGTGCTAT--CAT-TTGATTTGGCT-AAACA-

Query 1741          TCCGCACG-T---CGTTTGTTGACG--GG-GCGGTTTTAGAGACTAATGGCC-CAGA---
                    +++|+|| -|---||  ++++|++|-- |-   |  ||||  ||   | | |-| + ---
Sbjct 1795          ---G-ACTATGGCCGCC----G--GCCCGCATAGCCTTAGTTACGCCTTGACACC-TGCG

Query 1790          GCGCCACAATC-TCT-C--T-T-TTGA---TGCCAGTCAGAGCAC--TATGGCCGCCGGC
                    |+|++++++||-|  - -- -|-||| ---|||| | |  +|+||--|| ||| | |  +
Sbjct 1845          G-G------TCTTGAGGTGCGTGTTGTTTCTGCCGGACTC-G-ACTGTAGGGCTGTCTT-

Query 1839          CCTTTCAGTCTCACC--T---ATGCCGCCTCTGC-TGCTGGGCTGGAGGTGCGCTAT-GT
                    +|++ ||+||| +  --|---|++|| |||||||-| | | | +||+ || |||  |-  
Sbjct 1894          -C--CCA-TCTG-GGGTTGCAA--CCCCCTCTGCTTCCGGTGA-GG-TGTCCGCCTTCTG

Query 1892          CGCTGCCGGGCT-TG-A-C--C-ACCGGGCGGTTTTTG-CCCCCGGCGTTTCAC-C-CCG
                      | || |   |-| -|- -- -|++++ |+| +| ||-||  |||| +||| |-|-  |
Sbjct 1946          TTCGGCTGCTTTATACAGGTTTAA----CC-GC-TGTGTCCAGCGGCA-TTCTCTCATTG

Query 1943          GTCAGCCCCTGGCGAGGTCACCGCCTTTTGTTCT-GCCCTA-TACAGGTTTAATC-G-C-
                    || +|+|| |+++| |||++++++ ++++++|+|- ||  |- +++|| +|||| -|- -
Sbjct 1996          GTG-G-CCTT---GTGGT------A------T-TATCCTGAGG---GGC-TAATTGGTTT

Query 1998          GAGGCCCA--G--CGCCTTTCGCT-CACCGGGTAATTTT-TGGTTCCATCCTGA-GGG-G
                    |   +|||--|--||||  | || -|||| || | +|  -    ||| | ||| -|||-|
Sbjct 2033          GTTT-CCACCGTTCGCCCCTGGCCACACCTGGGAG-TCAGCCAATCCCTTCTGTGGGGAG

Query 2049          CTCCTTGGC-CCCTTTGC-CCCG---TT-TTCCCC---CGGGCATGTTTGGGAGTCGGCT
                    ++ ++++||-||||||  -| ||--- |- |+|  ---|||||+|+|||+ +++|+ ||+
Sbjct 2090          --A----GCACCCTTTATACTCGCACCTGGT-CGGTGTCGGGC-T-TTT-C---T-AGC-

Query 2100          AATCCATTCTGTGGA---GAGAG-CACCACTTTACACCC-GCA--------CTTGGTCGG
                      | ++||+| |  |---|||+ -| || || |  || |- ||--------|   | | |
Sbjct 2136          TGTT--TT-TCTCCATTCGAG-CCCCCCGCTCTGGACTCATCACCCCCCGCCGGAGGCTG

Query 2146          AGGTTG-ATGCTG--TTTCTA-G-TCCAGCCCAGC-CCGA-CTTAG--GTTTT-ATATCT
                    |  +  -  |  |-- ||+ |-|-|||| |||++|- | |-|||+|-- ||  -| | | 
Sbjct 2191          ATA-CACCCGTGGCTGTT-GATGTTCCACCCC--CAGCTACCTT-GACATTACCACAACC

Query 2196          GAGCCT-TCTATAC-CTAGTAGGGCCGCCACACT-T--ACCCCGGC---GGCCCCTCTAC
                     + |  -|| +|| -|  | |++| + || |+| - --| |  | |---|||  |  |  
Sbjct 2246          T-CCGGCTCC-TAAACGGGCA--GT-ACCCC-CGCAAGATCTTGCCGATGGCGGCGATGT

Query 2248          CCC-CCCCTGCACCGGATCCTTCCCCTACTCCCTCTGCTCCGGCGCGTGGTGAGCCGGCT
                    | |-|  ++|+++|+ +|+|| | +  ++|  |||||||+++++||++++++|+++++|+
Sbjct 2297          CGCTCGG--G---C-C-T-CTCCG-GG--TGTCTCTGCT-----GC------A-----C-

Query 2307          CCTGGCGCTACCGCCCGGGC-C---CCG-G-CC-ATAACCCACCAG-G-CGGC-CCGGCA
                    ||+++|+||++   ||+|||-|---|||-|-| -||+++||||| |-|-| +|-||||| 
Sbjct 2329          CC---C-CT--GTGCC-GGCGCAATCCGTGACTGAT---CCACCCGTGTCC-CGCCGGCG

Query 2357          TCGC-CGCCTGCTCTTTACCTA-CCCGGATGGCTC-TAAG-GTATTCGCCGGCTCGCTGT
                    ++| -  | |+| +++||| ||-|| +||||| ||- |||-|||++||| ||||| || |
Sbjct 2377          --GTTACCTT-CA---TACTTATCCT-GATGGGTCAAAAGTGTA--CGCTGGCTCCCTCT

Query 2413          TTGAGT-CGACATGTACCTGGC---TCGTTAACGCGTCTAATGTTGACCACCGCCCTGGC
                    | ||||-||| +||||| ||| ---||++ | +||||| |||   | |||||| || || 
Sbjct 2428          TCGAGTCCGAG-TGTACTTGGTTGGTC--AAT-GCGTCCAATCCCGGCCACCGTCCCGGT

Query 2469          GGTGGGCTCTGTCATGCATTTTACCAAAGGTACCCCGCA-TCCTTTGATGCTGCCTCTTT
                    ||||| || || ||||||||||||||  ||| +|||| |-|| |||||  | |||   ||
Sbjct 2484          GGTGGCCTTTGCCATGCATTTTACCAGCGGTT-CCCGGAGTCATTTGACCCCGCCGAGTT

Query 2528          TGTGATGCGCGAC-GGCGCGGCC-GCC-TATACATTAACCCCCCGGCCAATA--ATTCAC
                     || |||  ||| -|| +  |+|-|+|-||||| || || ||||| ||++||--|| || 
Sbjct 2543          CGTCATGTCCGATGGGT-TTG-CAG-CTTATACCTTGACGCCCCGACC--TATTATCCAT

Query 2583          GCCGTCGCTCCTGATTATAGGTTGGAACATAACCCAAAGATGCTTGAGGCTGCCTACCGG
                    || || ||||| || ||| || | ||||||||||| |||| ||| |||||||| || || 
Sbjct 2598          GCTGTTGCTCCCGACTATCGGGTAGAACATAACCCCAAGAGGCTCGAGGCTGCTTATCGA

Query 2643          GAGACTTGCTCCCGCCTCGGTACCGCTGCATACCCACTCCTCGGGACCGGCATATACCAG
                    ||||| ||||||||||  || || ||||| ||||| || |||||  ||||||||||  ||
Sbjct 2658          GAGACGTGCTCCCGCCGTGGCACGGCTGCTTACCCCCTGCTCGGTGCCGGCATATATAAG

Query 2703          GTGCC-GATCGGTCCCAGTTTTGACGCCTGGGAGCGGAATCACCGCCCCGGGGATGAGTT
                    |||||-| | ||+|  |||||||| |||||||| || || || || ||||||||||||||
Sbjct 2718          GTGCCTGTTGGG-CTTAGTTTTGATGCCTGGGAACGCAACCATCGGCCCGGGGATGAGTT

Query 2762          GTACCTTCCTGAGCTTGCT-GC-CAGATGGTTCGAGGCCAATAG-G-CCGACCTGC-CCA
                    ||| ||| ||||||  |||-  -| ++||||||||||| +|+| -|-|| |+||+|-|| 
Sbjct 2777          GTATCTTACTGAGCCGGCTATAGCT--TGGTTCGAGGCT-A-ACCGACCCA-CT-CTCCC

Query 2816          -ACTCTCACTATAACTGAGGATGTTGCACGGACAGCAAATCTGGCTATCGAACTTGACTC
                    - | |||||||| ||||||||    ||||| ||||| ||||||||  | || || || ||
Sbjct 2831          CGCGCTCACTATCACTGAGGACACGGCACGAACAGCGAATCTGGCGTTGGAGCTAGATTC

Query 2876          AGCCACAGACGTCGGCCGGGCCTGTGCC-G--G-C-TGTCGAGTCACCCCCGGCGTTG-T
                     ||||| || ||||| ||||| ||||| -|--|-|-||| ||| ||+  |  +|||| -|
Sbjct 2891          GGCCACTGAGGTCGGTCGGGCGTGTGCTGGTTGCCGTGTTGAGCCA-GGCGT-CGTTCAT

Query 2930          GCAGTACCAGTTTACCGCAGGTGTGCCTGGATCCGGCAAGTCCCGCTCTATTACCCAAGC
                    ++|++||||||| || || ||||| ||||| ||||||||||| || || |||   || | 
Sbjct 2948          --A--ACCAGTTCACGGCGGGTGTCCCTGGTTCCGGCAAGTCACGGTCAATTCAGCAGGG

Query 2990          CGACGTGGACGTTGTCGTGGT-CCCGACCCGTGAGTTGCGTAATGCCTGGCGCCGCCGCG
                    ||| ||||| || || || ||-|| +|| |||||| |||||||  | ||||| |||||||
Sbjct 3005          CGAGGTGGATGTGGTGGTAGTACCA-ACTCGTGAGCTGCGTAACTCGTGGCGACGCCGCG

Query 3049          GCTTCGCTGCTTTCACCCCGCACACTGCCGCCAGAGTCAC-CCAGGGGCGCCGGGTTGTC
                    | || || || | ||| || ||||| || ||| | || ||-|  || +||  ||||||||
Sbjct 3064          GGTTTGCAGCCTACACACCCCACACCGCGGCCCGTGTTACTCGTGGC-CGTAGGGTTGTC

Query 3108          ATTGATGAGGCCCCGTCCCTTCCCCCTCACT-TGCTGCTGCTCCACATGCAGCGGGCCGC
                    ||||||||||||||||| ||||| || ||+|-|||| ||||| ||||||||||||||| |
Sbjct 3123          ATTGATGAGGCCCCGTCACTTCCACCACA-TCTGCTCCTGCTGCACATGCAGCGGGCCTC

Query 3167          CACCGTCCACCTTCTTGGTGACCCGAATCAGATCCCAGCCATCGACTTTGAGCACGCCGG
                      | |||||||||||||| ||||| || || ||||| ||||| || || ||||| || ||
Sbjct 3182          GTCGGTCCACCTTCTTGGCGACCCCAACCAAATCCCTGCCATTGATTTCGAGCATGCTGG

Query 3227          GCTCGTTCCCGCCATCAGGCCCGAT-TTGGCCCCCACC-TCCTGGTGGCATGTGACCCAT
                     || || ||||| ||| |||| || -|||  || +|| - + ||||||||| | ||||| 
Sbjct 3242          TCTTGTACCCGCAATCCGGCCTGAGCTTGTACCA-ACAAA-GTGGTGGCATCTTACCCAC

Query 3285          CGCTGCCCTGCGGATGTATGTGAGCTGATCCGTGGCGCATACCCTATGATTCAGACCACT
                     | ||||| || ||||| || ||||| || || ||||| ||||||| ||| |||||  | 
Sbjct 3300          AGGTGCCCGGCAGATGTTTGCGAGCTAATTCGCGGCGCGTACCCTAAGATCCAGACAGCG

Query 3345          AGTCGGG-TCCTCCGGT-CGTTGTTCTGGGGTGAGCCTGCTGTTGGGCAGAAACTAGTGT
                    || || |-|  |+|| |-| |  ||+||||| |||||| |||| || || ||||||||||
Sbjct 3360          AGCCGTGTTTTT-CGCTCCCTGTTT-TGGGGGGAGCCTCCTGTCGGCCAAAAACTAGTGT

Query 3403          TCACCCAGGCAGCTAAGGCCGCCAACCCCGGTTCAGTGACGGTCCATGAGGCACAGGGCG
                    |||| ||||| || |||||||| ||||| ||| || | |||||||||||||| |||||||
Sbjct 3418          TCACTCAGGCGGCGAAGGCCGCTAACCCTGGTGCAATTACGGTCCATGAGGCCCAGGGCG

Query 3463          CTACCTACACAGAGACTACCATTATTGCCACGGCAGATGCTCGAGGCCTCATTCAGTCGT
                    |||| | ||| |||||||| |||||||| ||||| |||||||| || || |||||||| |
Sbjct 3478          CTACATTCACTGAGACTACTATTATTGCTACGGCGGATGCTCGCGGGCTGATTCAGTCAT

Query 3523          CCCGAGCTCATGCCATTGTTGCCTTGACGCGCCACACTGAG-AA-GTGCGTCATCATTGA
                    |  | ||||| || ||||| ||| | || || || || |||-||-||| | ++|| ||||
Sbjct 3538          CTAGGGCTCACGCTATTGTGGCCCTAACCCGTCATACGGAGAAATGTGTGG--TCGTTGA

Query 3581          CGCACCAGGCCTGCTTCGCGAGGTGGGCATCTCCGATGCAATCGTTAATAACTTTTTCCT
                     || || || || ||||| ||||| || ||||| || || || || ||||||||||||||
Sbjct 3596          TGCCCCGGGACTCCTTCGTGAGGTCGGTATCTCTGACGCCATTGTCAATAACTTTTTCCT

Query 3641          TGCTGGTGGCGAAATTGGCCACCAGCGCCCATCTGTTATCCCTCGCGGCA--ATCCTGAC
                    | |||| ||| | ||||| || || || ||||| || || || || ||||--||| ++||
Sbjct 3656          TTCTGGCGGCCAGATTGGTCAGCACCGTCCATCAGTCATACCGCGTGGCACTATCA--AC

Query 3698          -GCCAATGTTGACAC-CTTGGCTGCCTTCCCGCCGTCTTGCCAGATTAGCGCCTTCCATC
                    - +||||||||| ||-|||| +||| ||||| || ||||||||| | ||||||| |||||
Sbjct 3714          AA-CAATGTTGATACGCTTGA-TGCATTCCCACCCTCTTGCCAGTTCAGCGCCTACCATC

Query 3757          AGTTGGCTGAGGAGCTTGGCCACAGACCTGCCCCTGTCGCGGCTGTTCTACCGCCCTGCC
                    || | || || ||||| |||||  |||| |||||  |||| || ||||| || ||||| |
Sbjct 3772          AGCTTGCGGAAGAGCTCGGCCATCGACCGGCCCCGATCGCTGCCGTTCTGCCCCCCTGTC

Query 3817          CTGAGCTTGAACAGGGCCTTCTCTACCTGCCCCAAGAACTCACCACCTGTGATAGTGTCG
                    |||| ||||||||||| || || ||| |||| || ||| | ||||| | |||||||||  
Sbjct 3832          CTGAACTTGAACAGGGTCTACTTTACATGCCTCAGGAATTGACCACGTCTGATAGTGTGC

Query 3877          TAACATTTGAATTAACAGATATTGTGCACTGTCGTATGGCCGCCCCGAGCCAGCGCAAGG
                    | || |||||||| |||||||| ||||||||||||||||| || || || ||||| ||||
Sbjct 3892          TTACGTTTGAATTGACAGATATAGTGCACTGTCGTATGGCGGCACCTAGTCAGCGTAAGG

Query 3937          CCGTGCTGTCCACGCTTGTGGGCCAT-TACGGCCGCCGCACAAAGCTCTACAATGCCT-C
                    | || ||||| || ||||| ||+|| -||||||||||| || ||| | ||  |+| ||-|
Sbjct 3952          CGGTCCTGTCGACTCTTGTCGG-CAGGTACGGCCGCCGTACGAAGTTGTATGA-GGCTGC

Query 3995          CCACT-CTGATGTTCGCGAC--TCTCTCGCCCGTTTTATCCCGGCCATTGGCCAC-G-TA
                     ||+|-| ||||+||+||  --|||||   || ||||||||| |   | ||||+|- -||
Sbjct 4010          TCA-TGCAGATG-TC-CGTGGGTCTCTAAACCATTTTATCCCTGAGCTCGGCC-CTATTA

Query 4050          CAGGTTACAACCTGTGAATTGTACGAGCTAGTGGAGGCCATGGTCGAGAAGGGCCAGGAC
                      +||||| || |||||| | |||||||| |||||||| ||||| ||||| |||||||| 
Sbjct 4066          GT-GTTACCACTTGTGAACTTTACGAGCTTGTGGAGGCTATGGTGGAGAAAGGCCAGGAT

Query 4110          GGCTCCGCCGTCCTTGAGCTCGACCTTTGTAACCGCGACGTGTCCAGGATCACCTTCTTC
                    || || || || || ||||||||| | |||| ||| || |||||  | || || ||||||
Sbjct 4125          GGTTCTGCGGTTCTGGAGCTCGACTTATGTAGCCGTGATGTGTCTCGTATAACATTCTTC

Query 4170          CAGAAAGATTGTAATAAATTCACCACGGGGGAGACCATCGCCCATGGTAAAGTGGGCCAG
                    ||||| ||||||||||| || || ||||| ||||| || || ||||| ||||| ||||||
Sbjct 4185          CAGAAGGATTGTAATAAGTTTACAACGGGCGAGACAATAGCACATGGCAAAGTTGGCCAG

Query 4230          GGCATTTCGGCCTGGAGTAAGACCTTCTGTGCCCTTTTCGGCCCCTGGTTCCGTGCTATT
                    || || || || |||||||| ||||| |||||  | ||||| || |||||||| || |||
Sbjct 4245          GGGATATCTGCATGGAGTAAAACCTTTTGTGCTTTGTTCGGTCCATGGTTCCGCGCCATT

Query 4290          GAGAAGGCTATCCTGGCC---C-TGCTCCCTCAGGGTGTGTTTTATGGGGATGCCT-T--
                    |||||||  ||||| || ---|-||||+||+|| ++||| || ||||| ||||| |- --
Sbjct 4305          GAGAAGGAGATCCTTGCTGTACTTGCT-CC-CAA--TGTATTCTATGGTGATGCATACGA

Query 4343          TGATGACACCGTCTT-CTCGGCGGCTG-TGGC---CGCAGCAAGGGCATCCATGGTGTTT
                     |||+|||+  ||| -|+|+|| || |- | |---  |++|  +|| +| || ||| |||
Sbjct 4361          AGAT-ACA-GTTCTGGC-C-GCCGCAGTCGCCGGAGCC--CCT-GGT-TGCAAGGTTTTT

Query 4398          GAGAATGACTTTTCTGAGTTTGATTCCACCCAGAATAATTTTTC-CTTGGGCCT-AGAGT
                    ||||||||||| || |||||||||  ||| || |||||||||||-|||||||  -|| ||
Sbjct 4413          GAGAATGACTTCTCAGAGTTTGATAGCACTCAAAATAATTTTTCACTTGGGCTGGAGTGT

Query 4456          GTGCTATTATGGTGGAGTGTGGGATGCCGCAGTGGCT-CATCCGCTTGTACCACCTTATA
                     | ++|| |||| |||||| || |||||||||||| |-   | ||||+|| |||||| | 
Sbjct 4473          ATA--ATCATGGAGGAGTGCGGTATGCCGCAGTGGATGATCCGGCTT-TATCACCTTGTT

Query 4515          AGGTCTGCGTGGATTCTGCAGGCCCCGAAGGAGTCCCTGCGAGGGTTTTGGAAGAAACAC
                     | ||||| ||| ||||||| || || |||||||||||||| ||||| |||||||| |||
Sbjct 4530          CGCTCTGCTTGGGTTCTGCAAGCTCCAAAGGAGTCCCTGCGGGGGTTCTGGAAGAAGCAC

Query 4575          TCCGGTGAGCCCGGCACCCTTCTATGGAATACAGTCTGGAACATGGCCGTTATCACCCAC
                    || |||||||| |||||| | || |||||||| |||||||||||||| || ||  |||| 
Sbjct 4590          TCAGGTGAGCCTGGCACCTTGCTTTGGAATACTGTCTGGAACATGGCGGTCATAGCCCAT

Query 4635          TGTTATGATTTCCGCGATCTGCAGGTGGCCGCCTTTAAAGGTGATGATTCGATAGTGCTT
                    |||||||| ||||||||  |  | || ||||| || ||||| ||||| ||  | ||||||
Sbjct 4650          TGTTATGAGTTCCGCGACTTAAAAGTCGCCGCATTCAAAGGAGATGACTCTGTTGTGCTT

Query 4695          TGCAGTGAGTACCGTCAGAGCC-C-AGGGGCTGCTGTCCTGATTGCTGGCTGTGGC-CTA
                    || ||||| || || || ||||-|-| | |  +|+| ||| || ||||||||||| -  |
Sbjct 4710          TGTAGTGATTATCGGCAAAGCCGCGATGCGGC-C-GCCCTAATCGCTGGCTGTGGGTTGA

Query 4752          AAGTTGAAGGTGGATTTCCGTCCGATTGGTTTGTATGCAGGTGTTGTGGTGGCCCCCGGC
                    || ||+|||||||||||| | || |||||  ||||||| |||||||| |||||||| || 
Sbjct 4768          AACTT-AAGGTGGATTTCAGGCCCATTGGGCTGTATGCTGGTGTTGTTGTGGCCCCGGGT

Query 4812          CTT-GGCGCGCTTCCTGACG-TCGTGCGCTTCGCC-GGCCGGCT-TACTGAGAAGAA-TT
                    || -||  |+|||||||| |-|  |  | ||+|| -||+|||||-|   ||||| ||-| 
Sbjct 4827          CTCGGGACC-CTTCCTGATGTTGTTAGGTTT-GCTGGG-CGGCTCTC-GGAGAAAAACTG

Query 4867          GGGGCCCTGGCCCCGAGCGGGC-GAAGCAGCTCCGCCTCGCTGTGAGTGATTTTCTCCGC
                    |||||| +||  | ||| ||||-|||+||||| || || |||||  |||||||||| || 
Sbjct 4883          GGGGCCG-GGTTCAGAGAGGGCAGAA-CAGCTACGGCTGGCTGTCTGTGATTTTCTGCGA

Query 4926          AAGCTCACGAATGTAGCTCAGATGTGTGTGGATGTTGTCTC-TCGTGTTTATGGGGTTTC
                    ||| | |||||||| |||||  | |||||||| ||||| ||-  |+|||||||| |||  
Sbjct 4941          AAGTTAACGAATGTGGCTCAAGTCTGTGTGGACGTTGTTTCGCAG-GTTTATGGTGTTAG

Query 4985          CCCTGGACTCGTTCATAACCTGATTGGCATGCTACAGGCTGTTGCTGACGGCAAGGCTCA
                    ||| ||  | || |||||||||||||| ||||| ||| |  |||| || |||||||| ||
Sbjct 5000          CCCCGGTTTGGTACATAACCTGATTGGGATGCTCCAGACCATTGCCGATGGCAAGGCGCA

Query 5044          -TTTCACTGAGTCAGTGAAGCCAGTGCTCGACCTGACAAATTCAATCCTGTG-TCGGGTG
                    -|||+|| ||| |||| || || ||  | ||||| || ||||| ||  |+  -|||||||
Sbjct 5060          CTTT-ACAGAGACAGTTAAACCTGTTTTAGACCTCACCAATTCTATTAT-ACATCGGGTG

Query 5103          GAATGAATAACATG-TCTTCTGCTGCGCCCATGG-GTTCGCGACCATGCGCCCTCGGCCT
                    ||||||||||||||-|||| ||||  |  |||||-| |  |+||||||||| ||||| ||
Sbjct 5118          GAATGAATAACATGTTCTTTTGCTCTGTGCATGGAGATGCC-ACCATGCGCTCTCGGGCT

Query 5161          ATTT-TGCTGTTGCTCCTCATGTTTCTGCCTATGCTGCCCGCGCCACCGCCCGGTCAGCC
                    +|||-|| | ||| ||||| || |||||||||||||||||||||||||| ||||||||||
Sbjct 5176          -TTTCTGTTTTTGTTCCTCGTGCTTCTGCCTATGCTGCCCGCGCCACCGGCCGGTCAGCC

Query 5220          GTCTGGCCGCCGCCGTGGGCGGCGCAGCGGCGGTTCCGGCGGTGGTTTCTGGGGTGACCG
                    ||||||||| ||||| |||||||||||||||||| |||||||||||||||||||||||||
Sbjct 5236          GTCTGGCCGTCGCCGCGGGCGGCGCAGCGGCGGTGCCGGCGGTGGTTTCTGGGGTGACCG

Query 5280          GGCTGATTCTCAGCCCTTCGCAATCCCCTATATTCATCCAACCAACCCCTTCGCCCCCGA
                    || ||||||||||||||||||  |||||||||||||||||||||||||||||||  | ||
Sbjct 5296          GGTTGATTCTCAGCCCTTCGCCCTCCCCTATATTCATCCAACCAACCCCTTCGCATCTGA

Query 5340          TGTCACCGCTGCGGCCGGGGCTGGACCTCGTGTTCGCCAA-CCCGCCCGACCACTCGGCT
                      |  | || || |||||||||||| ||||   ||| || -| +||||| ||||||||||
Sbjct 5356          CATTCCAGCCGCAGCCGGGGCTGGAGCTCGCCCTCGGCAGCCA-GCCCGTCCACTCGGCT

Query 5399          CCGCTTGGCGTGACCAGGCCCAGCGCCCCGCCGCTGCCT-CACGTCGTAGACCTACCACA
                    ||||||||||||||||  |||||||||||||| || || -|+|||||| || || || ||
Sbjct 5415          CCGCTTGGCGTGACCAATCCCAGCGCCCCGCCACTTCCGCC-CGTCGTCGATCTGCCCCA

Query 5458          GCTGGGGCCGCGCCGCTAACCGCGGTCGCTCCGGCCCATGACACCCCGCCAG-TGCCTGA
                    ||||||||  ||||||| || || || || |||||||  || ||  | || |-|+|| ||
Sbjct 5474          GCTGGGGCTTCGCCGCTGACTGCTGTGGCCCCGGCCCCCGATACTGCTCCTGTT-CCCGA

Query 5517          TGTTGACTCCCGCGGCGCCATCCTGCGCCGGCAGTATAACCTATCAACATCTCCCCTTAC
                    ||| || || |||||||| ||  | ||||| ||||||||  |||||||||| || || ||
Sbjct 5533          TGTCGATTCTCGCGGCGCTATATTACGCCGCCAGTATAATTTATCAACATCCCCGCTAAC

Query 5577          CTCTTCCGTGGCCACCGGTACAAA-CTTGGTTCTTTACGCCGCTCCTCTTAGCCCGCTT-
                     ||| |  | ||||| ||||| ||-|||+||||| || || || || || ||||| +||-
Sbjct 5593          ATCTACTATTGCCACTGGTACTAACCTT-GTTCTATATGCTGCCCCGCTGAGCCCT-TTG

Query 5635          CTACCCCTCCAGGACGGCACCAATACTCATATAATGGCTACAGAAGCTTCTAATTATGCC
                    || || ||||| || || || || ||||| || ||||| || ||||| || |||||||||
Sbjct 5651          CTTCCGCTCCAAGATGGAACTAACACTCACATTATGGCCACTGAAGCATCAAATTATGCC

Query 5695          CAGTACCGGGTTGTTCGTGCTACAATTCGCTACCGCCCGCTGGTCCCCAACGCTGTTGGT
                    |||||||| ||||| || || || || || ||||| ||||| || || |||||||| || 
Sbjct 5711          CAGTACCGTGTTGTCCGCGCCACCATCCGGTACCGTCCGCTTGTGCCGAACGCTGTCGGC

Query 5755          GGCTACGCCATCTCCATCTCGTTCTGGCCACAGACCACCACCACCCCGACGTCCGTTGAC
                    || ||||| || || ||||| |||||||| ||||| || || |||||||| || || || 
Sbjct 5771          GGATACGCTATATCTATCTCTTTCTGGCCTCAGACAACTACTACCCCGACATCTGTGGAT

Query 5815          ATGAATTCAATAACCTCGACTGATGTTCGTATTTTAGTCCAGCCCGGCATAGCCTCCGAG
                    |||||||| || ||||| || ||||| || ||| | |||||||| || || || || || 
Sbjct 5831          ATGAATTCTATCACCTCCACGGATGTCCGAATTCTTGTCCAGCCTGGTATTGCTTCAGAA

Query 5875          CATGTTATCCCAAGTGAGCGCCTACACTATCGTAACCAAGGTTGGCGCTCTGTTGAGACC
                    | ||| ||||| ||||||||||| || |||||||||||||| |||||||| |||||||||
Sbjct 5891          CTTGTGATCCCCAGTGAGCGCCTGCATTATCGTAACCAAGGCTGGCGCTCGGTTGAGACC

Query 5935          TCCGGGGTGGCGGAGGAGGAGGCCACCTCTGGTCTTGTTATGCTTTGCATACATGGCTCA
                    || || || |||||||||||||| ||||| || ||||| ||||||||||| ||||| |||
Sbjct 5951          TCTGGTGTTGCGGAGGAGGAGGCGACCTCCGGCCTTGTCATGCTTTGCATCCATGGATCA

Query 5994          -CTCGTAAACTCTTATACTAATACACCTTATACCGGTGCCCTCGGGC-TG-TTGGACTTT
                    -||+|| || ||||| || ||||| |||||||| |||||||| +|||-||-||+|| || 
Sbjct 6011          CCT-GTGAATTCTTACACCAATACGCCTTATACTGGTGCCCTT-GGCTTGCTT-GATTTC

Query 6052          GCCCTCGAACTTGAGTTCCGCAACCTCACCCCCGGTAATACCAACACGCGGGTCTCCCGT
                    || ||||| || |||||||||||  | || |||||||| || ||||| || || ||||| 
Sbjct 6068          GCACTCGAGCTCGAGTTCCGCAATTTGACACCCGGTAACACGAACACACGTGTTTCCCGC

Query 6112          TACTCCAGCACTGCCCGTCACC-GCCTTCGTCGCGGTGCAGATGGGACTGCCGAGCTCAC
                    ||||| || | ||| || ||| -|+|| || || ||  | ||||| ||||| ||| | ||
Sbjct 6128          TACTCGAGTAGTGCGCGCCACAAG-CTACGCCGAGGGCCTGATGGCACTGCTGAGTTAAC

Query 6171          CACCACGGCTGCTACCCGCTTCATGAAGGACCTCTATTTTACTAGTACTAATGGTGTCGG
                     ||||| |||||||| ||||| |||||||||||  |||||||  | |||||||| || ||
Sbjct 6187          TACCACTGCTGCTACACGCTTTATGAAGGACCTTCATTTTACAGGGACTAATGGAGTTGG

Query 6231          TGAGATCGGCCGCGGGATAGCGCTTACCCTGTTTAACCTTGCTGACACCCTGCTTGGCGG
                    |||  |||| || || |||||||| || ||||| || ||||||||||| || || |||||
Sbjct 6247          TGAAGTCGGTCGTGGTATAGCGCTAACTCTGTTCAATCTTGCTGACACGCTTCTCGGCGG

Query 6291          TCTACCGACAGAATTGATTTCGTCGGCTGGTGGCCAGCTGTTCTACTCTCGCCCCGTCGT
                     || ||||||||||||||||||||||||||||| |||||||| |||||||||||||||||
Sbjct 6307          GCTCCCGACAGAATTGATTTCGTCGGCTGGTGGTCAGCTGTTTTACTCTCGCCCCGTCGT

Query 6351          CTCAGCCAATGGCGAGCCGACTGTTAAGCTGTATACATCTGTAGAGAATGCTCAGCAGGA
                    ||||||||||||||||||||| || ||||| || || || || ||||| |||||||||||
Sbjct 6367          CTCAGCCAATGGCGAGCCGACAGTGAAGCTTTACACTTCAGTCGAGAACGCTCAGCAGGA

Query 6411          TAAGGGTATTGCAATCCCGCATGACATCGACCTCGGGGAATCTCGTGTAGTTATTCAGGA
                    ||||||||| || ||||| ||||| || ||||| || || || ||||| || ||||||||
Sbjct 6427          TAAGGGTATAGCTATCCCACATGATATTGACCTTGGTGAGTCCCGTGTTGTCATTCAGGA

Query 6471          TTATGATAACCAACATGAGCAGGACCGACCGACACCTTCCCCAGCCCCATCGCGCCCCTT
                    ||| |||||||||||||||||||| || || || ||||| || || || || || |||||
Sbjct 6487          TTACGATAACCAACATGAGCAGGATCGTCCCACCCCTTCTCCTGCTCCCTCTCGGCCCTT

Query 6531          TTCTGTCCTCCGAGCTAATGATGTGCTTTGGCTTTCTCTCACCGCTGCCGAGTATGACCA
                    ||||||||| || |||||||||||||| |||||||| || || || || |||||||| ||
Sbjct 6547          TTCTGTCCTTCGTGCTAATGATGTGCTATGGCTTTCACTTACAGCAGCTGAGTATGATCA

Query 6591          G--TCCACTTACGGCTCTTCGACCGGCCC-AGTCTATGTCTCTGACTCTGTGACCTTGGT
                    |--|++|| || ||||| || ||   |||-|+| |||||||||||  ||||||| || ||
Sbjct 6607          GACT--ACCTATGGCTCCTCTACTAACCCCA-TGTATGTCTCTGATACTGTGACATTTGT

Query 6648          TAATGTAGCGACCGGCGCGCAGGCCGTTGCC-CGGTCGCTCGACTGGACCAAGGTCACAC
                    |||||| || || || || ||||  ||+  |-|| || || |||||| | || || || |
Sbjct 6664          TAATGTGGCTACTGGTGCCCAGGGGGT-ATCTCGCTCTCTGGACTGGTCTAAAGTTACCC

Query 6707          TTGATGGTCGCCCCCTTTCCACCACCCAGCAGTATTCAAAGACCTTCTTTGTCCTGCCGC
                    ||||||| ||||| |||   || | |||||||||||| |||||||||||||||||||| |
Sbjct 6723          TTGATGGGCGCCCACTTATGACTATCCAGCAGTATTCTAAGACCTTCTTTGTCCTGCCCC

Query 6767          TCCGCGGTAAGCTCTCCTTTTGGGAGGCAGGTACTACTAAAGCCGGGTACCCTTATAATT
                    |||| ||||||||||||||||||||||| ||||||||||| ||||| |||||||||||||
Sbjct 6783          TCCGTGGTAAGCTCTCCTTTTGGGAGGCTGGTACTACTAAGGCCGGCTACCCTTATAATT

Query 6827          ATAACACCACTGCTAGTGACCAACTG-CTC-GTTGAGAATGCCGCTGGGCATCGGGTTTG
                    |||| || ||||| |||||||| ++ - | - |||||||||| ||||| || || || ||
Sbjct 6843          ATAATACTACTGCCAGTGACCAG--ATTTTAATTGAGAATGCAGCTGGTCACCGTGTATG

Query 6884          CTATTTCCACTTACACCACTAGCCTGGGTGCTGGCCCCGTCTCTATTTCCGCGGTTGCTG
                    |+|| || || ||||| ||||  || ||  ||||||| || |||||||| || || | ||
Sbjct 6901          C-ATCTCAACCTACACTACTAATCTTGGATCTGGCCCTGTTTCTATTTCTGCTGTCGGTG

Query 6944          TTT-TAGCCCCCCACTCTGCGCTAGCATTGCTT--GAGGATACCATGGACTACCCTGCCC
                    |+ -| || || |||||||||||+|+   ||||--||||| ||  | ||||| |||||||
Sbjct 6960          T-CCTCGCACCTCACTCTGCGCT-G-GCCGCTTTAGAGGACACTGTTGACTATCCTGCCC

Query 7001          GCGCCCATACTTTCGATGACTTCTGCCCGGAGTGCCGCCCCCTTGGCCTCCAGGGCTGTG
                    | || |||||||| ||||| || ||||| ||||||||  | || ||||| ||||| ||||
Sbjct 7017          GTGCTCATACTTTTGATGATTTTTGCCCTGAGTGCCGTACACTCGGCCTTCAGGGTTGTG

Query 7061          CTTTTCAGTCTACTGTCGCTGAGCTTCAGCGCCTTAAGATGAAGGTGGGTAAAACTCGGG
                    |||| || || ||||| |||||||| ||||| ||||| ||||||||||||||||| ||||
Sbjct 7077          CTTTCCAATCGACTGTTGCTGAGCTACAGCGTCTTAAAATGAAGGTGGGTAAAACCCGGG

Query 7121          AGTTA-TAGTTTATTTG-CTTGTGCCCCCCTTCT-TTCTGTTGCTT-ATTTCTCATTTCT
                    |||+|-|  ||||||  -||||| ||  ||||||-|||||||  ||-|||| || |||||
Sbjct 7137          AGT-ACTGATTTATTCTACTTGTACCTTCCTTCTGTTCTGTTCTTTTATTTTTCTTTTCT

Query 7177          GCGTTC
                    ||||||
Sbjct 7196          GCGTTC
