# Supplementary material for: Pairwise Heuristic Sequence Alignment Algorithm Based on Deep Reinforcement Learning
Source: IEEE Open J Eng Med Biol. 2021 Jan 29;2:36–43. doi: 10.1109/OJEMB.2021.3055424 (PMC8901008; doi:10.1109/OJEMB.2021.3055424)
Supplement: Three supplementary materials are attached to the submitted manuscript. First, we offer the detailed process of the DQNalign in Supplementary material S1. Then, the additional figures and tables are listed in the Supplementary material S2. Finally, the alignment results of the DQNalign are attached  [file ojemb-3055424-mm.zip › OJEMB-3055424-MM/10022021082020_DQNalignOJEMB20210126SupplementaryS3/Supplementary S3/HEV_DDDQN/result20200712173946_10_39.txt]

DQNalign Project v1.0
Pairwise alignment algorithm with deep reinforcement learning based heuristic alignment agent
Sequence 1 : HEV_10, length : 7200
Sequence 2 : HEV_39, length : 7234

Alignment results:
Exact matches: 5156
Gaps: 928

Query 18            GTCGATGCCATGGAGGCCCATCAGTTTATTAAGGCTCCTGGCATCACTACTGCTATTGAG
                    ||||| |||||||||||||||||||| || |||||||||||| |||| ||||||||||||
Sbjct 0             GTCGACGCCATGGAGGCCCATCAGTTCATAAAGGCTCCTGGCGTCACAACTGCTATTGAG

Query 78            CAGGCTGCTCTAGCAGCGGCCAACTCTGCCCTT-GCGAATGCTGTGGTAGTTAGGCCTTT
                    ||||| |||||||||||||||||||| |+||||-|||||||||||||| ||| |||||||
Sbjct 60            CAGGCAGCTCTAGCAGCGGCCAACTCCG-CCTTGGCGAATGCTGTGGTGGTTCGGCCTTT

Query 137           TCTCTCTCA-CCAGCAGATTGAGATCCTTATTAACCTAATGCAACCTCGCCAGCTTGTTT
                    ||| || | -| |+||||  ||||| ||||||||| | ||||| || || ||||||||||
Sbjct 119           TCTGTCCCGGCTA-CAGACAGAGATACTTATTAACTTGATGCAGCCCCGGCAGCTTGTTT

Query 196           TCCGCCCCGAGGTTTTCTGGAACCATCCCATCCAGCGTGTTATCCATAATGAGCTGGAGC
                    |||| || |||||  | ||||| || ||||| || || || ||||| |||||||| || |
Sbjct 178           TCCGGCCTGAGGTCCTGTGGAATCACCCCATTCAACGCGTGATCCACAATGAGCTTGAAC

Query 256           TTTACTGTCGCGCCCGTTCCGGCCGCTGCCTTGAAATTGGTGCCCACCCCCGCTCAATAA
                      |||||||| || ||  |||||||||| |||||| | || || ||||| || || || |
Sbjct 238           AGTACTGTCGGGCTCGGGCCGGCCGCTGTCTTGAAGTGGGCGCTCACCCACGTTCGATCA

Query 316           ATGATAACCCTAATGTGGTCCACCGCTGCTTCCTC-CG-CCCTGGCCGGGCGTGATGTTC
                    | || ||||| || ||  | || ||||| ||  | -  -|  | | |+++|| ||||| |
Sbjct 298           ACGACAACCCCAACGTCTTGCATCGCTGTTTTTTAAAACCAGTTGGC---CGCGATGTCC

Query 373           AGCGTTGGTATACTGCCCCTACCCGCGGGCCGGCTGCTAATTGCCGGCGTTCCGCACTGC
                    |||| ||||| || || ||||||||||| || || || || ||||| || || || || |
Sbjct 355           AGCGGTGGTACACCGCTCCTACCCGCGGCCCTGCAGCGAACTGCCGCCGGTCAGCCCTTC

Query 433           GCGGGCTCCCCG-CTGCTGACCGCACTTACTGCTTCGACGGGTTTTCTGGCTGTA-ACTT
                    | || ||+||||-||| |||||| || || ||||| ||||| ||||| || || |-| ||
Sbjct 415           GTGGCCT-CCCGCCTGTTGACCGGACATATTGCTTTGACGGTTTTTCCGGTTGCACATTT

Query 491           TCCCGCCGAGACTGGCGTCGCCCTCTATTCTCTCCATGATATGTC-ACCATCTGATGTCG
                     +|||||||||| ||  | |||||||| || || |||||  | |   |   |+||||| |
Sbjct 474           G-CCGCCGAGACGGGGATTGCCCTCTACTCACTGCATGACCTTTGGCCTGCC-GATGTTG

Query 550           CCGAGGCTATGTTCCGCCATGGTATGACGCGGCTTTACGCTGCCCTCCACCTCCCGCCTG
                    | ||||| |||  |||||| |||||||| ||||| || || || ||||||||||| ||||
Sbjct 532           CTGAGGCGATGGCCCGCCACGGTATGACCCGGCTGTATGCGGCTCTCCACCTCCCTCCTG

Query 610           AGGTCCTGTTGCCCCCTGGCACATA-CCGCACCGCGTCGTACTTGCTGATCCATGAC-GG
                    |||| ||| | |||||||| || ||-|  +||| | |||||| | || |||||||| -||
Sbjct 592           AGGTGCTGCTCCCCCCTGGTACCTATCAT-ACCACCTCGTACCTACTCATCCATGATGGG

Query 668           CAG-GCGC-GTTG-TGGTGACGTATGAGGGTGACACTAGTGCTGGTTATAACCACGATGT
                     | -| ||-|+||-|++|+|| |||||||| ||  |||||||||| || ||||| |||||
Sbjct 651           GACCGTGCAG-TGAT--T-ACATATGAGGGGGATTCTAGTGCTGGGTACAACCATGATGT

Query 725           TTCCAACCTGCGCTCCTGGATTAGAACCACTAAGGTTACCGGAGACCATCCTCTCGTCAT
                     |||| | ||||| |||||||  | || ||||||||||| || ||||| || || || ||
Sbjct 707           GTCCATCTTGCGCGCCTGGATCCGCACTACTAAGGTTACTGGTGACCACCCGCTGGTGAT

Query 785           TGAGCGGGTTAGGGCCA----TTG----G-C-TGCCACTTTG-----TCCT----CTTAC
                    |||||| ||| ||||  ----|||---- - -||| +| || ----- +||----|| |+
Sbjct 767           TGAGCGAGTTCGGGCGGTGGGTTGTCATTTTGTGCT-CCTTCTAACAG-CTGCACCTGA-

Query 826           TCACGGCA--G-C-C--CCGGA-G--CCATCACCTACGC-CCTATGT-TCCTTACCCCCG
                    ++||++||--|-|- --||  |-|--||||  |||+|| -||  || -  +||||   ||
Sbjct 823           --AC--CATCGCCAATGCCCTATGTTCCATANCCT-CGTTCCACTGAGGT-TTACGTTCG

Query 875           GTCTACC-GAGGTCTATGTCCGATC-GTCTTCGGCCCGGGTG-GTACCCCCTCCCTATTT
                    ||| |  -  || |   || +| ||- +| ++  || |  | - +||  ||| +||  | 
Sbjct 878           GTCCATTTTTGGCCCTGGTG-GTTCAC-CA--TCCCTGTTTCCA-ACTGCCTG-CTTCTA

Query 932           CCAA--C--C---TCATGC--T--CC-A-C-TA-A--GTCGACCCTTCCATGCT-GTCCC
                    | ||--|--|---||||||--|--| - -|-||-|--|   |  |||++||| |- ||  
Sbjct 931           CTAAGTCAACATTTCATGCTGTCCCTGTGCATATATGGGACAGACTT--ATGTTATTCGG

Query 974           T----GCC-C-AT-ATCTGGGACCGTCTCATGTTGTTCGGGGCCACCCTAGATGACCAAG
                    |---- ||-|-| -|||++ |+ | |+| +||||| ||| ||+|     | ||+|||+++
Sbjct 989           TGCGACCCTCGACGATC--AG-GCCT-TT-TGTTGCTCGAGG-CTAATGACAT-ACC---

Query 1027          CCTTTTGC--T-GCTCCCGCCTAATGACTTACCTCCGTGG--CATTA--GCT-AC-AAGG
                     |  | ||--|-||| +|  | ||+| |    +|| | +|--|+|| --|| -||-| ||
Sbjct 1039          TCCGTGGCATTAGCTA-CA-CAAA-GTCACGG-TCGGC-GCTC-TTGTTGCCAACGAGGG

Query 1078          TTACTGTGGG-CACCCT-TGTTGCC--AATGAAG-GCTG-GAACGCCT-CTGAGGTC-GC
                     |    |++|-| | | - |++|  -- ||  | -||||-|+|+ ++|-||| || |- +
Sbjct 1091          CTGGAAT--GCCCCTCCGAG--GGATGCATTGACCGCTGTG-A-T--TACTGCGGCCTA-

Query 1130          TCTTA-CAGCTGTCATCACT-G---C--CGCCTACCTTACCATCTGCCCACCAGCGGT--
                    |||||-||  || |||||  -|---|--||| +  |   ||||||    | ++|+| |--
Sbjct 1139          TCTTACCATTTGCCATCAGAGGTACCTTCGCA-CGCAGGCCATCTCGAAAG--G-GATGA

Query 1179          ----AC-----CTCC-GCACT--CAGGCTATATC-TAAGGGGA---TGCGCCGTCTGGAG
                    ----||-----||  -|||| --||+| +|  ||-|||   | ---| |  |+|      
Sbjct 1195          AAAGACTGGAGCTTGAGCACGCACA-GA-AGTTCATAACACGTCTTTACAGC-TGGTTGT

Query 1224          CGGGAGCAATGCT-C-A--GAAGTTTATAACACGCCTCTACAGTTGGCTCTTTGAGGAGA
                      +||++|| + |-|- --|   +||| |   |    |  ||| |+||  ||| | |   
Sbjct 1252          TT-GA--AAA-ATCCGGCCGTGA-TTACATTCCCGGCCGTCAGCT-GCAGTTTTATGCCC

Query 1276          AGTCCGGCCGTGATTA--TATC-CCCGGCCGT-CAGTTGGAGTTCTA-CGCTCA------
                    ||| | |||++|||  --|  |-| +|| + |-||++|+++ ||  |-|+||| ------
Sbjct 1306          AGTGCCGCC--GATGGCTTTCCGCT-GGT-TTCCA--T---CTTTGATC-CTCGTGTGCT

Query 1324          -G----TG-T--A--GGCGCTGGCTCTCGGCCGGC-TTTCATCTT-G-ACCCACGGG---
                    -|----||-|--|--||| |    || | ||||  -||||++|||-|-|   +| | ---
Sbjct 1355          TGTCTTTGATGAAGCGGCCCCTTGTCGCTGCCGTAGTTTC--CTTCGTAAAG-CTGCTCA

Query 1368          -TG-TTGGTTTTTGATGAGT-CGGC--C--C-CCTGCCACTGTAGGACTGCGATT-CGTA
                    - |-||++|| ||| |   |-||| --|-- -|| | +|+++| | ||  +| ||-|   
Sbjct 1412          TAGATT--TTGTTGTTTTATGCGGTGGCTGGGCCAGG-A---TTGTACCT-GTTTCCTCC

Query 1420          AGGCGGTCTCAAAGTTTTGGCTGTTTTAT-GAAGTGGCT--G---GGCCAG---GAGTGC
                    || | ||+| +++    +|   |+++|+|-|+ | +|| --|--- |++| ---|||+||
Sbjct 1465          AGCCCGT-TG---AGGG-GAGGG---T-TGG-CGA-GCAGGGTTACG--ATAATGAG-GC

Query 1470          ACCTGTTTCCTACAACCTG-CAGAAGG-CGC-CGTC-GGCGACCAGGGCCATGACAACGA
                    |++++|||     +  | |-     | -| |-|+| -|| | |||  |  |++||| |  
Sbjct 1511          A----TTTGAGGG-GTCGGATG-TTGACCCCGC-TGAGGAGGCCACTGTGA--ACATCTC

Query 1526          GGCCT-ATGAGGGGTCTGATGTCGACCC-C-GCTGAAT-C--CGCTATTA--G--TGACA
                     |  |-||+|+  +++|++|||+ ||| - -||    |-|--|+|| ++ -- -- | |+
Sbjct 1562          TGGATCAT-A-TA---T--TGT-CACCGGTAGCCAGCTACAGC-CTC--TCTACCAGGC-

Query 1576          TATCTGGGTCCTACGTC-GTCCCTGGCACTGCCCTCCAACCGCT--TTACCAAGCCCTTG
                      |+|||   | +| ||-|  | || | | +|   |   + +| --|||+| +++ ++ +
Sbjct 1610          GCT-TGGCATCC-CTTCTGATCTTGCCGCC-CGAGCGGG-T-CGACTTA-CT---G--C-

Query 1633          AC-CTCCCCGCTGAGATTGTGGCT-CGTGCAGGCCGGCTGACC--GC--CA-CAGTAAA-
                    +|-|| +++ +|||  |  | | |-|+||  ||||| || |+|--| -- |-|| |+| -
Sbjct 1657          -CACTG---T-TGAAGTCCTAGATGC-TGATGGCCGCCTCA-CTTGTAAGACCACT-ATT

Query 1685          GGTC-TCCCAGGTCGACGGGCGGATCGA-TTGTGAGACCCTTCTCGGTAATAAAACCTTC
                    ||+|-  ++| | |++|  ++ +|+| |-   |   ||   ++|+|||  | | +|    
Sbjct 1710          GG-CAAT--AAGAC--CTT--T-A-CAACAGTTTTTACTGA--T-GGTGCTCAG-CTAGA

Query 1743          CGC--A-----C-GT-C-GTTTGTTGACGGGGCGGTTTTAGAGACTAATGGCCCAG----
                     ||--|-----|-| -|-|| |||  + | | |+|+|||+++|||| ++|||| ||----
Sbjct 1757          GGCTAACGGGCCGGAGCAGTATGTGC-TGTGTC-G-TTT---GACTC--GGCCAAGCAAA

Query 1788          --A-----G-C-G--C-CACAATCTCTCTT--TTGATG---C--CA-GT-CAGAGCACT-
                    --|-----|-|-|--|-|||+|+ ++||||-- |+|||--- --||- |-| |+||  |-
Sbjct 1807          CTATGGCCGCCGGCCCGCAC-A-G--TCTTAGCT-ATGCTTTGACATCTGCGG-GCCTTG

Query 1827          ATGGC-CGCCG-GCCCTTTCAGTCTCAC-CTATG-CCGCCTCTGCTGCTGGGCTGGAGG-
                    |+|| -|||  -| +|++|| |+|+|  -||+||-| |++| ++++++++++++++|||-
Sbjct 1861          A-GGTGCGCGTTGT-C--TCTG-C-CGGGCT-TGACTG--TA--------------AGGC

Query 1882          TGCGCTATGTCGCTGCCGGGCTTG--ACCACCGGGCG-GTTTT-TGC---C-CC-CGGCG
                    |++|+||| ||  |+||||| |||--||| || + | -   | -|| ---|-||-|    
Sbjct 1898          T--G-TATTTCCAT-CCGGGGTTGCAACCCCCA-CCACCCCTGGTGAGGTCTCCGCTTTT

Query 1933          T-TTCACC------C-CG--GTCA--GC-CCC-TGGCGA--GG-TCACCGCCTTTTGTTC
                    |-|||| |------|- |-- + |--| -   -|+  | --  -|+++++|| ++|+|  
Sbjct 1953          TGTTCAGCTTTGTACAGGTTC-AACCGTTGTGTT-CAGCGGCACT-----CCC--T-TAT

Query 1976          T----GCCC----TA-TACA----G-GTT--TAATC-GC--GAGGCCCAGCGCCTTTCGC
                    |----|   ----||-|++|----|-|  --|||| -||--| ++  |++|||| || ||
Sbjct 2003          TGGGGGTTTGTGGTATT--ACCCTGAGGGGCTAATTGGCTTGT--TTC--CGCCATTTGC

Query 2017          TCACCGG---TA--A---TTTTTGGT---TCCATCCTGAGGGGCTCCTTGGC-CCCT-T-
                    ||+||||---||-- ---  | + | ---||| | ||| || |++ ++  ||-||||-|-
Sbjct 2057          TC-CCGGCCATACCTGGGAGTC-AGCCAATCCCTTCTGTGGAG--A--GAGCACCCTCTA

Query 2063          TGCCC-CGT---TT-TCCCCCGGGCATGTTTGGGAGTCGGCTAATC-CATTCTG---TGG
                    | ++|-|| ---| -||   ++| |+++++ || ++|++++| +||-  || + ---|  
Sbjct 2111          TA--CTCGCACCTGGTCGGT--GTC-----GGGC--T----TC-TCTAGTTG-TTTTTCT

Query 2114          AGA---GAG-CACACTTTACACC----CGCACTTG--G---TC-GGAGGTTGATGCTGTT
                      |---|||-||| |+++ | ||----| +|++| -- ---| - ||||+|+   | +++
Sbjct 2154          CCACCCGAGCCACCC---GCTCCAGAACT-A--TCATCTCCTGTTGAGG-T-TGACA---

Query 2160          TCTAGTCCAGCCCAGCCCGACTTAGGTTTTATATCTG-AGCCTT-CTAT--ACCT--AGT
                    +|+|++||  |    || |+++| | | ||     | -|+++| -| | --|| |-- | 
Sbjct 2202          -C-A--CC--C-A--CCTG---TGGCTGTTGGCGTTCCA---TCCCCAGCCACTTCGGGC

Query 2214          AGGGCCGCCACACTTACCC-CGGCGGCCCCT-------C--TA-CCC--CCCCCTGCACC
                    ||  || | ||+|||+|  -| +| |  |  -------|--| -|  -- |   ||+|| 
Sbjct 2243          AGTACCCCAAC-CTT-CAGTCC-CTGAACAGGCCGCGCCATTGCCGGATTCGGTTG-ACG

Query 2261          GGA-TCCT--TCCCCTACTCCCTCTGCTCCGGCGCGTG-GTGAGCCGGCTCCTGGCGCTA
                    |  -| ||--|||  ++++|||+| ++|++++++++||-| +|+||+ || || +++|+|
Sbjct 2299          GCGGTGCTGCTCCGG----CCC-CA--T--------TGAGC-A-CC-TCTACTA---C-A

Query 2317          CCGCCCGGGCCCC-G-GC--CA--TAACCCA-CCAGGC-GG--CCCGG-CATCGCCGCCT
                    ||+|||||  +||-|-||--||--|||||||-||| +|-||--|||+|-|+ +|| | +|
Sbjct 2337          CC-CCCGGTG-CCAGCGCAGCACGTAACCCACCCAT-CTGGCTCCC-GTC-G-GCGGT-T

Query 2366          GCTCTTT-ACCTACCCGGATGGCTCT-AAG-GTATTCGCCGGCTCGCTGTTTGAGTC-GA
                     ||+|  -|||||||| |||||||| -|||-|||| | ++||||| || ||||| ||-||
Sbjct 2390          ACT-TCACACCTACCCTGATGGCTCAAAAGTGTATGCT--GGCTCCCTTTTTGAATCTGA

Query 2422          CATGTACCTGGCTCGTTAACGCGTCTAATG-TTGACCACCGCCCTGGCGGTGGGCTCTGT
                     +||||| ||| | ||||| || || ||| -| | +|||||||| || || || || || 
Sbjct 2447          G-TGTACTTGGTTAGTTAATGCATCCAATCCTGGT-CACCGCCCCGGTGGCGGCCTTTGC

Query 2481          CATGCATTTTACCAAAGGTACCCCGCA-TCCTTTGATGCTGCCTCT-TTTG-TGA----T
                    || |||||||||||| ||| +|||| |-|| |||||  |||+||  -||| -|+|----|
Sbjct 2505          CACGCATTTTACCAACGGTT-CCCGGAGTCATTTGACCCTG-CTGAGTTTATT-ATGTCT

Query 2534          G-CGCGACGGCGCG-GCCGCCTATACATTAACCCCCCGGCCAATAATTCACGCCGTCGCT
                    |-|| | ++++  |-|++|||||||| || || ||||| || || || || || || || 
Sbjct 2562          GACGGGT----TTGCG--GCCTATACCTTGACACCCCGACCCATTATCCATGCTGTTGCC

Query 2592          CCTGATTATAGGTTGGAACATAACCCAAAGATGCTTGAGGCTGCCTACCGGGAGACTTGC
                    ||||||||| || ||||||||||||| |||| ||| ||||||||||| || ||||| || 
Sbjct 2616          CCTGATTATCGGGTGGAACATAACCCTAAGAGGCTCGAGGCTGCCTATCGAGAGACGTGT

Query 2652          TCCCG-CCTCGGTACCGCTGCATA-CCCACT-CCTCGGGACCGGCATATACCAGGTGCCG
                    |||||-| | ||+|| ||||| ||-||| +|-| | | |+|||| ||||||  |||||| 
Sbjct 2676          TCCCGTCGTGGG-ACGGCTGCTTATCCCT-TGCTTGGCG-CCGGTATATACAGGGTGCCC

Query 2709          ATCGGTCCCAGTTTTGACGCCTGGGAGCGGAATCACCGCCCCGGGGATGAGTTGTACCTT
                     | || |  || ||||| || |||||||| || ||||| |||||||||||||||||||| 
Sbjct 2733          GTTGGGCTGAGCTTTGATGCTTGGGAGCGTAACCACCGACCCGGGGATGAGTTGTACCTG

Query 2769          CCTGAGCTTGCTGC--CAGATGGTTCGAGGCCAATAGGCCGAC-CTGCCCAACTCTCACT
                     ||||||  |||  --|+ +||||||||| ||||  | || ||-|| |||+ | || |||
Sbjct 2793          ACTGAGCCGGCTATAGC-T-TGGTTCGAGACCAACCGACCTACTCTCCCC-GCGCTTACT

Query 2826          ATAACTGAGGATGTTGCACGGACAGCAAATCTGGCTATCGAACTTGACTCAGCCACAGAC
                    || ||||||||    ||||| ||||| || |||||| | ||  | || |||||||| || 
Sbjct 2850          ATTACTGAGGACACAGCACGAACAGCGAACCTGGCTCTTGAGTTAGATTCAGCCACTGAG

Query 2886          GTCGGCCGGGCCTGTGCCGGCTGTCGAGTCACCCCCGGCGTTGTGCAGTACCAGTTTACC
                    |||||| |||| |||||||||||||| |||   || || ||||| || |||||||| || 
Sbjct 2910          GTCGGCAGGGCGTGTGCCGGCTGTCGTGTCGAGCCGGGTGTTGTCCATTACCAGTTCACA

Query 2946          GCAGGTGTGCCTGGATCCGGCAAGTCCCGCTCTATTACCCAA-GCCGACGTGGACGTTGT
                    |||||||| ||||| ||||||||||| || || |||   || -|+||| || ||||| ||
Sbjct 2970          GCAGGTGTCCCTGGCTCCGGCAAGTCACGGTCAATTCAGCAGGG-CGAGGTAGACGTCGT

Query 3005          CGTGGTCCCGACCCGTGAGTTGCGTAATGCCTGGCGCCGCCGCGGCTTCGCTGCTTTCAC
                     ||||| || |||||||||||||||||  | ||||| |||||||| || || ||||  ||
Sbjct 3029          AGTGGTGCCAACCCGTGAGTTGCGTAACTCGTGGCGGCGCCGCGGGTTTGCAGCTTATAC

Query 3065          CCCGCACACTGCCGCCAGAGTCA-CCCAGGGGCGCCGGGTTGTCATTGATGAGGCCCCGT
                     || ||||| || ||| | || |-|   || +||  ||||||| ||||| ||||||||||
Sbjct 3089          ACCACACACCGCGGCCCGTGTTACCTGTGGC-CGTAGGGTTGTTATTGACGAGGCCCCGT

Query 3124          CCCTTCCCCCTCACTTGCTGCTGCTCCACATGCAGCG-GGC-CGCCACCGTCCACCTTCT
                    | ||||| || || || ||  |||| || ||||||||-| |-|| | ++|| || || ||
Sbjct 3148          CGCTTCCACCACATTTACTTTTGCTGCATATGCAGCGAGCCTCGTCG--GTTCATCTCCT

Query 3182          TGGTGACCCGAATCAGATCCCAGCCATCGACTTTGAGCACGCCGGGCTCGTTCCCGCCAT
                    ||| ||||| || || ||||| || ||||| |||||||| || || |||||||| || ||
Sbjct 3206          TGGCGACCCCAACCAAATCCCTGCTATCGATTTTGAGCATGCTGGCCTCGTTCCGGCGAT

Query 3242          CAGGCCCGAT-TTGGCCCCCAC-CTCCTGGTGGCATGTGACCCATCGCTGCCCTGCGGAT
                    | |||| || -|||  || +||-   +||||||||  | || ||| | || |||||||||
Sbjct 3266          CCGGCCTGAGCTTGTTCCA-ACAAAG-TGGTGGCACCTTACTCATAGGTGTCCTGCGGAT

Query 3300          GTATGTGAGCTGATCCGTGGCGCATACCCTATGATTCAGACCACTAGTCGGGTCCTCCGG
                    || |||||||| ||||| ||||| ||||| | ||| |||||  | || || || ||||| 
Sbjct 3324          GTTTGTGAGCTAATCCGCGGCGCGTACCCAAAGATCCAGACGGCAAGCCGAGTTCTCCGC

Query 3360          TCGTTGTTCTGGGGTGAGCCTGCTGTTGGGCAGAAACTAGTGTTCACCCAGGCAGCTAAG
                    ||  |||||||||| |||||  | ||||| || ||||||||||| || ||||| || |||
Sbjct 3384          TCCCTGTTCTGGGGGGAGCCCCCCGTTGGCCAAAAACTAGTGTTTACTCAGGCGGCGAAG

Query 3420          GCCGCCAACCCCGGTTCAGTGACGGTCCATGAGGCACAGGGCGCTACCTACACAGAGACT
                    ||||||||||||||| || | || ||||| ||||| ||||| ||||| |  || ||||||
Sbjct 3444          GCCGCCAACCCCGGTGCAATTACAGTCCACGAGGCCCAGGGTGCTACATTTACTGAGACT

Query 3480          ACCATTATTGCCACGGCAGATGCTCGAGGCCTCATTCAGTCGTCCCGAGCTCATGCCATT
                    || |||||||| ||||| ||||| || || || |||||||| ||| | || || || |||
Sbjct 3504          ACTATTATTGCAACGGCTGATGCCCGCGGGCTGATTCAGTCCTCCAGGGCCCACGCTATT

Query 3540          GTTGCCTTGACGCGCCACACTGAGAAGTGCGTCATCATTGACGCACCAGGC-CTGCTTCG
                    || ||| |||| |||||||| ||||| || ||  || |||||||+|| || -|| |||||
Sbjct 3564          GTGGCCCTGACTCGCCACACAGAGAAATGTGTGGTCGTTGACGC-CCCGGGGCTTCTTCG

Query 3599          CGAGGTGGGCATCTCCGATGCAATCGTTAATAACTTTTTCCTTGCTGGTGGCGAAATTGG
                     ||||| ||||| || ||||| || |||||||||||||| ||| |||| ||| |  ||||
Sbjct 3623          TGAGGTTGGCATTTCAGATGCCATTGTTAATAACTTTTTTCTTTCTGGCGGCCAGGTTGG

Query 3659          CCACCAGCGCCCATCTGTTATCCCTCGCGGCAATCCTGACGCCAATGTTGACAC-CTTGG
                     || || |||||||| || || ||||| |||| |  |||   |||||||| |||-|||| 
Sbjct 3683          TCAGCACCGCCCATCAGTCATACCTCGTGGCACTGTTGATAGCAATGTTGCCACGCTTGA

Query 3718          CTGCCTTCCCGCCGTCTTGCCAGATTAGCGCCTTCCATCAGTTGGCTGAGGAGCTTGGCC
                    +||| || || || ||||| ||  |||||||||  || ||| | || ||||||||||| |
Sbjct 3742          -TGCATTTCCACCTTCTTGTCAATTTAGCGCCTATCACCAGCTTGCAGAGGAGCTTGGTC

Query 3778          ACAGACCTGCCCCTGTCG-CGGCTGTTCTACCGCCCTGCCCTGAGCTTGAACAGGGCCTT
                    |  | || |||||  | |-|| |+||||| || || || || ||||| || || ||| | 
Sbjct 3802          ATCGGCCGGCCCCGATTGCCGCC-GTTCTGCCCCCTTGTCCGGAGCTCGAGCAAGGCTTA

Query 3837          CTCTACCTGCCCCAAGAACTCACCACCTGTGATAGTGTCGTAACATTTGAATTAACAGAT
                    |||||  ||||||| ||||| ||||| |  ||||||||  | ||||| ||| | ||||| 
Sbjct 3861          CTCTATATGCCCCAGGAACTGACCACGTCCGATAGTGTGCTCACATTCGAACTTACAGAC

Query 3897          ATTGTGCACTGTCGTATGGCCGCCCCGAGCCAGCGCAAGGCCGTGCTGTCCACGCTTGTG
                    ||||| |||||||||||||| || || || |||||||| || || ||||| || ||||| 
Sbjct 3921          ATTGTACACTGTCGTATGGCGGCACCTAGTCAGCGCAAAGCAGTCCTGTCGACCCTTGTC

Query 3957          GGCCAT-TACGGCCGCCGCACAAAGC--TCTACAATGCCTCCCACTCTGATGTTCGCGA-
                    ||+|| -||||||||||| || ||| --| |+ ||+||  | ||| | |||||||| | -
Sbjct 3981          GG-CAGGTACGGCCGCCGTACGAAGTTGTAT-GAA-GCTGCTCACACGGATGTTCGTGGG

Query 4012          -CTCTCTCGCCCGTTTTATCCCGGC-CATTGGCCACGTACA-GGTTACAACCTGTGAATT
                    -| ||||+| |  ||| +|||| | -|+|||||| | |+||- ||||| ||||| ||  |
Sbjct 4038          TCCCTCT-GTCATTTTC-TCCCCGAGC-TTGGCCCCAT-CAGCGTTACTACCTGCGAGCT

Query 4070          GTACGAGCTAGTGGAGGCCATGGTCGAGAAGGGCCAGGACGGCTCCGCCGTCCTTGAGCT
                     || ||||| || ||||| ||||| |||||||| ||||| ||||| || ||| | || ||
Sbjct 4094          TTATGAGCTTGTTGAGGCTATGGTGGAGAAGGGTCAGGATGGCTCTGCAGTCTTGGAACT

Query 4130          CGACCTTTGTAAC-CGCGACGTGTCCAGGATCACCTTCTTCCAGAAAGATTGTAATAAAT
                    ||| || || +| -|| || |||||  | || || ||||||||||| || ||||||||||
Sbjct 4154          CGATCTATGC-AGTCGTGATGTGTCACGTATAACATTCTTCCAGAAGGACTGTAATAAAT

Query 4189          TCACCACGGGGGAGACCATCGCCCATGGTAAAGTGGGCCAGGGCATTTCGGCCTGGAGTA
                    |||| || || ||||| || || || |||||||| || ||||| || || || ||||| |
Sbjct 4213          TCACAACAGGCGAGACAATAGCGCACGGTAAAGTTGGGCAGGGGATATCTGCGTGGAGCA

Query 4249          AGACCTTCTGTGCCCTTTTCGGCCCCTGGTTCCGTGCTATTGAGAAGGCTATCCTGGC--
                    ||||||| |||||||| || ||||| |||||||| |||||||||||||  || || ||--
Sbjct 4273          AGACCTTTTGTGCCCTGTTTGGCCCATGGTTCCGCGCTATTGAGAAGGAGATTCTTGCGG

Query 4307          C-CTGCTCCCTCAGGGTGTGTTTTATGGGGATGCCTTTGATGACACCGTCTTCTCGGCGG
                    |-||   |||| |+++||| |||||||| ||||| | ||| || || || ||  | || |
Sbjct 4333          CGCTTGCCCCTAA---TGTATTTTATGGTGATGCATATGAAGATACAGTTTTGGCCGCCG

Query 4366          CTGTGGCCGCGCAGCAAGGGC-A-TCCATGGTGTTTGAGAATGACTTTTCTGAGTTTGAT
                    |||| |||| |   | |+|||- - ++|+||| ||||||||||| || ||||||||||| 
Sbjct 4390          CTGTCGCCGGGGCCCCA-GGCTGTA--A-GGTTTTTGAGAATGATTTCTCTGAGTTTGAC

Query 4422          TCCACCCAGAATAATTTTTC-CTTGGGCCTAGAGTGTGCT-ATTATGGTGGAGTGTGGGA
                      |||||| ||||| |||||-|| || +|| |||||  +|-|| |||| ||| ||||| |
Sbjct 4446          AGCACCCAAAATAACTTTTCACTCGGA-CTGGAGTGCA-TAATCATGGAGGAATGTGGCA

Query 4480          TGCCGCAGTGGCTCATCCG-CTTGTACCACCTTA-TAAGGTCTGCGTGGATTCTGCAGGC
                    ||||||||||| | |||||-|||+|| || ||| -| +| || || ||| | ||||||||
Sbjct 4504          TGCCGCAGTGGATGATCCGACTT-TATCATCTTGTTC-GCTCCGCCTGGGTCCTGCAGGC

Query 4538          CCCGAAGGAGTCCCTGCGAGGGTTTTGGAAGAAACACTCCGGTGAGCCCGGCACCCTTCT
                     || |||||||||||||||||||| |||||||| ||||| || ||||| ||||| || ||
Sbjct 4562          TCCCAAGGAGTCCCTGCGAGGGTTCTGGAAGAAGCACTCGGGCGAGCCTGGCACTCTGCT

Query 4598          ATGGAATACAGTCTGGAACATGGCCGTTATCACCCACTGTTATGATTTCCGCGATCTGCA
                     ||||| || |||||||||||||| |||||  | || |||||||| ||||| || ||  |
Sbjct 4622          CTGGAACACTGTCTGGAACATGGCGGTTATTGCGCATTGTTATGAATTCCGTGACCTAAA

Query 4658          GGTGGCCGCCTTTAAAGGTGATGATTCGA-TAGTGCTTTGCAGTGAGTACCGTCAGAGCC
                    ||| || || |||||||| ||||| ||+|-| ||||| || ||||| ||||| |||||||
Sbjct 4682          GGTCGCGGCATTTAAAGGAGATGACTC-AGTTGTGCTCTGTAGTGACTACCGGCAGAGCC

Query 4716          -CAGGGGCTGCTGTCCTGATTGCTGGCT--GTG--GCCTAAAGTTGAAGGTGGA-TTTCC
                    -||  +|||||||  || || || || |--| |--|+++||| ||+||||||||-|||  
Sbjct 4741          GCAAC-GCTGCTGCTCTAATCGCCGGTTGCGGGTTG---AAACTT-AAGGTGGATTTTAG

Query 4771          GTCCGATTGGTTTGTATGCAGGTGTTGTGGTGGCCCCCGGCCTTGGCG-CGCTTCCTGAC
                    | | +|||||  | ||||| |||||||| |||||||| ||||| ||+|-| || ||||| 
Sbjct 4796          GCCT-ATTGGGCTATATGCTGGTGTTGTTGTGGCCCCGGGCCTCGG-GACCCTCCCTGAT

Query 4830          GTCGTGC-GCTTCGCCGGCCGGCT-TACTGAGAAGAATTGGGGCCCTGGC-CCCGAGCGG
                    |||||  -| ||+|| || |||||-|  +||||| || ||||| || || -| +||| ||
Sbjct 4854          GTCGTTAGGTTT-GCTGGGCGGCTCTCA-GAGAAAAACTGGGGGCCGGGTTCA-GAGAGG

Query 4887          GC-GAAGCAGCTCCGCCTCGCTGTGAGTGATTTTCTCCGCAAGCTCACGAATGTAGCTCA
                    ||-|||+||||| || || || ||  |||||||||| || ||| | |||||||| |||||
Sbjct 4911          GCGGAA-CAGCTACGGCTGGCCGTTTGTGATTTTCTGCGAAAGTTAACGAATGTGGCTCA

Query 4946          GATGTGTGTGGATGTTGTCTC-TCGTGTTTATGGGGTTTCCCCTGGACTCGTTCATAACC
                    | | |||||||||||||| ||-  |+|||||||| ||   ||| ||  | || |||||||
Sbjct 4970          GGTCTGTGTGGATGTTGTTTCGCAG-GTTTATGGTGTCAGCCCCGGTTTAGTACATAACC

Query 5005          TGATTGGCATGCTACAGGCTGTTGCTGACGGCAAGGCTCATTTCACTGAGTCAGTGAAGC
                    ||||||| ||||| ||| |  ||||||| || ||||| ||||| |||||  |||| || |
Sbjct 5029          TGATTGGAATGCTCCAGACCATTGCTGATGGTAAGGCGCATTTTACTGAAACAGTCAAAC

Query 5065          CAGTGCTCGACCTGACAAATTCAATCCTG-TGT--CGGGTGGAATGAATAACATG-TCTT
                    | || || || || || |  || |+++| -| |--||||||||||||||||||||-||||
Sbjct 5089          CCGTCCTTGATCTTACTAGCTCTA---TTATATACCGGGTGGAATGAATAACATGTTCTT

Query 5121          CTGCTGCGCCCATGGGTTCGCGACCATGCGCCCTCGGCCTATT-TTGCTGTTGCTCCTCA
                     ||||  |  |||||    || ||||||||| ||||| || ||-|   | +||||| || 
Sbjct 5146          TTGCTCTGTGCATGGAGATGCCACCATGCGCTCTCGGGCTCTTCTGTTTC-TGCTCTTCG

Query 5180          TGTTTCTGCCTATGCTGCCCGCGCCACCGCCCGGTCAGCCGTCTGGCCGCCGCCGTGGGC
                    || |||||||||||||||||||||||||| ||||||||||||||||||| ||||| ||||
Sbjct 5205          TGCTTCTGCCTATGCTGCCCGCGCCACCGGCCGGTCAGCCGTCTGGCCGTCGCCGCGGGC

Query 5240          GGCGCAGCGGCGGTTCCGGCGGTGGTTTCTGGGGTGACCGGGCTGATTCTCAGCCCTTCG
                    |||||||||||||| ||||||||||||||||||||||||||| |||||||||||||||||
Sbjct 5265          GGCGCAGCGGCGGTGCCGGCGGTGGTTTCTGGGGTGACCGGGTTGATTCTCAGCCCTTCG

Query 5300          CAATCCCCTATATTCATCCAACCAACCCCTTCGCCCCCGATGTCACCGCTGCGGCCGGGG
                    |  |||||||||||||||||||||||||||||||  | ||  |  |  | || |||||| 
Sbjct 5325          CCCTCCCCTATATTCATCCAACCAACCCCTTCGCATCTGACATACCAACCGCAGCCGGGT

Query 5360          CTGGACCTCGTGTTCGCCAACCCGCCCGACCACTCGGCTCCGCTTGGCGTGACCAGGCCC
                    ||||| ||||   ||| || || ||||| ||||||||||||||||||||||||||| |||
Sbjct 5385          CTGGAGCTCGCCCTCGGCAGCCGGCCCGTCCACTCGGCTCCGCTTGGCGTGACCAGTCCC

Query 5420          AGCGCCCCGCCGCTGCCT-CACGTCGTAGACCTACCACAGCTGGGGCCGCGCCGCTAACC
                    |||||||||||||| || -|+|| ||| || || || ||||||||||  ||||||| || 
Sbjct 5445          AGCGCCCCGCCGCTCCCGCC-CGCCGTCGATCTGCCCCAGCTGGGGCTTCGCCGCTGACT

Query 5479          GCGGTCGCTCCGGCCCATGACA-CCCCGCCAGTGCCTGATGTTGACTCCCGCGGCGCCAT
                    || || || ||||||| ||| |-| || | +||||| || ||||||||||||||||| ||
Sbjct 5504          GCTGTGGCCCCGGCCCCTGATACCGCCCCT-GTGCCCGACGTTGACTCCCGCGGCGCTAT

Query 5538          CCTGCGCCGGCAGTATAACCTATCAACATCTCCCCTTACCTCTTCCGTGGCCACCGGTA-
                     || ||||| |||||||| ||||||||||| || ||||| ||| || | || || || |-
Sbjct 5563          ACTACGCCGCCAGTATAATCTATCAACATCCCCGCTTACGTCTACCATCGCTACTGGCAC

Query 5597          CAAACTTGGTTCTTTACGCCGCTCCTCTTAGCCCGCTTCTACCCCTCCAGGACGGCACCA
                    ||| |||| ||+| || || ||||| |||||||| || || || || || || || || |
Sbjct 5623          CAATCTTGTTT-TATATGCTGCTCCCCTTAGCCCTCTGCTTCCGCTTCAAGATGGGACTA

Query 5657          ATACTCATATAATGGCTACAGAAGCTTCTAATTATGCCCAGTACCGGGTTGTTCGTGCTA
                    | |||||||| ||||| || ||||| || ||||| ||||||||||| ||||| ||||| |
Sbjct 5682          ACACTCATATTATGGCCACTGAAGCATCAAATTACGCCCAGTACCGCGTTGTCCGTGCCA

Query 5717          CAATTCGCTACCGCCCGCTGGTCCCCAACGCTGTTGGTGGCTACGCCATCTCCATCTCGT
                    | || || || ||||| || || || || |||||||| || ||||| || || || || |
Sbjct 5742          CCATCCGGTATCGCCCACTTGTGCCGAATGCTGTTGGCGGGTACGCTATATCTATTTCTT

Query 5777          TCTGGCCACAGACCACCACCACCCCGACGTCCGTTGACATGAATTCAATAACCTCGACTG
                    ||||||| ||||| || || ||||| || || || || |||||||| || ||||| ||||
Sbjct 5802          TCTGGCCCCAGACTACAACTACCCCAACATCTGTCGATATGAATTCTATTACCTCTACTG

Query 5837          ATGTTCGTATTTTAGTCCAGCCCGGCATAGCCTCCGAGCATGTTATCCCAAGTGAGCGCC
                    ||||||| ||| | || ||||| || || |||||||||| ||| || || ||||||||||
Sbjct 5862          ATGTTCGGATTCTTGTTCAGCCTGGTATCGCCTCCGAGCTTGTGATTCCCAGTGAGCGCC

Query 5897          TACACTATCGTAACCAAGGTTGGCGCTCTGTTGAGACCTCCGGGGTGGCGGAGGAGGAGG
                    | ||||| || || || || |||||||| ||||||||||| || || |||||||||||||
Sbjct 5922          TGCACTACCGCAATCAGGGCTGGCGCTCGGTTGAGACCTCTGGTGTCGCGGAGGAGGAGG

Query 5957          CCACCTCTGGTCTTGTTATGCTTTGCATACATGGCTCA-CTCGTAAACTCTTATACTAAT
                    | ||||| || ||||||||||| ||||| ||||| |||-||+|| |||||||| ||||||
Sbjct 5982          CGACCTCCGGCCTTGTTATGCTCTGCATCCATGGATCACCT-GTGAACTCTTACACTAAT

Query 6016          ACACCTTATACCGGTGCCCTCGGGCTGT-TGGACTTTGCCCTCGAACTTGAGTTCCGCAA
                    |||||||| || ||||| || +||||  -| || || || || |||||||||||||| ||
Sbjct 6041          ACACCTTACACTGGTGCTCTT-GGCTTACTCGATTTCGCACTTGAACTTGAGTTCCGTAA

Query 6075          CCTCACCCCCGGTAATACCAACACGCGGGTCTCCCGTTACTCCAGCACTGCCCGTCACC-
                      | || |||||||| || || ||||| || |||||||| || || |  || || ||| -
Sbjct 6100          TTTGACACCCGGTAACACGAATACGCGCGTTTCCCGTTATTCGAGTAGCGCGCGCCACAA

Query 6134          GCCTTCGTCG-CGGTGCAGATGGGACTGCCGAGCTCACCACCACGGCTGCTACCCGCTTC
                    |+|| |||||- ||  |+|| || ||||| ||||| |||||||| |||||||| || || 
Sbjct 6160          G-CTACGTCGTGGGCCC-GACGGTACTGCTGAGCTAACCACCACTGCTGCTACACGGTTT

Query 6193          ATGAAGGA-CCTCTATTTTAC-TAGTACTAATGGTGTCGGTGAGATCGGCCGCGGGATAG
                    ||||| ||-| ||+| || ||-  |+|| |||||||| |||||| |||| ||||| ||||
Sbjct 6218          ATGAAAGATCTTC-ACTTCACAGGG-ACCAATGGTGTTGGTGAGGTCGGTCGCGGTATAG

Query 6251          CGCTTACCCTGTTTAACCTTGCTGACACCCTGCTTGGCGGTCTACCGACAGAATTGATTT
                    |||| || |||||||| ||||||||||| || || ||||| || ||||||||||||||||
Sbjct 6276          CGCTAACTCTGTTTAATCTTGCTGACACGCTTCTCGGCGGGCTCCCGACAGAATTGATTT

Query 6311          CGTCGGCTGGTGGCCAGCTGTTCTACTCTCGCCCCGTCGTCTCAGCCAATGGCGAGCCGA
                    ||||||||||||||||||| || |||||||||||||||||||||||||||||||||||||
Sbjct 6336          CGTCGGCTGGTGGCCAGCTATTTTACTCTCGCCCCGTCGTCTCAGCCAATGGCGAGCCGA

Query 6371          CTGTTAAGCTGTATACATCTGTAGAGAATGCTCAGCAGGATAAGGGTATTGCAATCCCGC
                    | || ||||| || || || || ||||| || ||||||||||||||||| || || || |
Sbjct 6396          CAGTGAAGCTTTACACTTCAGTCGAGAACGCCCAGCAGGATAAGGGTATAGCTATTCCAC

Query 6431          ATGACATCGACCTCGGGGAATCTCGTGTAGTTATTCAGGATTATGATAACCAACATGAGC
                    |||| |||||||| || || ||||| || || || |||||||| |||||||| || ||||
Sbjct 6456          ATGATATCGACCTTGGTGAGTCTCGAGTTGTCATCCAGGATTACGATAACCAGCACGAGC

Query 6491          AGGACCGACCGACACCTTCCCCAGCCCCATCGCGCCCCTTTTCTGTCCTCCGAGCTAATG
                    ||||||| || || || || |||||||| || ||||| |||||||||||||| |||||||
Sbjct 6516          AGGACCGTCCCACCCCGTCTCCAGCCCCTTCCCGCCCTTTTTCTGTCCTCCGCGCTAATG

Query 6551          ATGTGCTTTGGCTTTCTCTCACCGCTGCCGAGTATGACCAGTCCACTTACGGCTCTTCGA
                    ||||||||||||| || || || ||||| |||||||| ||| | ||||| || ||||| |
Sbjct 6576          ATGTGCTTTGGCTCTCACTTACAGCTGCTGAGTATGATCAGACTACTTATGGTTCTTCCA

Query 6611          CCGGC-CC-AGTCTATGTCTCTGACTCTGTGACCTTGGTTAATGTAGCGACCGGCGCGCA
                    |+   -||-|+| |||||||||||  ||||||| || || ||||| ||||| || || ||
Sbjct 6636          C-TAATCCTA-TGTATGTCTCTGATACTGTGACATTTGTCAATGTGGCGACTGGTGCTCA

Query 6669          GGCCGTTG-CCCGGTCGCTCGACTGGACCAAGGTCACACTTGATGGTCGCCCCCTTTCCA
                    ||+ | | -| || || || |||||| | || ||||| |||||||| || || ||| | |
Sbjct 6694          GG-GGGTCTCTCGCTCTCTGGACTGGTCTAAAGTCACCCTTGATGGGCGTCCACTTACTA

Query 6728          CCACCCAGCAGTATTCAAAGACCTTCTTTGTCCTGCCGCTCCGCGGTAAGCTCTCCTTTT
                    | | ||||||||| || |||||||||||||| ||||| ||||| || |||||||| || |
Sbjct 6753          CTATCCAGCAGTACTCTAAGACCTTCTTTGTTCTGCCCCTCCGTGGCAAGCTCTCTTTCT

Query 6788          GGGAGGCAGGTACTACTAAAGCCGGGTACCCTTATAATTATAACACCACTGCTAGTGACC
                    ||||||| || || ||||| ||||| ||||||||||||||||| |||||||| |||||||
Sbjct 6813          GGGAGGCTGGCACCACTAAGGCCGGCTACCCTTATAATTATAATACCACTGCCAGTGACC

Query 6848          AACTG-CTCG-TTGAGAATGCCGCTGGGCATCGGGTTGCTATTTCCACTTACACCACTAG
                    |+ + -|| |-|||| ||||| || || || || |||  ||| || || ||||| |||| 
Sbjct 6873          A-G-ATCTTGATTGAAAATGCAGCCGGTCACCGTGTTTGTATCTCAACCTACACTACTAA

Query 6906          CCT-GGGTGCTGGCCCCGTCTCTATTTCCGCGGTTGCTGTTTTAGCCCCCCACTCTGCGC
                     ||-|| |+||||||| || ||||||||  | || | |||  | || || || |||||||
Sbjct 6931          TCTTGGCT-CTGGCCCTGTTTCTATTTCTTCTGTCGGTGTCCTTGCACCTCATTCTGCGC

Query 6965          TAG-CATTGCTT--GAGGATACCATGGACTACCCTGCCCGCGCCCATACTTTCGATGACT
                    |+|-|++ ||||--||||| ||  | || || ||||| |||||||| || || ||||| |
Sbjct 6990          T-GGC--CGCTTTAGAGGACACTGTTGATTATCCTGCTCGCGCCCACACCTTTGATGATT

Query 7022          TCTGCCCGGAGTGCCGCCCCCTTGGCCTCCAGGGCTGTGCTTTTCAGTCTACTGTCGCTG
                    ||||||| ||||||||  | || ||||| ||||||||||||||||| || ||||| ||||
Sbjct 7047          TCTGCCCTGAGTGCCGTACGCTCGGCCTTCAGGGCTGTGCTTTTCAATCAACTGTTGCTG

Query 7082          AGCTTCAGCGCCTTAAGATGAAGGTGGGTAAAACTCGGGAGTTAT-AGTTTATT-TGCTT
                    |||| ||||| ||||| ||||||||||||||||| |||||||+||-  ||||||-|||||
Sbjct 7107          AGCTGCAGCGTCTTAAAATGAAGGTGGGTAAAACCCGGGAGT-ATTGATTTATTGTGCTT

Query 7140          GTGCCC-CCCTTCTT-TCTGTTGCTT--ATTTCTCAT-TTCTGCGTTCCGCGCTCCCTGA
                    ||+ ||- |||||| -| |||| |||--|||||+| |-||||||||| ||||||||||| 
Sbjct 7166          GT-ACCTTCCTTCTGATTTGTTTCTTTTATTTC-CTTCTTCTGCGTTTCGCGCTCCCTGG

Query 7195          AAAAA
                    |||||
Sbjct 7224          AAAAA
