# Supplementary material for: Pairwise Heuristic Sequence Alignment Algorithm Based on Deep Reinforcement Learning
Source: IEEE Open J Eng Med Biol. 2021 Jan 29;2:36–43. doi: 10.1109/OJEMB.2021.3055424 (PMC8901008; doi:10.1109/OJEMB.2021.3055424)
Supplement: Three supplementary materials are attached to the submitted manuscript. First, we offer the detailed process of the DQNalign in Supplementary material S1. Then, the additional figures and tables are listed in the Supplementary material S2. Finally, the alignment results of the DQNalign are attached  [file ojemb-3055424-mm.zip › OJEMB-3055424-MM/10022021082020_DQNalignOJEMB20210126SupplementaryS3/Supplementary S3/HEV_DDDQN/result20200712173946_10_40.txt]

DQNalign Project v1.0
Pairwise alignment algorithm with deep reinforcement learning based heuristic alignment agent
Sequence 1 : HEV_10, length : 7200
Sequence 2 : HEV_40, length : 7251

Alignment results:
Exact matches: 5171
Gaps: 926

Query 1             GGCAGACCACATATGTGGTCGATGCCATGGAGGCCCATCAGTTTATTAAGGCTCCTGGCA
                    |||||||||| ||||||||||| |||||||||||||||||||| || |||||||||||| 
Sbjct 0             GGCAGACCACGTATGTGGTCGACGCCATGGAGGCCCATCAGTTCATAAAGGCTCCTGGCG

Query 61            TCACTACTGCTATTGAGCAGGCTGCTCTAGCAGCGGCCAACTCTGCCCTTGCGAATGCTG
                    |||| ||||||||||||||||| |||||||||||||||||||| ||| | ||||||||||
Sbjct 60            TCACAACTGCTATTGAGCAGGCAGCTCTAGCAGCGGCCAACTCCGCCTTGGCGAATGCTG

Query 121           TGGTAGTTAGGCCTTTTCTCTCTCA-CCAGCAGATTGAGATCCTTATTAACCTAATGCAA
                    |||| ||| |||||||||| || | -| |+||||  ||||| ||||||||| | ||||| 
Sbjct 120           TGGTGGTTCGGCCTTTTCTGTCCCGGCTA-CAGACAGAGATACTTATTAACTTGATGCAG

Query 180           CCTCGCCAGCTTGTTTTCCGCCCCGAGGTTTTCTGGAACCATCCCATCCAGCGTGTTATC
                    || || |||||||||||||| || |||||  | ||||| || ||||| || || || |||
Sbjct 179           CCCCGGCAGCTTGTTTTCCGGCCTGAGGTCCTGTGGAATCACCCCATTCAACGCGTGATC

Query 240           CATAATGAGCTGGAGCTTTACTGTCGCGCCCGTTCCGGCCGCTGCCTTGAAATTGGTGCC
                    || |||||||| || |  |||||||| || ||  |||||||||| |||||| | || || 
Sbjct 239           CACAATGAGCTTGAACAGTACTGTCGGGCTCGGGCCGGCCGCTGTCTTGAAGTGGGCGCT

Query 300           CACCCCCGCTCAATAAATGATAACCCTAATGTGGTCCACCGCTGCTTCCTC-CG-CCCTG
                    ||||| || || || || || ||||| || ||  | || ||||| ||  | -  -|  | 
Sbjct 299           CACCCACGTTCGATCAACGACAACCCCAACGTCTTGCATCGCTGTTTTTTAAAACCAGTT

Query 357           GCCGGGCGTGATGTTCAGCGTTGGTATACTGCCCCTACCCGCGGGCCGGCTGCTAATTGC
                    | |+++|| ||||| ||||| ||||| || || ||||||||||| || || || || |||
Sbjct 359           GGC---CGCGATGTCCAGCGGTGGTACACCGCTCCTACCCGCGGCCCTGCAGCGAACTGC

Query 417           CGGCGTTCCGCACTGCGCGGGCTCCCCG-CTGCTGACCGCACTTACTGCTTCGACGGGTT
                    || || || || || || || ||+||||-||| |||||| || || ||||| ||||| ||
Sbjct 416           CGCCGGTCAGCCCTTCGTGGCCT-CCCGCCTGTTGACCGGACATATTGCTTTGACGGTTT

Query 476           TTCTGGCTGTA-ACTTTCCCGCCGAGACTGGCGTCGCCCTCTATTCTCTCCATGATATGT
                    ||| || || |-| || +|||||||||| ||  | |||||||| || || |||||  | |
Sbjct 475           TTCCGGTTGCACATTTG-CCGCCGAGACGGGGATTGCCCTCTACTCACTGCATGACCTTT

Query 535           C-ACCATCTGATGTCGCCGAGGCTATGTTCCGCCATGGTATGACGCGGCTTTACGCTGCC
                       |   |+||||| || ||||| |||  |||||| |||||||| ||||| || || || 
Sbjct 534           GGCCTGCC-GATGTTGCTGAGGCGATGGCCCGCCACGGTATGACCCGGCTGTATGCGGCT

Query 594           CTCCACCTCCCGCCTGAGGTCCTGTTGCCCCCTGGCACATA-CCGCACCGCGTCGTACTT
                    ||||||||||| |||||||| ||| | |||||||| || ||-|  +||| | |||||| |
Sbjct 593           CTCCACCTCCCTCCTGAGGTGCTGCTCCCCCCTGGTACCTATCAT-ACCACCTCGTACCT

Query 653           GCTGATCCATGAC-GGCAG-GCGC-GTTG-TGGTGACGTATGAGGGTGACACTAGTGCTG
                     || |||||||| -|| | -| ||-|+||-|++|+|| |||||||| ||  |||||||||
Sbjct 652           ACTCATCCATGATGGGGACCGTGCAG-TGAT--T-ACATATGAGGGGGATTCTAGTGCTG

Query 709           GTTATAACCACGATGTTTCCAACCTGCGCTCCTGGATTAGAACCACTAAGGTTACCGGAG
                    | || ||||| ||||| |||| | ||||| |||||||  | || ||||||||||| || |
Sbjct 708           GGTACAACCATGATGTGTCCATCTTGCGCGCCTGGATCCGCACTACTAAGGTTACTGGTG

Query 769           ACCATCCTCTCGTCATTGAGCGGGTTAGGGCCA----TTG----G-C-TGCCACTTTG--
                    |||| || || || |||||||| ||| ||||  ----|||---- - -||| +| || --
Sbjct 768           ACCACCCGCTGGTGATTGAGCGAGTTCGGGCGGTGGGTTGTCATTTTGTGCT-CCTTCTA

Query 816           ---TCCT----CTTACTCACGGCA--G-C-C--CCGGA-G--CCATCACCTACGC-CCTA
                    --- +||----|| |+++||++||--|-|- --||  |-|--||||  |||+|| -||  
Sbjct 827           ACAG-CTGCACCTGA---AC--CATCGCCAATGCCCTATGTTCCATANCCT-CGTTCCAC

Query 860           TGT-TCCTTACCCCCGGTCTACC-GAGGTCTATGTCCGATC-GTCTTCGGCCCGGGTG-G
                    || -  +||||   ||||| |  -  || |   || +| ||- +| ++  || |  | - 
Sbjct 880           TGAGGT-TTACGTTCGGTCCATTTTTGGCCCTGGTG-GTTCAC-CA--TCCCTGTTTCCA

Query 916           TACCCCCTCCCTATTTCCAA--C--C---TCATGC--T--CC-A-C-TA-A--GTCGACC
                    +||  ||| +||  | | ||--|--|---||||||--|--| - -|-||-|--|   |  
Sbjct 934           -ACTGCCTG-CTTCTACTAAGTCAACATTTCATGCTGTCCCTGTGCATATATGGGACAGA

Query 959           CTTCCATGCT-GTCCCT----GCC-C-AT-ATCTGGGACCGTCTCATGTTGTTCGGGGCC
                    |||++||| |- ||  |---- ||-|-| -|||++ |+ | |+| +||||| ||| ||+|
Sbjct 992           CTT--ATGTTATTCGGTGCGACCCTCGACGATC--AG-GCCT-TT-TGTTGCTCGAGG-C

Query 1011          ACCCTAGATGACCAAGCCTTTTGC--T-GCTCCCGCCTAATGACTTACCTCCGTGG--CA
                         | ||+|||+++ |  | ||--|-||| +|  | ||+| |    +|| | +|--|+
Sbjct 1044          TAATGACAT-ACC---TCCGTGGCATTAGCTA-CA-CAAA-GTCACGG-TCGGC-GCTC-

Query 1066          TTA--GCT-AC-AAGGTTACTGTGGG-CACCCT-TGTTGCC--AATGAAG-GCTG-GAAC
                    || --|| -||-| || |    |++|-| | | - |++|  -- ||  | -||||-|+|+
Sbjct 1092          TTGTTGCCAACGAGGGCTGGAAT--GCCCCTCCGAG--GGATGCATTGACCGCTGTG-A-

Query 1116          GCCT-CTGAGGTC-GCTCTTA-CAGCTGTCATCACT-G---C--CGCCTACCTTACCATC
                     ++|-||| || |- +|||||-||  || |||||  -|---|--||| +  |   |||||
Sbjct 1143          T--TACTGCGGCCTA-TCTTACCATTTGCCATCAGAGGTACCTTCGCA-CGCAGGCCATC

Query 1167          TGCCCACCAGCGGT------AC-----CTCC-GCACT--CAGGCTATATC-TAAGGGGA-
                    |    | ++|+| |------||-----||  -|||| --||+| +|  ||-|||   | -
Sbjct 1199          TCGAAAG--G-GATGAAAAGACTGGAGCTTGAGCACGCACA-GA-AGTTCATAACACGTC

Query 1209          --TGCGCCGTCTGGAGCGGGAGCAATGCT-C-A--GAAGTTTATAACACGCCTCTACAGT
                    --| |  |+|        +||++|| + |-|- --|   +||| |   |    |  ||| 
Sbjct 1254          TTTACAGC-TGGTTGTTT-GA--AAA-ATCCGGCCGTGA-TTACATTCCCGGCCGTCAGC

Query 1263          TGGCTCTTTGAGGAGAAGTCCGGCCGTGATTA--TATC-CCCGGCCGT-CAGTTGGAGTT
                    |+||  ||| | |   ||| | |||++|||  --|  |-| +|| + |-||++|+++ ||
Sbjct 1308          T-GCAGTTTTATGCCCAGTGCCGCC--GATGGCTTTCCGCT-GGT-TTCCA--T---CTT

Query 1316          CTA-CGCTCA-------G----TG-T--A--GGCGCTGGCTCTCGGCCGGC-TTTCATCT
                      |-|+||| -------|----||-|--|--||| |    || | ||||  -||||++||
Sbjct 1357          TGATC-CTCGTGTGCTTGTCTTTGATGAAGCGGCCCCTTGTCGCTGCCGTAGTTTC--CT

Query 1358          T-G-ACCCACGGG----TG-TTGGTTTTTGATGAGT-CGGC--C--C-CCTGCCACTGTA
                    |-|-|   +| | ---- |-||++|| ||| |   |-||| --|-- -|| | +|+++| 
Sbjct 1414          TCGTAAAG-CTGCTCATAGATT--TTGTTGTTTTATGCGGTGGCTGGGCCAGG-A---TT

Query 1405          GGACTGCGATT-CGTAAGGCGGTCTCAAAGTTTTGGCTGTTTTAT-GAAGTGGCT--G--
                    | ||  +| ||-|   || | ||+| +++    +|   |+++|+|-|+ | +|| --|--
Sbjct 1467          GTACCT-GTTTCCTCCAGCCCGT-TG---AGGG-GAGGG---T-TGG-CGA-GCAGGGTT

Query 1457          -GGCCAG---GAGTGCACCTGTTTCCTACAACCTG-CAGAAGG-CGC-CGTC-GGCGACC
                    - |++| ---|||+|||++++|||     +  | |-     | -| |-|+| -|| | ||
Sbjct 1515          ACG--ATAATGAG-GCA----TTTGAGGG-GTCGGATG-TTGACCCCGC-TGAGGAGGCC

Query 1510          AGGGCCATGACAACGAGGCCT-ATGAGGGGTCTGATGTCGACCC-C-GCTGAAT-C--CG
                    |  |  |++||| |   |  |-||+|+  +++|++|||+ ||| - -||    |-|--|+
Sbjct 1565          ACTGTGA--ACATCTCTGGATCAT-A-TA---T--TGT-CACCGGTAGCCAGCTACAGC-

Query 1564          CTATTA--G--TGACATATCTGGGTCCTACGTC-GTCCCTGGCACTGCCCTCCAACCGCT
                    || ++ -- -- | |+  |+|||   | +| ||-|  | || | | +|   |   + +| 
Sbjct 1614          CTC--TCTACCAGGC-GCT-TGGCATCC-CTTCTGATCTTGCCGCC-CGAGCGGG-T-CG

Query 1618          --TTACCAAGCCCTTGAC-CTCCCCGCTGAGATTGTGGCT-CGTGCAGGCCGGCTGACC-
                    --|||+| +++ ++ ++|-|| +++ +|||  |  | | |-|+||  ||||| || |+|-
Sbjct 1666          ACTTA-CT---G--C--CACTG---T-TGAAGTCCTAGATGC-TGATGGCCGCCTCA-CT

Query 1673          -GC--CA-CAGTAAA-GGTC-TCCCAGGTCGACGGGCGGATCGA-TTGTGAGACCCTTCT
                    -| -- |-|| |+| -||+|-  ++| | |++|  ++ +|+| |-   |   ||   ++|
Sbjct 1712          TGTAAGACCACT-ATTGG-CAAT--AAGAC--CTT--T-A-CAACAGTTTTTACTGA--T

Query 1727          CGGTAATAAAACCTTCCGC--A-----C-GT-C-GTTTGTTGACGGGGCGGTTTTAGAGA
                    +|||  | | +|     ||--|-----|-| -|-|| |||  + | | |+|+|||+++||
Sbjct 1759          -GGTGCTCAG-CTAGAGGCTAACGGGCCGGAGCAGTATGTGC-TGTGTC-G-TTT---GA

Query 1777          CTAATGGCCCAG------A-----G-C-G--C-CACAATCTCTCTT--TTGATG---C--
                    || ++|||| ||------|-----|-|-|--|-|||+|+ ++||||-- |+|||--- --
Sbjct 1810          CTC--GGCCAAGCAAACTATGGCCGCCGGCCCGCAC-A-G--TCTTAGCT-ATGCTTTGA

Query 1814          CA-GT-CAGAGCACT-ATGGC-CGCCG-GCCCTTTCAGTCTCAC-CTATG-CCGCCTCTG
                    ||- |-| |+||  |-|+|| -|||  -| +|++|| |+|+|  -||+||-| |++| ++
Sbjct 1863          CATCTGCGG-GCCTTGA-GGTGCGCGTTGT-C--TCTG-C-CGGGCT-TGACTG--TA--

Query 1867          CTGCTGGGCTGGAGG-TGCGCTATGTCGCTGCCGGGCTTG--ACCACCGGGCG-GTTTT-
                    ++++++++++++|||-|++|+||| ||  |+||||| |||--||| || + | -   | -
Sbjct 1910          ------------AGGCT--G-TATTTCCAT-CCGGGGTTGCAACCCCCA-CCACCCCTGG

Query 1922          TGC---C-CC-CGGCGT-TTCACC------C-CG--GTCA--GC-CCC-TGGCGA--GG-
                    || ---|-||-|    |-|||| |------|- |-- + |--| -   -|+  | --  -
Sbjct 1954          TGAGGTCTCCGCTTTTTGTTCAGCTTTGTACAGGTTC-AACCGTTGTGTT-CAGCGGCAC

Query 1960          TCACCGCCTTTTGTTCT----GCCC----TA-TACA----G-GTT--TAATC-GC--GAG
                    |+++++|| ++|+|  |----|   ----||-|++|----|-|  --|||| -||--| +
Sbjct 2012          T-----CCC--T-TATTGGGGGTTTGTGGTATT--ACCCTGAGGGGCTAATTGGCTTGT-

Query 2001          GCCCAGCGCCTTTCGCTCACCGG---TA--A---TTTTTGGT---TCCATCCTGAGGGGC
                    +  |++|||| || ||||+||||---||-- ---  | + | ---||| | ||| || |+
Sbjct 2060          -TTC--CGCCATTTGCTC-CCGGCCATACCTGGGAGTC-AGCCAATCCCTTCTGTGGAG-

Query 2050          TCCTTGGC-CCCT-T-TGCCC-CGT---TT-TCCCCCGGGCATGTTTGGGAGTCGGCTAA
                    + ++  ||-||||-|-| ++|-|| ---| -||   ++| |+++++ || ++|++++| +
Sbjct 2114          -A--GAGCACCCTCTATA--CTCGCACCTGGTCGGT--GTC-----GGGC--T----TC-

Query 2102          TC-CATTCTG---TGGAGA---GAG-CACACTTTACACC----CGCACTTG--G---TC-
                    ||-  || + ---|    |---|||-||| |+++ | ||----| +|++| -- ---| -
Sbjct 2156          TCTAGTTG-TTTTTCTCCACCCGAGCCACCC---GCTCCAGAACT-A--TCATCTCCTGT

Query 2144          GGAGGTTGATGCTGTTTCTAGTCCAGCCCAGCCCGACTTAGGTTTTATATCTG-AGCCTT
                     ||||+|+   | ++++|+|++||  |    || |+++| | | ||     | -|+++| 
Sbjct 2209          TGAGG-T-TGACA----C-A--CC--C-A--CCTG---TGGCTGTTGGCGTTCCA---TC

Query 2202          -CTAT--ACCT--AGTAGGGCCGCCACACTTACCC-CGGCGGCCCCT-------C--TA-
                    -| | --|| |-- | ||  || | ||+|||+|  -| +| |  |  -------|--| -
Sbjct 2245          CCCAGCCACTTCGGGCAGTACCCCAAC-CTT-CAGTCC-CTGAACAGGCCGCGCCATTGC

Query 2247          CCC--CCCCCTGCACCGGA-TCCT--TCCCCTACTCCCTCTGCTCCGGCGCGTG-GTGAG
                    |  -- |   ||+|| |  -| ||--|||  ++++|||+| ++|++++++++||-| +|+
Sbjct 2301          CGGATTCGGTTG-ACGGCGGTGCTGCTCCGG----CCC-CA--T--------TGAGC-A-

Query 2301          CCGGCTCCTGGCGCTACCGCCCGGGCCCC-G-GC--CA--TAACCCA-CCAGGC-GG--C
                    ||+ || || +++|+|||+|||||  +||-|-||--||--|||||||-||| +|-||--|
Sbjct 2343          CC-TCTACTA---C-ACC-CCCGGTG-CCAGCGCAGCACGTAACCCACCCAT-CTGGCTC

Query 2351          CCGG-CATCGCCGCCTGCTCTTT-ACCTACCCGGATGGCTCT-AAG-GTATTCGCCGGCT
                    ||+|-|+ +|| | +| ||+|  -|||||||| |||||||| -|||-|||| | ++||||
Sbjct 2395          CC-GTC-G-GCGGT-TACT-TCACACCTACCCTGATGGCTCAAAAGTGTATGCT--GGCT

Query 2407          CGCTGTTTGAGTC-GACATGTACCTGGCTCGTTAACGCGTCTAATG-TTGACCACCGCCC
                    | || ||||| ||-|| +||||| ||| | ||||| || || ||| -| | +||||||||
Sbjct 2448          CCCTTTTTGAATCTGAG-TGTACTTGGTTAGTTAATGCATCCAATCCTGGT-CACCGCCC

Query 2465          TGGCGGTGGGCTCTGTCATGCATTTTACCAAAGGTACCCCGCA-TCCTTTGATGCTGCCT
                     || || || || || || |||||||||||| ||| +|||| |-|| |||||  |||+||
Sbjct 2506          CGGTGGCGGCCTTTGCCACGCATTTTACCAACGGTT-CCCGGAGTCATTTGACCCTG-CT

Query 2524          CT-TTTG-TGA----TG-CGCGACGGCGCG-GCCGCCTATACATTAACCCCCCGGCCAAT
                      -||| -|+|----||-|| | ++++  |-|++|||||||| || || ||||| || ||
Sbjct 2564          GAGTTTATT-ATGTCTGACGGGT----TTGCG--GCCTATACCTTGACACCCCGACCCAT

Query 2576          AATTCACGCCGTCGCTCCTGATTATAGGTTGGAACATAACCCAAAGATGCTTGAGGCTGC
                     || || || || || ||||||||| || ||||||||||||| |||| ||| ||||||||
Sbjct 2617          TATCCATGCTGTTGCCCCTGATTATCGGGTGGAACATAACCCTAAGAGGCTCGAGGCTGC

Query 2636          CTACCGGGAGACTTGCTCCCG-CCTCGGTACCGCTGCATA-CCCACT-CCTCGGGACCGG
                    ||| || ||||| || |||||-| | ||+|| ||||| ||-||| +|-| | | |+||||
Sbjct 2677          CTATCGAGAGACGTGTTCCCGTCGTGGG-ACGGCTGCTTATCCCT-TGCTTGGCG-CCGG

Query 2693          CATATACCAGGTGCCGATCGGTCCCAGTTTTGACGCCTGGGAGCGGAATCACCGCCCCGG
                     ||||||  ||||||  | || |  || ||||| || |||||||| || ||||| |||||
Sbjct 2734          TATATACAGGGTGCCCGTTGGGCTGAGCTTTGATGCTTGGGAGCGTAACCACCGACCCGG

Query 2753          GGATGAGTTGTACCTTCCTGAGCTTGCTGC--CAGATGGTTCGAGGCCAATAGGCCGAC-
                    |||||||||||||||  ||||||  |||  --|+ +||||||||| ||||  | || ||-
Sbjct 2794          GGATGAGTTGTACCTGACTGAGCCGGCTATAGC-T-TGGTTCGAGACCAACCGACCTACT

Query 2810          CTGCCCAACTCTCACTATAACTGAGGATGTTGCACGGACAGCAAATCTGGCTATCGAACT
                    || |||+ | || ||||| ||||||||    ||||| ||||| || |||||| | ||  |
Sbjct 2852          CTCCCC-GCGCTTACTATTACTGAGGACACAGCACGAACAGCGAACCTGGCTCTTGAGTT

Query 2870          TGACTCAGCCACAGACGTCGGCCGGGCCTGTGCCGGCTGTCGAGTCACCCCCGGCGTTGT
                     || |||||||| || |||||| |||| |||||||||||||| |||   || || |||||
Sbjct 2911          AGATTCAGCCACTGAGGTCGGCAGGGCGTGTGCCGGCTGTCGTGTCGAGCCGGGTGTTGT

Query 2930          GCAGTACCAGTTTACCGCAGGTGTGCCTGGATCCGGCAAGTCCCGCTCTATTACCCAA-G
                     || |||||||| || |||||||| ||||| ||||||||||| || || |||   || -|
Sbjct 2971          CCATTACCAGTTCACAGCAGGTGTCCCTGGCTCCGGCAAGTCACGGTCAATTCAGCAGGG

Query 2989          CCGACGTGGACGTTGTCGTGGTCCCGACCCGTGAGTTGCGTAATGCCTGGCGCCGCCGCG
                    +||| || ||||| || ||||| || |||||||||||||||||  | ||||| |||||||
Sbjct 3030          -CGAGGTAGACGTCGTAGTGGTGCCAACCCGTGAGTTGCGTAACTCGTGGCGGCGCCGCG

Query 3049          GCTTCGCTGCTTTCACCCCGCACACTGCCGCCAGAGTCA-CCCAGGGGCGCCGGGTTGTC
                    | || || ||||  || || ||||| || ||| | || |-|   || +||  ||||||| 
Sbjct 3090          GGTTTGCAGCTTATACACCACACACCGCGGCCCGTGTTACCTGTGGC-CGTAGGGTTGTT

Query 3108          ATTGATGAGGCCCCGTCCCTTCCCCCTCACTTGCTGCTGCTCCACATGCAGCG-GGC-CG
                    ||||| ||||||||||| ||||| || || || ||  |||| || ||||||||-| |-||
Sbjct 3149          ATTGACGAGGCCCCGTCGCTTCCACCACATTTACTTTTGCTGCATATGCAGCGAGCCTCG

Query 3166          CCACCGTCCACCTTCTTGGTGACCCGAATCAGATCCCAGCCATCGACTTTGAGCACGCCG
                     | ++|| || || ||||| ||||| || || ||||| || ||||| |||||||| || |
Sbjct 3209          TCG--GTTCATCTCCTTGGCGACCCCAACCAAATCCCTGCTATCGATTTTGAGCATGCTG

Query 3226          GGCTCGTTCCCGCCATCAGGCCCGAT-TTGGCCCCCAC-CTCCTGGTGGCATGTGACCCA
                    | |||||||| || ||| |||| || -|||  || +||-   +||||||||  | || ||
Sbjct 3267          GCCTCGTTCCGGCGATCCGGCCTGAGCTTGTTCCA-ACAAAG-TGGTGGCACCTTACTCA

Query 3284          TCGCTGCCCTGCGGATGTATGTGAGCTGATCCGTGGCGCATACCCTATGATTCAGACCAC
                    | | || ||||||||||| |||||||| ||||| ||||| ||||| | ||| |||||  |
Sbjct 3325          TAGGTGTCCTGCGGATGTTTGTGAGCTAATCCGCGGCGCGTACCCAAAGATCCAGACGGC

Query 3344          TAGTCGGGTCCTCCGGTCGTTGTTCTGGGGTGAGCCTGCTGTTGGGCAGAAACTAGTGTT
                     || || || ||||| ||  |||||||||| |||||  | ||||| || |||||||||||
Sbjct 3385          AAGCCGAGTTCTCCGCTCCCTGTTCTGGGGGGAGCCCCCCGTTGGCCAAAAACTAGTGTT

Query 3404          CACCCAGGCAGCTAAGGCCGCCAACCCCGGTTCAGTGACGGTCCATGAGGCACAGGGCGC
                     || ||||| || |||||||||||||||||| || | || ||||| ||||| ||||| ||
Sbjct 3445          TACTCAGGCGGCGAAGGCCGCCAACCCCGGTGCAATTACAGTCCACGAGGCCCAGGGTGC

Query 3464          TACCTACACAGAGACTACCATTATTGCCACGGCAGATGCTCGAGGCCTCATTCAGTCGTC
                    ||| |  || |||||||| |||||||| ||||| ||||| || || || |||||||| ||
Sbjct 3505          TACATTTACTGAGACTACTATTATTGCAACGGCTGATGCCCGCGGGCTGATTCAGTCCTC

Query 3524          CCGAGCTCATGCCATTGTTGCCTTGACGCGCCACACTGAGAAGTGCGTCATCATTGACGC
                    | | || || || ||||| ||| |||| |||||||| ||||| || ||  || |||||||
Sbjct 3565          CAGGGCCCACGCTATTGTGGCCCTGACTCGCCACACAGAGAAATGTGTGGTCGTTGACGC

Query 3584          ACCAGGC-CTGCTTCGCGAGGTGGGCATCTCCGATGCAATCGTTAATAACTTTTTCCTTG
                    +|| || -|| ||||| ||||| ||||| || ||||| || |||||||||||||| ||| 
Sbjct 3624          -CCCGGGGCTTCTTCGTGAGGTTGGCATTTCAGATGCCATTGTTAATAACTTTTTTCTTT

Query 3643          CTGGTGGCGAAATTGGCCACCAGCGCCCATCTGTTATCCCTCGCGGCAATCCTGACGCCA
                    |||| ||| |  |||| || || |||||||| || || ||||| |||| |  |||   ||
Sbjct 3684          CTGGCGGCCAGGTTGGTCAGCACCGCCCATCAGTCATACCTCGTGGCACTGTTGATAGCA

Query 3703          ATGTTGACAC-CTTGGCTGCCTTCCCGCCGTCTTGCCAGATTAGCGCCTTCCATCAGTTG
                    |||||| |||-|||| +||| || || || ||||| ||  |||||||||  || ||| | 
Sbjct 3744          ATGTTGCCACGCTTGA-TGCATTTCCACCTTCTTGTCAATTTAGCGCCTATCACCAGCTT

Query 3762          GCTGAGGAGCTTGGCCACAGACCTGCCCCTGTCG-CGGCTGTTCTACCGCCCTGCCCTGA
                    || ||||||||||| ||  | || |||||  | |-|| |+||||| || || || || ||
Sbjct 3803          GCAGAGGAGCTTGGTCATCGGCCGGCCCCGATTGCCGCC-GTTCTGCCCCCTTGTCCGGA

Query 3821          GCTTGAACAGGGCCTTCTCTACCTGCCCCAAGAACTCACCACCTGTGATAGTGTCGTAAC
                    ||| || || ||| | |||||  ||||||| ||||| ||||| |  ||||||||  | ||
Sbjct 3862          GCTCGAGCAAGGCTTACTCTATATGCCCCAGGAACTGACCACGTCCGATAGTGTGCTCAC

Query 3881          ATTTGAATTAACAGATATTGTGCACTGTCGTATGGCCGCCCCGAGCCAGCGCAAGGCCGT
                    ||| ||| | ||||| ||||| |||||||||||||| || || || |||||||| || ||
Sbjct 3922          ATTCGAACTTACAGACATTGTACACTGTCGTATGGCGGCACCTAGTCAGCGCAAAGCAGT

Query 3941          GCTGTCCACGCTTGTGGGCCAT-TACGGCCGCCGCACAAAGC--TCTACAATGCCTCCCA
                     ||||| || ||||| ||+|| -||||||||||| || ||| --| |+ ||+||  | ||
Sbjct 3982          CCTGTCGACCCTTGTCGG-CAGGTACGGCCGCCGTACGAAGTTGTAT-GAA-GCTGCTCA

Query 3998          CTCTGATGTTCGCGA--CTCTCTCGCCCGTTTTATCCCGGC-CATTGGCCACGTACA-GG
                    | | |||||||| | --| ||||+| |  ||| +|||| | -|+|||||| | |+||- |
Sbjct 4039          CACGGATGTTCGTGGGTCCCTCT-GTCATTTTC-TCCCCGAGC-TTGGCCCCAT-CAGCG

Query 4054          TTACAACCTGTGAATTGTACGAGCTAGTGGAGGCCATGGTCGAGAAGGGCCAGGACGGCT
                    |||| ||||| ||  | || ||||| || ||||| ||||| |||||||| ||||| ||||
Sbjct 4095          TTACTACCTGCGAGCTTTATGAGCTTGTTGAGGCTATGGTGGAGAAGGGTCAGGATGGCT

Query 4114          CCGCCGTCCTTGAGCTCGACCTTTGTAAC-CGCGACGTGTCCAGGATCACCTTCTTCCAG
                    | || ||| | || ||||| || || +| -|| || |||||  | || || |||||||||
Sbjct 4155          CTGCAGTCTTGGAACTCGATCTATGC-AGTCGTGATGTGTCACGTATAACATTCTTCCAG

Query 4173          AAAGATTGTAATAAATTCACCACGGGGGAGACCATCGCCCATGGTAAAGTGGGCCAGGGC
                    || || |||||||||||||| || || ||||| || || || |||||||| || ||||| 
Sbjct 4214          AAGGACTGTAATAAATTCACAACAGGCGAGACAATAGCGCACGGTAAAGTTGGGCAGGGG

Query 4233          ATTTCGGCCTGGAGTAAGACCTTCTGTGCCCTTTTCGGCCCCTGGTTCCGTGCTATTGAG
                    || || || ||||| |||||||| |||||||| || ||||| |||||||| |||||||||
Sbjct 4274          ATATCTGCGTGGAGCAAGACCTTTTGTGCCCTGTTTGGCCCATGGTTCCGCGCTATTGAG

Query 4293          AAGGCTATCCTGGC--C-CTGCTCCCTCAGGGTGTGTTTTATGGGGATGCCTTTGATGAC
                    ||||  || || ||--|-||   |||| |+++||| |||||||| ||||| | ||| || 
Sbjct 4334          AAGGAGATTCTTGCGGCGCTTGCCCCTAA---TGTATTTTATGGTGATGCATATGAAGAT

Query 4350          ACCGTCTTCTCGGCGGCTGTGGCCGCGCAGCAAGGGC-A-TCCATGGTGTTTGAGAATGA
                    || || ||  | || ||||| |||| |   | |+|||- - ++|+||| |||||||||||
Sbjct 4391          ACAGTTTTGGCCGCCGCTGTCGCCGGGGCCCCA-GGCTGTA--A-GGTTTTTGAGAATGA

Query 4406          CTTTTCTGAGTTTGATTCCACCCAGAATAATTTTTC-CTTGGGCCTAGAGTGTGCT-ATT
                     || |||||||||||   |||||| ||||| |||||-|| || +|| |||||  +|-|| 
Sbjct 4447          TTTCTCTGAGTTTGACAGCACCCAAAATAACTTTTCACTCGGA-CTGGAGTGCA-TAATC

Query 4464          ATGGTGGAGTGTGGGATGCCGCAGTGGCTCATCCG-CTTGTACCACCTTA-TAAGGTCTG
                    |||| ||| ||||| |||||||||||| | |||||-|||+|| || ||| -| +| || |
Sbjct 4505          ATGGAGGAATGTGGCATGCCGCAGTGGATGATCCGACTT-TATCATCTTGTTC-GCTCCG

Query 4522          CGTGGATTCTGCAGGCCCCGAAGGAGTCCCTGCGAGGGTTTTGGAAGAAACACTCCGGTG
                    | ||| | |||||||| || |||||||||||||||||||| |||||||| ||||| || |
Sbjct 4563          CCTGGGTCCTGCAGGCTCCCAAGGAGTCCCTGCGAGGGTTCTGGAAGAAGCACTCGGGCG

Query 4582          AGCCCGGCACCCTTCTATGGAATACAGTCTGGAACATGGCCGTTATCACCCACTGTTATG
                    |||| ||||| || || ||||| || |||||||||||||| |||||  | || |||||||
Sbjct 4623          AGCCTGGCACTCTGCTCTGGAACACTGTCTGGAACATGGCGGTTATTGCGCATTGTTATG

Query 4642          ATTTCCGCGATCTGCAGGTGGCCGCCTTTAAAGGTGATGATTCGA-TAGTGCTTTGCAGT
                    | ||||| || ||  |||| || || |||||||| ||||| ||+|-| ||||| || |||
Sbjct 4683          AATTCCGTGACCTAAAGGTCGCGGCATTTAAAGGAGATGACTC-AGTTGTGCTCTGTAGT

Query 4701          GAGTACCGTCAGAGCC-CAGGGGCTGCTGTCCTGATTGCTGGCT--GTG--GCCTAAAGT
                    || ||||| |||||||-||  +|||||||  || || || || |--| |--|+++||| |
Sbjct 4742          GACTACCGGCAGAGCCGCAAC-GCTGCTGCTCTAATCGCCGGTTGCGGGTTG---AAACT

Query 4756          TGAAGGTGGA-TTTCCGTCCGATTGGTTTGTATGCAGGTGTTGTGGTGGCCCCCGGCCTT
                    |+||||||||-|||  | | +|||||  | ||||| |||||||| |||||||| ||||| 
Sbjct 4798          T-AAGGTGGATTTTAGGCCT-ATTGGGCTATATGCTGGTGTTGTTGTGGCCCCGGGCCTC

Query 4815          GGCG-CGCTTCCTGACGTCGTGC-GCTTCGCCGGCCGGCT-TACTGAGAAGAATTGGGGC
                    ||+|-| || ||||| |||||  -| ||+|| || |||||-|  +||||| || ||||| 
Sbjct 4856          GG-GACCCTCCCTGATGTCGTTAGGTTT-GCTGGGCGGCTCTCA-GAGAAAAACTGGGGG

Query 4872          CCTGGC-CCCGAGCGGGC-GAAGCAGCTCCGCCTCGCTGTGAGTGATTTTCTCCGCAAGC
                    || || -| +||| ||||-|||+||||| || || || ||  |||||||||| || ||| 
Sbjct 4913          CCGGGTTCA-GAGAGGGCGGAA-CAGCTACGGCTGGCCGTTTGTGATTTTCTGCGAAAGT

Query 4930          TCACGAATGTAGCTCAGATGTGTGTGGATGTTGTCTC-TCGTGTTTATGGGGTTTCCCCT
                    | |||||||| |||||| | |||||||||||||| ||-  |+|||||||| ||   ||| 
Sbjct 4971          TAACGAATGTGGCTCAGGTCTGTGTGGATGTTGTTTCGCAG-GTTTATGGTGTCAGCCCC

Query 4989          GGACTCGTTCATAACCTGATTGGCATGCTACAGGCTGTTGCTGACGGCAAGGCTCATTTC
                    ||  | || |||||||||||||| ||||| ||| |  ||||||| || ||||| ||||| 
Sbjct 5030          GGTTTAGTACATAACCTGATTGGAATGCTCCAGACCATTGCTGATGGTAAGGCGCATTTT

Query 5049          ACTGAGTCAGTGAAGCCAGTGCTCGACCTGACAAATTCAATCCTG-TGT--CGGGTGGAA
                    |||||  |||| || || || || || || || |  || |+++| -| |--|||||||||
Sbjct 5090          ACTGAAACAGTCAAACCCGTCCTTGATCTTACTAGCTCTA---TTATATACCGGGTGGAA

Query 5106          TGAATAACATG-TCTTCTGCTGCGCCCATGGGTTCGCGACCATGCGCCCTCGGCCTATT-
                    |||||||||||-|||| ||||  |  |||||    || ||||||||| ||||| || ||-
Sbjct 5147          TGAATAACATGTTCTTTTGCTCTGTGCATGGAGATGCCACCATGCGCTCTCGGGCTCTTC

Query 5164          TTGCTGTTGCTCCTCATGTTTCTGCCTATGCTGCCCGCGCCACCGCCCGGTCAGCCGTCT
                    |   | +||||| || || |||||||||||||||||||||||||| ||||||||||||||
Sbjct 5207          TGTTTC-TGCTCTTCGTGCTTCTGCCTATGCTGCCCGCGCCACCGGCCGGTCAGCCGTCT

Query 5224          GGCCGCCGCCGTGGGCGGCGCAGCGGCGGTTCCGGCGGTGGTTTCTGGGGTGACCGGGCT
                    ||||| ||||| |||||||||||||||||| ||||||||||||||||||||||||||| |
Sbjct 5266          GGCCGTCGCCGCGGGCGGCGCAGCGGCGGTGCCGGCGGTGGTTTCTGGGGTGACCGGGTT

Query 5284          GATTCTCAGCCCTTCGCAATCCCCTATATTCATCCAACCAACCCCTTCGCCCCCGATGTC
                    |||||||||||||||||  |||||||||||||||||||||||||||||||  | ||  | 
Sbjct 5326          GATTCTCAGCCCTTCGCCCTCCCCTATATTCATCCAACCAACCCCTTCGCATCTGACATA

Query 5344          ACCGCTGCGGCCGGGGCTGGACCTCGTGTTCGCCAACCCGCCCGACCACTCGGCTCCGCT
                     |  | || |||||| ||||| ||||   ||| || || ||||| |||||||||||||||
Sbjct 5386          CCAACCGCAGCCGGGTCTGGAGCTCGCCCTCGGCAGCCGGCCCGTCCACTCGGCTCCGCT

Query 5404          TGGCGTGACCAGGCCCAGCGCCCCGCCGCTGCCT-CACGTCGTAGACCTACCACAGCTGG
                    |||||||||||| ||||||||||||||||| || -|+|| ||| || || || |||||||
Sbjct 5446          TGGCGTGACCAGTCCCAGCGCCCCGCCGCTCCCGCC-CGCCGTCGATCTGCCCCAGCTGG

Query 5463          GGCCGCGCCGCTAACCGCGGTCGCTCCGGCCCATGACA-CCCCGCCAGTGCCTGATGTTG
                    |||  ||||||| || || || || ||||||| ||| |-| || | +||||| || ||||
Sbjct 5505          GGCTTCGCCGCTGACTGCTGTGGCCCCGGCCCCTGATACCGCCCCT-GTGCCCGACGTTG

Query 5522          ACTCCCGCGGCGCCATCCTGCGCCGGCAGTATAACCTATCAACATCTCCCCTTACCTCTT
                    ||||||||||||| || || ||||| |||||||| ||||||||||| || ||||| ||| 
Sbjct 5564          ACTCCCGCGGCGCTATACTACGCCGCCAGTATAATCTATCAACATCCCCGCTTACGTCTA

Query 5582          CCGTGGCCACCGGTA-CAAACTTGGTTCTTTACGCCGCTCCTCTTAGCCCGCTTCTACCC
                    || | || || || |-||| |||| ||+| || || ||||| |||||||| || || || 
Sbjct 5624          CCATCGCTACTGGCACCAATCTTGTTT-TATATGCTGCTCCCCTTAGCCCTCTGCTTCCG

Query 5641          CTCCAGGACGGCACCAATACTCATATAATGGCTACAGAAGCTTCTAATTATGCCCAGTAC
                    || || || || || || |||||||| ||||| || ||||| || ||||| |||||||||
Sbjct 5683          CTTCAAGATGGGACTAACACTCATATTATGGCCACTGAAGCATCAAATTACGCCCAGTAC

Query 5701          CGGGTTGTTCGTGCTACAATTCGCTACCGCCCGCTGGTCCCCAACGCTGTTGGTGGCTAC
                    || ||||| ||||| || || || || ||||| || || || || |||||||| || |||
Sbjct 5743          CGCGTTGTCCGTGCCACCATCCGGTATCGCCCACTTGTGCCGAATGCTGTTGGCGGGTAC

Query 5761          GCCATCTCCATCTCGTTCTGGCCACAGACCACCACCACCCCGACGTCCGTTGACATGAAT
                    || || || || || |||||||| ||||| || || ||||| || || || || ||||||
Sbjct 5803          GCTATATCTATTTCTTTCTGGCCCCAGACTACAACTACCCCAACATCTGTCGATATGAAT

Query 5821          TCAATAACCTCGACTGATGTTCGTATTTTAGTCCAGCCCGGCATAGCCTCCGAGCATGTT
                    || || ||||| ||||||||||| ||| | || ||||| || || |||||||||| ||| 
Sbjct 5863          TCTATTACCTCTACTGATGTTCGGATTCTTGTTCAGCCTGGTATCGCCTCCGAGCTTGTG

Query 5881          ATCCCAAGTGAGCGCCTACACTATCGTAACCAAGGTTGGCGCTCTGTTGAGACCTCCGGG
                    || || ||||||||||| ||||| || || || || |||||||| ||||||||||| || 
Sbjct 5923          ATTCCCAGTGAGCGCCTGCACTACCGCAATCAGGGCTGGCGCTCGGTTGAGACCTCTGGT

Query 5941          GTGGCGGAGGAGGAGGCCACCTCTGGTCTTGTTATGCTTTGCATACATGGCTCA-CTCGT
                    || |||||||||||||| ||||| || ||||||||||| ||||| ||||| |||-||+||
Sbjct 5983          GTCGCGGAGGAGGAGGCGACCTCCGGCCTTGTTATGCTCTGCATCCATGGATCACCT-GT

Query 6000          AAACTCTTATACTAATACACCTTATACCGGTGCCCTCGGGCTGT-TGGACTTTGCCCTCG
                     |||||||| |||||||||||||| || ||||| || +||||  -| || || || || |
Sbjct 6042          GAACTCTTACACTAATACACCTTACACTGGTGCTCTT-GGCTTACTCGATTTCGCACTTG

Query 6059          AACTTGAGTTCCGCAACCTCACCCCCGGTAATACCAACACGCGGGTCTCCCGTTACTCCA
                    ||||||||||||| ||  | || |||||||| || || ||||| || |||||||| || |
Sbjct 6101          AACTTGAGTTCCGTAATTTGACACCCGGTAACACGAATACGCGCGTTTCCCGTTATTCGA

Query 6119          GCACTGCCCGTCACC-GCCTTCGTCG-CGGTGCAGATGGGACTGCCGAGCTCACCACCAC
                    | |  || || ||| -|+|| |||||- ||  |+|| || ||||| ||||| ||||||||
Sbjct 6161          GTAGCGCGCGCCACAAG-CTACGTCGTGGGCCC-GACGGTACTGCTGAGCTAACCACCAC

Query 6177          GGCTGCTACCCGCTTCATGAAGGA-CCTCTATTTTAC-TAGTACTAATGGTGTCGGTGAG
                     |||||||| || || ||||| ||-| ||+| || ||-  |+|| |||||||| ||||||
Sbjct 6219          TGCTGCTACACGGTTTATGAAAGATCTTC-ACTTCACAGGG-ACCAATGGTGTTGGTGAG

Query 6235          ATCGGCCGCGGGATAGCGCTTACCCTGTTTAACCTTGCTGACACCCTGCTTGGCGGTCTA
                     |||| ||||| |||||||| || |||||||| ||||||||||| || || ||||| || 
Sbjct 6277          GTCGGTCGCGGTATAGCGCTAACTCTGTTTAATCTTGCTGACACGCTTCTCGGCGGGCTC

Query 6295          CCGACAGAATTGATTTCGTCGGCTGGTGGCCAGCTGTTCTACTCTCGCCCCGTCGTCTCA
                    ||||||||||||||||||||||||||||||||||| || |||||||||||||||||||||
Sbjct 6337          CCGACAGAATTGATTTCGTCGGCTGGTGGCCAGCTATTTTACTCTCGCCCCGTCGTCTCA

Query 6355          GCCAATGGCGAGCCGACTGTTAAGCTGTATACATCTGTAGAGAATGCTCAGCAGGATAAG
                    ||||||||||||||||| || ||||| || || || || ||||| || ||||||||||||
Sbjct 6397          GCCAATGGCGAGCCGACAGTGAAGCTTTACACTTCAGTCGAGAACGCCCAGCAGGATAAG

Query 6415          GGTATTGCAATCCCGCATGACATCGACCTCGGGGAATCTCGTGTAGTTATTCAGGATTAT
                    ||||| || || || ||||| |||||||| || || ||||| || || || |||||||| 
Sbjct 6457          GGTATAGCTATTCCACATGATATCGACCTTGGTGAGTCTCGAGTTGTCATCCAGGATTAC

Query 6475          GATAACCAACATGAGCAGGACCGACCGACACCTTCCCCAGCCCCATCGCGCCCCTTTTCT
                    |||||||| || ||||||||||| || || || || |||||||| || ||||| ||||||
Sbjct 6517          GATAACCAGCACGAGCAGGACCGTCCCACCCCGTCTCCAGCCCCTTCCCGCCCTTTTTCT

Query 6535          GTCCTCCGAGCTAATGATGTGCTTTGGCTTTCTCTCACCGCTGCCGAGTATGACCAGTCC
                    |||||||| |||||||||||||||||||| || || || ||||| |||||||| ||| | 
Sbjct 6577          GTCCTCCGCGCTAATGATGTGCTTTGGCTCTCACTTACAGCTGCTGAGTATGATCAGACT

Query 6595          ACTTACGGCTCTTCGACCGGC-CC-AGTCTATGTCTCTGACTCTGTGACCTTGGTTAATG
                    ||||| || ||||| ||+   -||-|+| |||||||||||  ||||||| || || ||||
Sbjct 6637          ACTTATGGTTCTTCCAC-TAATCCTA-TGTATGTCTCTGATACTGTGACATTTGTCAATG

Query 6653          TAGCGACCGGCGCGCAGGCCGTTG-CCCGGTCGCTCGACTGGACCAAGGTCACACTTGAT
                    | ||||| || || ||||+ | | -| || || || |||||| | || ||||| ||||||
Sbjct 6695          TGGCGACTGGTGCTCAGG-GGGTCTCTCGCTCTCTGGACTGGTCTAAAGTCACCCTTGAT

Query 6712          GGTCGCCCCCTTTCCACCACCCAGCAGTATTCAAAGACCTTCTTTGTCCTGCCGCTCCGC
                    || || || ||| | || | ||||||||| || |||||||||||||| ||||| ||||| 
Sbjct 6754          GGGCGTCCACTTACTACTATCCAGCAGTACTCTAAGACCTTCTTTGTTCTGCCCCTCCGT

Query 6772          GGTAAGCTCTCCTTTTGGGAGGCAGGTACTACTAAAGCCGGGTACCCTTATAATTATAAC
                    || |||||||| || |||||||| || || ||||| ||||| ||||||||||||||||| 
Sbjct 6814          GGCAAGCTCTCTTTCTGGGAGGCTGGCACCACTAAGGCCGGCTACCCTTATAATTATAAT

Query 6832          ACCACTGCTAGTGACCAACTG-CTCG-TTGAGAATGCCGCTGGGCATCGGGTTGCTATTT
                    |||||||| ||||||||+ + -|| |-|||| ||||| || || || || |||  ||| |
Sbjct 6874          ACCACTGCCAGTGACCA-G-ATCTTGATTGAAAATGCAGCCGGTCACCGTGTTTGTATCT

Query 6890          CCACTTACACCACTAGCCT-GGGTGCTGGCCCCGTCTCTATTTCCGCGGTTGCTGTTTTA
                    | || ||||| ||||  ||-|| |+||||||| || ||||||||  | || | |||  | 
Sbjct 6932          CAACCTACACTACTAATCTTGGCT-CTGGCCCTGTTTCTATTTCTTCTGTCGGTGTCCTT

Query 6949          GCCCCCCACTCTGCGCTAG-CATTGCTT--GAGGATACCATGGACTACCCTGCCCGCGCC
                    || || || ||||||||+|-|++ ||||--||||| ||  | || || ||||| ||||||
Sbjct 6991          GCACCTCATTCTGCGCT-GGC--CGCTTTAGAGGACACTGTTGATTATCCTGCTCGCGCC

Query 7006          CATACTTTCGATGACTTCTGCCCGGAGTGCCGCCCCCTTGGCCTCCAGGGCTGTGCTTTT
                    || || || ||||| |||||||| ||||||||  | || ||||| |||||||||||||||
Sbjct 7048          CACACCTTTGATGATTTCTGCCCTGAGTGCCGTACGCTCGGCCTTCAGGGCTGTGCTTTT

Query 7066          CAGTCTACTGTCGCTGAGCTTCAGCGCCTTAAGATGAAGGTGGGTAAAACTCGGGAGTTA
                    || || ||||| |||||||| ||||| ||||| ||||||||||||||||| |||||||+|
Sbjct 7108          CAATCAACTGTTGCTGAGCTGCAGCGTCTTAAAATGAAGGTGGGTAAAACCCGGGAGT-A

Query 7126          T-AGTTTATT-TGCTTGTGCCC-CCCTTCTT-TCTGTTGCTT--ATTTCTCAT-TTCTGC
                    |-  ||||||-|||||||+ ||- |||||| -| |||| |||--|||||+| |-||||||
Sbjct 7167          TTGATTTATTGTGCTTGT-ACCTTCCTTCTGATTTGTTTCTTTTATTTC-CTTCTTCTGC

Query 7179          GTTCCGCGCTCCCTGAAAAAA
                    ||| ||||||||||| |||||
Sbjct 7225          GTTTCGCGCTCCCTGGAAAAA
