# Supplementary material for: Pairwise Heuristic Sequence Alignment Algorithm Based on Deep Reinforcement Learning
Source: IEEE Open J Eng Med Biol. 2021 Jan 29;2:36–43. doi: 10.1109/OJEMB.2021.3055424 (PMC8901008; doi:10.1109/OJEMB.2021.3055424)
Supplement: Three supplementary materials are attached to the submitted manuscript. First, we offer the detailed process of the DQNalign in Supplementary material S1. Then, the additional figures and tables are listed in the Supplementary material S2. Finally, the alignment results of the DQNalign are attached  [file ojemb-3055424-mm.zip › OJEMB-3055424-MM/10022021082020_DQNalignOJEMB20210126SupplementaryS3/Supplementary S3/HEV_DDDQN/result20200712173946_10_41.txt]

DQNalign Project v1.0
Pairwise alignment algorithm with deep reinforcement learning based heuristic alignment agent
Sequence 1 : HEV_10, length : 7200
Sequence 2 : HEV_41, length : 7202

Alignment results:
Exact matches: 5230
Gaps: 796

Query 27            ATGGAGGCCCATCAGTTTATTAAGGCTCCTGGCATCACTACTGCTATTGAGCAGGCTGCT
                    ||||||||||||||||| || |||||||||||| |||||||||||||||||||||| |||
Sbjct 0             ATGGAGGCCCATCAGTTCATAAAGGCTCCTGGCGTCACTACTGCTATTGAGCAGGCAGCT

Query 87            CTAGCAGCGGCCAACTCTGCCCTT-GCGAATGCTGTGGTAGTTAGGCCTTTTCTCTCTCA
                    ||||||||||||||||| |+||||-|||||||||||||| ||| ||||||| || || | 
Sbjct 60            CTAGCAGCGGCCAACTCCG-CCTTGGCGAATGCTGTGGTGGTTCGGCCTTTCCTATCCCG

Query 146           CC-AGCAGATTGAGATCCTTATTAACCTAATGCAACCTCGCCAGCTTGTTTTCCGCCCCG
                     |-|+||||  ||||| ||||||||||| ||||| || || |||||||||||||| || |
Sbjct 119           GCTA-CAGACAGAGATACTTATTAACCTGATGCAGCCCCGGCAGCTTGTTTTCCGGCCTG

Query 205           AGGTTTTCTGGAACCATCCCATCCAGCGTGTTATCCATAATGAGCTGGAGCTTTACTGTC
                    | || || |||||||| || || ||||| || ||||| || ||||| ||||  ||||| |
Sbjct 178           AAGTCTTGTGGAACCACCCAATTCAGCGCGTGATCCACAACGAGCTTGAGCAGTACTGCC

Query 265           GCGCCCGT--TCCGGCCGCTGCCTTGAAATTGGTGCCCACCCCCGCTCAATAAATGATAA
                    | || || --|++||||||||||||||  | ||||| ||||| || || || ||||| ||
Sbjct 238           GGGCTCGGGCT--GGCCGCTGCCTTGAGGTGGGTGCTCACCCACGTTCTATTAATGACAA

Query 323           CCCTAATGTGGTCCACCGCTGCTTCCTCCGCCCTGCCGGGCGTGATGTTCAGCGTTGGTA
                    ||| |||||  | |||||||| ||| |    |||| ||| || ||||| ||||| |||||
Sbjct 296           CCCCAATGTTCTGCACCGCTGTTTCTTGAAACCTGTCGGCCGCGATGTCCAGCGGTGGTA

Query 383           TACTGCCCCTACCCGCGGGCCGGCTGCTAATTGCCGGCGTTCCG-CACTGCGCGGGCTCC
                     || ||||| || || || || || || || ||||| || || |-|+|| || || ||||
Sbjct 356           CACCGCCCCCACTCGTGGCCCCGCAGCAAACTGCCGCCGGTCGGCC-CTCCGTGGCCTCC

Query 442           CCGCTGCTGACCGCACTTACTGCTTCGACGGGTTTTCTGGCTGTAAC-TTT-CCCGCCGA
                    |  |||| || || || ||||| || || || ||||| ||||| +||-|||-| +|| ||
Sbjct 415           CACCTGCCGATCGAACCTACTGTTTTGATGGCTTTTCCGGCTGC-ACGTTTGCT-GCTGA

Query 500           GACTGGCGTCGCCCTCTATTCTCTCCATGATA--TGTCACCATCTGATGTCGCCGAGGCT
                    ||| ||  | ||||| || || || || |++|--| |  ||  | |||||||||||||| 
Sbjct 473           GACAGGGATAGCCCTTTACTCACTGCACG--ACCTCTGGCCTGCCGATGTCGCCGAGGCA

Query 558           ATGTTC-CGCCATGGTATGACGCGGCTTTACGCTGCCCTCCACCTCCCGCCTGAGGTCCT
                    ||| +|-|||||||||||||| ||||| || || || ||||||||||| || ||||| ||
Sbjct 531           ATGG-CTCGCCATGGTATGACCCGGCTGTATGCAGCTCTCCACCTCCCCCCGGAGGTACT

Query 617           GTTGCCCCCTGGCACATACCGCACCGCGTCGTACTTGCTGATCCATGAC-GGCAG-GCGC
                    | | ||||||||||| || |  ||| | |||||| | || |||||||| -|| | -| ||
Sbjct 590           GCTCCCCCCTGGCACCTATCATACCACTTCGTACCTCCTCATCCATGATGGGGACCGTGC

Query 674           -GTTG-TGGTGACGTATGAGGGTGACACTAGTGCTGGTTATAACCACGATGTTTCCAACC
                    -|+||-|++|+|| |||||||| ||| |||||||||| || ||||| ||||| ||||  |
Sbjct 650           AG-TGAT--T-ACATATGAGGGGGACTCTAGTGCTGGATACAACCATGATGTGTCCATTC

Query 733           TGCGCTCCTGGATTAGAACCACTAAGGTTACCGGAGACCATCCTCTCGTCATTGAGCGGG
                    ||||| |||||||  | || |||||||| ||||| ||||| || || || ||||||||||
Sbjct 706           TGCGCGCCTGGATCCGCACTACTAAGGTCACCGGCGACCACCCGCTGGTAATTGAGCGGG

Query 793           TTAGGGCCA-TTGGCTGCCACTTTGT-CCTCTTACTCACGGCAGC-CCCGGAGCCATCAC
                    |  +|| | -| ||||| ||||||||-| ||||+||||| || ||-|| +|| ||||| |
Sbjct 766           TCC-GGGCGGTGGGCTGTCACTTTGTGCTTCTT-CTCACAGCTGCACCT-GAACCATCGC

Query 850           CTACGCCCTATGTTCCTTACCCCCGGTCTACCGAGGTCTATGTCCGATCG-TCTTCGGCC
                    | | ||| ||||| || ||||| || || |||||||| ||||| || || -| || ||||
Sbjct 823           CAATGCCTTATGTCCCATACCCTCGTTCCACCGAGGTTTATGTTCGGTCCATTTTTGGCC

Query 909           CGGGTGGTACCCCCTCCCTATTTCCAACCTCATGCTCCACTAAGTCGACCCTTCCATGCT
                    | |||||| | || ||||| ||||||||  | ||||| |||||||| |+| || ||||| 
Sbjct 883           CTGGTGGTTCACCATCCCTGTTTCCAACTGCCTGCTCTACTAAGTCAA-CATTTCATGCC

Query 969           GTCCCTGCCCATATCTGGGACCGTCTCATGTTGTTCGGGGCCACCCTAGATGACCAAGCC
                    |||||||  ||||| |||||| | || ||| | ||||| || ||||| |||||||| |||
Sbjct 942           GTCCCTGTGCATATATGGGACAGACTTATGCTCTTCGGTGCGACCCTCGATGACCAGGCC

Query 1029          TTTTGCTGCTCCCGCCTAATGACTTACCTCCGTGGCATTAGCTACAAGGTTACTGTGGGC
                    |||||||| ||  | |||||||| || || ||||| ||||| ||||| || || || |||
Sbjct 1002          TTTTGCTGTTCAAGGCTAATGACATATCTTCGTGGTATTAGTTACAAAGTCACAGTTGGC

Query 1089          ACCCTTGTTGCCAATGAAGGCTGGAACGCCTCTG-AG--G---T--C-GC--TC-TTACA
                     | ||||| ||||| || |||||||| ||||| |-||--|---|--|-||--||-|||||
Sbjct 1062          GCTCTTGTCGCCAACGAGGGCTGGAATGCCTCCGAAGACGCATTAACTGCTGTCATTACA

Query 1137          GCTGTC--ATCACTTGC--C-GCCTACCT---TACCATCTGCCAC-CAGCGGTACCTCCG
                    ||+| |--||| +|  |--|-|||  |  ---||+| || |+|||-|||  +|| ||+||
Sbjct 1122          GC-GGCTTATCT-TACCATCTGCCATCAGAGGTA-CCTCCG-CACACAGGC-TATCT-CG

Query 1187          CACT-CAGGCC-TATATCT-----AAG-G---G--GATGCGCCGTCTGG-A-GCGGG---
                     |  - |+     | ||+|-----  |-|---|-- |+++|  || |  -|- ||  ---
Sbjct 1176          AAAGGGA-TGAAAAGAT-TGGAGCTTGAGCATGCACA---GAAGTTTATAACACGTCTTT

Query 1227          --AGCATGCTC----AGAAG--T-----TTA-TA-ACACGCC-TCTACAGTTGGCTCTTT
                    --||   | | ----| || --|-----| |-||-|  | | - |  ||||||  + |||
Sbjct 1231          ATAGTTGGTTGTTTGAAAAATCTGGCCGTGATTACATCCCCGGCCGTCAGTTGCA-GTTT

Query 1272          GA-GAAGTCC-G-GCCGTGATTTTATATCCCCGGCCGTCAG-TT-GGAGTTCTACG--CT
                     |-| +++||-|-|||||   |   |||+++|++   | +|-||- +| ++||   --||
Sbjct 1290          TACGC---CCAGTGCCGTCGATGGCTAT---C--TGCTG-GTTTCC-AC--CTTGATCCT

Query 1323          CA---G-T-G----T-A-G--GCGCTGGCTCTCGGCCGGC-T--T-TCAT-CTTGAC-C-
                    | ---|-|-|----|-|-|--|||++| |+| | ||||  -|--|- | |-|||++|-|-
Sbjct 1338          CGTGTGCTCGTTTTTGATGAAGCG--GCC-CCCTGCCGCTGTCGTAGCTTGCTT--CGCA

Query 1362          ---CA---CG-G-GTGTTGGTTTTTGAT--G-A-G-T----C-GG---CCCCCTGCCA-C
                    ---| ---| - - | ||| |  || ||--|- -|-|----|-||--- | |||||  -|
Sbjct 1393          AAGCTGCCCATAAATTTTGCTGCTTTATGCGATGGCTAGGGCAGGATTGCACCTGCTTCC

Query 1401          TGT-AGGA--CTGCGATTCGTAAGGCGGT-CTC--AA-AGTTTTGCTGTTTTATGAAG-T
                    |+|-|+| -- | +||   | +|+|+|||-   --||-||  || +|| +| | || |- 
Sbjct 1453          T-TCA-GCCTGTT-GAGGGGG-A-G-GGTCG-GTGAACAGGGTTA-TGA-TAACGAGGCA

Query 1453          GG-CTGGGCCAGGAGTG-C-A-CCTGTTTCCTACAAC-CTGCAGAAGGCGCCGTC-GG--
                      -  |||   |||+||-|-|-|||| |    |   |-||| +|+|+|   + ||-||--
Sbjct 1503          TTTGAGGGGTCGGA-TGTCGACCCTGCTGAAGAGGCCACTGT-G-A-GTAT-CTCTGGCT

Query 1505          CG-ACCAGGGCCATGACAA-CGA-GGCCTA-TG-A-GGGGTCTGATGTCGACCCCGCTGA
                    ||-|+|| +++++||+  |-|| - |||  -||-|- ++++|| +|+|+++++++++|+|
Sbjct 1558          CGTA-CAT-----TG-TCACCGGCAGCCAGTTGCAGC----CTC-T-T---------T-A

Query 1559          ATC---CGCTA-TTAGTGACATATCTGGGTCCTACG-TCCTACGTCGTCCCTGG-CACTG
                     +|---|||| - ||+|++++|   |  | |||     ||   |  |+ || | -|||+ 
Sbjct 1595          C-CAGGCGCTCGGTA-T----TCCTTCTGACCTTGCCGCCCGAGCGG-GCCGGCTCAC-T

Query 1606          CCCTCCAACCG-CTTTACCA-AAGCCCTTGACC-TCCCCGCTGAGATTGTGGCTCGTGCA
                     |  ||  +||-  || +||-|  ||   | ||-||   +|+  |+|     | + |   
Sbjct 1647          GCTACCGT-CGAAGTTT-CAGATACCGACGGCCGTCTTA-C-TTG-TAAGACCA-CTATG

Query 1662          GGCC-GGCTGACCG-C-C-ACAGTA---A-A-GGTCT-CCCAGGTCGA--C----GGG-C
                    ||| -   +|||| -|-|-||||| ---|- -    |-||||| | ||--|----|||-|
Sbjct 1701          GGCAATAA-GACCTTCACAACAGTTTTTACCGACGGTGCCCAGCTGGAGGCTAATGGGCC

Query 1705          GGATCGA-TTGTGAG-ACCCTTCTCGGTAATAAAACCTTCC---GC-ACG-T-----CGT
                    ||| |  - ||||  - ++| ++|+ +| ||    ++++||---  -|| -|-----|++
Sbjct 1760          GGAGCAGTATGTGCTAT--CA--T-T-TGATTTGG----CCAAACAGACTATGGCCGC--

Query 1753          TTGTTGACG--GG-GCGGTTTTAGAGACTAATGGCCCA-GA--GCGCCACAATC-TCTCT
                     ++++|++|-- |-   |  ||||  ||   | | +||-  --| | | +++|    |  
Sbjct 1808          C----G--GCCCGCATAGCCTTAGTTACGCCTTGA-CACCTGCGGGTCT---TGAGGTGC

Query 1805          -T-TTGA---TGCCAGTCAGAGCAC--TATGGCCGCCGGCCCTTTCAGTCTCACC--T--
                    -|-||| ---|||| | |  +|+||--|| ||| | |  ++|++ ||+||| +  --|--
Sbjct 1858          GTGTTGTTTCTGCCGGACTC-G-ACTGTAGGGCTGTCTT--C--CCA-TCTG-GGGTTGC

Query 1854          -ATGCCGCCTCTGC-TGCTGGGCTGGAGGTGCGCTAT-GTCGCTGCCGGGCT-TG-A-C-
                    -|++|| |||||||-| | | | +||+ || |||  |-    | || |   |-| -|- -
Sbjct 1910          AA--CCCCCTCTGCTTCCGGTGA-GG-TGTCCGCCTTCTGTTCGGCTGCTTTATACAGGT

Query 1907          -C-ACCGGGCGGTTTTTG-CCCCCGGCGTTTCAC-C-CCGGTCAGCCCCTGGCGAGGTCA
                    - -|++++ |+| +| ||-||  |||| +||| |-|-  ||| +|+|| |+++| |||++
Sbjct 1963          TTAA----CC-GC-TGTGTCCAGCGGCA-TTCTCTCATTGGTG-G-CCTT---GTGGT--

Query 1963          CCGCCTTTTGTTCT-GCCCTA-TACAGGTTTAATC-G-C-GAGGCCCA--G--CGCCTTT
                    ++++ ++++++|+|- ||  |- +++|| +|||| -|- -|   +|||--|--||||  |
Sbjct 2007          ----A------T-TATCCTGAGG---GGC-TAATTGGTTTGTTT-CCACCGTTCGCCCCT

Query 2014          CGCT-CACCGGGTAATTTT-TGGTTCCATCCTGA-GGG-GCTCCTTGGC-CCCTTTGC-C
                     || -|||| || | +|  -    ||| | ||| -|||-|++ ++++||-||||||  -|
Sbjct 2052          GGCCACACCTGGGAG-TCAGCCAATCCCTTCTGTGGGGAG--A----GCACCCTTTATAC

Query 2067          CCG---TT-TTCCCC---CGGGCATGTTTGGGAGTCGGCTAATCCATTCTGTGGA---GA
                     ||--- |- |+|  ---|||||+|+|||+ +++|+ ||+  | ++||+| |  |---||
Sbjct 2105          TCGCACCTGGT-CGGTGTCGGGC-T-TTT-C---T-AGC-TGTT--TT-TCTCCATTCGA

Query 2117          GAG-CACACTTTAC-ACCCGCACTTGGT-------CGGAGGTTGATGCT-GTTT--CTAG
                    |+ -| |+|  |+|-   | ||++ +  -------| |||| |||| | - | |--||+|
Sbjct 2153          G-CCCCC-CGCT-CTGGACTCA--C-CACCCCCCGCCGAGGCTGATACACCTATGGCT-G

Query 2165          TC----CA--GCCCAGC-CCGA-CT---TAGGT-TTT--ATATCTGAGCCTTCTATACCT
                    ||----  -- ++|++|-||+|-||---| |  -|| --| | | ++ ||  |++|+|||
Sbjct 2206          TCGATGTTCCA--C--CTCC-AGCTACCTTGACATTACCACAACC--TCCGGC--T-CCT

Query 2211          AGTA-GG--GCCGCCACA-CT-T--ACCCCGGC---GGCCCCTCTACCCC-CCCCTGCAC
                        -||--|++  |+| -| - --| |  | |---|||  |  |  | |-|  ++|++|
Sbjct 2256          GAACGGGCAG--TAC-CCCCGCAAGATCTTGCCGATGGCGGCGATGTCGCTCGG--G--C

Query 2260          CGGATCCTTCCCCTACTCC--CTCTGCTCCGGCGCGTGGTGAGCCGGCTCCTGGCGCTAC
                    |+++|+|| | +  ++++ --|||||||+++++||++++++|+++++|+||+++|+|| +
Sbjct 2306          C---T-CTCCG-GG----TGTCTCTGCT-----GC------A-----C-CC---C-CTG-

Query 2318          CGCCCGGGC-C---CCG-G-CC-ATAACCCACCAG-G-CGGC-CCGGCATCGC-CGCCTG
                    +  ||+|||-|---|||-|-| -||+++||||| |-|-| +|-||||| ++| -  | |+
Sbjct 2334          -TGCC-GGCGCAATCCGTGACTGAT---CCACCCGTGTCC-CGCCGGCG--GTTACCTT-

Query 2367          CTCTTTACCTA-CCCGGATGGCTC-TAAG-GTATTCGCCGGCTCGCTGTTTGAGT-CGAC
                    | +++||| ||-|| +||||| ||- |||-|||++||| ||||| || |||||||-||| 
Sbjct 2385          CA---TACTTATCCT-GATGGGTCAAAAGTGTA--CGCTGGCTCCCTCTTTGAGTCCGAG

Query 2423          ATGTACCTGGCTCGTT-AACGCGTCTAATGT-TGGACCACCGCCCTGGCGGTGGGCTCTG
                    +||||| ||| | || -| +||||| ||++|-  | |||||| || || ||||| || ||
Sbjct 2438          -TGTACTTGGTTGGTCAAT-GCGTCCAA--TCCCGGCCACCGTCCCGGTGGTGGCCTTTG

Query 2480          TCATGCATTTTACCAAAGGTACCCCGCA-TCCTTTGATGCTGCCTCTTTTGTGATGCGCG
                     |||||||||||||+|  |   |||| |-|| |||||  | |||   || || |||  ||
Sbjct 2495          CCATGCATTTTACC-AGCGGTTCCCGGAGTCATTTGACCCCGCCGAGTTCGTCATGTCCG

Query 2539          AC-GGCGCGGCC-GCC-TATACATTAACCCCCCGGCCAATA--ATTCACGCCGTCGCTCC
                    | -|| +  |+|-|+|-||||| || || ||||| ||++||--|| || || || |||||
Sbjct 2554          ATGGGT-TTG-CAG-CTTATACCTTGACGCCCCGACC--TATTATCCATGCTGTTGCTCC

Query 2594          TGATTATAGGTTGGAACATAACCCAAAGATGCTTGAGGCTGCCTACCGGGAGACTTGCTC
                     || ||| || | ||||||||||| |||| ||| |||||||| || || ||||| |||||
Sbjct 2609          CGACTATCGGGTAGAACATAACCCCAAGAGGCTCGAGGCTGCTTATCGAGAGACGTGCTC

Query 2654          CCGCCTCGGTACCGCTGCATACCCACTCCTCGGGA-CCGGCATATACCAGGTGCCGATCG
                    |||||  || || ||||| ||||| || || +|| -||||||||||  |||||||  | |
Sbjct 2669          CCGCCGTGGCACGGCTGCTTACCCCCTGCTT-GGTGCCGGCATATATAAGGTGCCTGTTG

Query 2713          GTCCCAGTTTTGACGCCTGGGAGCGGAATCACCGCCCCGGGGATGAGTTGTACCTTCCTG
                    | |  |||||||| |||||||| || || || || ||||||||||||||||||||| |||
Sbjct 2728          GGCTTAGTTTTGATGCCTGGGAACGCAACCATCGGCCCGGGGATGAGTTGTACCTTACTG

Query 2773          AGCTTGCT-GC-CAGATGGTTCGAGGCCAATAG-G-CCGACCTGCCCA-ACTCTCACTAT
                    |||  |||-  -|+ +||||||||||| +|+| -|-|| |+||  || - | ||||| ||
Sbjct 2788          AGCCGGCTATAGC-T-TGGTTCGAGGCT-A-ACCGACCCA-CTCTCCCCGCGCTCACCAT

Query 2828          AACTGAGGATGTTGCACGGACAGCAAATCTGGCTATCGAACTTGACTCAGCCACAGACGT
                     ||||||||    ||||| ||||| ||||||||  | || || || || ||||| || ||
Sbjct 2843          CACTGAGGACACGGCACGAACAGCTAATCTGGCGTTGGAGCTAGATTCGGCCACTGAGGT

Query 2888          CGGCCGGGCCTGTGCCGGCTGTCGA-GTCACCCCCGGCGTTGTGCAGTACCAGTTTACCG
                    ||| ||||| ||||| || || || - | | || +||||| || || |||||||| || |
Sbjct 2903          CGGTCGGGCGTGTGCTGGTTGCCGTGTTGAGCCA-GGCGTCGTTCATTACCAGTTCACGG

Query 2947          CAGGTGTGCCTGGATCCGGCAAGTCCCGCTCTATTACCCAAGCCGACGTGGACGTTGTCG
                    | ||||| ||||| ||||||||||| || || |||   || | ||| ||||| || || |
Sbjct 2962          CGGGTGTCCCTGGTTCCGGCAAGTCACGGTCAATTCAGCAGGGCGAGGTGGATGTGGTGG

Query 3007          TGGTCCCGACCCGTGAGTTGCGTAATGCCTGGCGCCGCCGCGGCTTCGCTGCTTTCACCC
                    | || || || |||||| |||||||  | ||||| |||||||| || || || | ||| |
Sbjct 3022          TAGTACCAACTCGTGAGCTGCGTAACTCATGGCGACGCCGCGGGTTTGCAGCCTACACAC

Query 3067          CGCACACTGCCGCCAGAGTCAC-CCAGGGGCGCCGGGTTGTCATTGATGAGGCCCCGTCC
                    | |||||||| ||| | || ||-|  || +||  ||||||| ||||||||||||||||| 
Sbjct 3082          CCCACACTGCGGCCCGTGTTACTCGTGGC-CGTAGGGTTGTTATTGATGAGGCCCCGTCA

Query 3126          CTTCCCCCTCACT-TGCTGCTGCTCCACATGCAGCGGGCCGCCACCGTCCACCTTCTTGG
                    ||||| || ||+|-||||  |||| ||||||||||||||| |  | ||||||||||||||
Sbjct 3141          CTTCCACCACA-TCTGCTCTTGCTGCACATGCAGCGGGCCTCGTCGGTCCACCTTCTTGG

Query 3185          TGACCCGAATCAGATCCCAGCCATCGACTTTGAGCACGCCGGGCTCGTTCCCGCCATCAG
                     ||||| || || ||||| ||||| || || ||||| || || || || ||||| ||| |
Sbjct 3200          CGACCCCAACCAAATCCCTGCCATTGATTTCGAGCATGCTGGTCTTGTACCCGCAATCCG

Query 3245          GCCCGAT-TTGGCCCCCACC-TCCTGGTGGCATGTGACCCATCGCTGCCCTGCGGATGTA
                    ||| || -|||  || +|| - + ||||||||| | |||||  | ||||| || ||||| 
Sbjct 3260          GCCTGAGCTTGTACCA-ACAAA-GTGGTGGCATCTTACCCACAGGTGCCCGGCAGATGTT

Query 3303          TGTGAGCTGATCCGTGGCGCATACCCTATGATTCAGACCACTAGTCGGGTC-CTCCG-GT
                    |||||||| || || ||||| ||||||| |||||||||  | || || || - ||  - +
Sbjct 3318          TGTGAGCTAATTCGCGGCGCGTACCCTAAGATTCAGACAGCGAGCCGTGTTTTTCGCTC-

Query 3361          CGTTGTTCTGGGGTGAGCCTGCTGTTGGGCAGAAACTAGTGTTCACCCAGGCAGCTAAGG
                    | |  ||+||||| |||||  |||| || || ||| |||||||||| ||||| || ||||
Sbjct 3377          CCTGTTT-TGGGGGGAGCCCCCTGTCGGCCAAAAATTAGTGTTCACTCAGGCGGCGAAGG

Query 3421          CCGCCAACCCCGGTTCAGTGACGGTCCATGAGGCACAGGGCGCTACCTACACAGAGACTA
                    |||| ||||| ||| || | |||||||||||||| ||||||||||| | ||| |||||||
Sbjct 3436          CCGCTAACCCTGGTGCAATTACGGTCCATGAGGCCCAGGGCGCTACATTCACTGAGACTA

Query 3481          CCATTATTGCCACGGCAGATGCTCGAGGCCTCATTCAGTCGTCCCGAGCTCATGCCATTG
                    | |||||||| ||||| |||||||| || || |||||||| ||  | ||||| || ||||
Sbjct 3496          CTATTATTGCTACGGCGGATGCTCGCGGGCTGATTCAGTCATCTAGGGCTCACGCTATTG

Query 3541          TTGCCTTGACGCGCCACACTGAG-AA-GTGCGTCATCATTGACGCACCAGGCCTGCTTCG
                    | ||| | || || || || |||-||-||| | ++|| |||| || || || || |||||
Sbjct 3556          TGGCCCTAACCCGTCATACGGAGAAATGTGTGG--TCGTTGATGCCCCGGGACTCCTTCG

Query 3599          CGAGGTGGGCATCTCCGATGCAATCGTTAATAACTTTTTCCTTGCTGGTGGCGAAATTGG
                     ||||| || ||||| || || || |||||||||||||||||| |||||||| | |||||
Sbjct 3614          TGAGGTCGGTATCTCTGACGCCATTGTTAATAACTTTTTCCTTTCTGGTGGCCAGATTGG

Query 3659          CCACCAGCGCCCATCTGTTATCCCTCGCGGCA--ATCCTGACGCCAATGTTGACAC-CTT
                     || || || ||||| || || || || ||||--|||   | ++||||||||| ||-|||
Sbjct 3674          TCAGCACCGTCCATCAGTCATACCGCGTGGCACTATCAACAA--CAATGTTGATACGCTT

Query 3716          GGCTGCCTTCCCGCCGTCTTGCCAGATTAGCGCCTTCCATCAGTTGGCTGAGGAGCTTGG
                    | +||| ||||| || ||||||||| | ||||| | ||| ||| | || || ||||| ||
Sbjct 3732          GA-TGCATTCCCACCCTCTTGCCAGTTCAGCGCTTACCACCAGCTTGCGGAAGAGCTCGG

Query 3776          CCACAGACCTGCCCCTGTCGCGGCTGTTCTACCGCCCTGCCCTGAGCTTGAACAGGGCCT
                    |||  |||| |||||  |||| || ||||| || ||||| ||||| ||||||||||| ||
Sbjct 3791          CCATCGACCGGCCCCGATCGCTGCCGTTCTGCCCCCCTGTCCTGAACTTGAACAGGGTCT

Query 3836          TCTCTACCTGCCCCAAGAACTCACCACCTGTGATAGTGTCGTAACATTTGAATTAACAGA
                     || ||| |||| || ||| | ||||| | |||||||||  | || |||||||| |||||
Sbjct 3851          ACTTTACATGCCTCAGGAATTGACCACGTCTGATAGTGTGCTTACGTTTGAATTGACAGA

Query 3896          TATTGTGCACTGTCGTATGGCCGCCCCGAGCCAGCGCAAGGCCGTGCTGTCCACGCTTGT
                    ||| ||||||||||||||||| || || || ||||| ||||| || ||||| || |||||
Sbjct 3911          TATAGTGCACTGTCGTATGGCGGCACCTAGTCAGCGTAAGGCGGTCCTGTCGACTCTTGT

Query 3956          GGGCCAT-TACGGCCGCCGCACAAAGCTCTACAATGCCT-CCCACT-CTGATGTTCGCGA
                     ||+|| -||||||||||| || ||| | ||  |+| ||-||||+|-| ||||| || | 
Sbjct 3971          CGG-CAGGTACGGCCGCCGTACGAAGTTGTATGA-GGCTGCCCA-TGCAGATGTCCGTGG

Query 4013          CTCTCTCGCCCGTTTTATCCCGGCCATTGGCCACG-TACAGGTTACAACCTGTGAATTGT
                     |||||   || ||||||||| |   | ||||  |-||  +||||| || |||||| | |
Sbjct 4028          GTCTCTAAACCATTTTATCCCTGAGCTCGGCCCTGTTAGT-GTTACCACTTGTGAACTTT

Query 4072          ACGAGCTAGTGGAGGCCATGGTCGAGAAGGGCCAGGACGGCTCCGCCGTCCTTGAGCTCG
                    ||||||| |||||||||||||| ||||| |||||||| || || || || || |||||||
Sbjct 4087          ACGAGCTTGTGGAGGCCATGGTGGAGAAAGGCCAGGATGGTTCTGCGGTTCTGGAGCTCG

Query 4132          ACCTTTGTAACCGCGACGTGTCCAGGATCACCTTCTTCCAGAAAGATTGTAATAAATTCA
                    || | |||| ||| || |||||  | || || ||||||||||| ||||||||||| || |
Sbjct 4147          ACTTATGTAGCCGTGATGTGTCTCGTATAACATTCTTCCAGAAGGATTGTAATAAGTTTA

Query 4192          CCACGGGGGAGACCATCGCCCATGGTAAAGTGGGCCAGGGCATTTCGGCCTGGAGTAAGA
                    | ||||| ||||| || || ||||| ||||| |||||||| || || || |||||||| |
Sbjct 4207          CAACGGGCGAGACAATAGCACATGGCAAAGTTGGCCAGGGGATATCTGCATGGAGTAAAA

Query 4252          CCTTCTGTGCCCTTTTCGGCCCCTGGTTCCGTGCTATTGAGAAGGCTATCCTGGCCCTGC
                    | || |||||  | |||||||| |||||||| || ||||||||||  ||||| ||  | |
Sbjct 4267          CTTTTTGTGCTTTGTTCGGCCCATGGTTCCGCGCCATTGAGAAGGAGATCCTTGCTGTAC

Query 4311          -T-CCCTCAGGGTGTGTTTTATGGGGATGCCTTTGATGACACCG-TCTT-CTCGGCGGCT
                    -|-||| || ++||| || ||||| ||||| |  || || || |-||| -|+|+|| || 
Sbjct 4327          TTGCCCCCAA--TGTATTCTATGGTGATGCATACGAAGATACAGTTCTGGC-C-GCCGCA

Query 4368          G-TGGC--CGCAGCAAGGGC-ATCCATGGTGTTTGAGAATGACTTTTCTGAGTTTGATTC
                    |- | |-- || +|  +|| - +| | | | | +||||||||||| || |||||||||  
Sbjct 4383          GTCGCCGGAGCC-CCT-GGTTG-CAAGGTTTTC-GAGAATGACTTCTCAGAGTTTGATAG

Query 4424          CACCCAGAATAATTTTTC-CTTGGGCCT-AGAGTGTGCTATTATGGTGGAGTGTGGGATG
                    ||| || |||||||||||-|||||||  -|| || | ++|| |||| |||||| || |||
Sbjct 4439          CACTCAAAATAATTTTTCACTTGGGCTGGAGTGTATA--ATCATGGAGGAGTGCGGCATG

Query 4482          CCGCAGTGGCT-CATCCGCTTGTACCACCTTATAAGGTCTGCGTGGATTCTGCAGGCCCC
                    ||||||||| |-   | ||||+|| |||||| |  | ||||| ||| || |||| || ||
Sbjct 4497          CCGCAGTGGATGATCCGGCTT-TATCACCTTGTTCGCTCTGCTTGGGTTTTGCAAGCTCC

Query 4541          GAAGGAGTCCCTGCGAGGGTTTTGGAAGAAACACTCCGGTGAGCCCGGCACCCTTCTATG
                     |||||||| ||||| ||||| |||||||| ||||| || ||||| |||||| | || ||
Sbjct 4556          AAAGGAGTCTCTGCGGGGGTTCTGGAAGAAGCACTCAGGCGAGCCTGGCACCTTGCTTTG

Query 4601          GAATACAGTCTGGAACATGGCCGTTATCACCCACTGTTATGATTTCCGCGATCTGCAGGT
                    |||||| |||||||||||||| || ||  |||| |||||||| ||||||||  |  | ||
Sbjct 4616          GAATACTGTCTGGAACATGGCGGTCATAGCCCATTGTTATGAGTTCCGCGACTTAAAAGT

Query 4661          GGCCGCCTTTAAAGGTGATGATTCGATAGTGCTTTGCAGTGAGTACCGTCAGAGCC-C-A
                     ||||| |||||||| ||||| ||  | |||||||| ||||| || || || ||||-|-|
Sbjct 4676          CGCCGCATTTAAAGGAGATGACTCTGTTGTGCTTTGTAGTGATTATCGGCAAAGCCGCGA

Query 4719          GGGGCTGCTGTCCTGATTGCTGGCTGTGGC-CTAAAGTTGAAGGTGGATTTCCGTCCGAT
                     | |  +|+| ||| || ||||||||||| -  ||| ||+|||||||||||  | || ||
Sbjct 4736          TGCGGC-C-GCCCTAATCGCTGGCTGTGGGTTGAAACTT-AAGGTGGATTTTAGGCCCAT

Query 4778          TGGTTTGTATGCAGGTGTTGTGGTGGCCCCCGGCCTT-GGCGCGCTTCCTGACG-TCGTG
                    |||  ||||||| |||||||| |||||||| || || -|| +| |||||||| |-|  | 
Sbjct 4793          TGGGCTGTATGCTGGTGTTGTTGTGGCCCCGGGTCTCGGGA-CCCTTCCTGATGTTGTTA

Query 4836          CGCTTCGCCGGCCGGCTTACTGAGAAGAA-TTGGGGCCCTGGCCCCGAGCGGGC-GAAGC
                     | ||+|| || |||||  | ||||| ||-| |||||| +||  | ||| ||||-|||+|
Sbjct 4852          GGTTT-GCTGGGCGGCTCTCGGAGAAAAACTGGGGGCCG-GGTTCAGAGAGGGCAGAA-C

Query 4894          AGCTCCGCCTCGCTGTGAGTGATTTTCTCCGCAAGCTCACGAATGTAGCTCAGATGTGTG
                    |||| || || |||||  |||||||||| || ||| | |||||||| |||||  | ||||
Sbjct 4909          AGCTACGGCTGGCTGTCTGTGATTTTCTGCGAAAGTTAACGAATGTGGCTCAAGTCTGTG

Query 4954          TGGATGTTGTCTC-TCGTGTTTATGGGGTTTCCCCTGGACTCGTTCATAACCTGATTGGC
                    |||| ||||| ||-  |+|||||||| |||  ||| ||  | || |||||||||||||| 
Sbjct 4969          TGGACGTTGTTTCGCAG-GTTTATGGTGTTAGCCCCGGTTTGGTACATAACCTGATTGGG

Query 5013          ATGCTACAGGCTGTTGCTGACGGCAAGGCTCA-TTTCACTGAGTCAGTGAAGCCAGTGCT
                    ||||| ||| |  ||||||| |||||||| ||-|||+|| ||| |||| || || ||  |
Sbjct 5028          ATGCTCCAGACCATTGCTGATGGCAAGGCACACTTT-ACAGAGACAGTTAAACCTGTTTT

Query 5072          CGACCTGACAAATTCAATCCTGTG-TCGGGTGGAATGAATAACATG-TCTTCTGCTGCGC
                     ||||| || ||||| ||  |+  -|||||||||||||||||||||-|||| ||||  | 
Sbjct 5087          AGACCTCACCAATTCTATTAT-ACATCGGGTGGAATGAATAACATGTTCTTTTGCTCTGT

Query 5130          CCATGG-GTTCGCGACCATGCGCCCTCGGCCTATTT-TGCTGTTGCTCCTCATGTTTCTG
                     |||||-| |  |+||||||||| ||||| ||+|||-|| | ||| ||||| || |||||
Sbjct 5146          GCATGGAGATGCC-ACCATGCGCTCTCGGGCT-TTTCTGTTTTTGTTCCTCGTGCTTCTG

Query 5188          CCTATGCTGCCCGCGCCACCGCCCGGTCAGCCGTCTGGCCGCCGCCGTGGGCGGCGCAGC
                    ||||||||||||||||||||| ||||||||||||||||||| ||||| ||||||||||||
Sbjct 5204          CCTATGCTGCCCGCGCCACCGGCCGGTCAGCCGTCTGGCCGTCGCCGCGGGCGGCGCAGC

Query 5248          GGCGGTTCCGGCGGTGGTTTCTGGGGTGACCGGGCTGATTCTCAGCCCTTCGCAATCCCC
                    |||||| ||||||||||||||||||||||||||| ||||||||||||||||||  |||||
Sbjct 5264          GGCGGTGCCGGCGGTGGTTTCTGGGGTGACCGGGTTGATTCTCAGCCCTTCGCCCTCCCC

Query 5308          TATATTCATCCAACCAACCCCTTCGCCCCCGATGTCACCGCTGCGGCCGGGGCTGGACCT
                    ||||||||||||||||||||||||||  | ||  |  | || || |||||||||||| ||
Sbjct 5324          TATATTCATCCAACCAACCCCTTCGCATCTGACATTCCAGCCGCAGCCGGGGCTGGAGCT

Query 5368          CGTGTTCGCCAA-CCCGCCCGACCACTCGGCTCCGCTTGGCGTGACCAGGCCCAGCGCCC
                    ||   ||| || -| +||||| ||||| ||||||||||||||||||||  ||||||||||
Sbjct 5384          CGCCCTCGGCAGCCA-GCCCGTCCACTTGGCTCCGCTTGGCGTGACCAATCCCAGCGCCC

Query 5427          CGCCGCTGCCT-CACGTCGTAGACCTACCACAGCTGGGGCCGCGCCGCTAACCGCGGTCG
                    |||| || || -|+|||||| || || || ||||||||||  ||||||| || || || |
Sbjct 5443          CGCCACTTCCGCC-CGTCGTCGATCTGCCCCAGCTGGGGCTTCGCCGCTGACTGCTGTGG

Query 5486          CTCCGGCCCATGACACCCCGCCAG-TGCCTGATGTTGACTCCCGCGGCGCCATCCTGCGC
                    | |||||||  || ||  | || |-|+|| ||||| || || |||||||| ||  | |||
Sbjct 5502          CCCCGGCCCCCGATACTGCTCCTGTT-CCCGATGTCGATTCTCGCGGCGCTATATTACGC

Query 5545          CGGCAGTATAACCTATCAACATCTCCCCTTACCTCTTCCGTGGCCACCGGTACAAA-CTT
                    || ||||||||  ||||||||||||| || || ||| |  | ||||| ||||| ||-|||
Sbjct 5561          CGCCAGTATAATTTATCAACATCTCCGCTAACATCTACTATTGCCACTGGTACTAACCTT

Query 5604          GGTTCTTTACGCCGCTCCTCTTAGCCCGCTT-CTACCCCTCCAGGACGGCACCAATACTC
                    +||||| || || || || || ||||| +||-|| || ||||| || || || || ||||
Sbjct 5620          -GTTCTATATGCTGCCCCGCTGAGCCCT-TTGCTTCCGCTCCAAGATGGAACTAACACTC

Query 5663          ATATAATGGCTACAGAAGCTTCTAATTATGCCCAGTACCGGGTTGTTCGTGCTACAATTC
                    | || ||||| || ||||| || ||||||||||||||||| ||||| || || || || |
Sbjct 5679          ACATTATGGCCACTGAAGCATCAAATTATGCCCAGTACCGTGTTGTCCGCGCCACCATCC

Query 5723          GCTACCGCCCGCTGGTCCCCAACGCTGTTGGTGGCTACGCCATCTCCATCTCGTTCTGGC
                    | ||||| ||||| || || ||||||||||| || ||||| || || ||||| |||||||
Sbjct 5739          GGTACCGTCCGCTTGTGCCGAACGCTGTTGGCGGATACGCTATATCTATCTCTTTCTGGC

Query 5783          CACAGACCACCACCACCCCGACGTCCGTTGACATGAATTCAATAACCTCGACTGATGTTC
                    | ||||| || || |||||||| || || || |||||||| || ||||| || ||||| |
Sbjct 5799          CTCAGACAACTACTACCCCGACATCTGTGGATATGAATTCTATCACCTCCACGGATGTCC

Query 5843          GTATTTTAGTCCAGCCCGGCATAGCCTCCGAGCATGTTATCCCAAGTGAGCGCCTACACT
                    | ||| | |||||||| ||  | || || || | ||| ||||| ||||||||||| ||||
Sbjct 5859          GAATTCTTGTCCAGCCTGGTGTCGCTTCAGAACTTGTGATCCCCAGTGAGCGCCTGCACT

Query 5903          ATCGTAACCAAGGTTGGCGCTCTGTTGAGACCTCCGGGGTGGCGGAGGAGGAGGCCACCT
                    ||||||||||||| |||||||| ||||||||||| || || |||||||||||||| ||||
Sbjct 5919          ATCGTAACCAAGGCTGGCGCTCGGTTGAGACCTCTGGTGTTGCGGAGGAGGAGGCGACCT

Query 5963          CTGGTCTTGTTATGCTTTGCATACATGGCTCACTCGTAAACTCTTATACTAATACACCTT
                    | || ||||| ||||||||||| ||||| ||||  || || || || || ||||| ||||
Sbjct 5979          CCGGCCTTGTCATGCTTTGCATCCATGGATCACCTGTGAATTCCTACACCAATACGCCTT

Query 6023          ATACCGGTGCCCTCGGGC-TG-TTGGACTTTGCCCTCGAACTTGAGTTCCGCAACCTCAC
                    |||| |||||||| +|||-||-||+|| || || ||||| || |||||||||||  | ||
Sbjct 6039          ATACTGGTGCCCTT-GGCTTGCTT-GATTTCGCACTCGAGCTCGAGTTCCGCAATTTGAC

Query 6081          CCCCGGTAATACCAACACGCGGGTCTCCCGTTACTCCAGCACTGCCCGTCACC-GCCTTC
                     |||||||| || ||||| || || ||||| ||||| || | ||| || ||| -|+|| |
Sbjct 6097          ACCCGGTAACACGAACACACGTGTTTCCCGCTACTCGAGTAGTGCGCGCCACAAG-CTAC

Query 6140          GTCGCGGTGCAGATGGGACTGCCGAGCTCACCACCACGGCTGCTACCCGCTTCATGAAGG
                    | || ||  | ||||| ||||| ||| | || ||||| |||||||| ||||| |||||||
Sbjct 6156          GCCGAGGGCCTGATGGCACTGCTGAGTTAACTACCACTGCTGCTACACGCTTTATGAAGG

Query 6200          ACCTCTATTTTACTAGTACTAATGGTGTCGGTGAGATCGGCCGCGGGATAGCGCTTACCC
                    ||||  |||||||  | |||||||| || |||||  |||| || || |||||| | || |
Sbjct 6216          ACCTTCATTTTACAGGGACTAATGGAGTTGGTGAAGTCGGTCGTGGTATAGCGTTAACTC

Query 6260          TGTTTAACCTTGCTGACACCCTGCTTGGCGGTCTACCGACAGAATTGATTTCGTCGGCTG
                    |||| || ||||||||||| || || ||||| || |||||||||||||||||||||||||
Sbjct 6276          TGTTCAATCTTGCTGACACGCTTCTCGGCGGGCTCCCGACAGAATTGATTTCGTCGGCTG

Query 6320          GTGGCCAGCTGTTCTACTCTCGCCCCGTCGTCTCAGCCAATGGCGAGCCGACTGTTAAGC
                    |||| ||| |||| |||||||||||||||||||||||||||||||||||||| || ||||
Sbjct 6336          GTGGTCAGTTGTTTTACTCTCGCCCCGTCGTCTCAGCCAATGGCGAGCCGACAGTGAAGC

Query 6380          TGTATACATCTGTAGAGAATGCTCAGCAGGATAAGGGTATTGCAATCCCGCATGACATCG
                    | ||||| || || ||||| ||||||||||| |||||||| || ||||| ||||| || |
Sbjct 6396          TTTATACTTCAGTCGAGAACGCTCAGCAGGACAAGGGTATAGCTATCCCACATGATATTG

Query 6440          ACCTCGGGGAATCTCGTGTAGTTATTCAGGATTATGATAACCAACATGAGCAGGACCGAC
                    |||| || || || ||||| || ||||||||||| ||||||||||||||||||||||| |
Sbjct 6456          ACCTTGGTGAGTCCCGTGTTGTCATTCAGGATTACGATAACCAACATGAGCAGGACCGTC

Query 6500          CGACACCTTCCCCAGCCCCATCGCGCCCCTTTTCTGTCCTCCGAGCTAATGATGTGCTTT
                    | || ||||| || || || || || |||||||||||||| || |||||||||||||| |
Sbjct 6516          CCACCCCTTCTCCTGCTCCCTCTCGGCCCTTTTCTGTCCTTCGTGCTAATGATGTGCTAT

Query 6560          GGCTTTCTCTCACCGCTGCCGAGTATGACCAG--TCCACTTACGGCTCTTCGACCGGCCC
                    ||||||| || || || || |||||||| |||--|++|| || ||||| || ||   |||
Sbjct 6576          GGCTTTCACTTACAGCAGCTGAGTATGATCAGACT--ACCTATGGCTCCTCTACTAACCC

Query 6618          AG-TCTATGTCTCTGACTCTGTGACCTTGGTTAATGTAGCGACCGGCGCGCAGGCCGTTG
                    + -| || ||||||||  ||||||| || |||||||| || || || || ||||  ||+ 
Sbjct 6634          -CATGTACGTCTCTGATACTGTGACATTTGTTAATGTGGCTACTGGTGCCCAGGGGGT-A

Query 6677          -CCCGGTCGCTCGACTGGACCAAGGTCACACTTGATGGTCGCCCCCTTTCCACCACCCAG
                    -| || || || |||||| | || || || |||||||| ||||| |||   || | ||||
Sbjct 6692          TCTCGCTCTCTGGACTGGTCTAAAGTTACCCTTGATGGGCGCCCACTTATGACTATCCAG

Query 6736          CAGTATTCAAAGACCTTCTTTGTCCTGCCGCTCCGCGGTAAGCTCTCCTTTTGGGAGGCA
                    |||||||| |||||||||||||||||||| ||||| ||||||||||||||||||||||| 
Sbjct 6752          CAGTATTCTAAGACCTTCTTTGTCCTGCCTCTCCGTGGTAAGCTCTCCTTTTGGGAGGCT

Query 6796          GGTACTACTAAAGCCGGGTACCCTTATAATTATAACACCACTGCTAGTGACCAACTGCTC
                    ||||||||||| ||||| ||||||||||||||||| || || || ||||||||  |  | 
Sbjct 6812          GGTACTACTAAGGCCGGCTACCCTTATAATTATAATACTACCGCCAGTGACCAGATTTTA

Query 6856          GTTGAGAATGCCGCTGGGCATCGGGT-TGCTATTTCCACTTACACCACTAGCCTGGGTGC
                     |||||||||| ||||| || || ||-|||+||||| || ||||| ||||  || ||  |
Sbjct 6872          ATTGAGAATGCAGCTGGTCACCGTGTATGC-ATTTCAACCTACACTACTAATCTTGGATC

Query 6915          TGGCCCCGTCTCTATTTCCGCGGTTGCTGTTT-TAGCCCCCCACTCTGCGCTAG-CATTG
                    |||||| || |||||||| || || | |||+ -| || || |||||||||||+|-|++ |
Sbjct 6931          TGGCCCTGTTTCTATTTCTGCCGTCGGTGT-CCTCGCACCTCACTCTGCGCT-GGC--CG

Query 6973          CTT--GAGGATACCATGGACTACCCTGCCCGCGCCCATACTTTCGATGACTTCTGCCCGG
                    |||--||||| ||  | ||||| |||||||| || |||||||| ||||| || ||||| |
Sbjct 6987          CTTTAGAGGACACTGTTGACTATCCTGCCCGTGCTCATACTTTTGATGATTTTTGCCCTG

Query 7031          AGTGCCGCCCCCTTGGCCTCCAGGGCTGTGCTTTTCAGTCTACTGTCGCTGAGCTTCAGC
                    |||||||  | || ||||| ||||| |||||||| || || ||||| |||||||| ||||
Sbjct 7047          AGTGCCGTGCACTCGGCCTTCAGGGTTGTGCTTTCCAATCGACTGTTGCTGAGCTACAGC

Query 7091          GCCTTAAGATGAAGGTGGGTAAAACTCGGGAGTTA-TAGTTTATTTG-CTTGTGCCCCCC
                    ||||||| ||||||||||||||||| |||||||+|-|  ||||||  -||||| ||  ||
Sbjct 7107          GCCTTAAAATGAAGGTGGGTAAAACCCGGGAGT-ACTGATTTATTCTACTTGTACCTTCC

Query 7149          TTCT-TTCTGTTGCTT-ATTTCTCATTTCTGCGTTC
                    ||||-|||||||  ||-|||| || |||||||||||
Sbjct 7166          TTCTGTTCTGTTCTTTTATTTTTCTTTTCTGCGTTC
