# Supplementary material for: Pairwise Heuristic Sequence Alignment Algorithm Based on Deep Reinforcement Learning
Source: IEEE Open J Eng Med Biol. 2021 Jan 29;2:36–43. doi: 10.1109/OJEMB.2021.3055424 (PMC8901008; doi:10.1109/OJEMB.2021.3055424)
Supplement: Three supplementary materials are attached to the submitted manuscript. First, we offer the detailed process of the DQNalign in Supplementary material S1. Then, the additional figures and tables are listed in the Supplementary material S2. Finally, the alignment results of the DQNalign are attached  [file ojemb-3055424-mm.zip › OJEMB-3055424-MM/10022021082020_DQNalignOJEMB20210126SupplementaryS3/Supplementary S3/HEV_DDDQN/result20200712173946_10_42.txt]

DQNalign Project v1.0
Pairwise alignment algorithm with deep reinforcement learning based heuristic alignment agent
Sequence 1 : HEV_10, length : 7200
Sequence 2 : HEV_42, length : 7202

Alignment results:
Exact matches: 5235
Gaps: 800

Query 27            ATGGAGGCCCATCAGTTTATTAAGGCTCCTGGCATCACTACTGCTATTGAGCAGGCTGCT
                    ||||||||||||||||| || |||||||||||| |||||||||||||||||||||| |||
Sbjct 0             ATGGAGGCCCATCAGTTCATAAAGGCTCCTGGCGTCACTACTGCTATTGAGCAGGCAGCT

Query 87            CTAGCAGCGGCCAACTCTGCCCTT-GCGAATGCTGTGGTAGTTAGGCCTTTTCTCTCTCA
                    ||||||||||||||||| |+||||-|||||||||||||| ||| ||||||| || || | 
Sbjct 60            CTAGCAGCGGCCAACTCCG-CCTTGGCGAATGCTGTGGTGGTTCGGCCTTTCCTATCCCG

Query 146           CC-AGCAGATTGAGATCCTTATTAACCTAATGCAACCTCGCCAGCTTGTTTTCCGCCCCG
                     |-|+||||  ||||| ||||||||||| ||||| || || |||||||||||||| || |
Sbjct 119           GCTA-CAGACAGAGATACTTATTAACCTGATGCAGCCCCGGCAGCTTGTTTTCCGGCCTG

Query 205           AGGTTTTCTGGAACCATCCCATCCAGCGTGTTATCCATAATGAGCTGGAGCTTTACTGTC
                    | || || |||||||| || || ||||| || ||||| || ||||| ||||  ||||| |
Sbjct 178           AAGTCTTGTGGAACCACCCAATTCAGCGCGTGATCCACAACGAGCTTGAGCAGTACTGCC

Query 265           GCGCCCGT--TCCGGCCGCTGCCTTGAAATTGGTGCCCACCCCCGCTCAATAAATGATAA
                    | || || --|++||||||||||||||  | ||||| ||||| || || || ||||| ||
Sbjct 238           GGGCTCGGGCT--GGCCGCTGCCTTGAGGTGGGTGCTCACCCACGTTCTATTAATGACAA

Query 323           CCCTAATGTGGTCCACCGCTGCTTCCTCCGCCCTGCCGGGCGTGATGTTCAGCGTTGGTA
                    ||| |||||  | |||||||| ||| |    |||| ||| || ||||| ||||| |||||
Sbjct 296           CCCCAATGTTCTGCACCGCTGTTTCTTGAAACCTGTCGGCCGCGATGTCCAGCGGTGGTA

Query 383           TACTGCCCCTACCCGCGGGCCGGCTGCTAATTGCCGGCGTTCCG-CACTGCGCGGGCTCC
                     || ||||| || || || || || || || ||||| || || |-|+|| || || ||||
Sbjct 356           CACCGCCCCCACTCGTGGCCCCGCAGCAAACTGCCGCCGGTCGGCC-CTCCGTGGCCTCC

Query 442           CCGCTGCTGACCGCACTTACTGCTTCGACGGGTTTTCTGGCTGTAAC-TTT-CCCGCCGA
                    |  |||| || || || ||||| || || || ||||| ||||| +||-|||-| +|| ||
Sbjct 415           CACCTGCCGATCGAACCTACTGTTTTGATGGCTTTTCCGGCTGC-ACGTTTGCT-GCTGA

Query 500           GACTGGCGTCGCCCTCTATTCTCTCCATGATA--TGTCACCATCTGATGTCGCCGAGGCT
                    ||| ||  | ||||| || || || || |++|--| |  ||  | |||||||||||||| 
Sbjct 473           GACAGGGATAGCCCTTTACTCACTGCACG--ACCTCTGGCCTGCCGATGTCGCCGAGGCA

Query 558           ATGTTC-CGCCATGGTATGACGCGGCTTTACGCTGCCCTCCACCTCCCGCCTGAGGTCCT
                    ||| +|-|||||||||||||| ||||| || || || ||||||||||| || ||||| ||
Sbjct 531           ATGG-CTCGCCATGGTATGACCCGGCTGTATGCAGCTCTCCACCTCCCCCCGGAGGTACT

Query 617           GTTGCCCCCTGGCACATACCGCACCGCGTCGTACTTGCTGATCCATGAC-GGCAG-GCGC
                    | | ||||||||||| || |  ||| | |||||| | || |||||||| -|| | -| ||
Sbjct 590           GCTCCCCCCTGGCACCTATCATACCACTTCGTACCTCCTCATCCATGATGGGGACCGTGC

Query 674           -GTTG-TGGTGACGTATGAGGGTGACACTAGTGCTGGTTATAACCACGATGTTTCCAACC
                    -|+||-|++|+|| |||||||| ||| |||||||||| || ||||| ||||| ||||  |
Sbjct 650           AG-TGAT--T-ACATATGAGGGGGACTCTAGTGCTGGATACAACCATGATGTGTCCATTC

Query 733           TGCGCTCCTGGATTAGAACCACTAAGGTTACCGGAGACCATCCTCTCGTCATTGAGCGGG
                    ||||| |||||||  | || |||||||| ||||| ||||| || || || ||||||||||
Sbjct 706           TGCGCGCCTGGATCCGCACTACTAAGGTCACCGGCGACCACCCGCTGGTAATTGAGCGGG

Query 793           TTAGGGCCA-TTGGCTGCCACTTTGT-CCTCTTACTCACGGCAGC-CCCGGAGCCATCAC
                    |  +|| | -| ||||| ||||||||-| ||||+||||| || ||-|| +|| ||||| |
Sbjct 766           TCC-GGGCGGTGGGCTGTCACTTTGTGCTTCTT-CTCACAGCTGCACCT-GAACCATCGC

Query 850           CTACGCCCTATGTTCCTTACCCCCGGTCTACCGAGGTCTATGTCCGATCG-TCTTCGGCC
                    | | ||| ||||| || ||||| || || |||||||| ||||| || || -| || ||||
Sbjct 823           CAATGCCTTATGTCCCATACCCTCGTTCCACCGAGGTTTATGTTCGGTCCATTTTTGGCC

Query 909           CGGGTGGTACCCCCTCCCTATTTCCAACCTCATGCTCCACTAAGTCGACCCTTCCATGCT
                    | |||||| | || ||||| ||||||||  | ||||| |||||||| |+| || ||||| 
Sbjct 883           CTGGTGGTTCACCATCCCTGTTTCCAACTGCCTGCTCTACTAAGTCAA-CATTTCATGCC

Query 969           GTCCCTGCCCATATCTGGGACCGTCTCATGTTGTTCGGGGCCACCCTAGATGACCAAGCC
                    |||||||  ||||| |||||| | || ||| | ||||| || ||||| |||||||| |||
Sbjct 942           GTCCCTGTGCATATATGGGACAGACTTATGCTCTTCGGTGCGACCCTCGATGACCAGGCC

Query 1029          TTTTGCTGCTCCCGCCTAATGACTTACCTCCGTGGCATTAGCTACAAGGTTACTGTGGGC
                    |||||||| ||  | |||||||| || || ||||| ||||| ||||| || || || |||
Sbjct 1002          TTTTGCTGTTCAAGGCTAATGACATATCTTCGTGGTATTAGTTACAAAGTCACAGTTGGC

Query 1089          ACCCTTGTTGCCAATGAAGGCTGGAACGCCTCTG-AG--G---T--C-GC--TC-TTACA
                     | ||||| ||||| || |||||||| ||||| |-||--|---|--|-||--||-|||||
Sbjct 1062          GCTCTTGTCGCCAACGAGGGCTGGAATGCCTCCGAAGACGCATTAACTGCTGTCATTACA

Query 1137          GCTGTC--ATCACTTGC--C-GCCTACCT---TACCATCTGCCAC-CAGCGGTACCTCCG
                    ||+| |--||| +|  |--|-|||  |  ---||+| || |+|||-|||  +|| ||+||
Sbjct 1122          GC-GGCTTATCT-TACCATCTGCCATCAGAGGTA-CCTCCG-CACACAGGC-TATCT-CG

Query 1187          CACT-CAGGCC-TATATCT-----AAG-G---G--GATGCGCCGTCTGG-A-GCGGG---
                     |  - |+     | ||+|-----  |-|---|-- |+++|  || |  -|- ||  ---
Sbjct 1176          AAAGGGA-TGAAAAGAT-TGGAGCTTGAGCATGCACA---GAAGTTTATAACACGTCTTT

Query 1227          --AGCATGCTC----AGAAG--T-----TTA-TA-ACACGCC-TCTACAGTTGGCTCTTT
                    --||   | | ----| || --|-----| |-||-|  | | - |  ||||||  + |||
Sbjct 1231          ATAGTTGGTTGTTTGAAAAATCTGGCCGTGATTACATCCCCGGCCGTCAGTTGCA-GTTT

Query 1272          GA-GAAGTCC-G-GCCGTGATTTTATATCCCCGGCCGTCAG-TT-GGAGTTCTACG--CT
                     |-| +++||-|-|||||   |   |||+++|++   | +|-||- +| ++||   --||
Sbjct 1290          TACGC---CCAGTGCCGTCGATGGCTAT---C--TGCTG-GTTTCC-AC--CTTGATCCT

Query 1323          CA---G-T-G----T-A-G--GCGCTGGCTCTCGGCCGGC-T--T-TCAT-CTTGAC-C-
                    | ---|-|-|----|-|-|--|||++| |+| | ||||  -|--|- | |-|||++|-|-
Sbjct 1338          CGTGTGCTCGTTTTTGATGAAGCG--GCC-CCCTGCCGCTGTCGTAGCTTGCTT--CGCA

Query 1362          ---CA---CG-G-GTGTTGGTTTTTGAT--G-A-G-T----C-GG---CCCCCTGCCA-C
                    ---| ---| - - | ||| |  || ||--|- -|-|----|-||--- | |||||  -|
Sbjct 1393          AAGCTGCCCATAAATTTTGCTGCTTTATGCGATGGCTAGGGCAGGATTGCACCTGCTTCC

Query 1401          TGT-AGGA--CTGCGATTCGTAAGGCGGT-CTC--AA-AGTTTTGCTGTTTTATGAAG-T
                    |+|-|+| -- | +||   | +|+|+|||-   --||-||  || +|| +| | || |- 
Sbjct 1453          T-TCA-GCCTGTT-GAGGGGG-A-G-GGTCG-GTGAACAGGGTTA-TGA-TAACGAGGCA

Query 1453          GG-CTGGGCCAGGAGTG-C-A-CCTGTTTCCTACAAC-CTGCAGAAGGCGCCGTC-GG--
                      -  |||   |||+||-|-|-|||| |    |   |-||| +|+|+|   + ||-||--
Sbjct 1503          TTTGAGGGGTCGGA-TGTCGACCCTGCTGAAGAGGCCACTGT-G-A-GTAT-CTCTGGCT

Query 1505          CG-ACCAGGGCCATGACAA-CGA-GGCCTA-TG-A-GGGGTCTGATGTCGACCCCGCTGA
                    ||-|+|| +++++||+  |-|| - |||  -||-|- ++++|| +|+|+++++++++|+|
Sbjct 1558          CGTA-CAT-----TG-TCACCGGCAGCCAGTTGCAGC----CTC-T-T---------T-A

Query 1559          ATC---CGCTA-TTAGTGACATATCTGGGTCCTACG-TCCTACGTCGTCCCTGG-CACTG
                     +|---|||| - ||+|++++|   |  | |||     ||   |  |+ || | -|||+ 
Sbjct 1595          C-CAGGCGCTCGGTA-T----TCCTTCTGACCTTGCCGCCCGAGCGG-GCCGGCTCAC-T

Query 1606          CCCTCCAACCG-CTTTACCA-AAGCCCTTGACC-TCCCCGCTGAGATTGTGGCTCGTGCA
                     |  ||  +||-  || +||-|  ||   | ||-||   +|+  |+|     | + |   
Sbjct 1647          GCTACCGT-CGAAGTTT-CAGATACCGACGGCCGTCTTA-C-TTG-TAAGACCA-CTATG

Query 1662          GGCC-GGCTGACCG-C-C-ACAGTA---A-A-GGTCT-CCCAGGTCGA--C----GGG-C
                    ||| -   +|||| -|-|-||||| ---|- -    |-||||| | ||--|----|||-|
Sbjct 1701          GGCAATAA-GACCTTCACAACAGTTTTTACCGACGGTGCCCAGCTGGAGGCTAATGGGCC

Query 1705          GGATCGA-TTGTGAG-ACCCTTCTCGGTAATAAAACCTTCC---GC-ACG-T-----CGT
                    ||| |  - ||||  - ++| ++|+ +| ||    ++++||---  -|| -|-----|++
Sbjct 1760          GGAGCAGTATGTGCTAT--CA--T-T-TGATTTGG----CCAAACAGACTATGGCCGC--

Query 1753          TTGTTGACG--GG-GCGGTTTTAGAGACTAATGGCCCA-GA--GCGCCACAATC-TCTCT
                     ++++|++|-- |-   |  ||||  ||   | | +||-  --| | | +++|    |  
Sbjct 1808          C----G--GCCCGCATAGCCTTAGTTACGCCTTGA-CACCTGCGGGTCT---TGAGGTGC

Query 1805          -T-TTGA---TGCCAGTCAGAGCAC--TATGGCCGCCGGCCCTTTCAGTCTCACC--T--
                    -|-||| ---|||| | |  +|+||--|| ||| | |  ++|++ ||+||| +  --|--
Sbjct 1858          GTGTTGTTTCTGCCGGACTC-G-ACTGTAGGGCTGTCTT--C--CCA-TCTG-GGGTTGC

Query 1854          -ATGCCGCCTCTGC-TGCTGGGCTGGAGGTGCGCTAT-GTCGCTGCCGGGCT-TG-A-C-
                    -|++|| |||||||-| | | | +||+ || |||  |-    | || |   |-| -|- -
Sbjct 1910          AA--CCCCCTCTGCTTCCGGTGA-GG-TGTCCGCCTTCTGTTCGGCTGCTTTATACAGGT

Query 1907          -C-ACCGGGCGGTTTTTG-CCCCCGGCGTTTCAC-C-CCGGTCAGCCCCTGGCGAGGTCA
                    - -|++++ |+| +| ||-||  |||| +||| |-|-  ||| +|+|| |+++| |||++
Sbjct 1963          TTAA----CC-GC-TGTGTCCAGCGGCA-TTCTCTCATTGGTG-G-CCTT---GTGGT--

Query 1963          CCGCCTTTTGTTCT-GCCCTA-TACAGGTTTAATC-G-C-GAGGCCCA--G--CGCCTTT
                    ++++ ++++++|+|- ||  |- +++|| +|||| -|- -|   +|||--|--||||  |
Sbjct 2007          ----A------T-TATCCTGAGG---GGC-TAATTGGTTTGTTT-CCACCGTTCGCCCCT

Query 2014          CGCT-CACCGGGTAATTTT-TGGTTCCATCCTGA-GGG-GCTCCTTGGC-CCCTTTGC-C
                     || -|||| || | +|  -    ||| | ||| -|||-|++ ++++||-||||||  -|
Sbjct 2052          GGCCACACCTGGGAG-TCAGCCAATCCCTTCTGTGGGGAG--A----GCACCCTTTATAC

Query 2067          CCG---TT-TTCCCC---CGGGCATGTTTGGGAGTCGGCTAATCCATTCTGTGGA---GA
                     ||--- |- |+|  ---|||||+|+|||+ +++|+ ||+  | ++||+| |  |---||
Sbjct 2105          TCGCACCTGGT-CGGTGTCGGGC-T-TTT-C---T-AGC-TGTT--TT-TCTCCATTCGA

Query 2117          GAG-CACACTTTAC-ACCCGCACTTGGT-------CGGAGGTTGATGCT-GTTT--CTAG
                    |+ -| |+|  |+|-   | ||++ +  -------| |||| |||| | - | |--||+|
Sbjct 2153          G-CCCCC-CGCT-CTGGACTCA--C-CACCCCCCGCCGAGGCTGATACACCTATGGCT-G

Query 2165          TC----CA--GCCCAGC-CCGA-CT---TAGGT-TTT--ATATCTGAGCCTTCTATACCT
                    ||----  -- ++|++|-||+|-||---| |  -|| --| | | ++ ||  |++|+|||
Sbjct 2206          TCGATGTTCCA--C--CTCC-AGCTACCTTGACATTACCACAACC--TCCGGC--T-CCT

Query 2211          AGTA-GG--GCCGCCACA-CT-T--ACCCCG--G-CGGCCCCTCTCCCTCTACCCCCCCC
                        -||--|++  |+| -| - --| |  |--|-||||  +| || |||   || | ||
Sbjct 2256          GAACGGGCAG--TAC-CCCCGCAAGATCTTGCCGACGGCGA-TGTCGCTCGGGCCTCTCC

Query 2255          TGCACCGGATCCTTCCCCTACTCCCTCTGCTCCGGCGCGTGGTGAGCCGGCTCCTGGCGC
                    +|++++||++++++++++| +|++|||||||+++++||++++++|+++++|+||+++|+|
Sbjct 2311          -G----GG----------TG-T--CTCTGCT-----GC------A-----C-CC---C-C

Query 2315          TACCGCCCGGG-CC---CCG-G-CC-ATAACCCACCAG-G-CGGC-CCGGCATCGC-CGC
                    |++   ||+||- |---|||-|-| -||+++||||| |-|-| +|-||||| ++| -  |
Sbjct 2333          T--GTGCC-GGCGCAATCCGTGACTGAT---CCACCCGTGTCC-CGCCGGCG--GTTACC

Query 2364          CTGCTCTTTACCTA-CCCGGATGGCTC-TAAG-GTATTCGCCGGCTCGCTGTTTGAGT-C
                     |+| +++||| ||-|| +||||| ||- |||-|||++||| ||||| || |||||||-|
Sbjct 2383          TT-CA---TACTTATCCT-GATGGGTCAAAAGTGTA--CGCTGGCTCCCTCTTTGAGTCC

Query 2420          GACATGTACCTGGCTCGTT-AACGCGTCTAATGT-TGGACCACCGCCCTGGCGGTGGGCT
                    || +||||| ||| | || -| +||||| ||++|-  | |||||| || || ||||| ||
Sbjct 2436          GAG-TGTACTTGGTTGGTCAAT-GCGTCCAA--TCCCGGCCACCGTCCCGGTGGTGGCCT

Query 2477          CTGTCATGCATTTTACCAAAGGTACCCCGCA-TCCTTTGATGCTGCCTCTTTTGTGATGC
                     || |||||||||||||+|  |   |||| |-|| |||||  | |||   || || ||| 
Sbjct 2492          TTGCCATGCATTTTACC-AGCGGTTCCCGGAGTCATTTGACCCCGCCGAGTTCGTCATGT

Query 2536          GCGAC-GGCGCGGCC-GCC-TATACATTAACCCCCCGGCCAATA--ATTCACGCCGTCGC
                     ||| -|| +  |+|-|+|-||||| || || ||||| ||++||--|| || || || ||
Sbjct 2551          CCGATGGGT-TTG-CAG-CTTATACCTTGACGCCCCGACC--TATTATCCATGCTGTTGC

Query 2591          TCCTGATTATAGGTTGGAACATAACCCAAAGATGCTTGAGGCTGCCTACCGGGAGACTTG
                    ||| || ||| || | ||||||||||| |||| ||| |||||||| || || ||||| ||
Sbjct 2606          TCCCGACTATCGGGTAGAACATAACCCCAAGAGGCTCGAGGCTGCTTATCGAGAGACGTG

Query 2651          CTCCCGCCTCGGTACCGCTGCATACCCACTCCTCGGGA-CCGGCATATACCAGGTGCCGA
                    ||||||||  || || ||||| ||||| || || +|| -||||||||||  |||||||  
Sbjct 2666          CTCCCGCCGTGGCACGGCTGCTTACCCCCTGCTT-GGTGCCGGCATATATAAGGTGCCTG

Query 2710          TCGGTCCCAGTTTTGACGCCTGGGAGCGGAATCACCGCCCCGGGGATGAGTTGTACCTTC
                    | || |  |||||||| |||||||| || || || || ||||||||||||||||||||| 
Sbjct 2725          TTGGGCTTAGTTTTGATGCCTGGGAACGCAACCATCGGCCCGGGGATGAGTTGTACCTTA

Query 2770          CTGAGCTTGCT-GC-CAGATGGTTCGAGGCCAATAG-G-CCGACCTGCCCA-ACTCTCAC
                    ||||||  |||-  -|+ +||||||||||| +|+| -|-|| |+||  || - | |||||
Sbjct 2785          CTGAGCCGGCTATAGC-T-TGGTTCGAGGCT-A-ACCGACCCA-CTCTCCCCGCGCTCAC

Query 2825          TATAACTGAGGATGTTGCACGGACAGCAAATCTGGCTATCGAACTTGACTCAGCCACAGA
                     || ||||||||    ||||| ||||| ||||||||  | || || || || ||||| ||
Sbjct 2840          CATCACTGAGGACACGGCACGAACAGCTAATCTGGCGTTGGAGCTAGATTCGGCCACTGA

Query 2885          CGTCGGCCGGGCCTGTGCCGGCTGTCGA-GTCACCCCCGGCGTTGTGCAGTACCAGTTTA
                     ||||| ||||| ||||| || || || - | | || +||||| || || |||||||| |
Sbjct 2900          GGTCGGTCGGGCGTGTGCTGGTTGCCGTGTTGAGCCA-GGCGTCGTTCATTACCAGTTCA

Query 2944          CCGCAGGTGTGCCTGGATCCGGCAAGTCCCGCTCTATTACCCAAGCCGACGTGGACGTTG
                    | || ||||| ||||| ||||||||||| || || |||   || | ||| ||||| || |
Sbjct 2959          CGGCGGGTGTCCCTGGTTCCGGCAAGTCACGGTCAATTCAGCAGGGCGAGGTGGATGTGG

Query 3004          TCGTGGTCCCGACCCGTGAGTTGCGTAATGCCTGGCGCCGCCGCGGCTTCGCTGCTTTCA
                    | || || || || |||||| |||||||  | ||||| |||||||| || || || | ||
Sbjct 3019          TGGTAGTACCAACTCGTGAGCTGCGTAACTCATGGCGACGCCGCGGGTTTGCAGCCTACA

Query 3064          CCCCGCACACTGCCGCCAGAGTCAC-CCAGGGGCGCCGGGTTGTCATTGATGAGGCCCCG
                    | || |||||||| ||| | || ||-|  || +||  ||||||| |||||||||||||||
Sbjct 3079          CACCCCACACTGCGGCCCGTGTTACTCGTGGC-CGTAGGGTTGTTATTGATGAGGCCCCG

Query 3123          TCCCTTCCCCCTCACT-TGCTGCTGCTCCACATGCAGCGGGCCGCCACCGTCCACCTTCT
                    || ||||| || ||+|-||||  |||| ||||||||||||||| |  | |||||||||||
Sbjct 3138          TCACTTCCACCACA-TCTGCTCTTGCTGCACATGCAGCGGGCCTCGTCGGTCCACCTTCT

Query 3182          TGGTGACCCGAATCAGATCCCAGCCATCGACTTTGAGCACGCCGGGCTCGTTCCCGCCAT
                    ||| ||||| || || ||||| ||||| || || ||||| || || || || ||||| ||
Sbjct 3197          TGGCGACCCCAACCAAATCCCTGCCATTGATTTCGAGCATGCTGGTCTTGTACCCGCAAT

Query 3242          CAGGCCCGAT-TTGGCCCCCACC-TCCTGGTGGCATGTGACCCATCGCTGCCCTGCGGAT
                    | |||| || -|||  || +|| - + ||||||||| | |||||  | ||||| || |||
Sbjct 3257          CCGGCCTGAGCTTGTACCA-ACAAA-GTGGTGGCATCTTACCCACAGGTGCCCGGCAGAT

Query 3300          GTATGTGAGCTGATCCGTGGCGCATACCCTATGATTCAGACCACTAGTCGGGTC-CTCCG
                    || |||||||| || || ||||| ||||||| |||||||||  | || || || - ||  
Sbjct 3315          GTTTGTGAGCTAATTCGCGGCGCGTACCCTAAGATTCAGACAGCGAGCCGTGTTTTTCGC

Query 3358          -GTCGTTGTTCTGGGGTGAGCCTGCTGTTGGGCAGAAACTAGTGTTCACCCAGGCAGCTA
                    - +| |  ||+||||| |||||  |||| || || ||| |||||||||| ||||| || |
Sbjct 3375          TC-CCTGTTT-TGGGGGGAGCCCCCTGTCGGCCAAAAATTAGTGTTCACTCAGGCGGCGA

Query 3418          AGGCCGCCAACCCCGGTTCAGTGACGGTCCATGAGGCACAGGGCGCTACCTACACAGAGA
                    ||||||| ||||| ||| || | |||||||||||||| ||||||||||| | ||| ||||
Sbjct 3433          AGGCCGCTAACCCTGGTGCAATTACGGTCCATGAGGCCCAGGGCGCTACATTCACTGAGA

Query 3478          CTACCATTATTGCCACGGCAGATGCTCGAGGCCTCATTCAGTCGTCCCGAGCTCATGCCA
                    |||| |||||||| ||||| |||||||| || || |||||||| ||  | ||||| || |
Sbjct 3493          CTACTATTATTGCTACGGCGGATGCTCGCGGGCTGATTCAGTCATCTAGGGCTCACGCTA

Query 3538          TTGTTGCCTTGACGCGCCACACTGAG-AA-GTGCGTCATCATTGACGCACCAGGCCTGCT
                    |||| ||| | || || || || |||-||-||| | ++|| |||| || || || || ||
Sbjct 3553          TTGTGGCCCTAACCCGTCATACGGAGAAATGTGTGG--TCGTTGATGCCCCGGGACTCCT

Query 3596          TCGCGAGGTGGGCATCTCCGATGCAATCGTTAATAACTTTTTCCTTGCTGGTGGCGAAAT
                    ||| ||||| || ||||| || || || |||||||||||||||||| |||||||| | ||
Sbjct 3611          TCGTGAGGTCGGTATCTCTGACGCCATTGTTAATAACTTTTTCCTTTCTGGTGGCCAGAT

Query 3656          TGGCCACCAGCGCCCATCTGTTATCCCTCGCGGCA--ATCCTGACGCCAATGTTGACAC-
                    ||| || || || ||||| || || || || ||||--|||   | ++||||||||| ||-
Sbjct 3671          TGGTCAGCACCGTCCATCAGTCATACCGCGTGGCACTATCAACAA--CAATGTTGATACG

Query 3713          CTTGGCTGCCTTCCCGCCGTCTTGCCAGATTAGCGCCTTCCATCAGTTGGCTGAGGAGCT
                    |||| +||| ||||| || ||||||||| | ||||| | ||| ||| | || || |||||
Sbjct 3729          CTTGA-TGCATTCCCACCCTCTTGCCAGTTCAGCGCTTACCACCAGCTTGCGGAAGAGCT

Query 3773          TGGCCACAGACCTGCCCCTGTCGCGGCTGTTCTACCGCCCTGCCCTGAGCTTGAACAGGG
                     |||||  |||| |||||  |||| || ||||| || ||||| ||||| |||||||||||
Sbjct 3788          CGGCCATCGACCGGCCCCGATCGCTGCCGTTCTGCCCCCCTGTCCTGAACTTGAACAGGG

Query 3833          CCTTCTCTACCTGCCCCAAGAACTCACCACCTGTGATAGTGTCGTAACATTTGAATTAAC
                     || || ||| |||| || ||| | ||||| | |||||||||  | || |||||||| ||
Sbjct 3848          TCTACTTTACATGCCTCAGGAATTGACCACGTCTGATAGTGTGCTTACGTTTGAATTGAC

Query 3893          AGATATTGTGCACTGTCGTATGGCCGCCCCGAGCCAGCGCAAGGCCGTGCTGTCCACGCT
                    |||||| ||||||||||||||||| || || || ||||| ||||| || ||||| || ||
Sbjct 3908          AGATATAGTGCACTGTCGTATGGCGGCACCTAGTCAGCGTAAGGCGGTCCTGTCGACTCT

Query 3953          TGTGGGCCAT-TACGGCCGCCGCACAAAGCTCTACAATGCCT-CCCACT-CTGATGTTCG
                    ||| ||+|| -||||||||||| || ||| | ||  |+| ||-||||+|-| ||||| ||
Sbjct 3968          TGTCGG-CAGGTACGGCCGCCGTACGAAGTTGTATGA-GGCTGCCCA-TGCAGATGTCCG

Query 4010          CGACTCTCTCGCCCGTTTTATCCCGGCCATTGGCCACG-TACAGGTTACAACCTGTGAAT
                     |  |||||   || ||||||||| |   | ||||  |-||  +||||| || |||||| 
Sbjct 4025          TGGGTCTCTAAACCATTTTATCCCTGAGCTCGGCCCTGTTAGT-GTTACCACTTGTGAAC

Query 4069          TGTACGAGCTAGTGGAGGCCATGGTCGAGAAGGGCCAGGACGGCTCCGCCGTCCTTGAGC
                    | |||||||| |||||||||||||| ||||| |||||||| || || || || || ||||
Sbjct 4084          TTTACGAGCTTGTGGAGGCCATGGTGGAGAAAGGCCAGGATGGTTCTGCGGTTCTGGAGC

Query 4129          TCGACCTTTGTAACCGCGACGTGTCCAGGATCACCTTCTTCCAGAAAGATTGTAATAAAT
                    ||||| | |||| ||| || |||||  | || || ||||||||||| ||||||||||| |
Sbjct 4144          TCGACTTATGTAGCCGTGATGTGTCTCGTATAACATTCTTCCAGAAGGATTGTAATAAGT

Query 4189          TCACCACGGGGGAGACCATCGCCCATGGTAAAGTGGGCCAGGGCATTTCGGCCTGGAGTA
                    | || ||||| ||||| || || ||||| ||||| |||||||| || || || |||||||
Sbjct 4204          TTACAACGGGCGAGACAATAGCACATGGCAAAGTTGGCCAGGGGATATCTGCATGGAGTA

Query 4249          AGACCTTCTGTGCCCTTTTCGGCCCCTGGTTCCGTGCTATTGAGAAGGCTATCCTGGCCC
                    | || || |||||  | |||||||| |||||||| || ||||||||||  ||||| ||  
Sbjct 4264          AAACTTTTTGTGCTTTGTTCGGCCCATGGTTCCGCGCCATTGAGAAGGAGATCCTTGCTG

Query 4309          TGC-T-CCCTCAGGGTGTGTTTTATGGGGATGCCTTTGATGACACCG-TCTT-CTCGGCG
                    | |-|-||| || ++||| || ||||| ||||| |  || || || |-||| -|+|+|| 
Sbjct 4324          TACTTGCCCCCAA--TGTATTCTATGGTGATGCATACGAAGATACAGTTCTGGC-C-GCC

Query 4365          GCTG-TGGC--CGCAGCAAGGGC-ATCCATGGTGTTTGAGAATGACTTTTCTGAGTTTGA
                    || |- | |-- || +|  +|| - +| | | | | +||||||||||| || ||||||||
Sbjct 4380          GCAGTCGCCGGAGCC-CCT-GGTTG-CAAGGTTTTC-GAGAATGACTTCTCAGAGTTTGA

Query 4421          TTCCACCCAGAATAATTTTTC-CTTGGGCCT-AGAGTGTGCTATTATGGTGGAGTGTGGG
                    |  ||| || |||||||||||-|||||||  -|| || | ++|| |||| |||||| || 
Sbjct 4436          TAGCACTCAAAATAATTTTTCACTTGGGCTGGAGTGTATA--ATCATGGAGGAGTGCGGC

Query 4479          ATGCCGCAGTGGCT-CATCCGCTTGTACCACCTTATAAGGTCTGCGTGGATTCTGCAGGC
                    |||||||||||| |-   | ||||+|| |||||| |  | ||||| ||| || |||| ||
Sbjct 4494          ATGCCGCAGTGGATGATCCGGCTT-TATCACCTTGTTCGCTCTGCTTGGGTTTTGCAAGC

Query 4538          CCCGAAGGAGTCCCTGCGAGGGTTTTGGAAGAAACACTCCGGTGAGCCCGGCACCCTTCT
                     || |||||||| ||||| ||||| |||||||| ||||| || ||||| |||||| | ||
Sbjct 4553          TCCAAAGGAGTCTCTGCGGGGGTTCTGGAAGAAGCACTCAGGCGAGCCTGGCACCTTGCT

Query 4598          ATGGAATACAGTCTGGAACATGGCCGTTATCACCCACTGTTATGATTTCCGCGATCTGCA
                     |||||||| |||||||||||||| || ||  |||| |||||||| ||||||||  |  |
Sbjct 4613          TTGGAATACTGTCTGGAACATGGCGGTCATAGCCCATTGTTATGAGTTCCGCGACTTAAA

Query 4658          GGTGGCCGCCTTTAAAGGTGATGATTCGATAGTGCTTTGCAGTGAGTACCGTCAGAGCC-
                     || ||||| |||||||| ||||| ||  | |||||||| ||||| || || || ||||-
Sbjct 4673          AGTCGCCGCATTTAAAGGAGATGACTCTGTTGTGCTTTGTAGTGATTATCGGCAAAGCCG

Query 4717          C-AGGGGCTGCTGTCCTGATTGCTGGCTGTGGC-CTAAAGTTGAAGGTGGATTTCCGTCC
                    |-| | |  +|+| ||| || ||||||||||| -  ||| ||+|||||||||||  | ||
Sbjct 4733          CGATGCGGC-C-GCCCTAATCGCTGGCTGTGGGTTGAAACTT-AAGGTGGATTTTAGGCC

Query 4775          GATTGGTTTGTATGCAGGTGTTGTGGTGGCCCCCGGCCTT-GGCGCGCTTCCTGACG-TC
                     |||||  ||||||| |||||||| |||||||| || || -|| +| |||||||| |-| 
Sbjct 4790          CATTGGGCTGTATGCTGGTGTTGTTGTGGCCCCGGGTCTCGGGA-CCCTTCCTGATGTTG

Query 4833          GTGCGCTTCGCCGGCCGGCTTACTGAGAAGAA-TTGGGGCCCTGGCCCCGAGCGGGC-GA
                     |  | ||+|| || |||||  | ||||| ||-| |||||| +||  | ||| ||||-||
Sbjct 4849          TTAGGTTT-GCTGGGCGGCTCTCGGAGAAAAACTGGGGGCCG-GGTTCAGAGAGGGCAGA

Query 4891          AGCAGCTCCGCCTCGCTGTGAGTGATTTTCTCCGCAAGCTCACGAATGTAGCTCAGATGT
                    |+||||| || || |||||  |||||||||| || ||| | |||||||| |||||  | |
Sbjct 4907          A-CAGCTACGGCTGGCTGTCTGTGATTTTCTGCGAAAGTTAACGAATGTGGCTCAAGTCT

Query 4951          GTGTGGATGTTGTCTC-TCGTGTTTATGGGGTTTCCCCTGGACTCGTTCATAACCTGATT
                    ||||||| ||||| ||-  |+|||||||| |||  ||| ||  | || ||||||||||||
Sbjct 4966          GTGTGGACGTTGTTTCGCAG-GTTTATGGTGTTAGCCCCGGTTTGGTACATAACCTGATT

Query 5010          GGCATGCTACAGGCTGTTGCTGACGGCAAGGCTCA-TTTCACTGAGTCAGTGAAGCCAGT
                    || ||||| ||| |  ||||||| |||||||| ||-|||+|| ||| |||| || || ||
Sbjct 5025          GGGATGCTCCAGACCATTGCTGATGGCAAGGCACACTTT-ACAGAGACAGTTAAACCTGT

Query 5069          GCTCGACCTGACAAATTCAATCCTGTG-TCGGGTGGAATGAATAACATG-TCTTCTGCTG
                      | ||||| || ||||| ||  |+  -|||||||||||||||||||||-|||| |||| 
Sbjct 5084          TTTAGACCTCACCAATTCTATTAT-ACATCGGGTGGAATGAATAACATGTTCTTTTGCTC

Query 5127          CGCCCATGG-GTTCGCGACCATGCGCCCTCGGCCTATTT-TGCTGTTGCTCCTCATGTTT
                     |  |||||-| |  |+||||||||| ||||| ||+|||-|| | ||| ||||| || ||
Sbjct 5143          TGTGCATGGAGATGCC-ACCATGCGCTCTCGGGCT-TTTCTGTTTTTGTTCCTCGTGCTT

Query 5185          CTGCCTATGCTGCCCGCGCCACCGCCCGGTCAGCCGTCTGGCCGCCGCCGTGGGCGGCGC
                    |||||||||||||||||||||||| ||||||||||||||||||| ||||| |||||||||
Sbjct 5201          CTGCCTATGCTGCCCGCGCCACCGGCCGGTCAGCCGTCTGGCCGTCGCCGCGGGCGGCGC

Query 5245          AGCGGCGGTTCCGGCGGTGGTTTCTGGGGTGACCGGGCTGATTCTCAGCCCTTCGCAATC
                    ||||||||| ||||||||||||||||||||||||||| ||||||||||||||||||  ||
Sbjct 5261          AGCGGCGGTGCCGGCGGTGGTTTCTGGGGTGACCGGGTTGATTCTCAGCCCTTCGCCCTC

Query 5305          CCCTATATTCATCCAACCAACCCCTTCGCCCCCGATGTCACCGCTGCGGCCGGGGCTGGA
                    |||||||||||||||||||||||||||||  | ||  |  | || || ||||||||||||
Sbjct 5321          CCCTATATTCATCCAACCAACCCCTTCGCATCTGACATTCCAGCCGCAGCCGGGGCTGGA

Query 5365          CCTCGTGTTCGCCAA-CCCGCCCGACCACTCGGCTCCGCTTGGCGTGACCAGGCCCAGCG
                     ||||   ||| || -| +||||| ||||||||||||||||||||||||||  |||||||
Sbjct 5381          GCTCGCCCTCGGCAGCCA-GCCCGTCCACTCGGCTCCGCTTGGCGTGACCAATCCCAGCG

Query 5424          CCCCGCCGCTGCCT-CACGTCGTAGACCTACCACAGCTGGGGCCGCGCCGCTAACCGCGG
                    ||||||| || || -|+|||||| || || || ||||||||||  ||||||| || || |
Sbjct 5440          CCCCGCCACTTCCGCC-CGTCGTCGATCTGCCCCAGCTGGGGCTTCGCCGCTGACTGCTG

Query 5483          TCGCTCCGGCCCATGACACCCCGCCAG-TGCCTGATGTTGACTCCCGCGGCGCCATCCTG
                    | || |||||||  || ||  | || |-|+|| ||||| || || |||||||| ||  | 
Sbjct 5499          TGGCCCCGGCCCCCGATACTGCTCCTGTT-CCCGATGTCGATTCTCGCGGCGCTATATTA

Query 5542          CGCCGGCAGTATAACCTATCAACATCTCCCCTTACCTCTTCCGTGGCCACCGGTACAAA-
                    ||||| ||||||||  ||||||||||||| || || ||| |  | ||||| ||||| ||-
Sbjct 5558          CGCCGCCAGTATAATTTATCAACATCTCCGCTAACATCTACTATTGCCACTGGTACTAAC

Query 5601          CTTGGTTCTTTACGCCGCTCCTCTTAGCCCGCTT-CTACCCCTCCAGGACGGCACCAATA
                    |||+|| || || || || || || ||||| +||-|| || ||||| || || || || |
Sbjct 5618          CTT-GTCCTATATGCTGCCCCGCTGAGCCCT-TTGCTTCCGCTCCAAGATGGAACTAACA

Query 5660          CTCATATAATGGCTACAGAAGCTTCTAATTATGCCCAGTACCGGGTTGTTCGTGCTACAA
                    |||| || ||||| || ||||| || ||||||||||||||||| ||||| || || || |
Sbjct 5676          CTCACATTATGGCCACTGAAGCATCAAATTATGCCCAGTACCGTGTTGTCCGCGCCACCA

Query 5720          TTCGCTACCGCCCGCTGGTCCCCAACGCTGTTGGTGGCTACGCCATCTCCATCTCGTTCT
                    | || ||||| ||||| || || ||||||||||| || ||||| || || ||||| ||||
Sbjct 5736          TCCGGTACCGTCCGCTTGTGCCGAACGCTGTTGGCGGATACGCTATATCTATCTCTTTCT

Query 5780          GGCCACAGACCACCACCACCCCGACGTCCGTTGACATGAATTCAATAACCTCGACTGATG
                    |||| ||||| || || |||||||| || || || |||||||| || ||||| || ||||
Sbjct 5796          GGCCTCAGACAACTACTACCCCGACATCTGTGGATATGAATTCTATCACCTCCACGGATG

Query 5840          TTCGTATTTTAGTCCAGCCCGGCATAGCCTCCGAGCATGTTATCCCAAGTGAGCGCCTAC
                    | || ||| | |||||||| || || || || || | ||| ||||| ||||||||||| |
Sbjct 5856          TCCGAATTCTTGTCCAGCCTGGTATCGCTTCAGAACTTGTGATCCCCAGTGAGCGCCTGC

Query 5900          ACTATCGTAACCAAGGTTGGCGCTCTGTTGAGACCTCCGGGGTGGCGGAGGAGGAGGCCA
                    |||||||||||||||| |||||||| ||||||||||| || || |||||||||||||| |
Sbjct 5916          ACTATCGTAACCAAGGCTGGCGCTCGGTTGAGACCTCTGGTGTTGCGGAGGAGGAGGCGA

Query 5960          CCTCTGGTCTTGTTATGCTTTGCATACATGGCTCACTCGTAAACTCTTATACTAATACAC
                    |||| || ||||| ||||||||||| ||||| ||||  || || || || || ||||| |
Sbjct 5976          CCTCCGGCCTTGTCATGCTTTGCATCCATGGATCACCTGTGAATTCCTACACCAATACGC

Query 6020          CTTATACCGGTGCCCTCGGGC-TG-TTGGACTTTGCCCTCGAACTTGAGTTCCGCAACCT
                    ||||||| |||||||| +|||-||-||+|| || || ||||| || |||||||||||  |
Sbjct 6036          CTTATACTGGTGCCCTT-GGCTTGCTT-GATTTCGCACTCGAGCTCGAGTTCCGCAATTT

Query 6078          CACCCCCGGTAATACCAACACGCGGGTCTCCCGTTACTCCAGCACTGCCCGTCACC-GCC
                     || |||||||| || ||||| || || ||||| ||||| || | ||| || ||| -|+|
Sbjct 6094          GACACCCGGTAACACGAACACACGTGTTTCCCGCTACTCGAGTAGTGCGCGCCACAAG-C

Query 6137          TTCGTCGCGGTGCAGATGGGACTGCCGAGCTCACCACCACGGCTGCTACCCGCTTCATGA
                    | || || ||  | ||||| ||||| ||| | || ||||| |||||||| ||||| ||||
Sbjct 6153          TACGCCGAGGGCCTGATGGCACTGCTGAGTTAACTACCACTGCTGCTACACGCTTTATGA

Query 6197          AGGACCTCTATTTTACTAGTACTAATGGTGTCGGTGAGATCGGCCGCGGGATAGCGCTTA
                    |||||||  |||||||  | |||||||| || |||||  |||| || || |||||| | |
Sbjct 6213          AGGACCTTCATTTTACAGGGACTAATGGAGTTGGTGAAGTCGGTCGTGGTATAGCGTTAA

Query 6257          CCCTGTTTAACCTTGCTGACACCCTGCTTGGCGGTCTACCGACAGAATTGATTTCGTCGG
                    | ||||| || ||||||||||| || || ||||| || ||||||||||||||||||||||
Sbjct 6273          CTCTGTTCAATCTTGCTGACACGCTTCTCGGCGGGCTCCCGACAGAATTGATTTCGTCGG

Query 6317          CTGGTGGCCAGCTGTTCTACTCTCGCCCCGTCGTCTCAGCCAATGGCGAGCCGACTGTTA
                    ||||||| ||| |||| |||||||||||||||||||||||||||||||||||||| || |
Sbjct 6333          CTGGTGGTCAGTTGTTTTACTCTCGCCCCGTCGTCTCAGCCAATGGCGAGCCGACAGTGA

Query 6377          AGCTGTATACATCTGTAGAGAATGCTCAGCAGGATAAGGGTATTGCAATCCCGCATGACA
                    |||| ||||| || || ||||| ||||||||||| |||||||| || ||||| ||||| |
Sbjct 6393          AGCTTTATACTTCAGTCGAGAACGCTCAGCAGGACAAGGGTATAGCTATCCCACATGATA

Query 6437          TCGACCTCGGGGAATCTCGTGTAGTTATTCAGGATTATGATAACCAACATGAGCAGGACC
                    | ||||| || || || ||||| || ||||||||||| ||||||||||||||||||||||
Sbjct 6453          TTGACCTTGGTGAGTCCCGTGTTGTCATTCAGGATTACGATAACCAACATGAGCAGGACC

Query 6497          GACCGACACCTTCCCCAGCCCCATCGCGCCCCTTTTCTGTCCTCCGAGCTAATGATGTGC
                    | || || ||||| || || || || || |||||||||||||| || |||||||||||||
Sbjct 6513          GTCCCACCCCTTCTCCTGCTCCCTCTCGGCCCTTTTCTGTCCTTCGTGCTAATGATGTGC

Query 6557          TTTGGCTTTCTCTCACCGCTGCCGAGTATGACCAG--TCCACTTACGGCTCTTCGACCGG
                    | |||||||| || || || || |||||||| |||--|++|| || ||||| || ||   
Sbjct 6573          TATGGCTTTCACTTACAGCAGCTGAGTATGATCAGACT--ACCTATGGCTCCTCTACTAA

Query 6615          CCCAG-TCTATGTCTCTGACTCTGTGACCTTGGTTAATGTAGCGACCGGCGCGCAGGCCG
                    |||+ -| || ||||||||  ||||||| || |||||||| || || || || ||||  |
Sbjct 6631          CCC-CATGTACGTCTCTGATACTGTGACATTTGTTAATGTGGCTACTGGTGCCCAGGGGG

Query 6674          TTG-CCCGGTCGCTCGACTGGACCAAGGTCACACTTGATGGTCGCCCCCTTTCCACCACC
                    |+ -| || || || |||||| | || || || |||||||| ||||| |||   || | |
Sbjct 6690          T-ATCTCGCTCTCTGGACTGGTCTAAAGTTACCCTTGATGGGCGCCCACTTATGACTATC

Query 6733          CAGCAGTATTCAAAGACCTTCTTTGTCCTGCCGCTCCGCGGTAAGCTCTCCTTTTGGGAG
                    ||||||||||| |||||||||||||||||||| ||||| |||||||||||||||||||||
Sbjct 6749          CAGCAGTATTCTAAGACCTTCTTTGTCCTGCCTCTCCGTGGTAAGCTCTCCTTTTGGGAG

Query 6793          GCAGGTACTACTAAAGCCGGGTACCCTTATAATTATAACACCACTGCTAGTGACCAACTG
                    || ||||||||||| ||||| ||||||||||||||||| || || || ||||||||  | 
Sbjct 6809          GCTGGTACTACTAAGGCCGGCTACCCTTATAATTATAATACTACCGCCAGTGACCAGATT

Query 6853          CTCGTTGAGAATGCCGCTGGGCATCGGGT-TGCTATTTCCACTTACACCACTAGCCTGGG
                     |  |||||||||| ||||| || || ||-|||+||||| || ||||| ||||  || ||
Sbjct 6869          TTAATTGAGAATGCAGCTGGTCACCGTGTATGC-ATTTCAACCTACACTACTAATCTTGG

Query 6912          TGCTGGCCCCGTCTCTATTTCCGCGGTTGCTGTTT-TAGCCCCCCACTCTGCGCTAG-CA
                      ||||||| || |||||||| || || | |||+ -| || || |||||||||||+|-|+
Sbjct 6928          ATCTGGCCCTGTTTCTATTTCTGCCGTCGGTGT-CCTCGCACCTCACTCTGCGCT-GGC-

Query 6970          TTGCTT--GAGGATACCATGGACTACCCTGCCCGCGCCCATACTTTCGATGACTTCTGCC
                    + ||||--||||| ||  | ||||| |||||||| || |||||||| ||||| || ||||
Sbjct 6985          -CGCTTTAGAGGACACTGTTGACTATCCTGCCCGTGCTCATACTTTTGATGATTTTTGCC

Query 7028          CGGAGTGCCGCCCCCTTGGCCTCCAGGGCTGTGCTTTTCAGTCTACTGTCGCTGAGCTTC
                    | ||||||||  | || ||||| ||||| |||||||| || || ||||| |||||||| |
Sbjct 7044          CTGAGTGCCGTGCACTCGGCCTTCAGGGTTGTGCTTTCCAATCGACTGTTGCTGAGCTAC

Query 7088          AGCGCCTTAAGATGAAGGTGGGTAAAACTCGGGAGTTA-TAGTTTATTTG-CTTGTGCCC
                    |||||||||| ||||||||||||||||| |||||||+|-|  ||||||  -||||| || 
Sbjct 7104          AGCGCCTTAAAATGAAGGTGGGTAAAACCCGGGAGT-ACTGATTTATTCTACTTGTACCT

Query 7146          CCCTTCT-TTCTGTTGCTT-ATTTCTCATTTCTGCGTTC
                     ||||||-|||||||  ||-|||| || |||||||||||
Sbjct 7163          TCCTTCTGTTCTGTTCTTTTATTTTTCTTTTCTGCGTTC
