# Supplementary material for: Pairwise Heuristic Sequence Alignment Algorithm Based on Deep Reinforcement Learning
Source: IEEE Open J Eng Med Biol. 2021 Jan 29;2:36–43. doi: 10.1109/OJEMB.2021.3055424 (PMC8901008; doi:10.1109/OJEMB.2021.3055424)
Supplement: Three supplementary materials are attached to the submitted manuscript. First, we offer the detailed process of the DQNalign in Supplementary material S1. Then, the additional figures and tables are listed in the Supplementary material S2. Finally, the alignment results of the DQNalign are attached  [file ojemb-3055424-mm.zip › OJEMB-3055424-MM/10022021082020_DQNalignOJEMB20210126SupplementaryS3/Supplementary S3/HEV_DDDQN/result20200712173946_10_43.txt]

DQNalign Project v1.0
Pairwise alignment algorithm with deep reinforcement learning based heuristic alignment agent
Sequence 1 : HEV_10, length : 7200
Sequence 2 : HEV_43, length : 7258

Alignment results:
Exact matches: 5196
Gaps: 970

Query 2             GCAGACCACATATGTGGTCGATGCCATGGAGGCCCATCAGTTTATTAAGGCTCCTGGCAT
                    ||||||||| ||||||||||| |||||||||||||||||||| || |||||||||||| |
Sbjct 0             GCAGACCACGTATGTGGTCGACGCCATGGAGGCCCATCAGTTCATAAAGGCTCCTGGCGT

Query 62            CACTACTGCTATTGAGCAGGCTGCTCTAGCAGCGGCCAACTCTGCCCTTGCGAATGCTGT
                    ||| ||||||||||||||||| |||||||||||||||||||| ||| | |||||||||||
Sbjct 60            CACAACTGCTATTGAGCAGGCAGCTCTAGCAGCGGCCAACTCCGCCTTGGCGAATGCTGT

Query 122           GGTAGTTAGGCCTTTTCTCTCTCA-CCAGCAGATTGAGATCCTTATTAACCTAATGCAAC
                    ||| ||| |||||||||| || | -| |+||||  ||||| ||||||||| | ||||| |
Sbjct 120           GGTGGTTCGGCCTTTTCTGTCCCGGCTA-CAGACAGAGATACTTATTAACTTGATGCAGC

Query 181           CTCGCCAGCTTGTTTTCCGCCCCGAGGTTTTCTGGAACCATCCCATCCAGCGTGTTATCC
                    | || |||||||||||||| || |||||  | ||||| || ||||| || || || ||||
Sbjct 179           CCCGGCAGCTTGTTTTCCGGCCTGAGGTCCTGTGGAATCACCCCATTCAACGCGTGATCC

Query 241           ATAATGAGCTGGAGCTTTACTGTCGCGCCCGTTCCGGCCGCTGCCTTGAAATTGGTGCCC
                    | |||||||| || |  |||||||| || ||  |||||||||| |||||| | || ||||
Sbjct 239           ACAATGAGCTCGAACAGTACTGTCGGGCTCGGGCCGGCCGCTGTCTTGAAGTGGGCGCCC

Query 301           ACCCCCGCTCAATAAATGATAACCCTAATGTGGTCCACCGCTGCTTCCTC--CGCCCTGG
                    |||| || || || || || ||||| || ||  | || ||||| ||  | --  |  | |
Sbjct 299           ACCCACGTTCGATCAACGACAACCCCAACGTCTTGCATCGCTGTTTTTTAAAACCAGTTG

Query 358           CCGGGCGTGATGTTCAGCGTTGGTATACTGCCCCTACCCGCGGGCCGGCTGCTAATTGCC
                     |+++|| ||||| ||||| ||||| || || ||||||||||| || || || || ||||
Sbjct 359           GC---CGCGATGTCCAGCGGTGGTACACCGCTCCTACCCGCGGCCCTGCAGCGAACTGCC

Query 418           GGCGTTCCGCACTGCGCGGGCTCCCCCGCTGCTGACCGCACTTACTGCTTCGACGGGTTT
                    | || || || || || || ||+|||  ||| |||||| || || ||||| ||||| |||
Sbjct 416           GCCGGTCAGCCCTTCGTGGCCT-CCCACCTGTTGACCGGACATATTGCTTTGACGGTTTT

Query 477           TCTGGCTGTA-ACTTTCCCGCCGAGACTGGCGTCGCCCTCTATTCTCTCCATGATATGTC
                    || || || |-|+||| |||||||||| ||  | ||||| || || || |||||  |+| 
Sbjct 475           TCCGGTTGCACA-TTTGCCGCCGAGACGGGGATTGCCCTTTACTCACTGCATGACCT-TT

Query 536           A--CCATCTGATGTCGCCGAGGCTATGTTCCGCCATGGTATGACGCGGCTT-TACGCTGC
                     --|   |+||||| || ||||| |||  |||||| |||||||| |||+||-|| || ||
Sbjct 533           GGCCTGCC-GATGTTGCTGAGGCGATGGCCCGCCACGGTATGACCCGG-TTGTATGCGGC

Query 593           CCTCCACCTCCCGCCTGAGGTCCTGTTGCCCCCTGGCACATACCGCACCGCGTCGTACTT
                     ||||||||||| |||||||| ||| | |||||||| || || |  ||| | |||||| |
Sbjct 591           TCTCCACCTCCCTCCTGAGGTGCTGCTCCCCCCTGGTACTTATCATACCACCTCGTACCT

Query 653           GCTGATCCATGAC-GGCAG-GCGCGTTG-TGGTGACGTATGAGGGTGACACTAGTGCTGG
                     || |||||||| -|| | -| ||  ||-|++|+|| || ||||| ||  ||||||||||
Sbjct 651           ACTCATCCATGATGGGGACCGTGCAGTGAT--T-ACATACGAGGGGGATTCTAGTGCTGG

Query 710           TTATAACCACGATGTTTCCAACCTGCGCTCCTGGATTAGAACCACTAAGGTTACCGGAGA
                     || ||||| ||||| |||| | ||||  |||||||  | || ||||||||||| || ||
Sbjct 708           GTACAACCATGATGTGTCCATCTTGCGTGCCTGGATCCGCACTACTAAGGTTACTGGCGA

Query 770           CCATCCTCTCGTCATTGAGCGGGTTAGGGCCATTGGCTGCCACTTTGTCCT-CTTACTCA
                    ||| || || || |||||||| ||| ||||  | || || || ||||| ||-|||+|| |
Sbjct 768           CCACCCGCTGGTGATTGAGCGAGTTCGGGCGGTGGGTTGTCATTTTGTGCTCCTT-CTAA

Query 829           CGGC-AG-CCCCGGAGCCATCACCTACGCCCTATGTTCCTTACCCCCGGTCTACCGAGGT
                    | ||-  -|| ++|| ||||| || | ||||||||| || || || || || || |||||
Sbjct 827           CAGCTGCACCT--GAACCATCGCCAATGCCCTATGTCCCATATCCTCGTTCCACTGAGGT

Query 887           CTATGTCCGATCG-TCTTCGGCCCGGGTGG-T-ACCCCCTCCC--T---A-----T--T-
                     || || || || -| || || || |||||-|-|||  |||  --|---|-----|--|-
Sbjct 885           TTACGTTCGGTCCATTTTTGGTCCTGGTGGTTCACCATCTCTGTTTCCAACTGCCTGCTC

Query 931           TCC-AA--C--C---TCATGC--T-CC--A-C-TA-A--GTCGACCCTTCCA--T-G-CT
                    | |-||--|--|---||||||--|-||-- -|-||-|--|   |  |+||  --|- -| 
Sbjct 945           TACTAAGTCAACATTTCATGCTGTCCCTGTGCATATATGGGACAGAC-TCATGCTATTCG

Query 969           GTCCCTG-CCCA-T---ATCTGGGACCGTCTCATGTTGTTCG-GG-----G---------
                    || +|+|-||| - ---|||++ |+ | | |++||||| |||-||-----|---------
Sbjct 1004          GTG-C-GACCCTCGACGATC--AG-GCCTTT--TGTTGCTCGAGGCTAATGACATACCTC

Query 1009          C----CACCCTAGATGACC-AAGCCCTTTTGCGCTG--C---TC-CCGCCTAATGACTT-
                    |----||++ ||| |+|+|-||| |    |+||  |--|---||-||  | |  |++||-
Sbjct 1057          CGTGGCA--TTAGCT-A-CAAAGTCACGGT-CGGCGCTCTTGTCGCCAACGAGGG--TTG

Query 1053          --A--CCTCCGTGGCATT-AGCTACAAGGTTACTGTGGGCACCCTTGTTGC--CAATGAA
                    --|--|||||| ||+|| -|+ | +|  |+++||||++|+|+++||  |||--|++++++
Sbjct 1110          GAATGCCTCCGAGG-ATGCA-TTG-ACTG---CTGT--G-A---TTACTGCGGC------

Query 1107          GGCTGGAACGCCTCTGAGGTCGCT--CTTACAGCTGTCA---TCACTGCCGCCTACCT-T
                    ++||+++|+ | |   |++++  |--| |+|||  ||+|---|| | ++||+++++| - 
Sbjct 1151          --CT---A-TCTTACCA----TTTGCCAT-CAGAGGT-ACCTTCGCA--CG-----CAGG

Query 1161          ACCATC-TGC-CACCAG-C--G-GTAC-----CTCC-GCACT--CAGGCTATATC--TAA
                    +|||||- | -  ++ |- -- -  ||-----||  -|||| --||+|++|  | --|||
Sbjct 1192          -CCATCTCGAAAG--GGATGAAAAGACTGGAGCTTGAGCACGCACA-G--AAGTTTATAA

Query 1205          GGGGA-TG--CGCCGTC----TGGAGCGGGAGCAAT-GCTCA--GAAGTTTATA--ACAC
                       | -| --| ++|+|----||    ++||++||   ||  --|+ | ||| |-- |  
Sbjct 1247          CACGTCTTTACA--G-CTGGTTGTTTT--GA--AAAATCTGGCCG-TGATTACATTCCCG

Query 1252          GCCTCTACAGTTGGCT-C--TTTGA-G-GAAGTCCGGCCGTGATTA--TATC-CCCGGCC
                    ||| +|+||++++|||-|--||| |-|   ||| | |||++|||  --|  |-| ++|  
Sbjct 1298          GCCG-T-CA----GCTGCAGTTTTATGCCCAGTGCCGCC--GATGGCTTTCCGCT--GGT

Query 1303          GT-CAGTTGGAGTTCTA-CGCTCA-------G----TG-T--A--GGCGCTGGCTCTCGG
                     |-||++|+++ || +|-|+||| -------|----||-|--|--||| |    || | |
Sbjct 1348          TTCCA--T---CTTG-ATC-CTCGTGTGCTTGTCTTTGATGAAGCGGCCCCTTGTCGCTG

Query 1345          CCGGC-TTTCATCTT-G-ACCCACGGG----TG-TTGGTTTTTGATGAGT-CGGC--C--
                    |||  -||||++|||-|-|   +| | ---- |-||++|| ||| |   |-||| --|--
Sbjct 1401          CCGTAGTTTC--CTTCGTAAAG-CTGCTCATAGATT--TTGTTGTTTTATGCGGTGGCTG

Query 1392          C-CCTGCCACTGTAGGACTGCGATT-CGTAAGGCGGTCTCAAAGTTTTGGCTGTTTTAT-
                     -|| | +|+++| | ||  +| ||-|   || | ||+| +++    +|   |+++|+|-
Sbjct 1456          GGCCAGG-A---TTGTACCT-GTTTCCTCCAGCCCGT-TG---AGGG-GAGGG---T-TG

Query 1448          GAAGTGGCT--G---GGCCAG---GAGTGCACCTGTTTCCTACAACCTG-CAGAAGG-CG
                    |+ | +|| --|--- |++| ---|||+|||++++|||     +  | |-     | -| 
Sbjct 1502          G-CGA-GCAGGGTTACG--ATAATGAG-GCA----TTTGAGGG-GTCGGATG-TTGACCC

Query 1498          C-CGTC-GGCGACCAGGGCCATGACAACGAGGCCT-ATGAGGGGTCTGATGTCGACCC-C
                    |-|+| -|| | |||  |  |++||| |   |  |-||+|+  +++|++|||+ ||| - 
Sbjct 1551          CGC-TGAGGAGGCCACTGTGA--ACATCTCTGGATCAT-A-TA---T--TGT-CACCGGT

Query 1553          -GCTGAAT-C--CGCTATTA--G--TGACATATCTGGGTCCTACGTCGTCCCTGGCA--C
                    -||    |-|--|+|| ++ -- -- | |+  |+|||   | +|+|++|++||+|+|-- 
Sbjct 1600          AGCCAGCTACAGC-CTC--TCTACCAGGC-GCT-TGGCATCC-C-T--T--CT-G-ATCT

Query 1604          TGCCCTCC-AACCGCTTTACCA----AGCCCTTGAC-CTCCCCGCTGAGATTGTGGCT-C
                    ||||  ||-| | |++ |++| ----|+++|+|| |-|| +++ +|||  |  | | |-|
Sbjct 1647          TGCCGCCCGAGCGG--GT--CGGCTTA---C-TGCCACTG---T-TGAAGTCCTAGATGC

Query 1657          GTGCA-GGCCGGCTGACCGCCACCAGTAAAGGT--CTCC---C-AGGTCGACGGGCGGAT
                    ++  |-||||| || ++++++||  ||+|||  --||  ---|-|++|+ |+|  |  +|
Sbjct 1694          --TGATGGCCGCCTT------ACTTGT-AAGACCACTATTGGCAA--T-AA-GACCTT-T

Query 1708          -CGATTGTGAGACCCTTCTCGGTAATAAAACCTTCCGC--A-----C-GT-C-GTTTGTT
                    -| |  ||     +|+|   |||  | | +|     ||--|-----|-| -|-|| ||| 
Sbjct 1741          ACAACAGTTTTTA-C-TGATGGTGCTCAG-CTAGAGGCTAACGGGCCGGAGCAGTATGTG

Query 1758          GACGG-GGCGG---TTTTAGAGACT-AATG---GCCCAGAGC-G--C-CACAATCTCTCT
                     + | -|   |---  +   ++|  -||  ---| ||+| +|-|--|-|||+|+ ++|||
Sbjct 1798          C-TGTCGTTTGACCCG-GCC--AAGCAAACTATGGCC-GC-CGGCCCGCAC-A-G--TCT

Query 1806          T--TTGATG---C--CA-GT-CAGAGCACT-ATGGC-CGCCG-GCCCTTTCAGTCTCAC-
                    |-- |+|||--- --||- |-| |+||  |-|+|| -|||  -| +|++|| | |    -
Sbjct 1848          TAGCT-ATGCTTTGACATCTGCGG-GCCTTGA-GGTGCGCGTTGT-C--TCTGCCCG-GG

Query 1853          CTATGCCGCCTCTGCTGCTGGGCTGGAGGTGC-GCTATGTCGCTGCCGGGCTTG--ACCA
                    |++|+ +| +++++++++|++++|| |+  ||-|+||| ||  |+||||| |||--||| 
Sbjct 1900          C--T-T-GA---------T----TGTA-AGGCTG-TATTTCCAT-CCGGGGTTGCAACCC

Query 1910          CCGGG-CGGTTTTTGC---CCCCGGCGTTTC-ACC--C------C-GGTCAGCCCC----
                    ||   -|   |  || ---| ||+|| ||| -  |--|------|-|||    || ----
Sbjct 1940          CCACCACCCCTGGTGAGGTCTCC-GCTTTTTGTTCAGCTTTGTACAGGTTCAACCGTTGT

Query 1951          --TGGCGA--GG-TCACCGCCTTTTGTTCT----GCCC----TA-TACA----G-GTT--
                    --|+  | --  -|+++++|| ++|+|  |----|   ----||-|++|----|-|  --
Sbjct 1999          GTT-CAGCGGCACT-----CCC--T-TATTGGGGGTTTGTGGTATT--ACCCTGAGGGGC

Query 1991          TAATC-GC--GAGGCCCAGCGCCTTTCGCTCACCGG---TA--A---TTTTTGGT---TC
                    |||| -||--| ++  |++|||| || ||||+||||---||-- ---  | + | ---||
Sbjct 2048          TAATTGGCTTGT--TTC--CGCCATTTGCTC-CCGGCCATACCTGGGAGTC-AGCCAATC

Query 2037          CATCCTGAGGGGCTCCTTGGC-CCCT-T-TGCCC-CGT---TT-TCCCCCGGGCATGTTT
                    | | ||| || |++ ++  ||-||||-|-| ++|-|| ---| -||   ++| |+++++ 
Sbjct 2102          CCTTCTGTGGAG--A--GAGCACCCTCTATA--CTCGCACCTGGTCGGT--GTC-----G

Query 2089          GGGAGTCGGCTAATC-CATTCTG---TGGAGA---GAG-CACACTTTACACCCCGCAC-A
                    || ++|++++| +||-  || + ---|    |---|||-||| |+++ ++| ||  |   
Sbjct 2149          GGC--T----TC-TCTAGTTG-TTTTTCTCCACCCGAGCCACCC---G--CTCCAGAATT

Query 2137          CTTGGTCGGAGGTTGATGCTGTTTCTAGTCCAGCCCAGCCCGACTTAGGTTTTATATCTG
                     +|  |     |||||+|+  |  |+|+++||++||  || |+++|+|| | |+|  |  
Sbjct 2196          A-TCATTTCCTGTTGA-G-GTTGAC-A---CA--CC--CCTG---T-GGCTGT-TGGCGT

Query 2197          AGCCTT--CTAT--AC--CTAGTAGGGCCGCCACACTTACCC-CGGCGGGCCCC-T----
                     +|| |--| | --||--|    ||  || | ||+|||+|  -| +| |  +| - ----
Sbjct 2238          T-CCATCCCCAGCCACTTCGG-CAGTACCCCAAC-CTT-CAGTCC-CTGAA-CAGGCCGC

Query 2243          --C--TACCC---CCCCCTGCACCGGA-TCCT--TCCCCTACTCCCTCTGCTCCGGCGCG
                    --|--| || --- |   ||+|| |  -| ||--|||  ++++|||+| ++|++++++++
Sbjct 2292          GCCATTGCCAGATTCGGTTG-ACGGCGGTGCTGCTCCGG----CCC-CA--T--------

Query 2294          TG-GTGAGCCGGCTCCTGGCGCTACCGCCCGGGCCCCG-GC--CA--TAACCCA-CCAGG
                    ||-| +|++|  || || +++|+|||+|||||  || |-||--||--|||||||-||| +
Sbjct 2336          TGAGC-A--CCTCTACTA---C-ACC-CCCGGTGCCAGCGCAGCACGTAACCCACCCAT-

Query 2347          C-GG--CCCGG-CATCGCCGCCTGCTCTTT-ACCTACCCGGATGGCTCTAAGGTAT-TCG
                    |-||--|||+|-|+ +|| | +| ||+|  -|||||||| |||||||| || ||||-|+|
Sbjct 2387          CTGGCTCCC-GTC-G-GCGGT-TACT-TCACACCTACCCTGATGGCTCAAAAGTATAT-G

Query 2401          CCGGCTCGCTGTTTGAGTCGACA-TGTACCTGGCTCGTTAACGCGTCTAATG-TTGACCA
                    | ||||| || ||||||||  +|-||||| ||| | ||||| || || ||| -| | +||
Sbjct 2441          CTGGCTCCCTTTTTGAGTCTG-AGTGTACTTGGTTAGTTAATGCATCCAATCCTGGT-CA

Query 2459          CCGCCCTGGCGGTGGGCTCTGTCATGCATTTTACCAAAGGTACCCCGCA-TCCTTTGATG
                    |||||| || || || || || || |||||||||||| ||| +|||| |-|| |||||  
Sbjct 2499          CCGCCCCGGTGGCGGCCTTTGCCACGCATTTTACCAACGGTT-CCCGGAGTCATTTGACC

Query 2518          CTGCCTCT-TTTG-TGA----TG-CGCGACGGCGCG-GCCGCCTATACATTAACCCCCCG
                    |||+||  -||| -|+|----||-|| | ++++  |-|++|||||||| || || |||||
Sbjct 2558          CTG-CTGAGTTTATT-ATGTCTGACGGGT----TTGCG--GCCTATACTTTGACACCCCG

Query 2570          GCCAATAATTCACGCCGTCGCTCCTGATTATAGGTTGGAACATAACCCAAAGATGCTTGA
                     || || || || || || || ||||||||| || ||||||||||||| |||| ||| ||
Sbjct 2610          ACCCATTATCCATGCTGTTGCCCCTGATTATCGGGTGGAACATAACCCTAAGAGGCTCGA

Query 2630          GGCTGCCTACCGGGAGACTTGCTCCCG-CCTCGGTACCGCTGCATA-CCCACT-CCTCGG
                    ||||||||| || ||||| || |||||-| | ||+|| ||||| ||-||| +|-| | | 
Sbjct 2670          GGCTGCCTATCGAGAGACGTGTTCCCGTCGTGGG-ACGGCTGCTTATCCCT-TGCTTGGC

Query 2687          GACCGGCATATACCAGGTGCCGATCGGTCCCAGTTTTGACGCCTGGGAGCGGAATCACCG
                    |+|||| ||||||  ||||||  | || |  || ||||| ||||||||||| || |||||
Sbjct 2728          G-CCGGTATATACAGGGTGCCCGTTGGGCTGAGCTTTGATGCCTGGGAGCGTAACCACCG

Query 2747          CCCCGGGGATGAGTTGTACCTTCCTGAGCTTGCTGC--CAGATGGTTCGAGGCCAATAGG
                     ||||||||||||||||||||  ||||||  |||  --|+ +||||||||| ||||  | 
Sbjct 2787          ACCCGGGGATGAGTTGTACCTGACTGAGCCGGCTATAGC-T-TGGTTCGAGACCAACCGA

Query 2805          CCGAC-CTGCCCAACTCTCACTATAACTGAGGATGTTGCACGGACAGCAAATCTGGCTAT
                    || ||-|| |||+ | || ||||| ||||||||    ||||| ||||| || |||||| |
Sbjct 2845          CCTACTCTCCCC-GCGCTTACTATTACTGAGGACACAGCACGAACAGCGAACCTGGCTCT

Query 2864          CGAACTTGACTCAGCCACAGACGTCGGCCGGGCCTGTGCCGGCTGTCGAGTCACCCCCGG
                     ||  | || |||||||| || |||||| |||| |||||||||||||| |||   || ||
Sbjct 2904          TGAGTTAGATTCAGCCACTGAGGTCGGCAGGGCGTGTGCCGGCTGTCGTGTCGAGCCGGG

Query 2924          CGTTGTGCAGTACCAGTTTACCGCAGGTGTGCCTGGATCCGGCAAGTCCCGCTCTATTAC
                     ||||| || |||||||| || |||||||| ||||| ||||||||||| || || |||  
Sbjct 2964          TGTTGTCCATTACCAGTTCACAGCAGGTGTCCCTGGCTCCGGCAAGTCACGGTCAATTCA

Query 2984          CCAA-GCCGACGTGGACGTTGTCGTGGTCCCGACCCGTGAGTTGCGTAATGCCTGGCGCC
                     || -|+||| || ||||| || ||||| || |||||||||||||||||  | ||||| |
Sbjct 3024          GCAGGG-CGAGGTAGACGTCGTAGTGGTGCCAACCCGTGAGTTGCGTAACTCGTGGCGGC

Query 3043          GCCGCGGCTTCGCTGCTTTCACCCCGCACACTGCCGCCAGAGTCA-CCCAGGGGCGCCGG
                    ||||||| || || ||||  || || ||||| || ||| | || |-|   || +||  ||
Sbjct 3083          GCCGCGGGTTTGCAGCTTATACACCACACACCGCGGCCCGTGTTACCTGTGGC-CGTAGG

Query 3102          GTTGTCATTGATGAGGCCCCGTCCCTTCCCCCTCACTTGCTGCTGCTCCACATGCAGCG-
                    |||||||| || ||||||||||| ||||| || || || ||  |||| |||||||||||-
Sbjct 3142          GTTGTCATCGACGAGGCCCCGTCGCTTCCACCACATTTACTTTTGCTGCACATGCAGCGA

Query 3161          GGC-CGCCACCGTCCACCTTCTTGGTGACCCGAATCAGATCCCAGCCATCGACTTTGAGC
                    | |-|| | ++|| || || ||||| ||||| || || ||||| || ||||| |||||||
Sbjct 3202          GCCTCGTCG--GTTCATCTCCTTGGCGACCCCAACCAAATCCCTGCTATCGATTTTGAGC

Query 3220          ACGCCGGGCTCGTTCCCGCC-ATCAGGCCCGAT-TTGGCCCCCACC-TCCTGGTGGCATG
                    | || || ||||+||||| |-||| | || || -||| ||| +|| -  +||||||||  
Sbjct 3260          ATGCTGGCCTCG-TCCCGGCGATCCGACCTGAGCTTGTCCCA-ACAAAG-TGGTGGCACC

Query 3277          TGACCCATCGCTGCCCTGCGGATGTATGTGAGCTGATCCGTGGCGCATACCCTATGATTC
                    | |||||| | |||||||||||||| |||||||| ||||| ||||| ||||| | ||| |
Sbjct 3317          TTACCCATAGGTGCCCTGCGGATGTTTGTGAGCTAATCCGCGGCGCGTACCCAAAGATCC

Query 3337          AGACCA-CTAGTCGGGTCCTCCGGTCGTTGTTCTGGGGTGAGCCTGCTGTTGGGCAGAAA
                    ||||  - +|| || || ||||| ||  |||||||||| || ||  | || || || |||
Sbjct 3377          AGACGGCA-AGCCGTGTTCTCCGCTCCCTGTTCTGGGGGGAACCCCCCGTCGGCCAAAAA

Query 3396          CTAGTGTTCACCCAGGCAGCTAAGGCCGCCAACCCCGGTTCAGTGACGGTCCATGAGGCA
                    ||||||||||| ||||| || |||||||||||||||||| || | || ||||| ||||| 
Sbjct 3436          CTAGTGTTCACTCAGGCGGCGAAGGCCGCCAACCCCGGTGCAATTACAGTCCACGAGGCC

Query 3456          CAGGGCGCTACCTACACAGAGACTACCATTATTGCCACGGCAGATGCTCGAGGCCTCATT
                    ||||| ||||| |  || |||||||| |||||||| ||||| ||||| || || || |||
Sbjct 3496          CAGGGTGCTACATTTACTGAGACTACTATTATTGCAACGGCTGATGCCCGCGGGCTGATT

Query 3516          CAGTCGTCCCGAGCTCATGCCATTGTTGCCTTGACGCGCCACACTGAGAAGTGCGT-CAT
                    ||||| ||| | || || || ||||| ||| |||| |||||||| ||||| || ||-  |
Sbjct 3556          CAGTCCTCCAGGGCCCACGCTATTGTGGCCCTGACTCGCCACACAGAGAAATGTGTGGTT

Query 3575          CATTGACGCACCAGGC-CTGCTTCGCGAGGTGGGCATCTCCGATGCAATCGTTAATAACT
                     +|||||||+|| || -|| ||||| ||||| ||||| || ||||| || ||||||||||
Sbjct 3616          G-TTGACGC-CCCGGGGCTTCTTCGTGAGGTTGGCATTTCAGATGCCATTGTTAATAACT

Query 3634          TTTTCCTTGCTGGTGGCGAAATTGGCCACCAGCGCCCATCTGTTATCCCTCGCGGCAATC
                    |||||||  | || ||| |  ||||||| || |||||||| || || ||||| |||| | 
Sbjct 3674          TTTTCCTATCCGGCGGCCAGGTTGGCCAGCACCGCCCATCAGTCATACCTCGTGGCACTG

Query 3694          CTGACGCCAATGTTGACAC-CTTGGCTGCCTTCCCGCCGT-C-TTGCCAGATTAGCGCCT
                     |||   |||||||| |||-|||| +||| || || || |-|- |  +| +|||||||||
Sbjct 3734          TTGATAGCAATGTTGCCACGCTTGA-TGCATTTCCACCTTCCTGTCA-AT-TTAGCGCCT

Query 3751          TCCATCAGTTGGCTGAGGAGCTTGGCCACAGACCTGCCCCTGTCGCGGCTGTTCTACCGC
                      || ||| | || ||||||||||| ||  | || |||||  | || || ||||| || |
Sbjct 3791          ATCACCAGCTTGCAGAGGAGCTTGGTCATCGGCCGGCCCCGATTGCCGCCGTTCTGCCCC

Query 3811          CCTGCCCTGAGCTTGAACAGGGCCTTCTCTACCTGCCCCAAGAACTCACCACCTGTGATA
                    | || || ||||| || || ||| | |||||  |||| || ||||| ||||| |  ||||
Sbjct 3851          CTTGTCCGGAGCTCGAGCAAGGCTTACTCTATATGCCTCAGGAACTGACCACGTCCGATA

Query 3871          GTGTCGTAACATTTGAATTAACAGATATTGTGCACTGTCGTATGGCCGCCCCGAGCCAGC
                    ||||  | ||||||||| | ||||| ||||| |||||||||||||| || || || ||||
Sbjct 3911          GTGTGCTCACATTTGAACTTACAGACATTGTACACTGTCGTATGGCGGCACCTAGTCAGC

Query 3931          GCAAGGCCGTGCTGTCCACGCTTGTGGGCCAT-TACGGCCGCCGCACAAAGC--TCTACA
                    ||||||| || ||||| || ||||| ||+|| -||||||||||| || ||| --| |+ |
Sbjct 3971          GCAAGGCAGTCCTGTCGACTCTTGTCGG-CAGGTACGGCCGCCGTACGAAGTTGTAT-GA

Query 3988          ATGCCTCCCACTCTGATGTTCGC-GA-CTCTCTCGCCCGTTTTATCCC-G-GC-CATTGG
                    |+||  | ||| | |||||||| -| -| ||||+| |  ||| +||||-|-||-|+++||
Sbjct 4029          A-GCTGCTCACACGGATGTTCGTGGGTCCCTCT-GTCACTTTC-TCCCTGAGCTC---GG

Query 4043          CCACGTACAG-GTTACAACCTGTGAATTGTACGAGCTAGTGGAGGCCATGGTCGAGAAGG
                    || | |+|||-||||| ||||| ||  | || ||||| || ||||| ||||| |||||||
Sbjct 4083          CCCCAT-CAGCGTTACTACCTGCGAGCTTTATGAGCTTGTTGAGGCTATGGTGGAGAAGG

Query 4102          GCCAGGACGGCTCCGCCGTCCTTGAGCTCGACCTTTGTAACCGCGACGTGTCCAGGATCA
                    | ||||| |||||||| ||||| ||||| || || |||| ||| || |||||  | || |
Sbjct 4142          GTCAGGATGGCTCCGCAGTCCTGGAGCTTGATCTATGTAGCCGTGATGTGTCACGTATAA

Query 4162          CCTTCTTCCAGAAAGATTGTAATAAATTCACCACGGGGGAGACCATCGCCCATGGTAAAG
                    | ||||| ||||| || |||||||||||||| || || ||||| || || || || ||||
Sbjct 4202          CATTCTTTCAGAAGGACTGTAATAAATTCACAACAGGCGAGACAATAGCGCACGGCAAAG

Query 4222          TGGGCCAGGGCATTTCGGCCTGGAGTAAGACCTTCTGTGCCCTTTTCGGCCCCTGGTTCC
                    | || ||||| || || || ||||| ||||||||||||||||| || ||||| |||||||
Sbjct 4262          TTGGGCAGGGGATATCTGCGTGGAGCAAGACCTTCTGTGCCCTGTTTGGCCCATGGTTCC

Query 4282          GTGCTATTGAGAAGGC-TATCCTGGC-C-CTGCTCCCTCAGGGTGTGTTTTATGGGGATG
                    ||||||||||||||| -  || ||  -|-||   |||| |+++||| |||||||| ||||
Sbjct 4322          GTGCTATTGAGAAGGAGATTCTTGCGGCGCTTGCCCCTAA---TGTATTTTATGGTGATG

Query 4339          CCTTTGATGACAC-CGTCTTCTCGGCGGCTGTGGCCGCGCAGCAAGGGC-A-TCCATGGT
                    | | ||| || ||-  |||   |+|| ||||| |||| |   | |+|||- - ++|+|||
Sbjct 4379          CATATGAAGATACAGTTCTGGCC-GCCGCTGTTGCCGGGGCCCCA-GGCTGTA--A-GGT

Query 4394          GTTTGAGAATGACTTTTCTGAGTTTGATTCCACCCAGAATAATTTTTC-CTTGGGCCTAG
                     ||||||||||| || ||||||||||||  |||||| ||||| |||||-|| || +|| |
Sbjct 4434          TTTTGAGAATGATTTCTCTGAGTTTGATAGCACCCAAAATAACTTTTCACTCGGA-CTGG

Query 4453          AGTGTGCT-ATTATGGTGGAGTGTGGGATGCCGCAGTGGCTCATCCG-CTTGTACCACCT
                    ||||  +|-|| |||| ||||||||| |||||||||||| | |||||-|||+|| || ||
Sbjct 4493          AGTGCA-TAATCATGGAGGAGTGTGGCATGCCGCAGTGGATGATCCGACTT-TATCATCT

Query 4511          TATAAGGTCTGCGTGGATTCTGCAGGCCCCGAAGGAGTCCCTGCGAGGGTTTTGGAAGAA
                    | |  | || || ||| | ||||||||||| |||||||||||||| ||||| ||||||||
Sbjct 4551          TGTTCGCTCCGCCTGGGTCCTGCAGGCCCCCAAGGAGTCCCTGCGGGGGTTCTGGAAGAA

Query 4571          ACACTCCGGTGAGCCCGGCACCCTTCTATGGAATACAGTCTGGAACATGGCCGTTATCAC
                     ||||| || ||||| |||||||| || ||||| || |||||||||||||| |||||  |
Sbjct 4611          GCACTCGGGCGAGCCTGGCACCCTGCTTTGGAACACTGTCTGGAACATGGCGGTTATTGC

Query 4631          CCACTGTTATGATTTCCGCGATC-TGCAGGTGGCCGCCTTTAAAGGTGATGATTCGA-TA
                     || |||||||| ||||| ||+|-|  |||| || || |||||||| ||||| ||+|-| 
Sbjct 4671          GCATTGTTATGAATTCCGTGA-CTTAAAGGTCGCGGCATTTAAAGGAGATGACTC-AGTT

Query 4689          GTGCTTTGCAGTGAGTACCGTCAGAGCC-C-AGGG-GCTGCTGTCCTGATTGCTGGCT--
                    ||||| || ||||| ||||| |||||||-|-| | -|||||| |++ +|| || || |--
Sbjct 4729          GTGCTCTGTAGTGACTACCGGCAGAGCCGCAACGCCGCTGCTTT--A-ATCGCCGGTTGC

Query 4744          GTG--GCCTAAAGTTGAAGGTGGA-TTTCCGTCCGATTGGTTTGTATGCAGGTGTTGTGG
                    | |--|+++||| ||+||||||||-|||  | | +|||||  ||||||| |||||||| |
Sbjct 4786          GGGTTG---AAACTT-AAGGTGGATTTTAGGCCT-ATTGGGCTGTATGCTGGTGTTGTTG

Query 4801          TGGCCCCCGGCCTTGGCG-CGCTTCCTGACGTCGTGCGCTTCGCCGGCCGGCT-TACTGA
                    ||||||| ||||| ||+|-| || ||||| |||||  | ||||| || |||||-|+| ||
Sbjct 4841          TGGCCCCGGGCCTCGG-GACCCTCCCTGATGTCGTTAGGTTCGCTGGGCGGCTCT-CAGA

Query 4859          GAAGAATTGGGGCCCTGGC-CCC-GAGCGGGCGAAGCAGCTCC-GC---CTCGCTGTGAG
                    ||| || ||||| || || -|  -||| | |+|||+||| | |-||---|   |++|++|
Sbjct 4899          GAAAAACTGGGGGCCGGGTTCAGAGAGGGCG-GAA-CAGTTACGGCTGGCCGTC--T--G

Query 4913          TGATTTTCTCCGCAAGCTCACGAATGTAGCTCAGATGTGTGTGGATGTTGTCTC-TCGTG
                    ||||||||| || ||| | |||||||| |||||| | |||||||||||||| ||-  |+|
Sbjct 4953          TGATTTTCTGCGAAAGTTAACGAATGTGGCTCAGGTCTGTGTGGATGTTGTTTCGCAG-G

Query 4972          TTTATGGGGTTTCCCCTGGACTCGTTCATAACCTGATTGGCATGCTACAGGCTGTTGCTG
                    |||| || ||   ||| ||  | || |||||||||||||| ||||| ||| |  ||||||
Sbjct 5012          TTTACGGTGTCAGCCCCGGTTTAGTACATAACCTGATTGGTATGCTCCAGACCATTGCTG

Query 5032          ACGGCAAGGCTCA-TTTCACTGAGTCAGTGAAGCCAGTGCTCGACCTGACAAATTCAATC
                    | || ||||| ||-|||+|||||  |||| || || || || || || || |  || ||+
Sbjct 5072          ATGGTAAGGCGCACTTT-ACTGAAACAGTCAAACCTGTCCTTGATCTTACTAGCTCTAT-

Query 5091          CTGTGT--CGGGTGGAATGAATAACATG-TCTTCTGCTGCGCCCATGG-GTTCGCGACCA
                     | | |--||||||||||||||||||||-|||| ||||  |  |||||-| |  |+||||
Sbjct 5130          TTATATACCGGGTGGAATGAATAACATGTTCTTTTGCTCTGTGCATGGAGATGCC-ACCA

Query 5147          TGCGCCCTCGGCCTATTT-TGCTGTTGCTCCTCATGTTTCTGCCTATGCTGCCCGCGCCA
                    ||||| ||||| || +||-|| | |||||| || || |||||||||||||||||||||||
Sbjct 5188          TGCGCTCTCGGGCTC-TTCTGTTTTTGCTCTTCGTGCTTCTGCCTATGCTGCCCGCGCCA

Query 5206          CCGCCCGGTCAGCCGTCTGGCCGCCGCCGTGGGCGGCGCAGCGGCGGTTCCGGCGGTGGT
                    ||| ||||||||||||||||||| ||||| |||||||||||||||||| |||||||||||
Sbjct 5247          CCGGCCGGTCAGCCGTCTGGCCGTCGCCGCGGGCGGCGCAGCGGCGGTGCCGGCGGTGGT

Query 5266          TTCTGGGGTGACCGGGCTGATTCTCAGCCCTTCGCAATCCCCTATATTCATCCAACCAAC
                    |||||||||||||||| ||||||||||||||||||  |||||||||||||||||||||||
Sbjct 5307          TTCTGGGGTGACCGGGTTGATTCTCAGCCCTTCGCCCTCCCCTATATTCATCCAACCAAC

Query 5326          CCCTTCGCCCCCGATGTCACCGCTGCGGCCGGGGCTGGACCTCGTGTTCGCCAACCCGCC
                    ||||||||  | ||  |  |  | || |||||| ||||| ||||   ||| || || |||
Sbjct 5367          CCCTTCGCATCTGACATACCAACCGCAGCCGGGTCTGGAGCTCGCCCTCGGCAGCCGGCC

Query 5386          CGACCACTCGGCTCCGCTTGGCGTGACCAGGCCCAGCGCCCCGCCGCTGCCT-CACGTCG
                    || ||||||||||||||||||||||||||| ||||||||||||||||| || -|+|| ||
Sbjct 5427          CGTCCACTCGGCTCCGCTTGGCGTGACCAGTCCCAGCGCCCCGCCGCTTCCGCC-CGCCG

Query 5445          TAGACCTACCACAGCTGGGGCCGCGCCGCTAACCGCGGTCGCTCCGGCCCATGACA-CCC
                    | || || || ||||||||||  ||||||| || || || || ||||||| ||| |-| |
Sbjct 5486          TCGATCTGCCCCAGCTGGGGCTTCGCCGCTGACTGCTGTGGCCCCGGCCCCTGATACCGC

Query 5504          CGCCAGTGCCTGATGTTGACTCCCGCGGCGCCATCCTGCGCCGGCAGTATAACCTATCAA
                    | | +|| || || ||||| ||||||||||| || || ||||| ||||||||  ||||||
Sbjct 5546          CCCT-GTCCCCGACGTTGATTCCCGCGGCGCTATACTACGCCGCCAGTATAATTTATCAA

Query 5564          CATCTCCCCTTACCTCTTCCGTGGCCACCGGTA-CAAACTTGGTTCTTTACGCCGCTCCT
                    |||| || ||||| ||| || | || ||||| |-||| |||| ||+| || || ||||| 
Sbjct 5605          CATCCCCGCTTACGTCTACCATCGCTACCGGCACCAATCTTGTTT-TATATGCTGCTCCC

Query 5623          CTTAGCCCGCTT-CTACC-CCTCCAGGAC-GGCACCAATACTCATATAATGGCTACAGAA
                    || ||||| +||-|| ||-| || |+|| -||+|| || |||||||| ||||| || |||
Sbjct 5664          CTGAGCCCT-TTGCTTCCGCTTCAA-GATGGG-ACTAACACTCATATTATGGCCACTGAA

Query 5680          GCTTCTAATTATGCCCAGTACCGGGTTGTTCGTGCTACAATTCGCTACCGCCCGCTGGTC
                    || || ||||| ||||||||||| ||||| ||||| || || || || ||||| || || 
Sbjct 5721          GCATCAAATTACGCCCAGTACCGCGTTGTCCGTGCCACCATCCGGTATCGCCCACTCGTG

Query 5740          CCCAACGCTGTTGGTGGCTACGCCATCTCCATCTCGTTCTGGCCACAGACCACCACCACC
                    || ||||||||||| || ||||| || || || || |||||||| ||||| || || || 
Sbjct 5781          CCGAACGCTGTTGGCGGGTACGCTATATCTATTTCTTTCTGGCCCCAGACTACAACTACT

Query 5800          CCGACGTCCGTTGACATGAATTCAATAACCTCGACTGATGTTCGTATTTTAGTCCAGCCC
                    ||||| || || || |||||||| || ||||| || |||||||| ||| | || ||||| 
Sbjct 5841          CCGACATCTGTCGATATGAATTCTATTACCTCTACAGATGTTCGGATTCTTGTTCAGCCT

Query 5860          GGCATAGCCTCCGAGCATGTTATCCCAAGTGAGCGCCTACACTATCGTAACCAAGGTTGG
                    || || |||||||||| ||| || || ||||||||||| ||||| |||||||| || |||
Sbjct 5901          GGTATCGCCTCCGAGCTTGTGATTCCCAGTGAGCGCCTGCACTACCGTAACCAGGGCTGG

Query 5920          CGCTCTGTTGAGACCTCCGGGGTGGCGGAGGAGGAGGCCACCTCTGGTCTTGTTATGCTT
                    || || ||||||||||| || || |||||||||||||| ||||| || ||||||||||| 
Sbjct 5961          CGTTCGGTTGAGACCTCTGGTGTCGCGGAGGAGGAGGCGACCTCCGGCCTTGTTATGCTC

Query 5980          TGCATACATGGCTCA-CTCGTAAACTCTTATACTAATACACCTTATACCGGTGCCCTCGG
                    ||||| ||||| |||-||+|| |||||||| ||||||||||||||||| ||||| || ||
Sbjct 6021          TGCATCCATGGATCACCT-GTGAACTCTTACACTAATACACCTTATACTGGTGCTCTTGG

Query 6039          GCTGTTGGACTTTGCCCTCGAACTTGAGTTCCGCAACCTCACCCCCGGTAATACCAACAC
                      || | || || || || |||||||||||||||||  | || |||||||| || || ||
Sbjct 6080          CTTGCTCGATTTCGCACTTGAACTTGAGTTCCGCAATTTGACACCCGGTAACACGAATAC

Query 6099          GCGGGTCTCCCGTTACTCCAGCACTGCCCGTCACC-GCCTTCGTCG-CGGTGCAGATGGG
                    ||| || |||||||| || || |  || || ||| -|+|| |||||- ||  |+|| || 
Sbjct 6140          GCGCGTTTCCCGTTATTCGAGTAGCGCGCGCCACAAG-CTACGTCGTGGGCCC-GACGGT

Query 6157          ACTGCCGAGCTCACCACCACGGCTGCTACCCGCTTCATGAAGGA-CCTCTATTTTAC-TA
                    ||||| ||||| |||||||| |||||||| || || ||||| ||-| ||+| || ||-  
Sbjct 6198          ACTGCTGAGCTAACCACCACTGCTGCTACACGGTTTATGAAAGATCTTC-ACTTCACAGG

Query 6215          GTACTAATGGTGTCGGTGAGATCGGCCGCGGGATAGCGCTTACCCTGTTTAACCTTGCTG
                    |+|| |||||||| |||||| |||| ||||| |||||||| || |||||||| |||||||
Sbjct 6257          G-ACCAATGGTGTTGGTGAGGTCGGTCGCGGTATAGCGCTAACTCTGTTTAATCTTGCTG

Query 6275          ACACCCTGCTTGGCGGTCTACCGACAGAATTGATTTCGTCGGCTGGTGGCCAGCTGTTCT
                    |||| || || ||||| || ||||||||||||||||||||||||||||||||||| || |
Sbjct 6316          ACACGCTTCTCGGCGGGCTCCCGACAGAATTGATTTCGTCGGCTGGTGGCCAGCTATTTT

Query 6335          ACTCTCGCCCCGTCGTCTCAGCCAATGGCGAGCCGACTGTTAAGCTGTATACATCTGTAG
                    ||||||||||||||||||||||||||||||||||||| || ||||| || || || || |
Sbjct 6376          ACTCTCGCCCCGTCGTCTCAGCCAATGGCGAGCCGACAGTGAAGCTTTACACTTCAGTCG

Query 6395          AGAATGCTCAGCAGGATAAGGGTATTGCAATCCCGCATGACATCGACCTCGGGGAATCTC
                    |||| || ||||||||||||||||| || || || ||||| |||||||| || || ||||
Sbjct 6436          AGAACGCCCAGCAGGATAAGGGTATAGCTATTCCACATGATATCGACCTTGGTGAGTCTC

Query 6455          GTGTAGTTATTCAGGATTATGATAACCAACATGAGCAGGACCGACCGACACCTTCCCCAG
                    | || ||||| |||||||| |||||||| |||||||||||||| || || || || ||||
Sbjct 6496          GAGTTGTTATCCAGGATTACGATAACCAGCATGAGCAGGACCGTCCCACCCCGTCTCCAG

Query 6515          CCCCATCGCGCCCCTTTTCTGTCCTCCGAGCTAATGATGTGCTTTGGCTTTCTCTCACCG
                    |||| || ||||| |||||||||||||| ||||||||||||||||||||||| || || |
Sbjct 6556          CCCCTTCCCGCCCTTTTTCTGTCCTCCGCGCTAATGATGTGCTTTGGCTTTCACTTACAG

Query 6575          CTGCCGAGTATGACCAGTCCACTTACGGCTCTTCGACCGGC-CC-AGTCTATGTCTCTGA
                    |||| |||||||| ||| | ||||| || ||||| ||+   -||-|+| |||||||||||
Sbjct 6616          CTGCTGAGTATGATCAGACTACTTATGGTTCTTCCAC-TAATCCTA-TGTATGTCTCTGA

Query 6633          CTCTGTGACCTTGGTTAATGTAGCGACCGGCGCGCAGGCCG-TTGCCCGGTCGCTCGACT
                      ||||||| || || ||||| ||||| || || ||||+ |-|  | || || || ||||
Sbjct 6674          TACTGTGACATTTGTCAATGTGGCGACTGGTGCTCAGG-GGGTCTCTCGCTCTCTGGACT

Query 6692          GGACCAAGGTCACACTTGATGGTCGCCCCCTTTCCACCACCCAGCAGTATTCAAAGACCT
                    || | || ||||| |||||||| || || ||| | || | ||||||||| || |||||||
Sbjct 6733          GGTCTAAAGTCACCCTTGATGGGCGTCCACTTACTACTATCCAGCAGTACTCTAAGACCT

Query 6752          TCTTTGTCCTGCCGCTCCGCGGTAAGCTCTCCTTTTGGGAGGCAGGTACTACTAAAGCCG
                    |||||||  |||| ||||| || |||||||| || |||||||| || || ||||| ||||
Sbjct 6793          TCTTTGTTTTGCCCCTCCGTGGCAAGCTCTCTTTCTGGGAGGCTGGCACCACTAAGGCCG

Query 6812          GGTACCCTTATAATTATAACACCACTGCTAGTGACCAACTG-CTCG-TTGAGAATGCCGC
                    | ||||||||||||||||| |||||||| ||||||||+ + -|| |-|||| ||||| ||
Sbjct 6853          GCTACCCTTATAATTATAATACCACTGCCAGTGACCA-G-ATCTTGATTGAAAATGCAGC

Query 6870          TGGGCATCGGGTTGCTATTTCCACTTACACCACTAGCCT-GGGTGCTGGCCCCGTCTCTA
                     || || || |||  ||| || || ||||| ||||  ||-|| |+||||||| || ||||
Sbjct 6911          CGGTCACCGTGTTTGTATCTCAACCTACACTACTAATCTTGGCT-CTGGCCCTGTTTCTA

Query 6929          TTTCCGCGGTTGCTGTTT-TAGCCCCCCACTCTGCGCTAG-CATTGCTT--GAGGATACC
                    ||||  | || | |||+ -| || || || ||||||||+|-|+ +||||--||||| || 
Sbjct 6970          TTTCTTCTGTCGGTGT-CCTTGCACCTCATTCTGCGCT-GGC-C-GCTTTAGAGGACACT

Query 6985          ATGGACTACCCTGCCCGCGCCCATACTTTCGATGACTTCTGCCCGGAGTGCCGCCCCCTT
                     | || |||||||| |||||||| || || ||||| |||||||| ||||||||  | || 
Sbjct 7026          GTTGATTACCCTGCTCGCGCCCACACCTTTGATGATTTCTGCCCTGAGTGCCGTACACTC

Query 7045          GGCCTCCAGGGCTGTGCTTTTCAGTCTACTGTCGCTGAGCTTCAGCGCCTTAAGATGAAG
                    ||||| |||||||||||||||||||| ||||| |||||||| ||||||||||| ||||||
Sbjct 7086          GGCCTTCAGGGCTGTGCTTTTCAGTCAACTGTTGCTGAGCTGCAGCGCCTTAAAATGAAG

Query 7105          GTGGGTAAAACTCGGGAGT-TATAGTTTATTT-GCTTGTGCCCCCCTTCTT-TCTGTTGC
                    ||||||||||| |||||||-|+|  |||||||-|||||| ||  |||||| -| |||| |
Sbjct 7146          GTGGGTAAAACCCGGGAGTAT-TGATTTATTTTGCTTGTACCTTCCTTCTGATTTGTTTC

Query 7162          TT--ATTTCTCAT-TTCTGCGTTCCGCGCTCCCTGAAAAAA
                    ||--|||||+| |-||||||||| ||||||||||| |||||
Sbjct 7205          TTTTATTTC-CTTCTTCTGCGTTTCGCGCTCCCTGGAAAAA
