# Supplementary material for: Pairwise Heuristic Sequence Alignment Algorithm Based on Deep Reinforcement Learning
Source: IEEE Open J Eng Med Biol. 2021 Jan 29;2:36–43. doi: 10.1109/OJEMB.2021.3055424 (PMC8901008; doi:10.1109/OJEMB.2021.3055424)
Supplement: Three supplementary materials are attached to the submitted manuscript. First, we offer the detailed process of the DQNalign in Supplementary material S1. Then, the additional figures and tables are listed in the Supplementary material S2. Finally, the alignment results of the DQNalign are attached  [file ojemb-3055424-mm.zip › OJEMB-3055424-MM/10022021082020_DQNalignOJEMB20210126SupplementaryS3/Supplementary S3/HEV_DDDQN/result20200712173946_10_44.txt]

DQNalign Project v1.0
Pairwise alignment algorithm with deep reinforcement learning based heuristic alignment agent
Sequence 1 : HEV_10, length : 7200
Sequence 2 : HEV_44, length : 7270

Alignment results:
Exact matches: 4887
Gaps: 1262

Query 0             AGGCAGACCACATATGTGGTCGATGCCATGGAGGCCCATCAGTTTATTAAGGCTCCT-GG
                    +++++|+++ |++++|    |  ||       ||||  ||+ | +++|  ++|  ||- +
Sbjct 115           -----G---GC----GAATGCTGTGGTGGTTCGGCCTTTC-TTG---TCC--CGGCTCC-

Query 59            C-A-TCAC-TA--CTGCT--A-TTGA-GCAGGCTGCTCTAGCAGC---GGCCAACTCTGC
                     -|-| | -| --| ++|--|-||||-|||+|| +|+| +|||||---  + +++|+   
Sbjct 157           AGACTGAGATCCTCA--TAAACTTGATGCA-GCC-C-CG-GCAGCTTGTT-T---T-CCG

Query 106           -CCTTGCGAATGCTGTGGTAGTTAGGCCTTTTC-TCTC-TC-ACCAG--C-AGATTGAGA
                    -||++     |  ||||| |+| | +||  |||- |  -| - ||| --|-|| ||++||
Sbjct 206           GCC--TGAGGTTTTGTGGAA-TCAC-CCAATTCAGCGTGTGATCCACAACGAGCTT--GA

Query 160           TCCTTATTAACCTAATGCA-ACCTCGCCAGCTTGTTTTCCG-CCCCGAGGTTTTCTGGAA
                     +|++| |+++ |++||| -| | ||   +|  |   |++|-|  +||||| +  || ++
Sbjct 260           G-C--AGT---AT--TGCCGAGCCCGGGC-CGGGCGCT--GTCTT-GAGGTG-GGTGC--

Query 218           CCATCC-CATCCAGC-GTGTTATCCATAATGA-GCTG--GAGCTTTACTGTCGCGCCCGT
                    ||| ||-| + +   - |  |  +|+++|++|- || --|+ | | +|+ ||||  | +|
Sbjct 305           CCACCCACG-T-TCTATTAATGA-C---A--ACCCTAACG-TCCTG-C-ATCGCTGCT-T

Query 273           TCCG---GCC----GCTGCCTTGA-A-A-T--TGG--T---GCCCACCCCCGCTCAA---
                    ||  --- | ----|| |+|    - -|- --|||--|---|| |   ++|+|+|  ---
Sbjct 353           TCTTAAACCTGTTGGCCG-CGACGTTCAGCGGTGGTATACCGCTCCTA--C-C-CCGTGG

Query 312           ---TA-A--ATGA-TAACCCTAATGTGGTC-CACCGCT-GCTTCCTCCGCCC-T-G-CCG
                    ---| -|--|+ |-|+ +||    |||  |-| |  | -| + | ||| || -|-|- |+
Sbjct 407           CCCTGCAGCA-AATT-G-CCGGCGGTGTCCGCTCTCCGCGG-GCTTCCACCTGTCGATC-

Query 361           GGCG--TGA-TGTTCAG-C-GTTGGTATACTGTACTGCC-----C--CTAC-CC-GCGGG
                    +|+|--| |-||||  |-|-|||++|+| | |      |-----|--||  - |-|+|||
Sbjct 459           -G-GACTTATTGTTTCGACGGTT--T-TTCAGGTTGTACTTTTGCTGCTGAGACGG-GGG

Query 402           CCGGCTGCTAATTGCCGGCGTTCCGCA--CT-G-CGCGGGCTC-----CCCC-GCTGC--
                      |    ||+| |  |++ |+  ||  -- |-|-| +++++ |-----   |-|  ||--
Sbjct 514           TTGCACTCT-ACTCAC--TG-CACGACCTTTGGCCT-----GCTGATGTTGCGGAGGCAA

Query 449           T-GACCGCACTTACTGC-T---TCGACG-GGTTTTCTGGCTGTAACTTTCC--CGCCGGA
                    |-| |||+ | | ++||-|---|||++|- |++| +|+|| ++| | ||+|--| +|   
Sbjct 565           TGGCCCG-CCATG--GCATGACTCG--GTTG--TA-T-GCA--ACCCTT-CATCT-CCCC

Query 500           GAC-TGGC----GTCGCCCT-CTA-TTCTCT-CCATGATATGTCACCA--TCTG-ATG--
                     +|-  | ----|+|  |||-|| -  ||+|-||||  ||  ||| +|--||  -|| --
Sbjct 612           C-CGGAGGTATTG-CTTCCTCCTGGCACT-TACCATACTACCTCAT-ATCTCCTAATCCA

Query 547           TCG--CCGAGGCTATGTT-CCGCCATG--GTATGACGCGGCTTT-ACGCT----GCCCTC
                    |+|--  |   |+++|+|-| |  || -- ||||| | || || -|+|  ----| + +|
Sbjct 668           T-GATGGGGACC---G-TGCAGTGATTACATATGAGGGGGATTCCA-GTGCCGGGT-A-C

Query 597           CACCTCCCGCC-TGAGGTCCTG--TTGC-CCCCTGGCA-CAT---ACCGCACC-G-CGTC
                     | | |  |  -|+++||+|| --|| |-| | |||  -| |---|| ++|+ -|-| ++
Sbjct 720           AATC-CATGATGT---GT-CTATCTTACGCGCTTGGATCCGTACGACT--A-AGGTCA--

Query 647           GTACTTGCTGATC-CATGACGGCAGGCGCGTTGTGGTGACGTATGAGGGTGACACTAGTG
                     ++|+ |+||| |-| +++|+|| || |+ +++|++ ||++  +++|||| +| +++|+|
Sbjct 769           C--C-GG-TGACCACC---C-GCTGGTG-A---T--CGA--GC---GGGTC-CG---G-G

Query 706           CTGGT----TATAACCACGATG-T-TTCCA-ACCTGC-GCTCCTGGATTAGGAACCACTA
                    ||+||----| | ||  +  ||-|- ||| -|+| ||-|| ||||    +|  |+|+| |
Sbjct 805           CT-GTGGGATGTCACTT-CGTGCTCCTCCTCA-CAGCTGCACCTGAGCC-GTCA-C-CGA

Query 757           AGGT-TACCG-GAG-ACCATCCTCTCG-TC-ATTGA-GC----GG--G------TTAGGG
                     |  -|| +|- + -|  |+||+||||-||-| |||-| ----| --|------||  ||
Sbjct 859           TGCCCTAT-GTT-CCAATA-CC-CTCGCTCGACTGAGGTTTATGTCCGTTCTATTTTTGG

Query 798           -CCAT-TGGCTG-CCA---CTTTGT-CCTCTTACTCACGGCAGCCCCGGAGCCA-TCACC
                    -||  -||||| -|||---|||| |-| ||| +|+| ++|| ++++|+|| | |-|+++|
Sbjct 914           CCCTGGTGGCTCACCATCCCTTTTTCCATCTG-C-CT--GCT----C-GACCAAGT---C

Query 851           TACGCC-CTAT---GTTCCT-TACCCCCGGTCTACCGAG-GTCTATGTCCGATC------
                     ||+  -  ||---|| |||-| ++|    | ||  |  - +   |+|+  + |------
Sbjct 962           AAC-ATTTCATGCCGTCCCTGTG--C--CATATATGGGACA-GGCT-T-AT-GCTTTTTG

Query 899           GTCTTCGGC-CCG-GG-T--G-GTACCCCCTCCCTAT-TTCCAACCTTCATGCTCCAC-T
                    |++  |++|-|| - |-|-- - + ++ ||| +|++|-|| |   ||  ++||| +| - 
Sbjct 1012          G--AGC--CACCCTCGATGACCA-G--GCCTT-C--TGTTGCGCTCTAG--GCTT-ATGA

Query 950           AAGTCGACCCTTCCATGCTGTCCCTGGCCCATATCTGGGAC-CGTCTCATGTTGTTCG-G
                     |+|++|+|||||  +|++|+|  | | +++|||  +|| |-|| +|  +|+||  | -|
Sbjct 1057          CA-T--A-CCTTCGC-G--G-CATTAGT---TATAA-GGTCACGG-TTG-G-TGCCCTTG

Query 1007          G-GCCACCCTA-GATGA---CCAAGCCTTTTGCTGC---TCCCGCCTAATGACTTACCTC
                     -||||++++|-|| | ---  | |+|++||+||| ---|+ ||| |++||++++|+|| 
Sbjct 1102          TCGCCA----ACGAGGGCTGGAATG-C--TT-CTGAAGAT-GCGCAT--TG----A-CTG

Query 1059          CGTGGCATTAGCTACAAGGT-TA-CTGTGGGCACCCTTGTTGCCAATGAAGGCTTGGAAC
                    |+|| +|++|++|+|+|   -| -|| |   +||  ++ ||| ||    |||+|  +++|
Sbjct 1144          C-TGT-A--A--T-C-ACTGCTGCCTATTTA-ACTA--TTTGTCACCAGAGG-TAC---C

Query 1116          GCCT--CTGAGGTCGCTCTTACAGCTGTCATCACTGCCGCCT-ACCTTACCATCTGC-CA
                     || --|+++|   ||| || |    |  || |  +  ||  -| |+|++++|   |-| 
Sbjct 1189          TCCGCAC---GCAAGCTATTTCTAAAGGGATGAAA-AGGCTGGAGC-T----TGAACACG

Query 1172          C-C----AGCGGT-AC-CTCCGC--ACTCAGGCTATATCTAAGGGG-AT-----G-C--G
                    |-|----     |-||-| +|  --|+|+|+|+++++|+| +|   - |-----|-|--|
Sbjct 1240          CACAAAAGTTTATAACACG-CCTTTA-T-A-G-----T-TG-GTTATTTGAGAAGTCTGG

Query 1214          CCGTCTGGAGCGGGAGCAT--GC--T---CAGA---AG-TTTATAACACGC-CTCT-ACA
                     ||++|+||+| ++|+|||--  --|---||| ---||-||||| +|+|+|- | |- | 
Sbjct 1289          GCG--T-GA-CT--A-CATCCCTGGTCGCCAGTTGGAGTTTTATG-C-C-CAGTGTCGCC

Query 1261          GTTGGC--TCT-TT-G-----A----GAAGTCCGGCCGTGATTATATCCC-------CGG
                    | ||||--|||- |-|-----|----||   ||||++||| || |+|   -------|||
Sbjct 1339          GGTGGCTATCTGCTGGCTTCCATCTCGATCCCCGG--GTGCTTGT-TTTTGATGAGGCGG

Query 1301          CCGTCA---G-T-T-GGAG--TTCTACGCTCAGTGTAGGCGCTGGCTCTCG-GCCGGCTT
                    ||  | ---|-|-|-| ||--|||| ||| +||  |   |+  + +  |  -|+| ||||
Sbjct 1396          CCCCCTGCCGTTGTCGTAGTTTTCTTCGCA-AGGCTGCCC-AC-A-GGTTTTG-CTGCTT

Query 1352          TC-AT-CTTGACCCA--CGGGTGT-TGGTTTTTGATGAGTCGGCCCCCTGCCACTGTA-G
                      -  - +||+ |  --|  |+| -|| +  +|+     ||  ||  |++||| ||  -|
Sbjct 1451          CATGCGG-TG-GCTTGGCCAG-GACTGC-AC-T-TGTTTTCCTCCAGC--CCATTGAGGG

Query 1406          GACTGCGATTCGT--A-AGGCGGTCTCA-AAGTTTTGC-TGTTTTATGAAGTGGCTG-GG
                    ||++|+| || ||--|-|||+| | | |-||+|   ||-|+||  | ||   | +| - |
Sbjct 1502          GA--G-GGTTGGTGAACAGG-GCTATGACAA-TGAGGCAT-TTGAAGGATCCGA-TATCG

Query 1460          CCAG---GA-GT-GC-A-C-C--T--GT-TTCCT---ACA-ACCT--GCAGA---AGGCG
                    ++| ---| -| -| - -|-|--|--||-|| ||---|||-|  |--  |  ---|| | 
Sbjct 1554          --ACCCCGCTGAAGAAGCCACTGTGAGTATTTCTGGGACATATATCATTACTGGTAGCCA

Query 1498          CCGTCGGCGACCAGGGCCA-TG-A-C-A--AC-GAGGCC-TA---TGAGGGGTCTGAT-G
                    ++|| +++++++|  ||| -| -|-|-|--||- +||+|-||---|  |   |+ |+ -|
Sbjct 1612          --GTT-------ACAGCCCCTCTACCAAGCACTC-GG-CATACCCTCCGATCT-CG-CCG

Query 1546          TCGACCCCGCTGAATC-C--GC--TATTAG-TGACATATCTGGGTCCTACGTCGT--C-C
                          |  ++|+   -|-- |--     |-||++| + +|++ ||  |+++++|--|- 
Sbjct 1660          CTCGTGCAA--G-CCGGCTTACTGCTACTGTTG--AG-G-T--CTCTGA-----TGCCGA

Query 1597          CTGGCA-CTGCCCTCCAACCGCTT-TACCAAGCCC-TTGACCTCCCCGCTGAGATTGTGG
                    | | ||-|| + +++|++| | | - |||+| |  -   |  |      | ||| +++++
Sbjct 1706          CGGCCAGCTT-A---C--CTGTTAAAACC-ACCATGGGTAATTGGGTAATAAGAC-----

Query 1654          CTCGTG--CAGGCC-GGCTGACCGC-CACAGTAAAGGTCT-C------CCAGGTCGACGG
                    ||  | --||| | - |||||| ||-| |||  ++||   -|------|||++++||+| 
Sbjct 1745          CTTCTCAACAGTCTTTGCTGACGGCGCCCAGCT--GGAGGCCAATGGGCCA----GA-GC

Query 1703          GCGGATCGATTGTGAGACCCTTCTCGGTAATAAA-ACCTTCCGCACGTC-GTTTGT-TGA
                      + ||+|++| | +| ++| |+|+++| ++++|- | ++++||    |-   | |-  |
Sbjct 1798          AA-TAT-G--TCTT-GT--CAT-T---TG----ATCCG----GCGAAACAAACTATGGCA

Query 1760          CGGGGCG-G---TTTTAGAGACTA-ATGGCCCAGA----G-CGCCACAATC--TCT-CTT
                       ||| -|--- + |     |||-|   +  | |---- - |+|+|++||--  |-| +
Sbjct 1839          GCAGGCCCGCATA-GTCTTAGCTACACCT-TGACACCTGCAGG-C-C--TCGAGGTGCA-

Query 1807          T-T-GA-T--GCC-AG-TCAGAGCACT---ATGGCCGCCGGCCCTTTCCAGTCTCACCTA
                    |-|-| -|--|||- |-| +||+ ++|---|+|||||    ||| +||  |  |+| |++
Sbjct 1892          TGTGGTCTCGGCCGGGCTT-GA-T--TGCAA-GGCCGTTTTCCCA-TCTGGCGT-AGC--

Query 1856          TGCCG---CCTCTGCTGCTGGGCTGGAGGTG-C-GCTATGTCGCTGCCGGG-CT-TG-AC
                    +|++|---||||||||||++ | +|||||||-|-||  | |+||++ ||| -||-| -| 
Sbjct 1942          -G--GCTCCCTCTGCTGC--CGG-GGAGGTGTCTGCCTTCT-GC--TCGGCCCTATATAG

Query 1907          ---C-ACCGGGCG-GTTTTTGC-CCC-C--GGCGTTTCACC-----CC--GGTCAGCCCC
                    ---|-||||  +|-|+++||+|- | -|--  | +||+| |-----||-- |  | | ||
Sbjct 1994          GTTCAACCGCT-GTG---TT-CAACGGCATTCCC-TT-ATCGGAGGCCTGTGGTACCACC

Query 1952          TGGCGAGGTCA--CCGCCTTTTGTTCTGCCCTATACAGGTTTAATCGCGAGGCCCAGCGC
                      | | ||   --| |||| +|+|||+  ||  |+|++++++++||+|++++||| |+ |
Sbjct 2047          CTGAGGGGCTTGTCGGCCTG-T-TTC-CACCGTT-C--------TC-C----CCCGG-CC

Query 2010          CT-T-TCGCGCTCACCGGT-A---ATTTT-T----GGTTCCATCCTGAGAGGGGCTCCTT
                     |- -| |   || ++| |-|---|||||-|---- |+  || |||           | |
Sbjct 2089          ATAGCTGGGAGTCT--GCTAATCCATTTTGTGGCGAG-AGCACCCTCTACACTCGGACCT

Query 2055          GGCCCCTTT---GCCCCGTTTTCCCCCGGGCATGTTTGGGAGTCGGCTAATCCATTCTGT
                    || |  | |---|+++|++|||++++++ +|+++++++++++| +|+|  |+++|||| +
Sbjct 2146          GGTCGGTCTCGGG---C--TTT------T-C-----------TA-G-TTGT---TTCTC-

Query 2112          GGAGAG--AGCACACTTTACACCCGC-A-CTTGGTCGGAGGTTGATGCTGTTTCTAGTCC
                    +   +|-- |  |||++| ||+|| |-|-| + || | +  ++   | ||   |||||++
Sbjct 2176          -ACC-GCTCGAGCAC--TGCA-CCCCGAGCG-TGTTGC-CC--CCCGTTGAGGCTAGT--

Query 2168          AGCCCAGCCCGACTTAGG-TTTT-ATATCTGAGCCTTCT--A--TACCT-AGTAGGGC-C
                    |+++||+||||+++|+||-||| -||| || |+||||+|-- --|  | -|| |+|||-|
Sbjct 2226          A---CA-CCCG---T-GGTTTTAAATACCTCA-CCTT-TAGGGTTCACAGAGCA-GGCTC

Query 2220          GCCACCACTTA---CC---CCGGCGGCCCCTCTACCCC-CCCCTGCACCGGATCCTTCCC
                     +  || |   ---||---||| |||| |||||| || -||| +|+++ +++|  ||   
Sbjct 2275          A-GCCCCCGGGCTCCCGAACCGACGGCACCTCTATCCGACCCA-G---T---TGATTG-A

Query 2272          CTACTCCCTCT-G--CTCCGGCGCGTGGTGAGCCGGCTCCTGGCG-CTACCGCCCGGGCC
                      |+|     |-|--|| |+ |+| + +  ||    | | | |||-|| | || | ||+ 
Sbjct 2321          TAA-TAGTATTAGCCCTAC-CC-CA-C-CTAGTGCTCCCATTGCGCCTCCGGCGCCGG-T

Query 2328          CCGGCCA-TAACCCACC-A-GGCGGCCCGGCATCGCCGC--CTGCTCTTTACCTA-CCCG
                     | | | -|||||||||-|-   | ||| |+++|+| ||--|||||   ||| ||-|| +
Sbjct 2375          GCTGTCTGTAACCCACCTATCCGGACCCCG---C-CGGCGGCTGCTTCATACTTATCCT-

Query 2382          GATGGCTCT-AAG-GTATTCGCCGGCTCGCTGTTTGAGTC-GACATGTACCTGGCTCGTT
                    |||||||| -|||-|||+|+||||| || || ||||| ||-|| +||||||||||| |||
Sbjct 2430          GATGGCTCAAAAGTGTA-T-GCCGGTTCTCTTTTTGAATCTGAG-TGTACCTGGCTGGTT

Query 2439          AACGCGTCTAATGTTGACCACCGCCCTGGCGGTGGGCTCTGTCATGCATTTTACCAAAGG
                    || || |||||    |  ||||||||||| ||||| || || ||||| || || ||| ||
Sbjct 2487          AATGCATCTAACCCCGGTCACCGCCCTGGTGGTGGCCTTTGCCATGCTTTCTATCAACGG

Query 2499          TACCCCGCATCCTTTGATGCTGCCTCTTTTGTGATG-CGCGAC-GGCGCGGCCGCCTATA
                    | ||| | ||| |||||| |||||   ||||| |||-||+|| -|||  +|| |||||||
Sbjct 2547          TTCCCGGAATCGTTTGATCCTGCCGAGTTTGTCATGTCG-GATGGGCTT-GCAGCCTATA

Query 2557          CATTAACCCCCCGGCCAATAATTCACGCCGTCGCTCCTGATTATAGGTTGGAACATAA-C
                    | ||||| |||||||| || ||||| || ||||||||||| ||| || | ||||||||-|
Sbjct 2605          CTTTAACTCCCCGGCCTATTATTCATGCTGTCGCTCCTGACTATCGGGTCGAACATAACC

Query 2616          CCAAAGATGCTTGAGGCTGCCTACCGGGAGACTTGCTCCCGCCTCGGTACCGCTGCATAC
                    |||||  +||| ||||| ||||| |||||||| |||||||| |  || || ||||| |||
Sbjct 2665          CCAAACG-GCTCGAGGCCGCCTATCGGGAGACCTGCTCCCGACGGGGGACGGCTGCTTAC

Query 2676          CCACTCCTCGGGACCGGCATATACCAGGTGCC-GATCGGTCCCAGTTTTGACGCCTGGGA
                    || || |||||  ||||||||||  |||| ||-| | |||  +|| ||||| ||||||||
Sbjct 2724          CCCCTGCTCGGTGCCGGCATATATAAGGTCCCTGTTGGGTTG-AGCTTTGATGCCTGGGA

Query 2735          GCGGAATCACCGCCCCGGGGATGAGTTGTACCTTCCTGAGCTTGC--TGCCAGATGGTTC
                    ||| || ||||| ||||||||||| ||||| ||  ||||||  ||--|  | ++||||| 
Sbjct 2783          GCGTAACCACCGACCCGGGGATGAATTGTATCTGACTGAGCCGGCTATAGCC--TGGTTT

Query 2793          GAGGCCAATA--GGCCGA-CCTGCCCAA-CTCTCACTATAACTGAGGATGTT-GCACGG-
                    ||||| +|+|--|||| |-||| || + -||+| || ||||| |||||| + -|| |+|-
Sbjct 2841          GAGGCT-A-ACCGGCCCACCCTTCCT-GCCT-TGACCATAACCGAGGATA-CGGCCC-GT

Query 2847          ACAGCAAATCTGGCTATCGAACTTGACTCAGCCACAGACGTCGGCCGGGCCTGTGCCGGC
                    ||||| ||||||||  | || || ||| | ||||| || || ||||| || ||||| |||
Sbjct 2895          ACAGCGAATCTGGCGCTTGAGCTGGACGCGGCCACTGAGGTGGGCCGTGCGTGTGCTGGC

Query 2907          TGTCGAGTC-ACCCCCGGCGTTGTG-CAGTACCAGTTTACCGCAGGTGTGCCTGGATCCG
                    ||||| || -| +||||| || || -  +|||||||| || || ||||| || || ||||
Sbjct 2955          TGTCGTGTGGAA-CCCGGTGTGGTCCGC-TACCAGTTCACGGCGGGTGTCCCCGGCTCCG

Query 2965          GCAAGTCCCGCTCTATTACCCAAGGCCGACGTGGACGT--TGTCGTGGTCCCGACCCGTG
                    | |||||| | || |||   || ||   |+|| || ||--| | ||||| || || ||||
Sbjct 3013          GTAAGTCCAGGTCGATTCAACAGGGGGAA-GTAGATGTGATATAGTGGTGCCAACTCGTG

Query 3022          AGTTGCGTAATGCCTGGCGCCGCCGCGGCTTCGCTGCTTTCACCCCGCACACTGCCGCCA
                    ||||||| ||| | |||||||||||||| ||||| |||| ||| || ||||| || |+| 
Sbjct 3070          AGTTGCGCAATTCGTGGCGCCGCCGCGGGTTCGCAGCTTACACACCTCACACGGCAG-CT

Query 3081          -GAGTCACCCAGGGGCGCCGGGTTGTCATTGATGAGGCCCCGTCCCTTCCCCCTCACTTG
                    -| || ||||  || ||| |||| || || |||||||| || || || || || || |||
Sbjct 3129          CGTGTGACCCGTGGCCGCAGGGTCGTTATCGATGAGGCTCCTTCACTCCCGCCGCATTTG

Query 3141          CTGCTGCTCCACATGCAGCGGGCCGCCACC-GTCCACCTTCTTGGTGACCCGAATCAGAT
                    || ||| | ||||||||||||||| +|| |-|||||||||||||||||||| ||||| ||
Sbjct 3189          CTCCTGTTGCACATGCAGCGGGCCT-CATCAGTCCACCTTCTTGGTGACCCTAATCAAAT

Query 3200          CCCAGCCATCGACTTTGAGCACGCCGGGCTCGTTCCCGCCATCAGGCCCGAT-TTGGCCC
                    ||| || || || ||||| || ||||| || || || || |||  ||| || -| +| ||
Sbjct 3248          CCCTGCTATTGATTTTGAACATGCCGGCCTTGTACCAGCAATCCAGCCTGAGCTA-GTCC

Query 3259          CCACCTCCTGGTGGCATGTGACCCATCGCTGCCCTGCGGATGTATGTGAGCTGATCCGTG
                    | ||    ||||||||  | |||||| | || || ||||| || |||||| ||||||| |
Sbjct 3307          CTACAAAGTGGTGGCACCTCACCCATAGATGTCCGGCGGACGTCTGTGAGTTGATCCGCG

Query 3319          GCGCATACCCTATGATTCAGACCACTAGTCGGGTCCTCCGGT-CGTTGTTCTGGGGTGAG
                    |||| ||||| |  || |||||| | || || ||||| || |-| +|||||||||| || 
Sbjct 3367          GCGCGTACCCGAAAATCCAGACCGCGAGCCGCGTCCTTCGCTCCC-TGTTCTGGGGGGAA

Query 3378          CCTGCTGTTGGGCAGAAACTAGTGTTCACCCAGGCAGCTAAGGCCGCCAACCCCGGTT-C
                    ||  |||| || ||||| || || ||||||||||| || ||||| || ||||| ||| -|
Sbjct 3426          CCCCCTGTGGGTCAGAAGCTGGTATTCACCCAGGCGGCAAAGGCTGCGAACCCTGGTGCC

Query 3437          AGTGACGGTCCATGAGGCACAGGGCGCTACCTACACAGAGACTACCATTATTGCCACGGC
                    |+| || |||||||| || ||||| || || | ||| ||||| || ||||||||||||||
Sbjct 3486          A-TCACAGTCCATGAAGCTCAGGGTGCAACATTCACCGAGACAACGATTATTGCCACGGC

Query 3497          AGATGCTCGAGGCCTCATTCAGTC--GTCCCGAGCTCATGCCATTGTTGCCTTGACGCGC
                     ||||| || || || || || ||-- |+ +|||| ||||| ||||| ||| |||| |||
Sbjct 3545          TGATGCCCGTGGGCTGATCCAATCATCT-A-GAGCCCATGCAATTGTGGCCCTGACCCGC

Query 3555          CACACTGAGAAGTGCGTCATCATTGACGCACCAGGCCTGCTTCGCGAGGTGGGCATCTCC
                    ||||| |||||||| ||  |  | |||||||| || || || || ||||||||||| || 
Sbjct 3603          CACACGGAGAAGTGTGTGGTGGTCGACGCACCGGGGCTCCTCCGTGAGGTGGGCATTTCT

Query 3615          GATGCAATCGTTAATAACTTTTTCCTTGCTGGTGGCGAAATTGGCCACCAGCGCCCATCT
                    ||||| || |||||||||||||||||  |||| ||  | || ||||| || || || || 
Sbjct 3663          GATGCCATTGTTAATAACTTTTTCCTCTCTGGCGGTCAGATCGGCCAACATCGTCCGTCG

Query 3675          GTTATCCCTCGCGGCAATCCTGACGCCAATGTTGACAC-CTTGGCTGCCTTCCCGCCGTC
                    ||||| || ||||||| |  | | | ||||||| | ||-|||| +||| |||||||| ||
Sbjct 3723          GTTATACCGCGCGGCATTATTAATGACAATGTTAATACACTTGA-TGCTTTCCCGCCTTC

Query 3734          TTGCCAGATTAGCGCCTTCCATCAGTTGGCTGAGGAGCTTGGCCACAGACCTGCCCCTGT
                    ||| ||| |||| || | ||| ||| | || ||||| ||||||||| ||||||| ||  |
Sbjct 3782          TTGTCAGTTTAGTGCTTACCACCAGCTTGCCGAGGAACTTGGCCACCGACCTGCTCCAAT

Query 3794          CGCGGCTGTTCTACCGCCCTGCCCTGAGCTTGAACAGGGCCTTCTCTACCTGCCCCAAGA
                     || || || || || ||||| || |||||||||||||| || |||||  |||| |||||
Sbjct 3842          TGCTGCCGTCCTGCCCCCCTGTCCGGAGCTTGAACAGGGTCTACTCTATATGCCTCAAGA

Query 3854          ACTCACCACCTGTGATAGTGTCGTAACATTTGAATTAACAGATATTGTGCACTGTCGTAT
                    | | || || |  ||||||||  | || |||||  | || || || |||||||| |||||
Sbjct 3902          ATTAACAACATCAGATAGTGTGCTCACTTTTGAGCTCACGGACATAGTGCACTGCCGTAT

Query 3914          GGCCGCCCCGAGCCAGCGCAAGGCCGTGCTGTCCACGCTTGTGGGCCAT-TACGGCCGCC
                    ||| || || |||||||||||||| || ||||| || ||||| ||+|| -|||||||| |
Sbjct 3962          GGCAGCGCCCAGCCAGCGCAAGGCGGTCCTGTCAACTCTTGTCGG-CAGGTACGGCCGAC

Query 3973          GCACAAAGCTCTACAATGCCTCCCACTCTGATGTTCGCGACTCTCTCGCCCGTTTTATCC
                    | || ||  | ||| | ||| | ||| | ||||| ||||  |||||    | ||| || |
Sbjct 4021          GTACTAAATTGTACGAGGCCGCACACGCAGATGTCCGCGGATCTCTGAATCATTTCATTC

Query 4033          CGGC-CATTGGCCAC-GTACA-GGTTACA--ACC-TGTGAA-TTGTACGAGCTAGTGGAG
                    | | -|+| ||||+|- | +|- |+|+||--|+|-||||| -|| |+|||||| ||||||
Sbjct 4081          CTGAGC-TCGGCC-CTATT-AGTG-T-CACCA-CTTGTGAGCTTTT-CGAGCTTGTGGAG

Query 4086          GCCATGGTCGAGAAGGGCCAGGACGGCTCCGCCGTCCTTGAGCTCGACCTTTGTAACCGC
                    || ||||| ||||| |||||||| ||||| || || || ||||| || || || | ||| 
Sbjct 4134          GCTATGGTAGAGAAAGGCCAGGATGGCTCTGCAGTTCTGGAGCTTGATCTATGCAGCCGT

Query 4146          GACGTGTCCAGGATCACCTTCTTCCAGAAAGATTGTAATAAATTCACCACGGGGGAGACC
                    || |||||| |||| || ||||||||||| |||||||||||||| || ||||| || || 
Sbjct 4194          GATGTGTCCCGGATAACATTCTTCCAGAAGGATTGTAATAAATTTACAACGGGTGAAACA

Query 4206          ATCGCCCATGGTAAAGTGGGCCAGGGCATTTCGGCCTGGAGTAAGACCTTCTGTGCCCTT
                    || || || |||||||| || ||||| || || || |||||||||||||||||||| || 
Sbjct 4254          ATAGCGCACGGTAAAGTCGGGCAGGGAATATCCGCATGGAGTAAGACCTTCTGTGCTCTG

Query 4266          TTCGGCCCCTGGTTCCGTGCTATTGAGAAGGCTATCCTGGCC---C-TGCTCCCTCAGGG
                    |||||||| |||||||| ||||||||||| |  || ||||| ---|-||| +||| |+++
Sbjct 4314          TTCGGCCCATGGTTCCGCGCTATTGAGAAAGAAATTCTGGCAGTGCTTGCA-CCTAA---

Query 4322          TGTGTTTTATGGGGATGCCTTTGATGACACCGTCTTCTCGGCGGCTGTGGCCGC--AGCA
                    |||||||||||| ||||| | ||| ||||| |||||  | || ||||| |||| --  | 
Sbjct 4370          TGTGTTTTATGGTGATGCATATGAGGACACAGTCTTGGCCGCTGCTGTTGCCGGTGCCCC

Query 4380          AGGGCATCCATGGTGTTTGAGAATGACTTTTCTGAGTTTGATTCCACCCAGAATAATTTT
                     ||   | +|+||| ||||||||||| || |||||||| |||  ||| ||||||||||| 
Sbjct 4430          TGGTTGTA-A-GGTTTTTGAGAATGATTTCTCTGAGTTCGATAGCACTCAGAATAATTTC

Query 4440          TC-CTTGGGCCTAGAGTGTGCTATTATGGTGGAGTGTGGGATGCCGCAGTGGCT-CATCC
                    ||-||||||+|||||||||   || ||||  |||||||| |||||||||||| |-   | 
Sbjct 4488          TCACTTGGG-CTAGAGTGTATAATCATGGAAGAGTGTGGCATGCCGCAGTGGATGATCCG

Query 4498          GCT-TGT-ACCACCT-TATAAGGTCTGCGTGGATTCTGCAGGCCCCGAAGGAGTCCCTGC
                    |||-| |-|+|+|  -|+|    ||||| ||| |||| ||||| ||||||||||| ||||
Sbjct 4547          GCTCTATCA-C-CTCGT-TCG-CTCTGCTTGGGTTCTACAGGCACCGAAGGAGTCTCTGC

Query 4555          GAGGGTTTTGGAAGAAACACTCCGGTGAGCCCGGCACCCTTCTATGGAATACAGTCTGGA
                    |||| || |||||||||||||| |||||||| ||||||||  |||||||||| || ||||
Sbjct 4603          GAGGCTTCTGGAAGAAACACTCTGGTGAGCCTGGCACCCTATTATGGAATACCGTTTGGA

Query 4615          ACATGGCCGTTATCACCCACTGTTATGATTTCCGCGATCTGCAGGTGGCCGCCTTTAAAG
                    ||||||| || ||  | ||||||||||| |||||||| ||  |||| || |+| || |||
Sbjct 4663          ACATGGCTGTCATAGCACACTGTTATGAATTCCGCGACCTTAAGGTTGCAG-CATTCAAG

Query 4675          GT-GATGATTCGATAGTGCTTTGCAGTGAGTACCGTCAGAGCCCAGGGGCTGCTG-TCCT
                    | -|| |||||  | |||||||||||||| || || |||||||  |  || ||||-| +|
Sbjct 4722          GGGGACGATTCTGTTGTGCTTTGCAGTGATTATCGGCAGAGCCGTGATGCAGCTGCTT-T

Query 4733          GATTGCTGGCTGTGGC--CTAAAGTTGAAGGTGGATTTCCGTCCGATTGGTTTGTATGCA
                    ||||||||| ||||| -- +||  ||+||||| |||||  | || ||||| ||||| || 
Sbjct 4781          GATTGCTGGTTGTGGGTTG-AAGCTT-AAGGTAGATTTTAGGCCTATTGGGTTGTACGCT

Query 4791          GGTGTTGTGGTGGCCCCCGGCCTTGGCGCGC-TTCCTGACGTCGTG-CGCTTTCGCCGGC
                    ||||| || |||||||| ||||||||  |+ -| ||||| ||++||-    || ||||||
Sbjct 4839          GGTGTGGTTGTGGCCCCGGGCCTTGGGAC-TTTGCCTGATGT--TGTTAGATTTGCCGGC

Query 4848          CGGCTTACTGAGAAGAA-TTGGGGCCCTGGCCCCGAGCGGGCGAAGCAGCTCCGCCTCGC
                    |||||  | || |||||-| |||||| +||||| ||| ||| | |||||||||| || ||
Sbjct 4896          CGGCTCTCGGAAAAGAACTGGGGGCCA-GGCCCGGAGAGGGTGGAGCAGCTCCGGCTGGC

Query 4907          TGTGAGTGATTTTCTCCGCAAGCTCACGAATGTAGCTCAGATGTGTGTGGATGTTGTCTC
                    |||  |||||||||| || ||| | |||||||| |||||| | |||||||||||||| ||
Sbjct 4955          TGTTTGTGATTTTCTGCGAAAGTTAACGAATGTGGCTCAGGTTTGTGTGGATGTTGTTTC

Query 4966          -TCGTGTTTATGGGGTTTCCCCTGGACTCGTTCATAACCTGATTGGCATGCTACAGGCTG
                    -  |+||||| || |||  ||||||  | || ||||||||||| || ||||| ||| || 
Sbjct 5015          GCAG-GTTTACGGTGTTAGCCCTGGTTTGGTACATAACCTGATCGGAATGCTTCAGACTA

Query 5026          TTGCTGACGGCAAGGCTCATTTCACTGAGTCAGTGAAGCCAGTGCTCGACCTGACAAATT
                    |||| || ||||| || ||||| |||||| || | ||||| || || ||||| || |  |
Sbjct 5074          TTGCCGATGGCAAAGCACATTTTACTGAGACAATTAAGCCTGTTCTTGACCTTACTAGCT

Query 5086          CAATCCTGTGTCGGGTGGAATGAATAACATG-TCTTCTGCTGCGCCCATGG-GTTCGCGA
                    | ||| | | |||||||||||||||||||||-|||| ||||  || |||||-| |  |+|
Sbjct 5134          CCATCATATATCGGGTGGAATGAATAACATGTTCTTTTGCTCTGCGCATGGAGATGCC-A

Query 5144          CCATGCGCCCTCGGCCTATT-TTGCTGTTGCTCCTCATGTTTCTGCCTATGCTGCCCGCG
                    |||||||| ||||| || ||-|   | +|||||||| ||||| |||||||||||||||||
Sbjct 5193          CCATGCGCTCTCGGGCTCTTCTGTTTC-TGCTCCTCGTGTTTTTGCCTATGCTGCCCGCG

Query 5203          CCACCGCCCGGTCAGCCGTCTGGCCGCCGCCGTGGGCGGCGCAGCGGCGGTTCCGGCGGT
                    |||||| |||||||||| |||||||| ||||| |||||||||||||||||| ||||| ||
Sbjct 5252          CCACCGGCCGGTCAGCCCTCTGGCCGTCGCCGCGGGCGGCGCAGCGGCGGTGCCGGCAGT

Query 5263          GGTTTCTGGGGTGACCGGGCTGATTCTCAGCCCTTCGCAATCCCCTATATTCATCCAACC
                    ||||||||||||||||||| ||||||||||||||||||  ||||||||||||||||||||
Sbjct 5312          GGTTTCTGGGGTGACCGGGTTGATTCTCAGCCCTTCGCCCTCCCCTATATTCATCCAACC

Query 5323          AACCCCTTCGCCCCCGATG-TCACC-GCTGCGGCCGGGGCTGGACCTCGTGTTCGCCAAC
                    |||||||||||  | ||+ -|+ ||-|| || |||||||||||| ||||   ||| || |
Sbjct 5372          AACCCCTTCGCATCTGA-CAT-TCCAGCCGCAGCCGGGGCTGGAGCTCGCCCTCGGCAGC

Query 5381          CCGCCCGACCACTCGGCTCCGCTTGGCGTGACCAGGCCCAGCGCCCCGCCGCTGCCTCAC
                    | ||||| |||||||||||||||||||| |||||| ||||||||||||||||| || | |
Sbjct 5430          CAGCCCGTCCACTCGGCTCCGCTTGGCGCGACCAGTCCCAGCGCCCCGCCGCTTCCACCC

Query 5441          GTCGTAGACCTACCACAGCTGGGGCCGCGCCGCTAACCGCGGTCGCTCCGGCCCATGACA
                    ||||| ||||| || ||||||||||  ||||| | || || || |||||||| | |||||
Sbjct 5490          GTCGTCGACCTGCCCCAGCTGGGGCTTCGCCGTTGACGGCTGTGGCTCCGGCTCCTGACA

Query 5501          C-CCCGCCAGTGCCTGATGTTGACTCCCGCGGCGCCATCCTGCGCCGGCAGTATAA-CCT
                    |- |+ || || ||||||||||| ||||| ||||| ||| ||||||| ||||||||- +|
Sbjct 5550          CTGC-ACCCGTCCCTGATGTTGATTCCCGTGGCGCTATCTTGCGCCGCCAGTATAATT-T

Query 5559          ATCAACATCTCCCCTTACCTCTTCCGTGGCCACCGGTACAAACT-TGGTTCTTTACGCCG
                     || || || || || || ||| |  | || || || |||||+|-| || || || || |
Sbjct 5608          GTCTACGTCCCCGCTCACATCTACTATTGCTACTGGCACAAA-TCTTGTACTATATGCTG

Query 5618          CTCCTCTTAGCCCGCTTCTACCCCTCCAGGACGGCACCAATACTCATATAATGGCTACAG
                    | || ||||| ||  | || || |||||||| || || ||||| || || |||||||| |
Sbjct 5667          CCCCACTTAGTCCTTTGCTGCCGCTCCAGGATGGTACTAATACCCACATTATGGCTACTG

Query 5678          AAGCTTCTAATTATGCCCAGTACCGGGTTGTTCGTGCTACAATTCGCTACCGCCCGCTGG
                    ||||||| |||||||||||||| || ||||||||||| || ||||| || || ||  |||
Sbjct 5727          AAGCTTCCAATTATGCCCAGTATCGTGTTGTTCGTGCCACCATTCGATATCGTCCCTTGG

Query 5738          TCCCCAACGCTGTTGGTGGCTACGCCATCTCCATCTCGTTCTGGCCACAGACCACCACCA
                    | || ||||| |||||||| || || || || ||||| |||||||| ||||| || ||||
Sbjct 5787          TGCCGAACGCCGTTGGTGGGTATGCTATATCTATCTCTTTCTGGCCTCAGACAACAACCA

Query 5798          CCCCGACGTCCGTTGACATGAATTCAATAACCTCGACTGATGTTCGTATTTTAGTCCAGC
                    |||||||||| ||||| ||||||||||| || || |||||||| || ||  | ||||| |
Sbjct 5847          CCCCGACGTCTGTTGATATGAATTCAATCACTTCCACTGATGTCCGCATCCTTGTCCAAC

Query 5858          CCGGCATAGCCTCCGAGCATGTT-ATCCCAAGTGAGCGCCTACACTATCGTAACCAAGGT
                    |||| |||||||| |||+ || |-|| || ||||||||||| |||||||| || || || 
Sbjct 5907          CCGGTATAGCCTCTGAG-TTGGTGATTCCTAGTGAGCGCCTGCACTATCGAAATCAGGGA

Query 5917          TGGCGCTCTGTTGAGACCTCCGGG-GTGGCGGAGGAGGAGGCCACCTCTGGTCTTGTTAT
                    ||||| || |||||||||||+ ||-|| || ||||| ||||| ||||| || ||||||||
Sbjct 5966          TGGCGTTCAGTTGAGACCTC-TGGCGTCGCTGAGGAAGAGGCTACCTCCGGCCTTGTTAT

Query 5976          GCTTTGCATACATGGCTCAC-TCGTAAACTCTTATACTAATACACCTTATACCGGTGCCC
                    ||| ||||| ||||| || |-|+|| || || || |||||||| || || ||||||||||
Sbjct 6025          GCTCTGCATTCATGGGTCGCCT-GTGAATTCCTACACTAATACGCCCTACACCGGTGCCC

Query 6035          TCGGGCTGTTGGACTTTGCCCTCGAACTTGAGTTCCGCAACCTCACCCCCGGTAATACCA
                    |||| ||  | ||||| || || || || |||||||| ||  | || || ||||| || |
Sbjct 6084          TCGGCCTACTCGACTTCGCACTTGAGCTCGAGTTCCGTAATTTGACACCTGGTAACACTA

Query 6095          ACACGCGGGTCTC-CCG-TTACTCCAGCACTGCCCGTCACCGCCTTCGT-C-GCGGTGC-
                    ||||||| || ||-|+|-|+| || || |  || |||||+    ||+| -|-|+ | ||-
Sbjct 6144          ACACGCGCGTTTCTC-GCT-ATTCGAGTAGCGCACGTCA-TAAATT-GCGCCG-TGGGCC

Query 6150          AGATGGGACTGCCGAGCTCACCACCACGGCTGCTACCCGCTTCATGAAGGACCTCTATTT
                     ||||| ||||  || || || || || ||||| || || || ||||| |||||| | ||
Sbjct 6199          TGATGGTACTGTAGAACTGACTACTACTGCTGCCACACGTTTTATGAAAGACCTCCACTT

Query 6210          TACTAGTACTAATGGTGTCGGTGAGATCGGCCGCGGGATAGCGCTTACCCTGTTTAACCT
                    |||  | ||||||||||| |||||| |||| || || |||||| | ||| ||||||| ||
Sbjct 6259          TACGGGGACTAATGGTGTTGGTGAGGTCGGTCGTGGTATAGCGTTAACCTTGTTTAATCT

Query 6270          TGCTGACACCCTGCTTGGCGGTCTACCGACAGAATTGATTTCGTCGGCTGGTGGCCAGCT
                    |||||| ||  |||| ||||| || |||||||||||||||||||||||||| ||||||||
Sbjct 6319          TGCTGATACGTTGCTCGGCGGGCTTCCGACAGAATTGATTTCGTCGGCTGGAGGCCAGCT

Query 6330          GTTCTACTCTCGCCCCGTCGTCTCAGCCAATGGCGAGCCGACTGTTAAGCTGTATACATC
                     || ||||| |||||||| ||||||||||||||||||||||| || || || || || ||
Sbjct 6379          ATTTTACTCCCGCCCCGTTGTCTCAGCCAATGGCGAGCCGACAGTGAAACTTTACACCTC

Query 6390          TGTAGAGAATGCTCAGCAGGATAAGGGTATTGC-AATCCCGCATGACATCGACCTCGGGG
                     || ||||||||||||||||| |||||||| ||-| |||+ ||||| || || ||||| |
Sbjct 6439          AGTCGAGAATGCTCAGCAGGACAAGGGTATAGCTATTCC-ACATGATATTGATCTCGGTG

Query 6449          AATCTCGTGTAGTTATTCAGGATTATGATAACCAACATGAGCAGGACCGACCGACACC-T
                    | || ||||| || ||||||||||||||||| ||||||||||| ||||| || ||+||- 
Sbjct 6498          AGTCCCGTGTGGTCATTCAGGATTATGATAATCAACATGAGCAAGACCGCCCCAC-CCCC

Query 6508          TCCCCAGCCCCATCGCGCCCCTTTTCTGTCCTCCGAGCTAATGATGTGCTTTGGCTTTCT
                    || || || || || ||||| ||||| ||||| || |||||||||||||| ||||| || 
Sbjct 6557          TCTCCTGCTCCCTCTCGCCCTTTTTCCGTCCTTCGTGCTAATGATGTGCTCTGGCTCTCG

Query 6568          CTCACCGCTGCCGAGTATGACCAGTCCACTTACGGCTCTTCGACCGGC-CC-AGTCTATG
                    || ||||||||||||||||| ||  | ||||| |||||||| ||+   -||-|+| ||||
Sbjct 6617          CTTACCGCTGCCGAGTATGATCAAACGACTTATGGCTCTTCTAC-TAATCCTA-TGTATG

Query 6626          TCTCTGACTCTGTGACCTTGGTTAATGTAGCGACCGGCGCGCAGGCCGTTGCCCGGTCGC
                    | |||||  |||| || || |||||||| ||||| || || ||||  ||| | || ||  
Sbjct 6675          TTTCTGATACTGTTACATTTGTTAATGTGGCGACTGGTGCCCAGGGGGTTTCGCGCTCTT

Query 6686          TCGACTGGACCAAGGTCACACTTGATGGTCGCCCCCTTTCCACCACCCAGCAGTATTCAA
                    | |||||| | |||||||| |||||||| ||||| ||  | || |  ||||||||||| |
Sbjct 6735          TGGACTGGTCTAAGGTCACTCTTGATGGCCGCCCGCTCACTACTATTCAGCAGTATTCTA

Query 6746          AGACCTTCTTTGTCCTGCCGCTCCGCGGTAAGCTCTCCTTTTGGGAGGCAGGTACTACTA
                    ||||||||| |||| ||||  | || |||||||| |||||||||||||| |||||||| |
Sbjct 6795          AGACCTTCTATGTCTTGCCTTTACGTGGTAAGCTTTCCTTTTGGGAGGCTGGTACTACCA

Query 6806          AAGCCGGGTACCCTTATAATTATAACACCACTGCTAGTGACCAACTGCTCGTT-GAGAAT
                    |||| || |||||||| || || || ||||||||||| || ||  |+ | | |-||||||
Sbjct 6855          AAGCTGGCTACCCTTACAACTACAATACCACTGCTAGCGATCAGAT-TTTGATCGAGAAT

Query 6865          GCCGCTGGGCATCGGGT-TGCTATTTCCACTTACACCACTAGCCTGGG-TGCTGGCCCCG
                    || ||||| ||||| ||-||+||||||||| || ||||||| | ||||-|+|||| ||||
Sbjct 6914          GCGGCTGGCCATCGCGTGTG-TATTTCCACCTATACCACTAACTTGGGCT-CTGGGCCCG

Query 6923          TCTCTATTTCCGCGGTTGCTGTTTTAGCCCCCCACTCTGCGCTAG-CAT-TGCTTGAGGA
                    | |||||||| || |||| |||  | ||||| || ||||||||+|-|+|-| || |||||
Sbjct 6972          TGTCTATTTCTGCTGTTGGTGTCCTTGCCCCTCATTCTGCGCT-GGC-TATTCTGGAGGA

Query 6981          TACCATGGACTACCCTGCCCGCGCCCATACTTTCGATGACTTCTGCCCGGAGTGCCGCCC
                     |||   || |||||||| |||||||||||||| ||||| |||||||| ||||||||  |
Sbjct 7030          CACCGCTGATTACCCTGCTCGCGCCCATACTTTTGATGATTTCTGCCCTGAGTGCCGTTC

Query 7041          CCTTGGCCTCCAGGGCTGTGCTTTTCAGTCTACTGTCGCTGAGCTTCAGCGCCTTAAGAT
                     || ||||| ||||| ||||||||||| |||||||| |||||||| ||||| ||||| ||
Sbjct 7090          ACTCGGCCTTCAGGGTTGTGCTTTTCAATCTACTGTTGCTGAGCTGCAGCGTCTTAAAAT

Query 7101          GAAGGTGGGTAAAACTCGGGAGT-TAT-AGTTTATTTGCTTGTGCCC-CCCTTCT-TT-C
                    ||||||||||||||| |||||||-|+|-| ||  |||||||||||||- ||||||-||-|
Sbjct 7150          GAAGGTGGGTAAAACCCGGGAGTAT-TGATTTATTTTGCTTGTGCCCTTCCTTCTGTTAC

Query 7156          TGTTGCTTATTTCT-CATTT-CTGCGTTCCGCGCTCCCTGAAAAAA
                    | |   || | | |-| |||-||||||||||||||||||| |||||
Sbjct 7209          TTTCCTTTTTATTTGCTTTTTCTGCGTTCCGCGCTCCCTGGAAAAA
