# Supplementary material for: Pairwise Heuristic Sequence Alignment Algorithm Based on Deep Reinforcement Learning
Source: IEEE Open J Eng Med Biol. 2021 Jan 29;2:36–43. doi: 10.1109/OJEMB.2021.3055424 (PMC8901008; doi:10.1109/OJEMB.2021.3055424)
Supplement: Three supplementary materials are attached to the submitted manuscript. First, we offer the detailed process of the DQNalign in Supplementary material S1. Then, the additional figures and tables are listed in the Supplementary material S2. Finally, the alignment results of the DQNalign are attached  [file ojemb-3055424-mm.zip › OJEMB-3055424-MM/10022021082020_DQNalignOJEMB20210126SupplementaryS3/Supplementary S3/HEV_DDDQN/result20200712173946_10_45.txt]

DQNalign Project v1.0
Pairwise alignment algorithm with deep reinforcement learning based heuristic alignment agent
Sequence 1 : HEV_10, length : 7200
Sequence 2 : HEV_45, length : 7232

Alignment results:
Exact matches: 5148
Gaps: 913

Query 2             GCAGACCACATATGTGGTCGATGCCATGGAGGCCCATCAGTTTATTAAGGCTCCTGGCAT
                    ||||||||| ||||||||||| |||||||||||||| |||||||| |||||||||||| |
Sbjct 0             GCAGACCACGTATGTGGTCGACGCCATGGAGGCCCACCAGTTTATAAAGGCTCCTGGCGT

Query 62            CACTACTGCTATTGAGCAGGCTGCTCTAGCAGCGGCCAACTCTGCCCTTGCGAATGCTGT
                    ||||||||||||||||||||| |||||||||||||||||||| ||||| |||||||||||
Sbjct 60            CACTACTGCTATTGAGCAGGCAGCTCTAGCAGCGGCCAACTCCGCCCTGGCGAATGCTGT

Query 122           GGTAGTTAGGCCTTTTCTCTCTCACC-AGCAGATTGAGATCCTTATTAACCTAATGCAAC
                    ||| ||| |||||||  | || |  |- +|||| |||||| || || ||  | ||||| |
Sbjct 120           GGTGGTTCGGCCTTTCTTGTCCCGGCTT-CAGACTGAGATTCTCATAAATTTGATGCAGC

Query 181           CTCGCCAGCTTGTTTTCCGCCCCGAGGTTTTCTGGAACCATCCCATCCAGCGTGTTATCC
                    || | |||||||||||||| || |||||  | ||||| || || ||||||||||| ||||
Sbjct 179           CTTGGCAGCTTGTTTTCCGGCCTGAGGTCCTGTGGAATCACCCAATCCAGCGTGTGATCC

Query 241           ATAATGAGCTGGAGCTTTACTGTCGCGCCCGTTCCGGCCGCTGCCTTGAA-ATTGGTGCC
                    | |||||||| ||||  || || || |||||  | || ||||| ||||| -| +||||| 
Sbjct 239           ACAATGAGCTTGAGCAATATTGCCGAGCCCGGGCTGGACGCTGTCTTGAGGAG-GGTGCT

Query 300           CACCCCCGCT-CAATAAATGATAACCCTAATGTGGTC--CACCGCTGCTTCCTCCGC-CC
                    || || || |-|+|| |||||  ||||||| ||+ +|--||||||||||| ||+   -||
Sbjct 298           CATCCACGTTCC-ATTAATGACGACCCTAACGT-C-CTGCACCGCTGCTTTCT-TAAACC

Query 356           TGCCGGGCGTGATGTTCAGCGTTGGTATACTGCCCCTACCCGCGGGCCGGCTGCTAATTG
                    ||  || |||||||||||||| |||||||| || |||||||| || || || ||||| ||
Sbjct 354           TGTTGGCCGTGATGTTCAGCGGTGGTATACCGCTCCTACCCGTGGCCCTGCAGCTAACTG

Query 416           CCGGCGTTCCGCACTGCGCGGGC-TCCCCGCTGCTGACCGCACTTACTGCTTCGACGGGT
                    |||||| ||||| || |||||||-||| |+||| |||||| ||||||||||| || || |
Sbjct 414           CCGGCGGTCCGCTCTTCGCGGGCTTCCAC-CTGTTGACCGGACTTACTGCTTTGATGGTT

Query 475           TTTCTGGCTGTAACTTTCCCGCCGAGACTGGCGTCGCCCTCTATTCTCTCCATGATA--T
                    |||| ||||| |  ||| |||||||||| || || || || || || || || |++|--|
Sbjct 473           TTTCAGGCTGCACATTTGCCGCCGAGACGGGGGTTGCACTTTACTCACTGCACG--ACCT

Query 533           GTCACCAT-CTGATGTCGCCGAGGCTATGTTCCGCCATGGTATGACGCGGCTTTACGCTG
                     |  ||+|-| ||||| || ||||| |||  ||||||||| ||||| ||| | || || |
Sbjct 531           TTGGCC-TGCCGATGTTGCGGAGGCAATGGCCCGCCATGGCATGACTCGGTTGTATGCAG

Query 592           CCCTCCACCTCCCGCCTGAGGTC-CTGTTGCCCCCTGGCACATACCGCACCGCGTCGTAC
                    ||||||| || || || ||||| -   | +||||||||||| ||||  ||| | || |||
Sbjct 590           CCCTCCATCTTCCCCCGGAGGTATTACTC-CCCCCTGGCACTTACCATACCACCTCATAC

Query 651           TTGCTGATCCATGAC-GGCA-GGCGCGTTG-TGGTGACGTATGAGGGTGACACTAGTGCT
                     | || || ||||| -|| |- | ||  ||-|++|+|| || ||||| ||  ||||||| 
Sbjct 649           CTCCTAATTCATGATGGGGACCGTGCAGTGAT--T-ACATACGAGGGGGATTCTAGTGCC

Query 707           -GGTTATAACCACGATGTTTCCAACCTGC--GCTCCTGGATTAGAACCACTAAGGTTACC
                    -|||   | +|| ||||| |||| | | |--|||++|||||  | || || || || |||
Sbjct 706           GGGTACAAT-CATGATGTGTCCATCTTACGTGCT--TGGATCCGTACGACCAAAGTCACC

Query 765           GGAGACCATCCTCTCGTCATTGAGCGGGTTAGGGCCA-TTGGCTGCCACTTTGTCCTCTT
                    || || || || || || |||||||||||  |||+| -| || ||||| ||||| ||| |
Sbjct 763           GGTGATCACCCGCTGGTGATTGAGCGGGTCCGGG-CTGTGGGATGCCATTTTGTACTCCT

Query 824           ACTCACGGCAGC-CCCGGAGCCATCACCTACGCCCTATGTTCCTTACCCCCGGTCTACCG
                     ||||| || ||-|| | |+|| || || | ||| || || || ||||| || || ||||
Sbjct 822           CCTCACAGCTGCACCTGAA-CCGTCGCCGATGCCTTACGTCCCATACCCTCGTTCGACCG

Query 883           AGGTCTATGTCCGATC-GTCTTCGGCCCGGGT-GGTACCCCCTCCCTATTTCCAACCT-C
                    |||| ||||| || ||- |||||||||| || -| |+| || ||||| |||||+| ||-|
Sbjct 881           AGGTTTATGTTCGTTCTATCTTCGGCCCTGGCGGCT-CACCATCCCTTTTTCC-ATCTGC

Query 940           ATGCTCCACTAAGTCGACCCTTCCAT---G---CTGTCC-C---T-------GC--CC-A
                     ||||| |||||||| |+| || |||---|---|||| |- ---|-------||--  - 
Sbjct 939           CTGCTCGACTAAGTCAA-CATTTCATGCCGTCCCTGTGCATATATGGGACAGGCTTATGC

Query 980           TATCTGGGACCGTCTCATGT--TG--T--T-C--GGGGC-CACC---CTAGATGACCAAG
                    | | |+||| || | |+|+|--||-- -- -|--  |  -| ||---|| +|||||  | 
Sbjct 998           TTTTT-GGAGCGACCC-T-TGATGACCAGGCCTTCTGCTGCTCCAGGCTT-ATGACATAT

Query 1027          C-CTTTTGC--TGC--TCCCGCCTAATG-ACTTACCTCCGTGGC-A-----TTAGCTACA
                    |-|+++++|-- ||--|+ +|++++++ -|++||       || - ----- |+++|   
Sbjct 1054          CTC-----CGTGGCATT-A-G------TTA--TAAGGTTACGGTTGGTGCCCT---T-TG

Query 1074          -AGGT--T-ACTGTGGGCA--CC-CTTGTTGC--CA---A----TG--A--AGGCTGGAA
                    - | |--|-|  || || |--| -|+ |  | --||---|----||--|--|++||+| |
Sbjct 1094          TCGCTAATGAAGGTTGGAATGCTTC-CGAAGATGCACTGACTGCTGTAATTA--CT-GCA

Query 1115          CGCCTCTGAGGTCGCTCTTA-CAGCTGTCAT-CACTGCCG-CC-T-ACCTTACCATCTGC
                    +|||| |    ++ |  || -|| | |  ||-|+||+|||- |- -| |+|+++||+| |
Sbjct 1149          -GCCTATTTAA--CCATTTGTCATCAGAGATAC-CT-CCGCACGCAAGC-T---AT-TTC

Query 1170          C-ACCAGCGGTACGGTACCTC-CGCACTCAGGCTATATCTAAGGGGA-TGC-GCCGTCTG
                     -|  +|+| |   |   || - || +| |+|+ || +|+|    +|-| |-     |  
Sbjct 1200          TAAAG-G-GATGAAGAGGCTGGAGCT-TGA-G-CATG-C-ACAAA-AGTTCATAA-ACAC

Query 1221          GCTGGAGC-GGGAGCATATGCTTCAG-AA-GT-----TTA-TA-ACACGCC-TCTACAGT
                    ||     |-|  +| +|   +|| ||-| - |-----| |-||-|  |   - |  ||||
Sbjct 1250          GCCTTTACAGTT-GG-TTAT-TTGAGAAGTCTGGGCGTGATTACATCCCTGGCCGCCAGT

Query 1263          TGGCTCTTTGAGAAGTCC-G-GCCGTGATT--A---TATC-CCCGGCCGT-CAGT-TGGA
                    |+||  ||| | ++| ||-|-|||+++   -- ---||||- ||||| +|-||+|-| ||
Sbjct 1307          T-GCAGTTTTAC--GCCCAGTGCC---GCCGGTGGTTATCTGCCGGCT-TCCA-TCTTGA

Query 1313          GT--TCTACG--CTC--AG-TG-T-AGGCGCTGGCTCTCGGCCGGCT-T--TCATCTTGA
                    +|--||  +|--|| --| -||-|-|||||++| |+| | | || +|- --   |+|| +
Sbjct 1358          -TCCTCGG-GTACTTGTATTTGATGAGGCG--GCC-CCCTGTCGT-TGCCGGAGT-TTT-

Query 1361          C--C-C-A---CGG-GT---GTTGGTTTTTGATGAGTCGGCCCCCTGCCACTGTAGGACT
                    |--|-|-|--- | -  ---|||+ +|  ||+  ++|++++| ++||+| ++|| |  |+
Sbjct 1411          CTTCGCAAGGCTGCCACAAAGTT-C-TGCTG-CT--T----CA--TG-CG--GTGGCTC-

Query 1410          GCGATTCG-TAAGGCGGTCTCAAA---GTTTTGCTTGTTTTAT-GAAGTGGCTGGG-C--
                    |  +   |-| ++||++ |+|   --- |   ||   ||    -|+|++|| | ||- --
Sbjct 1456          GGC-CAGGATT--GC--AC-CTGTTTCCTCCAGCCCATTGAGGGG-A--GGGTCGGTGAG

Query 1461          CAGGAG-TGC-ACCTGTTTCCTA-CAACCTGCAG-A-AGGCGCC-GT-CGGCGACCAGGG
                    ||||+|-|  -|| ++++++++|- +|++ ||| - -||| | |-|    + ++ ++   
Sbjct 1507          CAGG-GTTATGACA--------ATG-A--GGCATTTGAGGGGTCGGATAT-T--G--ACC

Query 1514          CCA-TG-ACAACGAGGCC--TATG-AGGGGTC--TGATGTCGACCC-CGCT-GAATCCGC
                    || -||-| ||     ||-- |+|-|  | | --| || |++| | -| ||-| |+ |+|
Sbjct 1550          CCGCTGAAGAAGCCCACCGTGA-GTATCGCTGGGTCATAT--ATCGTCACTGGTA-GC-C

Query 1565          TATTAGTGACATATCTG-GGTCCTACGTCG-T-CCCT-GGCACTGCCCTCCAA-CC-GCT
                    ++++|||++++| +++ -|  |||   +| - -| ||-||||+| || ||| |-| -|| 
Sbjct 1603          ----AGT----TG---CAGCCCCTCTA-CCAAGCACTCGGCA-TACCTTCCGATCTTGCC

Query 1619          TT-AC---CAAGCCCT-TGACCTCC--CCGCTGAGA-TTGTG--GCTCG-TGCAGGCCGG
                    + - |---||||||  -| |+|| |--||| |||| -|| ||--|||+|-|+++||||| 
Sbjct 1650          -GCTCGTGCAAGCCGACTCA-CTGCTACCGTTGAGGTTTCTGATGCT-GAT---GGCCGT

Query 1668          CTGACCGCCACAG--TAA-A-GGTCTCCC--AGGTCGA-CGG-GC--GGATCGATTGTGA
                    || |||   + ||--|| -|-|| +|   --|+| |  -   - |--   |   |  || 
Sbjct 1705          CTTACCTGT-AAGACTACTATGGG-TAAATAA-GACCTTTTCAACAGTTTTTACTGATGG

Query 1718          GACCCTTCTCGGTAATAAAACCTTCCGCAC-GTC-G-TTTGTTGACG--G--G-GCGGTT
                     |+||     ||     ||     | | ||- | -|-|||+ | |+ --|-- -|  | +
Sbjct 1761          CA-CCCAGCTGGAGGCCAATGGGCCAGAACAATATGTTTT-GTCA-TTTGATCCGGCGA-

Query 1770          TTAGAGACTAATGGCC-CAGAGCG--C-CACAATCTCTCT-TTTGA-TGCCAGT-CAGAG
                    + | | |||+||||| -|++||+|--|-|| +| +|||+|- ||+|-   |+  -|| ++
Sbjct 1816          -AACAAACT-ATGGCAGC--AG-GTCCACAT-AG-TCT-TAGTT-ACACTC-TGACAT--

Query 1823          CACTA-TGGCCGCC-GG--CCCTTTCAGTCTCACCTATGCCGCCTCTGCTGCTGGGCTGG
                    ++|| -|||||   -||--| ++|   |||||  |  +|++|+|||  +++||++|+  +
Sbjct 1864          --CTGCTGGCCTTGAGGTACA--TGTGGTCTCGGCCG-G--G-CTCGA---CT--G-CA-

Query 1879          AGGTGCGC-TA-TGTCGCTGCCGG-GCTTGACCACCGGGCGGT--T--TT-TGC--CC-C
                    ||||   |-| - |||+| |+|| -|| +|+||+||  +|++|--|--| - | --  -|
Sbjct 1910          AGGTCGTCTTCCAGTC-CGG-CGTAGCG-G-CC-CCCT-C--TGCTGCTGGGGAGGTGAC

Query 1928          CGGCGTTTCACCCCGGTCAGCCCCTGGCGA---GGTCACCGCCTTTTGTTCTGCCCTATA
                    |+|+ |||| ++++| ||+| |||||   |--- +| |||||  ++|||||  | +++++
Sbjct 1962          C-G-CTTTCT----GCTC-GGCCCTGTACAGGTT-TAACCGCTG--TGTTCAACG-----

Query 1985          CA-GGTTTAA-TA-TCGC---G--AGGCCCAGCGCCTTTCGCTCACCGGT-AAT-TT-TT
                    + -  | ++ -|  | | --- --| |  +++ +++++|| ++|+|| | -   -||-||
Sbjct 2006          -GCATTC--TCTTATTGGAGGCCTATGGT---A-----TCA--C-CCTGAGGGGCTTGTT

Query 2031          -G---GTTCCATCCTGA-GGGGCTCCTTGGCCCC-TTTGCCCCGT-T--TTCCCCCGGGC
                    -|---|||||  ||+| -    |+||+ ||||  - ||| +  ||-|--|  |||  + +
Sbjct 2053          GGCCTGTTCCCACC-GTTCT-CC-CC-CGGCCATAGTTGG-GAGTCTGCTAACCCTT-T-

Query 2083          ATGTTTGGGAGTCGGCTAATCC-ATTC-TGT-GGA-GAGGAGAGCA-CACTTTACACACC
                     ||++|+|| |   ||+|| ||- | |- +|-|||-  ||   |  -|   +++|   ++
Sbjct 2106          CTG--T-GGTGAAAGC-AACCCTTTACAC-TCGGACCTGGTCGGTTTCGGG---CTTT--

Query 2133          CGC--ACTTGGT-C-GGAGGTTGATGCT-GTTTCTAGTCCAGCCC-A-G-C-CCGA----
                     +|-- |++++|-|- +++ |    |||-|   || ||  ++|||-|- - -||+|----
Sbjct 2155          T-CTAGC----TGCTT---TTCACCGCTCGAACCTTGTGT--CCCGAGTATGCC-ACCTC

Query 2179          ---CTTA-GG---T-T---T-TATATCT-GA-GCCTT--CTATACCTAG--TA-GG-GCC
                    ---|  |-| ---|- ---|-|     |-||-||| |--||+|+|  ||--||-||-|||
Sbjct 2204          CCGCGGAGGTTAATACACCTGTGGTCTTAGATGCCCTACCT-T-CAGAGATTATGGAGCC

Query 2219          -G-CCACA-CT-TA-C--C----CCGGCGGCCCCTCTACCCCCCCCTGCACC-G--GATC
                    -|-|||+|-||- |-|--|----|||||||| |||| |++ +||  |+++ |-|--|||+
Sbjct 2262          GGCCCA-ACCTCCAGCTTCTGAGCCGGCGGCACCTCCA--T-CCGAT---TCAGTCGAT-

Query 2266          CTTCCCCTACT--CCCTCTGCTCCGGCGCGTGGTGAGCCGGCTCCTG-GCGCTACCGC-C
                      |  + |+ |--|||+|  ||+|  |+|+++|+| |+|  |   ||- |+|| | ||-|
Sbjct 2314          AATAG-TT-TTAGCCC-CACCT-CATC-C---G-GTG-CTCCCATTGCAC-CTCCGGCAC

Query 2322          CGGGCCCCGGCCATAACCCACC-A-GGCGGCCCGGCATCGCCGCCTGC-T--CT-TTACC
                    |+||| | | |  |||||||||-|-   ||+||++|++||||| |+| -|-- |- ||| 
Sbjct 2363          C-GGCGCTGCCTGTAACCCACCTATCTGGG-CC--C--CGCCGGC-GGTTGCTTCATACT

Query 2376          TACCCGGATGGCTCT-AAG-GTATTCGCCGGCTCGCTGTTTGAGTCGACA-TGTACCTGG
                    ||||| || ||||| -|||-|||| | ++||||| || ||||||||  +|-|| ||||||
Sbjct 2416          TACCCTGACGGCTCAAAAGTGTATGCT--GGCTCCCTTTTTGAGTCTG-AGTGCACCTGG

Query 2433          CTCGTTAACGCGTCTAATGTTTGACCACCGCCCTGGCGGTGGGCTCTGTCATGCATTTTA
                    || ||||| || || ||+    |  |||||||| || || || ||||||||||| || ||
Sbjct 2473          CTGGTTAATGCATCCAA-CCCCGGTCACCGCCCCGGTGGCGGTCTCTGTCATGCCTTCTA

Query 2492          CCAAAGGTACCCCGCATCCTTTGATGCTGCCTC-T-TTTGTGATG-CGCGACGGCGCGGC
                    |||  ||| ||| | ||| |||||| | |+|+|- -||| | |||-||+|||||    ||
Sbjct 2532          CCAGCGGTTCCCAGAATCGTTTGATCCCG-C-CGAGTTTATCATGTCG-GACGGGTTTGC

Query 2549          CGCCTATACATTAACCCCCCGGCCAATAATTCACGCCGTCGCTCCTGATTATAGGTTGGA
                     ||||| ||  |||| |||||||| || || || || || ||||| || ||| || | ||
Sbjct 2589          AGCCTACACCCTAACTCCCCGGCCCATTATCCATGCTGTTGCTCCCGACTATCGGGTTGA

Query 2609          ACATAACCCAAAGATGCTTGAGGCTGCCTACCGGGAGACTTGCTCCCGCCTCGGTACCGC
                    ||||||||| |||  ||||||||| ||||| |||||||| || || ||||  || || ||
Sbjct 2649          ACATAACCCTAAGCGGCTTGAGGCCGCCTATCGGGAGACATGTTCTCGCCGGGGAACGGC

Query 2669          TGCATACCCACTCCTCGGGACCGGCATATACCAGGTG-CCGATCGGTCCCAGTTTTGACG
                    ||| ||||| || |||||   ||||||||||| ||| -||| | |||  +|| || || |
Sbjct 2709          TGCCTACCCTCTGCTCGGTGTCGGCATATACCGGGTCCCCGTTGGGTTG-AGCTTCGATG

Query 2728          CCTGGGAGCGGAATCACCGCCCCGGGGATGAGTTGTACCTTCCTGAGCTTG-C-TGCCAG
                    | |||||||| || || || || ||||||||  | || ||  ||||||  |-|-|  | +
Sbjct 2768          CTTGGGAGCGTAACCATCGACCTGGGGATGAACTATATCTGACTGAGCCAGCCATAGCC-

Query 2786          ATGGTTCGAGGCCAATAGGCCGACCTGCCCAA-CTCTCACTATAACTGAGGATGTTGCAC
                    +||||| || |||||| |||| |||  |||  -||+| |||||||||||||||   || |
Sbjct 2826          -TGGTTTGAAGCCAATCGGCCCACCCTCCCTGCCT-TGACTATAACTGAGGATACGGCCC

Query 2845          GGACAGCAAATCTGGCTATCGAACTTGA--CTCAGCCACAGACGTCGGCCGGGCCTGTGC
                    | ||||| ||||||||  | || || ||--| ++|||||||| || ||||| || |||| 
Sbjct 2885          GTACAGCGAATCTGGCGCTTGAGCTGGATGCG--GCCACAGAGGTGGGCCGTGCGTGTGT

Query 2903          CGGCTGTCGAGTC-ACCCCCGGCGTTGTGCAGTACCAGTTTACCGCAGGTGTGCCTGGAT
                     |||||||| || -| +||||||||  | || || || || || || ||||| || || |
Sbjct 2943          TGGCTGTCGTGTGGAG-CCCGGCGTGATTCACTATCAATTCACGGCGGGTGTCCCCGGCT

Query 2962          CCGGCAAGTCCCGCTC--TATTACCCAA-GCCGACGTGGACGT-TG-TCGTGGTCCCGAC
                    | || |||||| | ||--|  +| +|| -| +|| ||++|  |-||-| ||||| || ||
Sbjct 3002          CTGGTAAGTCCAGGTCGGTTC-AA-CAGGGG-GATGT--AGATGTGATAGTGGTGCCAAC

Query 3017          CCGTGAGTTGCGTAATGCCTGGCGCCGCCGCGGCTTCGCT-GCTTT-CACCCCGCACACT
                    ||| ||| |||||||| | ||||| || || || ||||| - ||  -|||||| +     
Sbjct 3057          CCGCGAGCTGCGTAATTCATGGCGTCGTCGTGGGTTCGCAGCCTACACACCCCA-CACGG

Query 3074          --G-CCGCCAGAGTCACCCAGGGGCGCCGGGTTGTCATTGATGAGGCCCCGTCCCTTCCC
                    --|-|||   || |++| |+|| +||| |||| ||||||||||||||||| || |+||||
Sbjct 3116          CAGTCCGTGTGACT--CGC-GGC-CGCAGGGTCGTCATTGATGAGGCCCCTTCAC-TCCC

Query 3132          CCTCAC-T-TGCTGCTGCTCCACATGCAGCGGGCCGCCA-CCGTCCACCTTCTTGGTGAC
                     |+|||-|-|||| ||| | ||||||||||||||| +||-| ||||| || |||||||| 
Sbjct 3171          AC-CACATCTGCTTCTGTTGCACATGCAGCGGGCCT-CATCAGTCCATCTCCTTGGTGAT

Query 3189          CCGAATCAGATCCCAGCCATCGACTTTGAGCACGCCGGGCTCGTTCCCGCCATCAGGCCC
                    || || || ||||| || || || |||||||||||||| || || || || ||  |||| 
Sbjct 3229          CCTAACCAAATCCCTGCTATTGATTTTGAGCACGCCGGCCTTGTACCGGCAATTCGGCCT

Query 3249          GATTTGGCCCCCACCT-CCTGGTGGCATGTGACCCATCGCTGCCCTGCGGATGTATGTGA
                    ||  |||  || ||  - +||||||||| | ||| || | ||||| |||||||| |||||
Sbjct 3289          GAGCTGGTTCCTACAAAG-TGGTGGCATCTTACCTATAGATGCCCGGCGGATGTCTGTGA

Query 3308          GCTGATCCGTGGCGCATACCCTATGATTCAGACCACTAGTCGGGTCCTCCGGTCGTTGTT
                    ||| ||||| || |||||||| | ||| |||||  | || || |||||||| || |||||
Sbjct 3348          GCTAATCCGCGGTGCATACCCGAAGATCCAGACTGCAAGCCGCGTCCTCCGCTCTTTGTT

Query 3368          CTGGGGTGAGCCTGCTGTTGGGCAGAAA-CTAGTGTTCACCCAGGCAGCTAAGGCCGCCA
                     ||||  || ||  |||| || ||+|||-|| || || |||||||| || ||||| || |
Sbjct 3408          TTGGGAGGAACCCCCTGTGGGTCA-AAACCTCGTATTTACCCAGGCGGCGAAGGCTGCAA

Query 3427          ACCCCGGTTCAGTGACGGTCCATGAGGCACAGGGCGCTACCTACACAGAGACTACCATTA
                    |||||||  || | || || ||||| || ||||| || || | ||| |||||||| ||||
Sbjct 3467          ACCCCGGCGCAATCACTGTTCATGAAGCCCAGGGTGCGACATTCACTGAGACTACGATTA

Query 3487          TTGCCACGGCAGATGCTCGAGGCCTCATTCAGTCGTCCCGAGCTCATGCCATTGTTGCCT
                    ||||||||||||| ||||| || || || ||||| ||  |||| || || || || ||| 
Sbjct 3527          TTGCCACGGCAGACGCTCGTGGGCTGATCCAGTCATCTAGAGCCCACGCAATCGTGGCCC

Query 3547          TGACGCGCCACACTGAGAAGTGCGTCATCATTGACGCACCAGGCCTGCTTCGCGAGGTGG
                    |||| |||||||| |||||||||||  |  | || ||||| || || || || ||||| |
Sbjct 3587          TGACCCGCCACACGGAGAAGTGCGTGGTGGTCGATGCACCGGGGCTCCTCCGTGAGGTAG

Query 3607          GCATCTCCGATGCAATCGTTAATAACTTTTTCCTTGCTGGTGGCGAAATTGGCCACCAGC
                    |||| || ||||| || |||||||| ||||||||| |||||||  | || ||||| || |
Sbjct 3647          GCATTTCTGATGCCATTGTTAATAATTTTTTCCTTTCTGGTGGTCAGATCGGCCAGCACC

Query 3667          GCCCATCTGTTAT-CCCTCGCGGCAATCCTGACGC--CAATGTTGACAC-CTTGGCTGCC
                    | ||||| || ||-|  +|| |||| |  |||++ --||||||||||||-|||| +||||
Sbjct 3707          GTCCATCAGTCATACGG-CGTGGCACTATTGA--TAACAATGTTGACACACTTGA-TGCC

Query 3723          TTCCCGCCGTCTTGCCAGATTAGCGCCTTCCATCAGTTGGCTGAGGAGCTTGGCCACAGA
                    |||||||| ||||||||| |||| || | ||| ||||| || |||||||| |||||| | 
Sbjct 3763          TTCCCGCCCTCTTGCCAGTTTAGTGCTTACCACCAGTTAGCCGAGGAGCTCGGCCACCGG

Query 3783          CCTGC-CCCTGTCGCGGCTGTTCTACCGCCCTGCCCTGAGCTTGAACAGGGCCTTCTCTA
                    || ||-||  +| || |||||||| || |||||||| ||||||||||||||||| |||||
Sbjct 3823          CCCGCTCCAA-TTGCTGCTGTTCTGCCTCCCTGCCCGGAGCTTGAACAGGGCCTGCTCTA

Query 3842          CCTGCCCCAAGAACTCACCACCTGTGATA--GTGTCGTAACATTTGAATTAACAGATATT
                      |||| |||||| | || || |  ||||--|||+|  +|| |||||  | || || || 
Sbjct 3882          TATGCCTCAAGAATTGACAACATCGGATAGCGTG-CTC-ACTTTTGAGCTCACGGACATA

Query 3900          GTGCACTGTCGTATGGCCGCCCCGAGCCAGCGCAAGGCCGTGCTGTCCACGCTTGTGGGC
                    ||||||||||||||||| || || ||||||||||  || || ||||| || ||||| ||+
Sbjct 3940          GTGCACTGTCGTATGGCGGCGCCCAGCCAGCGCAGAGCAGTCCTGTCAACTCTTGTTGG-

Query 3960          CA-TTACGGCCGCCGCACAAAGCTCTACAATGCCTCCCACTCTGATGTTCGCGA--CTCT
                    ||- |||||||| ||||| ||| | ||| | ||| | ||| | |||||||| | --| ||
Sbjct 3999          CAGGTACGGCCGTCGCACCAAGTTGTACGAGGCCGCACACACAGATGTTCGTGGGTCCCT

Query 4017          CTCGCC-CGTTTTATCCCGGC-CATTGGCCACG-TACAGGTTACAACCTGTGAATTGTAC
                      +  |-|++||||| || | -|+|||||| | -||+| ||||| ||||||||  | || 
Sbjct 4059          GA-ATCAC--TTTATTCCTGAGC-TTGGCCCCATTA-ATGTTACCACCTGTGAGCTTTAT

Query 4074          GAGCTAGTGGAGGCCATGGTCGAGAAGGGCCAGGACGGCTCCGCCGTCCTTGAGCTCGAC
                    ||||| |||||||| ||||| ||||| ||||| ||||| || || || || ||||| || 
Sbjct 4114          GAGCTTGTGGAGGCTATGGTTGAGAAAGGCCAAGACGGTTCTGCGGTTCTGGAGCTTGAT

Query 4134          CTTTGTAACCGCGACGTGTCCAGGATCACCTTCTTCCAGAAAGATTGTAATAAATTCACC
                    || || | ||| || |||||  |||| || ||||||||||| ||||||||||| || || 
Sbjct 4174          CTATGCAGCCGTGATGTGTCTCGGATAACATTCTTCCAGAAGGATTGTAATAAGTTTACA

Query 4194          ACGGGGGAGACCATCGCCCATGGTAAAGTGGGCCAGGGCATTTCGGCCTGGAGTAAGACC
                    || || ||||| || || ||||||||||| |||||||| || || || ||||| ||||||
Sbjct 4234          ACAGGTGAGACGATAGCGCATGGTAAAGTCGGCCAGGGGATATCCGCATGGAGCAAGACC

Query 4254          TTCTGTGCCC-TT-TTCGGCCCCTGGTTCCGTGCTATTGAGAAGGCTATCCTGGCC-CTG
                    +|+| ||| |-||-|| |||||||||||||| ||||||||||| |  || ||||| -|  
Sbjct 4293          -T-TCTGCGCTTTGTTTGGCCCCTGGTTCCGCGCTATTGAGAAAGAAATTCTGGCAGCGC

Query 4311          CT-C-CCTCAGGGTGTGTTTTATGGGGATGCCTTTGATGACAC-CGTCTTCTCG--GC-G
                     |-|-|||+|  || |  ++|| || ||||| | ||| || ||-  |||   ||--||-|
Sbjct 4352          TTGCACCT-AATGTTTTC--TACGGTGATGCGTATGAGGATACAGTTCTGGCCGCTGCTG

Query 4365          GCTG--TG-GCCGCAGCAAGGGCATCCATGGTGTTTGAGAATGACTTTTCTGAGTTTGAT
                       |-- |-||| | |+  + |++| +|+||| ||||||||||| ||||| |||||||||
Sbjct 4409          T-AGCCGGTGCCCCCG-GT-TG--TA-A-GGTTTTTGAGAATGATTTTTCCGAGTTTGAT

Query 4422          TCCACCCAGAATAATTTTTC-CTTGGGCCTAGAGTGT-GCTATTATGGTGGAGTGTGGGA
                      |||||| |||||||||||-|| ||| +||||||||-  +|| |||| ||||||||| |
Sbjct 4462          AGCACCCAAAATAATTTTTCACTCGGGT-TAGAGTGTATA-ATCATGGAGGAGTGTGGCA

Query 4480          TGCCGCAGTGGCT-CATCCGCTTGTACCA-C-CTTATAAGGTCTGCGTGGATTCTGCAGG
                    ||||||||||| |-  || ||| +|| ||-|-| |  ++| || || |||||| ||||||
Sbjct 4520          TGCCGCAGTGGATGATTCGGCTC-TATCATCTCGTCC--GCTCCGCCTGGATTTTGCAGG

Query 4537          CCCCGAAGGAGTCCCTGCGAGGGTTTTGGAAGAAACACTCCGGTGAGCCCGGCACCCTTC
                    |||||||||| || ||||| || || |||||||||||||| ||||||||||||||| |  
Sbjct 4577          CCCCGAAGGAATCTCTGCGTGGCTTCTGGAAGAAACACTCTGGTGAGCCCGGCACCTTAT

Query 4597          TATGGAATACAGTCTGGAACATGGCCGTTATCACCCACTGTTATGATTTCCGCGATCTGC
                    ||||||| || || ||||||||||| |||||  | || |||||||| |||||||| ||  
Sbjct 4637          TATGGAACACCGTTTGGAACATGGCTGTTATAGCACATTGTTATGAGTTCCGCGACCTCA

Query 4657          AGGTGGCCGCCTTTAAAGGTGATGATTCGATAGTGCTTTGCAGTGAGTACCGTCAGAGCC
                    | || || || |||||||| ||||| ||  | |||||||| ||||| ||||| ||||| |
Sbjct 4697          AAGTCGCAGCATTTAAAGGGGATGACTCTGTTGTGCTTTGTAGTGACTACCGGCAGAGTC

Query 4717          CAGGGGCTGCTGTCCTGATTGCTGGCTGTGGCCTAAAG-TTGAAGGTGGA-TTTCCGTCC
                      |  || |||||  |||| || || |||||| | |||-||+|| |||||-||| +| ||
Sbjct 4757          GTGATGCAGCTGTTTTGATCGCNGGTTGTGGCTTGAAGCTT-AAAGTGGACTTTA-GACC

Query 4775          GATTGGTTTGTATGCAGGTGTTGTGGTGGCCCCCGGCCTTGGCGCGCTTCCTGACG-TCG
                     ||||| |||||||| ||||| || || ||||| || |||||  | || ||||| |-|  
Sbjct 4815          TATTGGGTTGTATGCTGGTGTGGTTGTAGCCCCAGGTCTTGGGACTCTGCCTGATGTTGT

Query 4834          T-GCGCTT-C--GCCGGCCGGCTTACTGAGAAGAA-TTGGGGCCCTGGCCCCGAGCGGGC
                    |-|+| ||-|--|||||| ++||  ++|| |||||-| |||||| +||||| ||| ||||
Sbjct 4875          TAG-GTTTGCTGGCCGGCT--CTCG--GAAAAGAACTGGGGGCCA-GGCCCGGAGAGGGC

Query 4889          GAAGCAGCTCCGCCTCGCTGTGAGTGATTTTCTCCGCAAGCTCACGAATGTAGCTCAGAT
                    | ||||||||||  | || ||  | |||||||| || ||||| |||||||| || ||| |
Sbjct 4929          GGAGCAGCTCCGGTTGGCCGTTTGCGATTTTCTGCGAAAGCTAACGAATGTGGCCCAGGT

Query 4949          GTGTGTGGATGTTGTCTC-TCGTGTTTATGGGGTTTCCCCTGGACTCGTTCATAACCTGA
                     |||||||||||||| ||-  |+|||||||| |||  ||||||  | || ||||||||||
Sbjct 4989          TTGTGTGGATGTTGTTTCGCAG-GTTTATGGCGTTAGCCCTGGTTTGGTACATAACCTGA

Query 5008          TTGGCATGCTACAGGCTGTTGCTGACGGCAAGGCTCATTTCACTGAGTCAGTGAAGCCAG
                    |||| ||||| ||| |  |||| || |||||||| ||||| || ||| || | ||||| |
Sbjct 5048          TTGGGATGCTTCAGACCATTGCCGATGGCAAGGCACATTTTACCGAGACAATTAAGCCTG

Query 5068          TGCTCGACCTGACAAATTCAATCC--TGTGT--CGGGTGGAATGAATAACATG-TCTTCT
                    | || ||||| || | ++|++|||--| | |--||||||||||||||||||||-|||| |
Sbjct 5108          TCCTTGACCTTACTAG--C--TCCATTATATACCGGGTGGAATGAATAACATGTTCTTTT

Query 5123          GCTGCGCCCATGGGT-TCGCGACCATGCGCCCTCGGCCTATTT-TG-CTGTTGCTCCTCA
                    ||| ||  |||||  -|  |+||||||||| ||||| || +||-||- | +||||| || 
Sbjct 5164          GCTCCGTGCATGGAGATGCC-ACCATGCGCTCTCGGGCTC-TTCTGTTTC-TGCTCTTCG

Query 5180          TGTTTCTGCCTATGCTGCCCGCGCCACCGCCCGGTCAGCCGTCTGGCCGCCGCCGTGGGC
                    || ||||||||||| |||||||||||||| ||||||||||||||||||| ||||| ||||
Sbjct 5221          TGCTTCTGCCTATGTTGCCCGCGCCACCGGCCGGTCAGCCGTCTGGCCGTCGCCGCGGGC

Query 5240          GGCGCAGCGGCGGTTCCGGCGGTGGTTTCTGGGGTGACCGGGCTGATTCTCAGCCCTTCG
                    ++ ++|||||+||| +|||||||||||||||||||||||||| |||||||||||||||||
Sbjct 5280          --A--AGCGG-GGTG-CGGCGGTGGTTTCTGGGGTGACCGGGTTGATTCTCAGCCCTTCG

Query 5300          CAATCCCCTATATTCATCCAACCAACCCCTTCGCCCCCGAT-GTCACCGCTGCGGCCGGG
                    |  |||||||||||||||||||||||||||||||  | || - ||+| || || ||||||
Sbjct 5335          CCCTCCCCTATATTCATCCAACCAACCCCTTCGCATCTGACATTC-CAGCCGCCGCCGGG

Query 5359          GCTGGACCTCGTGTTCGCCAA-CCCGCCCGACCACTCGGCTCCGCTTGGCGTGACCAGGC
                     ||||| ||||   ||| || -|   +||| ||||||||||||||||||||||||||| |
Sbjct 5394          ACTGGAGCTCGCCCTCGGCAGCCAAT-CCGTCCACTCGGCTCCGCTTGGCGTGACCAGTC

Query 5418          CCAGCGCCCCGCCGCTGCCTCACGTCGTAGACCTACCACAGCTGGGGCCGCGCCGCTAAC
                    |||||||||||||||| || | |||||| ||||| || ||||||||||  ||||| | ||
Sbjct 5453          CCAGCGCCCCGCCGCTTCCACCCGTCGTCGACCTGCCCCAGCTGGGGCTTCGCCGTTGAC

Query 5478          CGCGGTCGCTCCGGCCCATGACACCCCGCCAGTGCCTGATGTTGACTCCCGCGGCGCCAT
                     || || |||||||| | ||||||  | || || || |||| ||| ||||| ||||| ||
Sbjct 5513          TGCTGTGGCTCCGGCTCCTGACACTGCACCTGTCCCCGATGCTGATTCCCGTGGCGCTAT

Query 5538          CCTGCGCCGGCAGTATAACCTATCAACATCTCCCCTTACCTCTTC-CGTGGCCACCGGT-
                     || ||||| ||||| ||  | || ||||| || || || ||  |-  |+|| || || -
Sbjct 5573          TCTACGCCGCCAGTACAATTTGTCCACATCCCCGCTCACGTCCACTATT-GCAACTGGCA

Query 5596          ACAAACTTGGTTCTTTACGCCGCTCCTCTTAGCCCGCTTCTACCCCTCCAGGACGGCACC
                     |||  ||+|| || || || || || ||||| || || ||||| || ||||| ||||||
Sbjct 5632          CCAATTTT-GTGCTATATGCTGCCCCACTTAGTCCCCTGCTACCGCTTCAGGATGGCACC

Query 5656          AATACTCATATAATGGCTACAGAAGCTTCTAATTATGCCCAGTACCGGGTTGTTCGTGCT
                    ||||| || || |||||||| ||||| ||||||||||||||||| || ||||||||||||
Sbjct 5691          AATACCCACATCATGGCTACTGAAGCATCTAATTATGCCCAGTATCGTGTTGTTCGTGCT

Query 5716          ACAATTCGCTACCGCCCGCTGGTCCCCAACGCTGTTGGTGGCTACGCCATCTCCATCTCG
                    || || || || |||||  |||| || || || ||||| || || ||||| || ||||| 
Sbjct 5751          ACCATCCGATATCGCCCCTTGGTGCCGAATGCCGTTGGCGGGTATGCCATATCTATCTCC

Query 5776          TTCTGGCCACAGACCACCACCACCCCGACGTCCGTTGACATGAATTCAATAACCTCGACT
                    || ||||| ||||| || |||||||| ||||| ||||| ||||||||||| ||||| |||
Sbjct 5811          TTTTGGCCTCAGACAACGACCACCCCAACGTCTGTTGATATGAATTCAATTACCTCCACT

Query 5836          GATGTTCGTATTTTAGTCCAGCCCGGCATAGCCTCCGAGCATGTTA-TCCCAAGTGAGCG
                    ||||| || ||| | |||||||| || ||||| || |||   || |-||||+||||||||
Sbjct 5871          GATGTCCGCATTCTTGTCCAGCCTGGTATAGCTTCTGAGTTGGTAACTCCC-AGTGAGCG

Query 5895          CCTACACTATCGTAACCAAGGTTGGCGCTCTGTTGAGACCTCCGGGGTGGCGGAGGAGGA
                    ||| || ||||| || ||||| ||||| || ||||||||||| || || || ||||| ||
Sbjct 5930          CCTGCATTATCGAAATCAAGGATGGCGTTCGGTTGAGACCTCTGGTGTCGCTGAGGAAGA

Query 5955          GGCCACCTCTGGTCTTGTTATGCTTTGCATACATGGCTCA-CTCGTAAACTCTTATACTA
                     || |||||||| ||||||||||||||||| ||||| |||-||+|| || || |||||||
Sbjct 5990          AGCGACCTCTGGCCTTGTTATGCTTTGCATTCATGGGTCACCT-GTGAATTCCTATACTA

Query 6014          ATACACCTTATACCGGTGCCCTCGGGCT-GTTGGACTTTGCCCTCGAACTTGAGTTCCGC
                    |||||||||||||||||||||||||  |- |||+||||||| ||||| || ||||| |||
Sbjct 6049          ATACACCTTATACCGGTGCCCTCGGCTTACTTG-ACTTTGCACTCGAGCTCGAGTTTCGC

Query 6073          AACCTCACCCCCGGTAATACCAACACGCGGGTCTCCCGTTACTCCAGCACTGCCCGTCAC
                    ||  | || || ||||| ||||| ||||| || || ||||| || || |  || ||||||
Sbjct 6108          AATTTGACACCTGGTAACACCAATACGCGCGTTTCTCGTTATTCGAGTAGCGCGCGTCAC

Query 6133          CGCCTTCGTCGCGGTGCAGATGGGACTGCCGAGCTCACCACCACGGCTGCTACCCGCTTC
                       || || || ||  | ||||| ||||| ||| | || || || || || || || || 
Sbjct 6168          AAACTGCGCCGAGGGCCTGATGGTACTGCTGAGTTGACTACTACTGCCGCCACACGTTTT

Query 6193          ATGAAGGACCTCTATTTTACTAGTACTAATGGTGTCGGTGAGATCGGCCGCGGGATAGCG
                    ||||| |||||| |||||||  | ||||||||||| |||||| |||| || || ||||||
Sbjct 6228          ATGAAAGACCTCCATTTTACGGGGACTAATGGTGTTGGTGAGGTCGGTCGTGGTATAGCG

Query 6253          CTTACCCT-GTTTAACCTTGCTGACACCCTGCTTGGCGGTCTACCGACAGAATTGATTTC
                    +||| | |-|||||| |||||||| || || || || || || |||||||||||||||||
Sbjct 6288          -TTAACTTTGTTTAATCTTGCTGATACGCTTCTCGGTGGGCTTCCGACAGAATTGATTTC

Query 6312          GTCGGCTGGTGGCCAGCTGTTCTACTCTCGCCCCGTCGTCTCAGCCAATGGCGAGCCGAC
                    |||||| || || ||| | |||||||| |||||||| ||||||||||||||||||| |||
Sbjct 6347          GTCGGCAGGGGGTCAGTTATTCTACTCCCGCCCCGTTGTCTCAGCCAATGGCGAGCTGAC

Query 6372          TGTTAAGCTGTATACATCTGTAGAGAATGCTCAGCAGGATAAGGGTATTGC-AATCCCGC
                     || || || || || || || ||||| ||||||||||| |||||| | ||-| |||+ |
Sbjct 6407          AGTGAAACTTTACACTTCAGTCGAGAACGCTCAGCAGGACAAGGGTGTAGCTATTCC-AC

Query 6431          ATGACATCGACCTCGGGGAATCTCGTGTAGTTATTCAGGATTATGATAACCAACATGAGC
                    |||| || ||||| || || || ||||| ||||||||||||||||| |||||||||||||
Sbjct 6466          ATGATATTGACCTTGGTGAGTCCCGTGTGGTTATTCAGGATTATGACAACCAACATGAGC

Query 6491          AGGACCGACCGACACCTTCCCCAGCCCCATCGCGCCCCTTTTCTGTCCTCCGAGCTAATG
                    | || || || || || ||||| || || || || || |||||||| || || |||||||
Sbjct 6526          AAGATCGTCCCACTCCCTCCCCTGCTCCCTCTCGTCCATTTTCTGTTCTTCGTGCTAATG

Query 6551          ATGTGCTTTGGCTTTCTCTCACCGCTGCCGAGTATGACCAGTCCACTTACGGCTCTTCGA
                    |||||||||||||||| || || ||||| |||||||| ||  | ||||| ||||| || |
Sbjct 6586          ATGTGCTTTGGCTTTCACTTACTGCTGCTGAGTATGATCAAACGACTTATGGCTCCTCTA

Query 6611          CCGGCCC-AGTCTATGTCTCTGACTCTGTGACCTTGGTTAATGTAGCGACCGGCGCGCAG
                    ||  |||-|+| ||||| |||||| |||| || || ||||| |||||||| || || |||
Sbjct 6646          CCAACCCTA-TGTATGTTTCTGACACTGTTACATTTGTTAACGTAGCGACTGGTGCCCAG

Query 6670          GCCG-TTGCC-CGGTCGCTCGACTGGACCAAGGTCACACTTGATGGTCG-CCCCCTTTCC
                    |+ |-||+ |-|| || || || ||| | |||||||| || ||||| ||-|| |+|  ||
Sbjct 6705          G-GGGTT-TCGCGCTCTCTGGATTGGTCTAAGGTCACTCTCGATGGCCGTCCAC-TCACC

Query 6727          ACCACCCAGCAGTATTCAAAGACCTTCTTTGTCCTGCCGCTCCGCGGTAAGCTCTCCTTT
                    |||| |||||||||||| ||||| |||| |||| |||| || || |||||||| ||||||
Sbjct 6762          ACCATCCAGCAGTATTCTAAGACTTTCTATGTCTTGCCCCTTCGTGGTAAGCTTTCCTTT

Query 6787          TGGGAGGCAGGTACTACTAAAGCCGGGTACCCTTATAATTATAACACCACTGCTAGTGAC
                    |||||||| || || ||||||||||| |||||||||||||||||||| ||||||||||||
Sbjct 6822          TGGGAGGCCGGCACCACTAAAGCCGGCTACCCTTATAATTATAACACTACTGCTAGTGAC

Query 6847          CAACTGC-TCGTTGAGAATGCCGCTGGGC-ATCGGGTT-GCTATTTCCACTTACACCACT
                    ||  |+|-|  |||||||||| ||+||||-| || |||-||+|| || || ||||| |||
Sbjct 6882          CAGAT-CCTGATTGAGAATGCAGC-GGGCCACCGAGTTTGC-ATCTCTACCTACACTACT

Query 6904          AGCCTGGGTG-CTGGCCCCGTCTCTATT-TCCGCGGTTGCTGTTTTAGCCCCCCACTCTG
                    | ||||||+ -| || || || |||+ |-|| || |||| |||  | ||||| |||||||
Sbjct 6939          AACCTGGG-CTCCGGGCCTGTGTCT-GTATCTGCTGTTGGTGTCCTCGCCCCTCACTCTG

Query 6962          CGCTAGCAT-TGCTTGAGGATACCATGGACTACCCTGCCCGCGCCCATACTTTCGATGAC
                    |||| ||+|-   | |||||||||   ||||||||||| |||||||||||||| ||||| 
Sbjct 6997          CGCTGGC-TGCTTTGGAGGATACCGCTGACTACCCTGCTCGCGCCCATACTTTTGATGAT

Query 7021          TTCTGCCCGGAGTGCCGCCCCCTTGGCCTCCAGGGCTGTGCTTTTCAGTCTACTGTCGCT
                    |||||||| || |||||  | || ||||| ||||| ||||| || || |||||||| | |
Sbjct 7056          TTCTGCCCTGAATGCCGTGCACTCGGCCTTCAGGGTTGTGCCTTCCAATCTACTGTTGGT

Query 7081          GAGCTTCAGCGCCTTAAGATGAAGGTGGGTAAAACTCGGGAGTTATAGTTT-ATTTGCTT
                    ||| | ||||| ||||| ||||||||||||||||| |||||||+|| | ||-||||||||
Sbjct 7116          GAGTTACAGCGTCTTAAAATGAAGGTGGGTAAAACCCGGGAGT-ATTGATTTATTTGCTT

Query 7140          GTGCCCCCCTTCTTTC-TGTTG-CTT-ATTTCTCATTTCTGCGTTCCGCGCTCCCTG
                    |||||||||||||  |-|||| -|||-||||| | ||||||||| ||||||||||||
Sbjct 7175          GTGCCCCCCTTCTGCCATGTTTTCTTTATTTCCCTTTTCTGCGTCCCGCGCTCCCTG
