# Supplementary material for: Pairwise Heuristic Sequence Alignment Algorithm Based on Deep Reinforcement Learning
Source: IEEE Open J Eng Med Biol. 2021 Jan 29;2:36–43. doi: 10.1109/OJEMB.2021.3055424 (PMC8901008; doi:10.1109/OJEMB.2021.3055424)
Supplement: Three supplementary materials are attached to the submitted manuscript. First, we offer the detailed process of the DQNalign in Supplementary material S1. Then, the additional figures and tables are listed in the Supplementary material S2. Finally, the alignment results of the DQNalign are attached  [file ojemb-3055424-mm.zip › OJEMB-3055424-MM/10022021082020_DQNalignOJEMB20210126SupplementaryS3/Supplementary S3/HEV_DDDQN/result20200712173946_10_46.txt]

DQNalign Project v1.0
Pairwise alignment algorithm with deep reinforcement learning based heuristic alignment agent
Sequence 1 : HEV_10, length : 7200
Sequence 2 : HEV_46, length : 7193

Alignment results:
Exact matches: 4853
Gaps: 1217

Query 0             AGGCAGACCACATATGTGGTCGATGCCATGGAGGCCCATCAGTTTATTAA-GGCTCCTGG
                    | +++|++++|+++++|+|| |  | |++ |+| |   ||++++||+|  -|||| | | 
Sbjct 97            AT---G----C-----T-GTGGTGGTC--CG-GCCTTTTC----TA-TCCCGGCTACAGA

Query 59            CATCAC-TACTGCTATTGAGCCAG--GCTGCTCTAGCAGCGGCCAACTCTGCCCTTG-C-
                    ||+ | -||||++||+| | || |--|| || |  ||||| +++  +|+|  || +|-|-
Sbjct 136           CA-GAGATACT--TA-TAAACCTGATGCAGCCCCGGCAGCT---TG-T-TTTCCG-GCCT

Query 113           GA-ATGCTGTGGTAGTTAGGCCTTT-TCTCTCTCA-C-CAGCAGATTGAGATCCTTATT-
                    ||- | |||||| |+| +++ ++  - ++ +  ||-|-   ++||+|+++|++| ||  -
Sbjct 186           GAGGTTCTGTGGAA-TC---A--CCCG--A-TCCAGCGGGT--GA-T---A--CATAACG

Query 168           AACCT------A-A-TG-CAACCTCGCC-AGCTTGTT---T-TCCGCCCCGAGGTTTTCT
                    || ||------|-|-||-|  ++ + | - || +| |---|-|| +|   | +|++  +|
Sbjct 229           AAGCTCGAGCAATACTGCCGG--G-CCAGGGCC-GGTCGCTGTCT-CGAAGT-G--GG-T

Query 214           GGAACCATCC-CCATCCAGCGTGTTATCCATAATGAGC--TGG-AGCTTTA-CTG-TCGC
                    |    || ||-|  |||| |  +| |++||+||    |--|| -     | - ||-|+ +
Sbjct 279           GCGCTCACCCTCGTTCCATCAA-TGA--CA-AACCCCCAATGTTTTGCATCGTTGCT-T-

Query 267           GCC-CGTTCCGGCC--GCTGCCTTGAA-AT---TGGTGC-CCACCCCCGCTCA-A----T
                    +| -    || |+ --|| |   ||  -| ---|||| |-|| ||||| | | - ----|
Sbjct 328           -CTTAAAACCTG-TTGGCCGTGATGTCCAACGGTGGTACACCGCCCCCACCCGCGGCCCT

Query 314           AAATGAT-AACC-CTAATGTGGGGTCCA-C-C--GC-T--G-CT-TC--CTCCGCCCTGC
                      |+|  -||| -|    ||   | || -|-|--||-|-- -| -||--|+| | | | |
Sbjct 387           GCA-GGCAAACTGCCGCCGTTCAGCCCTTCGCGGGCTTCCACCAGTCGAC-CGGACTTAC

Query 359           CG---GG-C-GTGATGTTCAGCGTTGGTA-TACTGCC-CCTACCC-GCGGGCCGGCTGCT
                     |--- |-|-||  |  +|+|+|||+|||-|  ||||-|| |  |-|+||| || ||++|
Sbjct 444           TGTTTCGACGGTTTTTC-C-G-GTT-GTACTTTTGCCGCCGAGACGG-GGGTCGCCT--T

Query 411           A-ATT-GCCGGCGTTCC---G-GCACTGCGCGG--GCTCCCCGCT--GCT-GACCGCA--
                    |-|||-|+|  | | + ---| |  |||| ++|--| | +|||  --| |-|++| | --
Sbjct 497           ATATTCG-CTACATG-ATTTGTGGCCTGCT--GATGTTG-CCGAGGCGATGG--CTCGCC

Query 457           CTTACTGCTT-CGACGGGTTTTCTGGCTGTAACTTTCCCGCCGAGA-------C--T--G
                     |    +++|-  +| ||++++|||  ||+ |++ +||| || |  -------|-- -- 
Sbjct 550           ATGGTA---TGAC-CCGG----CTGTATG-CA--G-CCCTCCAA-CCTCCCCCCGGAGGT

Query 505           GC-GTCGCCCTCTATTCTCTCC-AT-GATATGTCAC-CATCTGA-----TG-T-C--G-C
                    ||-|+|+ || |  | + | ||-||-|+||   |+|-||++|+|-----||-|-|--|-|
Sbjct 596           GCTG-C-TCCCCCCTG-GCACCTATCG-TACCAC-CTCA--T-ACCTTTTGATCCATGAC

Query 551           CGAGGCTATGTT-C-CGCCAT-GGTATGACGCGG-CTTTACG-CTGCCCTCC-ACC-TCC
                     |+||++|   |-|-     |-  ||||| | ||-|| ||+|-      | |-| |-|  
Sbjct 648           GG-GG--ACCGTGCTGTGATTACATATGAGGGGGACTCTA-GTGCCGGGTACAATCATGA

Query 603           --CG-----CCTGAGGTCCTGTTGCCCCCTGGCACATACCGCA-CCGCGTCGTACTTGCT
                    -- |-----|||| |  ||||  + +|| |  |||| |   ||-| | |+   ||  |||
Sbjct 704           TGTGTCTATCCTGCGTGCCTGGA-T-CCGTACCACAAAGGTCACCGGTG-ATCACCCGCT

Query 655           -G--ATCCATGACG-GCAGG--CGCGTTGTGGTGACGTATGAGGGTGACA--CTAGTGCT
                    -|--||+++|+++|-|| ||--|| | +++|||++|++++++||||| ||-- |+|| ||
Sbjct 761           AGTAAT---T---GAGCGGGTCCGGGC---GGT--C------GGGTGCCATTTT-GTACT

Query 708           GGTTATAACCACGATGTTTCCAACCTGCGCTCCTGGATTAGAACCACTAAGGTTACCGG-
                      ||+| |++||+|+| +|+  ||||| |++||+++|+|+ +|||| | +  |||    -
Sbjct 803           CCTT-TTA--AC-A-GC-T-GCACCTGAG--CC---A-T-C-ACCAATG-CCTTATGTTC

Query 766           ---A-GACCATCCTCTCGTC-ATTG-AGCGGGT-TAG---GG-CCATTGGCTGCCACTTT
                    ---|-  || +++++|++||-| ||-||  ++|-|+|---||-|||||  | ||| |   
Sbjct 847           CATACCCCCG-----T--TCTACTGAAGTC--TAT-GTCCGGTCCATTTTCGGCCCCGGC

Query 815           TGTC-CT--CTTACTCACGGCA-GCCCCGGAGCCATCACCTACGCC--CTA-TGT-TCCT
                    +| |-| --|| |||     | -   || |  | +++|+||| | |--|+|-|  -| | 
Sbjct 896           -GGCTCGCCCTCACTTTTCCCGTCTGCCTGCTCG---A-CTAAGTCTAC-ATTTCATGCC

Query 867           TACCCCCG-GTCTAC-CGAGGT-CTATGTCCGAT-CGTCTT-CGGC--CCGGGTGGTACC
                      +||| |-|+|+| -   || -|+|+| |  ||-| | ||-  ||--|| ++|+  |  
Sbjct 951           GT-CCCTGTG-C-ATATATGGGAC-A-GGCTTATGCTTTTTGGTGCGACCC--T-TGATG

Query 920           CCCTCCCTATTTCCAACCT-CATGC---TC-CACTAAGTCGACCCTTCCAT-GCTGTCCC
                     ||   || |||+     |- | ||---| -||+|| ++| +++|++| +|-|+| || +
Sbjct 1003          ACCAGGCTTTTT-GCTGTTCGAGGCTTATGACA-TAC--CT---C--CG-TGG-TATCA-

Query 974           TGCCCAT---AT--CTG--GG-GGAC-CGT---CTCATGTTGTTCGGG---GCCACCCTA
                    +|| +||--- |--| |--|| |  |-|||---| +|||  |+ | ||---||| ||  |
Sbjct 1050          -GCT-ATAAAGTCACGGTTGGCGCTCTCGTCGCCA-ATGAAG-GCTGGAATGCCTCCGAA

Query 1017          GATGACCA-AGCCTTTTGCTG----CTCCC-GCCTAATG--ACTTAC-CTCCGTGGC--A
                    || |    -|+|  + ||+||----|+| |-|| |+|| --|+ |+ -|| |   +|--|
Sbjct 1107          GACGCATTGA-CAG-CTG-TGATTAC-CGCGGCGT-ATCTTA-CT-ATCTGCCAT-CAGA

Query 1065          -TTAGCTACAAGGTTACTGTGGGCACCCTTGTTGCCAAT-GAAGGC--TGGAACGCGCC-
                    - || || |  ++++||+++++|||  ||  ||+| || -||| | -- ||  +|   |-
Sbjct 1159          GGTACCTGCGC----AC-----GCAAGCTATTT-CTAAAGGAATGAAGAGGTT-GGAGCT

Query 1119          TCTGAGGTCGCTCTTACAG-CTGTCATCACTGCCGC--CTACCTTACCATCTGC-C----
                    |     +|+|| | +| ||- | | |+|||+|+|  -- || || ++ ++||| - ----
Sbjct 1208          TGAACA-T-GCCCA-AAAGTTTATAA-CAC-G-CCTTTATAGCTG--G--CTGTTTGAGA

Query 1171          A--CCAG-CGGT-AC--C-T-CCGCACT-CAGGCTA---TATCTAAGGGGATG-C---GC
                    |--|| |-|+||-| -- -|-||   | -|  ||| ---| |+|+| ++|   -|---||
Sbjct 1258          AGTCCGGTC-GTGATTATATCCCTGGCCGCCAGCTTCGGTTT-T-AT--G-GCCCAGTGC

Query 1215          CGTCTGGAGCGGGAGCATGCTCAGAA---GTTTATAACACGCCTCTACCAGTTGGCTCTT
                    ||||+|| |   | +|+|||+| |+ --- +  ++++|  | | ||+|  |++ |||+| 
Sbjct 1311          CGTC-GGTGGTTGT-C-TGC-CGG-TTTCC-AC----CTTGACCCT-CGTG--TGCT-TG

Query 1271          TGA--GA--AGTCCGG-CCGTGATTA---T---A-------TC-C--C-CGGCCGTC-A-
                    || --||--|| | | -|| ||+   ---|---|-------||-|-- -| |||  |-|-
Sbjct 1357          TGTTTGATGAGGCAGCTCCCTG-CCGTTGTCGCAGCCTTCTTCGCAGGGCTGCCCACAAG

Query 1306          ----GTTGGAGTTCTACGCTCAGT--GTA-GGC--GC-TGGCT-CTCGGC-C-CGGCTTT
                    ----|||| + |  | ||+++|+|-- | -|||--| -|| + -|+ |  -|   +|+  
Sbjct 1416          TTCTGTTGT-TTCATGCG---A-TGGCTGGGGCAGGATTGT-ACC-TGTTTCCTC-C-AG

Query 1353          CATCTTGACCCACGGGTGTTGGTTTTTGATGAGTCG--G-C-C-----CC-CTGCCACTG
                    | | | || + + | | ||||||  +  | |+||+ --|-|- -----| - |++ |+++
Sbjct 1467          CCTATCGAG-G-GGAGGGTTGGTGA-GCAGG-GT-TATGACAATGAGGCATTT--GA---

Query 1403          TAGGACT-GCGAT-TCGTAAGGCGGTCTCAAAGTTTTGCTGTT-TTATGAAGTGGCTGGG
                    +||| +|-|+|||-|||+|  +|||+++|  || +  |||  |-| |+| |+++++|+++
Sbjct 1516          -AGGG-TCG-GATGTCG-ATC-CGG---CCGAGG-AGGCTACTGTGA-GCA-----T---

Query 1460          CCAGGAGTGCACCTGTTTCCTACAACCTG-CA--GGAAGGC-GCCGTCGGCGACCAGGGC
                    +++++++| ++||+|  || |||| ++ |-||--|| || |-|+|+|+++++|+|||  |
Sbjct 1558          -------TT--CC-GGGTCTTACAT--CGTCACCGGCAGTCAG-C-T-----A-CAGCCC

Query 1515          CATGACAACGAGGC-CT----A-T-GAGG-GGTC-TGATGT-CGACCCCGCTGAATC-C-
                    |+|++| |  ||||-||----|- -    -| ||-|| || -||  || || |  ||-|-
Sbjct 1599          C-T--CTATCAGGCGCTCGGCATCCCTTCCGATCTTGCTGCCCGGGCCAGCCGCCTCACT

Query 1563          GCTATTAG-TGACATATCTGGGTCCT--A----CGTCGTCCCTGGCACT----GCCCTCC
                    |||| |+|-|||  ++||| ||   |--|----|||| | |||+|||  ---- ++|| +
Sbjct 1656          GCTACT-GTTGAGG--TCTCGGATGTGGACGGCCGTCTTACCT-GCAAGACCAT--CTT-

Query 1612          AACCGCTTTACCAAGCCCTTGACCTCCCCGCTGAGATTGTGGCTCGTGCAGGCCGGCTGA
                    +++++ +    |||+++++|+|+++++++++++|+|  +|   ||          || ||
Sbjct 1708          -----G-G-GGCAA-----T-A-----------A-AAC-TTTTTCAACAGCCTTTGCCGA

Query 1672          CCGC-CACAG-TAAAGGTCTCCCAGGTCGACGGGCGGAT-CGATTGTGAGACCCTTCTCG
                    | ||-| |||-|| |+| ||  |+||++|+|+++|||| - |  ||||  |++++++|||
Sbjct 1742          CGGCGCCCAGCTAGA-GGCTAAC-GG--G-C---CGGAGCAGTATGTGTTA------TCG

Query 1729          G-T-AAT-AAAACCTTCCCCGC--ACG-T--CGT-TTGTTG-AC-GGGGCGGTTTTAGAG
                     -|-| |-| |  |  ||   |--|| -|--|+|-  |++|- |-    ++ ++| + + 
Sbjct 1788          TTTGATTCAGATTCAGCCAAACAGACTATGGC-TGCCG--GTCCGCATA--A--TC-T-T

Query 1776          ACTAATGGCC-CAGA---GCGCCACAATCTCTCTTT-T-G--ATGGCCA-GTCAGAGCAC
                    | | ||| ||- | |---||| +++++ |+||    -|- --|| | | -  |+++|+  
Sbjct 1833          AGTTATGCCCTAACACCTGCGG-----GC-CTTGAGGTACACATTGTCTCCGC---G-GG

Query 1826          TA-TGGCCGCCGGCCCTTTCAGTCTCACCTATG-C--CGCCTCTGCTGCTGGGCTG-GAG
                    +|-|++ +| ++++++||  |++ ++  | ++|-|--|+|| +|+||| || ++||-|| 
Sbjct 1882          -ACT--T-GA------TTGTA--A--GACG--GTCTTC-CCG-T-CTGGTGT--TGCGAC

Query 1881          GTGCGCT-ATGTCGCT-GCC---GG--G-C-T-TG---ACCACCGGGC--GGTTT--T--
                    + +| ||-   || | -|  ---| --|-|-|-||---| | |  +  --|||| --|--
Sbjct 1921          -C-CCCTCCGCTCCCGGGGAGGTGTCTGCCTTCTGTTCAGCCCTA-TATAGGTTCAATCG

Query 1921          -TGC-CCCCGGCGT-TTCACCCCGGTCAGC----CCCTGGCGAGGTCACCGCCTTTTGTT
                    -|||- ||| ||| - | ++|||++|||  ----  ||+|+ +|||+|+++++++++++|
Sbjct 1979          CTGCATCCCAGCGGCATT--CCC--TCATTGGGGGTCT-G-T-GGT-A-----------T

Query 1975          CTGCCCTATACAGGTTTAATC-GCGA-GGCCCAGCGCCTTTCGCTCACCGGT-A-AT-TT
                    +|  |||+ |+||| ||||| -|   -  |||| ||++||| +|||+|||| -|-| -| 
Sbjct 2018          -TATCCT-GA-AGGGTTAATTGGTTTGTTCCCACCG--TTTT-CTC-CCGGCCATAGCTG

Query 2030          TT-GG-TTCCAT-CCTG-AGGGGCTCCTTGGC-CCCTTTGC-CCCGTTTTCCCCCCCGGG
                      -| -| ||| -||| -  | | |     ||-|||||| |-||||| ++||    |+||
Sbjct 2072          GGAGTCTGCCAACCCTTTCTGCGGTGGAGAGCACCCTTTACACCCGTA--CCTGGTC-GG

Query 2082          CATGTTTGGGAG-TCGGCTA-ATCCATTCTGTGGAGA--G-AGCACACTTTACACCCGCA
                    ++||| ++||+|-|   |||- | |+|||| +    |--|-  ||  +++| +++||+|+
Sbjct 2127          --TGTC--GG-GCTTTTCTAGTTGC-TTCTC-CCCAATTGAGCCATG---TG---CC-C-

Query 2137          CTTGG-TC-GGAGGTTGATGCTGTTTCTAGTCCA-GCCC-AGCCCGACT----TA-GG--
                    |++||-||-      |  | ||| | ||| + +|-|+||-|  | | | ----||- |--
Sbjct 2173          C--GGATCTACCACCTTCTACTGATACTAA-T-ACG-CCTACACAGCCCCAAATATTGTA

Query 2185          ---TTTTATATC-TGA-GCCTTCTATACCTAGTAGGGCCGCCACA-CTT-ACCCCGGCG-
                    ---||   ||+|-| |-  +++|+|+|+||++|+ | || |||  -|||-| |  | ||-
Sbjct 2226          CCATTAGTTA-CTTCAGAG---C-A-A-CT--T-CGCCCCCCAGTTCTTGAACAGGTCGC

Query 2238          GCCCCTCTACCCCCCCCT-GCACCG--GAT-CCTTCCCCTACTC-CCTCTGCTCCGGCGC
                    |+|||||+|| +  || |-|+   |--|  -|  |  ||++|+ -|||| +++++||| |
Sbjct 2276          G-CCCTC-ACT-GGCCTTAG-TTGGCAGCGCCGCTGGCC--C-GGCCTCA-----GGCTC

Query 2293          GTGGTGAGCCGGCTCCTGGCGCTACCGCCCGGG-CCCCGGC---CA-TAA--CCCACC-A
                    ++++++++||++|| +|||| |++|| | +| |-|  |+||---| -| |--| |+||- 
Sbjct 2323          --------CC--CTG-TGGCAC--CCCCG-GTGCCAGC-GCAGTCCGTGACCCAC-CCGT

Query 2345          GGCGG-CCCGGCA-TCGCCGCCTGCTCTT-TACCTACCCGGATGGCTCTAAGGTAT-TCG
                       ||-| |+||   +  +| +| ||+| -|||||| || || ||||| ||||| |-|+|
Sbjct 2368          CTGGGCCTC-GCCGA-CG-GT-TACT-TCATACCTATCCTGACGGCTCAAAGGTTTAT-G

Query 2401          CCGGCTCGCTGTTTGAGTCGACA-TGTACCTGGCTCGTTAACGCGTCTAATGTTGACCAC
                    | ||||| || ||||||||  +|-||||||||||| || || || |||||   || ||||
Sbjct 2422          CTGGCTCCCTCTTTGAGTCTG-AGTGTACCTGGCTGGTCAATGCATCTAACCCTGGCCAC

Query 2460          CGCCCTGGCGGTGGGCTCTGTCATGCATTTTACCAAAGGTACCCCGCA-TCCTTTGATGC
                    || ||||||||||| || || ||||| ||||||||  ||+   ||| |-|| |||||  |
Sbjct 2481          CGTCCTGGCGGTGGCCTTTGCCATGCGTTTTACCAGCGG-TTTCCGGAGTCATTTGACCC

Query 2519          TGCCTCT--TTTGTGATG-CGCGACGGCGC-G-GCCGCCTATACATTAACCCCCCGGCCA
                     |+|+| --||| | |||-| +|||||   -|-|++|||||||| |||||||| ||||| 
Sbjct 2540          CG-C-CGAGTTTATTATGTCT-GACGGGTTTGCG--GCCTATACTTTAACCCCACGGCCT

Query 2574          ATAATTCACGCCGTCGCTCCTGATTATAGGTTGGAACATAACCCAAAGATGCTTGAGGCT
                    || ||||| || || || || || ||  || | ||||||||||| |||| ||||||||| 
Sbjct 2595          ATTATTCATGCTGTTGCCCCCGACTACCGGGTCGAACATAACCCTAAGAGGCTTGAGGCC

Query 2634          GCCTACCGGGAGACTTGCTCCCGCCTCGGTACCGCTGCATACCCACTCCTCGG-GACCGG
                    ||||| |||||||| || ||||| | ||| || ||||| ||||| || |||||-|+| ||
Sbjct 2655          GCCTATCGGGAGACGTGTTCCCGTCGCGGGACGGCTGCTTACCCCCTACTCGGCG-CTGG

Query 2693          CATATACCAGGTGCC-GATCGGTCCCAGTTTTGACGCCTGGGAGCGGAATCACCGCCCCG
                    ||||||  |||||||-| | ||+|  |||||||| || |||||||| || || || ||||
Sbjct 2714          CATATATAAGGTGCCTGTTGGG-CTTAGTTTTGATGCTTGGGAGCGCAACCATCGGCCCG

Query 2752          GGGATGAGTTGTACCTTCCTGAGCTTGCTGC--CAGATGGTTCGAGGCCAATA-GGCCCG
                    |||||||| | |||||  ||||||  ||   --| ++||||| ||| ||+|+|- | || 
Sbjct 2773          GGGATGAGCTCTACCTGACTGAGCCAGCGATAGCC--TGGTTTGAGTCC-A-ACCGGCCT

Query 2808          AC-CTGCCCAACTCTCACTATAACTGAGGAT--GTTGCACGGACAGC-AAATCTGGCTAT
                    ||-||+|||  |||||||||| |||||||| --|++||||| || ||-|| |+||||  |
Sbjct 2829          ACACT-CCCTGCTCTCACTATCACTGAGGACACG--GCACGTACGGCGAACT-TGGCGCT

Query 2864          CGAACTTGACTCAGCCACAGACGTCGGCCGGGCCTGTGCCGGCTGTCGAG-TCACCCCCG
                     || || ||||| ||||| || || |||||||| ||||| || ||||| |-| | || +|
Sbjct 2885          GGAGCTGGACTCGGCCACCGAGGTTGGCCGGGCTTGTGCTGGTTGTCGCGTTGAGCCA-G

Query 2923          GCGTTGTGCAGTACCAGTTTACCGCAGGTGTGCCTGGATCCGGCAAGTCCCGCTCTATTA
                    | || || || ||||||||||| || ||||| ||||| ||||||||||| || || || +
Sbjct 2944          GTGTCGTTCACTACCAGTTTACGGCGGGTGTCCCTGGCTCCGGCAAGTCTCGATCGATC-

Query 2983          CC-CAAGCCGACGTGGACGTTGTCGTGGTCCCGACCCGTGAGTTGCGTAATGCCTGGCGC
                    | -|||| ||| ||||| || || ||||| |||||||| ||  |||||||  | ||||||
Sbjct 3003          CAGCAAGGCGAGGTGGATGTGGTGGTGGTACCGACCCGCGAACTGCGTAACTCGTGGCGC

Query 3042          CGCCGCGGCTTCGCTGCTTTCACCCCGCACACTGCCGCCAGAGTCACCCAGGGGCGCCGG
                    |||||||| ||||| |||| ||| || |||||||| ||| | || ||||  || ||  ||
Sbjct 3063          CGCCGCGGGTTCGCAGCTTACACACCCCACACTGCAGCCCGCGTTACCCGTGGCCGTAGG

Query 3102          GTTGTCATTGATGAGGCCCCGTCCCTTCCCCCTCACTTGCTGCTGCTCCACATGCAGCGG
                    || || || || ||||| ||||| ||||| || || || || ||||| || |||||||||
Sbjct 3123          GTCGTTATCGACGAGGCTCCGTCACTTCCACCACATTTACTTCTGCTGCATATGCAGCGG

Query 3162          GCCGCCACCGTCCACCTTCTTGGTGACCCGAATCAGATCCCAGCCATCGACTTTGAGCAC
                    ||| |  | ||||| || ||||||||||| ||||||||||| ||||| ||||||||||||
Sbjct 3183          GCCTCGTCGGTCCATCTCCTTGGTGACCCTAATCAGATCCCTGCCATTGACTTTGAGCAC

Query 3222          GCCGGGCTCGTTCCCGCCATCAGGCCCGAT-TTGGCCCCCAC-CTCCTGGTGGCATGTGA
                    ||||| || || || || ||  |||| || -|||  || +||-  + ||||||||  | |
Sbjct 3243          GCCGGCCTTGTCCCGGCAATTCGGCCTGAGCTTGTTCCA-ACAAA-GTGGTGGCACCTTA

Query 3280          CCCATCGCTGCCCTGCGGATGTATGTGAGCTGATCCGTGGCGCATACCCTATGATTCAGA
                    | ||| | || || || || || |||||| | ||||| || || ||||| | ||| ||||
Sbjct 3301          CTCATAGATGTCCGGCAGACGTCTGTGAGTTAATCCGCGGTGCGTACCCAAAGATCCAGA

Query 3340          CCACTAGTCGGGTCCTCCGGTCGTTGTTCTGGGGTGAGCCTGCTGTTGGGCAGAAACTAG
                    |  |||| || |||||||| ||  |||| ||||| |||||  ||||||| ||||| || |
Sbjct 3361          CTGCTAGCCGTGTCCTCCGCTCCCTGTTTTGGGGGGAGCCCCCTGTTGGCCAGAAGCTTG

Query 3400          TGTTCACCCAGGCAGCTAAGGCCGCCAACCCCGGTTCAGTGACGGTCCATGAGGCACAGG
                    | ||||| ||||| || |||||||| || || ||| |  | || ||||||||||| || |
Sbjct 3421          TATTCACTCAGGCGGCGAAGGCCGCTAATCCTGGTGCGATTACAGTCCATGAGGCTCAAG

Query 3460          GCGCTACCTACACAGAGACTACCATTATTGCCACGGCAGATGCTCGAGGCCTCATTCAGT
                    | || || | ||| ||||| || |||||||||||||| ||||| || || || |||||||
Sbjct 3481          GTGCCACATTCACTGAGACCACTATTATTGCCACGGCGGATGCCCGCGGGCTGATTCAGT

Query 3520          CGTCCCGAGCTCATGCCATTGTTGCCTTGACGCGCCACACTGAGAAGTGCGTC-ATCATT
                    | ||  |||| || || || || ||| | || |||||||| |||||||| || - |   +
Sbjct 3541          CTTCTAGAGCCCACGCAATCGTGGCCCTAACCCGCCACACAGAGAAGTGTGTGGTTGTC-

Query 3579          GACGCACCAGGCCTGCTTCGCGAGGTGGGCATCTCCGATGCAATCGTTAATAACTTTTTC
                    ||||| || || || || || || || ||||| || ||||| || || |||||||| || 
Sbjct 3600          GACGCCCCGGGGCTCCTCCGTGAAGTCGGCATTTCTGATGCTATTGTAAATAACTTCTTT

Query 3639          CTTGCTGGTGGCGAAATTGGCCACCAGCGCCCATCTGTTATCCCTCGCGGCAATC-CTGA
                    ||| |||||||  |||| ||||| || |||||||| || || || || |||| | -| +|
Sbjct 3660          CTTTCTGGTGGTCAAATCGGCCAACATCGCCCATCAGTCATACCACGTGGCACTGTCA-A

Query 3698          C-GCCAATGTTGACACCTTGGCTGCCTTCCCGCCGTCTTGCCAGATTAGCGCCTTCCATC
                    |-|  ||||| ||||| |||| ||| || ||||| || |||||| |||| || | ||| |
Sbjct 3719          CTGGTAATGTCGACACGTTGGATGCATTTCCGCCCTCCTGCCAGTTTAGTGCTTACCACC

Query 3757          AGTTGGCTGAGGAGCTTGGCCACAGACCTGCCCCTGTCGCGGCTGTTCTACCGCCCTGCC
                    || |||| |||||||| |||||  |||| |||||  | || || || || ||||| ||||
Sbjct 3778          AGCTGGCAGAGGAGCTCGGCCATCGACCGGCCCCAATTGCTGCCGTCCTGCCGCCTTGCC

Query 3817          CTGAGCTTGAACAGGGCCTTCTCTACCTGCCCCAAG-AACTCACCACCT-GTGATAGTGT
                    | ||||| || |||||| | || ||  |||| || |-  +| || || |-|+|| |||||
Sbjct 3838          CGGAGCTCGAGCAGGGCTTACTTTATATGCCTCAGGAGT-TGACTACGTCG-GACAGTGT

Query 3875          CGTAACATTTGAATTAACAGATATTGTGCACTGTCGTATGGCCGCCCCGAGCCAGCGCAA
                      | | ||| ||  | |||||||| |||||||| |||||||| || || || ||||||||
Sbjct 3896          GCTTATATTCGAGCTTACAGATATAGTGCACTGCCGTATGGCGGCGCCCAGTCAGCGCAA

Query 3935          GGCCGTGCTGTCCACGCTTGTGGGCCAT-TACGGCCGCCGCACAAAGCTCTACAATGCCT
                    ||| ||  |||| || ||||| ||+|| -|||||||||||||| || || ||| | ||  
Sbjct 3956          GGCAGTTTTGTCAACTCTTGTCGG-CAGGTACGGCCGCCGCACGAAACTGTACGAGGCTG

Query 3994          CCCACTCTGATGTTCGCGACTCTCTCG-CCCGTTTTATCCCGGCCATTGG-CCACGTACA
                    ||||  | ||||||||||  |||||  - |  ||   ||| |  | || |-||   || |
Sbjct 4015          CCCATGCAGATGTTCGCGGGTCTCTGAATCATTTCATTCCTGAGCTTTAGCCCTATTAGA

Query 4052          GGTTACAACCTGTGAATTGTACGAGCTAGTGGAGGCCATGGTCGAGAAGGGCCAGGACGG
                    +||||| ||||| ||  | || ||||| || ||||| ||||| ||||| || ||||| ||
Sbjct 4073          -GTTACTACCTGCGAGCTCTATGAGCTCGTCGAGGCTATGGTGGAGAAAGGTCAGGATGG

Query 4112          CTCCGCCGTCCTTGAGCTCGACCTTTGTAACCGCGACGTGTCCAGGATCACCTTCTTCCA
                    ||| || || || ||||| ||||| |||| ||| || |||||  |||| || ||||||||
Sbjct 4133          CTCGGCGGTTCTGGAGCTTGACCTGTGTAGCCGTGATGTGTCTCGGATAACATTCTTCCA

Query 4172          GAAAGATTGTAATAAATTCACCACGGGGGAGACCATCGCCCATGGTAAAGTGGGCCAGGG
                     || || || || || || ||||| || ||||| || || ||||| ||||| || |||||
Sbjct 4193          AAAGGACTGCAACAAGTTTACCACAGGTGAGACAATAGCACATGGCAAAGTTGGGCAGGG

Query 4232          CATTTCGGCCTGGAGTAAGACCTTCTGTGCCCTTTTCGGCCCCTGGTTCCGTGCTATTGA
                     || || || |||||||| ||||| |||||| | || ||||| ||||| |||||||||||
Sbjct 4253          GATATCCGCGTGGAGTAAAACCTTTTGTGCCTTGTTTGGCCCTTGGTTTCGTGCTATTGA

Query 4292          GAAGGCTATCCTGGCCCTGC-T-C-CCTCAGGGTGTGTTTTATGGGGATGCCTTTGATGA
                    |||||  ||||||||  |||-|-|-||| | +|| |  ++|| || || || | ||| ||
Sbjct 4313          GAAGGAAATCCTGGCGGTGCTTGCACCTAAT-GTTTTC--TACGGTGACGCATATGAGGA

Query 4349          CACCGT-CTTCTCGGCGGCTGTGGC-----CG-CAGCAAGGGCATCCATGGTGTTTGAGA
                    ||| ||-||   |+|| ||||| ||-----| -|++  |  |++|++| ||| ||||| |
Sbjct 4370          CACAGTCCTAGCC-GCCGCTGTTGCAGGAGCCCC--TGATTG--T--AAGGTTTTTGAAA

Query 4402          ATGACTTTTCTGAGTTTGATTCCACCCAGAATAATTTTTCCT-TGGGCCTAGAGTGTGCT
                    |||| ||||| |||||||||  ||| || || || || |+| -| ||  | |||||| +|
Sbjct 4423          ATGATTTTTCCGAGTTTGATAGCACTCAAAACAACTTCT-CGCTCGGATTGGAGTGTA-T

Query 4460          -ATTATGGTGGAGTGTGGGATGCCGCAGTGGCT-CATCCGCTTGTACCACCTTA-TAAGG
                    -||||||| ||||||||| |||||||||||| |-   | ||||+|| || ||| -  +| 
Sbjct 4481          AATTATGGAGGAGTGTGGTATGCCGCAGTGGATGATCCGGCTT-TATCATCTTGTCC-GC

Query 4518          TCTGCGTGGATTCTGCAGGCCCCGAAGGAGTCCCTGCGAGGGTTTTGGAAGAAACACTCC
                    ||||| ||| | || || |||||||| || || || || ||||| |||||||||||||| 
Sbjct 4539          TCTGCCTGGGTCCTCCAAGCCCCGAAAGAATCTCTACGGGGGTTCTGGAAGAAACACTCT

Query 4578          GGTGAGCCCGGCACCCTTCTATGGAATACAGTCTGGAACATGGCCGT--TATCACCCACT
                    || |||||||| ||||| || |||||||| |||||||||||||| ||--|| ||++|| |
Sbjct 4599          GGCGAGCCCGGTACCCTGCTGTGGAATACTGTCTGGAACATGGCAGTCATAGCA--CATT

Query 4636          GTTATGATTTCCGCGATCTGCAGGTGGCCGCCTTTAAAGGTGATGATTC-GATAGTGCTT
                    | || || ||||| || |||  ||| || || || ||||| ||||| ||-| |+|| || 
Sbjct 4657          GCTACGAGTTCCGTGACCTGAGGGTTGCGGCGTTCAAAGGGGATGACTCTGTT-GTACTC

Query 4695          TGCAGTGAGTACCGTCAGAGCCC--A-GGGGCTGCTG-TCCTGATTGCTGGCTGTGGCCT
                    ||||| || || || ||||||| --|-| ||| ||+ -|+ ++|| || || ||||| ||
Sbjct 4716          TGCAGCGATTATCGGCAGAGCCGTGATGCGGCCGC-CTT-A--ATCGCCGGTTGTGGGCT

Query 4751          AAAG-TTGAAGGTGGA-TTTCCGTCC-GATTGGTTTGTATGCAGGTGTTGTGGTGGCCCC
                     |||-|| ||+|||||-|||  | | - +| || ||+||||| |||||||| ||||||||
Sbjct 4772          GAAGCTTAAA-GTGGATTTTAGGCCTAT-TGGGCTT-TATGCTGGTGTTGTTGTGGCCCC

Query 4808          CGGCCT-TGGCGCGCTTCCTGACGTCGT---G-GCGCTTCGCCGGCCGGCTTACTGAGAA
                     || ||- ||  |+|||||||| || ||---|   ||+| | |||| ++|| |++|||||
Sbjct 4829          GGGTCTCGGGACC-CTTCCTGATGTTGTCAGGTTTGC-TGGACGGCT--CTCA--GAGAA

Query 4862          GAATTGGGGCCCTGGCCCCGAGCGGGCGAAGCAGCTCCGCCTCGCTGTGAGTGATTTTCT
                    ||| ||||| ||||||   ||||||||  ||||||| || || |||||  ||||||| ||
Sbjct 4883          GAACTGGGGGCCTGGCTTGGAGCGGGCAGAGCAGCTGCGGCTGGCTGTATGTGATTTCCT

Query 4922          CCGCAAGCTCACGAATGTAGCTCAGATGTGTGTGGATGTTGTCTCTCGTGTTTATGGGGT
                     || ||| | |||||||| || ||| | |||||||||||||| || |  |||||||| ||
Sbjct 4943          GCGAAAGTTAACGAATGTGGCCCAGGTATGTGTGGATGTTGTTTCGCAAGTTTATGGTGT

Query 4982          TTCCCCTGGACTCGTTCATAACCTGATTGGCATGCTACAGGCTGTTGCTGACGGCAAGGC
                       ||||||  | || |||||||||||||| ||||| ||  |  | || || ||||||||
Sbjct 5003          CAGCCCTGGTTTAGTACATAACCTGATTGGGATGCTCCAAACCATCGCCGATGGCAAGGC

Query 5042          TCATTTCACTGAGTCAGTGAAGCCAGTGCTCGACCTGACAAATTCAATCCTGTG-TCGGG
                     |||||||||||  |||| || || || || ||| | || || || ||| | + -|||| 
Sbjct 5063          GCATTTCACTGAAACAGTCAAACCGGTCCTAGACTTAACTAACTCTATCATA-CATCGGA

Query 5101          TGGAATGAATAACATG-TCTTCTGCTGCGCCCATGG-GTTCGCGACCATGCGCCCTCGGC
                    ||||||||||||||||-|||| ||||  |  |||||-| |+|| ||||||||| ||||| 
Sbjct 5122          TGGAATGAATAACATGTTCTTTTGCTCTGTGCATGGAGAT-GCCACCATGCGCTCTCGGG

Query 5159          CTATTTTGCTGTTGCTCCTCATGTTTCTGCCTATGCTGCCCGCGCCACCGCCCGGTCAGC
                    || ||||| |  |||||||| || |||||||||||||||||||||||||| |||||||||
Sbjct 5181          CTCTTTTGTTTCTGCTCCTCGTGCTTCTGCCTATGCTGCCCGCGCCACCGGCCGGTCAGC

Query 5219          CGTCTGGCCGCCGCCGTGGGCGGCGCAGCGGCGGTTCCGGCGGTGGTTTCTGGGGTGACC
                    |||||||||| ||||| ||||||||||||||| || ||||||||||||||||||||||||
Sbjct 5241          CGTCTGGCCGTCGCCGCGGGCGGCGCAGCGGCAGTACCGGCGGTGGTTTCTGGGGTGACC

Query 5279          GGGCTGATTCTCAGCCCTTCGCAATCCCCTATATTCATCCAACCAACCCCTTCGCCCCCG
                    ||| ||||||||||||||||||  |||||||||||||||||||||||||||||||  | |
Sbjct 5301          GGGTTGATTCTCAGCCCTTCGCCCTCCCCTATATTCATCCAACCAACCCCTTCGCATCTG

Query 5339          ATGTCACC-GCTGCGGCCGGGGCTGGACCTCGTGTTCGCCAA-CCCGCCCGACCACTCGG
                    |  |  | - |+|| |||||||||||| ||||   ||| || -| +||||| ||||||||
Sbjct 5361          ACATTCCAACC-GCCGCCGGGGCTGGAGCTCGCCCTCGGCAGCCA-GCCCGCCCACTCGG

Query 5397          CTCCGCTTGGCGTGACCAGGCCCAGCGCCCCGCCGCTGCCT-CACGTCGTAGACCTACCA
                    |||||||||||| || ||  ||||||||||||||||| || -|+|||||| || || || 
Sbjct 5419          CTCCGCTTGGCGCGATCAATCCCAGCGCCCCGCCGCTCCCGCC-CGTCGTCGATCTGCCC

Query 5456          CAGCTGGGGCCGCGCCGCTAACCGCGGTCGCTCCGGCCCATGACACCCCGCCAGTGCCTG
                    ||||||||||  ||||| | || || || || ||||||| ||||||  | || || ||||
Sbjct 5478          CAGCTGGGGCTTCGCCGTTGACGGCTGTAGCCCCGGCCCCTGACACTGCCCCGGTCCCTG

Query 5516          ATGTTGACTCCCGCGGCGCCATCCTGCGCCGGCAGTATAACCTATCAACATCTCCCCTTA
                    |||||||||| || || |||||  ||||||| ||||||||  | || ||||| || ||||
Sbjct 5538          ATGTTGACTCTCGTGGTGCCATATTGCGCCGCCAGTATAATTTGTCCACATCCCCACTTA

Query 5576          CCTCTTCCGTGGCCACCGGTACAAA-CTTGGTTCTTTACGCCGCTCCTCTTAGCCCGCTT
                    ||||| || | ||||| ||||| ||-|||+|| || || || ||||| || || || || 
Sbjct 5598          CCTCTACCATTGCCACTGGTACTAATCTT-GTGCTGTATGCTGCTCCGCTGAGTCCTCTG

Query 5635          CTA-CCCCTCCAGGA-CGGCACCAATACTCATATAATGGCTACAGAAGCTTCTAATTATG
                    || -| | || |+||- ||+|| || || ||||| ||||| || || ||||||||||| |
Sbjct 5657          CTTCCGCTTCAA-GATGGG-ACTAACACGCATATTATGGCCACTGAGGCTTCTAATTACG

Query 5693          CCCAGTACCGGGTTGTTCGTGCTACAATTCGCTACCGCCCGCTGGTCCCCAACGCTGTTG
                    ||||||| || ||||| ||||| || ||||| ||||||||| | || || || || || |
Sbjct 5715          CCCAGTATCGTGTTGTCCGTGCCACCATTCGGTACCGCCCGTTAGTGCCGAATGCCGTCG

Query 5753          GTGGCTACGCCATCTCCATCTCGTTCTGGCCACAGACCACCACCACCCCGACGTCCGTTG
                    | ||||| || || || || || |||||||| ||||| || || ||||| ||||| ||||
Sbjct 5775          GCGGCTATGCTATATCTATTTCTTTCTGGCCCCAGACAACGACTACCCCAACGTCTGTTG

Query 5813          ACATGAATTCAATAACCTCGACTGATGTTCGTATTTTAGTCCAGCCCGGCATAGCCTCCG
                    | |||||||| || || || || |||||||| ||| | ||||||||||| |||||||| |
Sbjct 5835          ATATGAATTCCATCACTTCTACCGATGTTCGGATTCTTGTCCAGCCCGGTATAGCCTCTG

Query 5873          AGCATGTTATCCCAAGTGAGCGCCTACACTATCGTAACCAAGGTTGGCGCTCTGTTGAGA
                    | | ||| ||||| ||||||||||||||||| |||||||| ||||||||||| |||||||
Sbjct 5895          AACTTGTGATCCCTAGTGAGCGCCTACACTACCGTAACCAGGGTTGGCGCTCGGTTGAGA

Query 5933          CCTCCGGGGTGGCGGAGGAGGAGGCCACCTCTGGTCTTGTTATGCTTTGCATACATGGCT
                    |||| || || || ||||||||||| || || || ||||| ||||| ||||| || || |
Sbjct 5955          CCTCTGGTGTTGCTGAGGAGGAGGCGACTTCCGGCCTTGTCATGCTCTGCATCCACGGTT

Query 5993          CA-CTCGTAAACTCTTATACTAATACACCTTATACCGGTGCCCTCGGGCTGTTGGACTTT
                    ||-||+|| |||||||| ||||| ||||| |||||||| |||||||| ||| | || |||
Sbjct 6015          CACCT-GTGAACTCTTACACTAACACACCCTATACCGGGGCCCTCGGCCTGCTCGATTTT

Query 6052          GCCCTCGAACTTGAGTTCCGCAACCTCACCCCCGGTAATACCAACACGCGGGTCTCCCGT
                    || ||||| |||||||| || ||  | || || |||||||| |||||||| |||||||||
Sbjct 6074          GCGCTCGAGCTTGAGTTTCGTAATTTAACACCTGGTAATACGAACACGCGTGTCTCCCGT

Query 6112          TACTCCAGCACTGCCCGTCACCGCCTTCGTCG-CGGTGCAGATGGGACTGCCGAGC-TCA
                    || || || | ||| ||||||   || || ||- ||   +||||| || || ||+ -| |
Sbjct 6134          TATTCGAGTAGTGCACGTCACAAGCTACGCCGTGGGCCT-GATGGCACCGCTGA-ATTGA

Query 6170          CCACCACGGCTGCTACCCGCTTCATGAAGGACCTCTATTTTACTAGTACTAATGGTGTCG
                    | || || |||||||| || |||||||| |||||  | |||||| | || || ||||| |
Sbjct 6192          CTACGACTGCTGCTACACGTTTCATGAAAGACCTTCACTTTACTGGGACCAACGGTGTTG

Query 6230          GTGAGA-TCGGCCGCGGGATAGCGCTTACCCTGTTTAACCTTGCTGACACCCTGCTTGGC
                    ||||+|-| ||||| || ||||| || ||||||||||| ||||||||||| || || || 
Sbjct 6252          GTGA-AGTAGGCCGTGGTATAGCTCTAACCCTGTTTAATCTTGCTGACACGCTTCTCGGT

Query 6289          GGTCTACCGACAGAATTGATTTCGTCGGCTGGTGGCCAGCTGTTCTACTCTCGCCCCGTC
                    || || ||||||||||||||||||||||| ||||| |||||||| |||||||||||||||
Sbjct 6311          GGGCTTCCGACAGAATTGATTTCGTCGGCCGGTGGTCAGCTGTTTTACTCTCGCCCCGTC

Query 6349          GTCTCAGCCAATGGCGAGCCGACTGTTAAGCTGTATACATCTGTAGAGAATGCTCAGCAG
                    |||||||||||||||||||||||||| || || || || || || |||||||| ||||||
Sbjct 6371          GTCTCAGCCAATGGCGAGCCGACTGTGAAACTTTACACTTCAGTTGAGAATGCCCAGCAG

Query 6409          GATAAGGGTATTGCAATCCCGCATGACATCGACCTCGGGGAATCTCGTGTAGTTATTCAG
                    |||||||| || || || |||||||| ||||| || || || || || || |||||||||
Sbjct 6431          GATAAGGGAATAGCTATACCGCATGATATCGATCTTGGTGAGTCCCGAGTTGTTATTCAG

Query 6469          GATTATGATAACCAACATGAGCAGGACCGACCGACACCTTCCCCAGCCCCATCGCGCCCC
                    ||||||||||| || |||||||||||||| || || ||||| || || || || || || 
Sbjct 6491          GATTATGATAATCAGCATGAGCAGGACCGTCCTACCCCTTCGCCCGCTCCCTCTCGTCCT

Query 6529          TTTTCTGTCCTCCGAGCTAATGATGTGCTTTGGCTTTCTCTCACCGCTGCCGAGTATGAC
                    || ||||| ||||| |||||||||||||||||||| || || || ||||| |||||||| 
Sbjct 6551          TTCTCTGTTCTCCGTGCTAATGATGTGCTTTGGCTCTCACTTACAGCTGCTGAGTATGAT

Query 6589          CAGTCCACTTACGGCTCTTCGACCGGCCCAGT--CTATGTCTCTGACTCTGTGACCTTGG
                    ||| ||||||| || || || ||+    |+ |-- |||||||||||| |||| || || |
Sbjct 6611          CAGACCACTTATGGTTCCTCTAC-AAATC-CTATGTATGTCTCTGACACTGTTACATTTG

Query 6647          TTAATGTAGCGACCGGCGCGCAGGCCG-TTGCC-CGGTCGCTCGACTGGACCAAGGTCAC
                    |||| || || ||||| || ||||+ |-||+ |-|| || || |||||| | ||||| ||
Sbjct 6669          TTAACGTCGCTACCGGTGCCCAGG-GGGTT-TCTCGCTCCCTGGACTGGTCTAAGGTTAC

Query 6705          ACTTG-ATGGTCGCCCCCTTTCCACCACCCAGCAGTATTCAAAGACCTTCTTTGTCCTGC
                    +||||-|||| ||||| |||   || | |||||||||||| ||||| ||||||||  |||
Sbjct 6727          -CTTGGATGGGCGCCCGCTTATGACTATCCAGCAGTATTCTAAGACTTTCTTTGTTTTGC

Query 6764          CGCTCCGCGGTAAGCTCTCCTTTTGGGAGGCAGGTACTACTAAAGCCGGGTACCCTTATA
                    | || || || || || ||||| ||||| || |||||||| || || || ||||| ||||
Sbjct 6786          CCCTTCGTGGCAAACTTTCCTTCTGGGAAGCTGGTACTACCAAGGCTGGCTACCCCTATA

Query 6824          ATTATAACACCACTGCTAGTGACCAACTGCTCGTT-GAGAATGCCGCTGGGCATCGGGTT
                    | ||||| || ||||||||||||||  |+ | | |-|||||||| || || ||||| |||
Sbjct 6846          ACTATAATACTACTGCTAGTGACCAGAT-TTTGATCGAGAATGCAGCCGGCCATCGTGTT

Query 6883          GCTATTTCCACTTACACCACTAGCCTGGGTGCTGGCCCCGTCTCTATTTCCGCGGTTGCT
                      ||| || |||||||| ||||  || ||  ||||||| || |||||||| || |||| |
Sbjct 6905          TGTATCTCGACTTACACTACTAATCTTGGATCTGGCCCTGTTTCTATTTCTGCTGTTGGT

Query 6943          GTTTTAGC-C-CCCC--ACTCTGCGCTAGCATTGC-TT-GAGGATACCATGGACTACCCT
                    ||++++ |-|-| ||--| |||||| ||||+|+||-||-||||| ||  | ||||| |||
Sbjct 6965          GT----CCTCGCACCTCATTCTGCGTTAGC-T-GCATTAGAGGACACTGTTGACTATCCT

Query 6997          GCCCGCGCCCATACTTTCGATGACTTCTGCCCGGAGTGCCGCCCCCTTGGCCTCCAGGGC
                    || || || |||||||| ||||| ||||| || ||||||||  | |||||||||||||||
Sbjct 7019          GCACGTGCTCATACTTTTGATGATTTCTGTCCAGAGTGCCGTGCGCTTGGCCTCCAGGGC

Query 7057          TGTGCTTTTCAGTCTACTGTCGCTGAGCTTCAGCGCCTTAAGATGAAGGTGGGTAAAACT
                    ||||||||||| || ||||| |||||| | ||||| ||||| ||||||||||||||||| 
Sbjct 7079          TGTGCTTTTCAATCAACTGTTGCTGAGTTACAGCGTCTTAAAATGAAGGTGGGTAAAACC

Query 7117          CGGGAGTTATAG-TTTATTTGCTTGTGCCCC--CCTTCTTTCTGTTGCTTATTTCTCATT
                    |||||||+|| |-||||||++||| | |   --|||||+++||+||  ||+||+ ||+||
Sbjct 7139          CGGGAGT-ATTGATTTATT--CTTTTCCTTGTGCCTTC---CT-TTAGTT-TT-GTC-TT

Query 7174          TCTGCGTT
                    |+| + ||
Sbjct 7187          T-TT-ATT
