# Supplementary material for: Pairwise Heuristic Sequence Alignment Algorithm Based on Deep Reinforcement Learning
Source: IEEE Open J Eng Med Biol. 2021 Jan 29;2:36–43. doi: 10.1109/OJEMB.2021.3055424 (PMC8901008; doi:10.1109/OJEMB.2021.3055424)
Supplement: Three supplementary materials are attached to the submitted manuscript. First, we offer the detailed process of the DQNalign in Supplementary material S1. Then, the additional figures and tables are listed in the Supplementary material S2. Finally, the alignment results of the DQNalign are attached  [file ojemb-3055424-mm.zip › OJEMB-3055424-MM/10022021082020_DQNalignOJEMB20210126SupplementaryS3/Supplementary S3/HEV_DDDQN/result20200712173946_11_12.txt]

DQNalign Project v1.0
Pairwise alignment algorithm with deep reinforcement learning based heuristic alignment agent
Sequence 1 : HEV_11, length : 7138
Sequence 2 : HEV_12, length : 7202

Alignment results:
Exact matches: 6705
Gaps: 2

Query 0             GAGGCCCATCAGTTTATCAAGGCTCCTGGCATCACTACTGCTATTGAGCAGGCTGCTCTA
                    ||||||||||||||||||||||||||||||||||||||||||||||||||||||||||| 
Sbjct 29            GAGGCCCATCAGTTTATCAAGGCTCCTGGCATCACTACTGCTATTGAGCAGGCTGCTCTG

Query 60            GCAGCGGCCAACTCTGCCCTTGCGAATGCTGTGGTAGTTAGGCCTTTTCTCTCTCACCAG
                    |||||||||||||||||||| ||||||||||||||||||||||| |||||||||||||||
Sbjct 89            GCAGCGGCCAACTCTGCCCTGGCGAATGCTGTGGTAGTTAGGCCCTTTCTCTCTCACCAG

Query 120           CAGATTGAGATCCTTATTAACCTAATGCAACCTCGCCAGCTTGTTTTCCGCCCCGAGGTT
                    |||||||||||||| |||||||||||||||||||||||||||||||||||||||||||||
Sbjct 149           CAGATTGAGATCCTCATTAACCTAATGCAACCTCGCCAGCTTGTTTTCCGCCCCGAGGTT

Query 180           TTCTGGAACCATCCCATCCAGCGTGTTATCCATAATGAGCTGGAGCTTTACTGTCGCGCC
                    ||||||||||| |||||||||||||||||||| |||||| ||||||||||||| || |||
Sbjct 209           TTCTGGAACCACCCCATCCAGCGTGTTATCCACAATGAGTTGGAGCTTTACTGCCGTGCC

Query 240           CGCTCCGGCCGCTGCCTCGAAATTGGTGCCCACCCCCGCTCAATAAATGACAATCCTAAT
                    |||||||||||||| || || ||||||||||| |||||||||||||||||||||||||||
Sbjct 269           CGCTCCGGCCGCTGTCTTGAGATTGGTGCCCATCCCCGCTCAATAAATGACAATCCTAAT

Query 300           GTGGTCCACCGTTGCTTCCTCCGTCCTGCCGGGCGTGATGTTCAGCGTTGGTATACTGCC
                    ||||||||||| ||||||||||| |||| |||||| ||||||||||| ||||||||||||
Sbjct 329           GTGGTCCACCGCTGCTTCCTCCGCCCTGTCGGGCGCGATGTTCAGCGCTGGTATACTGCC

Query 360           CCTACCCGCGGGCCGGCTGCTAATTGCCGGCGTTCCGCGCTGCGCGGGCTCCCCGCTGCT
                    || || |||||||| ||||||||||||||||||||||| |||||||||||| | || |||
Sbjct 389           CCCACTCGCGGGCCAGCTGCTAATTGCCGGCGTTCCGCACTGCGCGGGCTCTCTGCCGCT

Query 420           GACCGCACTTACTGCTTCGACGGGTTTTCTGGCTGTAACTTTCCCGCCGAGACGGGCATC
                    |||||||||||||||||||||||||||||||| ||||||||||||||||| |||||||||
Sbjct 449           GACCGCACTTACTGCTTCGACGGGTTTTCTGGTTGTAACTTTCCCGCCGAAACGGGCATC

Query 480           GCCCTCTATTCTCTCCATGATATGTCACCATCTGATGTCGCCGAGGCTATGTTCCGCCAT
                    ||||||||||| ||||||||||||||||||||||||||||||||||| ||||||||||||
Sbjct 509           GCCCTCTATTCCCTCCATGATATGTCACCATCTGATGTCGCCGAGGCCATGTTCCGCCAT

Query 540           GGTATGACGCGGCTTTACGCTGCCCTCCACCTCCCGCCTGAGGTCCTGTTGCCCCCTGGC
                    ||||||||||||||||| || |||||||| || |||||||||||| ||||||| ||||||
Sbjct 569           GGTATGACGCGGCTTTATGCCGCCCTCCATCTTCCGCCTGAGGTCTTGTTGCCTCCTGGC

Query 600           ACATACCGCACCGCGTCGTACTTGCTGATCCATGACGGCAGGCGCGTTGTGGTGACGTAT
                    ||||||||||||||||||||  ||||||||||||||||||||||||||||||||||||| 
Sbjct 629           ACATACCGCACCGCGTCGTATCTGCTGATCCATGACGGCAGGCGCGTTGTGGTGACGTAC

Query 660           GAGGGTGACACTAGTGCTGGTTATAACCACGATGTTTCCAACCTGCGCTCCTGGATTAGA
                    ||||||||||||||||||||||||||||| ||||||||||||||||||||||||||||||
Sbjct 689           GAGGGTGACACTAGTGCTGGTTATAACCATGATGTTTCCAACCTGCGCTCCTGGATTAGA

Query 720           ACCACTAAGGTTACCGGAGACCACCCTCTCGTCATCGAGCGGGTTAGGGCCATTGGCTGC
                    ||||||||||| |||||||||||||||||||| |||||||||||||||||||||||||| 
Sbjct 749           ACCACTAAGGTCACCGGAGACCACCCTCTCGTTATCGAGCGGGTTAGGGCCATTGGCTGT

Query 780           CACTTTGTCCTTTTACTCACGGCTGCTCCGGAGCCATCACCTATGCCCTATGTCCCTTAC
                    |||||||| || |||||||||||||| |||||||||||||||||||| ||||||||||||
Sbjct 809           CACTTTGTTCTCTTACTCACGGCTGCCCCGGAGCCATCACCTATGCCTTATGTCCCTTAC

Query 840           CCCCGGTCTACCGAGGTCTATGTCCGATCGATCTTCGGCCCGGGTGGCACCCCCTCCCTA
                    |||||||||||||||||||||||||||||||||||||||||||| |||||||| ||||||
Sbjct 869           CCCCGGTCTACCGAGGTCTATGTCCGATCGATCTTCGGCCCGGGCGGCACCCCTTCCCTA

Query 900           TTTCCAACCTCATGCTCCACCAAGTCGACCTTCCATGCTGTCCCTGCCCATATCTGGGAC
                    || ||||||||||||||||| ||||||||||||||||| |||||||||||||| ||||||
Sbjct 929           TTCCCAACCTCATGCTCCACTAAGTCGACCTTCCATGCCGTCCCTGCCCATATTTGGGAC

Query 960           CGTCTCATGTTGTTCGGGGCCACCCTAGATGACCAAGCCTTTTGCTGCTCCCGCCTAATG
                    ||||| ||| |||||||||||||||| |||||||||||||||||||||||||| ||||||
Sbjct 989           CGTCTTATGCTGTTCGGGGCCACCCTGGATGACCAAGCCTTTTGCTGCTCCCGTCTAATG

Query 1020          ACTTACCTCCGCGGCATTAGCTACAAGGTTACTGTGGGCACCCTTGTTGCCAATGAAGGC
                    || ||||| |||||||||||||||||||||||||||||||| ||||| ||||||||||||
Sbjct 1049          ACCTACCTTCGCGGCATTAGCTACAAGGTTACTGTGGGCACTCTTGTGGCCAATGAAGGC

Query 1080          TGGAACGCCTCTGAGGACGCTCTTACAGCTGTCATCACTGCCGCCTACCTTACCATCTGC
                    ||||||||||||||||||||||| ||||||||||| ||||||||||||||||||||||||
Sbjct 1109          TGGAACGCCTCTGAGGACGCTCTCACAGCTGTCATTACTGCCGCCTACCTTACCATCTGC

Query 1140          CACCAGCGGTACCTCCGCACTCAGGCTATATCTAAGGGGATGCGTCGCCTGGAGCGGGAG
                    ||||||||||| |||||||| || |||||||||||||||||||||||  |||||||||||
Sbjct 1169          CACCAGCGGTATCTCCGCACCCAAGCTATATCTAAGGGGATGCGTCGTTTGGAGCGGGAG

Query 1200          CATGCTCAGAAGTTTATAACACGCCTCTACAGTTGGCTCTTTGAGAAGTCCGGCCGTGAT
                    ||||| ||||| || ||||||||||||||||||||||| |||||||||||||||||||||
Sbjct 1229          CATGCCCAGAAATTCATAACACGCCTCTACAGTTGGCTTTTTGAGAAGTCCGGCCGTGAT

Query 1260          TATATCCCCGGCCGTCAGTTGGAGTTCTACGCTCAGTGTAGGCGCTGGCTCTCGGCCGGC
                    |||||||||||||||||||||||||||||||| |||||||||||||||||||||||||||
Sbjct 1289          TATATCCCCGGCCGTCAGTTGGAGTTCTACGCCCAGTGTAGGCGCTGGCTCTCGGCCGGC

Query 1320          TTTCATCTTGACCCACGGGTGTTGGTTTTTGATGAGTCGGCCCCCTGCCACTGTAGGACT
                    ||||| ||||||||||||||| ||||||||||||||||||||||||||||||| ||||| 
Sbjct 1349          TTTCACCTTGACCCACGGGTGCTGGTTTTTGATGAGTCGGCCCCCTGCCACTGCAGGACC

Query 1380          GCGATTCGTAAGGCGGTCTCAAAGTTTTGCTGCTTTATGAAGTGGCTGGGCCAGGAGTGC
                    ||||||||||||||||||||||||||||||||||||||||||||||| |||||||| || 
Sbjct 1409          GCGATTCGTAAGGCGGTCTCAAAGTTTTGCTGCTTTATGAAGTGGCTTGGCCAGGAATGT

Query 1440          ACCTGTTTTCTACAACCTGCAGAAGGCGTCGTTGGCGACCAGGGCCATGACAACGAGGCC
                    ||||| |||||||| |||||||| || | || |||||||||||||||||| || || |||
Sbjct 1469          ACCTGCTTTCTACAGCCTGCAGAGGGTGCCGCTGGCGACCAGGGCCATGATAATGAAGCC

Query 1500          TATGAGGGGTCTGATGTTGACCCTGCTGAATCCGCTATTAGTGACATATCTGGGTCCTAC
                    ||||||||||||||||||||||||||||||||||| |||||||| |||||||||||||||
Sbjct 1529          TATGAGGGGTCTGATGTTGACCCTGCTGAATCCGCCATTAGTGATATATCTGGGTCCTAC

Query 1560          GTAGTCCCTGGCACTGCCCTCCAACCGCTTTACCAAGCCCTTGACCTCCCCGCTGAGATT
                    ||||||||||||||||||||||| |||||||| || ||||||||||||||||||||||||
Sbjct 1589          GTAGTCCCTGGCACTGCCCTCCAGCCGCTTTATCAGGCCCTTGACCTCCCCGCTGAGATT

Query 1620          GTGGCTCGTGCAGGCCGGCTGACCGCCACAGTAAAGGTCTCCCAGGTCGACGGGCGGATC
                    ||||| ||||||||||||||||||||||||||||||||||||||||||||||||||||||
Sbjct 1649          GTGGCCCGTGCAGGCCGGCTGACCGCCACAGTAAAGGTCTCCCAGGTCGACGGGCGGATC

Query 1680          GATTGTGAGACCCTTCTCGGTAATAAAACCTTCCGCACGTCGTTTGTTGACGGGGCGGTT
                    ||||||||||||||||| ||||| |||||||| ||||||||||| |||||||||||||| 
Sbjct 1709          GATTGTGAGACCCTTCTTGGTAACAAAACCTTTCGCACGTCGTTCGTTGACGGGGCGGTC

Query 1740          TTAGAGACTAATGGCCCAGAGCGCCACAATCTCTCTTTTGATGCCAGTCAGAGCACTATG
                    |||||||| |||||||||||||||||||||||||||||||||||||||||||||||||||
Sbjct 1769          TTAGAGACCAATGGCCCAGAGCGCCACAATCTCTCTTTTGATGCCAGTCAGAGCACTATG

Query 1800          GCCGCCGGCCCTTTCAGTCTCACCTATGCCGCCTCTGCTGCTGGGCTGGAGGTGCGCTAT
                    ||||| ||||| |||||||| ||||||||||||||||| |||||||||||||||||||||
Sbjct 1829          GCCGCTGGCCCCTTCAGTCTTACCTATGCCGCCTCTGCCGCTGGGCTGGAGGTGCGCTAT

Query 1860          GTCGCCGCCGGGCTTGACCACCGGGCGGTTTTTGCCCCCGGCGTTTCACCCCGGTCAGCC
                    || || || ||||||||||||||||||||||| ||||||||||||||||||||||| |||
Sbjct 1889          GTTGCTGCTGGGCTTGACCACCGGGCGGTTTTCGCCCCCGGCGTTTCACCCCGGTCGGCC

Query 1920          CCTGGCGAGGTCACCGCCTTCTGTTCTGCCCTATACAGGTTTAATCGCGAGGCCCAGCGC
                    |||||||||||||||||||| || ||||||||||||||||||||||| || |||||||| 
Sbjct 1949          CCTGGCGAGGTCACCGCCTTTTGCTCTGCCCTATACAGGTTTAATCGTGAAGCCCAGCGT

Query 1980          CTTTCGCTGACCGGTAATTTTTGGTTCCATCCTGAGGGGCTCCTTGGCCCCTTTGCCCCG
                    | | ||||||||||||||||||||||||||||||||||||||||||||| ||||||||||
Sbjct 2009          CATGCGCTGACCGGTAATTTTTGGTTCCATCCTGAGGGGCTCCTTGGCCTCTTTGCCCCG

Query 2040          TTTTCCCCCGGGCATGTTTGGGAGTCGGCTAATCCATTCTGTGGCGAGAGCACACTTTAC
                    ||||| ||||||||||| |||||||||||||||||||| ||||||||||||||||| |||
Sbjct 2069          TTTTCGCCCGGGCATGTCTGGGAGTCGGCTAATCCATTTTGTGGCGAGAGCACACTCTAC

Query 2100          ACCCGCACTTGGTCGGAGGTTGATGCTGTTCCTAGTCCAGCCCAGCCCGACTTAGGTTTT
                    ||||| |||||||||||||||||||||||| |||||||||||| ||| ||||||||||||
Sbjct 2129          ACCCGTACTTGGTCGGAGGTTGATGCTGTTTCTAGTCCAGCCCGGCCTGACTTAGGTTTT

Query 2160          ACATCTGAGCCTTCTATACCTAGTAGGGCCGCCACACCTACCCCGGCGGCCCCTCTACCC
                     |||||||||||||||||||||| |||||||||||||||||||||||||| | || ||||
Sbjct 2189          GCATCTGAGCCTTCTATACCTAGCAGGGCCGCCACACCTACCCCGGCGGCTCTTCAACCC

Query 2220          CCCCCTGCACCGGATCC-TTCCCCTACTCTCTCTGCTCCGGCGCGTGGTGAGCCGGCTCC
                     || |||||||||| ||-||||||  | |+|||||||||||||| |||||||||||| ||
Sbjct 2249          TCCTCTGCACCGGACCCTTTCCCCCCCCC-CTCTGCTCCGGCGCTTGGTGAGCCGGCCCC

Query 2279          TGGCGCTACCGCCAGGGCCCCAGCCATAACCCACCAGACGGCCCGGCATCGCCGCCTGCT
                    ||||| ||| |||  |||||| |||||||||||||||||||| |||||||||||||||||
Sbjct 2308          TGGCGTTACTGCCGTGGCCCCGGCCATAACCCACCAGACGGCTCGGCATCGCCGCCTGCT

Query 2339          CTTTACCTACCCGGATGGCTCTAAGGTGTTCGCCGGCTCGCTGTTTGAGTCGACATGTAC
                    ||| ||||||||||||||||| ||||| || |||||||||||||||||||||||||||||
Sbjct 2368          CTTCACCTACCCGGATGGCTCCAAGGTATTTGCCGGCTCGCTGTTTGAGTCGACATGTAC

Query 2399          CTGGCTCGTTAACGCGTCTAATGTTGACCACCGCCCTGGCGGTGGGCTCTGTCATGCATT
                     ||||| ||||||||||||||||||||||| ||||||||||| |||||||| ||||||||
Sbjct 2428          GTGGCTTGTTAACGCGTCTAATGTTGACCATCGCCCTGGCGGCGGGCTCTGCCATGCATT

Query 2459          TTACCAGAGGTACCCCGCCTCCTTTGATGCTGCCTCTTTTGTGATGCGCGACGGCGCGGC
                    |||||| ||||||||| |||||||||||||||||||||||||||||||||||||||||||
Sbjct 2488          TTACCAAAGGTACCCCACCTCCTTTGATGCTGCCTCTTTTGTGATGCGCGACGGCGCGGC

Query 2519          CGCCTACACATTAACCCCCCGGCCAATAATTCATGCCGTCGCTCCTGATTATAGGTTGGA
                    ||| || ||||||||||||||||||||||||||||||||||| |||||||||||||||||
Sbjct 2548          CGCTTATACATTAACCCCCCGGCCAATAATTCATGCCGTCGCCCCTGATTATAGGTTGGA

Query 2579          ACATAACCCAAAGAGGCTTGAGGCTGCCTACCGGGAGACTTGCTCCCGCCTCGGTACCGC
                    |||||||||||||||||||||||| ||||||||||||||||||||||| ||||| |||||
Sbjct 2608          ACATAACCCAAAGAGGCTTGAGGCCGCCTACCGGGAGACTTGCTCCCGTCTCGGCACCGC

Query 2639          TGCATACCCACTCCTCGGGACCGGCATATACCAGGTGCCGATCGGTCCCAGTTTTGACGC
                    ||||||||| |||||||||||||||||||||||||| ||||||||||||||||| |||||
Sbjct 2668          TGCATACCCGCTCCTCGGGACCGGCATATACCAGGTACCGATCGGTCCCAGTTTCGACGC

Query 2699          CTGGGAGCGGAATCACCGCCCCGGGGACGAGTTGTACCTTCCTGAGCTTGCTGCCAGATG
                    |||||||||||| ||||||||||| || |||||||| |||||||||||||||||||||||
Sbjct 2728          CTGGGAGCGGAACCACCGCCCCGGTGATGAGTTGTATCTTCCTGAGCTTGCTGCCAGATG

Query 2759          GTTCGAGGCCAATAGGCCGACCTGCCCAACTCTCACTATAACTGAGGATGTTGCGCGGAC
                    ||||||||||||||||||| ||||||||||||| |||||||||||||||| ||| |||||
Sbjct 2788          GTTCGAGGCCAATAGGCCGGCCTGCCCAACTCTTACTATAACTGAGGATGCTGCACGGAC

Query 2819          AGCAAATCTGGCTATCGAACTTGACTCAGCCACAGACGTCGGCCGGGCCTGTGCCGGCTG
                    ||| || ||||| ||||| ||||||||||||||||| ||||||||||| ||||| || ||
Sbjct 2848          AGCGAACCTGGCCATCGAGCTTGACTCAGCCACAGATGTCGGCCGGGCTTGTGCTGGTTG

Query 2879          TCGAGTCACCCCCGGCGTTGTGCAGTACCAGTTTACCGCAGGTGTGCCTGGATCCGGCAA
                    |||||||||||||||||||||||||||||||||||| |||||||||||||| ||||||||
Sbjct 2908          TCGAGTCACCCCCGGCGTTGTGCAGTACCAGTTTACTGCAGGTGTGCCTGGGTCCGGCAA

Query 2939          GTCCCGCTCTATTACCCAAGCCGACGTGGACGTTGTCGTGGTCCCGACCCGGGAGTTGCG
                    |||||||||||| |||||||||||||||||||||||||||||||||||||||||||||||
Sbjct 2968          GTCCCGCTCTATCACCCAAGCCGACGTGGACGTTGTCGTGGTCCCGACCCGGGAGTTGCG

Query 2999          TAATGCCTGGCGCCGCCGCGGCTTCGCTGCTTTCACCCCGCACACTGCGGCTAGAGTCAC
                    |||||||||||||||||||||||||||||||||||||||||||||||| |||||||||||
Sbjct 3028          TAATGCCTGGCGCCGCCGCGGCTTCGCTGCTTTCACCCCGCACACTGCTGCTAGAGTCAC

Query 3059          CCAGGGGCGCCGGGTTGTCATTGATGAGGCCCCGTCCCTTCCCCCTCATTTGCTGCTGCT
                     |||||||||||||||||||||||||| || || || |||||||| ||  ||||||||||
Sbjct 3088          TCAGGGGCGCCGGGTTGTCATTGATGAAGCTCCATCTCTTCCCCCCCACCTGCTGCTGCT

Query 3119          CCACATGCAGCGGGCCGCCACCGTCCACCTTCTTGGCGACCCGAATCAGATCCCAGCCAT
                    |||||||||||||||||||||||| |||||||||||||||||||| ||||||||||||||
Sbjct 3148          CCACATGCAGCGGGCCGCCACCGTTCACCTTCTTGGCGACCCGAACCAGATCCCAGCCAT

Query 3179          CGATTTTGAGCACGCCGGGCTCGTTCCCGCCATCAGGCCCGATTTGGCCCCCACCTCCTG
                    ||| |||||||||||||||||||| |||||||||||||| ||  | ||||| ||||||||
Sbjct 3208          CGACTTTGAGCACGCCGGGCTCGTCCCCGCCATCAGGCCTGACCTAGCCCCTACCTCCTG

Query 3239          GTGGCATGTTACCCATCGCTGCCCTGCGGATGTATGTGAGCTAATCCGCGGCGCATACCC
                    |||||||||||||||||| ||||||||||||||||||||||| ||||| || ||||||||
Sbjct 3268          GTGGCATGTTACCCATCGTTGCCCTGCGGATGTATGTGAGCTGATCCGTGGTGCATACCC

Query 3299          TATGATTCAGACCACTAGTCGGGTCCTCCGGTCGTTGTTCTGGGGTGAGCCCGCCGTTGG
                    |||||| ||||||||||| ||||||||||| |||||||||||||||||||| ||||||||
Sbjct 3328          TATGATCCAGACCACTAGCCGGGTCCTCCGTTCGTTGTTCTGGGGTGAGCCTGCCGTTGG

Query 3359          GCAGAAGCTAGTGTTCACCCAGGCGGCTAAGGCCGCCAACCCCGGTTCAGTGACGGTCCA
                    |||||| |||||||||||||||||||||||||| ||||||||||||||||||||||||||
Sbjct 3388          GCAGAAACTAGTGTTCACCCAGGCGGCTAAGGCTGCCAACCCCGGTTCAGTGACGGTCCA

Query 3419          TGAGGCACAGGGCGCTACCTACACAGAGACTACCATCATTGCCACGGCAGATGCTCGAGG
                     |||||||||||||||||||| |||||||| ||||| || || ||||||||||| |||||
Sbjct 3448          CGAGGCACAGGGCGCTACCTATACAGAGACCACCATTATCGCTACGGCAGATGCCCGAGG

Query 3479          CCTCATTCAGTCGTCCCGAGCTCATGCCATTGTTGCCTTGACGCGCCACACTGAGAAGTG
                    ||||||||||||||| || |||||||||||||||||| |||||||||| |||||||||||
Sbjct 3508          CCTCATTCAGTCGTCTCGGGCTCATGCCATTGTTGCCCTGACGCGCCATACTGAGAAGTG

Query 3539          CGTCATCATTGACGCACCAGGCCTGCTTCGCGAGGTGGGCATCTCCGATGCAATCGTTAA
                    ||||||||||||||| |||||||||||||||||||||||||| |||||||||||||||||
Sbjct 3568          CGTCATCATTGACGCGCCAGGCCTGCTTCGCGAGGTGGGCATTTCCGATGCAATCGTTAA

Query 3599          TAACTTTTTCCTTGCTGGTGGCGAAATTGGCCACCAGCGCCCATCTGTTATCCCTCGCGG
                    ||||||||||||||| |||||||||||||||||||| ||||| |||||||||||||||||
Sbjct 3628          TAACTTTTTCCTTGCCGGTGGCGAAATTGGCCACCAACGCCCGTCTGTTATCCCTCGCGG

Query 3659          CAATCCTGACGCCAATGTTGACACCTTGGCTGCCTTCCCGCCGTCTTGCCAGATTAGCGC
                    ||| |||||| | || ||||||||||||||||||||||||||||||||||||||||||||
Sbjct 3688          CAACCCTGACACAAACGTTGACACCTTGGCTGCCTTCCCGCCGTCTTGCCAGATTAGCGC

Query 3719          CTTCCATCAGTTGGCTGAGGAGCTTGGCCACAGACCTGCCCCTGTCGCGGCTGTTCTACC
                    |||||| ||||||||||||||||||||||| |||||||||||||| || |||||||||||
Sbjct 3748          CTTCCACCAGTTGGCTGAGGAGCTTGGCCATAGACCTGCCCCTGTTGCAGCTGTTCTACC

Query 3779          GCCCTGCCCTGAGCTTGAACAGGGCCTTCTCTACCTGCCCCAAGAACTCACCACCTGTGA
                    ||||||||||||||| ||||||||||| ||||| |||||||| || ||||||||||||||
Sbjct 3808          GCCCTGCCCTGAGCTCGAACAGGGCCTCCTCTATCTGCCCCAGGAGCTCACCACCTGTGA

Query 3839          TAGTGTCGTAACATTTGAATTAACAGATATTGTGCATTGTCGTATGGCCGCCCCGAGCCA
                    |||||| ||||||||||||||||||||||||||||||||||| |||||||||||||| ||
Sbjct 3868          TAGTGTTGTAACATTTGAATTAACAGATATTGTGCATTGTCGCATGGCCGCCCCGAGTCA

Query 3899          GCGCAAGGCCGTGCTGTCCACGCTCGTGGGCCGTTATGGCCGCCGCACAAAGCTCTACAA
                    |||||||||||||||||||||||||||||||||||| ||||| |||||||||||||||||
Sbjct 3928          GCGCAAGGCCGTGCTGTCCACGCTCGTGGGCCGTTACGGCCGTCGCACAAAGCTCTACAA

Query 3959          TGCCTCCCACTCTGATGTTCGCGACTCTCTCGCCCGTTTTATCCCGGCCATTGGCCCCGT
                    |||||| |||||||||||||| |||||||| ||||||||||||||| |||||||||||||
Sbjct 3988          TGCCTCTCACTCTGATGTTCGTGACTCTCTTGCCCGTTTTATCCCGACCATTGGCCCCGT

Query 4019          ACAGGTTACAACCTGTGAATTGTACGAGCTAGTGGAGGCCATGGTCGAGAAGGGCCAGGA
                    ||| |||||||||||||||||||| |||||||||||||||||||||||||||||||||||
Sbjct 4048          ACAAGTTACAACCTGTGAATTGTATGAGCTAGTGGAGGCCATGGTCGAGAAGGGCCAGGA

Query 4079          CGGCTCCGCCGTCCTTGAGCTCGACCTTTGTAGCCGCGACGTGTCCAGGATCACCTTCTT
                     |||||||||||||||||||||||||| || | ||| ||||| |||||||||||||||||
Sbjct 4108          TGGCTCCGCCGTCCTTGAGCTCGACCTCTGCAACCGTGACGTATCCAGGATCACCTTCTT

Query 4139          CCAGAAAGATTGTAATAAATTCACCACGGGGGAGACCATCGCCCATGGTAAAGTGGGCCA
                    |||||||||||||||||| || |||||||| |||||||||||||||||||||||||||||
Sbjct 4168          CCAGAAAGATTGTAATAAGTTTACCACGGGAGAGACCATCGCCCATGGTAAAGTGGGCCA

Query 4199          GGGCATTTCGGCCTGGAGTAAGACCTTCTGTGCCCTTTTCGGCCCCTGGTTCCGTGCTAT
                    ||||||||||||||||||||||||||| ||||||||||| |||||||||||||| |||||
Sbjct 4228          GGGCATTTCGGCCTGGAGTAAGACCTTTTGTGCCCTTTTTGGCCCCTGGTTCCGCGCTAT

Query 4259          TGAGAAGGCTATCCTGGCCCTGCTCCCTCAGGGTGTGTTTTATGGGGATGCCTTTGATGA
                    |||||||||||| |||||||| ||||||||||||||||||||||| ||||||||||| ||
Sbjct 4288          TGAGAAGGCTATTCTGGCCCTACTCCCTCAGGGTGTGTTTTATGGAGATGCCTTTGACGA

Query 4319          CACCGTCTTCTCGGCGGCTGTGGCCGCAGCAAAGGCATCCATGGTGTTCGAGAATGACTT
                    ||| |||||||||||||||||||||||||||||||| ||||||||||| |||||||||||
Sbjct 4348          CACTGTCTTCTCGGCGGCTGTGGCCGCAGCAAAGGCGTCCATGGTGTTTGAGAATGACTT

Query 4379          TTCTGAGTTTGATTCCACCCAGAATAATTTTTCCTTGGGCCTAGAGTGTGCTATTATGGA
                    ||| |||||||| |||||||||||||| |||||||||||||||||||| ||||| |||||
Sbjct 4408          TTCCGAGTTTGACTCCACCCAGAATAACTTTTCCTTGGGCCTAGAGTGCGCTATCATGGA

Query 4439          GGAGTGTGGGATGCCGCAGTGGCTCATCCGCTTGTACCACCTTATAAGGTCTGCGTGGAT
                    |||||| |||||||||||||||||||||||||||||||||||||||||||||||||||||
Sbjct 4468          GGAGTGCGGGATGCCGCAGTGGCTCATCCGCTTGTACCACCTTATAAGGTCTGCGTGGAT

Query 4499          TCTGCAGGCCCCGAAGGAGTCCCTGCGAGGGTTTTGGAAGAAACACTCCGGTGAGCCCGG
                     |||||||||||||||||||| ||||||||||||||||||||||||||||||||||||||
Sbjct 4528          CCTGCAGGCCCCGAAGGAGTCTCTGCGAGGGTTTTGGAAGAAACACTCCGGTGAGCCCGG

Query 4559          CACCCTTCTGTGGAATACTGTCTGGAACATGGCCGTTATCACCCACTGTTATGATTTCCG
                    ||| ||||| ||||||||||||||||||||||||||||| ||||||||||||||||| ||
Sbjct 4588          CACTCTTCTTTGGAATACTGTCTGGAACATGGCCGTTATTACCCACTGTTATGATTTTCG

Query 4619          CGATCTGCAGGTGGCTGCCTTTAAAGGTGATGATTCGATAGTGCTTTGCAGTGAGTACCG
                     ||| |||||||||||||||||||||||||||||||||||||||||||||||||||||||
Sbjct 4648          TGATTTGCAGGTGGCTGCCTTTAAAGGTGATGATTCGATAGTGCTTTGCAGTGAGTACCG

Query 4679          TCAGAGCCCAGGGGCTGCTGTCCTGATTGCTGGCTGTGGCCTAAAGTTGAAGGTGGATTT
                    |||||| ||||| |||||||||||||||||||| |||||| ||||| |||||||||||||
Sbjct 4708          TCAGAGTCCAGGAGCTGCTGTCCTGATTGCTGGTTGTGGCTTAAAGCTGAAGGTGGATTT

Query 4739          CCGTCCGATTGGTCTGTATGCAGGTGTTGTGGTGGCCCCCGGCCTTGGCGCGCTTCCTGA
                     || || |||||||||||||||||||||||||||||||||||||||||||||||||||||
Sbjct 4768          TCGCCCTATTGGTCTGTATGCAGGTGTTGTGGTGGCCCCCGGCCTTGGCGCGCTTCCTGA

Query 4799          TGTCGTGCGCTTCGCCGGTCGGCTTACTGAGAAGAATTGGGGCCCTGGCCCCGAGCGGGC
                     || |||||||||||||| ||||| |||||||||||||||||||||||||||||||||||
Sbjct 4828          CGTTGTGCGCTTCGCCGGCCGGCTCACTGAGAAGAATTGGGGCCCTGGCCCCGAGCGGGC

Query 4859          GGAGCAGCTCCGCCTCGCTGTGAGTGATTTTCTCCGCAAGCTCACGAATGTAGCTCAGAT
                    ||||||||||||||| ||||| |||||||| ||||||||||| |||||||||||||||||
Sbjct 4888          GGAGCAGCTCCGCCTTGCTGTAAGTGATTTCCTCCGCAAGCTTACGAATGTAGCTCAGAT

Query 4919          GTGTGTGGATGTTGTCTCTCGTGTTTATGGGGTTTCCCCTGGGCTCGTTCATAACCTGAT
                    ||||||||||||||| |||||||||||||||||||| |||||||||||||||||||||||
Sbjct 4948          GTGTGTGGATGTTGTTTCTCGTGTTTATGGGGTTTCTCCTGGGCTCGTTCATAACCTGAT

Query 4979          TGGCATGCTACAGGCTGTTGCTGATGGCAAGGCTCATTTCACTGAGTCAGTGAAGCCAGT
                    ||||||||||||| ||||||||||||||||||| ||||||||||||||||| ||||||||
Sbjct 5008          TGGCATGCTACAGACTGTTGCTGATGGCAAGGCCCATTTCACTGAGTCAGTAAAGCCAGT

Query 5039          GCTTGACCTGACAAATTCAATTCTGTGTCGGGTGGAATGAATAACATGTCTTTTGCTGCG
                    ||| ||||||||||||||||| ||||||||||||||||||||||||||||||||||||||
Sbjct 5068          GCTCGACCTGACAAATTCAATCCTGTGTCGGGTGGAATGAATAACATGTCTTTTGCTGCG

Query 5099          CCCATGGGTTCGCGACCATGCGCCCTCGGCCTATTTTGCTGTTGCTCCTCATGTTTCTGC
                    ||||||||||||||||||||||||||||||||||| || ||||||||||||||||| |||
Sbjct 5128          CCCATGGGTTCGCGACCATGCGCCCTCGGCCTATTCTGTTGTTGCTCCTCATGTTTTTGC

Query 5159          CTATGCTGCCCGCGCCACCGCCCGGTCAGCCGTCTGGCCGCCGTCGTGGGCGGCGCAGCG
                    ||||| ||||||||||||||||||||||||||||||||||||||||||||||||||||||
Sbjct 5188          CTATGTTGCCCGCGCCACCGCCCGGTCAGCCGTCTGGCCGCCGTCGTGGGCGGCGCAGCG

Query 5219          GCGGTTCCGGCGGTGGTTTCTGGGGTGACCGGGTTGATTCTCAGCCCTTCGCAATCCCCT
                    ||||||||||||||||||||||||||||||||||||||||||||||||||||||||||| 
Sbjct 5248          GCGGTTCCGGCGGTGGTTTCTGGGGTGACCGGGTTGATTCTCAGCCCTTCGCAATCCCCC

Query 5279          ATATTCATCCAACCAACCCCTTCGCCCCCGATGTCACCGCTGCGGCCGGGGCTGGACCTC
                    |||||||||||||||||||||| |||||||||||||||||||||||||||||||||||||
Sbjct 5308          ATATTCATCCAACCAACCCCTTTGCCCCCGATGTCACCGCTGCGGCCGGGGCTGGACCTC

Query 5339          GTGTTCGCCAACCCGCCCGACCACTCGGCTCCGCTTGGCGTGACCAGGCCCAGCGCCCCG
                    | ||||||||||||||||||||||||||||||||||||||||||||||||||||||||||
Sbjct 5368          GCGTTCGCCAACCCGCCCGACCACTCGGCTCCGCTTGGCGTGACCAGGCCCAGCGCCCCG

Query 5399          CCGCTGCCTCACGTCGTAGACCTACCACAGCTGGGGCCGCGCCGCTAACCGCGGTCGCTC
                    ||||| |||||||||||||||||||||||||||||||||||||||||||||||||||| |
Sbjct 5428          CCGCTACCTCACGTCGTAGACCTACCACAGCTGGGGCCGCGCCGCTAACCGCGGTCGCCC

Query 5459          CGGCCCATGACACCCCGCCAGTGCCTGATGTTGACTCCCGCGGCGCCATCCTGCGCCGGC
                    |||| |||||||||||||||||||||||||| |||||||||||||| ||| |||||||||
Sbjct 5488          CGGCTCATGACACCCCGCCAGTGCCTGATGTCGACTCCCGCGGCGCTATCTTGCGCCGGC

Query 5519          AGTATAACCTATCAACATCTCCCCTCACCTCTTCCGTGGCCACCGGCACAAATTTGGTTC
                    ||||||||||||||||||| || ||||||||| ||||||||||||||||||||||||| |
Sbjct 5548          AGTATAACCTATCAACATCCCCTCTCACCTCTCCCGTGGCCACCGGCACAAATTTGGTCC

Query 5579          TTTACGCCGCTCCTCTTAGCCCGCTTCTACCCCTCCAGGACGGCACCAATACTCATATAA
                    |||| ||||| ||||||||||||||| ||||||| |||||||||||||||||||||||||
Sbjct 5608          TTTATGCCGCCCCTCTTAGCCCGCTTTTACCCCTTCAGGACGGCACCAATACTCATATAA

Query 5639          TGGCTACAGAAGCTTCTAATTATGCCCAGTACCGGGTTGCTCGTGCCACAATTCGCTACC
                    ||||||||||||| ||||| |||||||||||||||||||| |||||||||||||| || |
Sbjct 5668          TGGCTACAGAAGCCTCTAACTATGCCCAGTACCGGGTTGCCCGTGCCACAATTCGTTATC

Query 5699          GCCCGCTGGTCCCCAACGCTGTTGGTGGCTACGCTATCTCCATTTCGTTCTGGCCACAGA
                    ||||||| |||||||| ||||||||||| || || |||||||| |||||||||||||| |
Sbjct 5728          GCCCGCTTGTCCCCAATGCTGTTGGTGGTTATGCCATCTCCATCTCGTTCTGGCCACAAA

Query 5759          CCACCACCACCCCGACGTCCGTTGACATGAATTCAATAACCTCGACGGATGTCCGTATTT
                    |||||||||| |||||||||||||| |||||||||||||| ||||||||||| |||||||
Sbjct 5788          CCACCACCACTCCGACGTCCGTTGATATGAATTCAATAACTTCGACGGATGTTCGTATTT

Query 5819          TAGTCCAGCCCGGCATAGCCTCCGAGCTTGTTATTCCAAGTGAGCGCCTACACTATCGCA
                    |||| ||||||||||||||||| |||||||| || |||||||||||| |||||||||| |
Sbjct 5848          TAGTTCAGCCCGGCATAGCCTCTGAGCTTGTGATCCCAAGTGAGCGCTTACACTATCGTA

Query 5879          ACCAAGGTTGGCGCTCTGTTGAGACCTCCGGGGTGGCGGAGGAGGAGGCCACCTCTGGTC
                    ||||||| |||||||||||||||||||||||||||||||| |||||||||||||||||||
Sbjct 5908          ACCAAGGGTGGCGCTCTGTTGAGACCTCCGGGGTGGCGGAAGAGGAGGCCACCTCTGGTC

Query 5939          TTGTCATGCTCTGCATACATGGCTCACCTGTAAATTCTTATACTAATACACCCTATACCG
                    | || ||||| ||||||||||||| ||| ||||||||||| |||||||||||||| ||||
Sbjct 5968          TCGTTATGCTTTGCATACATGGCTTACCCGTAAATTCTTACACTAATACACCCTACACCG

Query 5999          GTGCCCTCGGGCTGTTGGACTTTGCCCTCGAACTTGAGTTCCGCAACCTCACCCCCGGTA
                    | ||||||||||||||||| |||||||| ||| ||||||||||||||||||| ||||| |
Sbjct 6028          GCGCCCTCGGGCTGTTGGATTTTGCCCTTGAATTTGAGTTCCGCAACCTCACTCCCGGCA

Query 6059          ATACCAATACGCGGGTCTCGCGTTACTCCAGCACTGCCCGTCACCGCCTTCGTCGCGGTG
                    | |||||||| |||||||| ||||||||||||||||| || ||||| ||||| |||||||
Sbjct 6088          ACACCAATACTCGGGTCTCTCGTTACTCCAGCACTGCTCGCCACCGTCTTCGCCGCGGTG

Query 6119          CAGATGGGACTGCCGAGCTCACCACCACGGCTGCTACTCGCTTCATGAAGGACCTCTATT
                    |||||||||| ||||||||||||||||||||||| || ||||| |||||||| |||||||
Sbjct 6148          CAGATGGGACCGCCGAGCTCACCACCACGGCTGCCACCCGCTTTATGAAGGATCTCTATT

Query 6179          TTACTAGTACTAATGGTGTTGGTGAGATCGGCCGCGGGATAGCGCTTACCCTGTTTAACC
                    ||||||||||||||||||| ||||||||||||||||||||||| || ||||||||||| |
Sbjct 6208          TTACTAGTACTAATGGTGTCGGTGAGATCGGCCGCGGGATAGCCCTAACCCTGTTTAATC

Query 6239          TTGCTGACACCCTGCTTGGCGGTCTACCGACAGAATTGATTTCGTCGGCTGGTGGCCAGC
                    |||||||||| ||||||||||| |||||||||||||||||||||||||||||||||||||
Sbjct 6268          TTGCTGACACTCTGCTTGGCGGCCTACCGACAGAATTGATTTCGTCGGCTGGTGGCCAGC

Query 6299          TGTTCTACTCTCGCCCCGTCGTCTCAGCCAATGGCGAGCCGACTGTTAAGCTGTATACAT
                    |||||||||| || ||||||||||||||||||||||||||||||||||||||||||||||
Sbjct 6328          TGTTCTACTCCCGTCCCGTCGTCTCAGCCAATGGCGAGCCGACTGTTAAGCTGTATACAT

Query 6359          CTGTGGAGAATGCTCAGCAGGATAAGGGTATTGCAATCCCGCATGACATCGACCTCGGGG
                    |||| |||||||||||||||||||||||||||||||||||||||||||||||||||||||
Sbjct 6388          CTGTAGAGAATGCTCAGCAGGATAAGGGTATTGCAATCCCGCATGACATCGACCTCGGGG

Query 6419          AATCCCGTGTAGTTATTCAGGATTATGACAACCAACATGAGCAGGACCGACCGACACCTT
                    |||| ||||| || |||||||||||||| |||||||||||||| || || ||||||||||
Sbjct 6448          AATCTCGTGTGGTCATTCAGGATTATGATAACCAACATGAGCAAGATCGGCCGACACCTT

Query 6479          CCCCAGCCCCATCGCGTCCTTTTTCTGTCCTCCGAGCTAACGATGTGCTTTGGCTTTCTC
                    | |||||||||||||| ||||||||||||||||||||||| |||||||||||||||||||
Sbjct 6508          CTCCAGCCCCATCGCGCCCTTTTTCTGTCCTCCGAGCTAATGATGTGCTTTGGCTTTCTC

Query 6539          TCACCGCTGCCGAGTATGACCAGTCCACTTACGGCTCTTCGACCGGCCCAGTCTATGTCT
                    |||||||||||||||||||||||||||||||||| ||||||||||||||||||||||| |
Sbjct 6568          TCACCGCTGCCGAGTATGACCAGTCCACTTACGGTTCTTCGACCGGCCCAGTCTATGTTT

Query 6599          CTGACTCTGTGACCTTGGTTAATGTTGCGACCGGCGCGCAGGCCGTTGCCCGGTCACTCG
                    |||||||||||||| |||||||||||||||||||||||||||||||||||||||| || |
Sbjct 6628          CTGACTCTGTGACCCTGGTTAATGTTGCGACCGGCGCGCAGGCCGTTGCCCGGTCGCTTG

Query 6659          ACTGGACCAAGGTCACACTTGATGGTCGCCCCCTTTCCACCATCCAGCAGTATTCAAAGA
                    |||||||||||||||||||||||||||||||||| |||||||||||||||||||||||||
Sbjct 6688          ACTGGACCAAGGTCACACTTGATGGTCGCCCCCTCTCCACCATCCAGCAGTATTCAAAGA

Query 6719          CCTTCTTTGTCCTGCCGCTCCGCGGTAAGCTCTCCTTTTGGGAGGCAGGAACTACTAAAG
                    ||||||| ||||||||||||||||||||||||||||| ||||||||||| || ||||| |
Sbjct 6748          CCTTCTTCGTCCTGCCGCTCCGCGGTAAGCTCTCCTTCTGGGAGGCAGGTACCACTAAGG

Query 6779          CCGGGTACCCTTATAATTATAACACCACTGCTAGTGACCAACTGCTCGTTGAGAATGCCG
                    |||||||||| ||||||||||| ||||||||||| || ||||||||  ||||||||||||
Sbjct 6808          CCGGGTACCCCTATAATTATAATACCACTGCTAGCGATCAACTGCTTATTGAGAATGCCG

Query 6839          CTGGGCATCGGGTTGCTATTTCCACCTACACTACTAGCCTGGGTGCTGGCCCCGTCTCTA
                    | ||||||||||||||||||||||| ||||| |||||||||||||||||||||||  | |
Sbjct 6868          CCGGGCATCGGGTTGCTATTTCCACTTACACCACTAGCCTGGGTGCTGGCCCCGTTGCCA

Query 6899          TTTCCGCGGTTGCTGTTTTAGCCCCCCACTCTGTGCTAGCATTGCTTGAGGATACCATGG
                    | || |||||||||||||| ||||||||||||| ||||||  ||||||||||||||||||
Sbjct 6928          TCTCTGCGGTTGCTGTTTTGGCCCCCCACTCTGCGCTAGCCCTGCTTGAGGATACCATGG

Query 6959          ACTACCCTGCCCGCGCCCATACTTTCGATGACTTCTGCCCGGAGTGCCGCCCCCTTGGCC
                    ||||||||||||||||||| ||||| ||||| |||||||| |||||||||||||||||||
Sbjct 6988          ACTACCCTGCCCGCGCCCACACTTTTGATGATTTCTGCCCAGAGTGCCGCCCCCTTGGCC

Query 7019          TCCAGGGTTGTGCTTTTCAGTCTACTGTCGCTGAGCTTCAGCGCCTTAAGATGAAGGTGG
                    ||||||| |||||||| |||||||||||||||||||||||||||||||||||||||||||
Sbjct 7048          TCCAGGGCTGTGCTTTCCAGTCTACTGTCGCTGAGCTTCAGCGCCTTAAGATGAAGGTGG

Query 7079          GTAAAACTCGGGAGTTATAGTTTATTTGCTTGTGCCCCCCTTCTTTCTGTTGCTTATTT
                    ||||||||||||||||||||||||||||||||||||||||||||||||| |||||||||
Sbjct 7108          GTAAAACTCGGGAGTTATAGTTTATTTGCTTGTGCCCCCCTTCTTTCTGCTGCTTATTT
