# Supplementary material for: Pairwise Heuristic Sequence Alignment Algorithm Based on Deep Reinforcement Learning
Source: IEEE Open J Eng Med Biol. 2021 Jan 29;2:36–43. doi: 10.1109/OJEMB.2021.3055424 (PMC8901008; doi:10.1109/OJEMB.2021.3055424)
Supplement: Three supplementary materials are attached to the submitted manuscript. First, we offer the detailed process of the DQNalign in Supplementary material S1. Then, the additional figures and tables are listed in the Supplementary material S2. Finally, the alignment results of the DQNalign are attached  [file ojemb-3055424-mm.zip › OJEMB-3055424-MM/10022021082020_DQNalignOJEMB20210126SupplementaryS3/Supplementary S3/HEV_DDDQN/result20200712173946_11_13.txt]

DQNalign Project v1.0
Pairwise alignment algorithm with deep reinforcement learning based heuristic alignment agent
Sequence 1 : HEV_11, length : 7138
Sequence 2 : HEV_13, length : 7212

Alignment results:
Exact matches: 6382
Gaps: 14

Query 0             GAGGCCCATCAGTTTATCAAGGCTCCTGGCATCACTACTGCTATTGAGCAGGCTGCTCTA
                    |||||||| |||||||| ||||||||||||||||||||||||||||||||||||||| ||
Sbjct 28            GAGGCCCACCAGTTTATTAAGGCTCCTGGCATCACTACTGCTATTGAGCAGGCTGCTTTA

Query 60            GCAGCGGCCAACTCTGCCCTTGCGAATGCTGTGGTAGTTAGGCCTTTTCTCTCTCACCAG
                    ||||||||||| |||||| | |||||||||||||| ||||||||||||||||||||||||
Sbjct 88            GCAGCGGCCAATTCTGCCTTGGCGAATGCTGTGGTGGTTAGGCCTTTTCTCTCTCACCAG

Query 120           CAGATTGAGATCCTTATTAACCTAATGCAACCTCGCCAGCTTGTTTTCCGCCCCGAGGTT
                    ||||||||||| || |||||||||||||||||||||||||||||||||||||||||||||
Sbjct 148           CAGATTGAGATTCTCATTAACCTAATGCAACCTCGCCAGCTTGTTTTCCGCCCCGAGGTT

Query 180           TTCTGGAACCATCCCATCCAGCGTGTTATCCATAATGAGCTGGAGCTTTACTGTCGCGCC
                    |||||||| |||||||||||||| ||||||||||||||||||||||| ||||| ||||| 
Sbjct 208           TTCTGGAATCATCCCATCCAGCGCGTTATCCATAATGAGCTGGAGCTCTACTGCCGCGCT

Query 240           CGCTCCGGCCGCTGCCTCGAAATTGGTGCCCACCCCCGCTCAATAAATGACAATCCTAAT
                    |||||||||||||| || || ||||| || || |||||||||||||||||||||||||||
Sbjct 268           CGCTCCGGCCGCTGTCTTGAGATTGGCGCTCATCCCCGCTCAATAAATGACAATCCTAAT

Query 300           GTGGTCCACCGTTGCTTCCTCCGTCCTGCCGGGCGTGATGTTCAGCGTTGGTATACTGCC
                    ||||||||||| || || ||||| ||||  ||||||||||||||||| ||||||||||| 
Sbjct 328           GTGGTCCACCGCTGTTTTCTCCGCCCTGTTGGGCGTGATGTTCAGCGCTGGTATACTGCT

Query 360           CCTACCCGCGGGCCGGCTGCTAATTGCCGGCGTTCCGCGCTGCGCGGGCTCCCCGCTGCT
                    || || ||||| ||||||||||||||||||||||| || ||||| |||||||| ||||| 
Sbjct 388           CCCACTCGCGGACCGGCTGCTAATTGCCGGCGTTCTGCACTGCGTGGGCTCCCTGCTGCC

Query 420           GACCGCACTTACTGCTTCGACGGGTTTTCTGGCTGTAACTTTCCCGCCGAGACGGGCATC
                    |||||||| ||||| || || |||||||||||||| |  |||||||| ||||| ||||||
Sbjct 448           GACCGCACCTACTGTTTTGATGGGTTTTCTGGCTGCAGTTTTCCCGCTGAGACAGGCATC

Query 480           GCCCTCTATTCTCTCCATGATATGTCACCATCTGATGTCGCCGAGGCTATGTTCCGCCAT
                    ||||||||||| ||||| || ||||| || ||||||||||||||||| |||||||| |||
Sbjct 508           GCCCTCTATTCCCTCCACGACATGTCGCCGTCTGATGTCGCCGAGGCCATGTTCCGTCAT

Query 540           GGTATGACGCGGCTTTACGCTGCCCTCCACCTCCCGCCTGAGGTCCTGTTGCCCCCTGGC
                    || |||||||||||||| ||||||||||| |||||||| ||||| ||  |||| || |||
Sbjct 568           GGCATGACGCGGCTTTATGCTGCCCTCCATCTCCCGCCCGAGGTTCTACTGCCTCCCGGC

Query 600           ACATACCGCACCGCGTCGTACTTGCTGATCCATGACGGCAGGCGCGTTGTGGTGACGTAT
                    |||||||| ||| ||||||| || ||||| |||||||| ||||| |||||||||||||| 
Sbjct 628           ACATACCGTACCACGTCGTATTTACTGATTCATGACGGTAGGCGTGTTGTGGTGACGTAC

Query 660           GAGGGTGACACTAGTGCTGGTTATAACCACGATGTTTCCAACCTGCGCTCCTGGATTAGA
                    ||||| || || |||||||||||||| || |||||||| || || || ||||||||||| 
Sbjct 688           GAGGGCGATACCAGTGCTGGTTATAATCATGATGTTTCTAATCTACGTTCCTGGATTAGG

Query 720           ACCACTAAGGTTACCGGAGACCACCCTCTCGTCATCGAGCGGGTTAGGGCCATTGGCTGC
                    ||||||||||| ||||| ||||| |||||||| |||||||||||||||||||| ||||||
Sbjct 748           ACCACTAAGGTCACCGGGGACCATCCTCTCGTTATCGAGCGGGTTAGGGCCATCGGCTGC

Query 780           CACTTTGTCCTTTTACTCACGGCTGCTCCGGAGCCATCACCTATGCCCTATGTCCCTTAC
                    || ||||| ||  | |||||||| || ||||| ||||| |||||||| ||||| ||||||
Sbjct 808           CATTTTGTTCTCCTGCTCACGGCCGCCCCGGAACCATCCCCTATGCCTTATGTGCCTTAC

Query 840           CCCCGGTCTACCGAGGTCTATGTCCGATCGATCTTCGGCCCGGGTGGCACCCCCTCCCTA
                    |||||||| |||||||||||||||||||| ||||| ||||||||||| ||||||||  | 
Sbjct 868           CCCCGGTCCACCGAGGTCTATGTCCGATCAATCTTTGGCCCGGGTGGAACCCCCTCATTG

Query 900           TTTCCAACCTCATGCTCCACCAAGTCGACCTTCCATGCTGTCCCTGCCCATATCTGGGAC
                    ||||||||||| |||||||| ||||| ||||||||||||||||||| |||||||||||||
Sbjct 928           TTTCCAACCTCGTGCTCCACTAAGTCAACCTTCCATGCTGTCCCTGTCCATATCTGGGAC

Query 960           CGTCTCATGTTGTTCGGGGCCACCCTAGATGACCAAGCCTTTTGCTGCTCCCGCCTAATG
                    ||||| |||||||||||||||||  | || ||||| ||||||||||| ||||| || |||
Sbjct 988           CGTCTTATGTTGTTCGGGGCCACTTTGGACGACCAGGCCTTTTGCTGTTCCCGTCTTATG

Query 1020          ACTTACCTCCGCGGCATTAGCTACAAGGTTACTGTGGGCACCCTTGTTGCCAATGAAGGC
                    ||||||||||| ||||||||||||||||||||||| ||||||||||| |||||||| |||
Sbjct 1048          ACTTACCTCCGTGGCATTAGCTACAAGGTTACTGTCGGCACCCTTGTGGCCAATGAGGGC

Query 1080          TGGAACGCCTCTGAGGACGCTCTTACAGCTGTCATCACTGCCGCCTACCTTACCATCTGC
                    ||||||||||| |||||||| || ||||||||||| |||||||||||||| ||||| |||
Sbjct 1108          TGGAACGCCTCCGAGGACGCCCTCACAGCTGTCATTACTGCCGCCTACCTAACCATATGC

Query 1140          CACCAGCGGTACCTCCGCACTCAGGCTATATCTAAGGGGATGCGTCGCCTGGAGCGGGAG
                    ||||||||||| || ||||| ||||||||||||||||||||||||||  |||||||||||
Sbjct 1168          CACCAGCGGTATCTTCGCACCCAGGCTATATCTAAGGGGATGCGTCGTTTGGAGCGGGAG

Query 1200          CATGCTCAGAAGTTTATAACACGCCTCTACAGTTGGCTCTTTGAGAAGTCCGGCCGTGAT
                    ||||| |||||||||||||||||||| || || |||||||||||||||||||||||||| 
Sbjct 1228          CATGCCCAGAAGTTTATAACACGCCTTTATAGCTGGCTCTTTGAGAAGTCCGGCCGTGAC

Query 1260          TATATCCCCGGCCGTCAGTTGGAGTTCTACGCTCAGTGTAGGCGCTGGCTCTCGGCCGGC
                    || ||||||||||||||| ||||||| || || ||||||||||| |||||||| ||||||
Sbjct 1288          TACATCCCCGGCCGTCAGCTGGAGTTTTATGCCCAGTGTAGGCGTTGGCTCTCAGCCGGC

Query 1320          TTTCATCTTGACCCACGGGTGTTGGTTTTTGATGAGTCGGCCCCCTGCCACTGTAGGACT
                    || ||||||||||||||||||||||||||||| ||||||| |||||||||||||||||| 
Sbjct 1348          TTCCATCTTGACCCACGGGTGTTGGTTTTTGACGAGTCGGTCCCCTGCCACTGTAGGACC

Query 1380          GCGATTCGTAAGGC-GGTCTCAAAGTTTTGCTGCTTTATGAAGTGGCTGGGCCAGGAGTG
                     |||| || | || -| |+|||||||| || ||||| ||||||||||| |||||||||||
Sbjct 1408          ACGATCCGCAGGGTTGCT-TCAAAGTTCTGTTGCTTCATGAAGTGGCTCGGCCAGGAGTG

Query 1439          CACCTGTTTTCTACAACCTGCAGAAGGCGTCGTTGGCGACCAGGGCCATGACAACGAGGC
                    ||||||||| ||||| || ||||| || || |||||||||||||||||||||||||||||
Sbjct 1467          CACCTGTTTCCTACAGCCCGCAGAGGGTGTTGTTGGCGACCAGGGCCATGACAACGAGGC

Query 1499          CTATGAGGGGTCTGATGTTGACCCTGCTGAATCCGCTATTAGTGACATATCTGGGTCCTA
                     |||||||| ||||||||||||||||| ||||| || |   |||||||||||||||||||
Sbjct 1527          TTATGAGGGCTCTGATGTTGACCCTGCCGAATCTGCCACCTGTGACATATCTGGGTCCTA

Query 1559          CGTAGTCCCTGGCACTGCCCTCCAACCGCTTTACCAAGCCCTTGACCTCCCCGCTGAGAT
                    ||| || |||||  |||||||||| ||||| ||||| || ||||| ||||| || || ||
Sbjct 1587          CGTGGTGCCTGGTGCTGCCCTCCAGCCGCTCTACCAGGCTCTTGATCTCCCTGCCGATAT

Query 1619          TGTGGCTCGTGCAGGCCGGCTGACCGCCACAGTAAAGGTCTCCCAGGTCGACGGGCGGAT
                    |||||| |||||||| ||||||||||||||||||||||| || ||||  || ||||||||
Sbjct 1647          TGTGGCCCGTGCAGGTCGGCTGACCGCCACAGTAAAGGTTTCTCAGGCTGAGGGGCGGAT

Query 1679          CGATTGTGAGACCCTTCTCGGTAATAAAACCTTCCGCACGTCGTTTGTTGACGGGGCGGT
                     || || ||||||  ||| ||||||||||| |||||||||||||| || ||||| |||||
Sbjct 1707          TGACTGCGAGACCTATCTTGGTAATAAAACTTTCCGCACGTCGTTCGTCGACGGAGCGGT

Query 1739          TTTAGAGACTAATGGCCCAGAGCGCCACAATCTCTCTTTTGATGCCAGTCAGAGCACTAT
                    |||||||||||||||||||||||||| ||||||||| ||||| |||||||||||||||||
Sbjct 1767          TTTAGAGACTAATGGCCCAGAGCGCCTCAATCTCTCCTTTGACGCCAGTCAGAGCACTAT

Query 1799          GGCCGCCGGCCCTTTCAGTCTCACCTATGCCGCCTCTGCTGCTGGGCTGGAGGTGCGCTA
                    |||||||||||  || ||||| |||||  || | ||||| ||||||||||||||||  ||
Sbjct 1827          GGCCGCCGGCCTCTTTAGTCTTACCTACACCACTTCTGCAGCTGGGCTGGAGGTGCATTA

Query 1859          TGTCGCCGCCGGGCTTGACCACCGGGCGGTTTTTGCCCCCGGCGTTTCACCCCGGTCAGC
                    |||||| |||||||||||||| ||||||||||||||||| || || ||||||||||| ||
Sbjct 1887          TGTCGCTGCCGGGCTTGACCATCGGGCGGTTTTTGCCCCGGGTGTCTCACCCCGGTCGGC

Query 1919          CCCTGGCGAGGTCACCGCCTTCTGTTCTGCCCTATACAGGTTTAATCGCGAGGCCCAGCG
                    |||||||||||| ||||||||||| || |||||||| ||||| || || |||||||||||
Sbjct 1947          CCCTGGCGAGGTTACCGCCTTCTGCTCCGCCCTATATAGGTTCAACCGTGAGGCCCAGCG

Query 1979          CCTTTCGCTGACCGGTAATTTTTGGTTCCATCCTGAGGGGCTCCTTGGCCCCTTTGCCCC
                    ||  || |||||||| || |||||||| ||||| |||||||||||||||||||| |  ||
Sbjct 2007          CCACTCACTGACCGGCAACTTTTGGTTTCATCCCGAGGGGCTCCTTGGCCCCTTCGTTCC

Query 2039          GTTTTCC-CCCGGGCATGTTTGGGAGTCGGCTAATCCATTCTGTGGCGAGAGCACACTTT
                     || |+|-|||||||||||||||||||||||||| || || ||||| ||||||||||| |
Sbjct 2067          TTTCT-CTCCCGGGCATGTTTGGGAGTCGGCTAACCCGTTTTGTGGTGAGAGCACACTCT

Query 2098          ACACCCGCACTTGGTCGGAGGTTGATGCTGTTCCT-AGTCCAGCCCAGCCCGACTTAGGT
                    ||||||| || |||||||| |||||||| | | ||-| +|| |||||||||||| |||| 
Sbjct 2126          ACACCCGTACCTGGTCGGAAGTTGATGCCGCTTCTAAC-CCGGCCCAGCCCGACCTAGGC

Query 2157          TTTACATCTGAGCCTTCTATACCTAGTAGGGCCGCCACACCTACCCCGGCGGCCCCTCTA
                     || ||||||||||| | ||||| |||||||||||||| |||| |  |||||||||||| 
Sbjct 2185          CTTGCATCTGAGCCTCCCATACCCAGTAGGGCCGCCACGCCTATCTTGGCGGCCCCTCTG

Query 2217          CCCCCCCCTGCACCGGAT-CCTTCCCCTACTCTCTCTGCTCCGGCGCGTGGTGAGCCGGC
                    ||| ||  || |||||  -||  ||||  | |+||| || | || || | ||||||||||
Sbjct 2245          CCCTCCATTGTACCGGGCCCCACCCCCCCCCC-CTCCGCCCTGGTGCCTAGTGAGCCGGC

Query 2276          TC-CTGGCGCTACCGCCAGGGCCCCAGCCATAACCCACCAGACGGCCCGGCATCGCCGCC
                    +|-|||| || | |||| |||| |  ||||||||||||||||||| ||| || |||||  
Sbjct 2303          -CTCTGGTGCCAGCGCCGGGGCTCTGGCCATAACCCACCAGACGGTCCGACACCGCCGTT

Query 2335          TGCTCTTTACCTACCCGGATGGCTCTAAGGTGTTCGCCGGCTCGCTGTTTGAGTCGACAT
                    |||| || |||||||||||||| || |||||||| |||||||||||||| |||||  | |
Sbjct 2363          TGCTTTTCACCTACCCGGATGGTTCCAAGGTGTTTGCCGGCTCGCTGTTCGAGTCAGCGT

Query 2395          GTACCTGGCTCGTTAACGCGTCTAATGTTGACCACCGCCCTGGCGGTGGGCTCTGTCATG
                    |||| ||||| |||||||||||||||||||||||||||||||| || |||||||| ||||
Sbjct 2423          GTACGTGGCTTGTTAACGCGTCTAATGTTGACCACCGCCCTGGTGGCGGGCTCTGCCATG

Query 2455          CATTTTACCAGAGGTACCCCGCCTCCTTTGATGCTGCCTCTTTTGTGATGCGCGACGGCG
                    |||| ||||| ||||| ||||| |||||||| ||||||||||||||||||||||| ||||
Sbjct 2483          CATTCTACCAAAGGTATCCCGCTTCCTTTGACGCTGCCTCTTTTGTGATGCGCGATGGCG

Query 2515          CGGCCGCCTACACATTAACCCCCCGGCCAATAATTCATGCCGTCGCTCCTGATTATAGGT
                    ||||||| ||||||||||| |||||||| ||||||||||||||||| ||||| |||||||
Sbjct 2543          CGGCCGCGTACACATTAACTCCCCGGCCGATAATTCATGCCGTCGCCCCTGACTATAGGT

Query 2575          TGGAACATAACCCAAAGAGGCTTGAGGCTGCCTACCGGGAGACTTGCTCCCGCCTCGGTA
                    |||||||||||||||||||||| ||||| || ||||||||||| ||||| ||||| ||||
Sbjct 2603          TGGAACATAACCCAAAGAGGCTCGAGGCCGCTTACCGGGAGACCTGCTCTCGCCTTGGTA

Query 2635          CCGCTGCATACCCACTCCTCGGGACCGGCATATACCAGGTGCCGATCGGTCCCAGTTTTG
                    ||||||||||||| ||||||||||| |||||||| ||||| || ||||| || |||||||
Sbjct 2663          CCGCTGCATACCCGCTCCTCGGGACTGGCATATATCAGGTACCAATCGGCCCGAGTTTTG

Query 2695          ACGCCTGGGAGCGGAATCACCGCCCCGGGGACGAGTTGTACCTTCCTGAGCTTGCTGCCA
                    |||||||||||||||| |||||||| |||||||||||||| |||||||||||||| ||||
Sbjct 2723          ACGCCTGGGAGCGGAACCACCGCCCTGGGGACGAGTTGTATCTTCCTGAGCTTGCCGCCA

Query 2755          GATGGTTCGAGGCCAATAGGCCGACCTGCCCAACTCTCACTATAACTGAGGATGTTGCGC
                     ||||||||||||||||| ||| ||| |||| ||||| ||||||||||||||||| || |
Sbjct 2783          AATGGTTCGAGGCCAATAAGCCTACCCGCCCGACTCTTACTATAACTGAGGATGTCGCAC

Query 2815          GGACAGCAAATC-TGGCTATCGAACTTGACTCAGCCACAGACGTCGGCCGGGCCTGTGCC
                    |||| |||||+|-|||| |||||||||||||| ||||||||||||||||||||||| |||
Sbjct 2843          GGACGGCAAA-CTTGGCCATCGAACTTGACTCGGCCACAGACGTCGGCCGGGCCTGCGCC

Query 2874          GGCTGTCGAGTCACCCCCGGCGTTGTGCAGTACCAGTTTACCGCAGGTGTGCCTGGATCC
                    ||||| ||||||||||||||  |||||||||| |||||||||||||||||||| || || 
Sbjct 2902          GGCTGCCGAGTCACCCCCGGTATTGTGCAGTATCAGTTTACCGCAGGTGTGCCCGGGTCT

Query 2934          GGCAAGTCCCGCTCTATTACCCAAGCCGACGTGGACGTTGTCGTGGTCCCGACCCGGGAG
                    || |||||||| ||| ||| |||  | |||||||||||||| ||||| ||||| ||||||
Sbjct 2962          GGAAAGTCCCGTTCTGTTATCCAGACTGACGTGGACGTTGTTGTGGTTCCGACTCGGGAG

Query 2994          TTGCGTAATGCCTGGCGCCGCCGCGGCTTCGCTGCTTTCACCCCGCACACTGCGGCTAGA
                     ||||||| ||||||||||||||||| || |||||||| |||||||| ||||| ||||| 
Sbjct 3022          CTGCGTAACGCCTGGCGCCGCCGCGGTTTTGCTGCTTTTACCCCGCATACTGCCGCTAGG

Query 3054          GTCACCCAGGGGCGCCGGGTTGTCATTGATGAGGCCCCGTCCCTTCCCCCTCATTTGCTG
                    |||||||||||||| || || ||||| ||||| |||||||| || ||||| ||  || ||
Sbjct 3082          GTCACCCAGGGGCGTCGTGTCGTCATCGATGAAGCCCCGTCTCTCCCCCCGCACCTGTTG

Query 3114          CTGCTCCACATGCAGCGGGCCGCCACCGTCCACCTTCTTGGCGACCCGAATCAGATCCCA
                    ||||||||||||||||||||||||||||||||||||||||||||||||||||||||||||
Sbjct 3142          CTGCTCCACATGCAGCGGGCCGCCACCGTCCACCTTCTTGGCGACCCGAATCAGATCCCA

Query 3174          GCCATCGATTTTGAGCACGCCGGGCTCGTTCCCGCCATCAGGCCCGATTTGGCCCCCACC
                    ||||||||||||||||||||||||||||| |||||||||||||||||||| ||||| || 
Sbjct 3202          GCCATCGATTTTGAGCACGCCGGGCTCGTCCCCGCCATCAGGCCCGATTTAGCCCCTACT

Query 3234          TCCTGGTGGCATGTTACCCATCGCTGCCCTGCGGATGTATGTGAGCTAATCCGCGGCGCA
                    |||||||||||||| || || ||||| || |||||||| |||||||| || ||||| |||
Sbjct 3262          TCCTGGTGGCATGTCACTCACCGCTGTCCCGCGGATGTGTGTGAGCTGATTCGCGGTGCA

Query 3294          TACCCTATGATTCAGACCACTAGTCGGGTCCTCCGGTCGTTGTTCTGGGGTGAGCCCGCC
                    || |||||||| ||| ||||||| |||||||| || |||||||| ||||||||||| |||
Sbjct 3322          TATCCTATGATCCAGCCCACTAGCCGGGTCCTTCGTTCGTTGTTTTGGGGTGAGCCTGCC

Query 3354          GTTGGGCAGAAGCTAGTGTTCACCCAGGCGGCTAAGGCCGCCAACCCCGGTTCAGTGACG
                    ||||||||||| |||||||||||||||||||||||||| ||||||||||| |||||||||
Sbjct 3382          GTTGGGCAGAAACTAGTGTTCACCCAGGCGGCTAAGGCTGCCAACCCCGGCTCAGTGACG

Query 3414          GTCCATGAGGCACAGGGCGCTACCTACACAGAGACTACCATCATTGCCACGGCAGATGCT
                    ||||| ||||||||||||||||||||||||||||| ||||| ||||| |||||||| || 
Sbjct 3442          GTCCACGAGGCACAGGGCGCTACCTACACAGAGACCACCATTATTGCAACGGCAGACGCC

Query 3474          CGAGGCCTCATTCAGTCGTCCCGAGCTCATGCCATTGTTGCCTTGACGCGCCACACTGAG
                    || ||||| |||||||||||||| |||||||||||||| ||| ||||||||||||| |||
Sbjct 3502          CGTGGCCTTATTCAGTCGTCCCGGGCTCATGCCATTGTCGCCCTGACGCGCCACACAGAG

Query 3534          AAGTGCGTCATCATTGACGCACCAGGCCTGCTTCGCGAGGTGGGCATCTCCGATGCAATC
                    ||||||||||||||||||||||||||| ||||||| |||||||||||||| || ||||| 
Sbjct 3562          AAGTGCGTCATCATTGACGCACCAGGCTTGCTTCGTGAGGTGGGCATCTCTGACGCAATT

Query 3594          GTTAATAACTTTTTCCTTGCTGGTGGCGAAATTGGCCACCAGCGCCCATCTGTTATCCCT
                    || ||||| || ||||| ||||| || ||  |||| |||||||| || ||||||||||||
Sbjct 3622          GTCAATAATTTCTTCCTCGCTGGCGGTGAGGTTGGTCACCAGCGTCCGTCTGTTATCCCT

Query 3654          CGCGGCAATCCTGACGCCAATGTTGACACCTTGGCTGCCTTCCCGCCGTCTTGCCAGATT
                    |||||||| || ||||||||||| |||||| |||||||||| || ||||| |||||||||
Sbjct 3682          CGCGGCAACCCCGACGCCAATGTCGACACCCTGGCTGCCTTTCCACCGTCATGCCAGATT

Query 3714          AGCGCCTTCCATCAGTTGGCTGAGGAGCTTGGCCACAGACCTGCCCCTGTCGCGGCTGTT
                    || || ||||| || ||||| ||||||||||| |||||||| |||||||| |||||||||
Sbjct 3742          AGTGCTTTCCACCAATTGGCCGAGGAGCTTGGTCACAGACCCGCCCCTGTTGCGGCTGTT

Query 3774          CTACCGCCCTGCCCTGAGCTTGAACAGGGCCTTCTCTACCTGCCCCAAGAACTCACCACC
                    ||||| |||||||||||||| |||||||||||||||||||||||||| || |||||||||
Sbjct 3802          CTACCACCCTGCCCTGAGCTCGAACAGGGCCTTCTCTACCTGCCCCAGGAGCTCACCACC

Query 3834          TGTGATAGTGTCGTAACATTTGAATTAACAGATATTGTGCATTGTCGTATGGCCGCCCCG
                    ||||||||||| ||||||||||| || ||||||||||||||||| || ||||||||||||
Sbjct 3862          TGTGATAGTGTTGTAACATTTGAGTTGACAGATATTGTGCATTGCCGCATGGCCGCCCCG

Query 3894          AGCCAGCGCAAGGCCGTGCTGTCCACGCTCGTGGGCCGTTATGGCCGCCGCACAAAGCTC
                    |||||||||||||||||||||||||| || ||||| || || || || || |||||||| 
Sbjct 3922          AGCCAGCGCAAGGCCGTGCTGTCCACACTTGTGGGTCGATACGGTCGGCGTACAAAGCTT

Query 3954          TACAATGCCTCCCACTCTGATGTTCGCGACTCTCTCGCCCGTTTTATCCCGGCCATTGGC
                    || ||||||||||| |||||||| |||||||||||||||||||| |||||| ||||||||
Sbjct 3982          TATAATGCCTCCCATTCTGATGTCCGCGACTCTCTCGCCCGTTTCATCCCGACCATTGGC

Query 4014          CCCGTACAGGTTACAACCTGTGAATTGTACGAGCTAGTGGAGGCCATGGTCGAGAAGGGC
                    ||||| ||||||||||| |||||  |||||||| ||||||| |||||||| |||||||||
Sbjct 4042          CCCGTGCAGGTTACAACTTGTGAGCTGTACGAGTTAGTGGAAGCCATGGTTGAGAAGGGC

Query 4074          CAGGACGGCTCCGCCGTCCTTGAGCTCGACCTTTGTAGCCGCGACGTGTCCAGGATCACC
                    ||||| ||||||||||||||||||||||||||||| | ||| |||||||||||||| |||
Sbjct 4102          CAGGATGGCTCCGCCGTCCTTGAGCTCGACCTTTGCAACCGTGACGTGTCCAGGATTACC

Query 4134          TTCTTCCAGAAAGATTGTAATAAATTCACCACGGGGGAGACCATCGCCCATGGTAAAGTG
                    || ||||||||||| |||||||| || ||||| ||||||||||| |||||||||||||||
Sbjct 4162          TTTTTCCAGAAAGACTGTAATAAGTTTACCACCGGGGAGACCATTGCCCATGGTAAAGTG

Query 4194          GGCCAGGGCATTTCGGCCTGGAGTAAGACCTTCTGTGCCCTTTTCGGCCCCTGGTTCCGT
                    || |||||||| ||||| ||||||||||| ||||||||||| ||||||||||||||||||
Sbjct 4222          GGTCAGGGCATCTCGGCTTGGAGTAAGACTTTCTGTGCCCTCTTCGGCCCCTGGTTCCGT

Query 4254          GCTATTGAGAAGGCTATCCTGGCCCTGCTCCCTCAGGGTGTGTTTTATGGGGATGCCTTT
                    |||||||||||||| ||||| || |||||||| ||||||||||| ||||||||||| |||
Sbjct 4282          GCTATTGAGAAGGCCATCCTAGCTCTGCTCCCCCAGGGTGTGTTCTATGGGGATGCTTTT

Query 4314          GATGACACCGTCTTCTCGGCGGCTGTGGCCGCAGCAAAGGCATCCATGGTGTTCGAGAAT
                    ||||||||||||||||| |||||||||||||| || ||||| ||||||||||| ||||||
Sbjct 4342          GATGACACCGTCTTCTCTGCGGCTGTGGCCGCTGCGAAGGCTTCCATGGTGTTTGAGAAT

Query 4374          GACTTTTCTGAGTTTGATTCCACCCAGAATAATTTTTCCTTGGGCCTAGAGTGTGCTATT
                    ||||| ||||||||||| || || ||||||||||| |||||||| || ||||||||||||
Sbjct 4402          GACTTCTCTGAGTTTGACTCTACTCAGAATAATTTCTCCTTGGGACTTGAGTGTGCTATT

Query 4434          ATGGAGGAGTGTGGGATGCCGCAGTGGCTCATCCGCTTGTACCACCTTATAAGGTCTGCG
                    ||||||||||| || ||||||||||||||||||||| | |||||||||||||||||||| 
Sbjct 4462          ATGGAGGAGTGCGGAATGCCGCAGTGGCTCATCCGCCTTTACCACCTTATAAGGTCTGCA

Query 4494          TGGATTCTGCAGGCCCCGAAGGAGTCCCTGCGAGGGTTTTGGAAGAAACACTCCGGTGAG
                    ||||| |||||||||||||||||||||||||| ||||| |||||||| ||||||||||||
Sbjct 4522          TGGATCCTGCAGGCCCCGAAGGAGTCCCTGCGGGGGTTCTGGAAGAAGCACTCCGGTGAG

Query 4554          CCCGGCACCCTTCTGTGGAATACTGTCTGGAACATGGCCGTTATCACCCACTGTTATGAT
                    |||||||| || || |||||||| |||||||||||||| ||||| |||||||||||||| 
Sbjct 4582          CCCGGCACTCTCCTATGGAATACCGTCTGGAACATGGCTGTTATTACCCACTGTTATGAC

Query 4614          TTCCGCGATCTGCAGGTGGCTGCCTTTAAAGGTGATGATTCGATAGTGCTTTGCAGTGAG
                    ||||| |||||||| |||||||| ||||||||||||||||| ||||||||||||||||||
Sbjct 4642          TTCCGGGATCTGCAAGTGGCTGCTTTTAAAGGTGATGATTCAATAGTGCTTTGCAGTGAG

Query 4674          TACCGTCAGAGCCCAGGGGCTGCTGTCCTGATTGCTGGCTGTGGCCTAAAGTTGAAGGTG
                    ||||||||||| ||||| || || ||||| ||||||||||| ||||| ||||||||||||
Sbjct 4702          TACCGTCAGAGTCCAGGAGCCGCAGTCCTAATTGCTGGCTGCGGCCTGAAGTTGAAGGTG

Query 4734          GATTTCCGTCCGATTGGTCTGTATGCAGGTGTTGTGGTGGCCCCCGGCCTTGGCGCGCTT
                    |||||||| ||||||||  | |||||||||||||||||||||||||||||||| || || 
Sbjct 4762          GATTTCCGCCCGATTGGCTTATATGCAGGTGTTGTGGTGGCCCCCGGCCTTGGTGCACTC

Query 4794          CCTGATGTCGTGCGCTTCGCCGGTCGGCTTACTGAGAAGAATTGGGGCCCTGGCCCCGAG
                    ||||| || ||||| || ||||| ||||| |||||||||||||||||||| ||||| |||
Sbjct 4822          CCTGACGTTGTGCGTTTTGCCGGCCGGCTCACTGAGAAGAATTGGGGCCCCGGCCCTGAG

Query 4854          CGGGCGGAGCAGCTCCGCCTCGCTGTGAGTGATTTTCTCCGCAAGCTCACGAATGTAGCT
                    || |||||||||||||||||||||||| ||||||| || ||||||||||||||||| |||
Sbjct 4882          CGAGCGGAGCAGCTCCGCCTCGCTGTGTGTGATTTCCTTCGCAAGCTCACGAATGTGGCT

Query 4914          CAGATGTGTGTGGATGTTGTCTCTCGTGTTTATGGGGTTTCCCCTGGGCTCGTTCATAAC
                    |||||||||||||||||||  ||||||||||||||||| ||||| ||||| |||||||||
Sbjct 4942          CAGATGTGTGTGGATGTTGCTTCTCGTGTTTATGGGGTCTCCCCAGGGCTAGTTCATAAC

Query 4974          CTGATTGGCATGCTACAGGCTGTTGCTGATGGCAAGGCTCATTTCACTGAGTCAGTGAAG
                    |||||||| ||||||||||||||||| || |||||||| |||||||||||||| || |||
Sbjct 5002          CTGATTGGTATGCTACAGGCTGTTGCCGACGGCAAGGCCCATTTCACTGAGTCGGTAAAG

Query 5034          CCAGTGCTTGACCTGACAAATTCAATTCTGTGTCGGGTGGAATGAATAACATGTCTTTTG
                    ||||||||||||||||| ||||||||  ||||||||||||||||||||||||||||||||
Sbjct 5062          CCAGTGCTTGACCTGACGAATTCAATCTTGTGTCGGGTGGAATGAATAACATGTCTTTTG

Query 5094          CTGCGCCCATGGGTTCGCGACCATGCGCCCTCGGCCTATTTTGCTGTTGCTCCTCATGTT
                    ||||||||||||||||||||||||||||||||||||||||||| || || ||||||||||
Sbjct 5122          CTGCGCCCATGGGTTCGCGACCATGCGCCCTCGGCCTATTTTGTTGCTGTTCCTCATGTT

Query 5154          TCTGCCTATGCTGCCCGCGCCACCGCCCGGTCAGCCGTCTGGCCGCCGTCGTGGGCGGCG
                    |||||||||| |||||||||||||| ||||||||||||||||||||||||||||||||||
Sbjct 5182          TCTGCCTATGTTGCCCGCGCCACCGTCCGGTCAGCCGTCTGGCCGCCGTCGTGGGCGGCG

Query 5214          CAGCGGCGGTTCCGGCGGTGGTTTCTGGGGTGACCGGGTTGATTCTCAGCCCTTCGCAAT
                    ||||||||||||||||||||||||||||||||||||||||||||||||||||||||||||
Sbjct 5242          CAGCGGCGGTTCCGGCGGTGGTTTCTGGGGTGACCGGGTTGATTCTCAGCCCTTCGCAAT

Query 5274          CCCCTATATTCATCCAACCAACCCCTTCGCCCCCGATGTCACCGCTGCGGCCGGGGCTGG
                    ||||||||||||||||||||||||||||||||||||||||||||||||||||||||||||
Sbjct 5302          CCCCTATATTCATCCAACCAACCCCTTCGCCCCCGATGTCACCGCTGCGGCCGGGGCTGG

Query 5334          ACCTCGTGTTCGCCAACCCGCCCGACCACTCGGCTCCGCTTGGCGTGACCAGGCCCAGCG
                    ||||||||||||||||||||||||||||||||||||||||||||||||||||||||||||
Sbjct 5362          ACCTCGTGTTCGCCAACCCGCCCGACCACTCGGCTCCGCTTGGCGTGACCAGGCCCAGCG

Query 5394          CCCCGCCGCTGCCTCACGTCGTAGACCTACCACAGCTGGGGCCGCGCCGCTAACCGCGGT
                    ||||||||||||||||||||||||||||||||||||||||||||||||||| || |||||
Sbjct 5422          CCCCGCCGCTGCCTCACGTCGTAGACCTACCACAGCTGGGGCCGCGCCGCTGACTGCGGT

Query 5454          CGCTCCGGCCCATGACACCCCGCCAGTGCCTGATGTTGACTCCCGCGGCGCCATCCTGCG
                     |||||||||||||| |||||||| ||||| |||||||| || |||||||| ||| ||||
Sbjct 5482          TGCTCCGGCCCATGATACCCCGCCTGTGCCCGATGTTGATTCTCGCGGCGCTATCTTGCG

Query 5514          CCGGCAGTATAACCTATCAACATCTCCCCTCACCTCTTCCGTGGCCACCGGCACAAATTT
                    |||||||||||| || |||||||| || || ||||| ||||||||||| ||||| |||||
Sbjct 5542          CCGGCAGTATAATCTTTCAACATCCCCTCTTACCTCCTCCGTGGCCACTGGCACCAATTT

Query 5574          GGTTCTTTACGCCGCTCCTCTTAGCCCGCTTCTACCCCTCCAGGACGGCACCAATACTCA
                    ||| ||||| || || ||||||||||||||| | ||||| ||||||||||||||||||||
Sbjct 5602          GGTCCTTTATGCTGCCCCTCTTAGCCCGCTTTTGCCCCTTCAGGACGGCACCAATACTCA

Query 5634          TATAATGGCTACAGAAGCTTCTAATTATGCCCAGTACCGGGTTGCTCGTGCCACAATTCG
                    ||||||||| || || ||||| ||||||||||||||||| ||||| || |||||||| ||
Sbjct 5662          TATAATGGCCACGGAGGCTTCCAATTATGCCCAGTACCGAGTTGCCCGCGCCACAATCCG

Query 5694          CTACCGCCCGCTGGTCCCCAACGCTGTTGGTGGCTACGCTATCTCCATTTCGTTCTGGCC
                    ||||||||| ||||| ||||| |||||||||||||| |||||||| || |||||||||||
Sbjct 5722          CTACCGCCCTCTGGTTCCCAATGCTGTTGGTGGCTATGCTATCTCTATATCGTTCTGGCC

Query 5754          ACAGACCACCACCACCCCGACGTCCGTTGACATGAATTCAATAACCTCGACGGATGTCCG
                     |||||||| ||||||||||||||||| ||||||||||| ||||||||||||||||| ||
Sbjct 5782          GCAGACCACTACCACCCCGACGTCCGTCGACATGAATTCTATAACCTCGACGGATGTTCG

Query 5814          TATTTTAGTCCAGCCCGGCATAGCCTCCGAGCTTGTTATTCCAAGTGAGCGCCTACACTA
                    |||| | ||||||||||| || ||||| |||||||| ||||||||||| ||||| || ||
Sbjct 5842          TATTCTCGTCCAGCCCGGTATTGCCTCAGAGCTTGTGATTCCAAGTGAACGCCTGCATTA

Query 5874          TCGCAACCAAGGTTGGCGCTCTGTTGAGACCTCCGGGGTGGCGGAGGAGGAGGCCACCTC
                    ||||||||| ||||||||||||||||| ||||||||||||||||||||||||||||||||
Sbjct 5902          TCGCAACCAGGGTTGGCGCTCTGTTGAAACCTCCGGGGTGGCGGAGGAGGAGGCCACCTC

Query 5934          TGGTCTTGTCATGCTCTGCATACATGGCTCACCTGTAAATTCTTATACTAATACACCCTA
                    ||| ||||||||||| || ||||||||||||||||| || ||||||||||| ||||| ||
Sbjct 5962          TGGCCTTGTCATGCTTTGTATACATGGCTCACCTGTGAACTCTTATACTAACACACCTTA

Query 5994          TACCGGTGCCCTCGGGCTGTTGGACTTTGCCCTCGAACTTGAGTTCCGCAACCTCACCCC
                     || |||||||||||| ||||||| ||||| ||||| |||||||||||||||||||||||
Sbjct 6022          CACTGGTGCCCTCGGGTTGTTGGATTTTGCTCTCGAGCTTGAGTTCCGCAACCTCACCCC

Query 6054          CGGTAATACCAATACGCGGGTCTCGCGTTACTCCAGCACTGCCCGTCACCGCCTTCGTCG
                     ||||| |||||||| ||||| || || ||||| ||||| ||||| ||||| ||||| ||
Sbjct 6082          TGGTAACACCAATACACGGGTTTCCCGCTACTCTAGCACCGCCCGCCACCGTCTTCGCCG

Query 6114          CGGTGCAGATGGGACTGCCGAGCTCACCACCACGGCTGCTACTCGCTTCATGAAGGACCT
                     || ||||| ||||||||||||||||||||||||||||| |||||||| |||||||| ||
Sbjct 6142          TGGCGCAGACGGGACTGCCGAGCTCACCACCACGGCTGCGACTCGCTTTATGAAGGATCT

Query 6174          CTATTTTACTAGTACTAATGGTGTTGGTGAGATCGGCCGCGGGATAGCGCTTACCCTGTT
                    ||||||| |||| |||||||||||||| |||||||||||||||||||| |||||||||||
Sbjct 6202          CTATTTTTCTAGCACTAATGGTGTTGGCGAGATCGGCCGCGGGATAGCCCTTACCCTGTT

Query 6234          TAACCTTGCTGACACCCTGCTTGGCGGTCTACCGACAGAATTGATTTCGTCGGCTGGTGG
                    ||| ||||||||||||||||||||||| ||||||||||||||||||||||||||||||||
Sbjct 6262          TAATCTTGCTGACACCCTGCTTGGCGGCCTACCGACAGAATTGATTTCGTCGGCTGGTGG

Query 6294          CCAGCTGTTCTACTCTCGCCCCGTCGTCTCAGCCAATGGCGAGCCGACTGTTAAGCTGTA
                    ||| ||||| ||||||||||| ||||||||||||||||||||||||||||| ||||||||
Sbjct 6322          CCAACTGTTTTACTCTCGCCCGGTCGTCTCAGCCAATGGCGAGCCGACTGTCAAGCTGTA

Query 6354          TACATCTGTGGAGAATGCTCAGCAGGATAAGGGTATTGCAATCCCGCATGACATCGACCT
                    ||||||||| ||||||||||||||||||||||||||||||||||| || |||||||||||
Sbjct 6382          TACATCTGTAGAGAATGCTCAGCAGGATAAGGGTATTGCAATCCCTCACGACATCGACCT

Query 6414          CGGGGAATCCCGTGTAGTTATTCAGGATTATGACAACCAACATGAGCAGGACCGACCGAC
                     |||||||| |||||||| || |||||||||||||| || |||||||||||||| |||||
Sbjct 6442          TGGGGAATCTCGTGTAGTCATCCAGGATTATGACAATCAGCATGAGCAGGACCGTCCGAC

Query 6474          ACCTTCCCCAGCCCCATCGCGTCCTTTTTCTGTCCTCCGAGCTAACGATGTGCTTTGGCT
                    ||||||||||||||| || || ||||||||||| ||||| || || ||||||||||||||
Sbjct 6502          ACCTTCCCCAGCCCCGTCTCGCCCTTTTTCTGTTCTCCGGGCCAATGATGTGCTTTGGCT

Query 6534          TTCTCTCACCGCTGCCGAGTATGACCAGTCCACTTACGGCTCTTCGACCGGCCCAGTCTA
                     |||||||| ||||| |||||||| |||||||| || |||||||| || |||||||||||
Sbjct 6562          CTCTCTCACTGCTGCTGAGTATGATCAGTCCACCTATGGCTCTTCTACTGGCCCAGTCTA

Query 6594          TGTCTCTGACTCTGTGACCTTGGTTAATGTTGCGACCGGCGCGCAGGCCGTTGCCCGGTC
                    |||||| ||||||||||||||||| ||||||||||||||||||||||||||||| |||||
Sbjct 6622          TGTCTCCGACTCTGTGACCTTGGTCAATGTTGCGACCGGCGCGCAGGCCGTTGCTCGGTC

Query 6654          ACTCGACTGGACCAAGGTCACACTTGATGGTCGCCCCCTTTCCACCATCCAGCAGTATTC
                     || |||||||| ||||||||||||||||| ||||| ||||| || ||||||||||||||
Sbjct 6682          GCTTGACTGGACTAAGGTCACACTTGATGGCCGCCCTCTTTCTACTATCCAGCAGTATTC

Query 6714          AAAGACCTTCTTTGTCCTGCCGCTCCGCGGTAAGCTCTCCTTTTGGGAGGCAGGAACTAC
                     ||||| ||||||||||||||||| || ||||| || ||||| ||||||||||| || ||
Sbjct 6742          GAAGACTTTCTTTGTCCTGCCGCTTCGTGGTAAACTTTCCTTCTGGGAGGCAGGTACCAC

Query 6774          TAAAGCCGGGTACCCTTATAATTATAACACCACTGCTAGTGACCAACTGCTCGTTGAGAA
                    |||||||||||||||||| |||||||| || |||||||||||||||||||||||||||||
Sbjct 6802          TAAAGCCGGGTACCCTTACAATTATAATACTACTGCTAGTGACCAACTGCTCGTTGAGAA

Query 6834          TGCCGCTGGGCATCGGGTTGCTATTTCCACCTACACTACTAGCCTGGGTGCTGGCCCCGT
                    |||||| ||||| ||||| ||||||||||||||||| |||||| ||||||||||||| ||
Sbjct 6862          TGCCGCCGGGCACCGGGTGGCTATTTCCACCTACACCACTAGCTTGGGTGCTGGCCCTGT

Query 6894          CTCTATTTCCGCGGTTGCTGTTTTAGCCCCCCACTCTGTGCTAGCATTGCTTGAGGATAC
                    ||| ||||| ||||| |||||  | ||||||||||||| | ||||| |||||||||||||
Sbjct 6922          CTCCATTTCTGCGGTGGCTGTCCTGGCCCCCCACTCTGCGTTAGCACTGCTTGAGGATAC

Query 6954          CATGGACTACCCTGCCCGCGCCCATACTTTCGATGACTTCTGCCCGGAGTGCCGCCCCCT
                    | |||| |||||||| |||||||||||||| ||||| |||||||| ||||||||||||||
Sbjct 6982          CCTGGATTACCCTGCTCGCGCCCATACTTTTGATGATTTCTGCCCAGAGTGCCGCCCCCT

Query 7014          TGGCCTCCAGGGTTGTGCTTTTCAGTCTACTGTCGCTGAGCTTCAGCGCCTTAAGATGAA
                     ||||||||||| || || |||||||| |||||||||||||| ||||| |||||||||||
Sbjct 7042          CGGCCTCCAGGGCTGCGCCTTTCAGTCCACTGTCGCTGAGCTCCAGCGGCTTAAGATGAA

Query 7074          GGTGGGTAAAACTCGGGAGTTATAGTTTATTTGCTTGTGCCCCCCTTCTTTCTGTTGCTT
                    |||||||||||||||||||||||||||||||||||||||||| |||||||||||||||||
Sbjct 7102          GGTGGGTAAAACTCGGGAGTTATAGTTTATTTGCTTGTGCCCTCCTTCTTTCTGTTGCTT

Query 7134          ATTT
                    ||||
Sbjct 7162          ATTT
