# Supplementary material for: Pairwise Heuristic Sequence Alignment Algorithm Based on Deep Reinforcement Learning
Source: IEEE Open J Eng Med Biol. 2021 Jan 29;2:36–43. doi: 10.1109/OJEMB.2021.3055424 (PMC8901008; doi:10.1109/OJEMB.2021.3055424)
Supplement: Three supplementary materials are attached to the submitted manuscript. First, we offer the detailed process of the DQNalign in Supplementary material S1. Then, the additional figures and tables are listed in the Supplementary material S2. Finally, the alignment results of the DQNalign are attached  [file ojemb-3055424-mm.zip › OJEMB-3055424-MM/10022021082020_DQNalignOJEMB20210126SupplementaryS3/Supplementary S3/HEV_DDDQN/result20200712173946_11_14.txt]

DQNalign Project v1.0
Pairwise alignment algorithm with deep reinforcement learning based heuristic alignment agent
Sequence 1 : HEV_11, length : 7138
Sequence 2 : HEV_14, length : 7170

Alignment results:
Exact matches: 6395
Gaps: 20

Query 11            GTTTATCAAGGCTCCTGGCATCACTACTGCTATTGAGCAGGCTGCTCTAGCAGCGGCCAA
                    ||| || |||||||||||||||||||||||||||||||||||||||||||||||||||||
Sbjct 0             GTTCATTAAGGCTCCTGGCATCACTACTGCTATTGAGCAGGCTGCTCTAGCAGCGGCCAA

Query 71            CTCTGCCCTTGCGAATGCTGTGGTAGTTAGGCCTTTTCTCTCTCACCAGCAGATTGAGAT
                     |||||| | ||||||||||||||||||||||||||||||||||||||||||||||||||
Sbjct 60            TTCTGCCTTGGCGAATGCTGTGGTAGTTAGGCCTTTTCTCTCTCACCAGCAGATTGAGAT

Query 131           CCTTATTAACCTAATGCAACCTCGCCAGCTTGTTTTCCGCCCCGAGGTTTTCTGGAACCA
                     || ||||||||||||||||||||||||||||||||||| ||||||||||||||||| ||
Sbjct 120           TCTCATTAACCTAATGCAACCTCGCCAGCTTGTTTTCCGTCCCGAGGTTTTCTGGAATCA

Query 191           TCCCATCCAGCGTGTTATCCATAATGAGCTGGAGCTTTACTGTCGCGCCCGCTCCGGCCG
                     || |||||||| ||||| ||||| |||||||||||||| || |||||||||||||||||
Sbjct 180           CCCTATCCAGCGCGTTATTCATAACGAGCTGGAGCTTTATTGCCGCGCCCGCTCCGGCCG

Query 251           CTGCCTCGAAATTGGTGCCCACCCCCGCTCAATAAATGACAATCCTAATGTGGTCCACCG
                     ||||| || ||||| || || ||||||||||||||||| ||||||||||||||||||||
Sbjct 240           TTGCCTTGAGATTGGCGCTCATCCCCGCTCAATAAATGATAATCCTAATGTGGTCCACCG

Query 311           TTGCTTCCTCCGTCCTGCCGGGCGTGATGTTCAGCGTTGGTATACTGCCCCTACCCGCGG
                     ||||| ||||| |||| |||||||||||||||||||||||||||||| |||||||||||
Sbjct 300           CTGCTTTCTCCGCCCTGTCGGGCGTGATGTTCAGCGTTGGTATACTGCTCCTACCCGCGG

Query 371           GCCGGCTGCTAATTGCCGGCGTTCCGCGCTGCGCGGGCTCCCCGCTGCTGACCGCACTTA
                    |||||||||||| |||||||||||||| ||||||||||| ||||||||||||||||| ||
Sbjct 360           GCCGGCTGCTAACTGCCGGCGTTCCGCACTGCGCGGGCTTCCCGCTGCTGACCGCACCTA

Query 431           CTGCTTCGACGGGTTTTCTGGCTGTAACTTTCCCGCCGAGACGGGCATCGCCCTCTATTC
                    |||| | || ||||||||||||||||  || || |||||||||||||| |||||||| ||
Sbjct 420           CTGCCTTGATGGGTTTTCTGGCTGTAGTTTCCCAGCCGAGACGGGCATTGCCCTCTACTC

Query 491           TCTCCATGATATGTCACCATCTGATGTCGCCGAGGCTATGTTCCGCCATGGTATGACGCG
                     ||||| |||||||||||||| |||||||| ||||| |||||||||||||| ||||||||
Sbjct 480           CCTCCACGATATGTCACCATCCGATGTCGCAGAGGCCATGTTCCGCCATGGCATGACGCG

Query 551           GCTTTACGCTGCCCTCCACCTCCCGCCTGAGGTCCTGTTGCCCCCTGGCACATACCGCAC
                    |||||| ||||||||||| ||||| ||||| |||||||||||||||||||||||||| ||
Sbjct 540           GCTTTATGCTGCCCTCCATCTCCCACCTGAAGTCCTGTTGCCCCCTGGCACATACCGTAC

Query 611           CGCGTCGTACTTGCTGATCCATGACGGCAGGCGCGTTGTGGTGACGTATGAGGGTGACAC
                    |||||||||| | || || ||||| |||||||| ||||||||||||||||||||||| ||
Sbjct 600           CGCGTCGTACCTTCTAATTCATGATGGCAGGCGTGTTGTGGTGACGTATGAGGGTGATAC

Query 671           TAGTGCTGGTTATAACCACGATGTTTCCAACCTGCGCTCCTGGATTAGAACCACTAAGGT
                     |||||||| |||||||| |||||||| ||||| || |||||||| ||||| || |||||
Sbjct 660           CAGTGCTGGCTATAACCATGATGTTTCTAACCTACGTTCCTGGATCAGAACTACCAAGGT

Query 731           TACCGGAGACCACCCTCTCGTCATCGAGCGGGTTAGGGCCATTGGCTGCCACTTTGTCCT
                     |||||  ||||||| ||||| ||||||||||||||||||||||||||||||||||| ||
Sbjct 720           CACCGGGAACCACCCCCTCGTTATCGAGCGGGTTAGGGCCATTGGCTGCCACTTTGTTCT

Query 791           TTTACTCACGGCTGCTCCGGAGCCATCACCTATGCCCTATGTCCCTTACCCCCGGTCTAC
                     || |||||||| || ||||||||||| |||||||| ||||| |||||||||||||||||
Sbjct 780           CTTGCTCACGGCCGCCCCGGAGCCATCTCCTATGCCTTATGTTCCTTACCCCCGGTCTAC

Query 851           CGAGGTCTATGTCCGATCGATCTTCGGCCCGGGTGGCACCCCCTCCCTATTTCCAACCTC
                    |||||||||||| || || ||||||||||||||||| ||||||||| | |||||||||||
Sbjct 840           CGAGGTCTATGTTCGGTCAATCTTCGGCCCGGGTGGTACCCCCTCCTTGTTTCCAACCTC

Query 911           ATGCTCCACCAAGTCGACCTTCCATGCTGTCCCTGCCCATATCTGGGACCGTCTCATGTT
                    |||||| || ||||| || ||||||||||| |||| |||||||||||| |||||||||||
Sbjct 900           ATGCTCTACTAAGTCAACTTTCCATGCTGTTCCTGTCCATATCTGGGATCGTCTCATGTT

Query 971           GTTCGGGGCCACCCTAGATGACCAAGCCTTTTGCTGCTCCCGCCTAATGACTTACCTCCG
                    ||||||||||||||| || || || || |||||||||||||| || ||||| || |||||
Sbjct 960           GTTCGGGGCCACCCTGGACGATCAGGCTTTTTGCTGCTCCCGTCTTATGACCTATCTCCG

Query 1031          CGGCATTAGCTACAAGGTTACTGTGGGCACCCTTGTTGCCAATGAAGGCTGGAACGCCTC
                    |||||||||||||||||||||||| || |||||||| |||||||| || |||||||||||
Sbjct 1020          CGGCATTAGCTACAAGGTTACTGTCGGTACCCTTGTGGCCAATGAGGGTTGGAACGCCTC

Query 1091          TGAGGACGCTCTTACAGCTGTCATCACTGCCGCCTACCTTACCATCTGCCACCAGCGGTA
                     |||||||| || |||||||| || |||||||| || || ||||| || || ||||| ||
Sbjct 1080          CGAGGACGCCCTCACAGCTGTTATTACTGCCGCTTATCTAACCATATGTCATCAGCGCTA

Query 1151          CCTCCGCACTCAGGCTATATCTAAGGGGATGCGTCGCCTGGAGCGGGAGCATGCTCAGAA
                     |||||||| ||||||||||||||||||||||| || |||||||||||||| || |||||
Sbjct 1140          TCTCCGCACCCAGGCTATATCTAAGGGGATGCGCCGTCTGGAGCGGGAGCACGCCCAGAA

Query 1211          GTTTATAACACGCCTCTACAGTTGGCTCTTTGAGAAGTCCGGCCGTGATTATATCCCCGG
                    ||| || |||||||| ||||||||||||||||||||||| ||||||||||| ||||| ||
Sbjct 1200          GTTCATTACACGCCTTTACAGTTGGCTCTTTGAGAAGTCTGGCCGTGATTACATCCCTGG

Query 1271          CCGTCAGTTGGAGTTCTACGCTCAGTGTAGGCGCTGGCTCTCGGCCGGCTTTCATCTTGA
                    ||||||| ||||||| ||||| |||||||||||||||||||| || ||||| || |||||
Sbjct 1260          CCGTCAGCTGGAGTTTTACGCCCAGTGTAGGCGCTGGCTCTCCGCTGGCTTCCACCTTGA

Query 1331          CCCACGGGTGTTGGTTTTTGATGAGTCGGCCCCCTGCCACTGTAGGACTGCGATTCGTAA
                    ||||||||||||||||||||| ||||||||||||||||||||||||||   ||| |||| 
Sbjct 1320          CCCACGGGTGTTGGTTTTTGACGAGTCGGCCCCCTGCCACTGTAGGACCATGATCCGTAG

Query 1391          GGCGGTCTCAAAGTTTTGCTGCTTTATGAAGTGGCTGGGCCAGGAGTGCACCTGTTTTCT
                    ||||||||||||||||||||| |||||||||||||| ||||| ||||| ||||| || ||
Sbjct 1380          GGCGGTCTCAAAGTTTTGCTGTTTTATGAAGTGGCTTGGCCAAGAGTGTACCTGCTTCCT

Query 1451          ACAACCTGCAGAAGGCGTCGTTGGCGACCAGGGCCATGACAACGAGGCCTATGAGGGGTC
                    ||| ||||||||||| |  ||||| |||||||||||||| ||||| ||||||||||||||
Sbjct 1440          ACAGCCTGCAGAAGGGGGTGTTGGTGACCAGGGCCATGATAACGAAGCCTATGAGGGGTC

Query 1511          TGATGTTGACCCTGCTGAATCCGCTATTAGTGACATATCTGGGTCCTACGTAGTCCCTGG
                     |||||||| |||||||| || || | | |||||||||| |||||||| || || |||||
Sbjct 1500          CGATGTTGATCCTGCTGAGTCTGCCACTTGTGACATATCCGGGTCCTATGTGGTACCTGG

Query 1571          CACTGCCCTCCAACCGCTTTACCAAGCCCTTGACCTCCCCGCTGAGATTGTGGCTCGTGC
                      ||||||| |||||||| |||||||| ||||| || ||||| || |||||||| |||||
Sbjct 1560          TGCTGCCCTTCAACCGCTCTACCAAGCTCTTGATCTTCCCGCCGACATTGTGGCCCGTGC

Query 1631          AGGCCGGCTGACCGCCACAGTAAAGGTCTCCCAGGTCGACGGGCGGATCGATTGTGAGAC
                    ||||||||||||||||||||||||||| ||||||| ||| ||||||||||| ||||||||
Sbjct 1620          AGGCCGGCTGACCGCCACAGTAAAGGTTTCCCAGGCCGAGGGGCGGATCGACTGTGAGAC

Query 1691          CCTTCTCGGTAATAAAACCTTCCGCACGTCGTTTGTTGACGGGGCGGTTTTAGAGACTAA
                    |||  | ||||||||||| |||||||||||||| || ||||||||||| |||||||| ||
Sbjct 1680          CCTCATTGGTAATAAAACTTTCCGCACGTCGTTCGTCGACGGGGCGGTCTTAGAGACCAA

Query 1751          TGGCCCAGAGCGCCACAATCTCTCTTTTGATGCCAGTCAGAGCACTATGGCCGCCGGCCC
                     ||||||||||||||||||||||||||||| | ||||||||| || ||||||||||| ||
Sbjct 1740          CGGCCCAGAGCGCCACAATCTCTCTTTTGACGTCAGTCAGAGTACCATGGCCGCCGGTCC

Query 1811          TTTCAGTCTCACCTATGCCGCCTCTGCTGCTGGGCTGGAGGTGCGCTATGTCGCCGCCGG
                    ||| ||||| ||||| |||||||||||||||||| |||||||||||||||| || |||||
Sbjct 1800          TTTTAGTCTTACCTACGCCGCCTCTGCTGCTGGGTTGGAGGTGCGCTATGTTGCTGCCGG

Query 1871          GCTTGACCACCGGGCGGTTTTTGCCCCCGGCGTTTCACCCCGGTCAGCCCCTGGCGAGGT
                    |||||||||||||||||||||||||||||||||||| |||||||| || || || |||||
Sbjct 1860          GCTTGACCACCGGGCGGTTTTTGCCCCCGGCGTTTCGCCCCGGTCGGCTCCCGGTGAGGT

Query 1931          CACCGCCTTCTGTTCTGCCCTATACAGGTTTAATCGCGAGGCCCAGCGCCTTTCGCTGAC
                    |||||||||||| || |||||||||||||| ||||| ||||||||||||| |||  ||||
Sbjct 1920          CACCGCCTTCTGCTCCGCCCTATACAGGTTCAATCGTGAGGCCCAGCGCCATTCATTGAC

Query 1991          CGGTAATTTTTGGTTCCATCCTGAGGGGCTCCTTGGCCCCTTTGCCCCGTTTTCCCCCGG
                    ||| || || |||||||| ||||| |||||||||||||||||||||||||| || |||||
Sbjct 1980          CGGCAACTTCTGGTTCCACCCTGAAGGGCTCCTTGGCCCCTTTGCCCCGTTCTCGCCCGG

Query 2051          GCATGTTTGGGAGTCGGCTAATCCATTCTGTGGCGAGAGCACACTTTACACCCGCACTTG
                    |||||| ||||||||||| || || || ||||| ||||||||||| |||||||| |||||
Sbjct 2040          GCATGTCTGGGAGTCGGCCAACCCGTTTTGTGGTGAGAGCACACTCTACACCCGTACTTG

Query 2111          GTCGGAGGTTGATGCTGTTCCTAGTCCAGCCCAGCCCGACTTAGGTTTTACATCTGAGCC
                    |||||| |||||||||||  |  | || |||||||||||||||||   |  |||||| ||
Sbjct 2100          GTCGGAAGTTGATGCTGTCTCCGGCCCGGCCCAGCCCGACTTAGGCCCTGTATCTGAACC

Query 2171          TTCTATACCTAGTAGGGCCGCCACACCTACCCCGGCGGC-CCCTCTACCCCCCCCTGCAC
                     || ||  |||| |||||||||||||| |||  ||||||-||||+||+||| |  | ++ 
Sbjct 2160          CTCCATGTCTAGCAGGGCCGCCACACCCACCTTGGCGGCTCCCT-TA-CCCTCTGTT--G

Query 2230          CG----GATCCT-TCCCCTACTCT-C-TCTGCTCCGGCGCGTGGTGAGCCGGCTCCTGGC
                    + ----|+ || -||||||+|+||-|-||||| ||||||    | |||||||| ||||| 
Sbjct 2215          -TATTAG-GCCCCTCCCCT-C-CTCCTTCTGCCCCGGCGTCCAGCGAGCCGGCCCCTGGT

Query 2283          GCTACCGCCAGGGCCCCAGCCATAACCCACCAGACGGCCCGGCATCGCCGCCTGCTCTTT
                    |||| |||| || |||| |||||||||||||||| ||||||||||||||||||||| |||
Sbjct 2272          GCTAGCGCCGGGACCCCGGCCATAACCCACCAGATGGCCCGGCATCGCCGCCTGCTTTTT

Query 2343          ACCTACCCGGATGGCTCTAAGGTGTTCGCCGGCTCGCTGTTTGAGTCGACATGTACCTGG
                    ||||| || ||||| ||||||||||||||||||||| |||| |||||| | ||||| |||
Sbjct 2332          ACCTATCCAGATGGTTCTAAGGTGTTCGCCGGCTCGTTGTTCGAGTCGGCGTGTACGTGG

Query 2403          CTCGTTAACGCGTCTAATGTTGACCACCGCCCTGGCGGTGGGCTCTGTCATGCATTTTAC
                    || ||||| ||||||||||||||||| ||||||||||||||||| || |||||||| |||
Sbjct 2392          CTTGTTAATGCGTCTAATGTTGACCATCGCCCTGGCGGTGGGCTTTGCCATGCATTCTAC

Query 2463          CAGAGGTACCCCGCCTCCTTTGATGCTGCCTCTTTTGTGATGCGCGACGGCGCGGCCGCC
                    |||||||||||| ||||||||||||||||||||||||||||||| |||||||||||||| 
Sbjct 2452          CAGAGGTACCCCACCTCCTTTGATGCTGCCTCTTTTGTGATGCGTGACGGCGCGGCCGCG

Query 2523          TACACATTAACCCCCCGGCCAATAATTCATGCCGTCGCTCCTGATTATAGGTTGGAACAT
                    || ||| |||| |||||||||||||| ||||||||||| |||||||||||||||||||||
Sbjct 2512          TATACACTAACTCCCCGGCCAATAATCCATGCCGTCGCCCCTGATTATAGGTTGGAACAT

Query 2583          AACCCAAAGAGGCTTGAGGCTGCCTACCGGGAGACTTGCTCCCGCCTCGGTACCGCTGCA
                    |||||||| ||||||||||||||||| |||||||||||||| |||||||| ||||| |||
Sbjct 2572          AACCCAAAAAGGCTTGAGGCTGCCTATCGGGAGACTTGCTCTCGCCTCGGCACCGCCGCA

Query 2643          TACCCACTCCTCGGGACCGGCATATACCAGGTGCCGATCGGTCCCAGTTTTGACGCCTGG
                    ||||| |||||||||||||||||||| ||||| || |||||||| || ||||||||||||
Sbjct 2632          TACCCGCTCCTCGGGACCGGCATATATCAGGTACCAATCGGTCCTAGCTTTGACGCCTGG

Query 2703          GAGCGGAATCACCGCCCCGGGGACGAGTTGTACCTTCCTGAGCTTGCTGCCAGATGGTTC
                    |||||||| |||||||||||||| ||| | || || |||||||||||||| | |||||||
Sbjct 2692          GAGCGGAACCACCGCCCCGGGGATGAGCTCTATCTACCTGAGCTTGCTGCTAAATGGTTC

Query 2763          GAGGCCAATAGGCCGACCTGCCCAACTCTCACTATAACTGAGGATGTTGCGCGGACAGC-
                    |||||||||| ||||||| | || |||||||||||||||||||||||||| ||||| ||-
Sbjct 2752          GAGGCCAATAAGCCGACCCGTCCGACTCTCACTATAACTGAGGATGTTGCACGGACGGCG

Query 2822          AAATCTGGCTATCGAACTTGACTCAGCCACAGACGTCGGCCGGGCCTGTGCCGGCTGTCG
                    || |+|||| ||||| ||||| ||||||||||| |||||||||||||| || ||||| ||
Sbjct 2812          AACT-TGGCCATCGAGCTTGATTCAGCCACAGATGTCGGCCGGGCCTGCGCTGGCTGCCG

Query 2882          AGTCACCCCCGGCGTTGTGCAGTACCAGTTTACCGCAGGTGTGCCTGGATCCGGCAAGTC
                    |||||||||||| |||||||||||||||||||||||||||||||| || || ||||||||
Sbjct 2871          AGTCACCCCCGGTGTTGTGCAGTACCAGTTTACCGCAGGTGTGCCCGGGTCTGGCAAGTC

Query 2942          CCGCTCTATTACCCAAGCCGACGTGGACGTTGTCGTGGTCCCGACCCGGGAGTTGCGTAA
                    ||| ||| ||| |||| | |||||||| ||||| ||||| ||||| ||||||||||||||
Sbjct 2931          CCGTTCTGTTATCCAAACTGACGTGGATGTTGTTGTGGTTCCGACTCGGGAGTTGCGTAA

Query 3002          TGCCTGGCGCCGCCGCGGCTTCGCTGCTTTCACCCCGCACACTGCGGCTAGAGTCACCCA
                     ||||||||||||||||||||||||||||| ||||| |||||||| |||||||| |||||
Sbjct 2991          CGCCTGGCGCCGCCGCGGCTTCGCTGCTTTTACCCCCCACACTGCCGCTAGAGTTACCCA

Query 3062          GGGGCGCCGGGTTGTCATTGATGAGGCCCCGTCCCTTCCCCCTCATTTGCTGCTGCTCCA
                    |||||||||||| || ||||||||||| || || || ||||||||  |||||||||||||
Sbjct 3051          GGGGCGCCGGGTCGTTATTGATGAGGCTCCATCACTCCCCCCTCACCTGCTGCTGCTCCA

Query 3122          CATGCAGCGGGCCGCCACCGTCCACCTTCTTGGCGACCCGAATCAGATCCCAGCCATCGA
                     ||||||||||||||||||||||||||||| || |||||||| |||||||||||||| ||
Sbjct 3111          TATGCAGCGGGCCGCCACCGTCCACCTTCTCGGTGACCCGAACCAGATCCCAGCCATTGA

Query 3182          TTTTGAGCACGCCGGGCTCGTTCCCGCCATCAGGCCCGATTTGGCCCCCACCTCCTGGTG
                     || || ||||| ||||||||||||||||||||||| ||| | |||||||||||||||||
Sbjct 3171          CTTCGAACACGCTGGGCTCGTTCCCGCCATCAGGCCTGATCTAGCCCCCACCTCCTGGTG

Query 3242          GCATGTTACCCATCGCTGCCCTGCGGATGTATGTGAGCTAATCCGCGGCGCATACCCTAT
                    ||| || ||||| ||||| || ||||||||||||||||| ||||| || |||||||| ||
Sbjct 3231          GCACGTCACCCACCGCTGTCCCGCGGATGTATGTGAGCTGATCCGTGGTGCATACCCCAT

Query 3302          GATTCAGACCACTAGTCGGGTCCTCCGGTCGTTGTTCTGGGGTGAGCCCGCCGTTGGGCA
                    ||| ||||||||||| ||||||||||| |||||||| ||||| || || ||||| || ||
Sbjct 3291          GATCCAGACCACTAGCCGGGTCCTCCGTTCGTTGTTTTGGGGCGAACCTGCCGTCGGCCA

Query 3362          GAAGCTAGTGTTCACCCAGGCGGCTAAGGCCGCCAACCCCGGTTCAGTGACGGTCCATGA
                    |||  ||||||||||||||||||| ||||| || |||||||| || |||||||| |||||
Sbjct 3351          GAAATTAGTGTTCACCCAGGCGGCCAAGGCTGCGAACCCCGGCTCGGTGACGGTTCATGA

Query 3422          GGCACAGGGCGCTACCTACACAGAGACTACCATCATTGCCACGGCAGATGCTCGAGGCCT
                    ||| ||||||||||||||||||||||||||||||||||| || ||||| || || |||||
Sbjct 3411          GGCGCAGGGCGCTACCTACACAGAGACTACCATCATTGCAACAGCAGACGCCCGTGGCCT

Query 3482          CATTCAGTCGTCCCGAGCTCATGCCATTGTTGCCTTGACGCGCCACACTGAGAAGTGCGT
                    ||||||||||||||| |||||||||||||||||| |||||||||||||||||||||||||
Sbjct 3471          CATTCAGTCGTCCCGGGCTCATGCCATTGTTGCCCTGACGCGCCACACTGAGAAGTGCGT

Query 3542          CATCATTGACGCACCAGGCCTGCTTCGCGAGGTGGGCATCTCCGATGCAATCGTTAATAA
                    ||| ||||||||||| || |||||||| |||||||||||||| || ||||| ||||||||
Sbjct 3531          CATTATTGACGCACCTGGTCTGCTTCGTGAGGTGGGCATCTCTGACGCAATTGTTAATAA

Query 3602          CTTTTTCCTTGCTGGTGGCGAAATTGGCCACCAGCGCCCATCTGTTATCCCTCGCGGCAA
                    ||||||||| ||||| |||||  |||||||||||||||| |||||||| || ||||||||
Sbjct 3591          CTTTTTCCTCGCTGGAGGCGAGGTTGGCCACCAGCGCCCGTCTGTTATTCCCCGCGGCAA

Query 3662          TCCTGACGCCAATGTTGACACCTTGGCTGCCTTCCCGCCGTCTTGCCAGATTAGCGCCTT
                    ||||||||| ||||| |||||| |||| |||||||| ||||||||||||||||| |||||
Sbjct 3651          TCCTGACGCTAATGTCGACACCCTGGCCGCCTTCCCACCGTCTTGCCAGATTAGTGCCTT

Query 3722          CCATCAGTTGGCTGAGGAGCTTGGCCACAGACCTGCCCCTGTCGCGGCTGTTCTACCGCC
                    ||||||| ||||||| ||||| ||||||||||| ||||||||||| |||||| |||| ||
Sbjct 3711          CCATCAGCTGGCTGAAGAGCTCGGCCACAGACCCGCCCCTGTCGCAGCTGTTTTACCACC

Query 3782          CTGCCCTGAGCTTGAACAGGGCCTTCTCTACCTGCCCCAAGAACTCACCACCTGTGATAG
                    |||||||||||||||||||||||||||||||||||| || ||||||||||||||||| ||
Sbjct 3771          CTGCCCTGAGCTTGAACAGGGCCTTCTCTACCTGCCTCAGGAACTCACCACCTGTGACAG

Query 3842          TGTCGTAACATTTGAATTAACAGATATTGTGCATTGTCGTATGGCCGCCCCGAGCCAGCG
                    ||| ||||||||||| || |||||||||||||||||||| ||||||||||||||||||||
Sbjct 3831          TGTTGTAACATTTGAGTTGACAGATATTGTGCATTGTCGCATGGCCGCCCCGAGCCAGCG

Query 3902          CAAGGCCGTGCTGTCCACGCTCGTGGGCCGTTATGGCCGCCGCACAAAGCTCTACAATGC
                    |||||||||||| ||||| || |||||||| || ||||| ||||| ||||| || |||||
Sbjct 3891          CAAGGCCGTGCTCTCCACACTTGTGGGCCGGTACGGCCGTCGCACGAAGCTTTATAATGC

Query 3962          CTCCCACTCTGATGTTCGCGACTCTCTCGCCCGTTTTATCCCGGCCATTGGCCCCGTACA
                    ||| || |||||||||||||| ||||||||||| || |||||| ||||||| || |||||
Sbjct 3951          CTCTCATTCTGATGTTCGCGATTCTCTCGCCCGCTTCATCCCGACCATTGGTCCTGTACA

Query 4022          GGTTACAACCTGTGAATTGTACGAGCTAGTGGAGGCCATGGTCGAGAAGGGCCAGGACGG
                    ||| |||||||||||  |||||||| |||||||||||||||| |||||||||||||| ||
Sbjct 4011          GGTCACAACCTGTGAGCTGTACGAGTTAGTGGAGGCCATGGTTGAGAAGGGCCAGGATGG

Query 4082          CTCCGCCGTCCTTGAGCTCGACCTTTGTAGCCGCGACGTGTCCAGGATCACCTTCTTCCA
                    ||||||||||||||||||||| || |||| |||||| |||||||||||||||||||||||
Sbjct 4071          CTCCGCCGTCCTTGAGCTCGATCTCTGTAACCGCGATGTGTCCAGGATCACCTTCTTCCA

Query 4142          GAAAGATTGTAATAAATTCACCACGGGGGAGACCATCGCCCATGGTAAAGTGGGCCAGGG
                    |||||| |||||||| || || || ||||||||||| ||||| || |||||||| |||||
Sbjct 4131          GAAAGACTGTAATAAGTTTACTACTGGGGAGACCATTGCCCACGGCAAAGTGGGTCAGGG

Query 4202          CATTTCGGCCTGGAGTAAGACCTTCTGTGCCCTTTTCGGCCCCTGGTTCCGTGCTATTGA
                     |||||||| ||||| ||||| ||||||||||| || |||||||||||||||||||||||
Sbjct 4191          TATTTCGGCATGGAGCAAGACTTTCTGTGCCCTCTTTGGCCCCTGGTTCCGTGCTATTGA

Query 4262          GAAGGCTATCCTGGCCCTGCTCCCTCAGGGTGTGTTTTATGGGGATGCCTTTGATGACAC
                    |||||| ||| |||| |||||||| ||||| || || |||||||| || |||||||||||
Sbjct 4251          GAAGGCCATCTTGGCTCTGCTCCCCCAGGGCGTATTCTATGGGGACGCTTTTGATGACAC

Query 4322          CGTCTTCTCGGCGGCTGTGGCCGCAGCAAAGGCATCCATGGTGTTCGAGAATGACTTTTC
                     |||||||| |||||||||||||| || | ||| ||||||||||| ||||||||||||||
Sbjct 4311          TGTCTTCTCTGCGGCTGTGGCCGCTGCGAGGGCGTCCATGGTGTTTGAGAATGACTTTTC

Query 4382          TGAGTTTGATTCCACCCAGAATAATTTTTCCTTGGGCCTAGAGTGTGCTATTATGGAGGA
                    |||||| |||||||| ||||||||||| ||||||||||| ||||||||||||||||||||
Sbjct 4371          TGAGTTCGATTCCACTCAGAATAATTTCTCCTTGGGCCTTGAGTGTGCTATTATGGAGGA

Query 4442          GTGTGGGATGCCGCAGTGGCTCATCCGCTTGTACCACCTTATAAGGTCTGCGTGGATTCT
                    |||||||||||||||||||||||||||| ||||||| ||||||||||| || |||||  |
Sbjct 4431          GTGTGGGATGCCGCAGTGGCTCATCCGCCTGTACCATCTTATAAGGTCCGCATGGATCTT

Query 4502          GCAGGCCCCGAAGGAGTCCCTGCGAGGGTTTTGGAAGAAACACTCCGGTGAGCCCGGCAC
                    ||||||||||||||| || ||||| ||||| ||||||||||||||||||||||| |||||
Sbjct 4491          GCAGGCCCCGAAGGAATCTCTGCGCGGGTTCTGGAAGAAACACTCCGGTGAGCCTGGCAC

Query 4562          CCTTCTGTGGAATACTGTCTGGAACATGGCCGTTATCACCCACTGTTATGATTTCCGCGA
                     ||  | ||||||||||||||||| |||||||||||||||||||||||||| ||||| ||
Sbjct 4551          TCTCTTATGGAATACTGTCTGGAATATGGCCGTTATCACCCACTGTTATGACTTCCGGGA

Query 4622          TCTGCAGGTGGCTGCCTTTAAAGGTGATGATTCGATAGTGCTTTGCAGTGAGTACCGTCA
                      |||| |||||||| ||||||||||||||||||||||||||||||||||||||||||||
Sbjct 4611          CTTGCAAGTGGCTGCTTTTAAAGGTGATGATTCGATAGTGCTTTGCAGTGAGTACCGTCA

Query 4682          GAGCCCAGGGGCTGCTGTCCTGATTGCTGGCTGTGGCCTAAAGTTGAAGGTGGATTTCCG
                     || || || ||||| ||||||||||||||||| ||| | ||| |||||||||| |||||
Sbjct 4671          AAGTCCGGGTGCTGCAGTCCTGATTGCTGGCTGCGGCTTGAAGCTGAAGGTGGACTTCCG

Query 4742          TCCGATTGGTCTGTATGCAGGTGTTGTGGTGGCCCCCGGCCTTGGCGCGCTTCCTGATGT
                     ||||| ||| |||| || |||||||| ||||||||||||||||| ||||||||||| ||
Sbjct 4731          CCCGATCGGTTTGTACGCGGGTGTTGTTGTGGCCCCCGGCCTTGGTGCGCTTCCTGACGT

Query 4802          CGTGCGCTTCGCCGGTCGGCTTACTGAGAAGAATTGGGGCCCTGGCCCCGAGCGGGCGGA
                    ||||||||||||||||||||| |||||||||||||||||||||||||| |||||||||||
Sbjct 4791          CGTGCGCTTCGCCGGTCGGCTCACTGAGAAGAATTGGGGCCCTGGCCCTGAGCGGGCGGA

Query 4862          GCAGCTCCGCCTCGCTGTGAGTGATTTTCTCCGCAAGCTCACGAATGTAGCTCAGATGTG
                    |||||||||||| ||||||||||||||||| |||||||||||||||||||| || |||||
Sbjct 4851          GCAGCTCCGCCTTGCTGTGAGTGATTTTCTTCGCAAGCTCACGAATGTAGCCCAAATGTG

Query 4922          TGTGGATGTTGTCTCTCGTGTTTATGGGGTTTCCCCTGGGCTCGTTCATAACCTGATTGG
                    |||||||||||| ||||||||||||||||| ||||| || || |||||||||||||| ||
Sbjct 4911          TGTGGATGTTGTTTCTCGTGTTTATGGGGTCTCCCCGGGACTTGTTCATAACCTGATCGG

Query 4982          CATGCTACAGGCTGTTGCTGATGGCAAGGCTCATTTCACTGAGTCAGTGAAGCCAGTGCT
                    |||||||||| |||| || ||||||||||| ||||| || |||||  | || ||||||||
Sbjct 4971          CATGCTACAGACTGTCGCCGATGGCAAGGCCCATTTTACCGAGTCTATAAAACCAGTGCT

Query 5042          TGACCTGACAAATTCAATTCTGTGTCGGGTGGAATGAATAACATGTCTTTTGCTGCGCCC
                     ||| |||||||||||||  ||||||||||||||||||||||||||||||||||||||||
Sbjct 5031          CGACTTGACAAATTCAATCTTGTGTCGGGTGGAATGAATAACATGTCTTTTGCTGCGCCC

Query 5102          ATGGGTTCGCGACCATGCGCCCTCGGCCTATTTTGCTGTTGCTCCTCATGTTTCTGCCTA
                    |||||||||||||||||||||||||||||||||||||| |||||||||||||||||||||
Sbjct 5091          ATGGGTTCGCGACCATGCGCCCTCGGCCTATTTTGCTGCTGCTCCTCATGTTTCTGCCTA

Query 5162          TGCTGCCCGCGCCACCGCCCGGTCAGCCGTCTGGCCGCCGTCGTGGGCGGCGCAGCGGCG
                    || |||||||||||||||||||||||||||||||||||||||||||||||||||||||||
Sbjct 5151          TGTTGCCCGCGCCACCGCCCGGTCAGCCGTCTGGCCGCCGTCGTGGGCGGCGCAGCGGCG

Query 5222          GTTCCGGCGGTGGTTTCTGGGGTGACCGGGTTGATTCTCAGCCCTTCGCAATCCCCTATA
                    ||||||||||||||||||||||||||||||||||||||||||||||||||||||||||||
Sbjct 5211          GTTCCGGCGGTGGTTTCTGGGGTGACCGGGTTGATTCTCAGCCCTTCGCAATCCCCTATA

Query 5282          TTCATCCAACCAACCCCTTCGCCCCCGATGTCACCGCTGCGGCCGGGGCTGGACCTCGTG
                    ||||||||||||||||||||||||||||||||||||||||||||||||||||||||||||
Sbjct 5271          TTCATCCAACCAACCCCTTCGCCCCCGATGTCACCGCTGCGGCCGGGGCTGGACCTCGTG

Query 5342          TTCGCCAACCCGCCCGACCACTCGGCTCCGCTTGGCGTGACCAGGCCCAGCGCCCCGCCG
                    ||||||||||||||||||||||||||||||||||||||||||||||||||||||||||||
Sbjct 5331          TTCGCCAACCCGCCCGACCACTCGGCTCCGCTTGGCGTGACCAGGCCCAGCGCCCCGCCG

Query 5402          CTGCCTCACGTCGTAGACCTACCACAGCTGGGGCCGCGCCGCTAACCGCGGTCGCTCCGG
                    |||||||||||||||||||| |||||||||||||||||||||| ||||||||||||||||
Sbjct 5391          CTGCCTCACGTCGTAGACCTGCCACAGCTGGGGCCGCGCCGCTGACCGCGGTCGCTCCGG

Query 5462          CCCATGACACCCCGCCAGTGCCTGATGTTGACTCCCGCGGCGCCATCCTGCGCCGGCAGT
                    |||||||||||||||| ||| | |||||||| || || ||||| ||| ||||||| ||||
Sbjct 5451          CCCATGACACCCCGCCGGTGTCCGATGTTGATTCTCGTGGCGCTATCTTGCGCCGACAGT

Query 5522          ATAACCTATCAACATCTCCCCTCACCTCTTCCGTGGCCACCGGCACAAATTTGGTTCTTT
                    |||| || |||||||| |||||||| |||||||||||||| ||||| || ||||||||||
Sbjct 5511          ATAATCTTTCAACATCCCCCCTCACTTCTTCCGTGGCCACTGGCACCAACTTGGTTCTTT

Query 5582          ACGCCGCTCCTCTTAGCCCGCTTCTACCCCTCCAGGACGGCACCAATACTCATATAATGG
                    | |||||||| |||||||||||| ||||||| ||||||||||||||||| ||||||||||
Sbjct 5571          ATGCCGCTCCCCTTAGCCCGCTTTTACCCCTTCAGGACGGCACCAATACCCATATAATGG

Query 5642          CTACAGAAGCTTCTAATTATGCCCAGTACCGGGTTGCTCGTGCCACAATTCGCTACCGCC
                    | || ||||| ||||||||||||||||| ||||||| |||||||||||| |||||||| |
Sbjct 5631          CCACGGAAGCCTCTAATTATGCCCAGTATCGGGTTGTTCGTGCCACAATCCGCTACCGTC

Query 5702          CGCTGGTCCCCAACGCTGTTGGTGGCTACGCTATCTCCATTTCGTTCTGGCCACAGACCA
                    |||| |||||||| |||||||||||||| ||||| ||||| ||||| |||||||||||||
Sbjct 5691          CGCTAGTCCCCAATGCTGTTGGTGGCTATGCTATTTCCATCTCGTTTTGGCCACAGACCA

Query 5762          CCACCACCCCGACGTCCGTTGACATGAATTCAATAACCTCGACGGATGTCCGTATTTTAG
                    |||| |||||||||||||||||||||||||| ||||||||||||||||| |||||  | |
Sbjct 5751          CCACTACCCCGACGTCCGTTGACATGAATTCCATAACCTCGACGGATGTTCGTATCCTTG

Query 5822          TCCAGCCCGGCATAGCCTCCGAGCTTGTTATTCCAAGTGAGCGCCTACACTATCGCAACC
                    |||||||||| ||||||||||||||||| || |||||||||||||| |||||||||||||
Sbjct 5811          TCCAGCCCGGTATAGCCTCCGAGCTTGTGATCCCAAGTGAGCGCCTGCACTATCGCAACC

Query 5882          AAGGTTGGCGCTCTGTTGAGACCTCCGGGGTGGCGGAGGAGGAGGCCACCTCTGGTCTTG
                    | || ||||| || ||||||||||||||||||||||||||||||||||| ||||| ||||
Sbjct 5871          AGGGCTGGCGTTCCGTTGAGACCTCCGGGGTGGCGGAGGAGGAGGCCACTTCTGGCCTTG

Query 5942          TCATGCTCTGCATACATGGCTCACCTGTAAATTCTTATACTAATACACCCTATACCGGTG
                    | |||||||| ||||||||||||||||| || |||||||||||||||||||| |||||||
Sbjct 5931          TTATGCTCTGTATACATGGCTCACCTGTGAACTCTTATACTAATACACCCTACACCGGTG

Query 6002          CCCTCGGGCTGTTGGACTTTGCCCTCGAACTTGAGTTCCGCAACCTCACCCCCGGTAATA
                    ||||||||||| |||| || ||||| || ||||| ||||||||||||||||| ||||| |
Sbjct 5991          CCCTCGGGCTGCTGGATTTCGCCCTTGAGCTTGAATTCCGCAACCTCACCCCTGGTAACA

Query 6062          CCAATACGCGGGTCTCGCGTTACTCCAGCACTGCCCGTCACCGCCTTCGTCGCGGTGCAG
                    |||||||||||||||| |||||||||||||||||||| ||||| ||||| ||||| ||||
Sbjct 6051          CCAATACGCGGGTCTCCCGTTACTCCAGCACTGCCCGCCACCGTCTTCGCCGCGGCGCAG

Query 6122          ATGGGACTGCCGAGCTCACCACCACGGCTGCTACTCGCTTCATGAAGGACCTCTATTTTA
                    | || || || ||||| |||||||||||||| || ||||||||||| ||||| |||||| 
Sbjct 6111          ACGGCACCGCTGAGCTTACCACCACGGCTGCAACCCGCTTCATGAAAGACCTTTATTTTT

Query 6182          CTAGTACTAATGGTGTTGGTGAGATCGGCCGCGGGATAGCGCTTACCCTGTTTAACCTTG
                    |||| ||||||||||| || ||||||||||||||||| || |||||||||||||||||||
Sbjct 6171          CTAGCACTAATGGTGTCGGCGAGATCGGCCGCGGGATCGCCCTTACCCTGTTTAACCTTG

Query 6242          CTGACACCCTGCTTGGCGGTCTACCGACAGAATTGATTTCGTCGGCTGGTGGCCAGCTGT
                    ||||||| ||||||||||| |||||||||||||||||||||||||| |||||||| ||||
Sbjct 6231          CTGACACTCTGCTTGGCGGCCTACCGACAGAATTGATTTCGTCGGCCGGTGGCCAACTGT

Query 6302          TCTACTCTCGCCCCGTCGTCTCAGCCAATGGCGAGCCGACTGTTAAGCTGTATACATCTG
                    |||| || ||||| |||||||||||||||||||||||||| |||||||||||||||||||
Sbjct 6291          TCTATTCACGCCCAGTCGTCTCAGCCAATGGCGAGCCGACCGTTAAGCTGTATACATCTG

Query 6362          TGGAGAATGCTCAGCAGGATAAGGGTATTGCAATCCCGCATGACATCGACCTCGGGGAAT
                    | ||||||||||||||||| ||||||||||| ||||||||||| ||||||||||||||||
Sbjct 6351          TAGAGAATGCTCAGCAGGACAAGGGTATTGCTATCCCGCATGATATCGACCTCGGGGAAT

Query 6422          CCCGTGTAGTTATTCAGGATTATGACAACCAACATGAGCAGGACCGACCGACACCTTCCC
                    ||||||||||||| ||||| |||||||||||||||||||| |||||||||||||||||||
Sbjct 6411          CCCGTGTAGTTATCCAGGACTATGACAACCAACATGAGCAAGACCGACCGACACCTTCCC

Query 6482          CAGCCCCATCGCGTCCTTTTTCTGTCCTCCGAGCTAACGATGTGCTTTGGCTTTCTCTCA
                    ||||||| ||||| ||||| |||||||| || ||||| ||||||||||||||||||||||
Sbjct 6471          CAGCCCCGTCGCGCCCTTTCTCTGTCCTTCGGGCTAATGATGTGCTTTGGCTTTCTCTCA

Query 6542          CCGCTGCCGAGTATGACCAGTCCACTTACGGCTCTTCGACCGGCCCAGTCTATGTCTCTG
                    ||||||||||||||||||||||||| |||||||| ||||| |||||||||||||||||||
Sbjct 6531          CCGCTGCCGAGTATGACCAGTCCACCTACGGCTCCTCGACTGGCCCAGTCTATGTCTCTG

Query 6602          ACTCTGTGACCTTGGTTAATGTTGCGACCGGCGCGCAGGCCGTTGCCCGGTCACTCGACT
                    |||||||||||||||| ||||||||||||||||||||||||||||||||||| |||||||
Sbjct 6591          ACTCTGTGACCTTGGTCAATGTTGCGACCGGCGCGCAGGCCGTTGCCCGGTCGCTCGACT

Query 6662          GGACCAAGGTCACACTTGATGGTCGCCCCCTTTCCACCATCCAGCAGTATTCAAAGACCT
                    |||||||||||||||| ||||||||||| || || || || ||||||||||| ||||| |
Sbjct 6651          GGACCAAGGTCACACTCGATGGTCGCCCTCTATCTACTATTCAGCAGTATTCGAAGACTT

Query 6722          TCTTTGTCCTGCCGCTCCGCGGTAAGCTCTCCTTTTGGGAGGCAGGAACTACTAAAGCCG
                    |||| ||||||||||| || || ||||||||||| |||||||| || |||||||||||||
Sbjct 6711          TCTTCGTCCTGCCGCTTCGTGGCAAGCTCTCCTTCTGGGAGGCGGGTACTACTAAAGCCG

Query 6782          GGTACCCTTATAATTATAACACCACTGCTAGTGACCAACTGCTCGTTGAGAATGCCGCTG
                    ||||||||||||||||||| ||||||||||| |||||| ||||| | ||||| | |||||
Sbjct 6771          GGTACCCTTATAATTATAATACCACTGCTAGCGACCAATTGCTCATCGAGAACGTCGCTG

Query 6842          GGCATCGGGTTGCTATTTCCACCTACACTACTAGCCTGGGTGCTGGCCCCGTCTCTATTT
                    |||||||||| |||||||||||||| || |||||| | ||||| ||||| || || || |
Sbjct 6831          GGCATCGGGTGGCTATTTCCACCTATACCACTAGCTTAGGTGCAGGCCCTGTTTCCATCT

Query 6902          CCGCGGTTGCTGTTTTAGCCCCCCACTCTGTGCTAGCATTGCTTGAGGATACCATGGACT
                    ||||||| |||||| |||||||||||||||   ||||| |||||||||||||| |||| |
Sbjct 6891          CCGCGGTCGCTGTTCTAGCCCCCCACTCTGCTTTAGCACTGCTTGAGGATACCTTGGATT

Query 6962          ACCCTGCCCGCGCCCATACTTTCGATGACTTCTGCCCGGAGTGCCGCCCCCTTGGCCTCC
                    ||||||||||||| |||||||| ||||| || ||||||||||||||||||||||||||||
Sbjct 6951          ACCCTGCCCGCGCTCATACTTTTGATGATTTTTGCCCGGAGTGCCGCCCCCTTGGCCTCC

Query 7022          AGGGTTGTGCTTTTCAGTCTACTGTCGCTGAGCTTCAGCGCCTTAAGATGAAGGTGGGTA
                    |||| ||||||||||||||||||||||||||||| ||||| |||||||||||||||||||
Sbjct 7011          AGGGCTGTGCTTTTCAGTCTACTGTCGCTGAGCTCCAGCGGCTTAAGATGAAGGTGGGTA

Query 7082          AAACTCGGGAGTTATAGTTTATTTGCTTGTGCCCCCCTTCTTTCTGTTGCTTATTT
                    |||||||||||||||||||||||||||||||||||||||||||||||| |||||||
Sbjct 7071          AAACTCGGGAGTTATAGTTTATTTGCTTGTGCCCCCCTTCTTTCTGTTTCTTATTT
