# Supplementary material for: Pairwise Heuristic Sequence Alignment Algorithm Based on Deep Reinforcement Learning
Source: IEEE Open J Eng Med Biol. 2021 Jan 29;2:36–43. doi: 10.1109/OJEMB.2021.3055424 (PMC8901008; doi:10.1109/OJEMB.2021.3055424)
Supplement: Three supplementary materials are attached to the submitted manuscript. First, we offer the detailed process of the DQNalign in Supplementary material S1. Then, the additional figures and tables are listed in the Supplementary material S2. Finally, the alignment results of the DQNalign are attached  [file ojemb-3055424-mm.zip › OJEMB-3055424-MM/10022021082020_DQNalignOJEMB20210126SupplementaryS3/Supplementary S3/HEV_DDDQN/result20200712173946_11_15.txt]

DQNalign Project v1.0
Pairwise alignment algorithm with deep reinforcement learning based heuristic alignment agent
Sequence 1 : HEV_11, length : 7138
Sequence 2 : HEV_15, length : 7180

Alignment results:
Exact matches: 5477
Gaps: 456

Query 0             GAGGCCCATCAGTTTATCAAGGCTCCTGGCATCACTACTGCTATTGAGCAGGCTGCTCTA
                    |||||||| ||||| || |||||||||||||||||||||||||||||||| || ||||||
Sbjct 6             GAGGCCCACCAGTTCATTAAGGCTCCTGGCATCACTACTGCTATTGAGCAAGCAGCTCTA

Query 60            GCAGCGGCCAACTCTGCCCTTGCGAATGCTGTGGTAGTTAGGCCTTTTCTCTCTCACCAG
                    |||||||||||||| |||||||||||||||||||| ||  ||||||| || || || |||
Sbjct 66            GCAGCGGCCAACTCCGCCCTTGCGAATGCTGTGGTGGTCCGGCCTTTCCTTTCCCATCAG

Query 120           CAGATTGAGATCCTTATTAACCTAATGCAACCTCGCCAGCTTGT-TTTCCGCCCCGAGGT
                    ||| ||||||||||||| || || ||||||||||| ||||| ||-|||+|| || |||||
Sbjct 126           CAGGTTGAGATCCTTATAAATCTCATGCAACCTCGGCAGCTGGTGTTT-CGTCCTGAGGT

Query 179           TTTCTGGAACCATCCCATCCAGCGTGTTATCCATAATGAGCTGGAGCTTTACTGTCGCGC
                    ||| ||||| || || || || |||||||| ||||||||||| ||||  || || || ||
Sbjct 185           TTTTTGGAATCACCCGATTCAACGTGTTATACATAATGAGCTTGAGCAGTATTGCCGTGC

Query 239           CCGCTCCGGCCGCTGCCTCGAAATTGGTGCCCACCCCCGCTCAATAAATGACAATCCTAA
                     ||||| || |||||||| || ||||| |||||||| ||||| || ||||| ||||||||
Sbjct 245           TCGCTCGGGTCGCTGCCTTGAGATTGGAGCCCACCCACGCTCCATTAATGATAATCCTAA

Query 299           TGTGGTCCACCGTTGCTTCCTCCGTCCTGCCGGGC-GTGATGTTCAGCGTTGGTATACTG
                    |||  |||| || ||||| ||||  || | ||| |-|+||||||||||| ||||| || |
Sbjct 305           TGTCCTCCATCGCTGCTTTCTCCACCCCGTCGGCCGG-GATGTTCAGCGCTGGTACACAG

Query 358           CCCCTACCCGCGGGCCGGCTGCTAATTGCCGGCGTTCCGC-G--C-T-G-CGCGGG-CTC
                    |||| ||  | || || || || || || || || || ||- --|-|-|-| +++|-| +
Sbjct 364           CCCCGACTAGGGGACCTGCGGCGAACTGTCGCCGCTCGGCACTTCGTGGTCT---GCCA-

Query 411           CCCGCTGCTGACCGCACTTACTGCTTCGACGGGTTTTCTGGCTGT--AACTTTCCCGCCG
                    +|| ++|| |||||||||||||| || || || ||| | ||||| -- ++||| ||||||
Sbjct 419           -CCA--GCCGACCGCACTTACTGTTTTGATGGCTTTGCCGGCTGCCGT--TTTGCCGCCG

Query 469           AGACGGGCATCGCCCTCTATTCTCTCCATGATATGTCA-CCATCTGATGTCGCCGAGGCT
                    |||| ||  | || |||||||||||||||||  ||+||-||  ||||||| |||||||| 
Sbjct 475           AGACTGGTGTGGCTCTCTATTCTCTCCATGACTTG-CAGCCGGCTGATGTTGCCGAGGCG

Query 528           ATGTTC-CGCCATGGTATGACGCGGCTTTACGCTGCCCTCCACCTCCCGCCTGAGGTCCT
                    ||| +|-||||| || ||||| || ||||| || ||  ||||| | || || ||||| ||
Sbjct 534           ATGG-CTCGCCACGGCATGACCCGCCTTTATGCAGCTTTCCACTTGCCTCCAGAGGTGCT

Query 587           GTTGCCCCCTGGCACATACCGCACCGCGTCGTACTTGCTGATCCATGAC-G---GC-AGG
                      |||| |||||||| ||||| ||  | || |||||||||||||| || -|---||- +|
Sbjct 593           CCTGCCTCCTGGCACCTACCGGACATCATCCTACTTGCTGATCCACGATGGTAAGCGC-G

Query 642           CGCGTTGTGGTGACGTATGAGGGTGACACTAGTGCTGGTTATAACCACGATGTTTCCAAC
                    ||+||||| +++|| ||||||||||||||||| || ||||| || || |||||| ||| |
Sbjct 652           CG-GTTGTC---ACTTATGAGGGTGACACTAGCGCCGGTTACAATCATGATGTTGCCACC

Query 702           CTGCGCTCCTGGATTAGAACCACTAAGGTTA-CCGGAGACCACCCTCTCGTCATCGAGCG
                    || ||| | ||||| || || ||||||||| -  | +|| |||||| | || ||||||||
Sbjct 708           CTCCGCACATGGATCAGGACAACTAAGGTTGTGGGT-GAACACCCTTTGGTGATCGAGCG

Query 761           GGTTAGGGCCATTGGCTGCCACTTTGTCCTTTTACTCACGGCTGCTCCGGAGCCATCACC
                    |||  |||  |||||||| ||||||||  | ||  |||| || || || ||||| || ||
Sbjct 767           GGTGCGGGGTATTGGCTGTCACTTTGTGTTGTTGATCACTGCGGCCCCTGAGCCCTCCCC

Query 821           TATGCCCTATGTCCCTTACCCCCGGTCTACCGAGGTCTATGTCCGATCGATC-TTCGGCC
                     |||||||| || |||||||| || || || |||||||||||||| || |||-|| ||||
Sbjct 827           GATGCCCTACGTTCCTTACCCGCGTTCGACGGAGGTCTATGTCCGGTCTATCTTTGGGCC

Query 880           CGGGTGGCACCCCCTCCCTATTTCCAA-C-CTCATGCTCCACCAAGTCGACCTTC-CATG
                    |||  || +|||| || || || || |-|-||  ||||+  +|||||| |+||| -|| |
Sbjct 887           CGGCGGGT-CCCCGTCGCTGTTCCCGACCGCTTGTGCT-GT-CAAGTCCA-CTTTTCACG

Query 937           CTGTCCCTGCC-CATATCTGGGACCGTCTCATGTTGTTCGGGGCCACCCTAGATGACCAA
                    | |||||  +|-|| |||||||||||||||||| | || ||||||||||| || ||||| 
Sbjct 943           CCGTCCCCA-CGCACATCTGGGACCGTCTCATGCTCTTTGGGGCCACCCTCGACGACCAG

Query 996           GCCTTTTGCTGCTCCCGCCTAATGACTTACCTCCGCGGCATTAGCTACAAGGTTACTGTG
                    ||||||||||||||| | || ||||| ||||| || ||||||||||| ||||| ||||||
Sbjct 1002          GCCTTTTGCTGCTCCAGGCTTATGACGTACCTTCGTGGCATTAGCTATAAGGTAACTGTG

Query 1056          GGCACCCTTGTTGCCAATGAAGGCTGGAACGCCTCTGAGGACGCTCTTACAGCTGTCATC
                    ||  |||| || || |||||||||||||| ||| | ||||| || || || || || || 
Sbjct 1062          GGTGCCCTGGTCGCTAATGAAGGCTGGAATGCCACCGAGGATGCGCTCACTGCAGTTATT

Query 1116          ACTGCCGCCTACCTTACCATCTGCCACCAGCGGTACCTCCGCACTCAGGCTATATCTAAG
                    || || || ||||| || || || || ||||| ||  | || || ||||| || ||||||
Sbjct 1122          ACGGCGGCTTACCTCACAATATGTCATCAGCGTTATTTGCGGACCCAGGCGATTTCTAAG

Query 1176          GGGATGCGTCGCCTGGAGCGGGAGCATGCTCAGAAGTTTATAACACGCCTCTACAGTTGG
                    || ||||| || || ||||  || ||||||||||| |||||  ||||||||||||| |||
Sbjct 1182          GGCATGCGCCGGCTTGAGCTTGAACATGCTCAGAAATTTATTTCACGCCTCTACAGCTGG

Query 1236          CTCTTTGAGAAGTCCGGCCGTGATTATATCCCCGGCCGTCAGTTGGAGTTCTACGCTCAG
                    || ||||||||||| || |||||||| ||||| ||||| ||| || ||||||||||||||
Sbjct 1242          CTATTTGAGAAGTCAGGTCGTGATTACATCCCAGGCCGCCAGCTGCAGTTCTACGCTCAG

Query 1296          TGTAGGCGCTGGCTCTCGGCCGGCTTTCATCTTGACCCACGGG-TGTTGGTTTTTGATGA
                    ||  | |||||| | || ||||| || ||||| ||||| ||  - +|| |||||||||||
Sbjct 1302          TGCCGCCGCTGGTTATCTGCCGGGTTCCATCTCGACCCCCGCACC-TTAGTTTTTGATGA

Query 1355          GTC-G-G---CCCCCTGCCA-CTGTAGGAC-T---GCGATTCGTAAGGCGGTCTCAAAGT
                    |||-|-|---       +  -     +  |-|---|||  |||+ + ++||++++||| |
Sbjct 1361          GTCAGTGCCTTGTAGCT-GCCGAACC-ACCATCCGGCGGATCG-C-T--GG----AAAAT

Query 1405          TTTGCTGCTTTATGAAGTGGCTGGGCCAGGAGTGCACCTGTTTTCTACAACCTGCAGAAG
                    ||||||| |||||||||||||| || ||||||||  | ||||| || || || || |+||
Sbjct 1411          TTTGCTGTTTTATGAAGTGGCTCGGTCAGGAGTGTTCTTGTTTCCTCCAGCCCGCCG-AG

Query 1465          GCG-TCG-TTGGCGACCAGGGCCATGACAACGAGGCCTATGAGGGGTCTGATGTTG--AC
                    | |-| |- +|||||||| || |||||||| ||||||||||| || ||||||||||--||
Sbjct 1470          GGGCTGGCG-GGCGACCAAGGTCATGACAATGAGGCCTATGAAGGCTCTGATGTTGATAC

Query 1521          C-CT----GCTGAATCC--G-CTATT-AGTGACATA-TCTGGGTCCTACGT--AGTCCCT
                     -||----     | ||--|-|  | -||+|+|  |- |++++ ++|+|||--|    | 
Sbjct 1529          TGCTGAGCCTGCCACCCTAGACATTACAG-G-CTCATAC----A--T-CGTGGATGGTCG

Query 1569          GGCACTGCCCTCCAACCG-CTTTACCAAGCCCTTGACCTCCCCGCTGAGATTGTGGCTCG
                    | | |||| ++++||| |-|++|| ||||| || ||||| || |||||  | || |||||
Sbjct 1580          GTCTCTGCA----AACTGTC--TATCAAGCTCTCGACCTGCCAGCTGACCTGGTAGCTCG

Query 1628          TGCAGGCCGGCTGACCGCCACAGTAAA-GGT-CTCC--CAGGTCGCGACGGGCGGATCGA
                     |||| ||| ||| | || ||||| | -| |-||  --| ++||  | || +| |+++||
Sbjct 1634          CGCAGCCCGACTGTCTGCTACAGTTACTGTTACTGAAACC--TCTGGCCGT-CTG---GA

Query 1682          TTGTGAGACCCTTCTCGGTAATAAAACC-TTCCGCACGTCGTTTGTTG--ACGGGGCGGT
                    |||  | ||  |  |||| ||||| || -||+| |||  | |||||||--  ||  |+| 
Sbjct 1688          TTGCCAAACAATGATCGGCAATAAGACTTTT-CTCACTACCTTTGTTGATGGGGCAC-GC

Query 1739          TTTAGA-GAC-TAATGG-CCCAGAGC-GC--CACAATCTCTCTTTTGAT-GCCAGTCAGA
                     ||+||-|  -   +||-| ++||||-||-- ||+++||||||||||| -|||||+||| 
Sbjct 1746          CTT-GAGGTTAACG-GGCCT--GAGCAGCTTAAC---CTCTCTTTTGACAGCCAG-CAGT

Query 1792          GCACTATGGCCGCCGGCCC-TTTCAGTCTCACCTATGCCGCC-TCTGCTGCTGGGCTGG-
                    | | |||||| ||||||||-||| +| ||||||||||| |||-|     ||+|||||||-
Sbjct 1798          GTAGTATGGCAGCCGGCCCGTTTT-GCCTCACCTATGCTGCCGTAGATGGC-GGGCTGGA

Query 1849          AGGTGCG-CTATGTCGCCGCCGGGCTTGACCA-CCGGGCGGT-TTTTGCCCCCGGCGTT-
                    || |   - |+| +| |||| || || ||+ |-||| | ++|-|||| ||||| |+|| -
Sbjct 1856          AGTTCATTTT-TC-CACCGCTGGCCTCGA-GAGCCGTGT--TGTTTTCCCCCCTG-GTAA

Query 1905          TCACCCCGG-TCAGCCCCTGGGGCGAGGTCACCGCCTTCTGTTCTGCCCTATACAGGTTT
                    | +||||| -|  +|||   | | ||||||||||||||||| || || || || |||   
Sbjct 1910          TG-CCCCGACTGC-CCCGCCGAGTGAGGTCACCGCCTTCTGCTCAGCTCTTTATAGGCAC

Query 1962          AATCGCG-AG-GCCCAGCGCCTTTCGCTGAC-C-GGTAATTTTTGGTTCCATCCTGAGGG
                    || ||+|-||-|+||||||||  |||++|  - -|||| ||| ||| | || ||||| ||
Sbjct 1968          AACCG-GCAGAG-CCAGCGCCAGTCG--GTTATTGGTAGTTTGTGGCTGCACCCTGAAGG

Query 2018          GCTC-CTTGGCCCCTTTGCCCCG---TTTTCCCCCGGGCATGTTTGGGA-GTCGGCTAAT
                     +| -|| ||+||  ||++||||---||||| ||||||||||  |+|| -||| ||||| 
Sbjct 2024          T-TTGCTCGG-CCTGTT--CCCGCCCTTTTCACCCGGGCATGAGT-GGCGGTCTGCTAAC

Query 2073          CCATTCTGTGGCGAGAGCACACTTTACACCCGCACTTGGTCGGAGGTTGATGCTGTTCCT
                    ||||| || ||||||||||| || ||||||||||||||||| +|   | |     + |  
Sbjct 2079          CCATTTTGCGGCGAGAGCACGCTCTACACCCGCACTTGGTCC-ACAATTACAGAC-ACAC

Query 2133          AGTCCA--GCCCAGCCCGAC--TTA--GGT--TTTACATCTGAG---CCTTCTA------
                      |  |--|+ | |+++|  --|| --|||--|||  || +  |---||++|+|------
Sbjct 2137          CCTTAACTG-TCGG---GCTAATTTCCGGTCATTTGGATG-CTGCTCCC--C-ACTCGGG

Query 2175          ---T--ACCTAGTAGGGCCGCCACACCTA---CCCCGGC-GGC-C--C---CTCTACCCC
                    --- --||||  ||  |||+ || + |+ ---|  | | -|||-|--|---||||+||  
Sbjct 2189          GGGGCCACCTGCTACTGCC-ACAG-GC-CCTGCTGCTGTAGGCTCGTCTGACTCT-CCAG

Query 2221          CCCCTGCACCGGA-TCCTTCCCCTACTCTCTCTGCTCCGGCGCGTGGTGAGCCG--G-CT
                     |||||+||| | - |||  +++|+ |  | +++++++|      | |++|++|-- -| 
Sbjct 2242          ACCCTG-ACCCGCTACCTGA---T-GTTACA-------G------GAT--G--GCTCACG

Query 2277          CCTGGC--GCTACCGCCAGGGCC--C---CAGCCATAACCCACCA--GACGGCCCGGCAT
                    ||   |--|  +||  |  | ||--|---|++|| +|||||  +|--|+||  ||+||| 
Sbjct 2279          CCCCTCTGGGG-CCCGCCCGTCCGGCTGGC--CCC-AACCCGA-ATGG-CGTTCC-GCAG

Query 2328          CGCCGCCTGCT-CTTTACCTACCCGGATGGCTCTAAGGTGT-TCGCCGGCTCGCTGTTT-
                    |||||| | ||-| + |||||||| || ||| ||||| | |-|+| ||||||  |+|||-
Sbjct 2328          CGCCGCTTACTACA-CACCTACCCTGACGGCGCTAAGATCTAT-GTCGGCTCCAT-TTTC

Query 2385          GAGTCGACA-TGTACCTGGCTCGTTAACGCGTCTAATGTTGACCACCGCCCTGGCGGTGG
                    |||||  +|-|| |||||||| || ||||| ||||| |  | |||||||||||| || ||
Sbjct 2385          GAGTCTG-AGTGCACCTGGCTTGTCAACGCATCTAACGCCGGCCACCGCCCTGGTGGCGG

Query 2444          GCTCTGTCATGCATTTTACCAGAGGTACCCCGCCTCCTTTGATGCTGC-CTCT--TTTGT
                    ||| |||||||| ||||  ||| | ||||| |  || ||||| ||++|-|+| --|||||
Sbjct 2444          GCTTTGTCATGCTTTTTTTCAGCGTTACCCTGATTCGTTTGACGC--CAC-CAAGTTTGT

Query 2501          GATGCGCGACGGCGCGGCCGCCTACA-CATTAACCCCCCGGCCAATAATTCATGCCGTCG
                    |||||| || ||    ||||| || |-| ||+|| |||||||| || |||||||| || |
Sbjct 2501          GATGCGTGATGGTCTTGCCGCGTATACCCTT-ACACCCCGGCCGATCATTCATGCGGTGG

Query 2560          CTCCTGATTATAGGTTGGAACATAACCCAAAGAGGCTTGAGGCTGCCTACCGGGAGACTT
                    | || || ||| | |||||||||||||| |||||||| |||||||||||||| |||||||
Sbjct 2560          CCCCGGACTATCGATTGGAACATAACCCCAAGAGGCTCGAGGCTGCCTACCGCGAGACTT

Query 2620          GCTCCCGCCTCGGTACCGCTGCATACCCACTCCTC-GGGACCGGCATATACCAGGTGCC-
                    || ||||||  || || ||||| || |||||| | -| |+| ||||| |||||||||||-
Sbjct 2620          GCGCCCGCCGAGGCACTGCTGCCTATCCACTCTTAGGCG-CTGGCATTTACCAGGTGCCT

Query 2678          GATCGGTCCCAGTTTTGACGCCTGGGAGCGGAATCACCGCCCCGGGGACGAGTTGTACCT
                    | | | |  +|||||||| |||||||||||||| ||||||||    |||||| | |||||
Sbjct 2679          GTTAGTTTG-AGTTTTGATGCCTGGGAGCGGAACCACCGCCCGTTTGACGAGCTTTACCT

Query 2738          TCCTGAGCTTGCTGC-CAGATGGTTCGAGGCCAATAG-GCCGACCTG-C--CCAACTCT-
                      | ||||| || ||-| |+||||| ||  ||+|+| -|+| +|| |-|--|| ||  |-
Sbjct 2738          AACAGAGCTGGCGGCTCGG-TGGTTTGAATCC-A-ACCG-CC-CCGGTCAGCCCACGTTG

Query 2792          CACTATAACTGAGGATGTTGCGCG-GACAGCAAATCTGGCTATCGAACTTGACTCAGCCA
                     ||+||||||||||||   || ||-|+| || || |||||  | || |||||||| |  |
Sbjct 2793          AAC-ATAACTGAGGATACCGCCCGTG-CGGCCAACCTGGCCCTGGAGCTTGACTCCGGGA

Query 2851          CAG-ACGTCGGCCGGGCCTGTGCCGGCTGTCGAGTCACCCCCGGCGTTGTGCAGTACCAG
                      |-|+|| ||||| || |||||||| |||  ||||   || |||||||||| ||| |||
Sbjct 2851          GTGAA-GTAGGCCGCGCATGTGCCGGGTGTAAAGTCGAGCCTGGCGTTGTGCGGTATCAG

Query 2910          TTTACCGCAGGTGTGCCTGGATCCGGCAAGTC-----CCGCT-CTATTACCCAAGCCGAC
                    ||||| || ||||| || || || ||||||||-----|||+|-| | +| | | || || 
Sbjct 2910          TTTACAGCCGGTGTCCCCGGCTCTGGCAAGTCAAAGTCCG-TGCAAC-AAC-AGGCGGAT

Query 2964          GTGGACGTTG-TCGTG-GTCCCGACCCGGGAG-TTGCGTAATGCCTGGCGCCGCCGCGGC
                    ||||| ||||-|  ||-| ||   ++|| |||-||+|| || || ||||| ||||| |||
Sbjct 2964          GTGGATGTTGTTGTTGTGCCCACT--CGCGAGCTT-CGGAACGCTTGGCGGCGCCGGGGC

Query 3021          TTCGCTGCTTTCACCCCGCACACTGCGGCTAGAGTCACC-CAGGGGCGCCGGGTTGTCAT
                    || || || ||||| ||||||||||||||  | ||||| -  +|| ||  ||||||||||
Sbjct 3021          TTTGCGGCATTCACTCCGCACACTGCGGCCCGTGTCACTAGC-GGCCGTAGGGTTGTCAT

Query 3080          TGATGAGGCCCCGTCCCTTCCCCCTCATTTGCTGCTGCTCCACATGCAGCGGGCCGCCAC
                    |||||||||||| || || ||||| || ||||||||  | || |||||||| || ||  |
Sbjct 3080          TGATGAGGCCCCTTCGCTCCCCCCACACTTGCTGCTTTTACATATGCAGCGTGCTGCATC

Query 3140          CGTCCACCTTCTTGGCGACCCGAATCAGATCCCAGCCATCGATTTTGAGCACGCCGGGCT
                     || ||||| ||||| ||||||||||||||||| ||||| |||||||||||| |||| ||
Sbjct 3140          TGTGCACCTCCTTGGGGACCCGAATCAGATCCCCGCCATAGATTTTGAGCACACCGGTCT

Query 3200          CGTTCCCGCCATCAGGCCCGATTTGGCCCCCACCTCCTGGTGGCATGTTACCCATCGCTG
                      |||| || ||  |||| || |||| ||| || || ||||||||||| ||||| || ||
Sbjct 3200          GATTCCAGCAATACGGCCGGAGTTGGTCCCGACTTCATGGTGGCATGTCACCCACCGTTG

Query 3260          CCCTGCGGATGTATGTGAGCTAATCCGCGGCGCATACCCTATGATTCAGACCACTAGTCG
                    |||||| ||||| |||||| || |||| || || |||||||  || ||||| || |||  
Sbjct 3260          CCCTGCAGATGTCTGTGAGTTAGTCCGTGGTGCTTACCCTAAAATCCAGACTACAAGTAA

Query 3320          GGTCCTCCGGT-CGTTGTTCTGGGGTGAGCCCGCCGTTGGGCAGAAGCTAGTGTTCACCC
                    ||| ||||| |-| ||+|||||||| ||||| || || || ||||||||||||||||| |
Sbjct 3320          GGTGCTCCGTTCCCTT-TTCTGGGGAGAGCCAGCTGTCGGCCAGAAGCTAGTGTTCACAC

Query 3379          AGGCGGCTAAGGCCGCCAACCCCGGTTCAGTGACGGTCCATGAGGCACAGGGCGCTACCT
                    |||| |||||||||||  ||||||| ||  | |||||||||||||| ||||| || || |
Sbjct 3379          AGGCTGCTAAGGCCGCGCACCCCGGATCTATAACGGTCCATGAGGCCCAGGGTGCCACTT

Query 3439          ACA-CAGAGACTACCATCATTGCCACGGCAGATGCTCGAGGCCTCATTCAGTCGTCCCGA
                      |-|| + || || || ||||| || |||||||| || |||||||| ||||| ||||| 
Sbjct 3439          TTACCAC-TACAACTATAATTGCAACTGCAGATGCCCGTGGCCTCATACAGTCCTCCCGG

Query 3498          GCTCATGCCATTGTTGCCTTGACGCGCCACACTGAGAAGTGCGTCAT-CATTGACGCACC
                    ||||| || || |||||  | ||  | || ||||| || || || ||-|+||||| | ||
Sbjct 3498          GCTCACGCTATAGTTGCTCTCACTAGGCATACTGAAAAATGTGTTATAC-TTGACTCTCC

Query 3557          AGGCCTGCTTCGCGAGGTGGGCATCTCCGATGCAATCGTTAATAACTTTTTCCTTGCTGG
                     |||||| | || |||||||| ||||| ||||| || |||||||| || |||||| | ||
Sbjct 3557          CGGCCTGTTGCGTGAGGTGGGTATCTCAGATGCCATTGTTAATAATTTCTTCCTTTCGGG

Query 3617          TGGCGAAATTGGCCACCAGCGCCCATCTGTTATCCCTCGCGGCAATCCTGACGCCAATGT
                    ||||||  |||| |||||| | ||||| || || || || ||||| ||||||  ||||||
Sbjct 3617          TGGCGAGGTTGGTCACCAGAGACCATCGGTCATTCCGCGAGGCAACCCTGACCGCAATGT

Query 3677          TGACA-CCTTGGCTGCC-TTCCCGCCGTCTTGCCAGATTAGCGCCTTCCATCAGTTGGCT
                    |||| - |||+|| || -|||| +|| || ||||| || ||||||||||||||| | |||
Sbjct 3677          TGACGTGCTT-GCGGCGTTTCCA-CCTTCATGCCAAATAAGCGCCTTCCATCAGCTTGCT

Query 3735          GAGGAGCTTGGCCACAGACCTGCCCCTGTCGCGGCTGTTCTACCGCCCTGCCCTGAGCTT
                    |||||||| |||||| | || || || || |||||||| ||||| |||||||||||||||
Sbjct 3735          GAGGAGCTGGGCCACCGGCCGGCGCCGGTGGCGGCTGTGCTACCTCCCTGCCCTGAGCTT

Query 3795          GAACAGGGCCTTCTCTACCTGCCCCAAGAACTCA-CCACCTGTGATAGTGTCGTAACATT
                    || |||||||||||||| ||||| || || ||+|-|| ||||||| ||||| || |||||
Sbjct 3795          GAGCAGGGCCTTCTCTATCTGCCACAGGAGCT-AGCCTCCTGTGACAGTGTTGTGACATT

Query 3854          TGAATTAACAGATATTGTGCATTGTCGTATGGCCGCCCCGAGCCAGCGCAAGGCCGTGCT
                    |||  |||| || |||||||| || || ||||| ||||| |||||  | || || ||  |
Sbjct 3854          TGAGCTAACTGACATTGTGCACTGCCGCATGGCGGCCCCTAGCCAAAGGAAAGCTGTTTT

Query 3914          GTCCACGCTCGTGGGCCGTTATGGCCGCCGCACAAAGCTCTACAATGCCTCCCACTCTGA
                    ||||||||| || ||||| |||||| | ||||||| ||| ||  ||||    ||| | ||
Sbjct 3914          GTCCACGCTGGTAGGCCGGTATGGCAGACGCACAAGGCTTTATGATGCGGGTCACACCGA

Query 3974          TGTTCGCGACTCTCTCGCCCGTTTTA-TCCCGGCCATT-GGCCC--CGTACAGGTTACAA
                    ||| |||| ||| || || || ||||-||||   |+| -||++|--  ||| |   || |
Sbjct 3974          TGTCCGCGCCTCCCTTGCGCGCTTTATTCCCACTC-TCGGG--CGGGTTACTGCCCACCA

Query 4030          CCTGTGAATT-GTACGAGCTAGTGGAGGCCATGGTCGAGAAGGGCCAGGACGGCTCCGCC
                    |||||||| |- | +||||| || ||||| ||||| ||||||||||| ||||| || |||
Sbjct 4030          CCTGTGAACTCTTT-GAGCTTGTAGAGGCGATGGTGGAGAAGGGCCAAGACGGTTCAGCC

Query 4089          GTCCTTGAG--C----TCGACCTTTGTAGCCGCGACGTGTCCAGGATCACCTTCTTCCAG
                    ||||| |||-- ----|++ ++++|| ||||| || || ||| | || ||||| ||||||
Sbjct 4089          GTCCTCGAGTTGGATTT--G----TGCAGCCGAGATGTCTCCCGCATAACCTTTTTCCAG

Query 4143          AAAGATTGTAATAAATTCACCACGGGGGAGACCATCGCCCATGGTAAAGTGGGCCAGGGC
                    || |||||||| || ||||| || || ||||| || || ||||| ||||| || ||||| 
Sbjct 4143          AAGGATTGTAACAAGTTCACGACCGGCGAGACAATTGCGCATGGCAAAGTCGGTCAGGGT

Query 4203          AT-TTCGGCCTGGAGTAAGACCTTCTGTGCCCTTTTCGGCCCCTGGTTCCGTGCTATTGA
                    ||-||| |+|||||||||||| || |||||||| || ||||||||||||||||| |||||
Sbjct 4203          ATCTTCCG-CTGGAGTAAGACGTTTTGTGCCCTGTTTGGCCCCTGGTTCCGTGCGATTGA

Query 4262          GAAGGCTATCCTGGCCCTGCTCCCTCAGGGTGTGTTTTATGGGGATGCCTTTGATGACAC
                    ||||||||| ||  ||||  | || || | |||||| || |||||||| | ||| ||| |
Sbjct 4262          GAAGGCTATTCTATCCCTTTTACCACAAGCTGTGTTCTACGGGGATGCTTATGACGACTC

Query 4322          CGTCTTCTCGGC-G--GCT-G-TGGCCGCAGCAAAGGCATCCATGGTGTTCGAGAATGAC
                     || ||||| ||-|--|+|-|-||||  |||| | +|+++|||||||||| || ||||| 
Sbjct 4322          AGTATTCTCTGCTGCCG-TGGCTGGCGCCAGCCAT-G---CCATGGTGTTTGAAAATGAT

Query 4377          TTTTCTGAGTTTGATTCCACCCAGAATAATTTTTCCTTGGGCCTAGAGTGTGCTATTATG
                    |||||||||||||| || || |||||||| |||||| | || || ||||| || ||||||
Sbjct 4377          TTTTCTGAGTTTGACTCGACTCAGAATAACTTTTCCCTAGGTCTTGAGTGCGCCATTATG

Query 4437          GAGGAGTGTGGGATGCCGCAGTGGCTCATCCGCTTGTACCA--CCTTATAAGGTCTGCGT
                    || |||||||| ||||| ||||||||  || | ||||||||--|| | + +|||| ||||
Sbjct 4437          GAAGAGTGTGGTATGCCCCAGTGGCTTGTCAGGTTGTACCATGCCGTC-C-GGTCGGCGT

Query 4495          GGATTCTGCAGGCCCCGAAGGAGTCCCTGCGAGGGTTTTGGAAGAAACACTCCGGTGAGC
                    |||| ||||||||||| || |||||  || ||||||| |||||||| || || |||||||
Sbjct 4495          GGATCCTGCAGGCCCCAAAAGAGTCTTTGAGAGGGTTCTGGAAGAAGCATTCTGGTGAGC

Query 4555          CCGGCACCCTTCTGTGGAATACTGTCTGGAACATGGCCGTTATCACCCACTGTTATGATT
                    | |||| | | || |||||||| || |||||||||||  | ||  |||| || ||||| |
Sbjct 4555          CGGGCAGCTTGCTCTGGAATACGGTGTGGAACATGGCAATCATTGCCCATTGCTATGAGT

Query 4615          TCCGCGATCTGCAGGTGGCTGCCTTTAAAGGTGATGATTCGATAGTGCTTTGCAGTGAGT
                    |||| || || ||||| || ||||| || || || || ||| | || || || ||||| |
Sbjct 4615          TCCGGGACCTCCAGGTTGCCGCCTTCAAGGGCGACGACTCGGTCGTCCTCTGTAGTGAAT

Query 4675          ACCGTCAGAGCCCAGGGG-CTGCTGTCCTGATTGCTGGCTGTGGCCTAAAGTTGAAGGTG
                    |||| ||||||||||| |-| | |  +|| || || ||||||||  | ||||||||||  
Sbjct 4675          ACCGCCAGAGCCCAGGCGCCGGTTCG-CTTATAGCAGGCTGTGGTTTGAAGTTGAAGGCT

Query 4734          GATTTCCGTCCGATTGGTCTGTATGCAGGTGTTGTGGTGGCCCCCGGCCTTGGCG-CGCT
                    || ||||| |||||||| |||||||| || ||||| || ||||| || || || |-|+||
Sbjct 4734          GACTTCCGGCCGATTGGGCTGTATGCCGGGGTTGTCGTCGCCCCGGGGCTCGGGGCC-CT

Query 4793          TCCTGATGTCGTGCGCTTCGCCGGTCGGCTTACTGAGAAGAATTGGGGCCCTGGCCCCGA
                     || |||||||| || |||||||| |||||| | |||||||| ||||| ||||  || ||
Sbjct 4793          ACCCGATGTCGTTCGATTCGCCGGACGGCTTTCGGAGAAGAACTGGGGGCCTGATCCGGA

Query 4853          GCGGGCGGAGCAGCTCCGCCTCGCTGTGAGTGATTTTCTCCGCAAGCTCACGAATGTAGC
                    |||||| ||||||||||||||||| |||   ||||| ||||| | | | |||||||| ||
Sbjct 4853          GCGGGCAGAGCAGCTCCGCCTCGCCGTGCAGGATTTCCTCCGTAGGTTAACGAATGTGGC

Query 4913          TCAGATGTGTGTGGATGTTGTCTCTCGTGTTTATGGGGTTTCCCCTGGGCTCGTTCATAA
                     ||||| ||||| || || || ||| | ||||| ||||||||||| || || ||||||||
Sbjct 4913          CCAGATTTGTGTTGAGGTGGTGTCTAGAGTTTACGGGGTTTCCCCGGGTCTGGTTCATAA

Query 4973          CCTGATTGGCATGCTACAGGCTGTTGCTGATGGCAAGGCTCATTTCACTGAGTCAGTGAA
                    |||||| |||||||| ||| || ||| |||||| ||||| ||||| || ||||| || ||
Sbjct 4973          CCTGATAGGCATGCTCCAGACTATTGGTGATGGTAAGGCGCATTTTACAGAGTCTGTTAA

Query 5033          GCCAGTGCTTGACCTGACAAATTCAATTCT--GT-GTCGGGTGGAATGAATAACATGTCT
                    |||  | |||||||| ||| | |||||| |--  -|++|  |+|||||||||||||||  
Sbjct 5033          GCCTATACTTGACCTTACACACTCAATTATGCACCG--GTCT-GAATGAATAACATGTGG

Query 5090          TTTGCTGCGCCCATGGGTTCGCGACCATGCGCCCTCGGCCTATTTTGCTGTTGCTCCTCA
                    |||||||||||||||||||||| |||||||||||| ||||| ||||||||||| ||||| 
Sbjct 5090          TTTGCTGCGCCCATGGGTTCGCCACCATGCGCCCTAGGCCTCTTTTGCTGTTGTTCCTCT

Query 5150          TGTTTCTGCCTATGCTGCCCGCGCCACCGCCCGGTCAGCCGTCTGGCCGCCGTCGTGGGC
                    |||||||||||||| |||||||||||||| ||||||||||||||||||||||||||||||
Sbjct 5150          TGTTTCTGCCTATGTTGCCCGCGCCACCGACCGGTCAGCCGTCTGGCCGCCGTCGTGGGC

Query 5210          GGCGCAGCGGCGGTTCCGGCGGTGGTTTCTGGGGTGACCGGGTTGATTCTCAGCCCTTCG
                    |||||||||||||| |||||||||||||||||||||||||||||||||||||||||||||
Sbjct 5210          GGCGCAGCGGCGGTACCGGCGGTGGTTTCTGGGGTGACCGGGTTGATTCTCAGCCCTTCG

Query 5270          CAATCCCCTATATTCATCCAACCAACCCCTTCGCCCCCGATGTCACCGCTGCGGCCGGGG
                    ||||||||||||||||||||||||||||||| ||||| || ||  |||||||| ||||| 
Sbjct 5270          CAATCCCCTATATTCATCCAACCAACCCCTTTGCCCCAGACGTTGCCGCTGCGTCCGGGT

Query 5330          CTGGACCTCGTGTTCGCCAACCCGCCCGACCACTCGGCTCCGCTTGGCGTGACCAGGCCC
                    ||||||||||  |||||||||| ||||| ||||| |||||| ||||||| || |||||||
Sbjct 5330          CTGGACCTCGCCTTCGCCAACCAGCCCGGCCACTTGGCTCCACTTGGCGAGATCAGGCCC

Query 5390          AGCGCCCCGCCGCTGCCTCACGTCGTAGACCTACCACAGCTGGGGCCGCGCCGCTAACCG
                    |||||||| |||||||||| |||||  ||||| ||||||| ||||| ||| |||| || |
Sbjct 5390          AGCGCCCCTCCGCTGCCTCCCGTCGCCGACCTGCCACAGCCGGGGCTGCGGCGCTGACGG

Query 5450          CGGTCGCTCCGGCCCATGACACC-C-CGCCAGTGCCTGATGTTGACTCCCGCGGCGCCAT
                    | || || || ||||||||||||-|-| |++|| || || ||||| || ||||| || ||
Sbjct 5450          CTGTGGCGCCTGCCCATGACACCTCACCC--GTCCCGGACGTTGATTCTCGCGGTGCAAT

Query 5508          CCTGCGCCGGCAGTATAA-CCTATCAACATCTCCCCTCACCTCTTCCGTGGCCACCGGCA
                     || ||||| ||||||||- +| || || || ||||| || || || |||||| | ||||
Sbjct 5508          TCTACGCCGCCAGTATAATT-TGTCTACTTCACCCCTGACATCCTCTGTGGCCTCTGGCA

Query 5567          CAAATTTGGTTCTTTACGCCGCTCCTCTTAGCCCGCTTCTACCCCTCCAGGACGGCACCA
                    | ||||| || || || || || || ||||  |||| ||| || || |||||||| || |
Sbjct 5567          CTAATTTAGTCCTGTATGCAGCCCCCCTTAATCCGCCTCTGCCGCTGCAGGACGGTACTA

Query 5627          ATACTCATATAATGGCTACAGAAGCTTCTAATTATGCCCAGTACCGGGTTGCTCGTGCCA
                    ||||||| || ||||| ||||| || || |||||||| |||||||||||||| || || |
Sbjct 5627          ATACTCACATTATGGCCACAGAGGCCTCCAATTATGCACAGTACCGGGTTGCCCGCGCTA

Query 5687          CAATTCGCTACCGCCCGCTGGTCCCCAACGCTGTTGGTGGCTACGCTATCTCCATTTCGT
                    | || || ||||| || || || || || || ||||| ||||| ||||| |||||||| |
Sbjct 5687          CTATCCGTTACCGGCCCCTAGTGCCTAATGCAGTTGGAGGCTATGCTATATCCATTTCTT

Query 5747          TCTGGCCACAGACCACCACCACCCCGACGTCCGTTGACATGAATTCAATAACCTCGACGG
                    ||||||| || || ||||| ||||| || || |||||||||||||| || || || || |
Sbjct 5747          TCTGGCCTCAAACAACCACAACCCCTACATCTGTTGACATGAATTCCATTACTTCCACTG

Query 5807          ATGTCCGTATTTTAGTCCAGCCCGGCATAGCCTCCGAGCTTGTTATTCCAAGTGAGCGCC
                    ||||| | ||| | || || || |||||||| || ||  | || || ||||| |||||||
Sbjct 5807          ATGTCAGGATTCTTGTTCAACCTGGCATAGCATCTGAATTGGTCATCCCAAGCGAGCGCC

Query 5867          TACACTATCGCAACCAAGGTTGGCGCTCTGTTGAGACCTCCGGGGTGGCGGAGGAGGAGG
                    | ||||| ||||| |||||||||||||| |||||||| || || || || |||||||| |
Sbjct 5867          TTCACTACCGCAATCAAGGTTGGCGCTCGGTTGAGACATCTGGTGTTGCTGAGGAGGAAG

Query 5927          CCACCTCTGGTCTTGTCATGCTCTGCATACATGGCTCACCTGTAAATTCTTATACTAATA
                    ||||||| |||||||||||| | |||||||||||||| || || || || ||||| ||||
Sbjct 5927          CCACCTCCGGTCTTGTCATGTTATGCATACATGGCTCTCCAGTTAACTCCTATACCAATA

Query 5987          CACCCTATACCGGTGCCCTCGGGCT-GTTGGACTTTGCCCTCGAACTTGAGTTCCGCAAC
                    | || ||||||||||||||+ ||||-  ||||||||||| | || |||||||| ||||| 
Sbjct 5987          CCCCTTATACCGGTGCCCT-TGGCTTACTGGACTTTGCCTTAGAGCTTGAGTTTCGCAAT

Query 6046          CTCACCCCCGGTAATACCAATACGCGGGTCTCGCGTTACTCCAGCACTGCCCGTCACCGC
                    |||||| || |||| |||||||| || || || ||||||||||||||||| ||||||+++
Sbjct 6046          CTCACCACCTGTAACACCAATACACGTGTGTCCCGTTACTCCAGCACTGCTCGTCAC---

Query 6106          CTTCGTC-GCGGTGCAGATGGGACTGCCGAGCTCACCACCACGGCTGCTACTCGCTTCAT
                    +| || |-| || || || |||||||| ||||| ||||| || || || ||  | |||||
Sbjct 6103          -TCCGCCCGAGGGGCCGACGGGACTGCGGAGCTGACCACAACTGCAGCCACCAGGTTCAT

Query 6165          GAAGGACCTCTATTTTACTAGTACTAATGGTGTTGGTGAGATCGGCCGCGGGATAGCGCT
                    ||| || ||| | |||||  |   |||||| || |||||  |||||||||||||||| ||
Sbjct 6162          GAAAGATCTCCACTTTACCGGCCTTAATGGGGTAGGTGAAGTCGGCCGCGGGATAGCTCT

Query 6225          TACCCTGTTTAACCTTGCTGACACCCTGCTTGGCGGTCTACCGACAGAATTGATTTCGTC
                     ||  |  |||||||||||||||| || || ||||| || ||||||||||| ||||||||
Sbjct 6222          AACATTACTTAACCTTGCTGACACGCTCCTCGGCGGGCTCCCGACAGAATTAATTTCGTC

Query 6285          GGCTGGTGGCCAGCTGTTCTACTCTCGCCCCGTCGTCTCAGCCAATGGCGAGCCGACTGT
                    |||||| || || ||||| || || ||||| || |||||||||||||||||||| || ||
Sbjct 6282          GGCTGGCGGGCAACTGTTTTATTCCCGCCCGGTTGTCTCAGCCAATGGCGAGCCAACCGT

Query 6345          TAAGCTGTATACATCTGTGGAGAATGCTCAGCAGGATAAGGGTATTGCAATCCCGCATGA
                     ||||| |||||||| ||||||||||||||||||||||||||| |||| ||||| || ||
Sbjct 6342          GAAGCTCTATACATCAGTGGAGAATGCTCAGCAGGATAAGGGTGTTGCTATCCCCCACGA

Query 6405          CATCGACCTCGGGGAATCCCGTGTAGTTATTCAGGATTATGACAACCAACATGAGCAGGA
                     ||||| || || || || ||||| || |||||||||||||||||||| |||||||||||
Sbjct 6402          TATCGATCTTGGTGATTCGCGTGTGGTCATTCAGGATTATGACAACCAGCATGAGCAGGA

Query 6465          CCGACCGACACCTTCCCCAGCCCCATCGCGTCCTTTTTCTGTCCTCCGAGCTAACGATGT
                     || || || || || || || ||||| || ||||||||||| |||||||| || |||||
Sbjct 6462          TCGGCCCACCCCGTCGCCTGCGCCATCTCGGCCTTTTTCTGTTCTCCGAGCAAATGATGT

Query 6525          GCTTTGGCTTTCTCTCACCGCTGCCGAGTATGACCAGTCCACTTACGGCTCTTCGACCGG
                     |||||||| || ||||| || |||||||||||||||||||||||||| || || || ||
Sbjct 6522          ACTTTGGCTGTCCCTCACTGCAGCCGAGTATGACCAGTCCACTTACGGGTCGTCAACTGG

Query 6585          CCCAGTCTATGTCTCTGACTCTGTGACCTTGGTTAATGTTGCGACCGGCGCGCAGGCCGT
                    ||| || ||| |||| |||   ||||| ||||| ||||||||||| ||||||||||||||
Sbjct 6582          CCCGGTTTATATCTCGGACAGCGTGACTTTGGTGAATGTTGCGACTGGCGCGCAGGCCGT

Query 6645          TGCCCGGTCACTCGACTGGACCAAGGTCACACTTGATGGTCGCCCCCTTTCC-ACCATCC
                     ||||| || || |||||| |||| ||||| || || || || |||||+ ||-||  |  
Sbjct 6642          AGCCCGATCGCTTGACTGGTCCAAAGTCACCCTCGACGGGCGGCCCCT-CCCGACTGTTG

Query 6704          AGCAGTATTCAAAGACCTTCTTTGTCCTGCCGC-TCCGCGGTAAGCTCTCCTTTTGGGAG
                    |||| ||||| ||||| |||||||| ||+|| |-| || || ||||||||||||||||||
Sbjct 6701          AGCAATATTCCAAGACATTCTTTGTGCT-CCCCCTTCGTGGCAAGCTCTCCTTTTGGGAG

Query 6763          GCAGGAACTACTAAAGCCGGGTACCCTTATAATTATAACACCACTGCTAGTGACCAACTG
                    || || || || ||||| || || |||||||||||||| || ||||||||||||||  | 
Sbjct 6760          GCCGGCACAACAAAAGCAGGTTATCCTTATAATTATAATACTACTGCTAGTGACCAGATT

Query 6823          CTCGTTGAGAATGCCGCTGGGCATCGGGTTGCTATTTCCACCTACACTACTAG-CCTGGG
                    ||  |||| ||||| || || |||||||| || ||||| ||||| || || ||-| ||||
Sbjct 6820          CTGATTGAAAATGCTGCCGGCCATCGGGTCGCCATTTCAACCTATACCACCAGGCTTGGG

Query 6882          TGCTGGCCCCGTCTCTATTTCCGCGGTTGCTGTTTTAGCCCCCCACTCTGTGC--TAG-C
                    +|| || || ||| | ||||| ||||  || ||||| || || | ||| |++|--|+|-|
Sbjct 6880          -GCCGGTCCGGTCGCCATTTCTGCGGCCGCGGTTTTGGCTCCACGCTCCG--CCCT-GGC

Query 6939          AT-TGCTTGAGGATACCATGGACTACCCTGCCCG--CGCCCATACTTTCGATGACTTCTG
                    +|-|||| ||||||||  | || || || |  ||--|||++| || || |||||||||||
Sbjct 6936          -TCTGCTGGAGGATACTTTTGATTATCCGGGGCGGGCGC--ACACATTTGATGACTTCTG

Query 6996          CCCGGAGTGCCGCCCCCTTGGCCTCCAGGGTTGTGCTTTTCAGTCTACTGTCGCTGAGCT
                    ||| || |||||| |  | |||||||||||||||||||| ||||| ||||||||||||||
Sbjct 6993          CCCTGAATGCCGCGCTTTAGGCCTCCAGGGTTGTGCTTTCCAGTCAACTGTCGCTGAGCT

Query 7056          TCAGCGCCTTAAGATGAAGGTGGGTAAAACTCGGGAGTTATAGTTTATTTGCTTGTGCCC
                     |||||||||||  | ||||||||||||||||||||||| |||||||||||  |||||||
Sbjct 7053          CCAGCGCCTTAAAGTTAAGGTGGGTAAAACTCGGGAGTTGTAGTTTATTTGGCTGTGCCC

Query 7116          CCCTTCTTTCTGTTGCTTATTT
                     ||| |||     |||| ||||
Sbjct 7113          ACCTACTTATATCTGCTGATTT
