# Supplementary material for: Pairwise Heuristic Sequence Alignment Algorithm Based on Deep Reinforcement Learning
Source: IEEE Open J Eng Med Biol. 2021 Jan 29;2:36–43. doi: 10.1109/OJEMB.2021.3055424 (PMC8901008; doi:10.1109/OJEMB.2021.3055424)
Supplement: Three supplementary materials are attached to the submitted manuscript. First, we offer the detailed process of the DQNalign in Supplementary material S1. Then, the additional figures and tables are listed in the Supplementary material S2. Finally, the alignment results of the DQNalign are attached  [file ojemb-3055424-mm.zip › OJEMB-3055424-MM/10022021082020_DQNalignOJEMB20210126SupplementaryS3/Supplementary S3/HEV_DDDQN/result20200712173946_11_16.txt]

DQNalign Project v1.0
Pairwise alignment algorithm with deep reinforcement learning based heuristic alignment agent
Sequence 1 : HEV_11, length : 7138
Sequence 2 : HEV_16, length : 7262

Alignment results:
Exact matches: 5385
Gaps: 533

Query 0             GAGGCCCATCAGTTTATCAAGGCTCCTGGCATCACTACTGCTATTGAGCAGGCTGCTCTA
                    |||||||||||||| || |||||||||||||| |||||||| ||||||||||||||||| 
Sbjct 28            GAGGCCCATCAGTTCATTAAGGCTCCTGGCATTACTACTGCCATTGAGCAGGCTGCTCTG

Query 60            GCAGCGGCCAACTCTGCCCTT-GCGAATGCTGTGGTAGTTAGGCC--TTTTCTCTCTCA-
                    || |||||||| || |+||||-|||||||||||||| ||  ||||--|||| ||||   -
Sbjct 88            GCTGCGGCCAATTCCG-CCTTGGCGAATGCTGTGGTGGTCCGGCCGTTTTTATCTCGTGT

Query 116           CCAGCAGATTGAGATCCTTATTAACCTAATGCAACCTCGCCAGCTTGTTTTCCGCCCCGA
                     ||++|   +||||| ||||||||  | |||||||| || ||| | || ||||| || ||
Sbjct 147           GCA--AACC-GAGATTCTTATTAATTTGATGCAACCCCGGCAGTTGGTCTTCCGTCCTGA

Query 176           GGTTTTCTGGAACCATCCCATCCAGCGTGTTATCCATAATGAGCTGGAGCTTTACTGTCG
                    |||  ||||||| ||||| |||||||| ||||| || |||||  | || |  ||||| ||
Sbjct 204           GGTGCTCTGGAATCATCCTATCCAGCGGGTTATACACAATGAATTAGAACAGTACTGCCG

Query 236           CGCCCGCT-CCGGCCGCTGCCTCGA-AATTGGTGCCCACCCCCGCTCTCAATAAATGACA
                     |||||  - +|| || ||| | ||-   +|| || ||++||||   || || ||||| |
Sbjct 264           GGCCCGGGCT-GGTCGTTGCTTGGAGGTC-GGGGCTCA--CCCGAGGTCCATTAATGATA

Query 292           ATCCTAATGTGGTCCACCGTTGCTTCCTCCGTCCTGCCGGGCGTGATGTTCAGCGTTGGT
                    ||||||||||  | ||| | ||||||||  | || |  || || ||||| ||||| ||||
Sbjct 320           ATCCTAATGTCTTGCACAGGTGCTTCCTTAGACCGGTTGGCCGAGATGTCCAGCGCTGGT

Query 352           A-TACTGCCCCTACCCGCGGGCCGGCTGCTAATTGCCGGCGTTCCGCGCTGCGCGGGCTC
                    |-|+||||||| ||||| || || || || |||||||| || |||||  |||| || |||
Sbjct 380           ACT-CTGCCCCCACCCGTGGCCCTGCGGCCAATTGCCGCCGCTCCGCATTGCGTGGCCTC

Query 411           CCCGCTGCTGACCGCACTTACTGCTTCGACGGGTTTTCTGGCTGTA-ACTTTCCCGCCGA
                    ||| | | |||||||||||| ||||| || || || ||  ||||| - +||| | || ||
Sbjct 439           CCCCCCGTTGACCGCACTTATTGCTTTGATGGATTCTCCCGCTGTGCT-TTTGCTGCAGA

Query 470           GACGGGCATCGCCCTCTATTCTCTCCATGATATGT--CACCATCTGATGTCGCCGAGGCT
                    ||| ||| | ||||| || ||| | || ||  | |--|+|  +|||||||||| ||||||
Sbjct 498           GACCGGCGTGGCCCTTTACTCTTTGCACGACCTTTGGC-CGG-CTGATGTCGCAGAGGCT

Query 528           ATGTTCCGCCATGGTATGACGCGGCTTTACGCTGCCCTCCACCTCCCGCCTGAGGTCCTG
                    |||  ||||||||| ||||| || || || ||||| || ||||| || |||||||| |||
Sbjct 556           ATGGCCCGCCATGGGATGACACGCCTATATGCTGCACTACACCTTCCTCCTGAGGTACTG

Query 587           -TTGCCCCCTGGCACATACCGCACCGCGTCGTA-CTTGCTGATCCATGACGGC-A-GGCG
                    -|  | |||+||||| |||| |||  | |||||-|+| ||||| || ||||||-|- |||
Sbjct 616           CTACCGCCC-GGCACTTACCACACAACCTCGTATC-TCCTGATTCACGACGGCGACCGCG

Query 643           -CGTTGTGGTGACGTATGAGGGTGACACTAGTGCTGGTTATAACCACGATGTTTCCAACC
                    -|||||| +++|| |||||||| || |||||||| || ||||| |||||||||||||  |
Sbjct 674           CCGTTGTA---ACTTATGAGGGCGATACTAGTGCGGGCTATAATCACGATGTTTCCATAC

Query 703           TGCG-CTCCTGGATTAGAACCACT--AAG-GTTACCGGAGACCACCCTCTCGTCATCGAG
                    | ||- +| |||||  | || |||--|| -|||   +++|||||||| || || || |||
Sbjct 731           TCCGTG-CGTGGATCCGCACTACTAAAATAGTTGGT---GACCACCCGCTGGTTATAGAG

Query 759           CGGGTTAGGGCCATTGGCTGCCACTTTGTCCTTTTACTCACGGCTGCTCCGGAGCCATCA
                    || ||  ||||||||||||| || ||||| ||  | ||||| || || || ||||| |||
Sbjct 787           CGTGTGCGGGCCATTGGCTGTCATTTTGTGCTGCTGCTCACCGCAGCCCCTGAGCCGTCA

Query 819           CCTATGCCCTATGTCCCTTACCCCCGGTCTACCGAGGTCTATGTCCGATCGATCTTCGGC
                    |||||||| |||||||| ||||| || || || ||||| ||||||||||| || || |||
Sbjct 847           CCTATGCCTTATGTCCCCTACCCTCGTTCAACTGAGGTGTATGTCCGATCTATATTTGGC

Query 879           CCGGGTGGCACCCCCTCCCTATTTCCAACCT--CATGCTCCACCAAGTCGACCTTCCATG
                    || || ||| |||| ||  | || ||  || --|+|||||||| || || || || ||||
Sbjct 907           CCTGGCGGCTCCCCATCTTTGTTCCCGTCCAGCC-TGCTCCACTAAATCTACTTTTCATG

Query 937           CTGTCCCTGCCCATATCTGGGACCGTCTCATGTTG-TTCGGGGCCACCCTAGATGACCAA
                    ||||||| |  ||||||||||| || || ||| | -|| | +|||||||| ||||| || 
Sbjct 965           CTGTCCCGGTTCATATCTGGGATCGACTTATGCTCTTTGGT-GCCACCCTGGATGATCAG

Query 996           GCCTTTTGCTGCTCCCGCCTAATGACTTACCTCCGCGGCATTAGCTACAAGGTTACTGTG
                    || || || || || || || ||||||||||| || || |||||||||||||| ||||| 
Sbjct 1024          GCGTTCTGTTGTTCACGGCTCATGACTTACCTTCGTGGTATTAGCTACAAGGTCACTGTC

Query 1056          GGCACCCTTGTTGCCAATGAAGGCTGGAACGCCTCTGAGGACGCTCTTACAGCTGTCATC
                    ||| | |||||||| ||||| || |||||||||||||||||||| || || || || |||
Sbjct 1084          GGCGCGCTTGTTGCTAATGAGGGGTGGAACGCCTCTGAGGACGCCCTCACTGCAGTGATC

Query 1116          ACTGCCGCCTACCTTACCATCTGCCACCAGCGGTACCTCCGCACTCAGGCTATATCTAAG
                    ||||| || || || || |||||||||||||| ||||| || || ||||| ||||| |||
Sbjct 1144          ACTGCGGCTTATCTGACTATCTGCCACCAGCGCTACCTTCGAACCCAGGCGATATCCAAG

Query 1176          GGGATGCGTCGCCTGGA-GCGGGAGCATGCTCAGAAGTTTATAACACGCCTCTACAGTTG
                    || ||||| ||  ||||-|  +|||||||| ||||| ||||| ||| | || ||||| ||
Sbjct 1204          GGTATGCGCCGGTTGGAGGTT-GAGCATGCCCAGAAATTTATCACAAGGCTTTACAGCTG

Query 1235          GCTCTTTGAGAAGTCCGGCCGTGATTATATCCCCGGCCGTCAGTTGGAGTTCTACGCTCA
                    ||| ||||||||||| |||||||||||||| |||||||| ||| |  |||| || || ||
Sbjct 1263          GCTATTTGAGAAGTCTGGCCGTGATTATATTCCCGGCCGCCAGCTTCAGTTTTATGCACA

Query 1295          GTGTAGGCGCTGGCTCTCGGCCGGCTTTCATCTTGACCCACGGGTG-TTGGTTTTTGATG
                     ||  |||| ||||| || || ||||| || || |||||  |||||-|||  +|| ||||
Sbjct 1323          ATGCCGGCGGTGGCTATCTGCAGGCTTCCACCTAGACCCCAGGGTGCTTGTC-TTCGATG

Query 1354          AGTC-GGCCCCCTGCCACTGTAGGACTGCGATT--CGTAAG--GCGGTCTCAAAGTTTTG
                    ||||-|  || +||||  ||||||||    +||-- | |||--|||| +|+||| || ||
Sbjct 1382          AGTCAGTGCCA-TGCCGTTGTAGGACATTT-TTGAAGAAAGTTGCGGG-T-AAATTTCTG

Query 1409          CTGCTTTATGAAGTGGCT-GGGCCAGGAGTGCACCTGTTTTCTACAACCTGCAGAA-GGC
                    ||| ||||||  |||| |-|||+|||||||| ||||| ||| |  | || || || -| |
Sbjct 1437          CTGTTTTATGCGGTGGTTAGGG-CAGGAGTGTACCTGCTTTTTGGAGCCAGCCGAGGGTC

Query 1467          GTCGTTGGCGACCAGGGCCATGACAACGAGGCCTATGAGGGGTCTGATGTTGACCCTGCT
                    +|  |||| |||||||||||||||||||||||||||||||| ||||| || ||||| |||
Sbjct 1495          -TAATTGGAGACCAGGGCCATGACAACGAGGCCTATGAGGGTTCTGAGGTCGACCCGGCT

Query 1527          GAATCCGCTATTA-GTGACAT-AT-CTGGGTCCTACGTAGTC-CCTGGCACTGC-CCTCC
                    ||| | ||+|+ |- | + ||- |-| ||| |||| |  |||- | |||||++|- ||  
Sbjct 1555          GAACCTGC-A-CATCTT-GATGTTTCGGGGACCTATGCTGTCTACGGGCAC--CAGCTTG

Query 1582          A-ACCGCTTTACCAAGCC-CTTGACCTCCCCGC-TGAGATTGTGGCTCGTGCAGGCC-GG
                    |- ||+|||||+ | | |-||| |  ||||+ |-||| ||||  ||||| ||+  ||-||
Sbjct 1610          AGGCC-CTTTA-TAGGGCACTTAATGTCCC-ACATGATATTGCCGCTCGAGC-CTCCCGG

Query 1638          CTGACCGCCACAGTAAAGGTCTCCCAG--GTCGA--CGGGCGGATCG-AT-T-GTG-AGA
                    || || || || ||+ +|  ||+++ |--|+|||--|++  |+| ||- |- -|||- | 
Sbjct 1666          CTAACGGCTACTGT-T-GAGCT---TGTCG-CGAGTC--CAG-ACCGCTTAGAGTGCCGC

Query 1690          CCCTT-CTCGGTAATAAAACCTTCCGCACGTCGTTTGTTGACGGGGCGGTTT-TAGAGAC
                     |  |-|| |||||||| ||||| || ||| || | ||||| || ||+   |-| ||  |
Sbjct 1717          ACTGTGCTTGGTAATAAGACCTTTCGGACGACGGTGGTTGATGGCGC-CCATCTTGAAGC

Query 1748          TAATGGCCCAGAGCGCCACA--ATCTCTCTTTTGATGCCAGTCAGAGCA--CTATGGCCG
                     |||||||| ||||+  + |-- ||| || ||||| |||+  | |+ ||--||||||  |
Sbjct 1776          AAATGGCCCTGAGC-AG-TATGTTCTATCATTTGACGCC-TCCCG-TCAGTCTATGGGGG

Query 1804          CCGGCCCTTTCAGTCTCACCTATG-CCGCCTCTGCTGCTGGGCTGGAGGTGC-G-----C
                    ||||  |   ||| ||||| ||||- | |+ |  |||| || ||| ||||+|-|-----|
Sbjct 1832          CCGGATCGCACAGCCTCACTTATGAGCTC-ACCCCTGCCGGTCTGCAGGT-CAGGATTTC

Query 1857          TAT-GTCGCCGCCGGGCTTGACCACCGGGCGGTTT-TTGCC-CCCGGCGTTTCACCCC--
                    +||-      ||| ||++++|+     + || |||-|| ||-|||||||++ | ||||--
Sbjct 1890          -ATCT-AATGGCCTGG----A-TTGTA-CCGCTTTATTCCCTCCCGGCG--GCGCCCCTA

Query 1912          GGTCAGCCCCTGGCGAGG-TC--ACCGCCTTCTGTTCTGCCCTAT-ACAGGTT-TAATCG
                    |  | ||+ | ||+|+||-  -- | ||||| ||   ||||||+|-| ||+ |-|||+| 
Sbjct 1940          GCGCCGC-ACCGG-G-GGAGGTGGCAGCCTTTTGCAGTGCCCT-TTATAG-ATATAA-CA

Query 1967          CG-AGGCCCA--GCGCCTTTCGCTGACCGGT-AATTTTTGGTTCCATCCTGAGGGGCTCC
                     |-   ||||--|+||+  ||||||||||||- |||+ ||| | || ||||||||| | |
Sbjct 1994          GGTTCACCCAACG-GC-ACTCGCTGACCGGTGGATT-ATGGCTACACCCTGAGGGGTTGC

Query 2023          TTGGCCCCTTTGCCCCGTTT-TCCCCCGGGCATGTTTGGGAGTCGGCTAATCCATTCTGT
                    | |||  |||  ||||+|||-|| || |||||| |||||||||| ||||| ||||| || 
Sbjct 2051          TGGGCATCTTCCCCCC-TTTCTCGCCTGGGCATATTTGGGAGTCTGCTAACCCATTTTGC

Query 2082          GGCGAGAGCACACTT-TACACCCGCACTTGGTCG-GA---GG-TT-----G--AT-GCT-
                    || ||| | ||+|||-|| ||||| || ||||| - |---||-||-----|--||- ||-
Sbjct 2110          GGGGAGGGGAC-CTTGTATACCCGAACCTGGTCAACATCTGGCTTTTCTAGTGATTTCTC

Query 2127          G----TT-CC------TAGTCCAGC-CC------AGCCC-G--ACTTAGGTT--TTACAT
                     ---- |-  ------ |+ || ||-||------ ||||-|-- |||     -- |||++
Sbjct 2169          CCCCCCTGAGGCGGCCGA-CCCTGCTCCGGCTGCTGCCCCGGGGCTTCCCCACCCTAC--

Query 2164          CTG-AGCCT-TCTATACCTAGTAGGGC-C-GCCACACCTACCCCGGCGGCCCCTCTACCC
                    |+  |+|||-|   | + || | ||| -|-|||||+|++||||++++++++++||+|   
Sbjct 2226          C-CCA-CCTGTTAGTG-ATATTTGGGTGCTGCCAC-C--ACCC----------TC-AGAG

Query 2220          CCCCCTGC-A---C----CGGATCCTTCCCCT-ACTCTCTC-TG-CTC--CGGC-GCGTG
                         | |-|---|----|||++|+++ ||+|- ++  |||-||-|||-- | |-||+||
Sbjct 2269          GAGAGTCCCAGATCGATGCGG--C---ACC-TGT--ACCTCCTGTCTCTAAGACTGC-TG

Query 2266          G--TGAGCC-GGCTCCTGGCGCTACCGCCAGGGCCCCAGCCAT-A-ACCCACCA-GACGG
                    |--|+| | -| | | | |  ||  | ||+   ||||  ||+|- -| || || -|+|| 
Sbjct 2318          GACT-ACCTAGCCCCATTGTACTTGCCCC-TCCCCCCCCCC-TTTCATCCCCCGTG-CGT

Query 2320          CC-C-GGCATC-GCC--GCCTGCTCTTTACCTA-C-CCGGATGGCTCTAAGGTG--T-TC
                      -|-  ||||- ||--|||| |||++++ |  -|- ||  |+ || ||++ + --|-||
Sbjct 2374          AAGCCATCATCACCCCCGCCTTCTC----GCACTCGTCGTCT-CCTTTA--C-ACCTATC

Query 2370          GC--CGGCTCG--CTGTTTGA-G---TCG-ACAT-GTACCTGGCTCGTTAAC-G-C-GT-
                     |--|||| | --    |   -|---|||-   |-| | | | ||+||+ ||-|-|-| -
Sbjct 2426          CCGACGGCGCTAAGGTATATGCGGGGTCGTTGTTTGAATCAGACT-GT-GACTGGCTGGT

Query 2416          ---C--T--AAT-G-TTGACCACCGCCCTGGCGGTGGGCTCTGTCATGCATTTTACCAGA
                    ---|--|--|| - -  |+ |||||||| || ||||| ||||| ||||| ||||||||+|
Sbjct 2484          TAACGCTTCAAACCCGGG-TCACCGCCCCGGAGGTGGCCTCTGCCATGCCTTTTACCA-A

Query 2467          -GGTACCCCGCCTCCTT-TGATG--C-TGCCTCTTTTG-TGATGCGCGACGGCGC-GGCC
                    -|+| + ||+|++    -   | --|- | ||   || -| ||||| ||+||+||-   |
Sbjct 2542          CG-TT-TCC-C--AGAGGCATTTTACCCGACTGAATTCATCATGCGTGA-GG-GCCTTGC

Query 2520          GCC-TACACATTAACCCCCCGGCCAATAATTCATGCCGTCGCTCCTGATTATAGGTTGGA
                      |-|| ||  | ||||| || || || |||||||| || ||||| || |||||| | ||
Sbjct 2595          AGCATATACCCTGACCCCGCGCCCTATCATTCATGCAGTGGCTCCCGACTATAGGGTTGA

Query 2579          ACATAACCCAAAGAGGCTTGAGGCTGCCTACCGGGAGACTTGCTCCCGCC-TCGGTACCG
                     || || || |||||||||||||| || || ||||| ||||||||||| |-|+|| ||||
Sbjct 2655          GCAGAATCCGAAGAGGCTTGAGGCAGCGTATCGGGAAACTTGCTCCCGTCGT-GGCACCG

Query 2638          CTGCATACCCACTCCTCGGGACCGGC-ATATACCAGGTGCCGATCGGTCCCAGTTTTGAC
                    |||| ||||| ||+ | |||  ||| -||||||||||| ||  |  ||| ||| ||||| 
Sbjct 2714          CTGCCTACCCGCT-TTTGGGCTCGGGTATATACCAGGTCCCTGTTAGTCTCAGCTTTGAT

Query 2697          GCCTGGGAGCGGAATCACCGCCCCGGGGACGAGTTGTACCTT-CCTGAGCTTGCTGCCAG
                    |||||||| || |||||||||||||| |||||| | |||+||- ||||||  |||||+||
Sbjct 2773          GCCTGGGAACGCAATCACCGCCCCGGCGACGAGCTTTAC-TTGACTGAGCCCGCTGC-AG

Query 2756          -ATGGTTCGAGGCCAATAGGCCGACCTGC-CC-AACTCTCACTATAACTGAGGATGTTG-
                    - ||||| ||||| |||| ||||+ |+||- |-  | || || |||||||||||    |-
Sbjct 2831          CCTGGTTTGAGGCTAATAAGCCG-TC-GCAGCCGGCGCTTACCATAACTGAGGAC-ACGG

Query 2812          CGCGGACAGCAAATCTGGCTATCG-AACTTGACTCAGCCACAGACGTCGGCCGGGCCTGT
                    | || || || || |||||+||  -|  ||||  | |||||||| || ||||| || |||
Sbjct 2888          CTCGTACGGCCAACCTGGC-ATTAGAGATTGATGCCGCCACAGAGGTTGGCCGTGCTTGT

Query 2871          GCCGGCTGTCGAGT--CACCCCCGGCGTTGTGCAGTACCAGTTTACCGCAGGTG-TGCCT
                    ||||||||+|   |-- | ||| ||  ||||||| || ||||||||||| ||+|-|+|| 
Sbjct 2947          GCCGGCTG-CA-CTATTAGCCCTGGGATTGTGCATTATCAGTTTACCGCCGG-GGT-CCC

Query 2928          GG-ATCCGGCAAGTCCCGCTCTATTACC-CAAGCCGACGTGGACGTTGTCGTGGTCCCGA
                    ||- || ||||||||  | || ||+|| -|| |  ||||| || || || || || || |
Sbjct 3003          GGGCTCGGGCAAGTCAAGGTCCAT-ACAACAGGGAGACGTCGATGTGGTGGTTGTGCCCA

Query 2986          CCCGGGA-GTTGCGTAATGCCTGGCGCCGCCGCGGCTTCGCTGCTTTCACCCCGCACACT
                    |||||||- ||+||||||   ||||| ||||| || || || |||||||| || ||||| 
Sbjct 3062          CCCGGGAACTT-CGTAATAGTTGGCGTCGCCGGGGTTTTGCGGCTTTCACACCTCACACG

Query 3045          GCGGCTAGAGTCACCCAGGGGC-GCCGGGTTGTCATTGATGAGGCCCCGTCCCTTCCCCC
                    |||||  | || || +|  |||-|||| ||||| ||||||||||| |||||||| || ||
Sbjct 3121          GCGGCCCGTGTTACT-ATTGGCCGCCGCGTTGTGATTGATGAGGCTCCGTCCCTCCCGCC

Query 3104          TCATTTGCTGCTGCTCCACATGCAGCGGGCCGCCACCGTCCACCTTCTTGGCGACCCGAA
                     ||  |||||||||| || ||||| |||||| || | ||||| || || || ||||| ||
Sbjct 3180          GCACCTGCTGCTGCTACATATGCAACGGGCCTCCTCGGTCCATCTCCTCGGTGACCCAAA

Query 3164          TCAGATCCCAGCCATCGATTTTGAGCACGCCGGGCTCGTTCCCGCCATCAGGCCCGA-TT
                    |||||| || || || |||||||| || ||||| || || ||||| ||| | |||||- |
Sbjct 3240          TCAGATTCCTGCTATTGATTTTGAACATGCCGGCCTGGTCCCCGCGATCCGCCCCGAGCT

Query 3223          TGGCCCCCACCTCCTGGTGGCATGTTACCCATCGCTGCCCTGCGGATGTATGTGAGCTAA
                    ||  || +||   ||||||||| ||||| || |||||||| || ||||| || ||||| |
Sbjct 3300          TGCGCCG-ACGAGCTGGTGGCACGTTACACACCGCTGCCCGGCCGATGTGTGCGAGCTTA

Query 3283          TCCGCGGCGCATACCCTATGATTCAGACCACTAGTCGGGTCCTCCGGTCGTTGTTCTGGG
                    | || || || ||||||| ||| |||||||| || || || || |||||  |||| |||+
Sbjct 3359          TACGTGGAGCTTACCCTAAGATCCAGACCACGAGCCGTGTGCTACGGTCCCTGTTTTGG-

Query 3343          G-TGAGCCCGCCGTTGGGCAGAAGCTAGTGTTCACCCAGGCGGCTAAGGCCGCCAACCCC
                     - || || ||| |||| |||||||| || ||||| ||||| |||||||| || || || 
Sbjct 3418          AACGAACCGGCCATTGGCCAGAAGCTGGTTTTCACGCAGGCTGCTAAGGCTGCTAATCCT

Query 3402          GGTTCAG-TGACGGTCCATGAGGCACAGGGCGCTACCTACACAGAGACTACCATCATTGC
                    ||| |+|-| ||||| ||||| || ||||| || |||| ||| ||||| || || || ||
Sbjct 3478          GGTGC-GATCACGGTTCATGAAGCTCAGGGTGCCACCTTCACGGAGACCACAATTATAGC

Query 3461          CACGGCAGATGCTC-GAGGCCTCATTCAGTCGTCCCGAGCTCATGCCATTGTTGC-CTTG
                    |||||| |||||+|-| ||||| |||||||| ||||| |||||||| || |||||-||+ 
Sbjct 3537          CACGGCGGATGC-CAGGGGCCTTATTCAGTCATCCCGGGCTCATGCTATAGTTGCACT-C

Query 3519          ACGCGCCACACTGAGAAGTGCGTCATCATTGACGCACCAGGCCTGCTTCGCGAGGTGGGC
                    || ||||||||||||||||| |||||| | || || || |||||||| || ||||| |||
Sbjct 3595          ACTCGCCACACTGAGAAGTGTGTCATCTTAGATGCCCCCGGCCTGCTGCGTGAGGTCGGC

Query 3579          ATCTCCGATGCAATCGTTAATAACTTTTTCCTTGCTGGTGGCGAAATTGGCCACCAGCGC
                    || || ||||  || || ||||||||||||||||||||||| ||  | |||||||| |||
Sbjct 3655          ATTTCGGATGTGATTGTCAATAACTTTTTCCTTGCTGGTGGAGAGGTCGGCCACCACCGC

Query 3639          CCATCTGTTATCCCTCGCG-GC-AATCCTGACGC-CAATGT-TG-ACACCTTGGCTGCCT
                    || ||||| ||+ |+| ||-| -|| || ||+ |- ||| |- |-||+ ||+    || |
Sbjct 3715          CCCTCTGTGAT-AC-CCCGTGGTAACCCCGA-TCAGAATCTCGGGAC-TCT-ACAGGCTT

Query 3694          TCCCGCCGTCTTGCCAGATTAGCGCCTT-CCATCAGTTGGCTGAGGAGCTTGGCCACAGA
                    |||||||||| ||||||||||| ||+||-||| ||||||||||||||  | |||||| | 
Sbjct 3770          TCCCGCCGTCCTGCCAGATTAGTGC-TTACCACCAGTTGGCTGAGGAATTAGGCCACCGC

Query 3753          CCTGCCCCTGTCGCGGCTGTTCT-ACCGCCCTGCCCTGAGCTTGAACAGGGCCTTCTCTA
                    || ||||||||||| |||||+||-||| || ||||| |||||||| |||||||| |||||
Sbjct 3829          CCGGCCCCTGTCGCCGCTGT-CTTACCCCCTTGCCCGGAGCTTGAGCAGGGCCTGCTCTA

Query 3812          CCTGCCCCAAGAACTCAC-CACCTGTGATAGTGTCGTAACATTTGAATTAACAGATATTG
                    | |||| ||||| || ||-  + |  ||||||||  |    |||||  | |||||||| |
Sbjct 3888          CATGCCACAAGAGCTTACTGT-GTCCGATAGTGTGTTGGTCTTTGAGCTCACAGATATAG

Query 3871          TGCATTGTCGTATGGCCGCCCCGAGCCAGCGCAAGGCCGTGCTGTCCACGCTCGTGGGCC
                    | ||||| |||||||||||||| |||||||| ||||| || || || || || |||||  
Sbjct 3947          TCCATTGCCGTATGGCCGCCCCAAGCCAGCGAAAGGCTGTTCTCTCAACACTTGTGGGGA

Query 3931          GTTATGGCCGCCGCACAAAGCTCTACA--ATGCCTCC-CACTCTGATGTTCGCGACTCTC
                    | ||||||||  | |||||++  || |--| ||+  |-|| || |||||||| ||++ ||
Sbjct 4007          GGTATGGCCGTAGAACAAA--ATTATATGAGGC-GGCACATTCAGATGTTCGTGA--GTC

Query 3988          -T-CGCC-CGTTTTATCCCGGC-C-ATTGGCCCCGTACAGGTTACAACCTGTGAATTGTA
                    -|- |||- |||+ |||||++|-|-|| || || |||||||  || || ||||| |||||
Sbjct 4062          CTTAGCCAAGTT-CATCCC--CACTATCGGGCCTGTACAGGCCACCACATGTGAGTTGTA

Query 4043          CGAGCTAGTGGAGGCCATGGTCGAGAAGGGCCAGGACGGCTCCGCCGTCCTTGAGCTCGA
                     ||| | || ||||||||||| ||||||||||||||||||||||||||||| ||||| ||
Sbjct 4119          TGAGTTGGTTGAGGCCATGGTGGAGAAGGGCCAGGACGGCTCCGCCGTCCTAGAGCTTGA

Query 4103          CCTTTGTAGCCGCGACGTGTCCAGGATCACCTTCTTCCAGAAAGATTGTAATAAATTCAC
                     ||||| |  || ||||| ||  | ||||| || ||||| || ||||| ||||| || ||
Sbjct 4179          TCTTTGCAATCGTGACGTCTCGCGCATCACATTTTTCCAAAAGGATTGCAATAAGTTTAC

Query 4163          CACGGGGGAGACCATCGCCCATGGTAAAGTGGGCCAGGGCATTTCGGCCTGGAGTAAGAC
                     || || ||||| ||||||||||| || || |||||||| || |||||||||||||||||
Sbjct 4239          AACTGGTGAGACTATCGCCCATGGCAAGGTTGGCCAGGGTATATCGGCCTGGAGTAAGAC

Query 4223          CTTCTGTGCCCTTTTCGGCCCCTGGTTCCGTGCTATTGAGAAGGCTATCCTGGCCCTGCT
                    |||||| ||||| |||||||| |||||||| ||||| || ||||  || |||||| | ||
Sbjct 4299          CTTCTGCGCCCTGTTCGGCCCGTGGTTCCGCGCTATAGAAAAGGAAATACTGGCCTTACT

Query 4283          -CC-CTCAG-GGTGTGTTTTATGGGGATGCCTTTGATGACACCGTCTTCTCGGCGGCTGT
                    -||-|+|+ -    |+|| ||||| || || | ||| ||  | || ||  | || |||||
Sbjct 4359          TCCGC-C-TAATATT-TTCTATGGCGACGCTTATGAGGAGTCAGTGTTTGCTGCCGCTGT

Query 4340          GGCCGCAGCAAAGGCATCCATGGTGTTCGAGAATGACTTTTCTGAGTTTGATTCCACCCA
                    | | |  ||   | ||| |||||| || || ||||| ||||| ||||||||    || ||
Sbjct 4416          GTCTGGGGCGGGGTCATGCATGGTATTTGAAAATGATTTTTCGGAGTTTGACAGTACTCA

Query 4400          GAATAATTTTTCC-TTGGGCCTAGAGTGTG--CTATTATGGAGGAGTGTGGGATGCCGCA
                    |||||||||||||-|||| | |+|||||||-- |++ ||||||||||| || ||||| ||
Sbjct 4476          GAATAATTTTTCCCTTGGCCTT-GAGTGTGTGGT--CATGGAGGAGTGCGGCATGCCTCA

Query 4457          GTGGCTCATCCGCTTGTACCACCTTATAAGGTCTGCGTGGATTCTGCAGGCCCCGAAGGA
                     ||| | ||  | ||||| || ||  |  |||| || |||||| ||||||| ||||||||
Sbjct 4533          ATGGTTAATTAGGTTGTATCATCTGGTTCGGTCAGCCTGGATTTTGCAGGCGCCGAAGGA

Query 4517          GTCCCTGCGAGGGTTTT-GGAAGAAACACTCCGGTGAGCCCGGCACCCTTCTGTGGAATA
                    ||| ||+| ||||||||-||||||| ||||| |||||||| || |||||||| ||||| |
Sbjct 4593          GTCTCT-CAAGGGTTTTTGGAAGAAGCACTCTGGTGAGCCTGGTACCCTTCTCTGGAACA

Query 4576          CTGTCTGGAACATGGCCG-TTATCACCCACTGTTATGATTTCCGCGATCTG-CAG-GTGG
                    | ||||||||||||||+|-||||  | ||||||||||| ||||| ||+|| -|+|-|| |
Sbjct 4652          CCGTCTGGAACATGGC-GATTATAGCACACTGTTATGAGTTCCGTGA-CTTTC-GTGTTG

Query 4633          CTGCCTTTAAAGGTGATGATTCGATAGTGCTTTGCAGTGAGTACCGTCAGAGCC-CAGGG
                    | ||||| || |||||||||||| | || ||||| || || ||||| |||||||-|| + 
Sbjct 4709          CCGCCTTCAAGGGTGATGATTCGGTGGTCCTTTGTAGCGACTACCGGCAGAGCCGCAA-T

Query 4692          GCTGCTGTCCTGATTGCTGGCTGTGGCCTAAAGTTGAAGGTGGATTTCCGTCCGATTGGT
                    || |||| | | ||||| |||||||| || || |||||||| |||| ||| || ||||| 
Sbjct 4768          GCGGCTGCCTTAATTGCAGGCTGTGGGCTCAAATTGAAGGTCGATTACCGCCCTATTGGG

Query 4752          CTGTATGCAGGTGTTG-TGGTGGCCCCCGGCCTTGGCG-CGCTTCCTGATGTCGTGCGCT
                    ||||||||+ | | ||-| ||||||||+ |  |||| |-| || || ||||| ||||| |
Sbjct 4828          CTGTATGC-TGGGGTGGTTGTGGCCCC-TGGTTTGGGGACACTGCCCGATGTGGTGCGTT

Query 4810          TCGCCGGTCGGCTTACTGAGAAGAATTGGGGCCCTGGCCCCGAGCGGGCGGAGCAGCTCC
                    | || |||||| |  |||| |||||||||||||| ||||| ||||| || |||||||| |
Sbjct 4886          TTGCTGGTCGGTTGTCTGAAAAGAATTGGGGCCCCGGCCCGGAGCGTGCTGAGCAGCTGC

Query 4870          GCCTCGCTGTGAGTGATTTTCTC--CGCAAGCT-CACGAATGTAGCTCAGATGTGTGTGG
                    ||||||||||  ||||+ |||+|--||+| | |- |||||||| || ||| | ||||| |
Sbjct 4946          GCCTCGCTGTTTGTGA-CTTC-CTTCG-AGGGTTGACGAATGTTGCGCAGGTTTGTGTTG

Query 4927          ATGTTGTCTCTCGTGTTTATGGGGTTTCCCCTGGGCTCGTTCATAACCTGATTGGCATGC
                    ||||||| || ||||| ||||| ||   ||||||||| || |||||||| ||||||||||
Sbjct 5003          ATGTTGTGTCCCGTGTCTATGGAGTCAGCCCTGGGCTGGTACATAACCTTATTGGCATGC

Query 4987          TACAGGCTGTTGCTGATGGCAAGGCTCATTTCACTGAGT-CAGTGAAGCCAGTGCTTGAC
                    | ||| |  | |||||||||||||| || || || ||+ -|  | || || |||||||||
Sbjct 5063          TGCAGACCATCGCTGATGGCAAGGCCCACTTTACAGA-AACCATTAAACCTGTGCTTGAC

Query 5046          CTGACAAATTCAATTCTGTGTCGGGTGGAATGAATAACATGTCTTTTGCTGCGCCCATGG
                    || || ||||| ||  |    ||||||||||||||||||||||||||||  |||||||||
Sbjct 5122          CTTACGAATTCTATCATACAGCGGGTGGAATGAATAACATGTCTTTTGCATCGCCCATGG

Query 5106          GTTCGCGACCATGCGCCCTCGGCCTATTTTGCTGTTGCTCCTCATGTTTCTGCCTATGCT
                    |++  |+|||||||||||| || || || |||||||| |||||||| |||||||||||||
Sbjct 5182          G--ATC-ACCATGCGCCCTAGGGCTGTTCTGCTGTTGTTCCTCATGCTTCTGCCTATGCT

Query 5166          GCCCGCGCCACCGCCCGGTCAGCCGTCTGGCCGCCGTCGTGGGCGGCGCAGCGGCGGTTC
                    ||||||||||||| |||| |||||||||||||| |||||||||||||||||||||||| |
Sbjct 5239          GCCCGCGCCACCGGCCGGCCAGCCGTCTGGCCGTCGTCGTGGGCGGCGCAGCGGCGGTAC

Query 5226          CGGCGGTGGTTTCTGGGGTGACCGGGTTGATTCTCAGCCCTTCGCAATCCCCTATATTCA
                    | |||||||||||||||||||| |||||||||| |||||||||||  |||||||||||||
Sbjct 5299          CAGCGGTGGTTTCTGGGGTGACAGGGTTGATTCCCAGCCCTTCGCCCTCCCCTATATTCA

Query 5286          TCCAACCAACCCCTTCGCCCCCGATGTCACCGCTGCGGCC-GGGGCTGGACCTCGTG-TT
                    ||||||||||||||||||| ||||||||+      |  ||-||||||||| ||||+ - |
Sbjct 5359          TCCAACCAACCCCTTCGCCGCCGATGTC-GTTTCACAACCCGGGGCTGGAGCTCG-CCCT

Query 5344          CGCCAACCCGCCCGACCAC-TCGGCTCCGCTTGGCGTGACCAGGCCCAGCGCCCCGCCGC
                    || ||+ ||||||  || |-| ||||||||||||||||||||| ||||||||||| ||| 
Sbjct 5417          CGACA-GCCGCCCCGCCCCCTTGGCTCCGCTTGGCGTGACCAGTCCCAGCGCCCCTCCGT

Query 5403          TGCCTCACGTCGTAGACCTACCACAGCTGGGGCCGCGCCGCTAACCGCGGTCGCTCCGGC
                    |||| | || ||| || || || |||||||||| |||||| | ||||| ||  | |||||
Sbjct 5476          TGCCCCCCGCCGTCGATCTGCCCCAGCTGGGGCTGCGCCGTTGACCGCTGTGTCACCGGC

Query 5463          CCATGACAC-CCCGCCAGTGCCTGATGTTGACTCCCGCGGCGCCATCCTGCGCCGGCAGT
                    || ||||||- || | +|| ||||||||||| || || || || ||| ||||||||||||
Sbjct 5536          CCCTGACACAGCCCCT-GTACCTGATGTTGATTCACGTGGTGCTATCTTGCGCCGGCAGT

Query 5522          ATAACCT-ATCAACATCTCCC-CTCACCTCTTCCGTGGCCACCGGCACAAATTTGGTTCT
                    | |||+|- || || ||+|||-|| || || || || ||| | || || ||| |||||||
Sbjct 5595          ACAAC-TTGTCCACGTC-CCCGCTTACGTCATCTGTTGCCTCGGGTACTAATCTGGTTCT

Query 5580          TTACGCCGCTCCTCTTAGCCCGCTTC-TACCCCTCCAGGACGGCACCAATACTCATATAA
                    ||| || || || ||||+  |   ||-| || || ||||| |||||||| |||||||| |
Sbjct 5653          TTATGCTGCCCCGCTTA-ATCCTCTCCTGCCTCTTCAGGATGGCACCAACACTCATATTA

Query 5639          TGGCTACAGAAGCTTCTAATTATGCCCAGTACCGGGTTGCTCGTGCCACAATTCGCTACC
                    |||| || || || || |||||||||||||| ||||||| ||| || || || || || |
Sbjct 5712          TGGCCACTGAGGCATCCAATTATGCCCAGTATCGGGTTGTTCGAGCTACGATCCGTTATC

Query 5699          GCCCGCTGGTCCCCAACGCTGTTGGTGGCTACGCTATCTCCATTTCGTTCTGGCCACAGA
                    ||||| |||| || |||||||||||||| || ||||| || || || || ||||| || |
Sbjct 5772          GCCCGTTGGTGCCGAACGCTGTTGGTGGTTATGCTATTTCTATCTCCTTTTGGCCTCAAA

Query 5759          CCACCACCACCCCGACGTCCGTTGACATGAATTCAATAACCTCGACGGATGTCCGTATTT
                    |||| || ||||| || || |||||||||||||| || || || || |||||  | ||| 
Sbjct 5832          CCACAACTACCCCCACCTCTGTTGACATGAATTCCATTACTTCTACTGATGTTAGGATTC

Query 5819          TAGTCCAGCCCGGCATAGCCTCCGAGCTTGTTATTCCAAGTGAGCGCCTACACTATCGCA
                    | || |||||||| || ||||||||| | || || || ||||||||||| ||||| ||||
Sbjct 5892          TGGTTCAGCCCGGTATTGCCTCCGAGTTAGTCATCCCTAGTGAGCGCCTTCACTACCGCA

Query 5879          ACCAAGGTTGGCGCTCTGTTGAGACCTCCGGGGTGGCGGAGGAGGAGGCCACCTCTGGTC
                    | ||||| |||||||||||||||||| | || ||||| ||||||||||| ||||| || |
Sbjct 5952          ATCAAGGCTGGCGCTCTGTTGAGACCACGGGTGTGGCCGAGGAGGAGGCTACCTCCGGCC

Query 5939          TTGTCATGCTCTGCATACATGGCTCACCTGTAAATTCTTATACTAATACACCCTATACCG
                    | || ||||| || || |||||||| ||||| ||||| |||||||||||||| || || |
Sbjct 6012          TGGTAATGCTTTGTATCCATGGCTCTCCTGTTAATTCCTATACTAATACACCTTACACTG

Query 5999          GTGCCCTCGGGCT-GTTGGACTTTGCCCTCGAACTTGAGTTCCGCAACCTCACCCCCGGT
                    |||| || |||||- |||+| |||||  | |||||||| ||  | ||  | || ||||| 
Sbjct 6072          GTGCACTGGGGCTCCTTG-ATTTTGCATTAGAACTTGAATTTAGAAATTTGACACCCGGG

Query 6058          AATACCAATACGCGGGTCTCGCGTTACTCCAGCACTGCCCGTCACCGCCTTCGTCGCGGT
                    || || || || || || || || ||  ||||||| ||||||||||| || || ||||||
Sbjct 6131          AACACTAACACCCGTGTTTCCCGGTATACCAGCACAGCCCGTCACCGGCTGCGCCGCGGT

Query 6118          GCAGATGGGACTGCCGAGCTCACCACCACGGCTGCTACTCGCTTCATGAAGGACCT-CTA
                    || |||||||| || ||||| |||||||| || || || || |||||||||||+ |-  |
Sbjct 6191          GCTGATGGGACCGCTGAGCTTACCACCACAGCAGCCACACGTTTCATGAAGGA-TTTGCA

Query 6177          TTTTACTAGTACTAATGGTGTTGGTGAGATCGGCCGCGGGATAGCGCTTACCCTGTTTAA
                    ||||||| | || || |||||||||||| | || || || || || || ||  |||||||
Sbjct 6250          TTTTACTGGCACGAACGGTGTTGGTGAGGTGGGTCGTGGCATCGCTCTGACATTGTTTAA

Query 6237          CCTTGCTGACACCCTGCTTGGCGGTCTACCGACAGAATTGATTTCGTCGGCTGGTGGCCA
                     |||||||| || || || || ||| |||||||||||||||||||||||||||| || ||
Sbjct 6310          TCTTGCTGATACGCTTCTCGGTGGTTTACCGACAGAATTGATTTCGTCGGCTGGGGGTCA

Query 6297          GCTGTTCTACTCTCGCCCCGTCGTCTCAGCCAATGGCGAGCCGACTGTTAAGCTGTATAC
                     ||||| ||||| ||||| || ||||| |||||||||||||| || || ||| | |||||
Sbjct 6370          ACTGTTTTACTCCCGCCCTGTTGTCTCGGCCAATGGCGAGCCAACAGTAAAGTTATATAC

Query 6357          ATCTGTGGAGAATGCTCAGCAGGATAAGGGTATTGCAATCCCGCATGACATCGACCTCGG
                    |||||| |||||||| ||||| |||||||| ||| | ||||| || || || || || ||
Sbjct 6430          ATCTGTTGAGAATGCGCAGCAAGATAAGGGCATTACCATCCCACACGATATAGATCTGGG

Query 6417          GGAATCCCGTGTAGTTATTCAGGATTATGACAACCAACATGAGCAGGACCGACCGACACC
                     || |||||||| ||||||||||||||||| ||||| || ||||| || ||||| ||+||
Sbjct 6490          TGACTCCCGTGTGGTTATTCAGGATTATGATAACCAGCACGAGCAAGATCGACCTAC-CC

Query 6477          -TTCCCCAGCCCCATCGCGTCCTTTTTCTGTCCTCCGAGCTAACGATGTGCTTTGGCTTT
                    - || || ||||| || || ||||| || || || || ||||| |||||  | ||||| |
Sbjct 6549          CGTCACCTGCCCCCTCCCGCCCTTTCTCAGTTCTTCGTGCTAATGATGTTTTGTGGCTCT

Query 6536          CTCTCACCGCTGCCGAGTATGACCAGTCCACTTACGGCT-CTTCGACCGGC--CCAGTCT
                    |||||||||| || ||||||||||||+++|||+|||  |-  ||| ||  |--||+ | |
Sbjct 6609          CTCTCACCGCCGCTGAGTATGACCAG---ACT-ACGTATGGGTCGTCCACCAACC-CTAT

Query 6593          --ATGTCTCTGACTCTGTGACCTTGGTTAATGTTGCGACCGGCGCGCAGGCCGTTGCCCG
                    --||||||| ||| | || || || |||||||| || || || || ||||| ||||||||
Sbjct 6664          GTATGTCTCCGACACAGTCACTTTCGTTAATGTGGCCACTGGTGCTCAGGCTGTTGCCCG

Query 6651          GTCACTCGACTGGACCAAGGTCACACTTG-ATGGTCGCCCCCTTTCCACCATCCAGCAGT
                     || || || ||| | || || ||+||||-|||| ||||||||| | ||||| |||||||
Sbjct 6724          CTCTCTTGATTGGTCTAAAGTTAC-CTTGGATGGCCGCCCCCTTACTACCATTCAGCAGT

Query 6710          ATTCAAAGACCTTCTT-TGTCCTGCCGCTCCGCGGTAAGCTCTCCTTTTGGGAGGCAGGA
                    |||| ||||| ||+||-||| || |||||||| || ||||| || ||||||||||| || 
Sbjct 6783          ATTCTAAGACATT-TTATGTTCTCCCGCTCCGTGGGAAGCTGTCTTTTTGGGAGGCTGGT

Query 6769          ACTACTAAAGCCGGGTACCCTTATAATTATAACACCACTGCTAGTGACCAACTGCTCG-T
                    || ||||| ||||| || || ||||||||||| || ||||||||||| ||| |+ | |-|
Sbjct 6842          ACGACTAAGGCCGGCTATCCGTATAATTATAATACTACTGCTAGTGATCAAAT-TTTGAT

Query 6828          TGAGAATGCCGCTGGGCATCGGGTTGCTATTTCCACCTACACTACTAGCCTGGGTGCTGG
                    |||||| || || || || || || |||||||| ||||| ||||||||| |||||||+ |
Sbjct 6901          TGAGAACGCGGCCGGCCACCGTGTCGCTATTTCTACCTATACTACTAGCTTGGGTGC-CG

Query 6888          CCCCGTCT-CTATTTCCGCGGTTGCTGTTTTAGCCCCCCACTCTGTGCTAGCATTGCTTG
                      ||  ||-| || || ||||| | |||  |||| || || || |  || ||  | || |
Sbjct 6960          GTCCTACTTCGATCTCTGCGGTCGGTGTACTAGCTCCACATTCGGCCCTCGCCGTTCTAG

Query 6947          AGGATACCATGGACTACCCTGCCCGCGCCCATACTTTCGATGACTTCTGCCCGGAGTGCC
                    |||||||| | || ||||| ||||| || |||||||| ||||| ||||||||||||||||
Sbjct 7020          AGGATACCGTTGATTACCCCGCCCGTGCTCATACTTTTGATGATTTCTGCCCGGAGTGCC

Query 7007          GCCCCCTTGGCCTCCAGGGTTGTGCTTTTCAGTCTACTGTCGCTGAGCTTCAGCGCCTTA
                    || |||||||  | |||||||| || || ||||||||| | |||||||||||||||||||
Sbjct 7080          GCACCCTTGGTTTGCAGGGTTGCGCATTCCAGTCTACTATTGCTGAGCTTCAGCGCCTTA

Query 7067          AGATGAAGGTGGGTAAAACTCGGGAGT-TATAGTTTATT--TGCTTGTGCCCCC--CTT-
                    | |||||||| |||||||| |||||||-|+|| || |||--|+ ||||||||||--| |-
Sbjct 7140          AAATGAAGGTAGGTAAAACCCGGGAGTCT-TAATTAATTCCT-TTTGTGCCCCCTTCGTA

Query 7121          -CTTTCTGTTGCTT-ATTT
                    -||| || | ||||-||||
Sbjct 7198          GCTTCCTCTGGCTTTATTT
