# Supplementary material for: Pairwise Heuristic Sequence Alignment Algorithm Based on Deep Reinforcement Learning
Source: IEEE Open J Eng Med Biol. 2021 Jan 29;2:36–43. doi: 10.1109/OJEMB.2021.3055424 (PMC8901008; doi:10.1109/OJEMB.2021.3055424)
Supplement: Three supplementary materials are attached to the submitted manuscript. First, we offer the detailed process of the DQNalign in Supplementary material S1. Then, the additional figures and tables are listed in the Supplementary material S2. Finally, the alignment results of the DQNalign are attached  [file ojemb-3055424-mm.zip › OJEMB-3055424-MM/10022021082020_DQNalignOJEMB20210126SupplementaryS3/Supplementary S3/HEV_DDDQN/result20200712173946_11_17.txt]

DQNalign Project v1.0
Pairwise alignment algorithm with deep reinforcement learning based heuristic alignment agent
Sequence 1 : HEV_11, length : 7138
Sequence 2 : HEV_17, length : 7256

Alignment results:
Exact matches: 5201
Gaps: 873

Query 0             GAGGCCCATCAGTTTATCAAGGCTCCTGGCATCACTACTGCTATTGAGCAGGCTGCTCTA
                    |||||||||||||| || |||||||||||||| |||||||| ||||||||||||||||| 
Sbjct 28            GAGGCCCATCAGTTCATTAAGGCTCCTGGCATTACTACTGCCATTGAGCAGGCTGCTCTG

Query 60            GCAGCGGCCAACTCTGCCCTT-GCGAATGCTGTGGTAGTTAGGCC-TT-TTCTCTCTCAC
                    || |||||||| || |+||||-|||||||||||||| ||  ||||-||-|| ||||    
Sbjct 88            GCTGCGGCCAATTCCG-CCTTGGCGAATGCTGTGGTGGTCCGGCCGTTCTTATCTCGTGT

Query 116           -CAGCAGATTGAGATCCTTATTAAC-CTAATGCAACCTCGCCAGCTTGTTTTCCGCCCCG
                    -||++|  +|||||| |||||||| -  +|||||||| || ||| | ||||||||||| |
Sbjct 147           ACA--AAC-TGAGATTCTTATTAATTTG-ATGCAACCCCGGCAGTTGGTTTTCCGCCCTG

Query 175           AGGTTTTCTGGAACCATCCCATCCAGCGTGTTATCCATAATGAGCTGGAGCTTTACTGTC
                    ||||  ||||||| || || |||||||| ||||| ||||||||  |||| |  ||||| |
Sbjct 203           AGGTGCTCTGGAATCACCCTATCCAGCGGGTTATACATAATGAATTGGAACAGTACTGCC

Query 235           GCGCCCGCTCCGGCCGCTGCCTCGAAATTGGTGCCCACCCCCGCTCAATAAATGACAATC
                    | |||||  ||||||| ||||| ||  |||| || |||||  | || || ||||||||||
Sbjct 263           GGGCCCGGGCCGGCCGTTGCCTGGAGGTTGGGGCTCACCCGAGGTCCATTAATGACAATC

Query 295           CTAATGTGGTCCACCGTTGCTTCCTCCGTCCTGCCGGGCGTGATGTTCAGCGTTGGTA-T
                    | |||||  | ||| | ||||| ||  | || |  || || || || ||||| |||||-|
Sbjct 323           CCAATGTCCTGCACAGGTGCTTTCTTAGACCGGTTGGCCGAGACGTCCAGCGCTGGTACT

Query 354           ACTGCCCCTACCCGCGGGCCGGCTGCTAATTGCCGGCGTTCCGCGCTGCGCGGGCTCCCC
                    +||||||| ||||| || || || || || ||||| || |||||| |||| || ||||| 
Sbjct 382           -CTGCCCCCACCCGTGGCCCTGCGGCCAACTGCCGCCGCTCCGCGTTGCGTGGTCTCCCT

Query 414           G-CTGCTGACCGCACTTACTGCTTCGACGGGTTTTCTGGCTGTA-ACTTTCCCGCCGAGA
                     -|+|||||||||||||| ||||| || || || ||  ||||| - +||| | || ||||
Sbjct 442           CCC-GCTGACCGCACTTATTGCTTTGATGGATTCTCCCGCTGTGCT-TTTGCTGCAGAGA

Query 472           CGGGCATCGCCCTCTATTCTCTCCATGATATGTCA-CCATCTGATGTCGCCGAGGCTATG
                    | ||| | ||||| || ||||| |||||  |+|  -||| |||||||||| |||||||||
Sbjct 500           CCGGCGTGGCCCTTTACTCTCTGCATGACCT-TTGGCCAGCTGATGTCGCAGAGGCTATG

Query 531           TTCCGCCATGGTATGACGCGGCTTTACGCTGCCCTCCACCTCCCGCCTGAGGTCCTGTTG
                      |||||| || ||||| || || || ||||| || |||||||| |||||||| ||||||
Sbjct 559           GCCCGCCACGGGATGACACGCCTATATGCTGCACTACACCTCCCTCCTGAGGTGCTGTTG

Query 591           CCCCCTGGCACATACCGCACCGCGTCGTACTTGCTGATCCATGACGGC-A--G-GCGCGT
                    || || ||||| |||| |||  | |||||  | |||||||| ||||||-|--|-||+|||
Sbjct 619           CCACCCGGCACTTACCACACAACCTCGTATCTCCTGATCCACGACGGCGACCGTGC-CGT

Query 647           TGTGGTGACGTATGAGGGTGACACTAGTGCTGGTTATAACCACGATGTTTCCAACCTGCG
                     || +++|| |||||||| || |||||||| || || || |||||||||||||  || ||
Sbjct 678           CGTA---ACTTATGAGGGCGATACTAGTGCAGGCTACAATCACGATGTTTCCATACTTCG

Query 707           CTCCTGGATTAGAACCACT--AAG-GTTACCGGAG-ACCACCCTCTCGTCATCGAGCGGG
                      | |||||  | || |||--|| -|||   +|| -|+|+|| |+| || || ||||| |
Sbjct 735           TGCGTGGATCCGTACTACTAAAATAGTTGGT-GACCA-C-CCGT-TGGTTATAGAGCGTG

Query 763           TTAGGGCCATTGGCTGCCACTTTGTCCTTTTACTCACGGCTGCTCCGGAGCCATCACCTA
                    |  |||||||||| || || ||||| ||  | ||||| || || || ||||| |||||||
Sbjct 791           TGCGGGCCATTGGATGTCATTTTGTGCTGCTGCTCACCGCAGCCCCTGAGCCGTCACCTA

Query 823           TGCCCTATGTCCCTTACCCCCGGTCTACCGAGGTCTATGTCCGATCGATCTTCGGCCCGG
                    |||| |||||||| ||||| || || || ||||| ||||| ||||| || || ||||| |
Sbjct 851           TGCCTTATGTCCCCTACCCTCGTTCAACTGAGGTGTATGTACGATCTATATTTGGCCCTG

Query 883           GTGGCACCCCCTCCCTAT-TTCCAACCT--CATGCTCCACCAAGTCGACCTTTCCATGCT
                    ||||| +||||  | |+|-||||   | --|+||||| || || || |+|||| ||||||
Sbjct 911           GTGGCT-CCCCATCTT-TGTTCCCGTCAGCC-TGCTCTACTAAATCTA-CTTTTCATGCT

Query 939           GTCCCTGCCCATATCTGGGACCGTCTCATG-TTGTTCGGGGCCACCCTAGATGACCAAGC
                    ||||| |  |||||||||||||| || |||-|| ||+|| |||||||| || || || ||
Sbjct 967           GTCCCGGTTCATATCTGGGACCGGCTTATGCTTTTT-GGTGCCACCCTGGACGATCAGGC

Query 998           CTTTTGCTGCTCCCGCCTAATGACTTACCTCCGCGGCATTAGCTACAAGGTTACTGTGGG
                     ||||| || || || || |||||||||||||| || |||||||||||||| ||||| ||
Sbjct 1026          GTTTTGTTGTTCACGGCTCATGACTTACCTCCGTGGTATTAGCTACAAGGTCACTGTCGG

Query 1058          CACCCTTGTTGCCAATGAAGGCTGGAACGCCTCTGAGGACGCTCTTACAGC--TG-TCA-
                      | |||||||| ||||| || ||||| |||||||||||||| ||||| ||--||-|||-
Sbjct 1086          TGCGCTTGTTGCTAATGAGGGATGGAATGCCTCTGAGGACGCCCTTACTGCAGTGATCAC

Query 1113          ------TCA-CTGCC-----G-C-CTACC-TTACCATCTGCCACCAGCG-GTACCT-CCG
                    ------| |-||| |-----|-|-| | |- |||| ||   |+||||+|-|+|  |-|  
Sbjct 1146          TGCGGCTTACCTGACTATTTGCCACCAACGCTACCTTCGAAC-CCAG-GCG-ATATCCAA

Query 1157          CAA-CT-CAGGCTATATCTAAGGGGGAT--GCGTCG-CC------T-TGG--AGCGGGAG
                         |-|+| |+ ++++   || || |--|| + |-||------|    --|  |  ++
Sbjct 1203          GGGTATGC-GCC-G----GTTGGAGGTTGAGCA-TGCCCAGAAATTCATCACAAGGCT--

Query 1200          CATGCTCAGA--AG--TTTA-TAACACGC--CTC-TACAGTTGGCTCTTTGAGAAGTCCG
                    |  +++||| --  --|||   +|+|  |-- ||-|+ |+||   ||   +++++| |||
Sbjct 1254          CTA---CAGCTGGCTATTTGAG-A-AATCTGGTCGT-GA-TTATATCCCC-----GGCCG

Query 1252          GCCG-TG-A--T-TA-TATCCCCGGCCGTCAGTTGGAGT-TCT--ACGCTCAG-TG-TAG
                     | |-| -|--|-||-  + |   | || | |+||| +|-|||--|+|++++|-| - | 
Sbjct 1302          CCAGCTTCAGTTCTATGC-ACAATGTCGGCGG-TGGT-TATCTGCA-G----GCTTCCAC

Query 1301          GCGCTGGCTCTCGGCCGGCTTTCATCT-TG-ACCCA----CGG--G-TGTT-G--GTTTT
                    +| |+| | |  ||  |  | || || -||-| |  ----  |--|-||| -|--|||||
Sbjct 1353          -CTC-GACCCCAGGGTGCTTGTCTTCGATGAAGCAGTGCCATGCCGCTGTAGGACGTTTT

Query 1349          TGATGAGTCG--GCC--CC-CTGCCA-----CTGTAGGACTGCGA----TTCGTA--AGG
                    ||| ||  +|--|+|--  - ++++|-----||||  +  |||| ----| +|+ --|||
Sbjct 1412          TGAAGAAG-GTCG-CGGGTAA----ATTCTGCTGTTT-TATGCGGTGGCTA-G-GGCAGG

Query 1393          CG-GTCTCAAAGTTTTGCT-GCTTTATGAAGTGGCT--GGGCCAGGA---GTGCACC-T-
                     |-|+| |  +|+|||  |-|   +++++  ++|||--|||||  +|---| |+|||- -
Sbjct 1463          AGTG-CACCT-G-TTTCTTGGAGC-----CA--GCTGAGGGCCTA-ATTGGAG-ACCAAG

Query 1444          GTTTTC----TACA--A--CCTG-CAGAAGGCGTCGT-T-GGCGACCAGGGCCA-T-GA-
                    | +++|----||+|--|--||| - ||++|| +|+ |- -| |||||++ |++ -|- |-
Sbjct 1511          GC---CATGATA-ATGAGGCCTATGAG--GGT-T-CTGAGGTCGACC--CG--GCTGAAC

Query 1489          --CAACGAGGCC-TA---TGAGGGGTCTGATGTTGACC-----C-T--GC-TGAATCCGC
                    --  ||+|+ | - |---|  |||| |  ||| || ||-----|-|--||-|||  ||+|
Sbjct 1559          CTGCAC-A-TCTTGATGTTTCGGGGACCTATGCTGTCCATGGGCATCAGCTTGAGGCC-C

Query 1535          TAT-TAGTG-ACATATCTGGGTCCTACGT-A-GTC-CC-TGGCACTGCCCTCCAACCGCT
                    | |-||| |-||  |+ |++|||| || |-|- | -||- + |   |+|||||  ++|||
Sbjct 1616          TTTATAGGGCACTCA-AT--GTCCCACATGATATTGCCGC-TCCGAG-CCTCCCG--GCT

Query 1589          TTACCAAGCCCTTGACCTCCCCGCTGAGATTGTGGCTCGTGCAGGCCGGCTGACCGCC-A
                     +|+|++| +|+|+|+||++++|  ||| |||| || +++++|| || +++|||||| -|
Sbjct 1668          A-A-C--GG-C-T-A-CT----GTCGAGCTTGTTGCA-----AGTCCA---GACCGCTTA

Query 1648          CAGTAAAGGTCTCCCAGGT-CGACGGGCGGATCGATTGTGAGACCCTTCTCGGT--A-AT
                     |||  + || +++| +||-|  +||  | |+++|+++| |||+||+| |||| --|-  
Sbjct 1708          GAGTGC-CGTA---CT-GTGCTT-GG-GGTA---A---TAAGA-CC-TTTCGGACAACGG

Query 1704          AAAACCTTCCGCA-------CGTCGT-TTGTTGACG-GGG-CG-GTTTTAG-A-GACTA-
                    +++   +++   |-------| || |- ++   |+ - ||-| -|   +||-|-|+ | -
Sbjct 1750          ---TGG---TTGATGGTGCCCATCTTGA--AGCA-AATGGCCCTGAGG-AGTATG-TTCT

Query 1750          ATGGCCCAG-AG-CG----CCACA-A-TCTCTCTTT-TGATGCCAGTCAGAGCA--CTAT
                    ||++++|| - |-||---- |   -|-||| ++++|- |+ ||| |   |  ||--||  
Sbjct 1800          AT----CATTCGACGCCTCTCCGTCAGTCTA----TGGG-GGCCGGATCGCACAGCCTCA

Query 1799          GGCCGCC-G--G--CCCTT-TCAGTC-TCACCTATGCC--GC---C-TC---T-GCTGCT
                     +     -|-- --|||| -| +|||- ||+  +|++|--| ---|-||---|-|||++|
Sbjct 1850          C-ATATGAGCTCACCCCTGCTG-GTCTGCA-GG-T--CAGGATTTCATCTAATGGCT--T

Query 1842          GGGCTGGAGGTGCGCTAT-GTCGCCGCCGGGCTT-GACCAC---CGGGCGGTTT---T--
                    ||  || |+++ |||  |- || |  ||+|||  -|+|| |---|| +|+|   --- --
Sbjct 1902          GGATTGTA---CCGCCGTATTCCCTCCC-GGCGGCG-CCCCTAGCGC-C-GCACCGGGGG

Query 1891          ---T-GC--CC--C--CGGC-GT-TTCACCC----CGGT---CAGCCCCTG-GCG-AGGT
                    ---|-||--||--|--| ||-  -|| |+  ----    ---    |||  -|+|-| +|
Sbjct 1955          AGGTGGCAGCCTTCTGCAGCGCCCTTTA-TAGATATAACAGGTTCACCCAACG-GCAC-T

Query 1931          CACCGCCTTCTGTTC-TGCCC-TATACAGGTTTAATCGCGAGGCCCAGCGCCTTTCGCTG
                    | | ++   | ||  -|    -|+|++|++++ |  | +||||++ +|   |++|+| +|
Sbjct 2012          CGCT--AACCGGTGGATTATGGT-T--A----CACCCT-GAGG--G-GTTGC--T-GG-G

Query 1988          -A----CCGGTAATTTTTGGTTCCATC-CTGA-G-GGG-CTCCTTGGCCCCTTTGCCCCG
                    -|----|| ++  + |||   |||   -|  |- -|||- ||      |||+ ++    |
Sbjct 2055          CATCTTCCC--CC-CTTTCTCTCCTGGACACATCTGGGAGTCTGCTAACCC-A--TTTTG

Query 2040          TTTT-C-CCC-CGG-GCATGTT-TTGGGAGTCGGCTAATC--CAT-TCTG-TGGCGAGAG
                    +++|- -   - ||- | ||+|-|  +  |   +||  ||--|||-| +|-|+ |   ||
Sbjct 2108          ---TGGGG-AGGGGACCTTG-TATAC-CCGAAC-CTGGTCAACATCTG-GCT-TCTCTAG

Query 2090          CACACTTTACACCCGCACTT-GGTCGGA-G-----G-T--TGATGCT-GTTC-CTAGTCC
                    |+ ||||  |+||| |+|| -||+||| -|-----|-|-- | ||||-   |-  +|++|
Sbjct 2160          C-GACTTCTC-CCCCC-CTGAGG-CGGCCGCCCCTGTTCCGGCTGCTGCCCCGGG-G--C

Query 2137          -AGCCCAGCCCGA--CTTA-G-GTT--TTACATC-T-GAGCCTT-CTATACCTAGT-AGG
                    -  ||||+||| |--| +|- -|||--| |||| - -| |+|| -|   |||    -|||
Sbjct 2213          TGCCCCA-CCCCACCCC-ACCTGTTAGTGACATTTGGGTG-CTGCCACCACCCTCAGAGG

Query 2186          -GCCGCCACACCTA--CC-CCGGC-G-GCCCCTCTACCCCCCCCTGCACC---GGATC-C
                    -|+  ||| | | |--| -|  +|-|-|||||+||  |||  ++ |+|| ---|||| -|
Sbjct 2270          AG-TCCCAGATCGATGCGGCAC-CTGTGCCCC-CTGTCCCTA--AG-ACTGTTGGATTGC

Query 2237          TTC-CCCTACTCTCT-C-TGCTCCGGCGCGTGGTGAGCCGGCTCCTGG-CGCTACCGCCA
                     | -||| + |  +|-|-||||++++|+|++++|+++++++|+|||  -| ||++ +||+
Sbjct 2324          CTAGCCCC-ATTG-TACTTGCT----C-C----T-------C-CCTCCCCTCT--T-CC-

Query 2293          GGGCCCCAGC-CATAACCCACCAGACGG-CCCGGCA--TCG----C--CGCCTGCTCTTT
                    +  |||| | -| ||| |||||| +|  -|||| | --|||----|--|| || ||||  
Sbjct 2360          -TTCCCCCGTGCGTAAGCCACCAT-CACCCCCGCCTTCTCGCACTCGTCGTCTCCTCTAC

Query 2343          ACCTACCCGGATGGCTCTAAGGTGT-T-CGCCGGCTCGCTGTTTGAGTC-GACATGTACC
                    ||||| || || ||| ||| ||| |-|-||+ ||+||| ||||||| ||-|||+|||  |
Sbjct 2419          ACCTATCCTGACGGCGCTAGGGTATATGCG-GGG-TCGTTGTTTGAATCAGAC-TGTGAC

Query 2400          TGGCTCGTTAACGCGTCTAATGTTGACCACCGCCCTGGCGGTGGGCTCTGTCATGCATTT
                    ||||| |||||||| || |||   | |||||| ||||| ||||| ||||| || || |||
Sbjct 2476          TGGCTAGTTAACGCCTCAAATCCGGGCCACCGTCCTGGAGGTGGCCTCTGCCACGCCTTT

Query 2460          TACCAGAGGTACCCCGC--CTCCTTTGATGCTGCCTCT--TTTG-TGATGCGCGACGGCG
                    |||||  | | ||| | --| + |||   +|  +++||-- || -| ||||| || |||+
Sbjct 2536          TACCAACGCTTCCCAGAGGCG-TTTTACC-CAA---CTGAATTCATTATGCGTGAGGGC-

Query 2515          CG-GCC-GCCTACACATTAACC---CCCCG-GCCAATA--ATTCATGCCGTCGCTCCTGA
                    | -|+|-|| |++++|+|| ||---|||||-||| +||--|||||||| || ||||| ||
Sbjct 2590          CTTG-CAGCAT----A-TACCCTGACCCCGCGCCC-TATCATTCATGCAGTGGCTCCCGA

Query 2567          TTATAGGTTGGAACATAACCCAAAGAGGCTTGAGGCTGCCTACCGGGAGACTTGCTCCCG
                     |||||| | || || || || |||||||||||||| || |||||||| |||||||||||
Sbjct 2643          CTATAGGGTCGAGCAGAATCCGAAGAGGCTTGAGGCAGCGTACCGGGAAACTTGCTCCCG

Query 2627          CCTCGGTACCGCTGCATACCCACTCCTCGGGAC-C-GGCATATACCAGGTGCCGATCGGT
                     | ||| |||||||| || || || +| +|| |-|-|| ||||||||||| ||  |  ||
Sbjct 2703          TCGCGGCACCGCTGCCTATCCGCTT-TT-GGGCTCGGGTATATACCAGGTCCCTGTTAGT

Query 2685          CCCAGTTTTGACGCCTGGGAGCGGAATCACCGCCCCGGGGACGAGTTGTACCTTCCTGAG
                    | ||||||||| |||||||| || ||||| |||||||| |||||| | ||| |  |||||
Sbjct 2761          CTCAGTTTTGATGCCTGGGAACGCAATCATCGCCCCGGCGACGAGCTTTACTTGACTGAG

Query 2745          CTTGCTGCCAGA-TGGTTCGAGGCCAATAGGCCGAC-CTGCCCAACTCTCACTATAACTG
                    |  ||||+||| -||||| ||||| |||| |||  |-| ||| + | || ||||||||||
Sbjct 2821          CCCGCTG-CAGCTTGGTTTGAGGCTAATAAGCCATCGCAGCCG-GCGCTTACTATAACTG

Query 2803          AGGATGTTGCGCGGACAGCAAATCTGGCTATCGA-ACTTGACT-CAGCCACAGACGTCGG
                    ||||    || || || || ||||||||  | ||-|+||||  -|+|||||||| || ||
Sbjct 2879          AGGACACGGCTCGTACGGCCAATCTGGCATTAGAGA-TTGATGCC-GCCACAGAGGTTGG

Query 2861          CCGGGCCTGTGCCGGCTGTCGAGTCACCCCCGGCGTTGTGCAGTACCAGTTTACCGCAGG
                    ||| || |||||||||||     ||| ||| || |||||||| ||||||||||| || ||
Sbjct 2937          CCGTGCTTGTGCCGGCTGCACTATCAGCCCGGGGGTTGTGCATTACCAGTTTACTGCCGG

Query 2921          TGTGCCTGGATCCGGCAAGTCC-CGCTC-TATTACCCAA-GCCGACGTGGA--CGTT-GT
                     || || || || |||||||| - |  |-||+ | +|| -| +||||| ||-- | |-||
Sbjct 2997          GGTCCCGGGCTCGGGCAAGTCAAGGTCCATA-CAA-CAGGGA-GACGTCGATGTGGTGGT

Query 2975          CGTGGTCCCGACCCGGGAGTTGCGTAAT-GCCTGGCGCCGCCGCGGCTTCGCTGCTTTCA
                     ||+|+|||+||||||||| | ||||||-| +||||||||||| || || || |||||||
Sbjct 3054          TGT-G-CCC-ACCCGGGAGCTTCGTAATAGT-TGGCGCCGCCGGGGTTTTGCGGCTTTCA

Query 3034          CCCCGCACACTGCGG-CT-AGAGT-CACCCAGGGGCGCCGGGTTGTCATTGATGAGGCCC
                    | || ||||| ||||-| - |+ |-|    ++|| ||||| ||||| ||||||||||| |
Sbjct 3110          CACCTCACACAGCGGCCCGTG-TTACTATT--GGTCGCCGCGTTGTGATTGATGAGGCTC

Query 3091          CGTCCCTTCCCCCTCATTTGCTGCTGCTCCACATGCAGCGGGCCGCCACCGTCCACCTTC
                    ||||||| || || || ||||||||||| |||||||| |||||| || | ||||| || |
Sbjct 3167          CGTCCCTCCCGCCGCACTTGCTGCTGCTACACATGCAACGGGCCTCCTCGGTCCATCTCC

Query 3151          TTGGCGACCCGAATCAGATCCCAGCCATCGATTTTGAGCACGCCGGGCTCGTTCCCGCCA
                    | |||||||| |||||||| || || || |||||||| || ||||| || || ||||| |
Sbjct 3227          TCGGCGACCCAAATCAGATTCCTGCTATTGATTTTGAACATGCCGGCCTGGTCCCCGCGA

Query 3211          TCAGGCCCGAT-TTGGCCCCCACCTCCTGGTGGCATGTTACCCATCGCTGCCCTGCGGAT
                    || | ||||| -||+|| || ||   ||||||||||||||| || |||||||| || |||
Sbjct 3287          TCCGTCCCGAGCTT-GCACCAACGAGCTGGTGGCATGTTACACACCGCTGCCCGGCAGAT

Query 3270          GTATGTGAGCTAATCCGCGGCGCATACCCTATGATTCAGACCACTAGTCGGGTCCTCCGG
                    || |||||||| || || || || ||||||| ||| |||||||| ||||| || || |||
Sbjct 3346          GTGTGTGAGCTTATACGTGGGGCCTACCCTAAGATCCAGACCACGAGTCGTGTGCTACGG

Query 3330          TCG-TTGTTCTGGGGTGAGCCCGCCGTTGGGCAGAAGCTAGTGTTCACCCAGGCGGCTAA
                    || -|  ||  |   +|| || ||| |||| |||||||| || ||||| ||||| |||||
Sbjct 3406          TCCCTGTTTTGGAAC-GAACCGGCCATTGGCCAGAAGCTGGTTTTCACGCAGGCTGCTAA

Query 3389          GGCCGCCAACCCCGGTTCAGTGACGGTCCATGAGGCACAGGGCGCTACCTACACAGAGAC
                    ||| || || || ||| |  | ||||| |||||||| ||||| || |||| ||| |||||
Sbjct 3465          GGCTGCTAATCCTGGTGCGATCACGGTTCATGAGGCTCAGGGTGCCACCTTCACGGAGAC

Query 3449          TACCATCATTGCCACGGCAGATGCTCGAGGCCTCATTCAGTCGTCCCGAGCTCATGCCAT
                     || ||||| |||||||| |||||| | ||||| |||||||| ||||||||||| || ||
Sbjct 3525          CACAATCATAGCCACGGCTGATGCTAGGGGCCTTATTCAGTCATCCCGAGCTCACGCTAT

Query 3509          TGTTGCCTTGACGCGCCACACTGAGAAGTGCGTCATCATTGACGCACCAGGCCTGCTTCG
                     || ||  | || ||||||||||||||||| || ||  | || || || ||||| || ||
Sbjct 3585          AGTCGCACTCACCCGCCACACTGAGAAGTGTGTTATTTTAGATGCCCCCGGCCTACTGCG

Query 3569          CGAGGTGGGCATCTCCGATGCAATCGTTAATAACTTTTTCCTTGCTGGTGGCGAAATTGG
                    |||||| || || || ||||  || || ||||||||||||||||||||||| ||  ||||
Sbjct 3645          CGAGGTCGGTATTTCAGATGTGATTGTCAATAACTTTTTCCTTGCTGGTGGAGAGGTTGG

Query 3629          CCACCAGCGCCCATCTGTTATCCCTCGCGGCAATCCTGA-CGCCAATGTTGACAC-CTT-
                    |||||| ||||| || || || |||||||| || || ||-|  +||| | |  ||-|| -
Sbjct 3705          CCACCACCGCCCCTCCGTGATACCTCGCGGTAACCCCGATCAG-AATCTCGGGACTCTAC

Query 3686          GGCTGCC-TTCCCGCCGTCTTGCCAGATTAGCGCCTTCCATCAGTTGGCTGAGGAGCTTG
                     ++ |+|-||||||||||||||||||||||| |||| ||| ||||||||||||||  | |
Sbjct 3764          A--GG-CATTCCCGCCGTCTTGCCAGATTAGTGCCTACCACCAGTTGGCTGAGGAATTAG

Query 3745          GCCACAGACCTGCCCCTGTCGCGGCTGT-TCTACCGCCCTGCCCTGAGCTTGAACAGGGC
                    ||||| | || || |||||||| || ||-|+|||| || ||||| |||||||| ||||||
Sbjct 3821          GCCACCGCCCAGCTCCTGTCGCCGCCGTCT-TACCCCCTTGCCCGGAGCTTGAGCAGGGC

Query 3804          CTTCTCTACCTGCCCCAAGAACTCACCACCTGT--GATAGTGTCGTAACATTTGAATTAA
                    || |||||| |||| ||||| || |+|  +|||--||||||||  |   ||||||| | |
Sbjct 3880          CTGCTCTACATGCCACAAGAGCTTA-CTG-TGTCCGATAGTGTGTTGGTATTTGAACTCA

Query 3862          CAGATATTGTGCATTGTCGTATGGCCGCCCCGAGCCAGCGCAAGGCCGTGCTGTCCACGC
                    ||||||| || ||||| ||||||||||| || |||||||| ||||| || || || || |
Sbjct 3938          CAGATATAGTCCATTGCCGTATGGCCGCTCCAAGCCAGCGAAAGGCTGTTCTCTCAACAC

Query 3922          TCGT-GGGCCGTTATGGCCGCCGCAC-AAAGCTC--TACAATGCCTCC-CACTCTGATGT
                    | ||-||| +| ||||||||  | ||-||| +| --| +++ | |  |-|| || |||||
Sbjct 3998          TTGTCGGGA-GGTATGGCCGTAGAACGAAAT-TATATG---AGGCGGCACATTCAGATGT

Query 3977          TCGCGACTCTCTCGCCCGTTTTATCCCGGCCAT-T-GGCCCCGTACAGGTTACAACC-TG
                    ||| || || || ||  | || |||||  +|+|-|-|| || || ||||  || |+|-||
Sbjct 4053          TCGTGAGTCCCTAGCTAGGTTCATCCCCA-C-TATCGGGCCTGTTCAGGCCACCA-CATG

Query 4034          TGAATTGTACGAGCT-AGTGGAGGCCATGGTCGAGAAGGGCCAGGACGGCTCCGCCGTCC
                    ||| ||||| ||| |-  |+||||||||||| |||||||| ||||||||||| |||||||
Sbjct 4110          TGAGTTGTATGAGTTGGTT-GAGGCCATGGTGGAGAAGGGTCAGGACGGCTCTGCCGTCC

Query 4093          TTGAGCTCGACCTTTGTAGCCGCGACGTGTC-CAGGATCACCTTCTTCCAGAAAGATTGT
                    | ||||| |||||||| |  || ||||| ||-|+| ||||| || ||||| || ||||| 
Sbjct 4169          TAGAGCTTGACCTTTGCAATCGTGACGTCTCGC-GTATCACATTTTTCCAAAAGGATTGC

Query 4152          AATAAATTCACCACGGGGGAGACCATCGCCCATGGTAAAGTGGGCCAGGGCATTTCGGCC
                    ||||||||||| || || ||||| || |||||||| || || |||||||| || ||||||
Sbjct 4228          AATAAATTCACAACTGGTGAGACTATTGCCCATGGCAAGGTTGGCCAGGGTATATCGGCC

Query 4212          TGGAGTAAGACCTTCTGTGCCCTTTTCGGCCCCTGGTTCCGTGCTATTGAGAAGGCTATC
                    ||||||||||||||||||||||| || ||||| |||||||| ||||| || || |  || 
Sbjct 4288          TGGAGTAAGACCTTCTGTGCCCTGTTTGGCCCGTGGTTCCGCGCTATAGAAAAAGAGATA

Query 4272          CTGGCCCTG--CTC-CCTCAGGGTGTGTTTTATGGGGATGCCTT-TGATGA--CACCGTC
                     ||||||||--| |-|||+| ++| | |||||||| || |+|||-||| ||--||  || 
Sbjct 4348          TTGGCCCTGCTCCCGCCT-AA--TATCTTTTATGGCGACG-CTTATGAAGAGTCAGTGTT

Query 4326          TTCTCGGCG--GC-T-GTGGCCGCAGCAAAGGCATCCATGGTG-TTCGAGAATGACTTTT
                    | ||+| ||--| -|-  || || +|++++| |||  ||||| -||+|| ||||| ||||
Sbjct 4404          TGCT-GCCGCTGTGTCTGGGGCGG-G----GTCATGTATGGTATTT-GAAAATGATTTTT

Query 4381          CTGAGTTTGATTCCACCCAGAATAATTTTTC-CT-TGGGCCTAGA--GTGTGCTATTATG
                    | || |||||    || ||||| +|  +|||-||-| ||||| ||--||||| | ++|||
Sbjct 4457          CGGAATTTGACAGTACTCAGAAC-AAC-TTCTCTCTCGGCCTTGAGTGTGTGGTC--ATG

Query 4437          GAGGAGTGTGGGATGCCGCAGTGGCT-CATCCGCTTGTACCACCTTATAA-GGTCTGCGT
                    |||||||| || ||||| |||||| |-  |  |+|||||||| || +   -|||| || |
Sbjct 4513          GAGGAGTGCGGCATGCCCCAGTGGTTGATTAGG-TTGTACCATCTG-GTTCGGTCAGCCT

Query 4495          GGATTCTGCAGGCCCCGAAGGAGTCCCTGCGA-GGGTTTTGGAAGAAACACTCCGGTGAG
                    ||||| ||||||| ||||||||||| || + |-|| ||||||||||| ||||| ||||||
Sbjct 4571          GGATTTTGCAGGCGCCGAAGGAGTCTCTT-AAGGGTTTTTGGAAGAAGCACTCTGGTGAG

Query 4554          CCCGGCACCCTTCTGTGGAATACTGTCTGGAACATGGCCGTTATCACCCACTGTTATGAT
                    || || |||||||| ||||| || ||||||||||||||  ||||  | |||||||| || 
Sbjct 4630          CCTGGTACCCTTCTCTGGAACACCGTCTGGAACATGGCGATTATAGCGCACTGTTACGAG

Query 4614          TTCCGCGATC-TGCAGGTGGCTGCCTTTAAAGGTGATGATTCGATAGTGCTTTGCAGTGA
                    ||||| ||+|-| |  || || ||||| || |||||||||||| | || |||||||| ||
Sbjct 4690          TTCCGTGA-CTTTCGCGTTGCCGCCTTCAAGGGTGATGATTCGGTGGTCCTTTGCAGCGA

Query 4673          GTACCGTCAGAGCC-CAGGGGCTGCTGTCCTGATTGCTGGCTGTGGCCT-AAAGTTGAAG
                     || || |||||||-||  +|| |||| | | ||||| |||||||| ||-|||+||||||
Sbjct 4749          CTATCGGCAGAGCCGCAAT-GCGGCTGCCTTAATTGCAGGCTGTGGGCTCAAA-TTGAAG

Query 4731          GTGGATTTCCGTCCGATTGGTCTGTATGCAGGTGTTGTGGTGGCCCCCGGCCTTGGCG-C
                    || ||||  ||||| ||||| |||||||| || || |||||||+|||| |  |||| |-|
Sbjct 4807          GTCGATTATCGTCCTATTGGGCTGTATGCTGGGGTGGTGGTGG-CCCCTGGTTTGGGGAC

Query 4790          GCTTCCTGATGTCGTGCGCTTCGCCGGTCGGCT-TACTGAGAAGAATTGGGGCCCTGGCC
                     || || || || ||||| || || |||||| |-|+|||| |||||||||||||| ||||
Sbjct 4866          ACTGCCCGACGTGGTGCGTTTTGCTGGTCGGTTGT-CTGAAAAGAATTGGGGCCCCGGCC

Query 4849          CCGAGCGGGCGGAGCAGCTCCGCCTCGCTGTGAGTGATTTTCTCCGCA--AGCTCACGAA
                    | || || || |||||||| || ||||||||  ||||||| || ||+|--  +| |||||
Sbjct 4925          CTGAACGTGCTGAGCAGCTGCGTCTCGCTGTTTGTGATTTCCTTCG-AGGGT-TGACGAA

Query 4907          TGTAGCTCAGATGTGTGTGGATGTTGTCTCTCGTGTTTATGGGGTTTCCCCTGGGCTCGT
                    ||| || ||| | ||||| |||||||| || |||||||| || ||   ||| ||||| ||
Sbjct 4983          TGTTGCGCAGGTTTGTGTTGATGTTGTGTCCCGTGTTTACGGAGTCAGCCCCGGGCTGGT

Query 4967          TCATAACCTGATTGGCATGCTACAGGCTGTTGCTGATGGCAAGGCTCATTTCACTGAGTC
                     |||||||| ||||||||||| ||| |  |||| |||||||||||||| ||||| ||| |
Sbjct 5043          ACATAACCTTATTGGCATGCTGCAGACCATTGCCGATGGCAAGGCTCACTTCACAGAGAC

Query 5027          AGTGAAGCCAGTGCTTGACCTGACAAATTCAATTC-T-GTGTCGGGTGGAATGAATAACA
                      | || || ||||||||||| || ||||| |+||-|-  |+||||  ||||||||||||
Sbjct 5103          CATTAAACCTGTGCTTGACCTTACGAATTCCA-TCATACAG-CGGGAAGAATGAATAACA

Query 5085          TGTCTTTTGCTGCGCCCATGGGTTCGCGACCATGCGCCCTCGGCCTATTTTGCTGTTGCT
                    ||||||||||  |||||||||| |++|+|||||||||||| || || || || ||||| |
Sbjct 5161          TGTCTTTTGCATCGCCCATGGGAT--C-ACCATGCGCCCTAGGGCTGTTCTGTTGTTGTT

Query 5145          CCTCATGTTTCTGCCTATGCTGCCCGCGCCACCGCCCGGTCAGCCGTCTGGCCGCCGTCG
                    |||| || || ||||||||||||||||||||||| ||||||||||||||||||| || ||
Sbjct 5218          CCTCGTGCTTTTGCCTATGCTGCCCGCGCCACCGGCCGGTCAGCCGTCTGGCCGTCGCCG

Query 5205          TGGGCGGCGCAGCGGCGGTTCCGGCGGTGGTTTCTGGGGTGACCGGGTTGATTCTCAGCC
                    ||||||||||||||||||| ||||||||||||||||||||||| ||||||||||||||||
Sbjct 5278          TGGGCGGCGCAGCGGCGGTGCCGGCGGTGGTTTCTGGGGTGACAGGGTTGATTCTCAGCC

Query 5265          CTTCGCAATCCCCTATATTCATCCAACCAACCCCTTCGCCCCCGATGTCACCGCTGCGGC
                    ||||||  |||||||||||||||||||||||||||||||| ||||||||    |+ |  |
Sbjct 5338          CTTCGCCCTCCCCTATATTCATCCAACCAACCCCTTCGCCGCCGATGTCGTTTC-ACAAC

Query 5325          C-GGGGCTGGACCTCGTG-TTCGCCAACCCGCCCGACCAC-TCGGCTCCGCTTGGCGTGA
                    |-||||||||| ||||+ - ||| ||+ ||||||  || |-| |||||||||||||||||
Sbjct 5397          CCGGGGCTGGAACTCG-CCCTCGACA-GCCGCCCCGCCCCCTTGGCTCCGCTTGGCGTGA

Query 5382          CCAGGCCCAGCGCCCCGCCGCTGCCTCACGTCGTAGACCTACCACAGCTGGGGCCGCGCC
                    |||| ||||||||||| |||||||| | || ||| || || || |||||||||| |||||
Sbjct 5455          CCAGTCCCAGCGCCCCTCCGCTGCCCCCCGCCGTCGATCTGCCCCAGCTGGGGCTGCGCC

Query 5442          GCTAACCGCGGTCGCTCCGGCCCATGACAC-CCCGCCAGTGCCTGATGTTGACTCCCGCG
                    | | ||||| ||  | ||||| | ||||||- ||+|| |||||||||||||| || ||||
Sbjct 5515          GTTGACCGCTGTATCACCGGCTCCTGACACAGCC-CCTGTGCCTGATGTTGATTCACGCG

Query 5501          GCGCCATCCTGCGCCGGCAGTATAACCTATCAACATCTCCCCTCACCTCTTCCGTGGCCA
                    | || ||||||||||||||||| || || || || || || ||||| || || || ||| 
Sbjct 5574          GTGCTATCCTGCGCCGGCAGTACAATCTGTCCACGTCCCCGCTCACGTCATCTGTCGCCT

Query 5561          CCGGCACAAATTTGGTTCTTTACGCCGCTCCTCTTAGCCCGCTTCTACCCCTCCAGGACG
                    | ||||||||| ||||||| || || || || ||||  || || || ||||| ||||| |
Sbjct 5634          CGGGCACAAATCTGGTTCTCTATGCTGCCCCGCTTAATCCTCTCCTGCCCCTTCAGGATG

Query 5621          GCACCAATACTCATATAATGGCTACAGAAGCTTCTAATTATGCCCAGTACCGGGTTGCTC
                    ||||||| |||||||| ||||| || || || || |||||||||||||| ||||||| ||
Sbjct 5694          GCACCAACACTCATATTATGGCCACTGAGGCATCCAATTATGCCCAGTATCGGGTTGTTC

Query 5681          GTGCCACAATTCGCTACCGCCCGCTGGTCCCCAACGCTGTTGGTGGCTACGCTATCTCCA
                    | || || || || || |||||| |||| || || || ||||| || || ||||| || |
Sbjct 5754          GAGCTACGATCCGTTATCGCCCGTTGGTGCCGAATGCAGTTGGCGGTTATGCTATTTCTA

Query 5741          TTTCGTTCTGGCCACAGACCACCACCACCCCGACGTCCGTTGACATGAATTCAATAACCT
                    |||| || ||||| || ||||| || || || || || || ||||||||||| || || |
Sbjct 5814          TTTCTTTTTGGCCTCAAACCACAACTACTCCCACCTCTGTCGACATGAATTCTATCACTT

Query 5801          CGACGGATGTCCGTATTTTAGTCCAGCCCGGCATAGCCTCCGAGCTTGTTATTCCAAGTG
                    | || |||||  | ||||| || ||||||||||| ||||||||| | || || || ||||
Sbjct 5874          CCACTGATGTTAGGATTTTGGTTCAGCCCGGCATTGCCTCCGAGTTAGTCATCCCTAGTG

Query 5861          AGCGCCTACACTATCGCAACCAAGGTTGGCGCTCTGTTGAGACCTCCGGGGTGGCGGAGG
                    ||||||| ||||| ||||| ||||| |||||||||||||||||| | || ||||| ||||
Sbjct 5934          AGCGCCTCCACTACCGCAATCAAGGCTGGCGCTCTGTTGAGACCACGGGTGTGGCCGAGG

Query 5921          AGGAGGCCACCTCTGGTCTTGTCATGCTCTGCATACATGGCTCACCTGTAAATTCTTATA
                    ||||||| || || ||||| || ||||| || || |||||||| ||||| ||||| || |
Sbjct 5994          AGGAGGCTACTTCCGGTCTGGTAATGCTTTGTATTCATGGCTCTCCTGTTAATTCCTACA

Query 5981          CTAATACACCCTATACCGGTGCCCTCGGGCT-GTTGGACTTTGCCCTCGAACTTGAGTTC
                    |||||||||| ||||| ||||| || |||||- |||+| |||||  | || ||||| || 
Sbjct 6054          CTAATACACCTTATACTGGTGCACTGGGGCTCCTTG-ATTTTGCATTAGAGCTTGAATTT

Query 6040          CGCAACCTCACCCCCGGTAATACCAA-TACGCGGGTCTCGCGTTACTCCAGCACTGCCCG
                     | || || || ||||| || ||+||- || || || || || ||  ||||||| |||||
Sbjct 6113          AGAAATCTGACACCCGGGAACAC-AAACACCCGTGTTTCCCGGTATACCAGCACAGCCCG

Query 6099          TCACCGCCTTCGTCGCGGTGCAGATGGGACTGCCGAGCTCACCACCACGGCTGCTACTCG
                    |||||| || || |||||||| ||||||||||| ||||| |||||||| || || || ||
Sbjct 6172          TCACCGGCTGCGCCGCGGTGCTGATGGGACTGCTGAGCTTACCACCACAGCAGCCACACG

Query 6159          CTTCATGAAGGACCT-CTATTTTACTAGTACTAATGGTGTTGGTGAGATCGGCCGCGGGA
                     |||||||||||+ |-  |||||||| | || ||||||||||||||| | || || || |
Sbjct 6232          TTTCATGAAGGA-TTTACATTTTACTGGCACGAATGGTGTTGGTGAGGTGGGTCGTGGCA

Query 6218          TAGCGCTTACCCTGTTTAACCTTGCTGACACCCTGCTTGGCGGTCTACCGACAGAATTGA
                    | || || ||  ||||||| || |||||||| || || || ||| |||||||||||||||
Sbjct 6291          TCGCTCTGACATTGTTTAATCTCGCTGACACGCTTCTCGGTGGTTTACCGACAGAATTGA

Query 6278          TTTCGTCGGCTGGTGGCCAGCTGTTCTACTCTCGCCCCGTCGTCTCAGCCAATGGCGAGC
                    |||||||||| || || || ||||| ||||| ||||| || ||||| |||||||||||||
Sbjct 6351          TTTCGTCGGCCGGGGGTCAACTGTTTTACTCCCGCCCTGTTGTCTCGGCCAATGGCGAGC

Query 6338          CGACTGTTAAGCTGTATACATCTGTGGAGAATGCTCAGCAGGATAAGGGTATTGCAATCC
                    | || || ||| | || |||||||| |||||||| ||||| |||||||| ||| | ||||
Sbjct 6411          CAACAGTAAAGTTATACACATCTGTTGAGAATGCGCAGCAAGATAAGGGCATTACCATCC

Query 6398          CGCATGACATCGACCTCGGGGAATCCCGTGTAGTTATTCAGGATTATGACAACCAACATG
                    | || || || || || || || |||||||| ||||||||||||||||| ||||| || |
Sbjct 6471          CACACGATATAGATCTGGGTGACTCCCGTGTGGTTATTCAGGATTATGATAACCAGCACG

Query 6458          AGCAGGACCGACCGACACCTTCCCCAGCCCCATCGCGTCCTTTTTCTGTCCTCCGAGCTA
                    |||| || || || || || || || ||||| || || ||||| || || || || ||||
Sbjct 6531          AGCAAGATCGGCCTACTCCGTCACCTGCCCCCTCCCGCCCTTTCTCAGTTCTTCGTGCTA

Query 6518          ACGATGTGCTTTGGCTTTCTCTCACCGCTGCCGAGTATGACCAGTCCACTTACGGC-T--
                    | ||||| || ||||| || |||||||| || ||||||||||||+++|||+|||+ -|--
Sbjct 6591          ATGATGTTCTGTGGCTCTCCCTCACCGCCGCTGAGTATGACCAG---ACT-ACG-TATGG

Query 6575          --CTTCGACCGGCCCAGT--CTATGTCTCTGACTCTGTGACCT-TGGTTAATGTTGCGAC
                    --| || |||+  ||+ |-- |||||||| ||| | || ||+ -| |||||||| || ||
Sbjct 6646          GTCGTCCACC-AACC-CTATGTATGTCTCCGACACAGTCAC-GCTCGTTAATGTGGCCAC

Query 6630          CGGCGCGCAGGCCGTTGCCCGGTCACTCGACTGGACCAAGGTCACACTTG-ATGGTCGCC
                     || || ||||| || ||||| || || || ||| | || || ||+||||-|||| ||||
Sbjct 6703          TGGAGCCCAGGCTGTGGCCCGCTCTCTTGATTGGTCTAAAGTTAC-CTTGGATGGCCGCC

Query 6689          CCCTTTCCACCATCCAGCAGTATTCAAAGACCTTCTTTGTCCTGCCGCTCCGCGGTAAGC
                    ||||| | ||||| ||||||||||| ||||| |||| |||||| ||||||||||| ||||
Sbjct 6762          CCCTTACTACCATTCAGCAGTATTCTAAGACATTCTATGTCCTTCCGCTCCGCGGGAAGC

Query 6749          TCTCCTTTTGGGAGGCAGGAACTACTAAAGCCGGGTACCCTTATAATTATAACACCACTG
                    | || || |||||||| || || ||||| ||||| ||||| ||||||||||| || ||||
Sbjct 6822          TGTCTTTCTGGGAGGCTGGTACGACTAAGGCCGGTTACCCGTATAATTATAATACTACTG

Query 6809          CTAGTGACCAACTGCTC--G-TTGAGAATGCCGCTGGGCATCGGGTTGCTATTTCCACCT
                    ||||||| ||+++| ||--|-||||||| || || || || || || |||||||| ||||
Sbjct 6882          CTAGTGATCA---GATCTTGATTGAGAACGCGGCCGGCCACCGTGTCGCTATTTCTACCT

Query 6866          ACACTACTAGCCTGGGTGCTGGCCCCGTCTCTATTTCCGCGGTTGCTGTTTTAGCCCCCC
                    | ||||||||| ||||||| |||||   ||| || || ||||| | |||  |||| || |
Sbjct 6939          ATACTACTAGCTTGGGTGCCGGCCCTACCTCGATCTCTGCGGTCGGTGTACTAGCTCCAC

Query 6926          ACTCTGTGCTAGCATTGCTTGAGGATACCATGGACTACCCTGCCCGCGCCCATACTTTCG
                    | || |  || ||  | || ||||| ||| | || ||||| |||||||| || ||||| |
Sbjct 6999          ATTCGGCCCTCGCCGTTCTAGAGGACACCGTTGATTACCCCGCCCGCGCTCACACTTTTG

Query 6986          ATGACTTCTGCCCGGAGTGCCG-CCCCCTTGGCCTCCAGGGTTGTGCTTTTCAGTCTACT
                    |||| |||||||||||||||||- |||+| ||  | ||||||||||| || |||||||||
Sbjct 7059          ATGATTTCTGCCCGGAGTGCCGTACCC-TCGGTTTGCAGGGTTGTGCATTCCAGTCTACT

Query 7045          GTCGCTGAGCTTCAGCGCCTTAAGATGAAGGTGGGTAAAACTCGGGAGTTATAGTTTATT
                     |||||||||||||||| ||||| |||||||| |||||||| |||||||  || || |||
Sbjct 7118          ATCGCTGAGCTTCAGCGTCTTAAAATGAAGGTAGGTAAAACCCGGGAGTCTTAATTAATT

Query 7105          -TGCTTGTGCCCCC--C-T-TCTTTCTGTTGCTT-ATTT
                    -   ||||||||||--|- - |||||| | ||||-||||
Sbjct 7178          CCTTTTGTGCCCCCTTCGCAGCTTTCTCTGGCTTTATTT
