# Supplementary material for: Pairwise Heuristic Sequence Alignment Algorithm Based on Deep Reinforcement Learning
Source: IEEE Open J Eng Med Biol. 2021 Jan 29;2:36–43. doi: 10.1109/OJEMB.2021.3055424 (PMC8901008; doi:10.1109/OJEMB.2021.3055424)
Supplement: Three supplementary materials are attached to the submitted manuscript. First, we offer the detailed process of the DQNalign in Supplementary material S1. Then, the additional figures and tables are listed in the Supplementary material S2. Finally, the alignment results of the DQNalign are attached  [file ojemb-3055424-mm.zip › OJEMB-3055424-MM/10022021082020_DQNalignOJEMB20210126SupplementaryS3/Supplementary S3/HEV_DDDQN/result20200712173946_11_18.txt]

DQNalign Project v1.0
Pairwise alignment algorithm with deep reinforcement learning based heuristic alignment agent
Sequence 1 : HEV_11, length : 7138
Sequence 2 : HEV_18, length : 7240

Alignment results:
Exact matches: 5019
Gaps: 1068

Query 0             GAGGCCCATCAGTTTATCAAGGCTCCTGGCATCACTACTGCTATTGAGCAGGCTGCTCTA
                    ||||||||||| || || |||||||||||||| |||||||| ||||||||||||||||| 
Sbjct 12            GAGGCCCATCAATTCATTAAGGCTCCTGGCATTACTACTGCCATTGAGCAGGCTGCTCTG

Query 60            GCAGCGGCCAACTCTGCCCTT-GCGAATGCTGTGGTAGTTAGGCC--TTTTCTCTCTCAC
                    || |||||||| || |+||||-|||||||||||||| ||  ||||--|||| ||||    
Sbjct 72            GCTGCGGCCAATTCCG-CCTTGGCGAATGCTGTGGTGGTCCGGCCGTTTTTATCTCGTGT

Query 116           -CAGCAGATTGAGATCCTTATTAACCTAATGCAACCTCGCCAGCTTGTTTTCCGCCCCGA
                    -||++|   +||||| ||||||||  | |||||||| || ||| | |||||||| || ||
Sbjct 131           ACA--AACC-GAGATTCTTATTAATTTGATGCAACCCCGGCAGTTGGTTTTCCGTCCTGA

Query 176           GGTTTTCTGGAACCATCCCATCCAGCGTGTTATCCATAATGAGCTGGAGCTTTACTGTCG
                    |||  ||||||| ||||| || ||||| ||||| ||||||||  |||| |  ||||| ||
Sbjct 188           GGTGCTCTGGAATCATCCTATTCAGCGGGTTATACATAATGAATTGGAACAGTACTGCCG

Query 236           CGCCCGCTCCGGCCGCTGCCTCGAAATTGGTGCCCACCCCCGCTCAATAAATGACAATCC
                     |||||  ||||||||||||| ||  |||| ||||||||  | || || ||||| |||||
Sbjct 248           GGCCCGGGCCGGCCGCTGCCTGGAGGTTGGGGCCCACCCGAGATCCATTAATGATAATCC

Query 296           TAATGTGGTCCACCGTTGCTTCCTCCGTCCTGCCGGGCGTGATGTTCAGCGTTGGTA-TA
                     |||||  | ||| | ||||| ||  | || | ||| || ||||| || || |||||-|+
Sbjct 308           CAATGTCCTGCACAGGTGCTTTCTTAGACCGGTCGGCCGAGATGTCCAACGCTGGTACT-

Query 355           CTGCCCCTACCCGCGGGCCGGCTGCTAATTGCCGGCGTTCCGCGCTGCGCGGGCTCCCCG
                    ||||||| |||||||| || || || |||||||| || |||||| |||| || |||||  
Sbjct 367           CTGCCCCCACCCGCGGTCCTGCGGCCAATTGCCGCCGCTCCGCGTTGCGTGGTCTCCCTC

Query 414           -CTGCTGACCGCACTTACTGCTTCGACGGGTTTTCTGGCTGTA-ACTTTCCCGCCGAGAC
                    -|+|||||||||||||| ||||| || || || ||  ||||| - +||| | || |||||
Sbjct 427           CC-GCTGACCGCACTTATTGCTTTGATGGATTCTCCCGCTGTGCT-TTTGCTGCAGAGAC

Query 473           GGGCATCGCCCTCTATTCTCTCCATGATATGTCA-CCATCTGATGTCGCCGAGGCTATGT
                     ||| | || || || ||| | |||||  |+|  -||| ||||||| || ||||||||| 
Sbjct 485           CGGCGTGGCTCTTTACTCTTTGCATGACCT-TTGGCCAGCTGATGTTGCAGAGGCTATGG

Query 532           TCCGCCATGGTATGACGCGGCTTTACGCTGCCCTCCACCTCCCGCCTGAGGTCCTGTTGC
                     ||||||||| ||||| || || || ||||  || ||||| || |||||||| ||| | |
Sbjct 544           CCCGCCATGGGATGACACGCCTATATGCTGTACTACACCTTCCTCCTGAGGTGCTGCTAC

Query 592           CCCCTGGCACATACCGCACCGCGTCGTACTTGCTGATCCATGACGGCAGGC--G-CGTTG
                    | || ||||| |||| |||  | |||||  | |||||||| ||||||   |--|-|||||
Sbjct 604           CACCCGGCACTTACCACACAACTTCGTATCTCCTGATCCACGACGGCGACCGTGCCGTTG

Query 649           TGGTGACGTATGAGGGTG--AC-A-------CT--AGTG-C--TGGTTATA-ACCACGAT
                    | +++|| ||||||||||--||-|-------||--|   -|--|| ||  |-||  |+ |
Sbjct 664           TA---ACTTATGAGGGTGATACTAGTGCGGGCTACAACCACGATGTTTCCATACTTC-GT

Query 693           GTTTC-CA---ACCTGCGCTCCTGGATTAGAACCACT-A--AGGTTACC-----GGAGAC
                    | +  - |--- +| +++|| ||  | ||| +   +|-|--|+ +   |-----  ||| 
Sbjct 720           GC-GTGGATCCG-CA---CTACTAAAATAGT-TGG-TGACCA-C-CCGCTGGTTATAGAG

Query 741           CACCCT-CTCGTCATC-GAGCGGGTTAGGGCCAT-TG--GCTGC-CA-CT-TT--G-T--
                    | +  |-|  | ||| -||+ |  +++++ |  |-||--|||||-||-| -  -- -|--
Sbjct 771           CG-TGTGCGGGCCATTGGA-TGTC-----ACTTTGTGCTGCTGCTCACCGCAGCCCCTGA

Query 787           -CCTTTTACTCA-CG-GC--TGCTCCGGAGCCATCACCTA-TGC-CCTAATGTCC-CTTA
                    -|| |   ||  -| -  --|+|+||++++| |+|+||| -| |- || | ||  -  ||
Sbjct 824           GCCGTCACCTATGCCTTATGT-C-CC----CTA-C-CCTCGTTCAACTGAGGTGTATGTA

Query 839           CCCC-C----GGTCTACCGAGGT-CTATGTCCGATCG-ATCTTCGG-CCCGGGTGGCACC
                    | + -|----  |  +||  |||-  +++|+|+++| -||||  | -||||   +|++||
Sbjct 876           CG-ATCTATATTTGG-CCCTGGTGGC---T-C---CCCATCTCTGTTCCCGTCA-G--CC

Query 891           CCCTCC-CTAATT-T-C----CAAC-C--TCAT-GCTCC-ACCAA-G-TCGACCTTCCAT
                      ||| -|||| |-|-|----|+| -|--||  -| || -| |  -|-||| +|||++||
Sbjct 924           TGCTCTACTAAATCTACTTTTC-ATGCTGTCCCGGTTCATATCTGGGATCGG-CTT--AT

Query 936           GCTGTCC-CTGCCCATATCTGG--GA-C-CG-TCTCATGTTGTTCGGGGCCACCCTAGAT
                    ||| |  - ||+|||   ||||--||-|- |-  | +||||||||  ||+++| |+++||
Sbjct 980           GCTTTTTGGTG-CCACCCCTGGACGATCAGGCGTTT-TGTTGTTCACGG---CTC---AT

Query 990           GACCAAGCCTTT-T-GC--T-GCTCCCGCCTAATGACT-TACCTCC-GCG-GCAT--TAG
                    |||  |+|||  -|-| --|-||| | + + +++| | -|++ + |-|||-||+|--| |
Sbjct 1031          GACTTA-CCTCCGTGGTATTAGCTACA-A-G---GTCACT--G-TCGGCGCGC-TGGTCG

Query 1040          CT-AC-AAGGTT--ACTGTGGGCACCCTTGTTGCCAATGAAG---GC--T--GGA--AC-
                    ||-| -|||| |--|+++  +|+ | |+||  | |     + ---||--|--  |-- |-
Sbjct 1081          CTAATGAAGGATGGA---AC-G-CCTC-TGAGGACGCCCT-TACTGCAGTGATCACTGCG

Query 1086          GCCTCTGAGGACGCTCT-TACAGCTGTCATCACTGCCGCCTACCTTACCATCTGCCA-CC
                    |+++|| +  +++||  -|++|  || || ||++|+||+|||||+|+||+ ++ ++|-||
Sbjct 1134          G---CTT-AT---CTGACT--ATTTGCCACCA--G-CG-CTACC-T-CC-G--A--ACCC

Query 1144          AGCG-GTACCT-CCGCAC---TCAGG-CTATATCTAAGGGG-GGATGCGTCG-CCTGG-A
                    ||+|-|+|  |-|     ---|+  |-|+ ++++   || |     || |+|-|| | -|
Sbjct 1174          AG-GCG-ATATCCAAAGGGTAT-GCGCC-G----GTTGGAGGTTGAGCAT-GCCCAGAAA

Query 1193          GC-GGGAGC-ATGCTCAGAAG-TT--TA--T----AA-CACGCCTCT-ACAGTTGGCTCT
                      -   |+|-| ||||   ||-| --||--|----||-|  ||| +|-|   +|+  || 
Sbjct 1224          TTTATTA-CAAGGCTCTACAGCTGGCTATTTGAGAAATCTGGCCG-TGATTA-T-ATTCC

Query 1240          TTGA-GAAGTCCGG-CCGTG----A--TTATATCCCCGGCCGTCAGTTGG-AGTTCT--A
                      | -| ++  ++|-    |----|-- +++|++|   |||| | || | -|++|||--|
Sbjct 1280          CGGCCGC--CA--GCTTCAGTTCTATGC---A--CAATGCCGGCGGTGGCTA--TCTGCA

Query 1289          CGC--T-CAGTGTAG--G-CGCTGGCTCTCGGCCGGCTTTCATCTTGACCCA---CGGGT
                    +| --|-||++++  --|-| |  |+  + |   | |||| ++ +|||  ||---| + |
Sbjct 1328          -GGTTTCCA----TCTCGACCCCAG-GG-TGCTTGTCTTTG--A-TGAATCAGTGCC-AT

Query 1339          ---G-T-T--G--GTTTTTGATGAGTCGG-C-CCCCTGC-CA---CTGTAGGACTGCGAT
                    ---|-|-|--|--|||||||| ||++ ||-|-|   |  -  ---||||  +  |||| |
Sbjct 1378          GCCGTTGTAGGACGTTTTTGAAGA--AGGTCGCGGGTAAATTCTGCTGTTT-TATGCGGT

Query 1384          ---TCGGTAAGGCG-GT-CTCAAAAGTTTTGCTGCTTTATGAAGT--G-GC--TGGGCCA
                    ---| ||  |+|+|-||-| |     |||||  || + ++|  | --|-  --| ||  |
Sbjct 1435          GGCTGGGGCA-G-GAGTGCACCTGTTTTTTGGAGCC-C--GCCGAGGGTTTAGTTGGAGA

Query 1433          GG-AGTGCACCTGTTTTCTACAA---CC-TGCAGAAGGCGTCGTT-GGCGACCAGGGCCA
                      -||  ||++||   +++|| |---| -||+||++|| +||   -| ||||| +|||| 
Sbjct 1490          CCAAGGCCA--TGACA---ACGAGGCCTATG-AG--GGT-TCTGAGGTCGACCC-GGCCG

Query 1487          TGACAACG-A-GGCC-TATGAG--GGGTCT-GATGTTGA-CCCT--------GC-TGAAT
                     +||  +|-|-  | - |||  --||||  - ||| |+ -|| |--------||-|||  
Sbjct 1540          A-ACCT-GCACATCTTGATGTTTCGGGTACCTATGCT-GTCCATGGGCACCAGCTTGAGG

Query 1531          CCGCTAT-TAGTGAC-A-TATCTGGGTCCTACGT-A-GTC-CCTGGC-A--CTGCCCT-C
                    ||+|| |-||| |+|- -|| +|++|||| || |-|- | -||   |-|--||+||| -|
Sbjct 1597          CC-CTTTATAGAG-CACTTAA-T--GTCCCACATGATATTGCCGCTCGAGCCT-CCCGGC

Query 1581          CAACCGCTTTACCAAGCCCTTGACCTCCCCGCTGAGATTGTGGCTCGTGCAGGCCGGCTG
                     ||| |++++++| |+++|+|+++ |+++++|+||| |||| || +++++|+++++|+|+
Sbjct 1651          TAACGG------CTA---C-T---GT-----C-GAGCTTGTTGCA-----A-----G-T-

Query 1641          ACC-GCCACAGTAAAGGTCTCCCAGGTCGACGG--G--CGGAT-CCGATTG-TGAGACCC
                    +||-|++||+++ +++|++++|  ||  | ++|--|--| |+|-|    | -| |||+||
Sbjct 1679          -CCAG--AC---C---G----CTTGGGAGT--GCCGTACTG-TGCTCGGTAATAAGA-CC

Query 1693          TTCTCGGT--AATAAAACCTTCCGCA--CGT-CG-TTTGTTGAC--GGGGCG-GTTTTAG
                    |||+||| --|    ++  ++  |  --|| -| - |||  |  -- || | -|   +||
Sbjct 1722          TTC-CGGACAACGGT--GG--TTGATGGCGCCCATCTTGAAGCAAATGGCCCTGAGC-AG

Query 1743          -A-GACTA-ATGGCCCAGAG-CG-----CCACA----ATC--TCTCT---TTTGAT-G--
                    -|-| +| -||++|     |-||-----|  ||----|| -- + | ---|   ||-|--
Sbjct 1776          TATGT-TCTAT--CA-TTTGACGCCTCCCGTCAGTCTATGGGG-GCCGGGTCGCATAGCC

Query 1783          CCAGTCAGAGCACTAT-GGCC-GCCGGCCCTTTCA-GTC------TCACCT-ATGCCGCC
                     || | | +|+|    -  ||-||||| +|+| ||-|||------||| ||-|||++|||
Sbjct 1831          TCACTTAT-G-AGCTCACCCCTGCCGGT-C-TGCAGGTCAGGATTTCATCTAATG--GCC

Query 1833          TCTGCTGCTGGGCTGGAGGTGCGCTATGTCGCCG-CCGGGCT--TGACC-ACCGG-GCGG
                    | +|++  |++||++++++  |||| | |  || -||+||| --   ||-| || -||  
Sbjct 1885          TG-G--ATT--GC------ACCGCTGTATTCCCTCCC-GGCGGCGCCCCTAGCGCCGCAC

Query 1888          TTT-T----T----GCC--C--C--CGGCGTTTCACC--CCGGT-----CAGCCCCTG-G
                       - ----|----|||--|--|--|| | |||++         -----    |||  -|
Sbjct 1933          CGGGGGAGGTGGCAGCCTTCTGCAGCGCCCTTT--ATAGATATAACAGGTTCACCCAACG

Query 1925          CG-AGGTCACCGCCTTCTGT-TCTGC-CCTATACAGGTTTAATCGCGAGGCCCAGCGCCT
                    +|-|  |+++||++++||| -|+ | -  |+|| +||||  | |  |||| +++|   |+
Sbjct 1990          -GCAACT---CG----CTGACT-GGTGGAT-TAT-GGTTACACCCTGAGGG---GTTGC-

Query 1982          TTCGCTG-A-C--CGGTAATTTTTGGTTCCAT---C--CTGAGGG-G-CTCCTTGGCCCC
                    +|++  |-|-|--|      |||     |   ---|--||++|||-|-|| ||  +++++
Sbjct 2034          -T--GGGTATCTTCCCCCCCTTTCTCACCTGGGCACATCT--GGGAGTCTGCTAA-----

Query 2031          TTTGCCCCGTTTTCCCCCGGGCATGTTTGGGAGTCGGCTAATCCATTCT-G-T-GGCGAG
                    ++|+++|| ||||  ++++||   +++ ||||  |   ||  ||     - -|-| | | 
Sbjct 2083          --T---CCATTTTGT----GGGGA---GGGGAACCTTGTATACCCGG-AACCTGGTCAAC

Query 2088          AGCACACTTTACTACACC--C-G-CA-CTTGGTCGGAGGTTGATGCTGTTCCTAGTCCAG
                    | |   +++++||   +|-- -|-| -||  ++|       |  |     ||  || | |
Sbjct 2129          ATCTGG-----CTTTT-CTAGTGACTTCTCC--CCCCCTGAGGCGGCCGCCCCTGTTCCG

Query 2140          CCCA--G-CCCGACTTAGGTTTTACATCTGAG--C-CTTC-TA-TACCTAGTA---GGGC
                     |  --|-||||   | +|   ++|| |  | --|-| | -||-| +++|+||---||| 
Sbjct 2181          GCTGCTGCCCCGGGATT-GCCC--CACCCTACTCCACCTGTTAGTG---A-TATTTGGGT

Query 2188          -C-GCCACACCTACC-CCGGGCGGCCCCTCTA-CC-C-C--CCCCTGCACC-CCGGATCC
                    -|-||||| ||++||-| | | || ||| + |-| - -|--| ||||  || || |++++
Sbjct 2234          GCTGCCACCCC--CCTCAGAGGGGTCCCA-GATCGATGCGGCACCTGTGCCCCCTG----

Query 2237          TTCCCCT-ACTCTCTCTG-CT-CCG-GCG-CGTGGTGAG--C---CGGCTCCCTGGCGCT
                    ||||   -||| |+| +|- |-|| -|| -| |++|++|--|---|  |||||   | ||
Sbjct 2287          TTCCTAAGACTGT-TG-GATTGCCTAGCCCCAT--T--GTACTTGCTCCTCCCCCCCCCT

Query 2286          ACCGCCAGGGCCCCAGC-CATAACCCACCAGACG-GCCCGGCA--TCG----C--CGCCT
                     + +||++  |||| | -| ||| ||| || +| - |||| | --|||----|--|| ||
Sbjct 2341          T-T-CC--TTCCCCCGTGCGTAAGCCATCAT-CACCCCCGCCTTCTCGCACCCGTCGTCT

Query 2336          GCTCTT----TA-CCTACCCGGA--TGGCTCTAAGGT-GTTCGCCGGCTCGCTGTTTGAG
                     |||| ----||-|||+  ||| --| |     | | -| ++| | ++++ +||||||| 
Sbjct 2396          CCTCTACACCTATCCT-GACGGCGCTAGGGTATATGCGGG--GTCA----T-TGTTTGAA

Query 2388          TC-GACA-TGTACCTGGCTCGTTAACGCGTCTAATGT-TGACCACCGCCCTGGCGGTGGG
                    ||-|++|-|||  |||||| ||||| || || ||   - ||+||||| ||||| ||||| 
Sbjct 2448          TCAG--ATTGTGACTGGCTGGTTAATGCCTCAAACCCGGGA-CACCGTCCTGGAGGTGGC

Query 2445          CTCTGTCATGCATTTTACCAGAGGTA-CCCCG-CCTCCTTTGAT-G-C---TGCCTCTTT
                    || || ||||| ||||||||| +|| -||| |-     |||   -|-|---   |  | |
Sbjct 2505          CTTTGCCATGCCTTTTACCAGC-GTTTCCCAGAGGCGTTTTACCCGACTGAATTCATTAT

Query 2498          T-GTGATGCG-CGACGGCGCGGCCGCCTACACATTAACC---CCCCG-GCCA-ATAATTC
                     -|||+ | |-|+ +++++++++|||  +|| |+|| ||---|||||-||| -|| ||||
Sbjct 2564          GCGTG-AGGGCC-T---------CGCAG-CATA-TACCCTGACCCCGCGCCCTATCATTC

Query 2551          ATGCCGTCGCTCCTGATTATAGGTTGGAACATAACCCAAAGAGGCTTGAGGCTGCCTACC
                    |||| || ||||| || |||||| | || || ||||| |||||||||||||| || || |
Sbjct 2611          ATGCAGTGGCTCCCGACTATAGGGTTGAGCAGAACCCGAAGAGGCTTGAGGCAGCGTATC

Query 2611          GGGAGACTTGCTCCCG-CCTCGGTACCGCTGCATACCCACTCCTCGGGAC-C-GGCATAT
                    |||| |||||||| ||-| |+|| |||||||| || || ||  |++|| |-|-|| ||||
Sbjct 2671          GGGAAACTTGCTCTCGTCGT-GGCACCGCTGCCTATCCGCTTTT--GGGCTCGGGTATAT

Query 2668          ACCAGGTGCCGATCGGTCCCAGTTTTGACGCCTGGGAGCGGAATCACCGCCCCGGGGACG
                    ||||||| ||  |  ||| ||||||||| |||||||| || ||||| |||||||| ||||
Sbjct 2728          ACCAGGTCCCTGTTAGTCTCAGTTTTGATGCCTGGGAACGCAATCATCGCCCCGGCGACG

Query 2728          AGTTGTACCTTCCTGAGCTTGCTGCCAGA-TGGTTCGAGGCCAAT-AGGCCGAC-CTGCC
                    || | || ||  ||||||  ||||+||| -||||| ||||| |||-|| || +|-| |||
Sbjct 2788          AGCTTTATCTGACTGAGCCCGCTG-CAGCCTGGTTTGAGGCTAATAAGCCCT-CGCAGCC

Query 2785          CAACTCTCACTATAACTGAGGAT-GTTG-CGCGGACAGCAAATCTGGCTATCGA-ACTTG
                     + | || |||||||||||||| -    -|| ++|| || || |||||  | ||-|+|||
Sbjct 2846          G-GCGCTTACTATAACTGAGGACACGGCTCGT--ACGGCCAACCTGGCATTAGAGA-TTG

Query 2842          ACT--CAGCCACAGACGTCGGCCGGGCCTGTGCCGGCTGTCGAGTCA-CCCCCGGCGTTG
                    |+|--|+|||||||| || ||||| || |||||||||||     | |-|||  || +|||
Sbjct 2902          A-TGCC-GCCACAGAGGTTGGCCGTGCTTGTGCCGGCTGCACTATTAGCCCAGGGA-TTG

Query 2899          TGCAGTACCAGTTTACCGCAGGTGTGCCTGGATCCGGCAAGTCCCGCT-C-TATTACCCA
                    |||| || |||||||| || || || || || || ||||||||  | |-|-||+ | +||
Sbjct 2959          TGCATTATCAGTTTACTGCCGGGGTCCCGGGCTCGGGCAAGTCAAGGTCCATA-CAA-CA

Query 2956          ---AGCCGACGTGGACGTT-GTCGTGGTCCCGACCCGGGAGTTGCGTAAT-GCCTGGCGC
                    ---|| || ||  | +| |-|| ||+|+|||+||||||||| | ||||||-| +||||| 
Sbjct 3017          GGGAGACGTCGATGT-GGTGGTTGT-G-CCC-ACCCGGGAGCTTCGTAATAGT-TGGCGT

Query 3012          CGCCGCGGCTTCGCTGCTTTCACCCCGCACACTGCGG-CT-AGAGT-CACCCAGGGGCGC
                    ||||| || || || |||||||| || ||||| ||||-| - |+ |-|   |+|| +|||
Sbjct 3072          CGCCGGGGTTTTGCGGCTTTCACGCCTCACACAGCGGCCCGTG-TTACTATC-GGT-CGC

Query 3069          CGGGTTGTCATTGATGAGGCCCCGTCCCTTCCCCCTCATTTGCTGCTGCTCCACATGCAG
                    || ||||| |||||||||||||| ||||| || || ||| |||||||| | |||||||| 
Sbjct 3129          CGCGTTGTGATTGATGAGGCCCCATCCCTCCCGCCGCATCTGCTGCTGTTACACATGCAA

Query 3129          CGGGCCGCCACCGTCCACCTTCTTGGCGACCCGAATCAGATCCCAGCCATCGATTTTGAG
                    |||||| || | ||||| || || |||||||| |||||||| || || || |||||||||
Sbjct 3189          CGGGCCTCCTCGGTCCATCTCCTCGGCGACCCAAATCAGATTCCTGCTATTGATTTTGAG

Query 3189          CACGCCGGGCTC-GTTCCCGCCATCAGGCCCGAT-TTGGCCCCCACCTCCTGGTGGCATG
                    || |||+|||| -|| ||||| ||| | ||||| -||+|| || ||   ||||||||| |
Sbjct 3249          CATGCC-GGCTTGGTCCCCGCGATCCGCCCCGAGCTT-GCGCCAACGAGCTGGTGGCACG

Query 3247          TTACCCATCGCTGCCCTGCGGATGTATGTGAGCTAATCCGCGGCGCATACCCTATGATTC
                    |||| || |||||||| || || || || ||||| || || || || ||||||| ||| |
Sbjct 3307          TTACACACCGCTGCCCGGCAGACGTGTGCGAGCTTATACGTGGAGCCTACCCTAAGATCC

Query 3307          AGACCACTAGTCGGGTCCTCCGGTCGTTG-TTCTGGGGTGAGCCCGCCGTTGGGCAGAAG
                    ||||||| || || || || |||||  ||-||  |   +|| || ||| |||| ||||||
Sbjct 3367          AGACCACGAGCCGTGTGCTACGGTCTCTGTTTTGGAAC-GAACCGGCCATTGGCCAGAAG

Query 3366          CTAGTGTTCACCCAGGCGGCTAAGGCCGCCAACCCCGGTTCAGTGACGGTCCATGAGGCA
                    || || ||||| ||||| |||||||| || || || ||| |  | ||||| ||||| || 
Sbjct 3426          CTGGTTTTCACGCAGGCTGCTAAGGCTGCTAATCCTGGTGCGATCACGGTTCATGAAGCT

Query 3426          CAGGGCGCTACCTACACAGAGACTACCATCATTGCCACGGCAGATGCT-CGAGGCCTCAT
                    ||||| || |||| ||| ||||| || || || |||||||| || || - |+||||| ||
Sbjct 3486          CAGGGTGCCACCTTCACGGAGACCACAATTATAGCCACGGCTGACGCCAGG-GGCCTTAT

Query 3485          TCAGTCGTCCCGAGCTCATGCCATTGTTGCCTTGACGCGCCACACTGAGAAGTGC-GTCA
                    |||||| ||||| ||||| || || |||||  | || ||||||||||||||||| - |  
Sbjct 3545          TCAGTCATCCCGGGCTCACGCTATAGTTGCACTCACTCGCCACACTGAGAAGTGTGTTAT

Query 3544          TCATTGACGCACCAGGCCTGCTTCGCGAGGTGGGCATCTCCGATGCAATCGTTAATAACT
                    |   +|| || || |||||| | |||||||| || || || ||||  || ||||| ||||
Sbjct 3605          TTTA-GATGCCCCCGGCCTGTTGCGCGAGGTCGGTATTTCGGATGTGATTGTTAACAACT

Query 3604          TTTTCCTTGCTGGTGGCGAAATTGGCCACCAGCGCCCATCTGTTATCCCTCGCGGCAATC
                    |||||||||||||||| ||  | |||||||| ||||| ||||| || || |||||||| |
Sbjct 3664          TTTTCCTTGCTGGTGGAGAGGTCGGCCACCACCGCCCCTCTGTGATACCCCGCGGCAACC

Query 3664          CTGA-CGCCAATGTT-GACACCTTGGCT-GCC-TTCCCGCCGTCTTGCCAGATTAGCGCC
                    | ||-|  +||| | -| +|| || +| -|+|-||||||||||||||||||||||| |||
Sbjct 3724          CCGATCAG-AATCTCGGG-ACTTTA-CAGG-CATTCCCGCCGTCTTGCCAGATTAGTGCC

Query 3720          TTCCATCAGTTGGCTGAGGAGCTTGGCCACAGACCTGCCCCTGTCGCGGCTGT-TCTACC
                    | ||| ||||||||||||||  | |||||| | || ||||||||||| || ||-|+||||
Sbjct 3780          TACCACCAGTTGGCTGAGGAATTAGGCCACCGCCCGGCCCCTGTCGCTGCCGTCT-TACC

Query 3779          GCCCTGCCCTGAGCTTGAACAGGGCCTTCTCTACCTGCCCCAAGAACTCACCACCTGT--
                     || ||||| |||||||| |||||||| |||||| |||| ||||| || |+|  +|||--
Sbjct 3839          CCCTTGCCCGGAGCTTGAGCAGGGCCTACTCTACATGCCACAAGAGCTTA-CTG-TGTCC

Query 3837          GATAGTGTCGTA-ACATTTGAATTAACAGATATTGTGCATTGTCGTATGGCCGCCCCGAG
                    ||||||||  | -  +|||||  | |||||||| || || ||||||||||||||||| ||
Sbjct 3897          GATAGTGTGTTGGTT-TTTGAGCTCACAGATATAGTCCACTGTCGTATGGCCGCCCCAAG

Query 3896          CCAGCGCAAGGCCGTGCTGTCCACGCTCGTGGGCCGTTATGGCCGCCGCACAAAGCTCTA
                     ||||| ||||| || || || || || |||||  | ||||||||  | || || +|+||
Sbjct 3956          TCAGCGAAAGGCTGTTCTCTCTACACTTGTGGGGAGGTATGGCCGTAGAACGAAA-T-TA

Query 3956          CAAT--GCCTCC-CACTCTGATGTTCGCGACT-CTCTCGCCCGTTTTATCCCGGCCATTG
                     +||--| |  |-|| || |||||||| || |-||+| ||  | || |||||  | || |
Sbjct 4014          T-ATGAGGCGGCGCATTCAGATGTTCGTGAGTCCT-TAGCTAGGTTCATCCCCACTATCG

Query 4012          GCCCC-GTACAGGTTACAACC-TGTGAATTGTACGAGCTAGTGGAGGCCATGGTCGAGAA
                    | +||-|| ||||  || |+|-||||| ||||| ||| | || ||||||||||| |||||
Sbjct 4072          GG-CCTGTTCAGGCCACCA-CATGTGAGTTGTATGAGTTGGTCGAGGCCATGGTGGAGAA

Query 4070          GGGCCAGGACGGCTCCGCCGTCCTTGAGCTCGACCTTTGTAGCCGCGACGTGTC-CAGGA
                    ||| ||||||||||| |||||||| ||||| || ||||| |  || ||||| ||-|+| |
Sbjct 4130          GGGTCAGGACGGCTCTGCCGTCCTAGAGCTTGATCTTTGCAATCGTGACGTCTCGC-GTA

Query 4129          TCACCTTCTTCCAGAAA-GATTGTAATAAATTCACCACGGGGGAGACCATCGCCCATGGT
                    |||| || |||||+|||-||||| ||||| || || || || ||||| || |||||||| 
Sbjct 4189          TCACATTTTTCCA-AAAGGATTGCAATAAGTTTACAACTGGTGAGACTATAGCCCATGGC

Query 4188          AAAGTGGGCCAGGGCATTTCGGCCTGGAGTAAGACCTTCTGTGCCCTTTTCGGCCCCTGG
                    || || |||||||| || ||||||||||| ||||||||||| ||||| |||||||| |||
Sbjct 4248          AAGGTTGGCCAGGGTATATCGGCCTGGAGCAAGACCTTCTGCGCCCTGTTCGGCCCGTGG

Query 4248          TTCCGTGCTATTGAGAAGGCTATCCTGGCCCTG--CTC-CCTCAGGGTGTGTTTTATGGG
                    ||||| ||||| || || |  ||  ||||||||--| |-|||+| ++| | |||||||| 
Sbjct 4308          TTCCGCGCTATAGAAAAAGAAATATTGGCCCTGCTCCCGCCT-AA--TATTTTTTATGGC

Query 4305          GATGCCTT-TGA-T-GACACC-GTCTTCTCG--GCGGC-T-GTGGCCGCAGCAAAG--GC
                    || |+|||-|||- -| ||+ -|| | ||+|--|| | -|-  || ||  |+ ++ --| 
Sbjct 4365          GACG-CTTATGAGGAGTCA-GTGTTTGCT-GCCGCTGTGTCTGGGGCGGGG-T--CATGT

Query 4355          ATCCATGG-TGTTCGAGAATGACTTTTCTGAGTTTGATTCCACCCAGAATAATTTTTC-C
                    ||+ ++| -|+||+|| ||||| || || ||||||||    || ||||||||||| ||-|
Sbjct 4419          AT-G--GTAT-TT-GAAAATGATTTCTCGGAGTTTGACAGTACTCAGAATAATTTCTCTC

Query 4413          TTGGGCCT-AGAGTGTGCTATTATGGAGGAGTGTGGGATGCCGCAGTGGCT-CATCCGCT
                    | || | |-|| ||||| | ++||||||||||| || ||||| || ||| |-  |  |+|
Sbjct 4474          TCGGTCTTGAGTGTGTGGTC--ATGGAGGAGTGCGGCATGCCCCAATGGTTGATTAGG-T

Query 4471          TGTACCACCTTATAA-GGTCTGCGTGGATTCTGCAGGCCCCGAAGGAGTCCCTGCGA-GG
                    ||||||| || +   -|||| || |||||| ||||||| |||||||||||||| + |-||
Sbjct 4531          TGTACCATCTG-GTTCGGTCAGCCTGGATTTTGCAGGCGCCGAAGGAGTCCCTT-AAGGG

Query 4529          GTTTTGGAAGAAACACTCCGGTGAGCCCGGCACCCTTCTGTGGAATACTGTCTGGAACAT
                     ||||||||||| ||||| |||||||||||||||||||| |||||||| |||||||||||
Sbjct 4589          TTTTTGGAAGAAGCACTCTGGTGAGCCCGGCACCCTTCTCTGGAATACCGTCTGGAACAT

Query 4589          GGCCGTTATCACCCACTGTTATGATTTCCGCGATC-TGCAGGTGGCTGCCTTTAAAGGTG
                    |||  ||||  | || ||||| || ||||| ||+|-| |  || || ||||| || ||||
Sbjct 4649          GGCGATTATAGCGCATTGTTACGAGTTCCGTGA-CTTTCGCGTTGCCGCCTTCAAGGGTG

Query 4648          ATGATTCGATAGTGCTTTGCAGTGAGTACCGTCAGAGCC-CAGGGGCTGCTGTCCTGATT
                    |||||||| | |||||||| || || ||||| |||||||-|| + || |||| | | |||
Sbjct 4708          ATGATTCGGTGGTGCTTTGTAGCGACTACCGGCAGAGCCGCAA-TGCGGCTGCCTTAATT

Query 4707          GCTGGCTGTGGCCT-AAAGTTGAAGGTGGATTTCCGTCCGATTGGTCTGTATGCAGGTGT
                    || |||||||| ||-|||+|||||||| |||| ||| || ||||| ||||| || || ||
Sbjct 4767          GCAGGCTGTGGGCTCAAA-TTGAAGGTCGATTACCGCCCTATTGGGCTGTACGCTGGGGT

Query 4766          TGTGGTGGCCCCCGGCCTT-GGCGCGCTTCCTGATGTCGTGCGCTTCGCCGGTCGGCTTA
                     |||||||+|||| |  ||-||  | || |||||||| ||||| || || ||||||+|| 
Sbjct 4826          GGTGGTGG-CCCCTGGTTTAGGGACACTGCCTGATGTGGTGCGTTTTGCTGGTCGG-TTG

Query 4824          -CTGAGAAGAATTGGGGCCCTGGCCCCGAGCGGGCGGAGCAGCTCCGCCTCGCTGTGAGT
                    -|||| |||||||||||||| ||||| || || || |||||||| || ||||| ||  ||
Sbjct 4884          TCTGAAAAGAATTGGGGCCCCGGCCCTGAACGCGCTGAGCAGCTGCGTCTCGCCGTTTGT

Query 4884          GATTTTCTCCG-CAAGCTCACGAATGTAGCTCAGATGTGTGTGGATGTTGTCTCTCGTGT
                    ||||| || ||-    +| |||||||| || ||| | ||||| |||||||| || |||||
Sbjct 4944          GATTTCCTTCGAGGGT-TGACGAATGTCGCGCAGGTCTGTGTTGATGTTGTGTCCCGTGT

Query 4943          TTATGGGGTTTCCCCTGGGCTCGTTCATAACCTGATTGGCATGCTACAGGCTGTTGCTGA
                     || || ||   ||| ||||| || |||||||| ||||||||||| ||| || | || ||
Sbjct 5003          CTACGGAGTCAGCCCCGGGCTGGTACATAACCTTATTGGCATGCTGCAGACTATCGCCGA

Query 5003          TGGCAAGGCTCA-TTTCACTGAGT-CAGTGAAGCCAGTGCTTGACCTGACAAATTCAATT
                    ||||||||| ||-|||+|| ||| -||+| || || ||||||||||| || ||||| |+|
Sbjct 5063          TGGCAAGGCCCACTTT-ACAGAGACCA-TTAAACCTGTGCTTGACCTTACGAATTCCA-T

Query 5061          C-T-GTGTCGGGTGGAATGAATAACATGTCTTTTGCTGCGCCCATGGGTTCGCGACCATG
                    |-|-  |+|||| |||||||||||||||||||||||  |||||||||| |++|+||||||
Sbjct 5120          CATACAG-CGGGAGGAATGAATAACATGTCTTTTGCACCGCCCATGGGAT--C-ACCATG

Query 5119          CGCCCTCGGCCTATTTTGCTGTTGCTCCTCATGTTTCTGCCTATGCTGCCCGCGCCACCG
                    |||||| || || || || ||||| ||||| || ||||||||||||||||||||||||||
Sbjct 5176          CGCCCTAGGGCTGTTCTGTTGTTGTTCCTCGTGCTTCTGCCTATGCTGCCCGCGCCACCG

Query 5179          CCCGGTCAGCCGTCTGGCCGCCGTCGTGGGCGGCGCAGCGGCGGTTCCGGCGGTGGTTTC
                     |||| |||||||||||||| |||||||||||||||||||||||| ||||||||||||||
Sbjct 5236          GCCGGCCAGCCGTCTGGCCGTCGTCGTGGGCGGCGCAGCGGCGGTACCGGCGGTGGTTTC

Query 5239          TGGGGTGACCGGGTTGATTCTCAGCCCTTCGCAATCCCCTATATTCATCCAACCAACCCC
                    ||||||||| ||||||||||||||||||||||  ||||||||||||||||||||||||||
Sbjct 5296          TGGGGTGACAGGGTTGATTCTCAGCCCTTCGCCCTCCCCTATATTCATCCAACCAACCCC

Query 5299          TTCGCCCCCGATGTCACCGCTGCGGCC-GGGGCTGGACCTCGTG-TTCGCCAACCCGCCC
                    |||||| ||||||||    |+ |  ||-||||||||| ||||+ - ||| ||+ ||||||
Sbjct 5356          TTCGCCGCCGATGTCGTTTC-ACAACCCGGGGCTGGAGCTCG-CCCTCGACA-GCCGCCC

Query 5357          GACCAC-TCGGCTCCGCTTGGCGTGACCAGGCCCAGCGCCCCGCCGCTGCCTCACGTCGT
                      || |-| ||||||||||||||||||||| ||||||||||| |||||||| | || |||
Sbjct 5413          CGCCCCCTTGGCTCCGCTTGGCGTGACCAGTCCCAGCGCCCCTCCGCTGCCCCCCGCCGT

Query 5416          AGACCTACCACAGCTGGGGCCGCGCCGCTAACCGCGGTCGCTCCGGCCCATGACAC-CCC
                     || || || |||||||||| |||||| | ||||| ||  | ||||| | ||||||- ||
Sbjct 5473          CGATCTGCCCCAGCTGGGGCTGCGCCGTTGACCGCTGTATCACCGGCTCCTGACACAGCC

Query 5475          GCCAGTGCCTGATGTTGACTCCCGCGGCGCCATCCTGCGCCGGCAGTATAACCT---ATC
                     | +|| ||||||||||| || |||||||| || ||||||||||||||+++|  --- ||
Sbjct 5533          CCT-GTACCTGATGTTGATTCACGCGGCGCTATTCTGCGCCGGCAGTA---CAATTTGTC

Query 5532          AACATCTCCCCTCACCTCTTCCGTGGCCACCGGCACAAATTTGGTTCTTTACGCCGCTCC
                     || || || || || || ||||| ||| | || |||||| |||||||||| || || ||
Sbjct 5589          CACGTCCCCGCTTACGTCATCCGTTGCCTCGGGTACAAATCTGGTTCTTTATGCTGCCCC

Query 5592          TCTTAAGCCCGCTTCTACCCCTCCAGGACGGCACCAATACTCATATAATGGCTACAGAAG
                     ||||| ||+ || || ||||| ||||| |||||||| |||||||| ||||| || || |
Sbjct 5649          GCTTAATCC-TCTCCTTCCCCTTCAGGATGGCACCAACACTCATATTATGGCCACTGAGG

Query 5651          CTTCTAATTATGCCCAGTACCGGGTTGCTCGTGCCACAATTCGCTACCGCCCGCTGGTCC
                    | ||||||||||||||||| ||||||| ||| || || || || || |||||| |||| |
Sbjct 5708          CATCTAATTATGCCCAGTATCGGGTTGTTCGAGCTACGATCCGTTATCGCCCGTTGGTGC

Query 5711          CCAACGCTGTTGGTGGCTACGCTATCTCCATTTCGTTCTGGCCACAGACCACCACCACCC
                    | ||||||||||| || || ||||| || || || || ||||| || ||||| || || |
Sbjct 5768          CGAACGCTGTTGGCGGTTATGCTATTTCTATCTCTTTTTGGCCTCAAACCACAACTACTC

Query 5771          CGACGTCCGTTGACATGAATTCAATAACCTCGACGGATGTCCGTATTTTAGTCCAGCCCG
                    | || || ||||| |||||||| || || || || |||||  | ||||| || |||||||
Sbjct 5828          CAACTTCTGTTGATATGAATTCCATTACTTCCACTGATGTTAGGATTTTGGTTCAGCCCG

Query 5831          GCATAGCCTCCGAGCTTGTTATTCCAAGTGAGCGCCTACACTATCGCAACCAAGGTTGGC
                    | || ||||||||| | || || || ||||||||||| ||||| ||||| ||||| ||||
Sbjct 5888          GTATTGCCTCCGAGTTAGTCATCCCTAGTGAGCGCCTCCACTACCGCAATCAAGGCTGGC

Query 5891          GCTCTGTTGAGACCTCCGGGGTGGCGGAGGAGGAGGCCACCTCTGGTCTTGTCATGCTCT
                    |||||||||||||| | || ||||| ||||||||||| || || ||||| || ||||| |
Sbjct 5948          GCTCTGTTGAGACCACGGGTGTGGCCGAGGAGGAGGCTACTTCCGGTCTGGTAATGCTTT

Query 5951          GCATACATGGCTCACCTGTAAATTCTTATACTAATACACCCTATACCGGTGCCCTCGGGC
                    |||| ||||| || ||||| ||||| |||||||||||||| ||||| ||||| || ||||
Sbjct 6008          GCATTCATGGTTCTCCTGTTAATTCCTATACTAATACACCTTATACTGGTGCACTGGGGC

Query 6011          T-GTTGGACTTTGCCCTCGAACTTGAGTTCCGCAACCTCACCCCCGGTAATACCAA-TAC
                    |- |||+| |||||  | || ||||| ||  | || || || ||||| || ||+||- ||
Sbjct 6068          TCCTTG-ATTTTGCATTAGAGCTTGAATTTAGAAATCTGACACCCGGGAACAC-AAACAC

Query 6069          GCGGGTCTCGCGTTACTCCAGCACTGCCCGTCACCGCCTTCGTCGCGGTGCAGATGGGAC
                     || || || || ||  ||||||| ||||||||||| || || |||||||| ||||||||
Sbjct 6126          CCGTGTTTCCCGGTATACCAGCACAGCCCGTCACCGGCTGCGACGCGGTGCTGATGGGAC

Query 6129          TGCCGAGCTCACCACCACGGCTGCTACTCGCTTCATGAAGGACCT-CTATTTTACTAGTA
                    ||| |||||||||||||| || || || || || ||||||||+ |-  |||||||| | |
Sbjct 6186          TGCTGAGCTCACCACCACAGCAGCCACACGTTTTATGAAGGA-TTTGCATTTTACTGGCA

Query 6188          CTAATGGTGTTGGTGAGATCGGCCGCGGGATAGCGCTTACCCTGTTTAACCTTGCTGACA
                    | || |||||||||||| | || || || || || || ||  ||||||| || ||||| |
Sbjct 6245          CGAACGGTGTTGGTGAGGTGGGTCGTGGCATCGCTCTGACATTGTTTAATCTCGCTGATA

Query 6248          CCCTGCTTGGCGGTCTACCGACAGAATTGATTTCGTCGGCTGGTGGCCAGCTGTTCTACT
                    | || || || ||| ||||||||||||||||||||||||| || || |||||||| ||||
Sbjct 6305          CGCTTCTCGGTGGTTTACCGACAGAATTGATTTCGTCGGCCGGGGGTCAGCTGTTTTACT

Query 6308          CTCGCCCCGTCGTCTCAGCCAATGGCGAGCCGACTGTTAAGCTGTATACATCTGTGGAGA
                    | ||||| || |||||||||||||||||||| || || ||| | ||||||||||| ||||
Sbjct 6365          CCCGCCCTGTTGTCTCAGCCAATGGCGAGCCAACAGTAAAGTTATATACATCTGTTGAGA

Query 6368          ATGCTCAGCAGGATAAGGGTATTGCAATCCCGCATGACATCGACCTCGGG-GAATCCCGT
                    | || ||||| |||||||| ||| | ||||| || || || ||+ | |||-|| ||||||
Sbjct 6425          ACGCGCAGCAAGATAAGGGCATTACCATCCCACACGATATAGA-TTTGGGTGACTCCCGT

Query 6427          GTAGTTATTCAGGATTATGACAACCAACATGAGCAGGACCGACCGACACC-TTCCCCAGC
                    || ||||| ||||||||||| ||||| || ||||| || || || ||+||- || || ||
Sbjct 6484          GTGGTTATCCAGGATTATGATAACCAGCACGAGCAAGATCGGCCTAC-CCCGTCACCTGC

Query 6486          CCCATCGCGTCCTTTTTCTGTCCTCCGAGCTAACGATGTGCTTTGGCTTTCTCTCACCGC
                    ||| || || ||||| || || || || || || ||||| || ||||| || ||||||||
Sbjct 6543          CCCCTCCCGCCCTTTCTCAGTTCTTCGTGCCAATGATGTTCTGTGGCTCTCCCTCACCGC

Query 6546          TGCCGAGTATGACCAGTCCACT-TA-C-GGCTCTTCGACCGGCCCAGTCT--ATGTCTCT
                     || ||||| ||||||+++|||- |- -|| || || |||+  ||+ | |--||||||| 
Sbjct 6603          CGCTGAGTACGACCAG---ACTACATATGGGTCGTCCACC-AACC-CTATGTATGTCTCC

Query 6601          GACTCTGTGACCTTGGTTAATGTTGCGACCGGCGCGCAGGCCGTTGCCCGGTCACTCGAC
                    ||| | || ||  | |||||||| || || || || ||||| |||||||| || ||||| 
Sbjct 6658          GACACGGTCACGCTCGTTAATGTGGCCACTGGTGCTCAGGCTGTTGCCCGCTCTCTCGAT

Query 6661          TGGACCAAGGTCACACTTG-ATGGTCGCCCCCTTTCCACCATCCAGCAGTATTCAAAGAC
                    ||| | || || ||+||||-|||| ||||||||| | || || ||||||||||| |||||
Sbjct 6718          TGGTCTAAAGTTAC-CTTGGATGGCCGCCCCCTTACTACTATTCAGCAGTATTCTAAGAC

Query 6720          CTTCTTTGTCCTGCCGCTCCGCGGTAAGCTCTCCTTTTGGGAGGCAGGAACTACTAAAGC
                     |||| |||||| ||||| ||||| ||||| || ||||||||||| || ||||| || ||
Sbjct 6777          ATTCTATGTCCTCCCGCTTCGCGGGAAGCTGTCTTTTTGGGAGGCTGGCACTACCAAGGC

Query 6780          CGGGTACCCTTATAATTATAACACCACTGCTAGTGACCAACTGCTCGTTGAGAATGCCGC
                    ||| ||||| ||||||||||| || ||||||||||| ||| |  |  ||||||| || ||
Sbjct 6837          CGGCTACCCGTATAATTATAATACTACTGCTAGTGATCAAATTTTGATTGAGAACGCGGC

Query 6840          TGGGCATCGGGTTGCTATTTCCACCTACACTACTAGCCTGGGTGCTGGCCCCGTC-TCTA
                     || || || || |||||||| ||||| ||||||||  ||||||| ||+ ||  |-|| |
Sbjct 6897          CGGCCACCGTGTCGCTATTTCTACCTATACTACTAGTTTGGGTGCCGG-TCCTACCTCGA

Query 6899          TTTCCGCGGTTGCTGTTTTAGCCCCCCACTCTGTGCTAGCATTGCT-T-GAGGATACCAT
                    | || ||||| | |||| ||||||| ||||| |  || ||++ |||-|-||||| ||| |
Sbjct 6956          TCTCTGCGGTCGGTGTTCTAGCCCCACACTCGGCCCTCGC--CGCTCTAGAGGACACCGT

Query 6957          GGACTACCCTGCCCGCGCCCATACTTTCGATGACTTCTGCCCGGAGTGCCG-CCCCCTTG
                     || ||||| |||||||| || ||||| ||||| || ||||||||||||||- |||+| |
Sbjct 7014          TGATTACCCCGCCCGCGCTCACACTTTTGATGATTTTTGCCCGGAGTGCCGTACCC-TCG

Query 7016          GCCTCCAGGGTTGTGCTTTTCAGTCTACTGTCGCTGAGCTTCAGCGCCTTAAGATGAAGG
                    |  | ||||||||||| || ||||||||| |||||||||||||||| ||||| |||||||
Sbjct 7073          GTTTGCAGGGTTGTGCATTCCAGTCTACTATCGCTGAGCTTCAGCGTCTTAAAATGAAGG

Query 7076          TGGGTAAAACTCGGGAGT-T-A-T-AGTTTATTTGCTTGTGCCCCC--CTT-CTTTC-TG
                    | |||||||| |||||||-|-|-|-|+ || ++   ||||||||||--| |- || |-| 
Sbjct 7133          TAGGTAAAACCCGGGAGTCTTAATTA-ATTC--CTTTTGTGCCCCCTTCGTAGTTCCCTC

Query 7128          TTGCTT-ATTT
                    | ||||-||||
Sbjct 7190          TGGCTTTATTT
