# Supplementary material for: Pairwise Heuristic Sequence Alignment Algorithm Based on Deep Reinforcement Learning
Source: IEEE Open J Eng Med Biol. 2021 Jan 29;2:36–43. doi: 10.1109/OJEMB.2021.3055424 (PMC8901008; doi:10.1109/OJEMB.2021.3055424)
Supplement: Three supplementary materials are attached to the submitted manuscript. First, we offer the detailed process of the DQNalign in Supplementary material S1. Then, the additional figures and tables are listed in the Supplementary material S2. Finally, the alignment results of the DQNalign are attached  [file ojemb-3055424-mm.zip › OJEMB-3055424-MM/10022021082020_DQNalignOJEMB20210126SupplementaryS3/Supplementary S3/HEV_DDDQN/result20200712173946_11_19.txt]

DQNalign Project v1.0
Pairwise alignment algorithm with deep reinforcement learning based heuristic alignment agent
Sequence 1 : HEV_11, length : 7138
Sequence 2 : HEV_19, length : 7207

Alignment results:
Exact matches: 5062
Gaps: 1003

Query 0             GAGGCCCATCAGTTTATCAAGGCTCCTGGCATCACTACTGCTATTGAGCAGGCTGCTCTA
                    |||||||||||||| || |||||||||||||| |||||||| ||||||||||||||||| 
Sbjct 12            GAGGCCCATCAGTTCATTAAGGCTCCTGGCATTACTACTGCCATTGAGCAGGCTGCTCTG

Query 60            GCAGCGGCCAACTCTGCCCTT-GCGAATGCTGTGGTAGTTAGGCC--TTTTCTCTCTCAC
                    || ||||||||||| |+||||-|||||||||||||| ||| ||||--|||| ||||    
Sbjct 72            GCTGCGGCCAACTCCG-CCTTGGCGAATGCTGTGGTGGTTCGGCCGTTTTTATCTCGTGT

Query 116           -CAGCAGATTGAGATCCTTATTAACCTAATGCAACCTCGCCAGCTTGTTTTCCGCCCCGA
                    -||++|  +|||||||||||||||  | |||||||| || ||| | ||||||||||| ||
Sbjct 131           ACA--AAC-TGAGATCCTTATTAATTTGATGCAACCCCGGCAGTTGGTTTTCCGCCCTGA

Query 176           GGTTTTCTGGAACCATCCCATCCAGCGTGTTATCCATAATGAGCTGGAGCTTTACTGTC-
                    |||  | ||||| ||||| |||||||| |  || |||||||| ||||| |  ||||| |-
Sbjct 188           GGTACTTTGGAATCATCCTATCCAGCGGGCAATACATAATGAACTGGAACAGTACTGCCG

Query 234           -GCGCCCGCTCCGGCCGCTGCC--TCGAAATTGGTGC-CCACCCCCGCTCAA-TA--AAT
                    -|| |  |||++|| +++||  --| | || | |+| -||+|  |||  +| -||--|||
Sbjct 248           AGCCCGGGCT--GGT---TGTTGTTTGGAAGTTG-GAGCC-CATCCGAG-ATTTATTAAT

Query 288           GACAATCCTAATGTGGTCCACCGTTGCTTCCTCCGTCCTGCCGGGCGTGATGTTCAGCGT
                    |||||||| || ||  | ||||| ||||||||  | || |  || || ||||| ||||| 
Sbjct 300           GACAATCCCAACGTCCTGCACCGGTGCTTCCTTAGACCGGTTGGCCGAGATGTCCAGCGC

Query 348           TGGTA-TACTGCCCCTACCCGCGGGCCGGCTGCTAATTGCCGGCGTTCCGCGCTGCGCGG
                    |||||-|+||||||| ||||| || || || || ||||| || || ||||||||||| ||
Sbjct 360           TGGTACT-CTGCCCCCACCCGTGGCCCTGCGGCCAATTGTCGCCGCTCCGCGCTGCGTGG

Query 407           GC-TCCCCGCTGCTGACCGCACTTACTGCTTCGACGGGTTTTCTGGCTGTAACTTTCCC-
                     |-||||| |  |+|||||||||||||| || || || || ||| | |||+ ||||| |-
Sbjct 419           CCTTCCCCCCGTC-GACCGCACTTACTGTTTTGATGGATTCTCTCGTTGT-GCTTTCGCT

Query 465           GCCGAGACGGGCATCGCCCTCTATTCTCTCCATGATATGTC-ACCATCTGATGTCGCCGA
                    || ||||| ||  | |||||||| ||| | |||||  |+| - ||| ||||||| || ||
Sbjct 477           GCAGAGACCGGTGTGGCCCTCTACTCTTTACATGACCT-TTGGCCAGCTGATGTTGCGGA

Query 524           GGCTATGTTCCGCCATGGTATGACGCGGCTTTACGCTGCCCTCCACCTCCCGCCTGAGGT
                    |||||||  |||||| || ||||| || || ||||| || || ||||| |  || |||||
Sbjct 536           GGCTATGGCCCGCCACGGGATGACACGCCTATACGCCGCACTGCACCTTCTTCCCGAGGT

Query 584           CCTG-TTGCCCCCTGGCACATACCGCACCGCCGTCGTACTTGCTGATCCATGACGGC-AG
                     |||-|  | +|| ||||| |||| ||+|  | |||||| | ||||| || ||||| -| 
Sbjct 596           GCTGCTACCA-CCCGGCACCTACCACA-CAACTTCGTACCTCCTGATTCACGACGGTGAC

Query 641           GCGCGTTGTGGTGACGTATGAGGGTGACACTAGTGCTGGTTATAACCACGATGTTTCCAA
                    +|||| ||| ||||| |||||||| || |||||||| || |||||||| ||||| |||| 
Sbjct 653           -CGCGCTGTTGTGACTTATGAGGGCGATACTAGTGCGGGCTATAACCATGATGTCTCCAT

Query 701           CCTGCG-CTCCTGGATTAGAACCACT--AAG-GTTACCGGAGACCACCCTCTCGTCATC-
                     || ||- +| |||||  | ||||||--|| -|||   +++||||||||  | || || -
Sbjct 713           ACTCCGTG-CGTGGATCCGTACCACTAAAATAGTTGGT---GACCACCCGTTGGTTATAG

Query 755           -GA----GCGGG----T---TAGGGCCA-T-TG--GCTGC-CA---CTTTGTCCTTTTA-
                    -| ----|||||----|---|+|     -|-||--|||||-||---| ++| || |  |-
Sbjct 769           AGCGTGTGCGGGCCATTGGCT-GTCATTTTGTGCTGCTGCTCACCGCA--GCCCCTGAAC

Query 795           C-TCACGGCT-GCTC-CGGAGCCATCACCTATGCCCTATG-T---C-------C--CTTA
                    |-||||   |- ||   +++| |++|+||||++|||| +|-|---|------- -- || 
Sbjct 826           CGTCACCTATGCCTTAT---GTC--C-CCTA--CCCTC-GTTCAACGGAGGTGTATGTTC

Query 839           C-CCCC--GGTCTACCGA--GGTCTATGTCCGATCGATC-TTCGGCCCGGG--TGGCACC
                     - || --  |  +||  -- | ++ |+ || |||  | -||| | | ++|--||  +++
Sbjct 877           GATCCATATTTGG-CCCTGGCGG--CT-CCCCATCCTTGTTTCCGTCA--GCCTGCT---

Query 891           CCCT-CCCTATT-T---C--CAACC--TCA-TGCTCC-ACCA---AGTCGACCTTCCATG
                    ++||-|  +| |-|--- --||  |--|| - | || -| | ---|+|||++  |+||||
Sbjct 927           --CTACTA-AATCTACATTTCATGCTGTCCCGGTTCATATCTGGGA-TCG--GCT-CATG

Query 937           C-TGTCCCTGCCCATATCTGG--GACC-GGTC-TCATGTTGTTCGGGGCCACCCTAGA--
                    |-| |   ||+|||   ||||--||||-|| |-| +||||||||  ||+| || |+||--
Sbjct 981           CTTTTTGGTG-CCACCCCTGGATGACCAGGCCTTT-TGTTGTTCACGG-CTCCAT-GACC

Query 989           TGACCAAGCCTTTTGC--T-GCTCCCGCCGCCTAATGACTTACC-TCCGCGGCATTA--G
                    |+||| +++|  | | --|-||| +|   | |+++++|||  | -|+++  ||+|| --|
Sbjct 1035          T-ACCT---CCGTGGTATTAGCTA-CAAGGTC-----ACTGTCGGT---GCGC-TTGTCG

Query 1040          CTACA--AGGTTACTGTGGGCACCC-TTGTTGCCAATGAAGGCTG-GAACGCCTCTGAGG
                    |||+|--|||  ++||   +| +||- ||  |++|    +++|| - + +||  +|+++|
Sbjct 1081          CTA-ATGAGGGG--TGGAA-CG-CCTCTGAAG--ATGCT---CTTAC-T-GCAG-T---G

Query 1096          ACGCTCTTACAGCTGTC-ATCACTGCC-----GCC-TAC--C-TTACCATCTGCCA-CCA
                    |+++++|||| || |  -||++||| |-----|||-|+|--|-||| | ||+|+||-|||
Sbjct 1125          A-----TTACTGCCGCTTAT--CTGACTATTTGCCAT-CAGCGTTATCTTC-G-CACCCA

Query 1145          GCG-G-TA-CCTCC-GCACTCAGG-CTATATCTA-AGGGGAT-GCGTCG-CCTGG-AGCG
                    |+|-|-||-||   -|||+|+  |-| + ++|| -|+||   -|| +||-|| | -|   
Sbjct 1175          G-GCGATATCCAAGGGCA-T-GCGCCG-G--CTGGA-GGTTGAGCA-CGCCCAGAAATTT

Query 1196          GGAGCATGCTC-AGA-AGTT---TA---TA-ACACGC-CT-C-TACAGTTGGCTCTTTGA
                        || |+ |-  |-||||---||--- |-|+|  |-  -|-|+ |+||   ||   | 
Sbjct 1227          ATCACAAG-ACTTTACAGTTGGCTATTTGAGA-AGTCTGGCCGT-GA-TTATATCCCCGG

Query 1244          GA---AGTC-CGGCCGTGA-TTATATCCCCGGCCGTCA-----GTTGGAGT--TCTA-C-
                      ---||  -| |   |+|- ++++++++|++ +++||-----| + |+||--|+||-|-
Sbjct 1283          CCGTCAGCTTCAGTTCT-ACG--------C--A---CAGTGCCGG-CG-GTGGT-TATCT

Query 1290          GCTCA-GT-GTAGGCGCTGGCTCTCGGC--CG-GCTTTCATCTTGAC---CCAC-GGG--
                    ||   - |- +|   ++ +| +|+| +|-- |-||||   |+|||| --- || -|| --
Sbjct 1326          GCAGGCTTCC-ACCT--A-GA-C-CC-CAGGGTGCTTGTTT-TTGATGAATCAGTGGCCA

Query 1339          T---G-T------TGGTTTT-T-GATGAGT--C-GGCCCCCTGCCCACTGTAG-G-AC--
                    |---|-|------ | ||||- -|| +|||--|-||     |++|  ||||  - - |--
Sbjct 1377          TGCCGCTGCAGGACGTTTTTGAAGAA-AGTCGCAGGTAAGTT--CTGCTGTTTTATGCGG

Query 1379          T-GC--GATTCGTAAGGCG-GTCTCA--AAGTTTTGCT-GCTTTATGAAGTGGCTGGGCC
                    |-| --|++++|  + |+|-|| |+|-- +|+|||  |-|    |      |||| ||  
Sbjct 1434          TGGTTAG----GGC-AG-GAGTGT-ACCT-G-TTTCTTGGAGCCAGCCGAAGGCTTGGTT

Query 1432          AG-GA-G-T-G-CACCTGTTTTCTACAA--CCTGCAGA--AGGCGTCGT-TGG-CGACCA
                     |-||- -|-|-||++|| +++| || |--|||++++|--|||+||  |- ||-||||| 
Sbjct 1485          GGCGACTATGGCCA--TGA---CAACGAGGCCT----ATGAGG-GTTCTGAGGTCGACCC

Query 1481          GGGCCATGACCAACGAGGCCTA---TGAGGGGTCTGATGT--TGACCCTGCTGA-ATGA-
                    +|||  + |||  |++++ |+|---||| |  ||||  | --|+|  | |+|+ -| |  
Sbjct 1534          -GGCTG-AACCTGC----TC-ATCTTGATGTTTCTGGGGACCT-ATGCCG-T-TCACGGG

Query 1529          ATCC-GCTATT--AGT-GACATA-T-CTGGGTCCTACGTA-GT-CCCT-GGCACT-G-CC
                      ||-|||+| --  |-   |||- -|         |  |- |- | |-| | ||-|- |
Sbjct 1584          CGCCAGCT-TGAGGCTCTCTATAGGGCACTTAATGTCCCACATGACATCGCCGCTCGAGC

Query 1578          CTCCAACCGCTTTACC-AA-GCCCTTGACCTCCCCGCTGAGATTGTGGCTCGTGCAGGCC
                    ||+|++|||+++++||-||-| +|+|++ ||++++| |++|| + |  ||+|   |++++
Sbjct 1643          CT-C--CCG-----CCTAACGG-C-T--ACT----GTT--GAG-CTCACT-GGCAA----

Query 1636          GGCTGACCGCCACA--G--TAAAGGTCTCC-CAG-GTCGACGGGC-GGATCGATTGTGA-
                    ++++|++|+||| |--|--|| |+|| +||-|| -||    ||     |++||   | |-
Sbjct 1677          ----G--C-CCAGACCGTTTAGA-GTG-CCGCACTGTGCTTGGTAATAA--GACCTTCAG

Query 1688          GACCCTTCTC---GG-TAATAAAACCTTCCGCACG-TCGTTTGTTGACGGG--GCGGT-T
                    ||+| + ++|---||-| ||        |  |   -| |  +| +||  ||--  |  - 
Sbjct 1727          GA-CG-A--CGGTGGTTGATGGC-ATGGCGCCCATCTTGAG-GC-GAATGGTCCTGAGCA

Query 1740          TTAGAGACTAATGGCCCA-GAG-CG-CCA-CAATCTCTCTTTTGATGCCA-GT--CAGAG
                     |+++   | ++    ||-  |-||-|  -| + |  ||| | |  ||| -||--|| ||
Sbjct 1775          GT---ATGTC--CTATCATTCGACGCCTCCCG-CCAGTCTATGGGGGCCGGGTCACATAG

Query 1792          ---CAC-TATG-G------CC-GCCGGCCCTTTCA-GTC------TCACCT-AT-GCCGC
                    ---|||-||||-|------||-|||||+||+| ||-|||------||| ||-||-||| +
Sbjct 1829          CCTCACTTATGAGCTCACCCCTGCCGG-CC-TGCAGGTCAGGATTTCATCTAATGGCCT-

Query 1832          CTCTGCTGCTGGGCTGGAGGTGCGCTATG-TCGCCGCCGGGCTT-GACCACCGGGCGGTT
                       |++|||++ +|+++|+++++|| |  -|| ||+|| |||  -|++| ||  ||| | 
Sbjct 1886          GGAT--TGC--A-C---A-----GCCACATTCCCC-CCCGGCGGCG--CCCCTAGCGCTG

Query 1888          TTTTTGC-CC-------CCGGCGTTTCACCC-C-G-GTCAGCCCCT--GGCGAG---GTC
                       +++|-  ------- |||| ||| + | - - - | +      -- ++   ---|  
Sbjct 1930          CGC---CGGGGGAGGTGGCGGCCTTTT-GCAGTGCCCTT-T-TATAGAT--ATAATAGGT

Query 1932          ACCGCCTTCT---GTT-CTGCCCTATACAGGTTTAATCGCGAGGCCCAGCGCCTTTCGCT
                     |  ||  | --- | -||| ||  |+++|| ||+|| || ++++++|+| +|+++|+||
Sbjct 1981          TCACCCAGCGGCATTCGCTGACCGGT---GGGTT-ATGGCT------A-CA-C---C-CT

Query 1988          GACCGGTAATT-TTTGG-----T---TCCA-TC-CTGAGGGGCTCC-TT-GGC-CC--CT
                    || +||+| | -|| ||-----|--- || -||-|    |||| | -||-|| -||--||
Sbjct 2025          GAG-GG-ATTGCTTGGGCATCTTCCCCCCTTTCTCCCCTGGGCACATTTGGGAGCCTGCT

Query 2032          TTGCC--CCGTTT--TCCCC-CGGGCA-TGTTTGGGAGTCGGCTAA-TCCAT-TCT-G-T
                       ||-- |++| --     - || | -|+ |       +| ||  -|| | -|||-|-|
Sbjct 2082          AACCCTTTC--TGCGGGGGAGGGGACTTT-GTATACCCG-GACTTGGTCAACATCTGGCT

Query 2082          GGCGAGAGCACAC-TTTACACCCGCACT-TGGTCGGA-G-----G---TTGATGCTGTTC
                         +||| +| -| |+|+||| |+||- ||+||| -|-----|---| |  ||||  |
Sbjct 2137          TTTCT-AGCG-ATTTCT-C-CCCCC-CTGAGG-CGGCCGCCCCCGTTTTGGCCGCTGCCC

Query 2131          CTAGTCCAGCCCAGCCCGACTTAGG--T-TT--T-ACATC-T-GAGC--CCTTCTATACC
                    | +|  | ||||  ||| ||   + --|-||--|-|||| - -| | --|| +| |+ | 
Sbjct 2191          CG-GGGCTGCCCCACCCTACCCC-ACCTGTTAGTGACATTTGGGTGTTACCA-CCA-CCT

Query 2180          TAGTAGG-GCCGCCACAC----CTACCCCGGCGGCCCCT-CTACCCCCCCCTGCAC-C-G
                    |   |||-| | |    |----|  |  | | | |||||-||+++|| + + || |-|-|
Sbjct 2247          TCAAAGGAGTCTCAGGTCGATGCGGCATCTGTGCCCCCTGCT---CCT-G-AGCCCGCTG

Query 2232          GA-T--CCTTCCCCT--ACTCTCTCTGCTCCGGCGCGTGGTGAGCCGGCTCCTGGCGCTA
                    ||-|--||+  ++||--| | |  ||++| |++|+|+++++++ +|++|+||+++|+|  
Sbjct 2302          GATTACCC-AG--CTCCATTGTTGCT--TAC--C-C-------T-C--C-CC---C-CCC

Query 2287          CCGCCAGGG-C--CCC---AGCCAT-AACCCACCAGACGGCCC-G--GCA-TCGCCGCCT
                    ||  |    - -- +|---||||| -||| | ||+++|+||| - --|||-||| || ||
Sbjct 2338          CCCTCCCTCCTGTG-CGTAAGCCACCAACACCCC---C-GCCTTCCCGCACTCGTCGTCT

Query 2336          GCTCTTT-ACCTACCCGGATGGCTCTAAGGTGT-T-CGCCGGCTC-GCTGTTTGAGTC-G
                    +|   | -||||| || || ||| | |||||||-|-||+ ||+||- +||||||| ||-|
Sbjct 2392          -CCTCTACACCTATCCCGACGGCGCAAAGGTGTATGCG-GGG-TCAT-TGTTTGAATCAG

Query 2391          ACATGTACCTGGCTCGTTAACGCGTCTAATGTTGA-CCACCGCCCTGGCGGTGGGCTCTG
                    ||+|||| |||||| ||||| || || ||+   | -|||||||||||| ||||| |||||
Sbjct 2449          AC-TGTAACTGGCTGGTTAATGCCTCAAA-CCCGGGCCACCGCCCTGGAGGTGGCCTCTG

Query 2450          TCATGCATTTTACCAGAG-GTACCC-CGCCTCCTTTGATG-CTGCC-CTCTT-TT-GTGA
                     ||||| ||||||||  |- | || - | |   ||    |-|||      ||-| -|||+
Sbjct 2507          CCATGCTTTTTACCAACGTTTCCCAGAGGCGTTTTACCCGACTGAGTTCATTATGCGTG-

Query 2503          T-GCG-CGACGGCGCGGCCGCCTACACATTAACCC--CCCGGC-CA--ATAATTCATGCC
                     -|+|-|+ ++++++ || |++++|| |+|| || --||| ||-| --|| |||||||| 
Sbjct 2566          AGG-GCC-T------TGCAG----CATA-TACCCTGACCCCGCGCCCTATCATTCATGCA

Query 2556          GTCGCTCCTGATTATAGGTTGGAACATAACCCAAAGAGGCTTGAGGCTGCCTACCGGGAG
                    || || || || |||||| | || || || || |||||||||||||| || |||||||||
Sbjct 2613          GTGGCCCCCGACTATAGGGTTGAGCAGAATCCGAAGAGGCTTGAGGCAGCGTACCGGGAG

Query 2616          ACTTGCTCCCGCCTCGGTACCGCTGCATACCCACTCCTCGGGACC-GGCATATACCAGGT
                    ||||||||||| |  || ||||| || ||||| || +   ||  |-|| |||||||||||
Sbjct 2673          ACTTGCTCCCGTCGTGGCACCGCCGCCTACCCGCTT-CTAGGCTCGGGTATATACCAGGT

Query 2675          GCCGATCGGTCCCAGTTTTGACGCCTGGGAGCGGAATCACCGCCCCGGGGACGAGTTGTA
                     ||  || | | ||||||||| |||||||| || |||||||||||||| || ||| | ||
Sbjct 2732          CCCTGTCAGCCTCAGTTTTGATGCCTGGGAACGCAATCACCGCCCCGGCGATGAGCTTTA

Query 2735          CCTTCCTGAGCTTGCTGCCAGA-TGGTTCGAGGCCAATAGGCCGAC-CTGCCCAACTCTC
                      |  ||||||  || |+||| -||||||||||| |||| |||| |-| |||   | || 
Sbjct 2792          TTTGACTGAGCCCGCCG-CAGCCTGGTTCGAGGCTAATAAGCCGGCGCAGCCGGCCGCTT

Query 2793          ACTATAACTGAGGAT-GTTG-CG--CGGACAGCAAATCTGGCTATCGAACT-TGACTCAG
                    |||||||||||||| -    -||--||| || |  | |+| +||  || | -||+||++|
Sbjct 2850          ACTATAACTGAGGACACAGCCCGTACGGCCAACCTAGC-GT-TAGAGATCGATG-CT--G

Query 2848          CCACAGACGTCGGCCGGGCCTGTGCCGGCTGTCGAGTCA-CCCCCGGCGTTGTGCAGTAC
                    ||||||| || ||||| || |||||||||||     |||- ||  || +||||||| || 
Sbjct 2905          CCACAGATGTTGGCCGTGCTTGTGCCGGCTGCACTATCAGTCCTGGGA-TTGTGCACTAT

Query 2907          CAGTTTACCGCAGGTGTGCCTGGATCCGGCAAGTCCCGCTCTATT-ACCCAAGCCGACGT
                    ||||| || || || || || || || |||||||| || || || -| +|| |  || ||
Sbjct 2964          CAGTTCACTGCCGGGGTCCCAGGCTCGGGCAAGTCTCGGTCCATACAA-CAGGGAGATGT

Query 2966          GGACGTTGTCGTGGTCCCGACCCGGGAGTTGCGTAAT-GCCTGGCGCCGCCGCGGCTTCG
                     || || || || || || ||||||||| | ||||||-| +||||| ||||| || || |
Sbjct 3023          CGATGTGGTGGTCGTGCCCACCCGGGAGCTCCGTAATAGT-TGGCGTCGCCGGGGTTTTG

Query 3025          CTGCTTTCACCCCGCACACTGC-G-GCTAGAGTCAC-CCAGGGGCGCCGGGTTGTCATTG
                    | |||||||| || ||||| ||-|- |  ++|||||-   || +||||| ||||| ||||
Sbjct 3082          CGGCTTTCACACCTCACACAGCAGCCCGT--GTCACTATCGGT-CGCCGCGTTGTGATTG

Query 3082          ATGAGGCCCCGTCCCTTCC-CCCTCATTTGCTGCTGCTCCACATGCAGCGGGCCGCCACC
                    ||||||| || || || ||-|| +||  || ||||| | ||||||||||||||| || | 
Sbjct 3139          ATGAGGCTCCATCTCTCCCTCCA-CACCTGTTGCTGTTACACATGCAGCGGGCCTCCTCG

Query 3141          GTCCACCTTCTTGGCGACCCGAATCAGATCCCAGCCATCGATTTTGAGCACGCCGGGCTC
                    ||||| || ||||| ||||| ||||||||||| ||||| |||||||| |||||||| || 
Sbjct 3198          GTCCATCTCCTTGGTGACCCAAATCAGATCCCTGCCATTGATTTTGAACACGCCGGCCTG

Query 3201          GTTCCCGCCATCAGGCCCGAT-TTGGCCCCCACCTCCTGGTGGCATGTTACCCATCGCTG
                    |||||||| ||| | || || -||+|| || ||   ||||||||| ||||| || || ||
Sbjct 3258          GTTCCCGCGATCCGCCCTGAGCTT-GCTCCAACGAGCTGGTGGCACGTTACACACCGTTG

Query 3260          CCCTGCGGATGTATGTGAGCTAATCCGCGGCGCATACCCTATGATTCAGACCACTAGTCG
                    ||| || |||||||| ||||| || ||||| || |||||||  || |||||||| || ||
Sbjct 3317          CCCGGCCGATGTATGCGAGCTCATACGCGGAGCCTACCCTAAAATCCAGACCACGAGCCG

Query 3320          GGTCCTCCGGTCGTTGTTCTGGGGTGAGCCCGCCGT-T-GGGCAGAAGCTAGTGTTCACC
                     || || |||||  ||||||||   || +||  |+|-|-|| |||||| | || ||||| 
Sbjct 3377          TGTGCTGCGGTCCCTGTTCTGGAACGAA-CCTGC-TATCGGCCAGAAGTTGGTCTTCACG

Query 3378          CAGGCGGCTAAGGCCGCCAACCCCGGTTCAGTGACGGTCCATGAGGCACAGGGCGCTACC
                    ||||| ||||| || || ||||| ||| |  | ||||| ||||| || ||||| || || 
Sbjct 3435          CAGGCTGCTAAAGCTGCTAACCCTGGTGCGATTACGGTTCATGAAGCTCAGGGTGCCACT

Query 3437          -TACACAGAGACTACCATCATTGCCACGGCAGATGCTCGAGGCCTCATTCAGTCGTCCCG
                    -| +|||||||| || || || |||||||| |||||  | ||||| || ||||| |||||
Sbjct 3495          TTT-ACAGAGACCACAATTATAGCCACGGCCGATGCCAGGGGCCTTATCCAGTCATCCCG

Query 3497          AGCTCATGCCATTGTTGC-CTTGACGCGCCACACTGAGAAGTGCGTCATCATTGACGCAC
                     ||||| || || || ||-|| +|| ||||||||||||||||| || ||  | || || |
Sbjct 3554          GGCTCACGCTATAGTCGCACTC-ACCCGCCACACTGAGAAGTGTGTTATTCTGGATGCTC

Query 3556          CAGGCCTGCTTCGCGAGGTGGGCATCTCCGATGCAATCGTTAATAACTTTTTCCTTGCTG
                    | |||||||| || ||||| ||||| || ||||  || || |||||||||||||||||||
Sbjct 3613          CCGGCCTGCTGCGTGAGGTCGGCATTTCGGATGTGATTGTCAATAACTTTTTCCTTGCTG

Query 3616          GTGGCGAAATTGGCCACCAGCGCCCATCTGTTATCCCTCGCGGCAATCCTGACGCCAATG
                    | || ||| | ||||| || ||||| ||||| || || ||||| || |||||    ||  
Sbjct 3673          GCGGAGAAGTCGGCCATCACCGCCCTTCTGTGATACCCCGCGGTAACCCTGATCAGAACC

Query 3676          T-TGACAC-CTT-GGCTGCCTTCCCGCCGTCTTGCCAGATTAGCGCCTTCCATCAGTTGG
                    |- | +||-|| - |++|||||||||||||| ||||||||||| || | ||| || ||||
Sbjct 3733          TCGGG-ACTCTACAG--GCCTTCCCGCCGTCCTGCCAGATTAGTGCTTACCACCAATTGG

Query 3733          CTGAGGAGCTTGGCCACAGACCTGCCCCTGTCG-CGGCTGTTCT-ACCGCCCTGCCCTGA
                    |||| ||  | |||||| | || || ||||| |-|| |   |+|- || | +||||||||
Sbjct 3790          CTGAAGAATTAGGCCACCGTCCGGCTCCTGTTGCCGCCGTCT-TGCCCCCT-TGCCCTGA

Query 3791          GCTTGAACAGGGCCTTCTCTACCTGCCCCAAGAACTCACCACCTGTGATAGTGTCGTA-A
                    |||||| |||||||| |||||  |||| ||||| || ||    | |||||||||  | - 
Sbjct 3848          GCTTGAGCAGGGCCTGCTCTATATGCCACAAGAGCTTACTGTGTCTGATAGTGTGTTGGT

Query 3850          CATTTGAATTAACAGATATTGTGCATTGTCGTATGGCCGCCCCGAGCCAGCGCAAGGCCG
                     +|||||  | || ||||| || || ||||| |||||||| ||||||||||| ||||| |
Sbjct 3908          T-TTTGAGCTCACGGATATAGTCCACTGTCGCATGGCCGCTCCGAGCCAGCGAAAGGCTG

Query 3910          TGCTGTCCACGCTCGTGGGCCGTTATGGCCGCCGCAC-AAAGCTC--TACAATGCCTCC-
                    | || || || || || ||  | || |||||  | ||-||| +| --| +++ | |  |-
Sbjct 3967          TTCTCTCAACACTTGTAGGGAGATACGGCCGTAGGACGAAAT-TATATG---AGGCAGCG

Query 3966          CACTCTGATGTTCGCGACTCTCTCGCCC-GTTTTATCCCGGCCATT-GGCCCC-GTACAG
                    || || |||||||| || || || ||| -|||   |||| +| |+|-|| +||-|| |||
Sbjct 4023          CATTCAGATGTTCGTGAGTCCCTGGCCAGGTTCATTCCCA-CTA-TCGGG-CCTGTTCAG

Query 4023          GTTACAACCTGTGAATTGTACGAGCT-AGTGGAGGCCATGGTCGAGAAGGGCCAGGACGG
                    |  || || ||||| ||||| ||| |-  |+||||||||||| |||||||| ||||||||
Sbjct 4080          GCCACCACATGTGAGTTGTATGAGTTGGTT-GAGGCCATGGTGGAGAAGGGACAGGACGG

Query 4082          CTCCGCCGTCCTTGAGCTCGACCTTTGTAGCCGCGACGTGTC-CAGGATCACCTTCTTCC
                    ||| |||||||| ||||| |||||||| |  || ||||| ||-|+| ||||| || ||||
Sbjct 4139          CTCTGCCGTCCTAGAGCTTGACCTTTGCAATCGTGACGTATCGC-GCATCACATTTTTCC

Query 4141          AGAAAGATTGTAATAAATTCACCACGGGGGAGACCATCGCCCATGGTAAAGTGGGCCAGG
                    | || ||||| || || || || || || ||||| ||||||||||| || || || ||||
Sbjct 4198          AAAAGGATTGCAACAAGTTTACAACTGGTGAGACTATCGCCCATGGCAAGGTTGGTCAGG

Query 4201          GCATTTCGGCCTGGAGTAAGACCTTCTGTGCCCTTTTCGGCCCCTGGTTCCGTGCTATTG
                    | || |||||||||||||||||||||||||| || || ||||| ||||||||||| ||||
Sbjct 4258          GTATATCGGCCTGGAGTAAGACCTTCTGTGCTCTGTTTGGCCCGTGGTTCCGTGCCATTG

Query 4261          AGAAGGCTATCCTGGCCCT-G-CTC-CCTCAGGGTGTGTTTTATGGGGATGCCTTTGATG
                    | || |  || ||||||||- -| |-|||+| ++| | |||||||| || |||| ||| |
Sbjct 4318          AAAAAGAAATACTGGCCCTACTCCCGCCT-AA--TATCTTTTATGGCGACGCCTATGAGG

Query 4318          ACACCGTCTTCTCGGCGGCTGTGGCCGC--AGCAAAGGCATCCATGGTGTTCGAGAATGA
                    |  | || ||| | || |||||| ||| -- |    ++| | |||||| || || |||||
Sbjct 4375          AATCAGTGTTCGCTGCCGCTGTGTCCGGGGCGGGGT--CGTGCATGGTATTTGAAAATGA

Query 4376          CTTTTCTGAGTTTGATTCCACCCAGAATAATTTTTCCTTGGGCCTAGAGTGTGCTATTAT
                    |||||| ||||||||    ||||| |||||||| ||| | ||||| |||||||   ||||
Sbjct 4433          CTTTTCAGAGTTTGACAGTACCCAAAATAATTTCTCCCTTGGCCTTGAGTGTGTGGTTAT

Query 4436          GGAGGAGTGTGGGATGCCGCAGTGGCTCATCCGCTTGTACCACCTTAT-AAGGTCTGCGT
                    ||||||||| || ||||| |||||||| ||  | ||||| || || +    |||| || |
Sbjct 4493          GGAGGAGTGCGGCATGCCCCAGTGGCTAATTAGGTTGTATCATCTG-GTTCGGTCAGCCT

Query 4495          GGATTCTGCAGGCCCCGAAGGAGTCCCTGCGAGGGTTT-TGGAAGAAACACTCCGGTGAG
                    ||||| ||||||| ||||||||||| || + |||||||-|||||||| || || ||||||
Sbjct 4552          GGATTTTGCAGGCGCCGAAGGAGTCTCTT-AAGGGTTTCTGGAAGAAGCATTCTGGTGAG

Query 4554          CCCGGCACCCTTCTGTGGAATACTGTCTGGAACATGGCCGTTATCACCCACTGTTATGAT
                    || || |||||||| ||||| || ||||||||||||||  ||||  | || |||||||| 
Sbjct 4611          CCTGGTACCCTTCTCTGGAACACCGTCTGGAACATGGCGATTATAGCACATTGTTATGAG

Query 4614          TTCCGCGA-TCTGCAGGTGGCTGCCTTTAAAGGTGATGATTCGATAGTGCTTTGCAGTGA
                    || || ||-|+| |  || || ||||| || |||||||||||  | || ||||| |||||
Sbjct 4671          TTTCGTGACT-TTCGTGTTGCCGCCTTCAAGGGTGATGATTCAGTGGTCCTTTGTAGTGA

Query 4673          GTACCGTCAGAGCCCAGGGGCTGCTGTCCTGATTGCTGGCTGT-GGC-CTAAAGTTGAAG
                     ||||| |||||||     || |||| | | ||||| ||||||-|||-|+|||+||||||
Sbjct 4730          CTACCGACAGAGCCGTAATGCGGCTGCCTTAATTGCAGGCTGTGGGCTC-AAA-TTGAAG

Query 4731          GTGGATTTCCGTCCGATTGGTCTGTATGCAGGTGTTGTGGTGGCCCCCGGCCTTGGCG-C
                    || || | ||| || ||||| |||||||| || || ||||||||||| || |+||| |-|
Sbjct 4788          GTTGACTACCGCCCTATTGGGCTGTATGCCGGGGTGGTGGTGGCCCCTGGTC-TGGGGAC

Query 4790          GCTTCCTGATGTCGTGCGCTTCGCCGGTCGGCTTA-CTGAGAAGAATTGGGGCCCTGGCC
                     || |||||||| ||||| ||||||||||||+|| -|||| |||||||||||||| ||||
Sbjct 4847          ACTGCCTGATGTTGTGCGTTTCGCCGGTCGG-TTGTCTGAAAAGAATTGGGGCCCCGGCC

Query 4849          CCGAGCGGGCGGAGCAGCTCCGCCTCGCTGTGAGTGATTTTCTCCGCA-AGCTCACGAAT
                    | ||||| || |||||||| || || |||||  |||| || || ||  -  +| || |||
Sbjct 4906          CAGAGCGTGCTGAGCAGCTGCGTCTTGCTGTTTGTGACTTCCTTCGAGGGT-TGACAAAT

Query 4908          GTAGCTCAGATGTGTGTGGATGTTGTCTCTCGTGTTTATGGGGTTTCCCCTGGGCTCGTT
                    || || ||| | ||||| |||||||| || ||||||||||| |||  ||| ||||| || 
Sbjct 4965          GTTGCGCAGGTTTGTGTTGATGTTGTGTCCCGTGTTTATGGAGTTAGCCCCGGGCTGGTG

Query 4968          CATAACCTGATTGGCATGCTACAGGCTGTTGCTGATGGCAAGGCTCA-TTTCACTGAGTC
                    |||||||| ||||||||||| ||| || |||| ||||||||||| ||-|||+|| ||| |
Sbjct 5025          CATAACCTTATTGGCATGCTGCAGACTATTGCCGATGGCAAGGCCCACTTT-ACAGAGAC

Query 5027          AGTGAAGCCAGTGCTTGACCTGACAAATTCAATTC-T-GTGTCGGGTGGAATGAATAACA
                      | || || ||||||||||| ||||| || |+||-|-  |+||||||||||||||||||
Sbjct 5084          TATTAAACCTGTGCTTGACCTTACAAACTCTA-TCATACAG-CGGGTGGAATGAATAACA

Query 5085          TGTCTTTTGCTGCGCCCATGGGTTCGCGACCATGCGCCCTCGGCCTATTTTGCTGTTGCT
                    ||||||||||  ||||||||||++  |+|||||||||||| || || || || |||||||
Sbjct 5142          TGTCTTTTGCATCGCCCATGGG--ATC-ACCATGCGCCCTAGGGCTGTTCTGTTGTTGCT

Query 5145          CCTCATGTTTCTGCCTATGCTGCCCGCGCCACCGCCCGGTCAGCCGTCTGGCCGCCGTCG
                    | || || |||||||||||||||||||||||||| |||| |||||||||||||||||| |
Sbjct 5199          CTTCGTGCTTCTGCCTATGCTGCCCGCGCCACCGGCCGGCCAGCCGTCTGGCCGCCGTTG

Query 5205          TGGGCGGCGCAGCGGCGGTTCCGGCGGTGGTTTCTGGGGTGACCGGGTTGATTCTCAGCC
                    ||||||||||| ||||||| ||||||||||||||||||||||| ||||||||||||||||
Sbjct 5259          TGGGCGGCGCAACGGCGGTGCCGGCGGTGGTTTCTGGGGTGACAGGGTTGATTCTCAGCC

Query 5265          CTTCGCAATCCCCTATATTCATCCAACCAACCCCTTCGCCCCCGATGTCGTCACCGCTGC
                    ||||||  |||||||||||||||||||||||||||||||  ||||||||||  |+ |++ 
Sbjct 5319          CTTCGCCCTCCCCTATATTCATCCAACCAACCCCTTCGCTGCCGATGTCGTTTC-AC--A

Query 5322          GGCCGGGGCTGGACCTCGTG-TTCGCCAACCCGCCCGACCAC-TCGGCTCCGCTTGGCGT
                      |||||||||||  |||+ - ||| ||+ ||||||  || |-| |||||||||||||||
Sbjct 5376          ACCCGGGGCTGGAGTTCG-CCCTCGACA-GCCGCCCCGCCCCCTTGGCTCCGCTTGGCGT

Query 5380          GACCAGGCCCAGCGCCCCGCCGCTGCCTCACGTCGTAGACCTACCACAGCTGGGGCCGCG
                    |||||| ||||||||||| || ||||| | |||||| || || || |||||||||| |||
Sbjct 5434          GACCAGTCCCAGCGCCCCTCCACTGCCCCCCGTCGTCGATCTGCCCCAGCTGGGGCTGCG

Query 5440          CCGCTAACCGCGGTCGCTCCGGCCCATGACACCCCGCCAGTGCCTGATGTTGACTCCCGC
                    ||||| || || ||  | |||||||  |||||  | || || |||||||||||||| || 
Sbjct 5494          CCGCTGACTGCTGTATCACCGGCCCCCGACACAGCTCCTGTACCTGATGTTGACTCACGT

Query 5500          GGCGCCATCCTGCGCCGGCAGTATAACCTATCAACATCTCCCCTCACCTCTTCCGTGGCC
                    || || ||||||||||||||||| || || || || || || ||||| || || || ||+
Sbjct 5554          GGTGCTATCCTGCGCCGGCAGTACAATCTGTCTACGTCCCCGCTCACGTCATCTGTCGC-

Query 5560          ACCGG-CACAAATTTGGTTCTTTACGCCGCTCCTCT-TAGCCCGCTTCTACCCCTCCAGG
                      | |- || ||  ||||||| || ||||| || ||- | ||+ ||  | ||||||||||
Sbjct 5613          TGCTGGTACCAACCTGGTTCTCTATGCCGCCCCGCTGAATCC-TCTCTTGCCCCTCCAGG

Query 5618          ACGGCACCAATACTCATATAATGGCTACAGAAGCTTCTAATTATGCCCAGTACCGGGTTG
                    | |||||||| |||||||| |||||||| || || || |||||||| ||||| |||||||
Sbjct 5672          ATGGCACCAACACTCATATTATGGCTACTGAGGCGTCCAATTATGCTCAGTATCGGGTTG

Query 5678          CTCGTGCCACAATTCGCTACCGCCCGCTGGTCCCCAACGCTGTTGGTGGCTACGCTATCT
                     ||| || || || || || ||||||||||| || || |||||||||||||| |||||||
Sbjct 5732          TTCGAGCTACGATCCGTTATCGCCCGCTGGTGCCAAATGCTGTTGGTGGCTATGCTATCT

Query 5738          CCATTTCGTTCTGGCCACAGACCACCACCACCCCGACGTCCGTTGACATGAATTCAATAA
                    | ||||| |||||||| || || || |||||||| || || ||||||||||| || || |
Sbjct 5792          CTATTTCTTTCTGGCCTCAAACTACAACCACCCCTACTTCAGTTGACATGAACTCTATTA

Query 5798          CCTCGACGGATGTCCGTATTTTAGTCCAGCCCGGCATAGCCTCCGAGCTTGTTATTCCAA
                    |||| || |||||| | ||||| || |||||||| || ||||||||| | || || || |
Sbjct 5852          CCTCCACTGATGTCAGGATTTTGGTTCAGCCCGGTATTGCCTCCGAGTTAGTCATCCCTA

Query 5858          GTGAGCGCCTACACTATCGCAACCAAGGTTGGCGCTCTGTTGAGACCTCCGGGGTGGCGG
                    |||||||||| || || ||||| ||||| ||||||||||| |||||| | || ||||| |
Sbjct 5912          GTGAGCGCCTTCATTACCGCAATCAAGGCTGGCGCTCTGTAGAGACCACGGGCGTGGCCG

Query 5918          AGGAGGAGGCCACCTCTGGTCTTGTCATGCTCTGCATACATGGCTCACCTGTAAATTCTT
                    ||||||| || ||||| ||||| || ||||| ||||| || || || ||||| || || |
Sbjct 5972          AGGAGGAAGCTACCTCCGGTCTGGTAATGCTTTGCATTCACGGTTCTCCTGTTAACTCCT

Query 5978          ATACTAATACACCCTATACCGGTGCCCTCGGGCT-GTTGGACTTTGCCCTCGAACTTGAG
                    ||||||| ||||| || || |||||  | |||||- |||+| |||||  | || ||||| 
Sbjct 6032          ATACTAACACACCTTACACTGGTGCATTGGGGCTCCTTG-ATTTTGCATTAGAGCTTGAA

Query 6037          TTCCGCAACCTCACCCCCGGTAATACCAATACGCGGGTCTCGCGTTACTCCAGCACTGCC
                    ||| | ||  | || ||||| || || || || || || || || ||| ||||||| |||
Sbjct 6091          TTCAGAAATTTGACACCCGGGAACACTAACACCCGTGTTTCCCGGTACACCAGCACAGCC

Query 6097          CGTCACCGCCTTCGTCGCGGTGCAGATGGGACTGCCGAGCTCACCACCACGGCTGCTACT
                    || || || || || |||||||| |||||||| || ||||| |||||||| || || || 
Sbjct 6151          CGCCATCGGCTGCGCCGCGGTGCTGATGGGACCGCAGAGCTTACCACCACAGCAGCCACA

Query 6157          CGCTTCATGAAGGACCTCTATTTTACTAGTACTAATGGTGTTGGTGAGATCGGCCGCGGG
                    || |||||||||||| |  |||| ||  | || || || ||||||||| | || ||||| 
Sbjct 6211          CGTTTCATGAAGGACTTGCATTTCACCGGCACGAACGGCGTTGGTGAGGTGGGTCGCGGT

Query 6217          ATAGCGCTTACCCTGTTTAACCTTGCTGACACCCTGCTTGGCGGTCTACCGACAGAATTG
                    ||||| || || ||||||||||||||||| || || ||||| ||| ||||||||||||||
Sbjct 6271          ATAGCTCTAACACTGTTTAACCTTGCTGATACGCTTCTTGGTGGTTTACCGACAGAATTG

Query 6277          ATTTCGTCGGCTGGTGGCCAGCTGTTCTACTCTCGCCCCGTCGTCTCAGCCAATGGCGAG
                    ||||||||||| || ||||| ||||| ||||| ||||| |||||||| ||||||||||||
Sbjct 6331          ATTTCGTCGGCCGGGGGCCAACTGTTTTACTCCCGCCCTGTCGTCTCGGCCAATGGCGAG

Query 6337          CCGACTGTTAAGCTGTATACATCTGTGGAGAATGCTCAGCAGGATAAGGGTATTGCAATC
                    ||||| |||||| | ||||||||||| |||||||| |||||||| ||||| ||| | |||
Sbjct 6391          CCGACGGTTAAGTTATATACATCTGTTGAGAATGCGCAGCAGGACAAGGGCATTACCATC

Query 6397          CCGCATGACATCGACCTCGGGGAATCCCGTGTAGTTATTCAGGATTATGACAACCAACAT
                    || || || || || || || || |||||||| ||||||||||||||||| ||||| || 
Sbjct 6451          CCACACGATATAGATCTGGGTGATTCCCGTGTGGTTATTCAGGATTATGATAACCAGCAC

Query 6457          GAGCAGGACCGACCGACACCTTCCCCAGCCCCATCGCGTCCTTTTTCTGTCCTCCGAGCT
                    ||||| |||||||| || || || |||||||| || || ||||| || || || || || 
Sbjct 6511          GAGCAAGACCGACCTACTCCGTCACCAGCCCCCTCTCGCCCTTTCTCAGTTCTTCGCGCC

Query 6517          AACGATGTGCTTTGGCTTTCTCTCACCGCTGCCGAGTATGACCAGTCCACTT-AC--GGC
                    || ||||| || ||||| || |||||||| || ||||| || |||+++||| -| --|| 
Sbjct 6571          AATGATGTTCTGTGGCTCTCCCTCACCGCCGCTGAGTACGATCAG---ACTACATATGGG

Query 6574          TCTTCGACCGGCCCAGT--CTATGTCTCTGACT-CTG-TGACCT-TGGTTAATGTTGCGA
                    || || |||+  ||+ |-- |||||||| ||+|-|+|-| ||+ -| |||||||| || |
Sbjct 6628          TCGTCCACC-AACC-CTATGTATGTCTCCGA-TAC-GGTCAC-GCTAGTTAATGTGGCCA

Query 6629          CCGGCGCGCAGGCCGTTGCCCGGTCACTCGACTGGACCAAGGTCACACTTGATGGTCGCC
                    | || || ||||| |||||||| || || || ||| | || ||||| || ||||| ||||
Sbjct 6683          CTGGTGCTCAGGCTGTTGCCCGCTCTCTTGATTGGTCTAAAGTCACTCTGGATGGCCGCC

Query 6689          CCCTTTCCACCATCCAGCAGTATTCAAAGACCTTCTTTGTCCTGCCGCTCCGCGGTAAGC
                    ||||  | ||||| ||||||||||||||||| |||| ||| || ||||||||||| ||||
Sbjct 6743          CCCTCACTACCATTCAGCAGTATTCAAAGACATTCTATGTTCTCCCGCTCCGCGGGAAGC

Query 6749          TCTCCTTTTGGGAGGCAGGAACTACTAAAGCCGGGTACCCTTATAATTATAACACCACTG
                    | |||||||||||||| || || ||||| ||||| ||||| ||||||||||| |||||||
Sbjct 6803          TGTCCTTTTGGGAGGCTGGTACCACTAAGGCCGGCTACCCGTATAATTATAATACCACTG

Query 6809          CTAGTGACCAACTGCTCGTTGAGAATGCCGCTGGGCATCGGGTTGCTATTTCCACCTACA
                    ||||||| ||| |  |  ||||||| || ||||| || || |||||||| || ||||| |
Sbjct 6863          CTAGTGATCAAATTTTGATTGAGAACGCGGCTGGCCACCGTGTTGCTATCTCTACCTATA

Query 6869          CTACTAGCCTGGGTGCTGGCCCCGTCTCTATTTCCGCGGTTGCTGTTTTAGCCCCCCACT
                    | |||||| ||||||| |||||   ||| |||||||| |||| |||  ||||||| ||||
Sbjct 6923          CCACTAGCTTGGGTGCCGGCCCTACCTCGATTTCCGCCGTTGGTGTGCTAGCCCCACACT

Query 6929          CTGTG-CTAGCATTGCTTGAGGATACCATGGACTACCCTGCCCGCGCCCATACTTTCGAT
                    | |+ -|| ||  | |||||||||||  | || |||||||| || || |||||||| |||
Sbjct 6983          CGG-CTCTCGCCGTCCTTGAGGATACTGTTGATTACCCTGCTCGTGCTCATACTTTTGAT

Query 6988          GACTTCTGCCCGGAGTGCCGCCCCCTTGGCCTCCAGGGTTGTGCTTTTCAGTCTACTGTC
                    || |||||||||||||||||| |||||||  | ||||||||||| || ||||||||| | 
Sbjct 7042          GATTTCTGCCCGGAGTGCCGCACCCTTGGTTTGCAGGGTTGTGCATTCCAGTCTACTATT

Query 7048          GCTGAGCTTCAGCGCCTTAAGATGAAGGTGGGTAAAACTCGGGAGTTATAGTTTATTTGC
                    |||||||||||||| ||||| |||||||| |||||||| |||||||+ |   ||| || |
Sbjct 7102          GCTGAGCTTCAGCGTCTTAAAATGAAGGTAGGTAAAACCCGGGAGT-CTTAATTAATTCC

Query 7108          TT--GTGCCCCC--CTT--CTTTCT--G-TT-----GCTTATTT
                    ||--||||||||--| |--||| ||--|-||----- |||||||
Sbjct 7161          TTTTGTGCCCCCTTCATAGCTTCCTTTGGTTTTATTTCTTATTT
