# Supplementary material for: Pairwise Heuristic Sequence Alignment Algorithm Based on Deep Reinforcement Learning
Source: IEEE Open J Eng Med Biol. 2021 Jan 29;2:36–43. doi: 10.1109/OJEMB.2021.3055424 (PMC8901008; doi:10.1109/OJEMB.2021.3055424)
Supplement: Three supplementary materials are attached to the submitted manuscript. First, we offer the detailed process of the DQNalign in Supplementary material S1. Then, the additional figures and tables are listed in the Supplementary material S2. Finally, the alignment results of the DQNalign are attached  [file ojemb-3055424-mm.zip › OJEMB-3055424-MM/10022021082020_DQNalignOJEMB20210126SupplementaryS3/Supplementary S3/HEV_DDDQN/result20200712173946_11_20.txt]

DQNalign Project v1.0
Pairwise alignment algorithm with deep reinforcement learning based heuristic alignment agent
Sequence 1 : HEV_11, length : 7138
Sequence 2 : HEV_20, length : 7202

Alignment results:
Exact matches: 5285
Gaps: 652

Query 24            CCTGGCATCACTACTGCTATTGAGCAGGCTGCTCTAGCAGCGGCCAACTCTGCCCTTGCG
                    |||||||| |||||||| ||||||||||||||||| || |||||||| |||||| | |||
Sbjct 0             CCTGGCATTACTACTGCCATTGAGCAGGCTGCTCTGGCTGCGGCCAATTCTGCCTTGGCG

Query 84            AATGCTGTGGTAGTTAGGCC-TTTTCTCTCTCACCA-GCAGATTGAGATCCTTATTAACC
                    ||||||||||| ||| ||||-||||+| |||| |  -  |   +||||| ||||||||  
Sbjct 60            AATGCTGTGGTGGTTCGGCCGTTTT-TATCTCGCGTGCAAACC-GAGATTCTTATTAATT

Query 142           TAATGCAACCTCGCCAGCTTGTTTTCCGCCCCGAGGTTTTCTGGAACCATCCCATCCAGC
                    | |||||||| || ||| | ||||||||||| |||||  | ||||| || || |||||||
Sbjct 118           TGATGCAACCCCGGCAGTTGGTTTTCCGCCCTGAGGTACTTTGGAATCACCCTATCCAGC

Query 202           GTGTTATCCATAATGAGCTGGAGCTTTACTGTCGCGC-C-CGCTCCGGCCGCTG-C-CTC
                    | ||||| ||||||||  | || |  ||||| || ||-|- |||++|| ++|+|- -|| 
Sbjct 178           GGGTTATACATAATGAATTAGAACAGTACTGCCGGGCTCGGGCT--GGT--C-GTTGCTT

Query 258           GAAA-TTGGTGCCCACCCCCGCTCA---ATAAATGACAATCCTAATGTGGTCCACCGTTG
                    | | -|||| || ||+||| +  +|---|| |||||||| || || ||  | || || ||
Sbjct 233           GGAGGTTGGAGCTCA-CCCA-AG-ATCCATTAATGACAACCCCAACGTTCTGCATCGGTG

Query 314           CTTCCTCCGTCCTGCCGGGCGTGATGTTCAGCGTTGGTATACTGCCCCTACCCGCGGGCC
                     |||||  | || |  || || ||||||||||| |||||  ||||||| |||||||| ||
Sbjct 290           TTTCCTTAGACCGGTTGGCCGAGATGTTCAGCGCTGGTACTCTGCCCCCACCCGCGGCCC

Query 374           GGCTGCTAATTGCCGGCGTTCCGCGCTGCGCGGGCTCCCCGCTGCTGACCGCACTTACTG
                     || ||||||||||| || |||||| |||| || |||||| | |||||||||||||||||
Sbjct 350           TGCGGCTAATTGCCGCCGCTCCGCGTTGCGTGGTCTCCCCCCCGCTGACCGCACTTACTG

Query 434           CTTCGACGGGTTTTCTGGC--TGTA-ACTTTCCCGCCGAGACGGGCATCGC-CCTCTATT
                    ||| ||+ || +||||  |--||| - +||| | || ||||| ||  | ||-| |+|| |
Sbjct 410           CTTTGA-TGGA-TTCTCCCGTTGTGCT-TTTGCTGCAGAGACCGGTGTGGCTCTT-TACT

Query 490           CTCTCCATGATATGTCACCATCTGATGTCGCCGAGGCTATGTTCCGCCATGGTATGACGC
                    |||| |||||  | |  ||| ||||||| || |||||||||  |||||| || || || |
Sbjct 466           CTCTGCATGACCTTTGGCCAGCTGATGTTGCAGAGGCTATGGCCCGCCACGGGATNACAC

Query 550           GGCTTTACGCTGCCCTCCACCTCCCGCCTGAGGTCCTGTTGCCCCCTGGCACATACCGCA
                    |  | || || || || ||||| || |||||||| ||| | || || ||||| |||| ||
Sbjct 526           GCTTGTATGCCGCACTGCACCTTCCCCCTGAGGTGCTGCTACCACCCGGCACCTACCACA

Query 610           CCGCGTCGTACTTGCTGATCCATGACGGCAGGCGCGTTGTGGTGACGTATGAGGGTGACA
                    |  | |||||  | ||||| || ||||||   |||| ||| || || || ||||| || |
Sbjct 586           CAACCTCGTATCTCCTGATTCACGACGGCGACCGCGCTGTTGTAACTTACGAGGGCGATA

Query 670           CTAGTGCTGGTTATAACCACGATGTTTCCAACCTGCG-CTCCTGGATTAGAAC--CACTA
                    ||||||| || ||||| || ||||| ||||  || ||- +| |||||  | ||--||  |
Sbjct 646           CTAGTGCGGGCTATAATCATGATGTCTCCATACTTCGTG-CGTGGATCCGTACTACAAAA

Query 727           AG-GTTACCGGAG-A-CCAACCCTCTCGTCATCGAGCGGGTTAGGGCCATTGGCTGCCAC
                    | -|||   +|| -|-||   + ++++||||| ||||| ||  |||||||||| || || 
Sbjct 705           ATAGTTGGT-GATCATCCGTT-G----GTCATAGAGCGTGTGCGGGCCATTGGATGTCAT

Query 783           TTTGTCCTTTTACTCACGGCTGCTCCGGAGCCATCACCTATGCCCTATGTCCCTTACCCC
                    |||||  |  | ||||| || || || ||||| ||||| ||||| ||||| |||||||| 
Sbjct 759           TTTGTGTTGCTGCTCACCGCAGCCCCTGAGCCGTCACCCATGCCTTATGTTCCTTACCCT

Query 843           CGGTCTACCGAGGTCTATGTCCGATCGATCTTCGGCCCGGGTGGCACCCCCTCCCTATTT
                    || || || ||||| |||||||| || || || ||||| || ||| |||| ||| | |||
Sbjct 819           CGTTCAACGGAGGTGTATGTCCGGTCCATATTTGGCCCTGGCGGCTCCCCATCCTTGTTT

Query 903           CCAACCCTCATGCTCCACCAAGTCGACCTTCCATGCTGTCCCTGCCCATATCTGGGACCG
                    ||  |   |+||||| || || || || |||||||||||||| |  ||||||||||| ||
Sbjct 879           CCGTCAGCC-TGCTCTACTAAATCTACTTTCCATGCTGTCCCGGTGCATATCTGGGATCG

Query 962           TCTCATGTTGTTCGGGGCCACCCTAGATGACCAAGCCTTTTGCTGCTCCCGCCTAATGAC
                     |||||| | || || |||||||| || || || || |||||||| || || || |||||
Sbjct 938           GCTCATGCTCTTTGGTGCCACCCTGGACGATCAGGCGTTTTGCTGTTCACGGCTCATGAC

Query 1022          TTACCTCCGCGGCATTAGCTACAAGGTTACTGTGGGCACCCTTGTTGCCAATGAAGGCTG
                    ||||||||| || ||||| |||||||| ||||| ||| | ||||| || ||||| || ||
Sbjct 998           TTACCTCCGTGGTATTAGTTACAAGGTCACTGTCGGCGCGCTTGTCGCTAATGAGGGGTG

Query 1082          GAACGCCTCTGAGGACGCTCTTACAGCTGTCATCACTGCCGCCTACCTT-ACCATCTGCC
                    |||||||||||| ||||||||||| ||  | |||||||| |+||   ||-|| || ||||
Sbjct 1058          GAACGCCTCTGAAGACGCTCTTACTGCANTGATCACTGCAG-CTTATTTGACTATTTGCC

Query 1141          ACCAGCGGTACCTCCGCACTCAGGCTATATCTAAGGGGATGCGTCGCCTGGAGCGG-GAG
                    | ||||| || |||||||| ||||| ||||| ||||| ||||| ||  |||+| | -|||
Sbjct 1117          ATCAGCGTTATCTCCGCACCCAGGCGATATCCAAGGGCATGCGCCGGTTGG-GGGTTGAG

Query 1200          CATGCTCAGAAGTTTATAACACGCCTCTACAGTTGGCTCTTTGAGAAGTCCGGCCGTGAT
                    || || ||||| ||||| ||| | |||||||||||||| ||||||||||| |||||||||
Sbjct 1176          CACGCCCAGAAATTTATCACAAGACTCTACAGTTGGCTATTTGAGAAGTCTGGCCGTGAT

Query 1260          TATATCCCCGGCCGTCAGTTGGAGTTCTACGCTCAGTGTAGGCGCTGGCTCTCGGCCGGC
                    |||||||||||||| ||| |  ||||||| || |||||  | || ||||| || || |||
Sbjct 1236          TATATCCCCGGCCGCCAGCTTCAGTTCTATGCACAGTGCCGACGGTGGCTATCTGCAGGC

Query 1320          TTTCATCTTGACCCACGGGTG-TTGGTTTTTGATGAGTCGGCCCCCTGCCACTGTAGGAC
                    || || || |||||  |||| -||+|||||||||||||| |  || |||| |||||||||
Sbjct 1296          TTCCACCTAGACCCCAGGGTACTT-GTTTTTGATGAGTCAGTACCATGCCGCTGTAGGAC

Query 1379          TGCGATT--CGTAAG--GCGGTCTCAAAGTTTTGCTGCTTTATGAAGTGGCTGGGCCAGG
                        +||-- | |||--|||| +|+||| || ||||| ||||||  |||||| || ||||
Sbjct 1355          GTTT-TTGAAGAAAGTTGCGGG-T-AAATTTCTGCTGTTTTATGCGGTGGCTCGGGCAGG

Query 1435          AGTGCACCTGTTTTCTAC-AACCTGCAGAAGGCG-TCGTTGGCGACCAGGGCCATGACAA
                    |||| ||||| +||||  -| || || |+|||  -| || ||||| || |||||||||||
Sbjct 1411          AGTGTACCTGC-TTCTTGGAGCCGGCCG-AGGGTTTAGTCGGCGATCATGGCCATGACAA

Query 1493          CGAGGCCTATGAGGGGTCTGATGTTGACCCTGCTGAATCCGCT-ATTA-G-TGACATATC
                    ||||||||||||||| ||||| || ||||| |||||| | || -||  -|-|| ++|+||
Sbjct 1469          CGAGGCCTATGAGGGTTCTGAGGTCGACCCGGCTGAACCTGCACATCTTGATGT--T-TC

Query 1550          TGGGTCCTACGTAGTCC-CTGGCA-CTGCCCT----CCAACCGCTTTACCAAG-CCCTTG
                    |||| | ||||  ||||-| ||||-| |+| |----||  |      + ||  -    | 
Sbjct 1526          TGGGACTTACGCCGTCCACGGGCACCAG-CTTGAGGCCCTCTATAGG-GCACTTAATGTC

Query 1603          ACCTCCCCGCTGAGATTGTGGCTCGTGCAGGCCGGCTGACCGCCACAGTAAAGGTCTCC-
                     |    +++++|| ||||  ||||| ||   ||| || || || || ||  |+++++ |-
Sbjct 1584          CCACAA-----GATATTGCCGCTCGAGCTTCCCGACTAACGGCAACTGTTGA-----GCT

Query 1662          CA-GGTC--GGAC-GGGCGGATCGA-TTGTGAGAC-CC-TTCTCGGTAATAAAACCTTCC
                    | - |+|--|  |-|  || +| +|- +|||   |-||-| ||||||||||| |||||||
Sbjct 1634          CGTTG-CAAGTCCAGACCGC-TT-AGA-GTGCCGCACCGTGCTCGGTAATAAGACCTTCC

Query 1714          GCACGTCGTTTGTTGACGGGGCGGT-TTTAGAGACTAATGGCCCAGAGC-GCCACAA--T
                    | ||| || | || ||||| || + -| ||||| | |||||||| ||||-|+ |   --|
Sbjct 1690          GGACGACGGTGGTCGACGGCGCC-CATCTAGAGGCGAATGGCCCTGAGCAG-TATGTCTT

Query 1770          CTCTCTTTTGATGCCAGTCAGAG-CA--CTATGGCCGCCGGC-CCTTTCAGTCTCACCTA
                     ++|| ||||| |||++||  +|-||--||||||  ||||| -|   |+|| ||||| ||
Sbjct 1748          A--TCATTTGACGCC--TCCC-GTCAGTCTATGGGGGCCGGGTCGCAT-AGCCTCACTTA

Query 1826          TGC-CGCCCCTCTGCTGCTGGGCTGGAGGTGC-----GCTATGTCGC--C-GC-CGGGCT
                    || -| | || |||||| |  || +|+| |  ----- |+++ ||  -- - |- | ++|
Sbjct 1802          TGAGCTCACCCCTGCTGGTTTGCA-G-GTTTAGGATTTC---ATCTAATGGTCTGGA--T

Query 1874          TG-ACCACC-GGG--CGGTTTTT-G-C-C-C---CCGGCGTTTCA-C-CCCGGTCAGCCC
                    ||-|+|  |-   --|+ ++++ - -|- - ---||++| ++|+|-|-| ++|+|+|+||
Sbjct 1854          TGCA-CTGCTACATTC-C----CCCCCGGTGGAGCC--CC--T-AGCGCT--G-C-G-CC

Query 1921          CTGGCGAGGT--CACCGCCTTCTGTTCTGCCCTATACAGGTTTAATC--G-----CGA--
                    | ||+|||||--||++||||| ||   |||||| || || | |||+|--|-----| |--
Sbjct 1898          CGGG-GAGGTGGCA--GCCTTTTGCAGTGCCCTTTATAGATATAA-CAGGTTCACCCAGC

Query 1970          GGC-CCAGC-G-C---C----TTTCGCTG-ACCGGT-A--ATTTT--T-GG----TTCCA
                    |||-|  ||-|-|---|----| | | | -||| +|-|--  +||--|-||----|||| 
Sbjct 1954          GGCACTCGCTGACTGGCGGATTATGGTTACACCC-TGAGGGG-TTGCTGGGTATTTTCCC

Query 2008          -------T-CCTGAGGGGCTC-CTTGGCCCCTTTGC-CCCGTTTTCCCCCGGGCATGTTT
                    -------|-||  +|||  | -|| ||   ||  | -||| |||| +++|||| |++++ 
Sbjct 2012          CCCTTTCTCCCCT-GGGCATATCTGGGAGTCTGCGAACCCCTTTTG---CGGGGA----G

Query 2059          GGGAGTC-GGCTAATCCATTC-T-GTGGCGAGA---GCACACTTTACACC---CGCA--C
                    |||| | -|  |+| ||   |-|-||++| | |---|+ ++||||++ +|--- |  --|
Sbjct 2064          GGGACTTTGTAT-ACCCGAACTTGGT--CAACATCTG-G--CTTT--T-CTAGTGATTTC

Query 2108          TTGGTCGGAGGTTGATGCTGTTCCTAGT-C--CAGCCCAG-CCCGACTTAGGTT-----T
                    |  + |    |  |  || | ||||  |- --| + +|  -|||| ++++|| |----- 
Sbjct 2115          TCC-CCCCCTGAAGCGGCCGCTCCTGCTATGGCT-G-CTACCCCGG----GGCTGCCCCA

Query 2159          TACATCTGA-G--CC--TT--CTATACCTAGTAGGGCC--GC--CACACCTACC-CCGGC
                    |+++|||  - --||--||--| ++|++||++   |+ --||--|+||||  ||-| | +
Sbjct 2168          T---TCTACCCCACCTGTTAGCG--A--TA--TTTG-GGTGCTAC-CACCGCCCTCAGA-

Query 2207          GGCCCC-TCTACCCCCCCCTGCACCGGATCCTTCCCCTACTCTCTCTGCT---CCGGC-G
                    +|    -||+|+      +|+++ | |  |||  + |  |   | |++||---|| ||-|
Sbjct 2215          -GGAGTTTC-A-GGTTGA-T---GCAGCACCTGT-GCCCCCTGCCC--CTGACCCTGCTG

Query 2262          CGTGGTGAGCCGGCTCCTGGC-----GC-TA------CCGCCA-G-GG-C---CC-C-AG
                    +|  +||  ||||+|+|++ |-----||-||------|| || - -  -|--- |- -||
Sbjct 2265          -GAT-TGGCCCGG-T-C--CCGTTGTGCTTACCCCCCCCCCCCCTCCCCCTGTGCATAAG

Query 2302          CCAT--A-ACCCACCAGACGGCCCGGCATCGCCGCCTGCTCTTTACCTACCCGGATGGCT
                    ||||--|-||||+|| | |  ||||  | || || || |||| |||||| || || ||| 
Sbjct 2319          CCATCAATACCC-CCGGCCTTCCCGTAACCGTCGTCTCCTCTATACCTATCCTGACGGCG

Query 2359          CTAAGGTGTTCGCCGGCTCGCTGTTTGAGTC-GACATGTACCTGGCTCGTTAACGCGTCT
                    |||||||||  || || || |||||||| ||-|||+|||  |||||| ||||| || || 
Sbjct 2377          CTAAGGTGTATGCAGGGTCACTGTTTGAATCAGAC-TGTGACTGGCTGGTTAATGCCTCA

Query 2418          AATGTTGACCACCGCCCTGGCGGTGGGCTCTGTCATGCATTTTACCAGAG-G-----T-A
                    ||    | ||| || || || ||||| ||||| ||||| ||||||||  |- ----- -|
Sbjct 2436          AACCCGGGCCATCGTCCCGGAGGTGGCCTCTGCCATGCCTTTTACCAACGTTTTCCAGAA

Query 2470          -C-CCCG--CCTCCTTTGA-TG-CTGCCTCTTTTGTGAT-GCG-CGACGGCGCGGCC-GC
                    -|-    --|||      |-||- | | || |  |||| -|  - ++++++++++ |-||
Sbjct 2496          GCGTTTTACCCT-ACCCAACTGAATTCATCATGCGTGAGGGTCTT----------GCAGC

Query 2522          CTACACATTAACCCCCCGGCCAATAATTCATGCCGTCGCTCCTGATTATAGGTTGGAACA
                     ||||| || ||||| || || || |||||||| |||||||| ||||||||| | || ||
Sbjct 2540          ATACACCTTGACCCCGCGCCCTATCATTCATGCAGTCGCTCCCGATTATAGGGTTGAGCA

Query 2582          TAACCCAAAGAGGCTTGAGGCTGCCTACCGGGAGACTTGCTCCCGCCTCGGGTACCGCTG
                     ||||| |||||||||||||| || ||||| || ||||| ||||| | + || |||||||
Sbjct 2600          GAACCCGAAGAGGCTTGAGGCAGCGTACCGTGAAACTTGTTCCCGTCG-TGGCACCGCTG

Query 2641          CATACCCACTCCTCGGGA-CCGGCATATACCAGGTG-CCGATCGGTCCCAGTTTTGACGC
                    | ||||| || +| ||| -| || ||||||||||| -| | | | +| ||||||||| ||
Sbjct 2659          CCTACCCGCTT-TTGGGTTCGGGTATATACCAGGTCCCTGTTAGC-CTCAGTTTTGATGC

Query 2699          CTGGGAGCGGAATCACCGCCCCGGGGACGAGTTGTACCTTCCTGAGCTTGCTGCCAGA-T
                    |||||| || |||||||||||||| || ||| | ||| |  | ||||  ||||| |+|-|
Sbjct 2717          CTGGGAACGTAATCACCGCCCCGGCGATGAGCTTTACTTGACCGAGCCCGCTGCAA-ATT

Query 2758          GGTTCGAGGCCAATAGGCCGAC-CTGCCCAACTCTCACTATAACTGAGGATGTTGCGCGG
                    |||| ||||| |||| |||| |-| |||    +||||| |||||||||||    || || 
Sbjct 2776          GGTTTGAGGCTAATAAGCCGGCGCAGCCGGTG-CTCACCATAACTGAGGACACGGCCCGT

Query 2817          ACAGCAAATCTGGCTATCGAAC-TTGACT--CAGCC-ACAGACGTCGGCCGGGCCTGTGC
                    || || || |||||+|| | | -||||+|--|+|+|-||||| |||||||| || |||||
Sbjct 2835          ACGGCCAACCTGGC-ATTGGAGATTGA-TGCC-G-CTACAGAGGTCGGCCGTGCTTGTGC

Query 2873          CGGCTGT-CGAGTCACCCCCGGCGTTGTGCAGTACCAGTTTACCGCAGGTGTGCCTGGAT
                    ||| || -| |+||| ||| ||| ||||||| || ||||||||||| || || || || |
Sbjct 2891          CGGTTGCACCA-TCAGCCCTGGCATTGTGCACTATCAGTTTACCGCCGGGGTCCCGGGCT

Query 2932          CCGGCAAGTCC-CGCTC-TATTACCCAA-GCCGACGTGGACGT--T-GTCGTGGTCCCGA
                    | |||||||| - |  |-||+ | +|| -| +|| || || ||--|-|| ||+|+|||+|
Sbjct 2950          CGGGCAAGTCAAGGTCCATA-CAA-CAGGGA-GATGTCGATGTGGTGGTTGT-G-CCC-A

Query 2986          CCCGGGAGTTGCGTAAT-GCCTGGCGCCGCCGCGGCTTCGCTGCTTTCACCCCGCACACT
                    |||||||| | ||||||-| +||||||||||| || || || || ||||| || ||||| 
Sbjct 3004          CCCGGGAGCTTCGTAATAGT-TGGCGCCGCCGGGGTTTTGCGGCCTTCACACCCCACACA

Query 3045          GCGGCT--AG-AG-TCACCCAGGGGCGCCGGGTTGTCATTGATGAGGCCCCGTCCCTTCC
                    ||||| -- |-  -|+| +|+|| +||||| ||||| ||||||||||| || || || ||
Sbjct 3063          GCGGCCCGTGTTACT-AT-C-GGC-CGCCGCGTTGTGATTGATGAGGCTCCATCTCTCCC

Query 3101          CCCTCATTTGCTGCTGCTCCACATGCAGCGGGCCGCCACCGTCCACCTTCTTGGCGACCC
                     || ||  || ||||| | || |||||||||||| || | ||||| || || || |||||
Sbjct 3119          GCCACACCTGTTGCTGTTACATATGCAGCGGGCCTCCTCGGTCCATCTCCTCGGTGACCC

Query 3161          GAATCAGATCCCAGCCATCGATTTTGAGCACGCCGGGCTCGTTCCCGCCATCAGGCCCGA
                     ||||||||||| || || ||||||||||||||||| || || || || ||| | |||||
Sbjct 3179          AAATCAGATCCCTGCTATTGATTTTGAGCACGCCGGCCTGGTCCCTGCGATCCGTCCCGA

Query 3221          T-TTGGCCCCCACCTCCTGGTGGCATGTTACCCATCGCTGCCCTGCGGATGTATGTGAGC
                     -||+|| || ||   ||||||||  ||||| || || ||||| || ||||| || ||||
Sbjct 3239          GCTT-GCGCCAACGAGCTGGTGGCNCGTTACACACCGTTGCCCGGCCGATGTGTGCGAGC

Query 3280          TAATCCGCGGCGCATACCCTATGATTCAGACCACTAGTCGGGTCCTCCGGTCGTTGTTCT
                    | || ||||| || |||||||  || |||||||| || || || || |||||  |||| |
Sbjct 3298          TCATACGCGGAGCCTACCCTAAAATCCAGACCACGAGCCGTGTGCTACGGTCCCTGTTTT

Query 3340          GGGGTGAGCCCGCCGTTGGGCAGAAGCTAGTGTTCACCCAGGCGGCTAAGGCCGCCAACC
                    ||  ||| || ||| |||| |||||| | ||  |||| |||||||| ||||| || ||||
Sbjct 3358          GGAATGAACCGGCCATTGGCCAGAAGTTGGTTNTCACGCAGGCGGCAAAGGCTGCTAACC

Query 3400          CCGGTTCAGTGACGGTCCATGAGGCACAGGGCGCTACCTACACAGAGACTACCATCATTG
                    | ||| |  | |||||||| || || ||||| || |||| ||||||||| || ||||| |
Sbjct 3418          CTGGTGCGATTACGGTCCACGAAGCTCAGGGTGCCACCTTCACAGAGACCACAATCATAG

Query 3460          CCACGGCAGATG-CTCGAGGCCTCATTCAGTCGTCCCGAGCTCATGCCATTGTTGC-CTT
                    ||||||| || |-|  |+||||| || ||||| ||||| |||||||| || |||||-|||
Sbjct 3478          CCACGGCCGACGCCAGG-GGCCTTATCCAGTCATCCCGGGCTCATGCTATAGTTGCACTT

Query 3518          GACGCGCCACACTGAGAAGTGCGTCATCATTGACGCACCAGGCCTGCTTCGCGAGGTGGG
                    +|| ||||||||||||||||| || ||| | || || || ||||||||||| ||||| ||
Sbjct 3536          -ACTCGCCACACTGAGAAGTGTGTTATCCTGGATGCCCCCGGCCTGCTTCGTGAGGTCGG

Query 3578          CATCTCCGATGCAATCGTTAATAACTTTTTCCTTGCTGGTGGCGAAATTGGCCACCAGCG
                    ||| || ||||  || || || |||||||||||||||||||||||  | |||| ||| ||
Sbjct 3596          CATTTCGGATGTGATTGTCAACAACTTTTTCCTTGCTGGTGGCGAGGTCGGCCNCCACCG

Query 3638          CCCATCTGTTATCCCTCGCGGCAATCCTGACGCCAAT-GTTGACAC----CTTGGCTGCC
                    ||| ||||| || |||||||| || ||||| +| || - | |  ||----|++ |++|||
Sbjct 3656          CCCTTCTGTGATACCTCGCGGTAACCCTGAT-CAAAACCTCGGGACTTTAC--AG--GCC

Query 3693          TTCCCGCCGTCTTGCCAGATTAGCGCCTTCCATCAGTTGGCTGAGGAGCTTGGCCACAGA
                    ||||||||||| || || ||||| || | |||||||||||||||||| || |||||  | 
Sbjct 3711          TTCCCGCCGTCCTGTCAAATTAGTGCTTACCATCAGTTGGCTGAGGAACTGGGCCATCGC

Query 3753          CCTGCCCCTGTCGCGGCTGT-TCTA-CCGCCCTGCCCTGAGCTTGAACAGGGCCTTCTCT
                    || ||||||||||| || ||-|+| -||+|| |||||||||||||| |||||||| ||||
Sbjct 3771          CCGGCCCCTGTCGCCGCCGTCT-TGCCC-CCTTGCCCTGAGCTTGAGCAGGGCCTGCTCT

Query 3811          ACCTGCCCCAAGAACTCACCACCTGT--GATAGTGTCGTA-ACATTTGAA-TTAACAGAT
                    || |||| || || ||||+|  +|||--||||||||  | -  +||||| -||+|| |||
Sbjct 3829          ACATGCCACAGGAGCTCA-CTG-TGTCCGATAGTGTGTTGGTT-TTTGAGCTT-ACGGAT

Query 3867          ATTGTGCATTGTCGTATGGCCGCCCCGAGCCAGCGCAAGGCCGTGCTGTCCACGCTCGTG
                    || || ||||| || |||||||| || |||||||| ||||| || || || || || |||
Sbjct 3885          ATAGTTCATTGCCGCATGGCCGCTCCAAGCCAGCGAAAGGCTGTTCTCTCAACACTTGTG

Query 3927          GGCCGTTATGGCCGCCGCACAAAGCTCTACAAT-GCCTCC-CACTCTGATGTTCGCGACT
                    ||  | ||||||||  | || || ++||| |  -| |  |-|| || |||||||| || |
Sbjct 3945          GGGAGGTATGGCCGTAGGACGAAA--CTATATGAGGCGGCGCATTCAGATGTTCGTGAGT

Query 3985          CTCTCGCCC-GTTTTATCCCGGCCATTGGCCCC-GTACAGGTTACAACCTGTGAATTGTA
                    | || ||  -||| +|||||  | || || +||-|| |||| ||| || ||||| |||||
Sbjct 4003          CCCTAGCTAGGTTC-ATCCCTACTATCGGG-CCTGTTCAGGCTACCACATGTGAGTTGTA

Query 4043          CGAGCT-AGTGGAGGCCATGGTCGAGAAGGGCCAGGACGGCTCCGCCGTCCTT-GAGCTC
                     ||| |-  |+||||| ||||| ||||| || ||||||||||| || ||+|||-||||| 
Sbjct 4061          TGAGTTGGTT-GAGGCTATGGTGGAGAAAGGTCAGGACGGCTCTGCAGT-CTTAGAGCTT

Query 4101          GACCTTTGTAGCCGCGACGTGTCCA-GGATCACCTTCTTCCAGAAAGAT-TGTAATAAAT
                    || |||||||  || || || |+| -| ||||| || ||||| ||||+ -|| || || |
Sbjct 4119          GATCTTTGTAATCGTGATGTCT-CGCGCATCACATTTTTCCAAAAAG-NCTGCAACAAGT

Query 4159          TCACCACGGGGGAGACCATCGCCCATGGTAAAGTGGGCCAGGGCATTTCGGCCTGGAGTA
                    | || || || |||||||||||||| || || || |||||||| || |||||||||||||
Sbjct 4177          TTACAACTGGTGAGACCATCGCCCACGGCAAGGTTGGCCAGGGTATATCGGCCTGGAGTA

Query 4219          AGACCTTCTGTGCCCTTTTCGGCCCCTGGTTCCGTGCTATTG-AGAAGGC-TATCCTG-G
                    |||||||||| || || |||||||| |||||||| || ||||-| |||  -|||  +|- 
Sbjct 4237          AGACCTTCTGCGCTCTGTTCGGCCCGTGGTTCCGCGCCATTGAAAAAGAAATATTG-GCC

Query 4276          C--C-CTGCTCCCTCAGGGTGTGTTTTATGGGGATGCC--TTTGATGACACCGTCTTCTC
                    |--|-|   ++|||+| ++| | |||||||| || || --|  |  | ||+  | ||  |
Sbjct 4296          CTGCTCCCG--CCT-AA--TATCTTTTATGGCGACGCTTATGAGGAGTCA-GTTTTTGCC

Query 4331          G--GC-G-GCTG-TGGCCGCAGCAAAGGCATCCATGGTGTTCGAGAATGACTTTTCTGAG
                    |--||-|-|+| - || ||++|+ ++| |||  ||||| || || ||||||||||| |||
Sbjct 4350          GCCGCTGTG-TCCGGGGCG--G-G--GTCATGTATGGTATTTGAAAATGACTTTTCAGAG

Query 4386          TTTGATTCCACCCAGAATAATTTTTC-CT-TGGGCCTAGAGTGTGCTATTATGGAGGAGT
                    |||||    |||||||||||++||||-||-| ||||| |||||||   ||||||||||||
Sbjct 4404          TTTGACAGTACCCAGAATAA--TTTCTCTCTTGGCCTTGAGTGTGTGGTTATGGAGGAGT

Query 4444          GTGGGATGCCGCAGTGGCTCATCCGCTTGTACCACCTTATAA-GGTCTGCGTGGATTCTG
                    | || ||||| || ||||| ||  | |||||||| || +   -||||||| |||||||||
Sbjct 4462          GCGGCATGCCTCAATGGCTAATTAGGTTGTACCATCTG-GTTCGGTCTGCCTGGATTCTG

Query 4503          CAGGCCCCGAAGGAGTCCCTGCGAGGGTTT-TGGAAGAAACACTCCGGTGAGCCCGGCAC
                    ||||| ||||||||||| || + |||||||-|||||||| || || |||||||| || ||
Sbjct 4521          CAGGCGCCGAAGGAGTCTCTT-AAGGGTTTCTGGAAGAAGCATTCTGGTGAGCCTGGTAC

Query 4562          CCTTCTGTGGAATACTGTCTGGAACATGGCCGTTATCACCCACTGTTATGATTTCCGCGA
                    |||||| |||||||| |||||||| |||||  ||||  | || || ||||| ||||| ||
Sbjct 4580          CCTTCTTTGGAATACCGTCTGGAATATGGCGATTATAGCACATTGCTATGAGTTCCGTGA

Query 4622          TC-TGCA-GGTGGCTGCCTTTAAAGGTGATGATTCGATAGTGCTTTGCAGTGAGTACCGT
                    +|-| | -| |+||||||||||| |||||||||||| | || || || ||||| ||||| 
Sbjct 4639          -CTTTCGTGTT-GCTGCCTTTAAGGGTGATGATTCGGTGGTCCTCTGTAGTGACTACCGA

Query 4680          CAGAGCC-CAGGGGCTGCTGTCCTGATTGCTGGCTGTGGCCTAAAGTTGAAGGTGGATTT
                    |||||||-||  +|| |||| | | |||||||||||||| || || |||||||| |||| 
Sbjct 4698          CAGAGCCGCAAT-GCAGCTGCCTTAATTGCTGGCTGTGGGCTCAAATTGAAGGTTGATTA

Query 4739          CCGTCCGATTGGTCTGTATGCAGGTGTTGTGGTGGCCCCCGGCCTTGGCG-CGCTTCCTG
                    ||| || || || |||||||| || || |||||||||||||| +|||| |-| || || |
Sbjct 4757          CCGCCCTATCGGGCTGTATGCTGGGGTGGTGGTGGCCCCCGGT-TTGGGGACACTGCCCG

Query 4798          ATGTCGTGCGCTTCGCCGGTCGGCT-TACTGAGAAGAATTGGGGCCCTGGCCCCGAGCGG
                    |||| ||||| || || |||||| |-|+|||| |||||||||||||| ||||| || || 
Sbjct 4816          ATGTGGTGCGTTTTGCTGGTCGGTTGT-CTGAAAAGAATTGGGGCCCCGGCCCGGAACGT

Query 4857          GCGGAGCAGCTCCGCCTCGCTGTGAGTGATTTTCTCCGCAAGC-TCACGAATGTAGCTCA
                    || |||||||| || || |||||  | || || || ||+| | -| |||||||| || ||
Sbjct 4875          GCTGAGCAGCTGCGTCTTGCTGTCTGCGACTTCCTTCG-AGGGTTGACGAATGTTGCGCA

Query 4916          GATGTGTGTGGATGTTGTCTCTCGTGTTTATGGGGTTTCCCCTGGGCTCGTTCATAACCT
                    | | ||||| |||||||| || ||||| ||||| ||   ||| |||||||| ||||||||
Sbjct 4934          GGTCTGTGTTGATGTTGTGTCCCGTGTCTATGGAGTCAGCCCCGGGCTCGTACATAACCT

Query 4976          GATTGGCATGCTACAGGCTGTTGCTGATGGCAAGGCTCA-TTTCACTGAGTCAGTGAAGC
                     ||||||||||| ||| |  | || ||||||||||| ||-|||+|| ||| |  | || |
Sbjct 4994          TATTGGCATGCTGCAGACCATCGCCGATGGCAAGGCCCACTTT-ACAGAGACTATTAAAC

Query 5035          CAGTGCTTGACCTGACAAATTCAATTC-T-GTGTCGGGTGGAATGAATAACATGTCTTTT
                    | || ||||| || |||||||| |+||-|-  |+||||||||||||||||||||||||||
Sbjct 5053          CTGTACTTGATCTCACAAATTCCA-TCATACAG-CGGGTGGAATGAATAACATGTCTTTT

Query 5093          GCTGCGCCCATGGGTTCGCGACCATGCGCCCTCGGCCTATTTTGCTGTTGCTCCTCATGT
                    ||  ||||||||||++  |+|||||||||||| || || || || ||||| |||||||||
Sbjct 5111          GCATCGCCCATGGG--ATC-ACCATGCGCCCTAGGGCTGTTCTGTTGTTGTTCCTCATGT

Query 5153          TTCTGCCTATGCTGCCCGCGCCACCGCCCGGTCAGCCGTCTGGCCGCCGTCGTGGGCGGC
                    |||||||||||||||||||||||||| ||||||||||||||||||| || ||||||||||
Sbjct 5168          TTCTGCCTATGCTGCCCGCGCCACCGGCCGGTCAGCCGTCTGGCCGTCGCCGTGGGCGGC

Query 5213          GCAGCGGCGGTTCCGGCGGTGGTTTCTGGGGTGACCGGGTTGATTCTCAGCCCTTCGCAA
                    ||||||||||| ||||||||||||||||| ||||| ||||||||||||||||||||||  
Sbjct 5228          GCAGCGGCGGTGCCGGCGGTGGTTTCTGGAGTGACAGGGTTGATTCTCAGCCCTTCGCCC

Query 5273          TCCCCTATATTCATCCAACCAACCCCTTCGCCCCCGATGTCACCGCTGCGGCC-GGGGCT
                    |||||||||||||||||||||||||||||||| ||||||||+      |  ||-||||||
Sbjct 5288          TCCCCTATATTCATCCAACCAACCCCTTCGCCGCCGATGTC-GTTTCACAACCCGGGGCT

Query 5332          GGACCTCGTG-TTCGCCAACCCGCCCGACC-ACTCGGCTCCGCTTGGCGTGACCAGGCCC
                    ||| ||||+ - ||| ||+ ||||||  ||- ||||| |||||||||||||||||| || 
Sbjct 5347          GGAACTCG-CCCTCGACA-GCCGCCCCGCCCCCTCGGTTCCGCTTGGCGTGACCAGTCCA

Query 5390          AGCGCCCCGCCGCTGCCTCACGTCGTAGACCTACCACAGCTGGGGCCGCGCCGCTAACCG
                    |||||||| ||| |||| | |||||| || ||||| |||||||||| ||||||||||| |
Sbjct 5405          AGCGCCCCTCCGTTGCCCCCCGTCGTCGATCTACCCCAGCTGGGGCTGCGCCGCTAACTG

Query 5450          CGGT--CGCTCCGGCCCATGACACCCCGCCAGTGCCTGATGTTGACTCCCGCGGCGCCAT
                    |  |--| |+| | |||+||| ||  | || || |||||||||||||| || || || ||
Sbjct 5465          CCATATCAC-CAGCCCC-TGATACAGCTCCTGTACCTGATGTTGACTCACGTGGTGCTAT

Query 5508          CCTGCGCCGGCAGTATAACCT-ATCAACATCTCCCCTCACCTCTTCCGTGGCCACCGGC-
                      |||||||||||||+ |  |- || || || || || || || || || ||+  | | -
Sbjct 5523          TTTGCGCCGGCAGTA-CAATTTGTCTACGTCCCCGCTTACATCATCTGTTGC-TTCTGGT

Query 5566          ACAAATTTGGTTCTTTACGCCGCTCCTCTTAGCCCGCTTCTACCC-CTCCAGGACGGCAC
                    || ||| ||||||| || || || || || | ||| ||+||  ||-|| ||||| |||||
Sbjct 5581          ACTAATCTGGTTCTCTATGCTGCCCCGCTGAACCCTCT-CTTGCCTCTTCAGGATGGCAC

Query 5625          CAATACTCATATAATGGCTACAGAAGCTTCTAATTATGCCCAGTACCGGGTTGCTCGTGC
                    ||| |||||||| |||||||| || || |||||||| |||||||| ||||||| ||| ||
Sbjct 5640          CAACACTCATATTATGGCTACTGAGGCATCTAATTACGCCCAGTATCGGGTTGTTCGGGC

Query 5685          CACAATTCGCTACCGCCCGCTGGTCCCCAACGCTGTTGGTGGCTACGCTATCTCCATTTC
                     || ||||| || |||||| |||| || || ||||||||||| || |||||||| |||||
Sbjct 5700          TACGATTCGTTATCGCCCGTTGGTGCCAAATGCTGTTGGTGGTTATGCTATCTCTATTTC

Query 5745          GTTCTGGCCACAGACCACCACCACCCCGACGTCCGTTGACATGAATTCAATAACCTCGAC
                     |||||||| || || || || ||||| || || |||||||||||||| || || || ||
Sbjct 5760          TTTCTGGCCTCAAACTACAACTACCCCTACTTCTGTTGACATGAATTCTATCACTTCTAC

Query 5805          GGATGTCCGTATTTTAGTCCAGCCCGGCATAGCCTCCGAGCTTGTTATTCCAAGTGAGCG
                     |||||| | || || ||||||||||| |||||||||||| | || || || ||||| ||
Sbjct 5820          TGATGTCAGGATCTTGGTCCAGCCCGGTATAGCCTCCGAGTTAGTCATCCCTAGTGAACG

Query 5865          CCTACACTATCGCAACCAAGGTTGGCGCTCTGTTGAGACCTCCGGG-GTGGCGGAGGAGG
                    ||| ||||| ||||||||||| ||||||||||||||||||+ ||||-||||| || ||||
Sbjct 5880          CCTTCACTACCGCAACCAAGGCTGGCGCTCTGTTGAGACC-ACGGGTGTGGCCGAAGAGG

Query 5924          AGGCCACCTCTGGTCTTGTCATGCTCTGCATACATGGCTCACCTGTAAATTCTTATACTA
                    |||| ||||| ||||| || ||||| || || |||||||| ||||| || || || ||||
Sbjct 5939          AGGCTACCTCCGGTCTGGTAATGCTTTGTATTCATGGCTCCCCTGTTAACTCCTACACTA

Query 5984          ATACACCCTATACCGGTGCCCTCGGGCT-GTTGGACTTTGCCCTCGAACTTGAGTTCCGC
                    ||||||| || ||||||||  | |||||- |||+| |||||  | |||||||| ||  | 
Sbjct 5999          ATACACCTTACACCGGTGCATTGGGGCTTCTTG-ATTTTGCATTAGAACTTGAATTTAGA

Query 6043          AACCTCACCCCCGGTAATACCAATACGCGGGTCTCGCG-TTACTCCAGCACTGCCCGTCA
                    ||  | || ||||| || || || || || || || ||-| +  | ||||| ||||| ||
Sbjct 6058          AATTTGACACCCGGGAACACTAACACCCGTGTTTCCCGGTA-TACTAGCACAGCCCGCCA

Query 6102          CCGCCTTCGTCGCGGTGCAGATGGGACTGCCGAGCTCACCACCACGGCTGCTACTCGCTT
                    ||| || || |||||||| |||||||| || |||||||||||||| || || || |||||
Sbjct 6117          CCGGCTGCGCCGCGGTGCTGATGGGACCGCTGAGCTCACCACCACAGCAGCCACACGCTT

Query 6162          CATGAAGGACCTCTATTTTACTAGTACTAATGGTGTTGGTGAGATCGGCCGCGGGATAGC
                    |||||||||  |  |||||||| |||| || || ||||||||| | || || || || ||
Sbjct 6177          CATGAAGGATTTGCATTTTACTGGTACGAACGGCGTTGGTGAGGTGGGTCGTGGTATTGC

Query 6222          GCTTACCCTGTTTAACCTTGCTGACACCCTGCTTGGCGGTCTACCGACAGAATTGATTTC
                     || || |||||||| |||||||| || || ||||| ||| |||||||||||||||||||
Sbjct 6237          CCTGACTCTGTTTAATCTTGCTGATACGCTTCTTGGTGGTTTACCGACAGAATTGATTTC

Query 6282          GTCGGCTGGTGGCCAGCTGTTCTACTCTCGCCCCGTCGTCTCAGCCAATGGCGAGCCGAC
                    ||||||||| || || ||||| ||||| ||||| || ||||| |||||||||||||| ||
Sbjct 6297          GTCGGCTGGGGGTCAACTGTTTTACTCCCGCCCTGTTGTCTCGGCCAATGGCGAGCCAAC

Query 6342          TGTTAAGCTGTATACATCTGTGGAGAATGCTCAGCAGGATAAGGGTATTGC-AATCCCGC
                     || ||| | || |||||||| |||||||| ||||| || ||||| ||  |-| |||+ |
Sbjct 6357          AGTAAAGTTATACACATCTGTTGAGAATGCGCAGCAAGACAAGGGCATCACCATTCC-AC

Query 6401          ATGACATCGACCTCGGG-GAATCCCGTGTAGTTATTCAGGATTATGACAACCAACATGAG
                    | ||||| ||+ |  ||-|| |||||||| ||||| ||||||||||| ||||| || || 
Sbjct 6416          ACGACATAGA-TTTAGGTGACTCCCGTGTGGTTATCCAGGATTATGATAACCAGCACGAA

Query 6460          CAGGACCGACCGACACC-TTCCCCAGCCCCATCGCGTCCTTTTTCTGTCCTCCGAGCTAA
                    || || ||||| ||+||- || || ||||| || || ||||| || || || || || ||
Sbjct 6475          CAAGATCGACCTAC-CCCGTCACCTGCCCCCTCCCGCCCTTTCTCAGTTCTTCGTGCCAA

Query 6519          CGATGTGCTT-TGGCTTTCTCTCACCGCTGCCGAGTATGACCAGTCCACTTACGGCTCTT
                     |||||+ ||-||||| |||||||| || || ||||| | |||| |||| || || || |
Sbjct 6534          TGATGT-TTTGTGGCTCTCTCTCACTGCCGCTGAGTACGNCCAGACCACGTATGGGTCGT

Query 6578          CGACCGG-CCCAGTCTATGTCTCTGACT-CTGTGAC-CTTGGTTAATGTTGCGACCGGCG
                    | |||+ -|||  | |||||||||||+|-| || ||-||||+||||||| || || || |
Sbjct 6593          CCACC-AACCCTATGTATGTCTCTGA-TACAGTCACGCTTG-TTAATGTAGCCACTGGTG

Query 6635          CGCAGGCCGTTGCCCGGTCACTCGACTGGACCAAGGTCACACTTGATGGTCGCCCCCTTT
                    | ||||| |||||||| || || |||||| | || || || || ||||||||||| ||| 
Sbjct 6650          CTCAGGCTGTTGCCCGCTCTCTTGACTGGTCTAAAGTTACTCTGGATGGTCGCCCTCTTA

Query 6695          CCACCATCCAGCAGTATTCAAAGACCTTCTT-TGTCCTGCCGCTCCGCGGTAAGCTCTCC
                    | ||||| ||||||||||| ||||+  | ||-||| || ||||| || || ||||| |||
Sbjct 6710          CTACCATTCAGCAGTATTCTAAGA-AATTTTATGTTCTCCCGCTTCGNGGGAAGCTGTCC

Query 6754          TTTTGGGAGGCAGGAACTACTAAAGCCGGGTACCCTTATAATTATAACACCACTGCTAGT
                    ||||||||||| || || || || ||||| ||||| ||||||||||| ||||||||||||
Sbjct 6769          TTTTGGGAGGCTGGTACGACCAAGGCCGGCTACCCGTATAATTATAATACCACTGCTAGT

Query 6814          GACCAACTGCTCG-TTGAGAATGCCGCTGGGCATCGGGTTGCTATTTCCACCTACACTAC
                    |||||| |+ | |-||||||| || || || || || || || ||||| || || || ||
Sbjct 6829          GACCAAAT-TTTGATTGAGAACGCGGCCGGTCACCGTGTCGCCATTTCTACTTATACCAC

Query 6873          TAGCCTGGGTGCTGGCCCCGTCTCTATTTCCGCGGTTGCTGTTTTAGCCCCCC-ACTCTG
                    |||  ||||||| |||||   ||| || || ||||| | |||  ||||+ || -| || |
Sbjct 6888          TAGTTTGGGTGCCGGCCCTACCTCGATNTCTGCGGTCGGTGTACTAGC-TCCACATTCGG

Query 6932          TGCTAGC-ATTGCTTGAGGATACCATGGACTACCCTGCCCGCGCCCATACTTTCGATGAC
                      || ||- ||+|| ||||||||  | || || ||||| || ||||||||||| ||||| 
Sbjct 6947          CCCTTGCTGTT-CTCGAGGATACTGTTGATTATCCTGCTCGTGCCCATACTTTTGATGAT

Query 6991          TTCTGCCCGGAGTGCCGCCCCCTTGGCCTCCAGGGTTGTGCTTTTCAGTCTACTGTCGCT
                    |||||||||||||| ||| ||||||| || ||||||||||| || || |||||| | |||
Sbjct 7006          TTCTGCCCGGAGTGTCGCACCCTTGGTCTGCAGGGTTGTGCATTCCAATCTACTATTGCT

Query 7051          GAGCTTCAGCGCCTTAAGATGAAGGTGGGTAAAACTCGGGAGT-TA--T-AGTTTATT-T
                    || |||||||| ||||| |||||||| |||||||| |||||||-| --|-|++++|||- 
Sbjct 7066          GAACTTCAGCGTCTTAAAATGAAGGTAGGTAAAACCCGGGAGTCTTAATTA----ATTCC

Query 7106          GCTTGTGCCCCC--CTTCTTTCTGTT-G-CTT-ATTT
                      ||||||||||--|    |||| ||-|-|||-||||
Sbjct 7122          TTTTGTGCCCCCTTCGCAGTTCTCTTTGGCTTTATTT
