# Supplementary material for: Pairwise Heuristic Sequence Alignment Algorithm Based on Deep Reinforcement Learning
Source: IEEE Open J Eng Med Biol. 2021 Jan 29;2:36–43. doi: 10.1109/OJEMB.2021.3055424 (PMC8901008; doi:10.1109/OJEMB.2021.3055424)
Supplement: Three supplementary materials are attached to the submitted manuscript. First, we offer the detailed process of the DQNalign in Supplementary material S1. Then, the additional figures and tables are listed in the Supplementary material S2. Finally, the alignment results of the DQNalign are attached  [file ojemb-3055424-mm.zip › OJEMB-3055424-MM/10022021082020_DQNalignOJEMB20210126SupplementaryS3/Supplementary S3/HEV_DDDQN/result20200712173946_11_21.txt]

DQNalign Project v1.0
Pairwise alignment algorithm with deep reinforcement learning based heuristic alignment agent
Sequence 1 : HEV_11, length : 7138
Sequence 2 : HEV_21, length : 7277

Alignment results:
Exact matches: 4840
Gaps: 1223

Query 0             GAGGCCCATCAGTTTATCAAGGCT--CCTGGCATCACTACTGCTATTGAG-CA-G-GCTG
                    |||   | |    +  |  | || --|| ||||++  | ++|+| ||  |-| -|-| ||
Sbjct 164           GAGATTCTTATTA-ATTTGATGCAACCCCGGCA--GTTG--G-TCTTCCGCCCTGAGGTG

Query 55            CTCTAGCAGCGGCCAACTCTGCCCTTGCGA---ATGCTGTGGT-A-G--TTAGGCC--TT
                    || | |+|+++ +  |  ||  || +||| ---|++++    |-|-|--||||  |--| 
Sbjct 218           CTTTGG-A---A-TCATCCTATCCA-GCGGGTTA----TACATAATGAATTAGAGCAGTA

Query 106           TTCTCTCTCACCAGCAGATTGAGATCCTTA-TTA-AA-ACCTAATG-CAACCT--CGCCA
                     |  |   + || |  +++|++| || || -|| -|      +|  -|| || --  |||
Sbjct 268           CTGCCGGG-CCCGGGC---T--GGTCGTTGTTTGGAGGTTGG-AGCCCACCCGAGGTCCA

Query 158           GC--T--------TGTTTTCC-GC--CCCGAGGTTTTCTGGAACCA-TC-CCATCCAGCG
                      --|--------|  | || -||--   |  |||||||   ||| -||- |    |+++
Sbjct 321           TTAATGACAACCCTAATGTCTTGCATAGGG-TGTTTTCTTAGACCGGTCGGCCGAGA---

Query 203           TGTTATCCATAATGAGCTGG-A-----GCTTTACTGTCGC-G-CC--C-GCTC-----CG
                    ||||   + ++++++|||||-|----- |  |||++ || -|-||--|-||+|-----| 
Sbjct 376           TGTTCAG-C------GCTGGTATTCTGCCCCTAC--CCGTGGTCCTGCGGC-CAATTGCC

Query 247           GCCGCTGCCTCGAAATTG-GT-GCCCACCCCCGCTCAAT--AA-ATGACAATCCT-A---
                    ||||||++|+||  +|||-||-| |  |||||  || | -- |- + |   |  |-|---
Sbjct 426           GCCGCT--C-CGCG-TTGCGTGGTCTCCCCCCTGTCGACCGCACC-TATTGTTTTGATGG

Query 298           ATGTGGTCCACCGT-TGCTTCCTCCGTCCT-GCCGGGCGT-GA-TGTTCAGCGTTGGTAT
                    || |++|||+|  |-|||+|  | |  |  -| | || ||-| - ++|++ ++|     |
Sbjct 481           ATTT--TCC-CGTTGTGC-TTTTGCTGCAGAGACCGGTGTGGCCC--T--T--T--TACT

Query 353           TACTGC--CCCTACCCGCGGGCCGGCTGCTAATTGCCGGCGTTCCCG-CGCTGCGCGGGC
                       |||--  |+    +++|||| |||| | +|||| |  | |   |-|+|+||+|  |+
Sbjct 528           CTTTGCATGAC-CTTT---GGCCAGCTGATG-TTGCAGAGGCTATGGCC-C-GC-CATG-

Query 409           TCCCCGCTGCT-GACCGCACTTACT--GCTTC-GA---CGGGTTTTCTGGC---TGTAAC
                    +++++|+  +|-   |+ +||||+|--||++|- |---|   ||  |    ---||   |
Sbjct 578           -----G-GA-TGACAC-G-CTTA-TACGC--CGCACTGCACCTTCCCCCCGAGGTGCTGC

Query 459           TTTCC-CGCCGAGACGGGCAT-CGC--CCTC-TATTCTCTCCATG-AT-ATGTCACCATC
                    | +||-|+|||  ||   +  -| |--||||-||+ ||||  || -| -||| || |  +
Sbjct 627           TA-CCAC-CCGGCACCTA-CCACACAACCTCGTA-CCTCTTGATTCACGATGGCAACCG-

Query 512           TGATGTCGCCGAGGCTATGTTCC-GCCATGGTA-TGA-CG-CGGCT-T--T-ACGCTG-C
                     | ||| |  +|++||+|     -|| |+++||-|+|- |- ||||-|--|-| | ||-|
Sbjct 682           CGCTGTTGTA-A--CT-TACGAGGGCGA---TACT-AGTGCGGGCTATAATCATGATGTC

Query 562           -CC-TCCACCTCCCGCCT-GAGGTCCTGTTGCCCCCTGGCACATACCGCACC---GCGTC
                    -||-|++|| ||  || |-||++|||+|+| |  +||+++|+|+|++++|  ---|+||+
Sbjct 734           TCCAT--ACTTCGTGCATGGA--TCC-G-TACTA-CT---A-A-A----ATAGTTG-GT-

Query 617           G--TA--CTTGCTGATCCAT-GA-CG-GCAGGCGCG-TTGTGGTGACGTATGAGGGTGAC
                    |-- |--| + +|| |+|||-||-||-|   | || -|||+|||| | |+| ++++||++
Sbjct 776           GACCATCCA-T-TGGT-CATAGAGCGAGTGCGGGCCATTG-GGTGTCAT-TT----TG--

Query 669           ACTAGTGCTGGTTATAACCACG-ATGTTTCC--A-----ACCTG-CGCTCCTGGATTAG-
                      + +||||| | +++|+|+||-|+|   | --|-----|||| -  ||  |+|+||  -
Sbjct 825           TG-C-TGCTGCTC---A-C-CGCA-GCCCCTGAACCGTCACCTATGCCTTAT-G-TTCCC

Query 719           AACCACTAAGGTTAC-CGGAGACCACCCTCTCGT-CA---TCGAGCGGGTTAGGGCCATT
                     |||+|++  |||  -|||||+        |+||-| ---|  | ++++||++|||| +|
Sbjct 875           TACC-C--TCGTTCAACGGAG-GTGTGT-AT-GTCCGGTCTATAT----TT--GGCCC-T

Query 774           GGCTGCCACTTTGTCC-T-TTTAC-TCACGGCTGCTCCGGA-GCCATC-ACCTATGCCCT
                    ||| ||  | +  |||-|-||| |-|||+| ||||||      ++|||-|||| |+| +|
Sbjct 920           GGCGGCTCCC-CATCCTTGTTTCCATCA-GCCTGCTCTACTAA--ATCTACCTTT-CA-T

Query 829           A-TGTCCCT-TACCCCCGGTCT---A-CCGAGG-T-CTATGTCCGATCGATCTTCGGCCC
                     -|||||| -| | ++| +|||---|-| |   -|-|| |+|  |+|+|+++++|+  ||
Sbjct 974           GCTGTCCCGGTTCA--CA-TCTGGGATCNGCTCATGCTCT-TTGG-T-G-----C-CACC

Query 881           GGGTG-GC-A-C-CCCC--TCC-CTATTTCCAA--CCTCATG-CTCCACCAAGTCGACCT
                    ++ ||- |-|-|- + |--|| -|++| | |+|-- || |||-|| +|||  ++||  ++
Sbjct 1021          --CTGNACGATCAG-GCGTTCTGC--TGTTC-ACGGCTTATGACTT-ACCTC--CGTG--

Query 931           TCCA-TGCTGTCCC----TGCCCATATCTGGGAC-C--GTCTCATGTTGTTCGGGGC--C
                    +  |-|   ||   ----|+| |+| || | |+|-|--||| |+|  || ++|||| -- 
Sbjct 1070          -GTATTTTAGTTATAAGGT-CAC-TGTCGGTG-CGCTTGTCGC-TAATGA--GGGGTGGA

Query 981           AC-CCTA-GATGAC-CAAGCCTTT-TGCTGC--TC-C--C-GCCTAATGACTTACC-TCC
                    ||-||| -|| || -| +++||| -||| | --||-|--|-||||+||++|| |||-|| 
Sbjct 1122          ACGCCTCTGAGGATGCT---CTTACTGCAGTGATCACTGCGGCCT-AT--CTGACCATCT

Query 1030          GCGGCATTAGCTACAAGGTTA-CTGTGGGCACCCTTGTTGCCA----ATGA-AGGCTGGA
                    ||++||| ||+++|+++||||-||+|  |++++|+++  +|||----||  -    +|| 
Sbjct 1176          GC--CATCAG---C---GTTACCT-TTCG----C---AC-CCAGGCGATTTCCAAG-GGC

Query 1084          ACGC-CTCTGGAGGA--C---GC-T-CTTACAGCTGTCATCACT-GCC-GCC-TACC---
                    | ||-|+| |  |||-- ---||-|-|| | | +  | ||||| -|+   | - | |---
Sbjct 1217          ATGCGC-CGGTTGGAGGTTGAGCATGCTCAGAA-ATTTATCACAAG-ACTCTACAGCTGG

Query 1129          TTACCATCTGC-CA-CCA-GCGGT-AC--CTCCGCACT--CA--GGCTAT--A-TCTAAG
                     ||+ +|+|| - |- | -|| ||-||--|  + | | --| -- |||+|--|-| || |
Sbjct 1274          CTA-T-T-TGAGAAGTCTGGCCGTGACTACAT-CCCCGGCCGCCAGCT-TCAATTTTATG

Query 1176          G-GGATGCG-TCGC-CT-GGAG-CGGG-AGC-ATGCTCAGAAGTTTATAACACGCCTCTA
                     -  ||||   ++|- |-|   -| +|-|+ - | |+|| ++++ || | | |    +| 
Sbjct 1329          CACAATGCCGA--CGGTGGCTTTCT-GCA-GGCTTC-CAC----CTANACCCCAGGN-TG

Query 1229          CAGTTGGCTCTTTGAGAAGTCCG-GCCGTGA--TTATATCCCCGGCCGTCAGTTGGAGT-
                    |++||+|+|||||||  | || |-||| || --|| +++| | || |||  +||| || -
Sbjct 1379          C--TT-G-TCTTTGATGAATCAGTGCCATGCCGTTG---C-CAGGACGTTT-TTGAAGAA

Query 1284          -TCTA--CG------CT--CAG-TGTAGGCGCTGGCTCTCGGCCGGC---T---T--TCA
                    -    -- |------||--   -|+|| ||| |||||  +||| || ---|---|--|++
Sbjct 1429          GGTCGCGGGTAAATTCTGCTGTTT-TATGCGGTGGCTGG-GGCAGGAGTGTACCTGCT--

Query 1325          TCTT-GA-CCCA-CGGGTG-TTGGTTTTTGATGAGTCGG-CC--C--CCT-GCC-ACTGT
                    ||||-||-||  -|| | |-|| |||  |||| |  +| -  --|--|  -|||-|+|| 
Sbjct 1485          TCTTGGAGCCAGCCGAGGGTTTAGTTGGTGATCAAG-GTCATGACAACGAGGCCTA-TGA

Query 1374          AGGA-CTGCGATTCGTAAGGCGGTCTCAA---AGTTTTGCTG--CTTTATGAAGT---GG
                    ||| -||++||   ||++++|| +| || ---|| + |||  --||| |||  +|---||
Sbjct 1543          AGGTTCT--GAGAGGT----CGA-CCCAGCTGAGC-CTGCACATCTTGATGTC-TCGGGG

Query 1424          --C----TGGGCCAGGAGTGCACCTGTTTTCTA----CA--ACC--TGCAG-AAGGCGTC
                    -- ----  | ||| |+|+||||| | || ++|----| --|  --     -||++++++
Sbjct 1592          ACTTATGCCGTCCATG-G-GCACCAGCTTG--AGGCCCTCTATAGGGCACTTAA------

Query 1470          GTTGGCGACCAGGGCCATGACA--ACGAGGCCTATGAGG-GGTCTGATGTTGACCCTGCT
                    ++|+++|++++ +++| + |||--|    |||  |+ +|-| +||++ +  + ++++ ||
Sbjct 1641          --T---G----T---CC-CACATGATATTGCCGCT-C-GAGC-CT--C-CC-G----ACT

Query 1527          G-AATCCGCT-ATTAGTGACATAT-CTGGGT-C---CTACGTAGTCCCT--GGCACTGCC
                     -   |  ||- | ||  +|+  |-||+ ||-|---|  |+|  +   |-- ||||||++
Sbjct 1678          AACGGCTACTGTTGAGCT-C-GTTGCT-AGTCCGGACCGC-TTA-GAGTGCCGCACTG--

Query 1578          CTCCAACCGCTTTACCAAGCCCTTGACCTCCCCGCTGAAGATTGTGGCT-CGTGC-AGGC
                    +|+++|+++||| +++++|++++|+|  |  +++++||  ++++++ +|-||  |-| | 
Sbjct 1730          -T---A---CTTG-----G----T-AATTAA-----GACC------T-TCCGGACGACGG

Query 1635          CGGCTGACCGCCA--CAG--TAAAGGTC-T--CCCAG-GTCGACGGGCGGATCGATTGTG
                     || |||+ | | --|| --| |||   -|--||| |-|++||+++++| ||+|+|| |+
Sbjct 1761          TGGTTGA-TGGCGCCCATCTTGAAGCGAATGGCCCTGAG--GA-----GTAT-G-TTCT-

Query 1687          AGACCCTTCTCGGTAA--T-AAAACCTTCCGCA-C-GTCGTTTGTTTGACGGGGCGGTTT
                    +|+++++++++ + +|--|-| |  | |+| | -|-|||+| ||   | |+|||  |  +
Sbjct 1809          -G---------T-C-ATTTGACACGCCT-CTCGCCAGTC-TATGGGGGCC-GGGTCGCA-

Query 1741          TAGAG--ACTAATG-GCCCAGAGCGCCACAATCTCTCT-T---T-T-GATG----C-CA-
                     ||  --||| |||-|| |++|+|+||+|   |  |||- ---|- -||| ----|- |-
Sbjct 1852          CAGCCTCACTTATGAGCTC--A-C-CC-CTGCCGGTCTGCAGGTAAAGATTTCATCTAAT

Query 1786          GTCAGAG-CA-CTATGGCCGCCGGCCCTTTC-AGT--CTCACCTATGCCGCCTCTGCTGC
                    |     |-  -|+|  ||| |   |||+  |- ||--| | ||||+|+||+|+|+||+||
Sbjct 1907          GGTCTGGATTGC-ACTGCCACATTCCC-CCCNGGTGGCGCCCCTA-G-CG-C-C-GC-GC

Query 1841          TGGGCTGGAGGTGCGCTCTATGTC-GCCGCCG-G-GCTTG--AC-CACCGGGGCGGTTTT
                     |||++|||||||+||    |+||-|| +++|-|- ||| --| - |+| +   +| +||
Sbjct 1959          CGGG--GGAGGTG-GCNGCCT-TCTGCA---GTGCTCTTTATAGATA-CA-ATA-GG-TT

Query 1892          TGCCCC-CGGCGTTTCACCCCGGTCAGCCCCTGGCGAGGTCACCGCCTTCTGTTCTGCCC
                      ||| -|||| +||| +++| | ||| +|   +| | |+++ |  |        |+++|
Sbjct 2008          CACCCAGCGGCA-TTCG---CTGACAGG-CGGA-CTATG---GCTAC--GCTACAT---C

Query 1951          TATACAGGTTTAATCGCGAGGC--CCAGCGCCTTTCG---C--TG-A-CCGGTTAATTTT
                    ++++|+++++|+ + |+|+|||--|  |     ||| ---|--| - -|| |   || ||
Sbjct 2048          ----C-----T-G-AG-G-GGCTGCTGGGTATCTTCCCCCCATTCTCCCCTGGGCATATT

Query 2001          TGGTTCCATCCTGAGGGGCTCCTTGGCCCCTTTGCCCCGTTTTCCCCCGGGCATGTTTGG
                    ||| +++|++++| ++++|| || ++++ ++++++||| |||| +++|++|+ || + ||
Sbjct 2096          TGGG---A----GT----CTGCTA----A------CCCCTTTTG---C--G-GTGA-GGG

Query 2061          GAGTC--GGC-TAATCCATT-CTGTGGCGAGGAG-CACACTTTACACCCGCACTTGGTC-
                    ||++|-- | -|+| ||   -|||  +| |    - ++ +++|+++ ++++++||++||-
Sbjct 2128          GA--CTTTGTAT-ACCCGAACCTGGT-CAACCTCTG--G---T---T------TT--TCT

Query 2113          --------GGAGGTTGATGCTGTTCCTAGTCCAGC--C--CAGCCCGACT-TAGGTT---
                    --------         ||  |   |   ||| ||--|--| |+||| | -  ||||---
Sbjct 2168          AGTGATTTCTCCCCCCCTGAGGCGGCCGCTCCTGCTTCGGCTG-CCGCCCCGGGGTTGCC

Query 2157          -TTACATCTGAG-CCTTC---TA-TACCTAGTAGGGCC----G---CCACAC-CTAC-CC
                    -|  |++||+| -||  |---||-||   |+||++ | ----|---|||+ |-| +|-| 
Sbjct 2227          CTACC--CT-ACTCCACCTGTTAGTAGTGA-TA--TCTGGGTGTTACCA-CCGCC-CTCA

Query 2203          CGGCGGCCCCTCTACCCCCCCCTGC-ACCGGAT--CCT-TCCCCTACTCTCTCTGCTCCG
                    +++++|+++ ++     | +| || -   |   -- ||-| ||||    ||+|||  || 
Sbjct 2275          -----G---A--GGAATCT-CATGTTGATGCGGCATCTGTACCCTCTGTTC-CTGAGCCT

Query 2259          GC--GCGTGGTGAGCCGGCTCCTGGCGC-TACCG---------CCAGGGCCCCAG-CCAT
                    ||--| +++ ||| | | |   | | ||-|||| ---------||    | || |- | |
Sbjct 2324          GCTGGA---TTGACCAGCCCTATTGTGCTTACCCCCCCCCCCCCCCCTCCTCCCGTGCGT

Query 2305          -A----AC-CCA--CCAGACGGCC-CGGCATCG-C-CGCCTGCT-CTTT--ACCTACCCG
                    -|---- |- ||--||+++|+|||-|  | ++ -|-||||  ||-||||--|||||||| 
Sbjct 2381          AAGCCGGCAACATCCC---C-GCCTCCCCG--CACTCGCCGTCTCCTTTACACCTACCCC

Query 2352          GATGGCTCTAAGGTGT-T-CGCCGGCTCGCTGTTTGAGTCGACA-TGTACCTGGCTCGTT
                    || ||| | |||||||-|-||+ ||    +||| ||||||  +|-|||   ||| | || 
Sbjct 2435          GACGGCGCCAAGGTGTATGCG-GGGTCAT-TGTNTGAGTCAG-ACTGTGATTGGTTAGTC

Query 2409          AACGCGTCTAATGTTGG-ACCACCGCCCTGGCGGTGGGCTCTGTCATGCATTTTACCAGA
                    || || || || + +    ||| ||||| || ||||| ||||| ||||| ||||| ||+|
Sbjct 2492          AATGCCTCAAAC-C-CTGGCCATCGCCCCGGGGGTGGCCTCTGCCATGCTTTTTATCA-A

Query 2466          -GGTACCCCG-C-C-TCCTTTGATGCTGCCTCT---TTTGTGATGCGCGACGGCGCG-GC
                    -| | ||| |- -|-| |++|  |+|+|++ ||---||  | |||||||| |||+| -||
Sbjct 2549          CGTTTCCCAGAAGCGTTC--TACT-C-G--ACTGAATTCATCATGCGCGAGGGC-CTTGC

Query 2519          CGCCTACACATTAACCCCCCGGCCAATAATTCATGCCGTCGCTCCTGATTATA-GGTTGG
                     || ||||| |||||||| || || || || ||||| || ||||| || ||||-||||| 
Sbjct 2602          AGCATACACTTTAACCCCGCGCCCTATTATCCATGCAGTGGCTCCCGACTATAGGGTTGA

Query 2578          AACATAACCCAAAGAGGCTTGAGGCTGCCTACCGGGAGACTTGCTCCCGCCTCGGTACCG
                     +|| ||||| |||||||||||||| || |||||||| ||||||||||| |  || ||||
Sbjct 2662          G-CAAAACCCGAAGAGGCTTGAGGCAGCGTACCGGGAAACTTGCTCCCGTCGTGGCACCG

Query 2638          CTGCATACCCACTCCTCGGGAC-C-GGCATATACCAGGTGCC-GATCGGTCCCAGTTTTG
                    |||| ||||| || +| +|| |-|-|| ||||||||||| ||-| | | +| ||||||||
Sbjct 2721          CTGCCTACCCGCTT-TT-GGGCTCGGGTATATACCAGGTCCCTGTTAGC-CTCAGTTTTG

Query 2695          ACGCCTGGGAGCGGAATCACCGCCCCGGGGACGAGTTGTACCTTCCTGAGCTTGCTGCCA
                    | |||||||| || |||||||||||||| || ||| | ||| |  | ||||  || |+||
Sbjct 2778          ATGCCTGGGAACGCAATCACCGCCCCGGCGATGAGCTTTACTTGACAGAGCCCGCCG-CA

Query 2755          GA-TGGTTCGAGGCCAATAGGCCGAC-CTGCCCAACTCTCACTATAACTGAGGATGTTGC
                    | -||||| ||||| |||| |||| |-| |||     || ||||||||||||||    ||
Sbjct 2837          GCCTGGTTTGAGGCTAATAAGCCGGCGCAGCCGGC-GCTTACTATAACTGAGGACACGGC

Query 2813          GCGGACAGCAAATCTGGCTATCGA-ACTTGACT--CAGCCACAGACGTCGGCCGGGCCTG
                     || || || || |||||  | ||-|+||||+|--|+|||||||| || ||||| || ||
Sbjct 2896          CCGTACGGCCAACCTGGCATTAGAGA-TTGA-TGCC-GCCACAGAGGTTGGCCGTGCTTG

Query 2870          TGCCGGCTGTCGAG-TCACCCCCGGCGTTGTGCAGTACCAGTTTACCGCAGGTGTGCCTG
                    |||||||||   + -||| ||||||  ||||||| || ||||||||||| || || || |
Sbjct 2953          TGCCGGCTGCAC-CATCAGCCCCGGGATTGTGCACTATCAGTTTACCGCCGGGGTCCCGG

Query 2929          GATCCGGCAAGTCCCGCT-C-TATTACCCAA-GCCGACGTGGACGT-T-GTCGTGGTCCC
                    | || ||||||||  | |-|-||+ | +|| -| +||++||    |-|-|| || || ||
Sbjct 3012          GCTCAGGCAAGTCAAGGTCCATA-CAA-CAGGGA-GA--TGTCGATGTGGTGGTTGTGCC

Query 2984          GACCCGGGAGTTGCGTAAT-GCCTGGCGCCGCCGCGGCTTCGCTGCTTTCACCCCGCACA
                     ||||||||| | ||||| -|+|||||| ||||| || || || || ||||| || ||||
Sbjct 3067          CACCCGGGAGCTCCGTAACAG-CTGGCGTCGCCGGGGTTTTGCGGCCTTCACACCTCACA

Query 3043          CTGCGG-CT-AGAGT-CACCCAGGGGCGCCGGGTTGTCATTGATGAGGCCCCGTCCCTTC
                    | ||||-| - |+ |-|   |+|| +||||| ||||| ||||||||||| || || || |
Sbjct 3126          CAGCGGCCCGTG-TTACTATC-GGC-CGCCGCGTTGTGATTGATGAGGCTCCATCTCTCC

Query 3100          CCCCTCATTTGCTGCTGCTCCACATGCAGCGGGCCGCCACCGTCCACCTTCTTGGCGACC
                    | || ||  |||||||| | ||||||||||||||| || | ||||| || ||||| || |
Sbjct 3183          CACCGCACCTGCTGCTGTTACACATGCAGCGGGCCTCCTCGGTCCATCTCCTTGGTGATC

Query 3160          CGAATCAGATCCCAGCCATCGATTTTGAGCACGCCGGGCTCGTTCCCGCCATCAGGCCCG
                    | || ||||| || || || ||||||||||| ||||| || || ||||| ||| | ||||
Sbjct 3243          CAAACCAGATTCCTGCTATTGATTTTGAGCATGCCGGCCTGGTCCCCGCGATCCGCCCCG

Query 3220          AT-TTGGCCCCCACCTCCTGGTGGCATGTTACCCATCGCTGCCCTGCGGATGTATGTGAG
                    | -||+|| || ||   ||||||||| ||||| || || ||||| || ||||| || |||
Sbjct 3303          AGCTT-GCGCCAACGAGCTGGTGGCACGTTACACACCGTTGCCCGGCCGATGTGTGCGAG

Query 3279          CTAATCCGCGGCG-CATA-CCCTATGATTCAGACCACTAGTCGGGTCCTCCGGTCGTTGT
                    || || || || |-|+||-||| | +||||||||||| || || || || |||||  |||
Sbjct 3362          CTCATACGTGGGGCC-TACCCCAAA-ATTCAGACCACGAGCCGTGTGCTACGGTCCCTGT

Query 3337          TCTGGGGTGAGCCCGCCGTTGGGCAGAAGCTAGTGTTC--ACCCAGGCGGCTAAGGCCGC
                    | |||   || || ||| | || || ||| |+|+||| --|| ||||| |||||||| ||
Sbjct 3420          TTTGGAACGAACCGGCCATCGGCCAAAAGTT-G-GTTTTTACGCAGGCTGCTAAGGCTGC

Query 3395          CAACCCCGGTTCAGTGACGGTCCATGAGGCACAGGGCGCTACCTACACAGAGACTACCAT
                    |||||| ||| |  | ||||| || || || ||||| ||||| | ||| ||||| || ||
Sbjct 3478          CAACCCTGGTGCGATTACGGTTCACGAAGCTCAGGGTGCTACTTTCACGGAGACCACAAT

Query 3455          CATTGCCACGGCAGATGCTCGAGGCCTCATTCAGTCGTCCCGAGCTCATGCCATTGTTGC
                     || |||||||| || ||| | |||||||||||||| ||||| || ||||| || || ||
Sbjct 3538          TATAGCCACGGCCGACGCTAGGGGCCTCATTCAGTCATCCCGGGCCCATGCTATAGTCGC

Query 3514          -CTTGACGCGCCACACTGAGAAGTGCGTCATCATTGACGCACCAGGCCTGCTT-CGCGAG
                    -|| +|| ||||| ||||||||||| || ||  | || || || ||+||  ||-||||||
Sbjct 3598          ACTC-ACCCGCCATACTGAGAAGTGTGTTATTTTGGATGCCCCCGG-CTTGTTGCGCGAG

Query 3573          GTGGGCATCTCCGATGCAATCGTTAATAACTTTTTCCTTGCTGGTGGCGAAATTGGCCAC
                    || ||||| || ||||  || || ||||||||||||||||| ||||| ||  | ||||| 
Sbjct 3656          GTCGGCATTTCGGATGTTATTGTCAATAACTTTTTCCTTGCCGGTGGAGAGGTCGGCCAT

Query 3633          CAGCGCCCATCTGTTATCCCTCGCGGCAATCCTGACGCCAATGTTGACAC-CTT-GGCTG
                    || ||||| ||||| || |||||||||||||||||    ||  | |  ||-|| - |++|
Sbjct 3716          CACCGCCCTTCTGTGATACCTCGCGGCAATCCTGATCAGAACCTCGGGACTCTACAG--G

Query 3691          CCTTCCCGCCGTCTTGCCAGATTAGCGCCTTCCATCAGTTGGCTGAGGAGCTTGGCCACA
                    |||| |||||||| || ||||| || || | |||||||||||||||||| || || ||  
Sbjct 3774          CCTTTCCGCCGTCATGTCAGATCAGTGCTTACCATCAGTTGGCTGAGGAACTAGGTCATC

Query 3751          GACCTGCCCCTGTCGCGGCTGT-TCTACCGCCCTGCCCTGAGCTTGAACAGGGCCTTCTC
                    | || ||||||||||| || ||-|   ||+|| |||||||||||||| |||||||| |||
Sbjct 3834          GCCCGGCCCCTGTCGCCGCCGTCTTGCCC-CCTTGCCCTGAGCTTGAGCAGGGCCTGCTC

Query 3810          TACCTGCCCCAAGAACTCAC-CACCTGTGATAGTGTCGTA-ACATTTGAA-TTAACAGAT
                    ||  |||| |||||||| ||-      +||||| ||  | -  +||||| -||+|| |||
Sbjct 3893          TATATGCCACAAGAACTTACTGTGTCC-GATAGCGTGCTGGTT-TTTGAGCTT-ACGGAT

Query 3867          ATTGTGCATTGTCGTATGGCCGCCCCGAGCCAGCGCAAGGCCGTGCTGTCCACGCTCGTG
                    || || || || |||||||||||||| |||||||| ||||| || || || ||||| |||
Sbjct 3950          ATAGTCCACTGCCGTATGGCCGCCCCAAGCCAGCGAAAGGCTGTTCTCTCAACGCTTGTG

Query 3927          GGCCGTTATGGCCGC-CG-CACAAAGCTCTACAATGC--CTCC-CACTCTGATGTTCGCG
                    ||  | || ||||| - |-| +|||++|+|| +||| --|  |-|| || ||||| || |
Sbjct 4010          GGGAGGTACGGCCGTAGGACT-AAA--T-TAT-ATGAGGCGGCGCATTCAGATGTCCGTG

Query 3982          ACTCTCTCGCCCGTTTTATCCCGGCCATTGGCCCC-GTACAGGTTACAACCTGTGAATTG
                    | || || ||  | ||||||||  |||| || +||-|| | || ||| || |||||  ||
Sbjct 4065          AGTCCCTAGCGAGGTTTATCCCCACCATCGGG-CCTGTTCGGGCTACCACATGTGAGCTG

Query 4041          TACGAGCTAGTGGAGGCCATGGTCGAGAAGGGCCAGGACGGCTCCGCCGTCCTTGAGCTC
                    |||||||| || || |||||||| |||||||| |||||||| || |||||||| ||||||
Sbjct 4124          TACGAGCTGGTTGAAGCCATGGTAGAGAAGGGTCAGGACGGATCTGCCGTCCTAGAGCTC

Query 4101          GACCTTTGTAGCCGCGACGTGTC-CAGGATCACCTTCTTCCAGAAAGATTGTAATAAATT
                    |||||||| |  || ||||| ||-|+| ||||| || ||||| || ||||| ||||| ||
Sbjct 4184          GACCTTTGCAATCGTGACGTCTCGC-GCATCACATTTTTCCAAAAGGATTGCAATAAGTT

Query 4160          CACCACGGGGGAGACCATCGCCCATGGTAAAGTGGGCCAGGGCATTTCGGCCTGGAGTAA
                     || || || ||||| ||||||||||| || || ||||||||||| ||||||||||| ||
Sbjct 4243          TACAACTGGTGAGACTATCGCCCATGGCAAGGTTGGCCAGGGCATATCGGCCTGGAGCAA

Query 4220          GACCTTCTGTGCCCTTTTCGGCCCCTGGTTCCGTGCTATTGAGAAGGC--TATCCTGGCC
                    |||||||||||| || || ||||| |||||||| || ||||| |||| --|||  +| ||
Sbjct 4303          GACCTTCTGTGCTCTGTTTGGCCCGTGGTTCCGCGCCATTGAAAAGGAAATATTG-GCCC

Query 4277          --CTG-CTCCCTCAGGGTGTGTTTTATGGGGATGCCTTTGA--TGACACC-GTCTTCTCG
                    --|| -|  |||+| ++| | |||||||| || |||| |||-- | ||+ -|| | ||+|
Sbjct 4362          TACTCCCCGCCT-AA--TATCTTTTATGGCGACGCCTATGAGGAGTCA-GTGTTTGCT-G

Query 4331          --GCGGCTG-TGGCCGCAGCAAAGGCATCCATGGTGTTCGAGAATGACTTTTCTGAGTTT
                    --|| |   - || +|||| +++| |||  ||||| || || |||||||| || ||||||
Sbjct 4416          CCGCTGTGTCCGGG-GCAGG---GTCATGTATGGTATTTGAAAATGACTTCTCAGAGTTT

Query 4389          GATTCCACCCAGAATAATTTTTCCT-TGGGCCTAGAGTGTGCTATTATGGAGGAGTGTGG
                    ||    |||||||||||||| |+||-| ||||| |||||||   ||||||||||||| ||
Sbjct 4472          GACAGTACCCAGAATAATTTCT-CTCTCGGCCTTGAGTGTGTGGTTATGGAGGAGTGCGG

Query 4448          GATGCCGCAGTGGCTCATCCGCTTGTACCACCTTATAA-GGTCTGCGTGGATTCTGCAGG
                     ||||| || ||| | ||  | |||||||| || +   -|||| || |||||| ||||||
Sbjct 4531          CATGCCCCAATGGTTAATTAGGTTGTACCATCTG-GTCCGGTCAGCCTGGATTTTGCAGG

Query 4507          CCCCGAAGGAGTCCCTGCGA-GGGTTTTGGAAGAAACACTCCGGTGAGCCCGGCACCCTT
                    | ||||||||||| || + |-|||||||||||||| ||||| |||||||| || ||||||
Sbjct 4590          CGCCGAAGGAGTCTCTT-AAGGGGTTTTGGAAGAAGCACTCTGGTGAGCCTGGTACCCTT

Query 4566          CTGTGGAATACTGTCTGGAACATGGCCGTTATCACCCACTGTTATGATTTCCGCGATC-T
                    || ||||| |||||||||||||||||  ||||  | || || || || ||||| ||+|-|
Sbjct 4649          CTCTGGAACACTGTCTGGAACATGGCGATTATAGCACATTGCTANGAGTTCCGTGA-CTT

Query 4625          GCAGGTGGCTGCCTTTAAAGGTGATGATTCGATAGTGCTTTGCAGTGAGTACCGTCAGAG
                     |  || || ||||| || |||||||||||  | || || || ||||| ||||| ||| |
Sbjct 4708          TCGTGTTGCCGCCTTCAAGGGTGATGATTCAGTGGTCCTCTGTAGTGACTACCGACAGNG

Query 4685          CCC-AGGGGCTGCTGTCCTGATTGCTGGCTGT-GGCCTAAAGTTGAAGGTGGATTTCCGT
                    || -|  +|| |||| | | ||||| ||||||-|||  |||+|||||||| |||| ||| 
Sbjct 4768          CCGTAAC-GCGGCTGCCTTAATTGCAGGCTGTGGGCTCAAA-TTGAAGGTTGATTACCGC

Query 4743          CCGATTGGTCTGTATGCAGGTGTTGTGGTGGCCCCCGGCCTTGGCG-CGCTTCCTGATGT
                    || || || || ||||| || || |||||||||||||| +|||| |-| || || |||||
Sbjct 4826          CCTATCGGGCTATATGCTGGAGTGGTGGTGGCCCCCGGT-TTGGGGACACTGCCCGATGT

Query 4802          CGTGCGCTTCGCCGGTCGGCTTA-CTGAGAAGAATTGGGGCCCTGGCCCCGAGCGGGCGG
                     ||||| || |||||||||+|||-||||||||||||||||||||||||| ||||| || |
Sbjct 4885          GGTGCGTTTTGCCGGTCGG-TTATCTGAGAAGAATTGGGGCCCTGGCCCGGAGCGTGCTG

Query 4861          AGCAGCTCCGCCTCGCTGTGAGTGATTTTCTCCGCA--AGCTCACGAATGTAGCTCAGAT
                    ||||||| || || |||||  ||||||| || ||+|--  +| |||||||| || ||| |
Sbjct 4944          AGCAGCTGCGTCTTGCTGTTTGTGATTTCCTTCG-AGGGT-TGACGAATGTTGCGCAGGT

Query 4919          GTGTGTGGATGTTGTCTCTCGTGTTTATGGGGTTTCCCCTGGGCTCGTTCATAACCTGAT
                     ||||| |||||||| || ||||| ||||| |||  ||| ||||| || |||||||| ||
Sbjct 5002          CTGTGTTGATGTTGTGTCCCGTGTCTATGGAGTTAGCCCCGGGCTGGTACATAACCTTAT

Query 4979          TGGCATGCTACAGGCTGTTGCTGATGGCAAGGCTCA-TTTCACTGAGTCAGTGAAGCCAG
                    ||||||||| ||| |  |||||||||||||||| ||-|||+|| ||     | || || |
Sbjct 5062          TGGCATGCTGCAGACCATTGCTGATGGCAAGGCCCACTTT-ACAGANAATATTAAACCTG

Query 5038          TGCTTGACCTGACAAATTCAATTC-T-GTGTCGGGTGGAATGAATAACATGTCTTTTGCT
                    |||||||||| |||||||| |+||-|-  + |||||||||||||||||||||||||||| 
Sbjct 5121          TGCTTGACCTTACAAATTCCA-TCATACA-ACGGGTGGAATGAATAACATGTCTTTTGCA

Query 5096          GCGCCCATGGGTTCGCGACCATGCGCCCTCGGCCTATTTTGCTGTTGCTCCTCATGTTTC
                     ||||||||||++  |+|||||||||||| || || || || |||||||| || || || 
Sbjct 5179          TCGCCCATGGG--ATC-ACCATGCGCCCTAGGGCTGTTCTGTTGTTGCTCTTCGTGCTTT

Query 5156          TGCCTATGCTGCCCGCGCCACCGCCCGGTCAGCCGTCTGGCCGCCGTCGTGGGCGGCGCA
                    ||||||||||||||||||||||| |||| |||||||||||||||||||||||||||||||
Sbjct 5236          TGCCTATGCTGCCCGCGCCACCGGCCGGCCAGCCGTCTGGCCGCCGTCGTGGGCGGCGCA

Query 5216          GCGGCGGTTCCGGCGGTGGTTTCTGGGGTGACCGGGTTGATTCTCAGCCCTTCGCAATCC
                    |||||||| ||||||||||||||||||||||| ||||||||||||||||||||||  |||
Sbjct 5296          GCGGCGGTGCCGGCGGTGGTTTCTGGGGTGACAGGGTTGATTCTCAGCCCTTCGCCCTCC

Query 5276          CCTATATTCATCCAACCAACCCCTTCGCCCCCGATGTCA--CCGCTGCGGCCGGGGCTGG
                    ||||||||||||||||||||||||||||| |||||||| -- |+ +    ||||||||||
Sbjct 5356          CCTATATTCATCCAACCAACCCCTTCGCCGCCGATGTCGTTTC-A-CAACCCGGGGCTGG

Query 5334          ACCTCGTG-TTCGCCAACCCGCCCGACCAC-TCGGCTCCGCTTGGCGTGACCAGGCCCAG
                    | ||||+ - ||| ||+ ||||||  || |-| || |||||||||||||||||| |||||
Sbjct 5414          AACTCG-CCCTCGACA-GCCGCCCCGCCCCCTTGGNTCCGCTTGGCGTGACCAGTCCCAG

Query 5392          CGCCCCGCCGCTGCCTCACGTCGTAGACCTACCACAGCTGGGGCCGCGCCGCTAACCGCG
                    |||||| |||||||| | |||||| || || || |||||||||| |||||||| || || 
Sbjct 5472          CGCCCCTCCGCTGCCCCCCGTCGTCGATCTGCCCCAGCTGGGGCTGCGCCGCTGACTGCC

Query 5452          GTCG-CTCCGGCCCATGACAC-CCCGCCAGTGCCTGATGTTGACTCCCGCGGCGCCATCC
                    ||+|-| ||||| | ||||||- || | +|| |||||||||||||| || || || || |
Sbjct 5532          GT-GTCACCGGCTCCTGACACAGCCCCT-GTACCTGATGTTGACTCACGTGGTGCTATTC

Query 5510          TGCGCCGGCAGTATAAC-CT--ATCAACATCTCCCCTCACCTCTTCCGTGGC-CACCGGC
                    |||||||||||||+++|- |-- || || || || ||||| || || ||++|-|  ||| 
Sbjct 5590          TGCGCCGGCAGTA---CAATTTGTCCACGTCCCCGCTCACGTCATCTGT--CGCTTCGGG

Query 5566          -ACAAATTTGGTTC-TTTACGCCGCTCCTCT-TAGCCCGCTTCT-ACCCCTCCAGGACGG
                    -|| ||||||||+|-| || || || || ||- | |||+||+||- || |||||||| ||
Sbjct 5645          TACTAATTTGGT-CCTCTATGCTGCCCCGCTGAATCCC-CT-CTTGCCTCTCCAGGATGG

Query 5622          CACCAATACTCATATAATGGCTACAGAAGCTTCTAATTATGCCCAGTACCGGGTTGCTCG
                     ||||| |||||||| |||||||| || || || |||||||||||||| ||||||| |||
Sbjct 5702          TACCAACACTCATATTATGGCTACTGAGGCATCCAATTATGCCCAGTATCGGGTTGTTCG

Query 5682          TGCCACAATTCGCTACCGCCCGCTGGTCCCCAACGCTGTTGGTGGCTACGCTATCTCCAT
                     || ||||| || || ||||||||||| || || || ||||||||||| || || |||||
Sbjct 5762          AGCTACAATCCGTTATCGCCCGCTGGTGCCGAATGCCGTTGGTGGCTATGCCATTTCCAT

Query 5742          TTCGTTCTGGCCAC-AGACCACCACCACCCCGACGTCCGTTGACATGAATTCAATAACCT
                    ||| ||||||||+|-| || || || ||||| || || || || |||||||| || || |
Sbjct 5822          TTCTTTCTGGCC-CCAAACTACAACTACCCCTACTTCTGTCGATATGAATTCTATTACTT

Query 5801          CGACGGATGTCCGTATTTTAGTCCAGCCCGGCATAGCCTCCGAGCTTGTTATTCCAAGTG
                    | || |||||  | ||||| || |||||||| || ||||||||||| || || || ||||
Sbjct 5881          CCACNGATGTTAGGATTTTGGTTCAGCCCGGTATTGCCTCCGAGCTAGTCATCCCCAGTG

Query 5861          AGCGCCTACACTATCGCAACCAAGGTTGGCGCTCTGTTGAGACCTCCGGG-GTGGCGGAG
                    ||||||| || || || || ||||| ||||||||||||||||||+ ||||-||||| |||
Sbjct 5941          AGCGCCTTCATTACCGTAATCAAGGCTGGCGCTCTGTTGAGACC-ACGGGTGTGGCTGAG

Query 5920          GAGGAGGCCACCTCTGGTCTTGTCATGCTCTGCATACATGGCTCACCTGTAAATTCTTAT
                    |||||||| || || ||||| || ||||| ||||| |||||||| ||||| ||||| || 
Sbjct 6000          GAGGAGGCTACTTCCGGTCTGGTAATGCTTTGCATTCATGGCTCTCCTGTTAATTCCTAC

Query 5980          ACTAATACACCCTATACCGGTGCCCTCGGGCT-GTTGGACTTTGCCCTCGAACTTGAGTT
                    ||||||||||| || || ||||| || |||||- |||+| ||||| || || ||||| ||
Sbjct 6060          ACTAATACACCTTACACTGGTGCGCTGGGGCTTCTTG-ATTTTGCACTAGAGCTTGAATT

Query 6039          CCGCAACCTCACCCCCGGTAATACCAATACGCGGGTCTCGCG-TTACTCCAGCACTGCCC
                      | ||  | || ||||| || ||||| || || || || ||-|+|  ||||||| ||||
Sbjct 6119          TAGGAATTTGACACCCGGGAACACCAACACCCGTGTTTCCCGGT-ATACCAGCACAGCCC

Query 6098          GTCACCGCCTTCGTCGCGGTGCAGATGGGACTGCCGAGCTCACCACCACGGCTGCTACTC
                    | ||||| || || || ||||| ||||||||||| ||||| || ||||| || || || |
Sbjct 6178          GCCACCGGCTGCGCCGTGGTGCTGATGGGACTGCTGAGCTTACTACCACAGCAGCCACAC

Query 6158          GCTTCATGAAGGACCT-CTATTTTACTAGTACTAATGGTGTTGGTGAGATCGGCCGCGGG
                    | ||||||||||||||-|+| ||  || | || ||||| ||||||||| | || || || 
Sbjct 6238          GTTTCATGAAGGACCTGC-ACTTCGCTGGCACGAATGGCGTTGGTGAGGTGGGTCGTGGT

Query 6217          ATAGCGCTTACCCTGTTTAACCTTGCTGACACCCTGCTTGGCGGTCTACCGACAGAATTG
                    || || || || ||||| || || ||||| || || || |||||| ||||||||||||||
Sbjct 6297          ATCGCCCTGACACTGTTCAATCTCGCTGATACGCTTCTCGGCGGTTTACCGACAGAATTG

Query 6277          ATTTCGTCGGCTGGTGGCCAGCTGTTCTACTCTCGCCCCGTCGTCTCAGCCAATGGCGAG
                    |||||||||||||| ||||| ||||| ||||| ||||| || ||||||||||||||||||
Sbjct 6357          ATTTCGTCGGCTGGGGGCCAACTGTTTTACTCCCGCCCGGTTGTCTCAGCCAATGGCGAG

Query 6337          CCGACTGTTAAGCTGTATACATCTGTGGAGAATGCTCAGCAGGATAAGGGTATTGC-AAT
                    || || || ||| | ||||||||||| |||||||| ||||| || ||||| ||  |-| |
Sbjct 6417          CCAACAGTAAAGTTATATACATCTGTTGAGAATGCGCAGCAAGACAAGGGCATCACCATT

Query 6396          CCCGCATGACATCGACCTCGGGGAATCCCGTGTAGTTATTCAGGATTATGACAACCAACA
                    ||+ ||||| || ||||| || || |||||||| ||||| ||||||||||| ||||| ||
Sbjct 6477          CC-ACATGATATAGACCTGGGTGACTCCCGTGTGGTTATCCAGGATTATGATAACCAGCA

Query 6456          TGAGCAGGACCGACCGACACCTTCCCCAGCCCCATCGCGTCCTTTT-TCTGTCCTCCGAG
                     ||||| |||||||| || || || || ||||| || || ||+ ||-|| || || || |
Sbjct 6536          NGAGCAAGACCGACCTACTCCGTCACCTGCCCCCTCTCGCCC-CTTCTCAGTTCTTCGTG

Query 6515          CTAACGATGTGCTT-TGGCTTTCTCTCACCGCTGCCGAGTATGACCAGTCCACTTACGGC
                    | || |||||+ ||-|||||||| ||||| || || ||||||||||||+++|||+|||+ 
Sbjct 6595          CCAATGATGT-TTTGTGGCTTTCCCTCACTGCCGCTGAGTATGACCAG---ACT-ACG-T

Query 6574          -TC-TTCGACCG--G-CCCAGTCTATGTCTCTGACTCTGTGAC-CTTGGTTAATGTTGCG
                    -| - ||| || -- -|||  | |||||||||||| | || ||-||||+||||||| || 
Sbjct 6649          ATGGGTCGTCCACCAACCCTATGTATGTCTCTGACACAGTTACGCTTG-TTAATGTGGCT

Query 6628          ACCGGCGCGCAGGCCGTTGCCCGGTCACTCGACTGGACCAAGGTCACACTTGATGGTCGC
                    || || || ||||| |||||||| || || || ||| | || || || || || || |||
Sbjct 6708          ACTGGTGCTCAGGCTGTTGCCCGCTCCCTTGATTGGTCTAAAGTTACTCTGGACGGCCGC

Query 6688          CCCCTTTCCACCATCCAGCAGTATTCAAAGACCTTCTTTGTCCTGCCGCTCCGCGGTAAG
                    |||||| | ||||| ||||||||||| ||||| || | ||| || ||||||||||| |||
Sbjct 6768          CCCCTTACTACCATTCAGCAGTATTCTAAGACATTTTATGTTCTCCCGCTCCGCGGGAAG

Query 6748          CTCTCCTTTTGGGAGGCAGGAACTACTAAAGCCGGGTACCCTTATAATTATAACACCACT
                    || |||||||||||||| || || ||||| ||||| |||||||| |||||||| || || 
Sbjct 6828          CTGTCCTTTTGGGAGGCTGGCACGACTAAGGCCGGCTACCCTTACAATTATAATACTACC

Query 6808          GCTAGTGACCAACTGCTCGTTGAGAATGCCGCTGGGCATCGGGTTGCTATTTCCACCTAC
                    |||||||||||| |  |  |||||||||| || || || || || |||||||||||||| 
Sbjct 6888          GCTAGTGACCAAATTTTGATTGAGAATGCGGCCGGCCACCGTGTCGCTATTTCCACCTAT

Query 6868          ACTACTAGCCTGGGTGCTGG-CC-CCGTCTCTATTTCCGCGGTTGCTGTTTTAGCCCCCC
                    || |||||| | ||||| ||-||- |++||| || || ||||| |  ||  | || || |
Sbjct 6948          ACCACTAGCTTAGGTGCCGGTCCTAC--CTCGATCTCTGCGGTCGGCGTACTGGCTCCAC

Query 6926          ACTCTGTGCTAGCATTGCTTGAGGATACCATGGACTACCCTGCCCGCGCCCATACTTTCG
                    ||||||  || ||  | ||||||||||| || || ||||| ||||| ||||||||||| |
Sbjct 7006          ACTCTGCCCTTGCCGTTCTTGAGGATACTATTGATTACCCCGCCCGTGCCCATACTTTTG

Query 6986          ATGACTTCTGCCCGGAGTGCCGCCCCCTTGGCCTCCAGGGTTGTGCTTTTCAGTCTACTG
                    |||| || ||||||||||||||  |||| ||  | ||||||||||| || ||||||||| 
Sbjct 7066          ATGATTTTTGCCCGGAGTGCCGTACCCTAGGTTTGCAGGGTTGTGCATTCCAGTCTACTA

Query 7046          TCGCTGAGCTTCAGCGCCTTAA-GATGAAGGTGGGTAAAACTCGGGAGT-TATAGTTTAT
                    | |||||||| |||||+ ||||- |||||||| |||||||| |||||||-|+|| || ||
Sbjct 7126          TTGCTGAGCTCCAGCG-TTTAAAAATGAAGGTAGGTAAAACCCGGGAGTCT-TAATTAAT

Query 7104          T--TGCTTGTGCCCCC--CTT-CTTTCTGTTGCTT--ATTT
                    |--|+  |||||||||--| |- ||||| | ||||--||||
Sbjct 7184          TCCT-TCTGTGCCCCCTTCGTAGTTTCTTTCGCTTTTATTT
