# Supplementary material for: Pairwise Heuristic Sequence Alignment Algorithm Based on Deep Reinforcement Learning
Source: IEEE Open J Eng Med Biol. 2021 Jan 29;2:36–43. doi: 10.1109/OJEMB.2021.3055424 (PMC8901008; doi:10.1109/OJEMB.2021.3055424)
Supplement: Three supplementary materials are attached to the submitted manuscript. First, we offer the detailed process of the DQNalign in Supplementary material S1. Then, the additional figures and tables are listed in the Supplementary material S2. Finally, the alignment results of the DQNalign are attached  [file ojemb-3055424-mm.zip › OJEMB-3055424-MM/10022021082020_DQNalignOJEMB20210126SupplementaryS3/Supplementary S3/HEV_DDDQN/result20200712173946_11_22.txt]

DQNalign Project v1.0
Pairwise alignment algorithm with deep reinforcement learning based heuristic alignment agent
Sequence 1 : HEV_11, length : 7138
Sequence 2 : HEV_22, length : 7247

Alignment results:
Exact matches: 5342
Gaps: 599

Query 0             GAGGCCCATCAGTTTATCAAGGCTCCTGGCATCACTACTGCTATTGAGCAGGCTGCTCTA
                    |||||||| |||||||| |||||||||||||| |||||||| ||||||||||||||||| 
Sbjct 29            GAGGCCCACCAGTTTATTAAGGCTCCTGGCATTACTACTGCCATTGAGCAGGCTGCTCTG

Query 60            GCAGCGGCCAACTCTGCCCTT-GCGAATGCTGTGGTAGTTAGGCCTTTTCTCTCTCACCA
                    || ||||||||||| |+||||-|||||||||||||| ||| |||| ||| | |||| |  
Sbjct 89            GCTGCGGCCAACTCCG-CCTTGGCGAATGCTGTGGTGGTTCGGCCGTTTTTGTCTCGCGT

Query 119           GCAGATTGAGATCCTTATTAACCTAATGCAACCTCGCCAGCTTGTTTTCCGCCCCGAGGT
                    ||| |  ||||||||||||||  | |||||||| || ||| | ||||||||||| |||||
Sbjct 148           GCAAACCGAGATCCTTATTAATTTGATGCAACCCCGGCAGTTGGTTTTCCGCCCTGAGGT

Query 179           TTTCTGGAACCATCCCATCCAGCGTGTTATCCATAATGAGCTGGAGCTTTACTGTCGCGC
                      | ||||| ||||| || ||| | || || || ||||| || || |  ||||| || ||
Sbjct 208           GCTTTGGAATCATCCTATTCAGAGAGTCATACACAATGAACTAGAACAATACTGCCGGGC

Query 238           -CCGCTCCGGCCGCTGCCTCGAAATTGGTGCCCACCCCCGCTCAATAAATGACAATCCTA
                    -| | +|||| || ||||| || ||||| ||||||||  | || || ||||| || || |
Sbjct 268           ACGGG-CCGGTCGTTGCCTGGAGATTGGGGCCCACCCAAGATCTATTAATGATAACCCCA

Query 298           ATGTGGTCCACCGTTGCTTCCTCCG-TCCTGCCGG-GCGTGATGTTCAGCGTTGGTATAC
                    ||||  | ||||| ||||| ||| |- |   | | -|+|+||||||||||| |||||| |
Sbjct 327           ATGTTTTGCACCGGTGCTTTCTCAGACCGGTCGGTAG-G-GATGTTCAGCGCTGGTATTC

Query 356           TGCCCCTACCCGCGGGCCGGCTGCTAATTGCCGGCGTTCCGCGCTGCGCGGGCTCCCCGC
                    |||||| |||||||| || || || || ||||| ||||| ||| |||| || |||||| |
Sbjct 385           TGCCCCCACCCGCGGCCCTGCAGCCAACTGCCGCCGTTCTGCGTTGCGTGGTCTCCCCCC

Query 416           TGCTGACCGCACTTACTGCTTCGACGGGTTTTCTGGCTGTA--ACTTTCCCGCCGAGACG
                    ||| |||||||| ||||| || || || |||||  ||||| -- +|| +|||| ||||| 
Sbjct 445           TGCCGACCGCACCTACTGTTTTGATGGATTTTCCCGCTGTGCTT-TTG-CCGCAGAGACC

Query 474           GGCATCGCCCTCTATTCTCTCCATGATA-TGTCACCATCTGATGTCGCCGAGGCTATGTT
                    ||| | ||||| || ||||| || ||+ -| |  ||| | |||||||| |||||||||  
Sbjct 503           GGCGTAGCCCTTTACTCTCTGCACGA-CCTCTGGCCAGCCGATGTCGCGGAGGCTATGGC

Query 533           CCGCCATGGTATGACGCGGCTTTACGCTGCCCTCCACCTCCCGCCTGAGGTCCTGTTGCC
                    ||||||||| ||||| || || |||||||| ||||| ||||| |||||||| ||||| ||
Sbjct 562           CCGCCATGGGATGACACGTCTATACGCTGCACTCCATCTCCCTCCTGAGGTGCTGTTACC

Query 593           CCCTGGCACATACCGCACCGCGTCGTACTTGCTGATCCATGACGGC-AGGC-GCGT-TGT
                     ||||| || ||||  ||  | |||||  | ||||| || ||||||-|   -||+|-|+|
Sbjct 622           ACCTGGTACCTACCATACAACCTCGTATCTCCTGATTCACGACGGCAACCGTGC-TGT-T

Query 650           GGTGACGTATGAGGGTGACACTAGTGCTGGTTATAACCACGATGTTTCCAACC-T-GCGC
                    +||||| ||||||||||| |||||||| || || ||||| || || ||||  |-|-| ||
Sbjct 679           -GTGACCTATGAGGGTGATACTAGTGCAGGCTACAACCATGACGTCTCCATACTTCGTGC

Query 708           TCCTGGATTAGAACCA-C-TAAG-GTTACCGGAG-ACCACCCTCTCGTCATCGAGCGGGT
                     ++|||||| | || |-|- || -|||   +|| -| ++|| |+| || || ||||| ||
Sbjct 739           G--TGGATTCGTACGACCAAAATAGTTGGT-GACCAT--CCGT-TGGTTATAGAGCGTGT

Query 764           TAGGGCCATTGGCTGCCACTTTGTCCTTTTACTCACGGCTGCTCCGGAGCCATCACCTAT
                      |||| || || || || ||||| ||  | ||||| || || || ||||| || |||||
Sbjct 793           GCGGGCTATCGGATGTCATTTTGTGCTGCTGCTCACCGCGGCCCCCGAGCCGTCGCCTAT

Query 824           GCCCTATGTCCCTTACCCCCGGTCTACCGAGGTCTATGTCCGATCGATC-TTCGGCCCGG
                    ||| ||||||||||||||||| || || ||||| ||||| || || || -|| | || ||
Sbjct 853           GCCTTATGTCCCTTACCCCCGTTCGACAGAGGTGTATGTTCGGTCTATATTTGGCCCTGG

Query 883           GTG-GCACCCCCTCCCTATTTCCAACCT-CATGCTCCACCAAGTCGACCTTCCATGCTGT
                      |- ++|||| ||||| |||||  |  -|+|||||||| || || || || || |||||
Sbjct 913           CGGTT--CCCCGTCCCTGTTTCCGTCAGCC-TGCTCCACAAAATCTACTTTTCACGCTGT

Query 941           CCCTGCCCATATCTGGGACCGTCTCATGTTGTTCGGGGCCACCCTAGATGACCAAGCCTT
                    ||| |  |||||||||||||| |||||| | || || ||||| || || ||||| || ||
Sbjct 970           CCCAGTTCATATCTGGGACCGGCTCATGCTTTTTGGTGCCACTCTGGACGACCAGGCGTT

Query 1001          TTGCTGCTCCCGCCTAATGACTTACCTCCGCGGCATTAGCTACAAGGTTACTGTGGGCAC
                    ||||||||| || || ||||| |||||||| |||||||| |||||||| || || ||  |
Sbjct 1030          TTGCTGCTCACGGCTTATGACATACCTCCGTGGCATTAGTTACAAGGTCACCGTTGGAGC

Query 1061          CCTTGTTGCCAATGAAGGCTGGAACGCCTCTGAGGACGCTCTTACAGCTGTCATCACTGC
                     |||||||| ||||| || ||||| |||||||| || || || || || || || || ||
Sbjct 1090          GCTTGTTGCTAATGAGGGGTGGAATGCCTCTGAAGATGCCCTCACCGCAGTAATTACCGC

Query 1121          CGCCTACCTT-ACCATCTGCCACCAGCGGTACCTCCGCACTCAGGCTATATCTAAGGGGA
                     ||||| +||-||||||||||||||||| |||||||| || ||||| ||||| ||||| |
Sbjct 1150          AGCCTAT-TTGACCATCTGCCACCAGCGCTACCTCCGTACCCAGGCGATATCCAAGGGCA

Query 1180          TGCGTCGCCTGGAGCGGGAGCATGCTCAGAAGTTTATAACACGCCTCTACAGTTGGCTCT
                    |||| ||  |||||   ||||| || ||||| ||||| ||| | |||||||| ||| | |
Sbjct 1209          TGCGCCGGTTGGAGGTTGAGCACGCCCAGAAATTTATTACAAGACTCTACAGCTGGTTAT

Query 1240          TTGAGAAGTCCGGCCGTGATTATATCCCCGGCCGTCAGTTGGAGTTCTACGCTCAGTGTA
                    |||||||||| || |||||||| ||||||||||| ||  |  |||| || || |||||  
Sbjct 1269          TTGAGAAGTCTGGTCGTGATTACATCCCCGGCCGCCAACTCCAGTTTTATGCCCAGTGCC

Query 1300          GGCGCTGGCTCTCGGCCGGCTTTCATCTTGACCCACGGGTGTTGGTTTTTGATGAGTCGG
                    |||| ||||| || || ||||||||||| |||||  | ||| | ||||||||||||||||
Sbjct 1329          GGCGGTGGCTATCCGCGGGCTTTCATCTAGACCCCAGAGTGCTTGTTTTTGATGAGTCGG

Query 1360          CCCCCTGCCACTGTAGGAC-TGCGATTCGTAAGGCGGT--CTCAAAGTTTTGCTGCTTTA
                      ||||||| |||||||||-| |     |+||||  | -- |+|||+|| |||||||| |
Sbjct 1389          TGCCCTGCCGCTGTAGGACTTTCTTAAAG-AAGGTTGCGGGT-AAA-TTCTGCTGCTTCA

Query 1417          TGAAGTGGCT-GGGCCAGGAGTGCACCTGTTTTCTAC-AACCTGCAGAAGGCGTCGTTGG
                    ||  |||| |-|||+|||||||||||||| +||||  -| || || || ||  |  | ||
Sbjct 1446          TGCGGTGGTTAGGG-CAGGAGTGCACCTGC-TTCTTGGAGCCAGCTGAGGGTTTGATCGG

Query 1475          CGACCAGGGCCATGACAACGAGGCCTATGAGGGGTCTGATGTTGACCCTGCTGA-----A
                     || || |||||||| || |||||||| ||||| || || || ||||  || ||----- 
Sbjct 1504          TGATCATGGCCATGATAATGAGGCCTACGAGGGCTCCGAGGTCGACCAAGCCGAGCCTGC

Query 1530          TCCGCTATTA-GTGACATAT-CTGGG--TCCT-ACGT--AGTCC-CTGGCA-C----TGC
                     |  || + |-||| || + - + + --|++ -|+||--|+|  -|+| ||-|----  |
Sbjct 1564          ACATCTC-GACGTGTCAG-GGA-C-CTAT--GCA-GTCCA-TGGGC-GCCAGCTTGAGAC

Query 1577          CCTCCAACCGCTTTACCAA-GCCCTTGACCTCCCCGCT-GAGATTGTGGCTCGTGCAGGC
                    |||| |  +|+++  +|| -   |+++|++|+||||| -|| ||||  ||||| ||+|||
Sbjct 1615          CCTCTATA-G---GG-CACTCAAC---A--T-CCCGCAAGATATTGCTGCTCGAGC-GGC

Query 1635          CGGCTG-ACCGCCACAGTAAAGGTC-TCCCAGGT-C-GACGGGCGGA-T-CGATTGTGAG
                    | | | -|| ||||| ||  || | -|  | || -|-||  | |+  - - |++  +| +
Sbjct 1663          CCGATTAACAGCCACCGTTGAGCTTGTTGCTGGCCCAGATCGCC-TGGAGTG--CC-GC-

Query 1689          ACCCTTCTCGGTAATAAAACCTTCCGCACGTCGTTTGTTGACGG-GGCGGTTTTAGAGAC
                    ||  | ||||| ||||| | |||||| ||| || |   ||| ||-| |    ||+||| |
Sbjct 1718          ACTGTGCTCGGGAATAAGATCTTCCGGACGACGGTGACTGATGGCGCCCACCTT-GAGGC

Query 1748          TAATGGCCCAGAGCGCCACAA-TCTCTCTTTTGATGCCAGTCAGAGCA--CTATGGCCG-
                     || ||||| ||||       -|+| || |||||||||+  | |+ ||--||||||  |-
Sbjct 1777          CAACGGCCCTGAGCAATGTGTTT-TGTCGTTTGATGCC-TCCCG-CCAGTCTATGGGGGC

Query 1804          CCGGCCCTTTCAGTCTCACCTATGCCGCCT---CTGCTGCTGGGCTGGAGG-TGCGCTAT
                    | || |   |+|| ||||| |||| +|| |---|++||||||| ||| |||-|  | | |
Sbjct 1834          CGGGTCACAT-AGCCTCACTTATGA-GCTTACGC--CTGCTGGCCTGCAGGTTAAGATTT

Query 1860          G-TCGC-----CGCCGGGCTTGACCACCGGGCGGT-TTT-TGCCC--C-CGG-CGTTTCA
                     -||+ -----|  +|| |+||++||+| | | +|-|| -  || --|-  |-|  +|++
Sbjct 1890          CATC-TAATGGCTT-GGAC-TG--CA-CTGCCA-TATTCCCCCCTGGCGGCGCCCC-T--

Query 1908          CCCCGGTCAGCCCC-TGGCGAGGTCACC-GCCTTCTGTT-CTGCC-C-TATACAGGTTTA
                      +|++ |||| ||- ||+|||||  +|-||||| || |-|+|+|-|-|+||||||| ||
Sbjct 1940          AG-C--GCAGCGCCGGGG-GAGGTGG-CGGCCTTTTGCTCC-G-CTCTT-TACAGGTATA

Query 1963          ATC-----G-CGAGGC-CCAGCGCCTTTCGCTGACCGGTAATTTTTGGTTCCATCCTGAG
                    |+|----- -|    |- ||    ||| |+| |++|||| +++| ||||| ||||| |||
Sbjct 1992          A-CAGATTTACCCAACGGCATTCGCTTAC-CGG--CGGTC---TGTGGTTACATCCCGAG

Query 2016          GGGCTCCTTGGCCCCTTTGCCCCGTTT-TCCCCCGGGCATGTTTGGGAGTCGGCTAATCC
                    ||||| |+||| |  ||| || | |||-||||| |||||| | |||||||| ||||| ||
Sbjct 2045          GGGCTGC-TGGGCATTTTCCCTCCTTTCTCCCCTGGGCATATCTGGGAGTCTGCTAACCC

Query 2075          ATTCTGTGGCGAGAG--CACACTTTACACCCGCACTTGGT-CGGAGGT---TGA-TGCTG
                     || || || ||| |--|+|+|| ||||| || || ||||-|  |   ---|+ -|+||+
Sbjct 2104          CTTTTGCGGGGAGGGTAC-C-CTGTACACTCGTACCTGGTCCACATCCGGCT-TTT-CT-

Query 2128          TTCCTAG-TC-CAGCCCA---GCCCGCCCA---GCCCGACT-TAGGTT-TTACATCT-GA
                        +| -||-|++||| ---| ++| |      |||  | - +|| |- | |  | -||
Sbjct 2159          AGTG-ATTTCTC--CCCTCCTGA--GGCGGCCGCCCCTGCACC-GGCTGCTGCCCCAGGA

Query 2167          --GCCTTCTA-T-A----CCTAGT-A--GGG---CC-GCC--A-CACCTACCCCGGCGGC
                    --||| +|  - -|---- | |||-|--|  ---  -|  --|-||+|++| ||  ++  
Sbjct 2213          TCGCCC-CCCCCCACCCCACCAGTCAGTGATATTTGGGTGTTACCA-C--CGCCCT--CA

Query 2210          CCCTCTACCCCC-C-CCTGCACCGGATCCTTCCCCTACTCTCTCTGCTCCG-GCGC-GTG
                           |||  - -  |+++ || +  ||| +|   |+| | | +||+||-||+|-|| 
Sbjct 2267          GAAAAGTCCCAGGTGGGT---GCGC-CTCTTG-CGCCC-CCCGCC-CT-CGAGC-CTGTT

Query 2266          GTGAGCCGGCTCCTGGCGCTACCG-CC------A---G---GGCCCCAGCCATAACCCAC
                    + ||+||+|+++++ +|+|+|++|-||------|---|---  |||  |+| ||| ||||
Sbjct 2317          -GGA-CC-G-----C-C-C-A--GCCCTATTAAACTTGCCTCCCCCGTG-CGTAAGCCAC

Query 2313          CAGAC-G-G-C-CCGGCCATCG---CCGCCTG-CTCTTTAC-C-TACCCGGATGGC-TCT
                    |+|||- -|-|-||++|   ||---|||||  - |||||||-|-||||| || || - |+
Sbjct 2364          C-GACATTGCCGCC--CTCCCGCACCCGCCGTCTTCTTTACACTTACCCTGACGGTGCC-

Query 2361          AAGGTGT-T-CGCCGGCTC-GCTGTTTGAGTCGACA-TGT-ACCTGGCTCGTTAACGCGT
                    |||||||-|-||++|| ||- +||||||||||  +|-|| -|+|||||| || || || |
Sbjct 2420          AAGGTGTATGCG--GGATCAT-TGTTTGAGTCAG-ATTGCGA-CTGGCTGGTGAATGCCT

Query 2416          CTAATGTTGA-CCACCGCCCTGGCGGTGGGCTCTGTCATGCATTTTACCAGAGGTACCCC
                    |||| +  | -|||||||||||| ||||| ||||||||||| ||||||||  | |+  ||
Sbjct 2475          CTAAC-CCGGGCCACCGCCCTGGGGGTGGCCTCTGTCATGCCTTTTACCAACGCT-TTCC

Query 2475          GCCCTC-CTTTGATGCTGCCTC-TTTTGTGATGC----GCGACGGCGCGGCCGCCTACAC
                         |- | |  ++|   || - ||| | ||||----| | +++| |+|| || |++++
Sbjct 2533          TGAGGCGTTCTAC--CCAACTGAATTTATTATGCGTGAGGGT---CTC-GCTGCAT----

Query 2528          ATTAAC---CCCCCG-GCCAATA--ATTCATGCCGTCGCTCCTGATTATA-GGTTGGAAC
                    |+|| |--- |||||-||| +||--|| ||||| || || || || ||||-||||+||||
Sbjct 2583          A-TACCTTGACCCCGCGCCC-TATTATCCATGCAGTGGCCCCCGACTATAGGGTT-GAAC

Query 2581          ATAACCCAAAGAGGCTTGAGGCTGCCTACCGGGAGACTTGCTCCCGCCTCGGTACCGCTG
                    | || ||||||||||||||||| || |||||||| || |||||||| | |||||||||||
Sbjct 2640          AGAATCCAAAGAGGCTTGAGGCAGCGTACCGGGAAACCTGCTCCCGTCGCGGTACCGCTG

Query 2641          CATACCCACTCCTCGGGACCGGCATATACCAGGTGCCGATCGGTCCCAGTTTTGACGCCT
                    | |||||||| || ||  | || ||||||||||| ||  | |||| ||||||||| ||||
Sbjct 2700          CCTACCCACTTCTTGGCTCGGGTATATACCAGGTCCCTGTTGGTCTCAGTTTTGATGCCT

Query 2701          GGGAGCGGAATCACCGCCCCGGGGACGAGTTGTACCTTCCTGAGCTTGCTGCCAGATGGT
                    ||||||| ||||| ||||| ||||| ||| | |||||  |||| |  |||||    ||||
Sbjct 2760          GGGAGCGTAATCATCGCCCTGGGGATGAGCTTTACCTGACTGAACCCGCTGCAGCCTGGT

Query 2761          TCGAGGCCAAT-AGGCCGAC-CTGCCCAACTCTCACTATAACTGAGGAT--GTTGCGCGG
                    | || || || -|+|||| |-| |+||| | || || ||||| || |||--|++|| || 
Sbjct 2820          TTGAAGCTAACAA-GCCGGCGCAG-CCAGCACTTACGATAACAGAAGATACG--GCCCGC

Query 2817          ACAGCAAATCT-GG-CTATCGAACT-TGACT-CAGCCACAGACGTCGGCCGGGCCTGTGC
                    || || || ||-| -|||  || | -||+||-|+ ++|| || || ||||| ||||| ||
Sbjct 2876          ACGGCCAACCTAGCACTAGAGATCGATG-CTGC-T--ACGGAGGTTGGCCGTGCCTGCGC

Query 2873          CGGCTGT-CGAGTCA-CCCCCGGCGTTGTGCAGTACCAGTTTACC-G----C--CAGGTG
                     ||||| -| | |+|- ++|| | | ++|+|+||||  +| |++|-|----|  | || |
Sbjct 2932          TGGCTGCACTATT-AGT--CCTGGGA--T-C-GTACAC-TAT--CAGTTCACTGCCGGGG

Query 2923          TGCCTGGATCCGGCAAGTCCCGCTCTATTACC-CAAGGCCGACGTGGACGTTGTCGTGGT
                    | || || || ||||| ||  | || |+||| -|+|||  || || || ||||| || ||
Sbjct 2982          TTCCGGGCTCAGGCAAATCAAGATCCA-TACAGC-AGGGGGATGTTGATGTTGTGGTTGT

Query 2981          CCCGACCC-GGGAGTTGCGTAAT-GCCTGGCGCCGCCGCGGCTTCGCTG-CTTT-CACCC
                    ||| |+||-||||| | || |||-| +||||| ||||| ||||| || |-||||-||+||
Sbjct 3040          CCCCA-CCAGGGAGCTTCGCAATAGT-TGGCGTCGCCGGGGCTTTGCGGCCTTTACA-CC

Query 3037          CGCACACTGCGGCTAGAGTCACC-CAGGGGCGCCGGGTTGTCATTGATGAGGCCCCGTCC
                    |+||||| |||||  | ||||| - |+|| ||||| ||||| ||||| |||||||| |||
Sbjct 3097          C-CACACGGCGGCCCGTGTCACTATA-GGCCGCCGTGTTGTGATTGACGAGGCCCCATCC

Query 3096          CTTCCCCCTCATTTGCTGCTGCTCCACATGCAGCGGGCCGCCACCGTCCACCTTCTTGGC
                    || || || ||  |||||||| | ||||||||||||||| |  | ||||| || || || 
Sbjct 3155          CTCCCACCGCACCTGCTGCTGTTACACATGCAGCGGGCCTCTTCAGTCCATCTCCTCGGT

Query 3156          GACCCGAATCAGATCCCAGCCATCGATTTTGAGCACGCCGGGCTCGTTCCCGCCATCAGG
                    ||||| || |||||||| ||||| |||||||||||||| || || || ||||| ||| | 
Sbjct 3215          GACCCAAACCAGATCCCCGCCATTGATTTTGAGCACGCTGGTCTGGTCCCCGCAATCCGC

Query 3216          CCCGAT-TTGGC-CCCCACCTCCTGGTGGCATGTTACCCATCGCTGCCCTGCGGATGTAT
                    || || -||+||-|| +||  ||||||||||||| || || |||||||| || |||||||
Sbjct 3275          CCTGAGCTT-GCACCA-ACGACCTGGTGGCATGTAACACACCGCTGCCCAGCTGATGTAT

Query 3274          GTGAGCTAATCCGCGGCGCATACCCTATGATTCAGACCACTAGTCGGGTCCTCCGGTCGT
                    |||| || || ||||| || |||||||  || |||||||| || ||||| || |||||  
Sbjct 3333          GTGAACTTATACGCGGGGCCTACCCTAAAATCCAGACCACGAGCCGGGTGCTACGGTCTC

Query 3334          TGTTCTGGGGTGAGCCCGCCG-TTGGGCAGAAGCTAGTGTTCACCCAGGCGGCTAAGGCC
                    ||||||||  ||| +||| | -| || ||||||||||| ||||| ||||| ||||| || 
Sbjct 3393          TGTTCTGGAATGAA-CCGGCTATCGGCCAGAAGCTAGTCTTCACGCAGGCCGCTAAAGCT

Query 3393          GCCAACCCCGGTTCAGTGACGGTCCATGAGGCACAGGGCGCTACCTACACAGAGACTACC
                    |||||||| ||| || | || ||||| || || ||||||||||| | ||||||||| || 
Sbjct 3452          GCCAACCCTGGTGCAATTACAGTCCACGAAGCCCAGGGCGCTACTTTCACAGAGACCACA

Query 3453          ATCATTGCCACGGCAGATGCTCGAGGCCTCATTCAGTCGTCCCGAGCTCATGCCATTGTT
                    || || || ||||| |||||  | || ||||| ||||| |||||||||||||| || |||
Sbjct 3512          ATTATAGCTACGGCTGATGCCAGGGGTCTCATCCAGTCATCCCGAGCTCATGCTATAGTT

Query 3513          GCCTTGACGCGCCACACTGAGAAGTGCGTCATCATT-GACGCACCAGGCCTGCTT-CGCG
                    ||  | || |||||||| |||| |||||| ||+ ||-|| || || || +|  ||-|| |
Sbjct 3572          GCACTCACCCGCCACACAGAGAGGTGCGTTAT-TTTAGATGCCCCTGGT-TTGTTACGTG

Query 3571          AGGTGGGCATCTCCGATGCAATCGTTAATAACTTTTTCCTTGCTGGTGGCGAAATTGGCC
                    |||| ||||| || ||||  |||||||| ||||| ||||| |||||||| ||  | ||||
Sbjct 3630          AGGTCGGCATATCTGATGTGATCGTTAACAACTTCTTCCTCGCTGGTGGGGAGGTGGGCC

Query 3631          ACCAGCGCCCATCTGTTATCCCTCGCGGCAATCCTGACGCCAATGTTGACACCTTGGCTG
                    | || ||||| ||||| || || || ||||| ||||||   ||  |||| |||||    |
Sbjct 3690          ATCACCGCCCCTCTGTGATACCCCGTGGCAACCCTGACCAGAACCTTGAGACCTTACAGG

Query 3691          CCTTCCCGCCGTCTTGCCAGATTAGCGCCTTCCATCAGTTGGCTGAGGAGCTTGGCCACA
                    |||||||||||||||| ||||| || || | ||||||| ||||||||||| | |||||| 
Sbjct 3750          CCTTCCCGCCGTCTTGTCAGATCAGTGCTTACCATCAGCTGGCTGAGGAGTTAGGCCACC

Query 3751          GACCTGCCCCTGTCGCGGCTGTTCTACCGCCCTGCCCTGAGCTTGAACAGGGCCTTCTCT
                    | || || ||||| || || || || || ||||| || ||||| || ||||||||  | |
Sbjct 3810          GCCCGGCTCCTGTTGCCGCCGTCCTGCCCCCCTGTCCCGAGCTCGAGCAGGGCCTGTTGT

Query 3811          ACCTGCCCCAAGAACTCA-CCACCTGTGATAGTGTCGTA-ACATTTGAATTAACAGATAT
                    || |||| || || || |-   + | |||||||||  | -  +|||||  | || |||||
Sbjct 3870          ACATGCCGCAGGAGCTTACAGT-GTCTGATAGTGTGCTGGTT-TTTGAGCTCACTGATAT

Query 3869          TGTGCATTGTCGTATGGCCGCCCCGAGCCAGCGCAAGGCCGTGCTGTCCACGCTCGTGGG
                     || || || |||||||| || || || ||||| |||||||| || || || || |||||
Sbjct 3928          AGTCCACTGCCGTATGGCTGCTCCAAGTCAGCGGAAGGCCGTCCTCTCAACACTTGTGGG

Query 3929          CCGTTATGGCCGCC-GCACAAAGCTCTACAATGCCTCC-CACTCTGATGTTCGCGACTCT
                      | ||||||||  -|+|| || || ||  + | |  |-|| || ||||| || || || 
Sbjct 3988          GAGGTATGGCCGTAAG-ACGAAACTGTATG-AGGCAGCTCATTCAGATGTCCGTGAGTCC

Query 3987          CTCGCCC----GTTTTATCCCGGCCAT-T-GGCCCCGTACAGGTTACAACCTGTGAATTG
                    || ||  ----  | +++||| ++|+|-|-|| || || |||| ||| || || || || 
Sbjct 4046          CTAGCTAGGTTCATC---CCCA--C-TATCGGACCTGTCCAGGCTACCACGTGCGAGTTA

Query 4041          TACGAGCTAGTGGAGGCCATGGTCGAGAAGGGCCAGGACGGCTCCGCCGTCCTTGAGCTC
                    ||||| || || || |||||||| || ||||||||||||||||| |||||||| ||||| 
Sbjct 4100          TACGAACTGGTTGAAGCCATGGTGGAAAAGGGCCAGGACGGCTCTGCCGTCCTGGAGCTT

Query 4101          GACCTTTGTAGCCGCGACGTGTCCA-GGATCACC-TTCTTCCAGAAAGATTGTAATAAAT
                    || || || |  ||||| ||+| | -| || || -||+||||||||||| |||||||| |
Sbjct 4160          GATCTATGCAATCGCGATGT-TTCGCGTATAACTTTT-TTCCAGAAAGACTGTAATAAGT

Query 4159          TCACCACGGGGGAGACCATCGCCCATGGTAAAGTGGGCCAGGGCATTTCGGCCTGGAGTA
                    | || || || ||||||||||||||||| || || ||||| || || |||||||||||||
Sbjct 4218          TTACGACTGGTGAGACCATCGCCCATGGCAAGGTTGGCCAAGGTATATCGGCCTGGAGTA

Query 4219          AGACCTTCTGTGCCCTTTTCGGCCCCTGGTTCCGTGCTATTG-AGAAG-GCTATCCTGGC
                    |||||||||||||| | || ||||| ||||||||||| ||||-| |||-| |||  +| |
Sbjct 4278          AGACCTTCTGTGCCTTGTTTGGCCCGTGGTTCCGTGCCATTGAAAAAGAGATATTG-GCC

Query 4277          C--CTG-CTCCCTCAGGGTGTGTTTTATGGGGATGCCTT-TGATGACACCGTC-TT--CT
                    |--|| -| +|||+| ++  | || || || || |+|||-||| ||  | || -||--| 
Sbjct 4337          CTGCTCCCG-CCT-AA--CATTTTCTACGGCGACG-CTTATGAGGAGTCGGTGTTTGCCG

Query 4330          CGG-CGGCTG-TGGCCGCAGCAAAGGCATCCATGGTGTTCGAGAATGACTTTTCTGAGTT
                    |||-||  | - ||++|||| +++| | | |||||| |||||||||||||||||||| ||
Sbjct 4392          CGGCCGTGTCCGGG--GCAGG---GTCTTGCATGGTATTCGAGAATGACTTTTCTGAATT

Query 4388          TGATTCCACCCAGAATAATTTTTCCTTGGGCCTAG-A-GTGTGCTATTATGGAGGAGTGT
                    |||    || ||||| ||||| ||| | ||||| |-|-| ||| ++||||||||||||| 
Sbjct 4447          TGACAGTACTCAGAACAATTTCTCCCTTGGCCTTGAATGCGTGG--TTATGGAGGAGTGC

Query 4446          GGGATGCCGCAGTGGCTCATCCGCTTGTACCACCTTATA-AGGTCTGCGTGGATTCTGCA
                    || ||||| || ||||| ||  | ||||| |||||  +   |||| || |||||||||||
Sbjct 4505          GGTATGCCTCAATGGCTGATTAGGTTGTATCACCTGG-TTCGGTCAGCCTGGATTCTGCA

Query 4505          GGCCCCGAAGGAGTCCCTGCGAGGGTTTTGGAAGAAACACTCCGGTGAGCCCGGCACCCT
                    ||| ||||||||||| ||   ||| ||||||||||| || || |||||||| ||||||||
Sbjct 4564          GGCGCCGAAGGAGTCTCTTAAAGGTTTTTGGAAGAAGCATTCTGGTGAGCCTGGCACCCT

Query 4565          TCTGTGGAATACTGTCTGGAACATGGCCGTTAT--CACCCACTGTTATGATTTCCGCGAT
                    ||| ||||| || || ||||| |||||  | ||--||++|| || ||||| || ||||||
Sbjct 4624          TCTTTGGAACACCGTTTGGAATATGGCGATCATAGCA--CATTGCTATGAGTTTCGCGAT

Query 4623          CTGCAGGTGGCTGCCTTTAAAGGTGATGATTCGATAGTGCTTTGCAGTGAGTACCGTCAG
                    || | ||| || |||||||| |||||||||||| | || || || |  || ||||| |||
Sbjct 4682          CTCCGGGTTGCCGCCTTTAAGGGTGATGATTCGGTGGTCCTCTGTACCGACTACCGACAG

Query 4683          AG-CC-CAGG-GGC-TGCTGTCCTGATTGCTGGCTGTGGCCTAAAGTTGAAGGTGGATTT
                    ||-| - | |-|||-  |++|  ++||||| |||||||| || ||||||||||| |||| 
Sbjct 4742          AGTCGTAATGCGGCAACC--TTA--ATTGCAGGCTGTGGGCTTAAGTTGAAGGTTGATTA

Query 4739          CCGTCCGATTGGTCTGTATGCAGGTGTTGTGGTGGCCCCCGGCCTTGGCG-CGCTTCCTG
                    |||||| ||||| |||||||| ||||| ||||||||||||||+||||| |-|||| ||||
Sbjct 4798          CCGTCCTATTGGGCTGTATGCCGGTGTGGTGGTGGCCCCCGG-CTTGGGGACGCTGCCTG

Query 4798          ATGTCGTGCGCTTCGCCGGTCGGCTTACTGAGAAGAATTGGGGCCCTGGCCCCGAGCGGG
                    |||| ||||| || || ||||||||  |||| ||||| |||||||| ||||| ||||| |
Sbjct 4857          ATGTAGTGCGATTTGCTGGTCGGCTGTCTGAAAAGAACTGGGGCCCCGGCCCAGAGCGTG

Query 4858          CGGAGCAGCTCCGCCTCGCTG-TGAGTGATTTTCTCCGCAAGC-TCACGAATGTAGCTCA
                    | |||||||| || || || |-  +|||||||||||||  +| -| |||||||| || ||
Sbjct 4917          CTGAGCAGCTGCGTCTTGCCGTCT-GTGATTTTCTCCGAG-GGTTAACGAATGTTGCGCA

Query 4916          GATGTGTGTGGATGTTGTCTCTCGTGTTTATGGGGT-TTCCCCTGGGCTCGTTCATAACC
                    | | ||||| |||||||| || |||||||| || ||-   +|||||||| || |||||||
Sbjct 4975          GGTCTGTGTTGATGTTGTGTCCCGTGTTTACGGAGTCAGT-CCTGGGCTGGTACATAACC

Query 4975          TGATTGGCATGCTACAGGCTGTTGCTGATGGCAAGGCTCATTTCACTGAGTCAGTGAAGC
                    | ||||||||||| ||  |  |||||||||||||||| ||||| || ||| |  | || |
Sbjct 5034          TTATTGGCATGCTGCAAACCATTGCTGATGGCAAGGCCCATTTTACAGAGACTATAAAAC

Query 5035          CAGTGCTTGACCTGACAAATTCAATTC-T-GTGTCGGGTGGAATGAATAACATGTCTTTT
                    | ||||||||||| ||||| || |+||-|-  + |||||||||||||||||||||||  |
Sbjct 5094          CTGTGCTTGACCTCACAAACTCCA-TCATACA-ACGGGTGGAATGAATAACATGTCTCGT

Query 5093          GCTGCGCCCATGGGTTCGCGA-CCATGC--GCCCTCGGCCTATTTTGCTGTTGCTCCTCA
                    ||  |||||||||| || | |- |   |--|  ||+|  || ++||||||||+|| |+ +
Sbjct 5152          GCATCGCCCATGGGATCACCATGCGCCCTAGGGCT-GTTCTG--TTGCTGTT-CTTC-G-

Query 5150          TG-TTTCTGCCTATGCTGCCCGCGCCACCGCCCGGTCAGCCGTCTGGCCGCCGTCGTGGG
                    ||-|||+||||||||||||||||||||||| |||| ||||||||||||||||||||||||
Sbjct 5206          TGCTTT-TGCCTATGCTGCCCGCGCCACCGGCCGGCCAGCCGTCTGGCCGCCGTCGTGGG

Query 5209          CGGCGCAGCGGCGGTTCCGGCGGTGGTTTCTGGGGTGACCGGGTTGATTCTCAGCCCTTC
                    ||||||||||||||| ||||| ||||||||||||||||| ||||||||||||||||||||
Sbjct 5265          CGGCGCAGCGGCGGTGCCGGCAGTGGTTTCTGGGGTGACAGGGTTGATTCTCAGCCCTTC

Query 5269          GCAATCCCCTATATTCATCCAACCAACCCCTTCGCCCCCGATGTCACCGCTGCGGCCGGG
                    ||  |||||||||||||||||||||||||||||||| ||||||||    |     |||||
Sbjct 5325          GCCCTCCCCTATATTCATCCAACCAACCCCTTCGCCGCCGATGTCGTTTCACAATCCGGG

Query 5329          GCTGGACCTCGTGTTCGCCAACCCGCCCGACCACTCGGCTCCGCTTGGCGTGACCAGGCC
                    ||||||   ||   ||| || ||  |||| || || ||||||||||||||||||||| ||
Sbjct 5385          GCTGGAGTCCGCCCTCGGCAGCCGCCCCGCCCCCTTGGCTCCGCTTGGCGTGACCAGTCC

Query 5389          CAGCGCCCCGCCGCTGCCTCACGTCGTAGACCTACCACAGCTGGGGCCGCGCCGCTAACC
                    ||||||||| |||||||| | |||||| || || || |||| ||||| |||||||| || 
Sbjct 5445          CAGCGCCCCCCCGCTGCCCCCCGTCGTCGATCTGCCCCAGCCGGGGCTGCGCCGCTGACT

Query 5449          GCGGTCGCTCCGGCCCATG--ACACCCCGCCAGTGCCTGATGTTGACTCCCGCGGCGCCA
                    ||  |  | || || | ||--||| |||+|| || |||||||||||||| || || || |
Sbjct 5505          GCTATATCACCAGCTCCTGATACAGCCC-CCTGTACCTGATGTTGACTCTCGTGGTGCTA

Query 5507          TCCTGCGCCGGCAGTATAACCTATCAACATCTCCCCTCACCTCTTCCGTGGCCACCGGCA
                    | |||||||||||||| ||||| || || || || || || || || || ||| | || |
Sbjct 5563          TTCTGCGCCGGCAGTACAACCTGTCCACGTCCCCGCTTACGTCATCTGTCGCCTCGGGTA

Query 5567          CAAATTTGGTTCTTTACGCCGCTCC-TCTTAGCCCGCTTCTACCCCTCCAGGACGGCACC
                    | ||||||||||| || || || ||-|+| | ||| ||| ||||||| ||||||||||||
Sbjct 5623          CCAATTTGGTTCTCTATGCTGCCCCAT-TGAACCCACTTTTACCCCTTCAGGACGGCACC

Query 5626          AATACTCATATAATGGCTACAGAAGCTTCTAATTATGCCCAGTACCGGGTTGCTCGTGCC
                    || || ||||| |||||||| || || |||||||| |||||||||||||| ||||| |||
Sbjct 5682          AACACCCATATCATGGCTACTGAGGCATCTAATTACGCCCAGTACCGGGTGGCTCGAGCC

Query 5686          ACAATTCGCTACCGCCCGCTGGTCCCCAACGCTGTTGGTGGCTACGCTATCTCCATTTCG
                    ||||| || |||||||||||||| || || |||||||||||||| |||||||| ||||| 
Sbjct 5742          ACAATCCGTTACCGCCCGCTGGTGCCAAATGCTGTTGGTGGCTATGCTATCTCTATTTCT

Query 5746          TTCTGGCCACAGACCACCACCACCCCGACGTCCGTTGACATGAATTCAATAACCTCGACG
                    || ||||| ||||| ||||| ||||| || || ||||| |||||||| || || || || 
Sbjct 5802          TTTTGGCCCCAGACAACCACTACCCCTACTTCTGTTGATATGAATTCTATTACTTCTACT

Query 5806          GATGTCCGTATTTTAGTCCAGCCCGGCATAGCCTCCGAGCTTGTTATTCCAAGTGAGCGC
                    |||||  | ||||| |||||||| || || ||||| ||| | ||||| || |||||||| 
Sbjct 5862          GATGTTAGGATTTTGGTCCAGCCTGGTATTGCCTCTGAGTTGGTTATCCCCAGTGAGCGT

Query 5866          CTACACTATCGCAACCAAGGTTGGCGCTCTGTTGAGACCTCCGGGGTGGCGGAGGAGGAG
                    || |||||||| || ||||| |||||||||||||||||| | || || || |||||||||
Sbjct 5922          CTTCACTATCGTAATCAAGGGTGGCGCTCTGTTGAGACCACGGGTGTCGCCGAGGAGGAG

Query 5926          GCCACCTCTGGTCTTGTCATGCTCTGCATACATGGCTCACCTGTAAATTCTTATACTAAT
                    || |||||||| || || ||||| || || ||||| || || || ||||| ||||| |||
Sbjct 5982          GCTACCTCTGGCCTGGTAATGCTTTGTATTCATGGTTCGCCAGTCAATTCATATACAAAT

Query 5986          ACACCCTATACCGGTGCCCTCGGGCTGTTGGACTTTGCCCTCGAACTTG-AGTTCCGC--
                    ||||| ||||| || || || |||||  | || |||||  | || ||||-| ||  | --
Sbjct 6042          ACACCTTATACTGGGGCACTGGGGCTTCTTGATTTTGCATTGGAGCTTGAATTTAGGAAT

Query 6043          AACCTCACCCCCGGTAATACCAATACGCGGGTCTCGCGTTACT-CCAGCACTGCCCGTCA
                          || || || || |||||||| || || || || ||+|-||||||| ||||||||
Sbjct 6102          TTT--GACACCTGGGAACACCAATACCCGTGTATCCCGATA-TACCAGCACAGCCCGTCA

Query 6102          CCGCCTTCGTCGCGGTGCAGATGGGACTGCCGAGCTCACCACCACGGCTGCTACTCGCTT
                    ||| || || || ||||| |||||||| || ||||| ||||| ||||| || || || ||
Sbjct 6158          CCGGCTGCGCCGTGGTGCCGATGGGACCGCTGAGCTTACCACTACGGCGGCCACACGTTT

Query 6162          CATGAAGGACCTCTATTTTACTAGTACTAATGGTGTTGGTGAGATCGGCCGCGGGATAGC
                     |||||||||||  |||| ||  |||| ||||| || |||||| | ||||| || || ||
Sbjct 6218          TATGAAGGACCTGCATTTCACCGGTACGAATGGAGTCGGTGAGGTGGGCCGAGGTATTGC

Query 6222          GCTTACCCTGTTTAACCTTGCTGACACCCTGCTTGGCGGTCTACCGACAGAATTGATTTC
                     || || |||||||| ||||||||||| || || || ||| | |||||||||||||||||
Sbjct 6278          CCTGACACTGTTTAATCTTGCTGACACGCTTCTCGGTGGTTTGCCGACAGAATTGATTTC

Query 6282          GTCGGCTGGTGGCCAGCTGTTCTACTCTCGCCCCGTCGTCTCAGCCAATGGCGAGCCGAC
                    ||||||||| |||||| |||||||||| ||||| ||||||||||||||||||||||||||
Sbjct 6338          GTCGGCTGGGGGCCAGTTGTTCTACTCCCGCCCTGTCGTCTCAGCCAATGGCGAGCCGAC

Query 6342          TGTTAAGCTGTATACATCTGTGGAGAATGCTCAGCAGGATAAGGGTATTGCAATCCCGCA
                    ||| ||||| ||||||||||| |||||||| |||||||||||||||||  | ||||||||
Sbjct 6398          TGTAAAGCTATATACATCTGTTGAGAATGCGCAGCAGGATAAGGGTATCACCATCCCGCA

Query 6402          TGACATCGACCTCGGGGAATCCCGTGTAGTTATTCAGGATTATGACAACCAACATGAGCA
                    |||||| |||||||| || |||||||| ||||| ||||||||||| |||||||| |||||
Sbjct 6458          TGACATAGACCTCGGTGACTCCCGTGTGGTTATCCAGGATTATGATAACCAACACGAGCA

Query 6462          GGACCGACCGACACCTTCCCCAGCCCCATCGCGTCCTTTTTCTGTCCTCCGAGCTAACGA
                    ||| || || || ||||| || ||||| || ||||||||||| || || || || || ||
Sbjct 6518          GGATCGGCCTACTCCTTCACCTGCCCCCTCTCGTCCTTTTTCAGTTCTTCGTGCCAATGA

Query 6522          TGTGCTTTGGCTTTCTCTCACCGCTGCCGAGTATGACCAGTCCACTTACGGCTCTTCGAC
                    |||  | |||||||||||||| ||||| |||||||| ||| | || || || || || ||
Sbjct 6578          TGTTTTGTGGCTTTCTCTCACTGCTGCTGAGTATGATCAGACTACGTATGGGTCATCCAC

Query 6582          CGGCCCAGTC--TATGTCTCTGACT-CTGTGACCTTGGTTAATGTTGCGACCGGCGCGCA
                    |  |||++| --|||||||| ||+|-| || || || |||||||| || || || || ||
Sbjct 6638          CAACCC--TATGTATGTCTCGGA-TACAGTCACATTTGTTAATGTGGCCACTGGTGCTCA

Query 6639          GGCCGTTGCCCGGTCACTCGACTGGACCAAGGTCACACTT-GATGGTCGCCCCCTTTCCA
                    ||| || ||||| || || || ||| |||| || || +||-|| || ||||||||| | |
Sbjct 6695          GGCTGTCGCCCGTTCCCTTGATTGGTCCAAAGTTACT-TTGGACGGCCGCCCCCTTACTA

Query 6698          CCATCCAGCAGTATTCAAAGACCTTCTTTGTCCTGCCGCTCCGCGGTAAGCTCTCCTTTT
                    | || ||||||||||| ||||| |||| |||||| ||||||||||||||| | || || |
Sbjct 6754          CTATTCAGCAGTATTCTAAGACATTCTATGTCCTCCCGCTCCGCGGTAAGTTGTCTTTCT

Query 6758          GGGAGGCAGGAACTACTAAAGCCGGGTACCCTTATAATTATAACACCACTGCTAGTGACC
                    |||| || || || || || || || ||||||||||||||| |||| || || ||||| |
Sbjct 6814          GGGAAGCTGGCACGACCAAGGCTGGCTACCCTTATAATTATGACACAACCGCCAGTGATC

Query 6818          AACTGCTCGTTGAGAATGCCGCTGGGCATCGGGTTGCTATTTCCACCTACACTACTAGCC
                    || | || |||||||| || || || || || |||||||| || || ||||| |||||||
Sbjct 6874          AAATTCTAGTTGAGAACGCGGCCGGCCACCGTGTTGCTATCTCTACTTACACCACTAGCC

Query 6878          TGGGTGCTGGCCCCGTCTCTATTTCCGCGGTTGCTGTTTTAGCCCCCCACTCTGTGCT-A
                    ||||||| |||||   ||| ||||| ||||||| |||  ||||||| ||||| |  ||- 
Sbjct 6934          TGGGTGCCGGCCCTACCTCCATTTCTGCGGTTGGTGTGCTAGCCCCGCACTCAGCTCTCG

Query 6937          GCATTGCTTGAGGATACCATGGACTACCCTGCCCGCGCCCATACTTTCGATGACTTCTGC
                     | ||+|||||||||||    || ||||| ||||||||||| ||||| ||||| ||||||
Sbjct 6994          CCGTT-CTTGAGGATACTGCCGATTACCCCGCCCGCGCCCACACTTTTGATGATTTCTGC

Query 6997          CCGGAGTGCCGCCCCCTTGGCCTCCAGGGTTGTGCTTTTCAGTCTACTGTCGCTGAGCTT
                    || || || ||| |||||||  | ||||||||||||||||||||||||||||||||||||
Sbjct 7053          CCTGAATGTCGCACCCTTGGATTACAGGGTTGTGCTTTTCAGTCTACTGTCGCTGAGCTT

Query 7057          CAGCGCCTTAAGATGAAGGTGGGTAAAACTCGGGAGT--TATAGTTTATTTGCTT-GTG-
                    ||||||||||| |||||||| |||||||| |||||||--||+|+|| ||| ++||- ||-
Sbjct 7113          CAGCGCCTTAAAATGAAGGTAGGTAAAACCCGGGAGTCCTA-A-TTAATTC--TTCCTGT

Query 7113          CCCCCCTTC---TTT-CTGTTG-CTTATTT
                     ||||||||--- ||-|| |||-|||||||
Sbjct 7169          ACCCCCTTCGCAGTTGCTTTTGTCTTATTT
