# Supplementary material for: Pairwise Heuristic Sequence Alignment Algorithm Based on Deep Reinforcement Learning
Source: IEEE Open J Eng Med Biol. 2021 Jan 29;2:36–43. doi: 10.1109/OJEMB.2021.3055424 (PMC8901008; doi:10.1109/OJEMB.2021.3055424)
Supplement: Three supplementary materials are attached to the submitted manuscript. First, we offer the detailed process of the DQNalign in Supplementary material S1. Then, the additional figures and tables are listed in the Supplementary material S2. Finally, the alignment results of the DQNalign are attached  [file ojemb-3055424-mm.zip › OJEMB-3055424-MM/10022021082020_DQNalignOJEMB20210126SupplementaryS3/Supplementary S3/HEV_DDDQN/result20200712173946_11_23.txt]

DQNalign Project v1.0
Pairwise alignment algorithm with deep reinforcement learning based heuristic alignment agent
Sequence 1 : HEV_11, length : 7138
Sequence 2 : HEV_23, length : 7230

Alignment results:
Exact matches: 5342
Gaps: 572

Query 0             GAGGCCCATCAGTTTATCAAGGCTCCTGGCATCACTACTGCTATTGAGCAGGCTGCTCTA
                    |||||||| |||||||| |||||||||||||| |||||||| ||||||||||||||||| 
Sbjct 12            GAGGCCCACCAGTTTATTAAGGCTCCTGGCATTACTACTGCCATTGAGCAGGCTGCTCTG

Query 60            GCAGCGGCCAACTCTGCCCTTGCGAATGCTGTGGTAGTTAGGCCTTTTCTCTCTCACCAG
                    || ||||||||||| ||| | |||||||||||||| ||| |||| ||| | |||| |  |
Sbjct 72            GCTGCGGCCAACTCCGCCTTGGCGAATGCTGTGGTGGTTCGGCCGTTTTTGTCTCGCGTG

Query 120           CAGATTGAGATCCTTATTAACCTAATGCAACCTCGCCAGCTTGTTTTCCGCCCCGAGGTT
                    || |  ||||||||||||||  | |||||||| || ||| | ||||||||||| ||||| 
Sbjct 132           CAAACCGAGATCCTTATTAATTTGATGCAACCCCGGCAGTTGGTTTTCCGCCCTGAGGTG

Query 180           TTCTGGAACCATCCCATCCAGCGTGTTATCCATAATGAGCTGGAGCTTTACTGTCGCGC-
                     | ||||| ||||| || ||| | || || || ||||| || || |  ||||| || ||-
Sbjct 192           CTTTGGAATCATCCTATTCAGAGAGTCATACACAATGAACTAGAACAATACTGCCGGGCA

Query 239           CCGCTCCGGCCGCTGCCTCGAAATTGGTGCCCACCCCCGCTCAATAAATGACAATCCTAA
                    | | +|||| || ||||| || ||||| ||||||||  | || || ||||| || || ||
Sbjct 252           CGGG-CCGGTCGTTGCCTGGAGATTGGGGCCCACCCAAGATCTATTAATGATAACCCCAA

Query 299           TGTGGTCCACCGTTGCTTCCTCCG-TCCTGCCGG-GCGTGATGTTCAGCGTTGGTATACT
                    |||  | ||||| ||||| ||| |- |   | | -|+|+||||||||||| |||||| ||
Sbjct 311           TGTTTTGCACCGGTGCTTTCTCAGACCGGTCGGTAG-G-GATGTTCAGCGCTGGTATTCT

Query 357           GCCCCTACCCGCGGGCCGGCTGCTAATTGCCGGCGTTCCGCGCTGCGCGGGCTCCCCGCT
                    ||||| |||||||| || || || || ||||| ||||| |||||||| || |||||| ||
Sbjct 369           GCCCCCACCCGCGGCCCTGCAGCCAACTGCCGCCGTTCTGCGCTGCGTGGTCTCCCCCCT

Query 417           GCTGACCGCACTTACTGCTTCGACGGGTTTTCTGGCTGTA--ACTTTCCCGCCGAGACGG
                    || |||||||| ||||| || || || |||||  ||||| -- +|| +|||| ||||| |
Sbjct 429           GCCGACCGCACCTACTGTTTTGATGGATTTTCCCGCTGTGCTT-TTG-CCGCAGAGACCG

Query 475           GCATCGCCCTCTATTCTCTCCATGATA-TGTCACCATCTGATGTCGCCGAGGCTATGTTC
                    || | ||||| || ||||| || ||+ -| |  ||| | |||||||| |||||||||  |
Sbjct 487           GCGTAGCCCTTTACTCTCTGCACGA-CCTCTGGCCAGCCGATGTCGCGGAGGCTATGGCC

Query 534           CGCCATGGTATGACGCGGCTTTACGCTGCCCTCCACCTCCCGCCTGAGGTCCTGTTGCCC
                    |||||||| ||||| || || |||||||| ||||| ||||| |||||||| ||||| || 
Sbjct 546           CGCCATGGGATGACACGTCTATACGCTGCACTCCATCTCCCTCCTGAGGTGCTGTTACCA

Query 594           CCTGGCACATACCGCACCGCGTCGTACTTGCTGATCCATGACGGC-AGGC-GCGT-TGTG
                    ||||| || ||||  ||  | |||||  | ||||| || ||||||-|   -||+|-|+|+
Sbjct 606           CCTGGTACCTACCATACAACCTCGTATCTCCTGATTCACGACGGCAACCGTGC-TGT-T-

Query 651           GTGACGTATGAGGGTGACACTAGTGCTGGTTATAACCACGATGTTTCCAACCTGCG-CTC
                    ||||| |||||||||||||||||||| || || ||||| || || ||||  || ||- +|
Sbjct 663           GTGACCTATGAGGGTGACACTAGTGCAGGCTACAACCATGACGTCTCCATACTTCGTG-C

Query 710           CTGGATTAGAACCA-C-TAAG-GTTA-CCGGAG-ACCACCCTCTCGTCATCGAGCGGGTT
                     |||||| | || |-|- || -|||   ++|| -| ++|| |+| || || ||||| || 
Sbjct 722           GTGGATTCGTACGACCAAAATAGTTGGT--GACCAT--CCGT-TGGTTATAGAGCGTGTG

Query 765           AGGGCCATTGGCTGCCACTTTGTCCTTTTACTCACGGCTGCTCCGGAGCCATCACCTATG
                     |||| || || || || ||||| ||  | ||||| || || || ||||| || ||||||
Sbjct 777           CGGGCTATCGGATGTCATTTTGTGCTGCTGCTCACCGCGGCCCCCGAGCCGTCGCCTATG

Query 825           CCCTATGTCCCTTACCCCCGGTCTACCGAGGTCTATGTCCGATCGATC-TTCGGCCCGGG
                    || ||||||||||||||||| || || ||||| ||||| || || || -|| | || || 
Sbjct 837           CCTTATGTCCCTTACCCCCGTTCGACAGAGGTGTATGTTCGGTCTATATTTGGCCCTGGC

Query 884           TG-GCACCCCCTCCCTATTTCCAACCT-CATGCTCCACCAAGTCGACCTTCCATGCTGTC
                     |- ++|||| ||||| |||||  |  -|+|||||||| || || || || || ||||||
Sbjct 897           GGTT--CCCCGTCCCTGTTTCCGTCAGCC-TGCTCCACAAAATCTACTTTTCACGCTGTC

Query 942           CCTGCCCATATCTGGGACCGTCTCATGTTGTTCGGGGCCACCCTAGATGACCAAGCCTTT
                    || |  |||||||||||||| |||||| | || || ||||| || || ||||| || |||
Sbjct 954           CCAGTTCATATCTGGGACCGGCTCATGCTTTTTGGTGCCACTCTGGACGACCAGGCGTTT

Query 1002          TGCTGCTCCCGCCTAATGACTTACCTCCGCGGCATTAGCTACAAGGTTACTGTGGGCACC
                    |||||||| || || ||||| |||||||| |||||||| |||||||| || || ||  | 
Sbjct 1014          TGCTGCTCACGGCTTATGACATACCTCCGTGGCATTAGTTACAAGGTCACCGTTGGAGCG

Query 1062          CTTGTTGCCAATGAAGGCTGGAACGCCTCTGAGGACGCTCTTACAGCTGTCATCACTGCC
                    |||||||| ||||| || ||||| |||||||| || || || || || || || || || 
Sbjct 1074          CTTGTTGCTAATGAGGGGTGGAATGCCTCTGAAGATGCCCTCACCGCAGTAATTACCGCA

Query 1122          GCCTACCTT-ACCATCTGCCACCAGCGGTACCTCCGCACTCAGGCTATATCTAAGGGGAT
                    ||||| +||-||||||||||||||||| |||||||| || ||||| ||||| ||||| ||
Sbjct 1134          GCCTAT-TTGACCATCTGCCACCAGCGCTACCTCCGTACCCAGGCGATATCCAAGGGCAT

Query 1181          GCGTCGCCTGGAGCGGGAGCATGCTCAGAAGTTTATAACACGCCTCTACAGTTGGCTCTT
                    ||| ||  |||||   ||||| || ||||| ||||| ||| | |||||||| ||| | ||
Sbjct 1193          GCGCCGGTTGGAGGTTGAGCACGCCCAGAAATTTATTACAAGACTCTACAGCTGGTTATT

Query 1241          TGAGAAGTCCGGCCGTGATTATATCCCCGGCCGTCAGTTGGAGTTCTACGCTCAGTGTAG
                    ||||||||| || |||||||| ||||||||||| ||  |  |||| || || |||||  |
Sbjct 1253          TGAGAAGTCTGGTCGTGATTACATCCCCGGCCGCCAACTCCAGTTTTATGCCCAGTGCCG

Query 1301          GCGCTGGCTCTCGGCCGGCTTTCATCTTGACCCACGGGTGTTGGTTTTTGATGAGTCGGC
                    ||| ||||| || || ||||||||||| |||||  | ||| | |||||||||||||||| 
Sbjct 1313          GCGGTGGCTATCCGCGGGCTTTCATCTAGACCCCAGAGTGCTTGTTTTTGATGAGTCGGT

Query 1361          CCCCTGCCACTGTAGGAC-TGCGATTCGTAAGGCGGT--CTCAAAGTTTTGCTGCTTTAT
                     ||||||| |||||||||-| |     |+||||  | -- |+|||+|| |||||||| ||
Sbjct 1373          GCCCTGCCGCTGTAGGACTTTCTTAAAG-AAGGTTGCGGGT-AAA-TTCTGCTGCTTCAT

Query 1418          GAAGTGGCT-GGGCCAGGAGTGCACCTGTTTTCTAC-AACCTGCAGAAGGCGTCGTTGGC
                    |  |||| |-|||+|||||||||||||| +||||  -| || || || ||  |  | || 
Sbjct 1430          GCGGTGGTTAGGG-CAGGAGTGCACCTGC-TTCTTGGAGCCAGCTGAGGGTTTGATCGGT

Query 1476          GACCAGGGCCATGACAACGAGGCCTATGAGGGGTCTGATGTTGACCCTGCTGA-----AT
                    || || |||||||| || |||||||| ||||| || || || ||||  || ||-----  
Sbjct 1488          GATCATGGCCATGATAATGAGGCCTACGAGGGCTCCGAGGTCGACCAAGCCGAGCCTGCA

Query 1531          CCGCTATTA-GTGACATAT-CTGGG--TCCT-ACGT--AGTCC-CTGGCA-C----TGCC
                    |  || + |-||| || + - + + --|++ -|+||--|+|  -|+| ||-|----  ||
Sbjct 1548          CATCTC-GACGTGTCAG-GGA-C-CTAT--GCA-GTCCA-TGGGC-GCCAGCTTGAGACC

Query 1578          CTCCAACCGCTTTACCAA-GCCCTTGACCTCCCCGCT-GAGATTGTGGCTCGTGCAGGCC
                    ||| |  +|+++  +|| -   |+++|++|+||||| -|| ||||  ||||| ||+||||
Sbjct 1599          CTCTATA-G---GG-CACTCAAC---A--T-CCCGCAAGATATTGCTGCTCGAGC-GGCC

Query 1636          GGCTG-ACCGCCACAGTAAAGGTC-TCCCAGGT-C-GACGGGCGGA-T-CGATTGTGAGA
                     | | -|| ||||| ||  || | -|  | || -|-||  | |+  - - |++  +| +|
Sbjct 1647          CGATTAACAGCCACCGTTGAGCTTGTTGCTGGCCCAGATCGCC-TGGAGTG--CC-GC-A

Query 1690          CCCTTCTCGGTAATAAAACCTTCCGCACGTCGTTTGTTGACGG-GGCGGTTTTAGAGACT
                    |  | ||||| ||||| |||||||| ||| || |   ||| ||-| |    ||+||| | 
Sbjct 1702          CTGTGCTCGGGAATAAGACCTTCCGGACGACGGTGACTGATGGCGCCCACCTT-GAGGCC

Query 1749          AATGGCCCAGAGCGCCACAA-TCTCTCTTTTGATGCCAGTCAGAGCA--CTATGGCCG-C
                    || ||||| ||||       -|+| || |||||||||+  | |+ ||--||||||  |-|
Sbjct 1761          AACGGCCCTGAGCAATGTGTTT-TGTCGTTTGATGCC-TCCCG-CCAGTCTATGGGGGCC

Query 1805          CGGCCCTTTCAGTCTCACCTATGCCGCCT---CTGCTGCTGGGCTGGAGG-TGCGCTATG
                     || |   |+|| ||||| |||| +|| |---|++||||||| ||| |||-|  | | | 
Sbjct 1818          GGGTCACAT-AGCCTCACTTATGA-GCTTACGC--CTGCTGGCCTGCAGGTTAAGATTTC

Query 1860          -TCGC-----CGCCGGGCTTGACCACCGGGCGGT-TTT-TGCCC--C-CGG-CGTTTCAC
                    -||+ -----|  +|| |+||++||+| | | +|-|| -  || --|-  |-|  +|++ 
Sbjct 1874          ATC-TAATGGCTT-GGAC-TG--CA-CTGCCA-TATTCCCCCCTGGCGGCGCCCC-T--A

Query 1909          CCCGGTCAGCCCC-TGGCGAGGTCACC-GCCTTCTGTT-CTGCC-C-TATACAGGTTTAA
                     +|++ |||| ||- ||+|||||  +|-||||| ||  -|+|+|-|-|+||||||| |||
Sbjct 1924          G-C--GCAGCGCCGGGG-GAGGTGG-CGGCCTTTTGCACC-G-CTCTT-TACAGGTATAA

Query 1964          TC-------GCGAGGCCCAGCGCCTTTCGCTGACCGGTAATTTTTGGTTCCATCCTGAGG
                    +|------- | |    ||    ||| |+|+| +|||| +++| ||| | ||||| ||||
Sbjct 1975          -CAGATTTACCCAACGGCATTCGCTTAC-C-GG-CGGTC---TGTGGCTACATCCCGAGG

Query 2017          GGCTCCTTGGCCCCTTTGCCCCGTTT-TCCCCCGGGCATGTTTGGGAGTCGGCTAATCCA
                    |||| |+||| |  ||| || | |||-||||| |||||| | |||||||| ||||| || 
Sbjct 2029          GGCTGC-TGGGCATTTTCCCTCCTTTCTCCCCTGGGCATATCTGGGAGTCTGCTAACCCC

Query 2076          TTCTGTGGCGAGAG--CACACTTTACACCCGCACTTGGT-CGGAGGT---TGA-TGCTGT
                    || || || ||| |--|+|+|| ||||| || || ||||-|  |   ---|+ -|+||+ 
Sbjct 2088          TTTTGCGGGGAGGGTAC-C-CTGTACACTCGTACCTGGTCCACATCCGGCT-TTT-CT-A

Query 2129          TCCTAAGTC-CAGCCCA---GCCCGCCCA---GCCCGACTTAGGTTTTACA-TCT-GA--
                       +|  ||-|++||| ---| ++| |      |||  |   || |     - | -||--
Sbjct 2143          GTG-ACTTCTC--CCCTCCTGA--GGCGGCCGCCCCTGCACCGGCTGCTGCCCCAGGATC

Query 2168          GCCTTCT--------ATACCT-AGTAGGGCCGGGGCCGCCA-CACCTACCCCGGCGGCCC
                    |||  | --------|    |-|||  +     ||  |  |-||+|++| ||  ++    
Sbjct 2198          GCCCCCCCCCACCCCACCAGTCAGTGA-TATTTGGGTGTTACCA-C--CGCCCT--CAGA

Query 2212          CTCTACCCCC-C-CCTGCACCGGATCCTTCCCCTACTCTCTCTGCTCCG-GCGC-GTGGT
                         |||  - -  |+++ || +  ||| +|   |+| | | +||+||-||+|-|| + 
Sbjct 2252          AAAGTCCCAGGTGGGT---GCGC-CTCTTG-CGCCC-CCCGCC-CT-CGAGC-CTGTT-G

Query 2268          GAGCCGGCTCCTGGCGCTACCG-CC------A---G---GGCCCCAGCCATAACCCACCA
                    ||+||+|+++++ +|+|+|++|-||------|---|---  |||  |+| ||| |||||+
Sbjct 2302          GA-CC-G-----C-C-C-A--GCCCTATTAAACTTGCCTCCCCCGTG-CGTAAGCCACC-

Query 2315          GAC-G-G-C-CCGGCCATCG---CCGCCTG-CTCTTTAC-C-TACCCGGATGGC-TCTAA
                    |||- -|-|-||++|   ||---|||||  - |||||||-|-||||| || || - |+||
Sbjct 2348          GACATTGCCGCC--CTCCCGCACCCGCCGTCTTCTTTACACTTACCCTGACGGTGCC-AA

Query 2363          GGTGT-T-CGCCGGCTC-GCTGTTTGAGTCGACA-TGT-ACCTGGCTCGTTAACGCGTCT
                    |||||-|-||++|| ||- +||||||||||  +|-|| -|+|||||| || || || |||
Sbjct 2405          GGTGTATGCG--GGATCAT-TGTTTGAGTCAG-ATTGCGA-CTGGCTGGTGAATGCCTCT

Query 2418          AATGTTGA-CCACCGCCCTGGCGGTGGGCTCTGTCATGCATTTTACCAGAG-GTACCC-C
                    || +  | -|||||||||||| ||||| ||||||||||| ||||| ||  |- | || - 
Sbjct 2460          AAC-CCGGGCCACCGCCCTGGGGGTGGCCTCTGTCATGCCTTTTATCAACGCTTTCCTGA

Query 2475          GCC--TCCTTTGATGCTGC-CTC-TTTTGTGATGCGCGACGGCGCG-GCCGCCTACACAT
                    | |--|+|| ++ ++| + -|| - ||| | ||||| || || +| -|| || || || |
Sbjct 2519          GGCGTT-CTA--C--CC-AACTGAATTTATTATGCGTGAGGGT-CTTGCTGCATATACCT

Query 2530          TAACCCCCCG-GCCA-ATAATTCATGCCGTCGCTCCTGATTATA-GGTTGGAACATAACC
                    |++  |||||-||| -|| || ||||| || || || || ||||-||||+||||| || |
Sbjct 2572          T--GACCCCGCGCCCTATTATCCATGCAGTGGCCCCCGACTATAGGGTT-GAACAGAATC

Query 2587          CAAAGAGGCTTGAGGCTGCCTACCGGGAGACTTGCTCCCGCCTCGGTACCGCTGCATACC
                    |||||||||||||||| || |||||||| || |||||||| | |||||||||||| ||||
Sbjct 2629          CAAAGAGGCTTGAGGCAGCGTACCGGGAAACCTGCTCCCGTCGCGGTACCGCTGCCTACC

Query 2647          CACTCCTCGGGACCGGCATATACCAGGTGCCGATCGGTCCCAGTTTTGACGCCTGGGAGC
                    |||| || ||  | || ||||||||||| ||  | |||| ||||||||| ||||||||||
Sbjct 2689          CACTTCTTGGCTCGGGTATATACCAGGTCCCTGTTGGTCTCAGTTTTGATGCCTGGGAGC

Query 2707          GGAATCACCGCCCCGGGGACGAGTTGTACCTTCCTGAGCTTGCTGCCAGATGGTTCGAGG
                    | ||||| ||||| ||||| ||| | |||||  |||| |  |||||    ||||| || |
Sbjct 2749          GTAATCATCGCCCTGGGGATGAGCTTTACCTGACTGAACCCGCTGCAGCCTGGTTTGAAG

Query 2767          CCAAT-AGGCCGAC-CTGCCCAACTCTCACTATAACTGAGGAT--GTTGCGCGGACAGCA
                    | || -|+|||| |-| |+||| | || || ||||| || |||--|++|| || || || 
Sbjct 2809          CTAACAA-GCCGGCGCAG-CCAGCACTTACGATAACAGAAGATACG--GCCCGCACGGCC

Query 2823          AATCT-GG-CTATCGAACT-TGACT-CAGCCACAGACGTCGGCCGGGCCTGTGCCGGCTG
                    || ||-| -|||  || | -||+||-|+ ++||||| || ||||| ||||| || |||||
Sbjct 2865          AACCTAGCACTAGAGATCGATG-CTGC-T--ACAGAGGTTGGCCGTGCCTGCGCTGGCTG

Query 2879          T-CGAGT-CACCCCCGG-CGTTGTGCAGTACCAGTTT-A---C-CGC-AGGTGTGCCTGG
                     -| | |-  ||   | -|+++|| |+++|+|++| |-|---|-|    || || || ||
Sbjct 2921          CACTATTAGTCCTGGGATC---GTAC---A-C--TATCAGTTCACTGCCGGGGTTCCGGG

Query 2930          ATCCGGCAAGTCCCGCTCTATTACC-CAAGGCCGACGTGGACGTTGTCGTGGTCCCGACC
                     || ||||| ||  | || |+||| -|+|||  || || || ||||| || ||||| |+|
Sbjct 2972          CTCAGGCAAATCAAGATCCA-TACAGC-AGGGGGATGTTGATGTTGTGGTTGTCCCCA-C

Query 2988          C-GGGAGTTGCGTAAT-GCCTGGCGCCGCCGCGGCTTCGCTG-CTTT-CACCCCGCACAC
                    |-||||| | || |||-| +||||| ||||| ||||| || |-||||-||+|||+|||||
Sbjct 3029          CAGGGAGCTTCGCAATAGT-TGGCGTCGCCGGGGCTTTGCGGCCTTTACA-CCC-CACAC

Query 3044          TGCGGCTAGAGTCACC-CAGGGGCGCCGGGTTGTCATTGATGAGGCCCCGTCCCTTCCCC
                     |||||  | ||||| - |+|| ||||| ||||| ||||| |||||||| ||||| || |
Sbjct 3086          GGCGGCCCGTGTCACTATA-GGCCGCCGTGTTGTGATTGACGAGGCCCCATCCCTCCCAC

Query 3103          CTCATTTGCTGCTGCTCCACATGCAGCGGGCCGCCACCGTCCACCTTCTTGGCGACCCGA
                    | ||  ||||| || | ||||||||||||||| |  | ||||| || || || ||||| |
Sbjct 3145          CGCACCTGCTGTTGTTACACATGCAGCGGGCCTCTTCAGTCCATCTCCTCGGTGACCCAA

Query 3163          ATCAGATCCCAGCCATCGATTTTGAGCACGCCGGGCTCGTTCCCGCCATCAGGCCCGAT-
                    | |||||||| ||||| |||||||||||||| || || || ||||| ||| | || || -
Sbjct 3205          ACCAGATCCCCGCCATTGATTTTGAGCACGCTGGTCTGGTCCCCGCAATCCGCCCTGAGC

Query 3222          TTGGC-CCCCACCTCCTGGTGGCATGTTACCCATCGCTGCCCTGCGGATGTATGTGAGCT
                    ||+||-|| +||  ||||||||||||| || || |||||||| || ||||||||||| ||
Sbjct 3265          TT-GCACCA-ACGACCTGGTGGCATGTAACACACCGCTGCCCAGCTGATGTATGTGAACT

Query 3281          AATCCGCGGCGCATACCCTATGATTCAGACCACTAGTCGGGTCCTCCGGTCGTTGTTCTG
                     || ||||| || |||||||  || |||||||| || ||||| || |||||  |||||||
Sbjct 3323          TATACGCGGGGCCTACCCTAAAATCCAGACCACGAGCCGGGTGCTACGGTCTCTGTTCTG

Query 3341          GGGTGAGCCCGCCG-TTGGGCAGAAGCTAGTGTTCACCCAGGCGGCTAAGGCCGCCAACC
                    |  ||| +||| | -| || ||||||||||| ||||| ||||| ||||| || |||||||
Sbjct 3383          GAATGAA-CCGGCTATCGGCCAGAAGCTAGTCTTCACGCAGGCCGCTAAAGCTGCCAACC

Query 3400          CCGGTTCAGTGACGGTCCATGAGGCACAGGGCGCTACCTACACAGAGACTACCATCATTG
                    | ||| || | || ||||| || || ||||||||||| | ||||||||| || || || |
Sbjct 3442          CTGGTGCAATTACAGTCCACGAAGCCCAGGGCGCTACTTTCACAGAGACCACAATTATAG

Query 3460          CCACGGCAGATGCTCGAGGCCTCATTCAGTCGTCCCGAGCTCATGCCATTGTTGCCTTGA
                    | ||||| |||||  | || ||||| ||||| |||||||||||||| || |||||  | |
Sbjct 3502          CTACGGCTGATGCCAGGGGTCTCATCCAGTCATCCCGAGCTCATGCTATAGTTGCACTCA

Query 3520          CGCGCCACACTGAGAAGTGCGTCATCATT-GACGCACCAGGCCTGCTT-CGCGAGGTGGG
                    | |||||||| |||| |||||| ||+ ||-|| || || || +|  ||-|| ||||| ||
Sbjct 3562          CCCGCCACACAGAGAGGTGCGTTAT-TTTAGATGCCCCTGGT-TTGTTACGTGAGGTCGG

Query 3578          CATCTCCGATGCAATCGTTAATAACTTTTTCCTTGCTGGTGGCGAAATTGGCCACCAGCG
                    ||| || ||||  |||||||| ||||| ||||| |||||||| ||  | ||||| || ||
Sbjct 3620          CATATCTGATGTGATCGTTAACAACTTCTTCCTCGCTGGTGGGGAGGTGGGCCATCACCG

Query 3638          CCCATCTGTTATCCCTCGCGGCAATCCTGACGCCAATGTTGACACCTTGGCTGCCTTCCC
                    ||| ||||| || || || ||||| ||||||   ||  |||| |||||    ||||||||
Sbjct 3680          CCCCTCTGTGATACCCCGTGGCAACCCTGACCAGAACCTTGAGACCTTACAGGCCTTCCC

Query 3698          GCCGTCTTGCCAGATTAGCGCCTTCCATCAGTTGGCTGAGGAGCTTGGCCACAGACCTGC
                    ||||||||| ||||| || || | ||||||| ||||||||||| | |||||| | || ||
Sbjct 3740          GCCGTCTTGTCAGATCAGTGCTTACCATCAGCTGGCTGAGGAGTTAGGCCACCGCCCGGC

Query 3758          CCCTGTCGCGGCTGTTCTACCGCCCTGCCCTGAGCTTGAACAGGGCCTTCTCTACCTGCC
                     ||||| || || || || || ||||| || ||||| || ||||||||  | ||| ||||
Sbjct 3800          TCCTGTTGCCGCCGTCCTGCCCCCCTGTCCCGAGCTCGAGCAGGGCCTGTTGTACATGCC

Query 3818          CCAAGAACTCA-CCACCTGTGATAGTGTCGTA-ACATTTGAATTAACAGATATTGTGCAT
                     || || || |-   + | |||||||||  | -  +|||||  | || ||||| || || 
Sbjct 3860          GCAGGAGCTTACAGT-GTCTGATAGTGTGCTGGTT-TTTGAGCTCACTGATATAGTCCAC

Query 3876          TGTCGTATGGCCGCCCCGAGCCAGCGCAAGGCCGTGCTGTCCACGCTCGTGGGCCGTTAT
                    || |||||||| || || || ||||| |||||||| || || || || |||||  | |||
Sbjct 3918          TGCCGTATGGCTGCTCCAAGTCAGCGGAAGGCCGTCCTCTCAACACTTGTGGGGAGGTAT

Query 3936          GGCCGCC-GCACAAAGCTCTACAATGCCTCC-CACTCTGATGTTCGCGACTCTCTCGCCC
                    |||||  -|+|| || || ||  + | |  |-|| || ||||| || || || || ||  
Sbjct 3978          GGCCGTAAG-ACGAAACTGTATG-AGGCAGCTCATTCAGATGTCCGTGAGTCCCTAGCTA

Query 3993          ----GTTTTATCCCGGCCAT-T-GGCCCCGTACAGGTTACAACC-TGTGAATTGTACGAG
                    ----  | +++||| ++|+|-|-|| || || ||||  || |+|-||||| || ||||| 
Sbjct 4036          GGTTCATC---CCCA--C-TATCGGACCTGTCCAGGCCACCA-CGTGTGAGTTATACGAA

Query 4047          CTAGTGGAGGCCATGGTCGAGAAGGGCCAGGACGGCTCCGCCGTCCTTGAGCTCGACCTT
                    || || || || ||||| || ||||||||||||||||| |||||||| ||||| || || 
Sbjct 4089          CTGGTTGAAGCTATGGTGGAAAAGGGCCAGGACGGCTCTGCCGTCCTGGAGCTTGATCTA

Query 4107          TGTAGCCGCGACGTGTCCA-GGATCACC-TTCTTCCAGAAAGATTGTAATAAATTCACCA
                    || |  ||||| ||+| | -| || || -||+||||||||||| |||||||| || || |
Sbjct 4149          TGCAATCGCGATGT-TTCGCGTATAACTTTT-TTCCAGAAAGACTGTAATAAGTTTACGA

Query 4165          CGGGGGAGACCATCGCCCATGGTAAAGTGGGCCAGGGCATTTCGGCCTGGAGTAAGACCT
                    | || ||||||||||||||||| || || ||||| || || |||||||||||||||||||
Sbjct 4207          CTGGTGAGACCATCGCCCATGGCAAGGTTGGCCAAGGTATATCGGCCTGGAGTAAGACCT

Query 4225          TCTGTGCCCTTTTCGGCCCCTGGTTCCGTGCTATTGAGAAGGCTATCCTGGCCCTGCTCC
                    |||||||| | || ||||| ||||||||||| ||||| || |  ||  ||||||||||||
Sbjct 4267          TCTGTGCCTTGTTTGGCCCGTGGTTCCGTGCCATTGAAAAAGAAATATTGGCCCTGCTCC

Query 4285          CTCAGGGTGTGTTTTATGGGGATGCCTT-TGATGACACCGTC-TT-CT-C-GGCG-GCT-
                    | |      | || || || || |+|||-||| ||  | || -||-| -|-| ||-|  -
Sbjct 4327          CGCCTAACATTTTCTACGGCGACG-CTTATGAGGAGTCGGTGTTTGCCGCGGCCGTGTCC

Query 4338          GTGGCCGCAGCAAAGGCATCCATGGTGTTCGAGAATGACTTTTCTGAGTTTGATTCCACC
                    |+||++|||| +++| | | |||||| |||||||||||||||||||| |||||    || 
Sbjct 4386          G-GG--GCAGG---GTCTTGCATGGTATTCGAGAATGACTTTTCTGAATTTGACAGTACT

Query 4398          CAGAATAATTTTTCCTTGGGCCTAG-A-GTGTGCTATTATGGAGGAGTGTGGGATGCCGC
                    ||||| ||||| ||| | ||||| |-|-| ||| ++||||||||||||| || ||||| |
Sbjct 4440          CAGAACAATTTCTCCCTTGGCCTTGAATGCGTGG--TTATGGAGGAGTGCGGTATGCCTC

Query 4456          AGTGGCTCATCCGCTTGTACCACCTTATAA-GGTCTGCGTGGATTCTGCAGGCCCCGAAG
                    | ||||| ||  | ||||| ||||| +   -|||| || |||||||||||||| ||||||
Sbjct 4498          AATGGCTAATTAGGTTGTATCACCTG-GTTCGGTCAGCCTGGATTCTGCAGGCGCCGAAG

Query 4515          GAGTCCCTGCGAGGGTTTTGGAAGAAACACTCCGGTGAGCCCGGCACCCTTCTGTGGAAT
                    ||||| ||   ||| ||||||||||| || || |||||||| ||||||||||| ||||| 
Sbjct 4557          GAGTCTCTTAAAGGTTTTTGGAAGAAGCATTCTGGTGAGCCTGGCACCCTTCTTTGGAAC

Query 4575          ACTGTCTGGAACATGGCCGTTAT--CACCCACTGTTATGATTTCCGCGATCTGCAGGTGG
                    || || ||||| |||||  | ||--||++|| || ||||| || |||||| | | ||| |
Sbjct 4617          ACCGTTTGGAATATGGCGATCATAGCA--CATTGCTATGAGTTTCGCGATTTCCGGGTTG

Query 4633          CTGCCTTTAAAGGTGATGATTCGATAGTGCTTTGCAGTGAGTACCGTCAGAG-CC-CAGG
                    | |||||||| |||||||||||| | || || || |  || ||||| |||||-| - | |
Sbjct 4675          CCGCCTTTAAGGGTGATGATTCGGTGGTCCTCTGTACCGACTACCGACAGAGTCGTAATG

Query 4690          -GGCT-GCTGTCCTGATTGCTGGCTGTGGCCTAAAGTTGAAGGTGGATTTCCGTCCGATT
                    -||| - |++|  ++||||| |||||||| || ||||||||||| || | |||||| |||
Sbjct 4735          CGGCAACC--TTA--ATTGCAGGCTGTGGGCTTAAGTTGAAGGTTGACTACCGTCCTATT

Query 4749          GGTCTGTATGCAGGTGTTGTGGTGGCCCCCGGCCTTGGCG-CGCTTCCTGATGTCGTGCG
                    || |||||||| ||||| ||||||||||||||+||||| |-|||| |||||||| |||||
Sbjct 4791          GGGCTGTATGCCGGTGTGGTGGTGGCCCCCGG-CTTGGGGACGCTGCCTGATGTAGTGCG

Query 4808          CTTCGCCGGTCGGCTTACTGAGAAGAATTGGGGCCCTGGCCCCGAGCGGGCGGAGCAGCT
                     || || ||||||||  |||| ||||| |||||||| ||||| ||||| || ||||||||
Sbjct 4850          ATTTGCTGGTCGGCTGTCTGAAAAGAACTGGGGCCCCGGCCCAGAGCGTGCTGAGCAGCT

Query 4868          CCGCCTCGCTG-TGAGTGATTTTCTCCGCAAGC-TCACGAATGTAGCTCAGATGTGTGTG
                     || || || |-  +|||||||||||||  +| -| |||||||| || ||| | ||||| 
Sbjct 4910          GCGTCTTGCCGTCT-GTGATTTTCTCCGAG-GGTTAACGAATGTTGCGCAGGTCTGTGTT

Query 4926          GATGTTGTCTCTCGTGTTTATGGGGT-TTCCCCTGGGCTCGTTCATAACCTGATTGGCAT
                    |||||||| || |||||||| || ||-   +|||||||| || |||||||| ||||||||
Sbjct 4968          GATGTTGTGTCCCGTGTTTACGGAGTCAGT-CCTGGGCTGGTACATAACCTTATTGGCAT

Query 4985          GCTACAGGCTGTTGCTGATGGCAAGGCTCATTTCACTGAGTCAGTGAAGCCAGTGCTTGA
                    ||| ||  |  |||||||||||||||| ||||| || ||| |  | || || ||||||||
Sbjct 5027          GCTGCAAACCATTGCTGATGGCAAGGCCCATTTTACAGAGACTATAAAACCTGTGCTTGA

Query 5045          CCTGACAAATTCAATTC-T-GTGTCGGGTGGAATGAATAACATGTCTTTTGCTGCGCCCA
                    ||| ||||| || |+||-|-  + |||||||||||||||||||||||  |||  ||||||
Sbjct 5087          CCTCACAAACTCCA-TCATACA-ACGGGTGGAATGAATAACATGTCTCGTGCATCGCCCA

Query 5103          TGGGTTCGCGA-CCATGC--GCCCTCGGCCTATTTTGCTGTTGCTCCTCATG-TTTCTGC
                    |||| || | |- |   |--|  ||+|  || ++||||||||+|| |+ +||-|||+|||
Sbjct 5145          TGGGATCACCATGCGCCCTAGGGCT-GTTCTG--TTGCTGTT-CTTC-G-TGCTTT-TGC

Query 5159          CTATGCTGCCCGCGCCACCGCCCGGTCAGCCGTCTGGCCGCCGTCGTGGGCGGCGCAGCG
                    |||||||||||||||||||| |||| ||||||||||||||||||||||||||||||||||
Sbjct 5198          CTATGCTGCCCGCGCCACCGGCCGGCCAGCCGTCTGGCCGCCGTCGTGGGCGGCGCAGCG

Query 5219          GCGGTTCCGGCGGTGGTTTCTGGGGTGACCGGGTTGATTCTCAGCCCTTCGCAATCCCCT
                    ||||| ||||| ||||||||||||||||| ||||||||||||||||||||||  ||||||
Sbjct 5258          GCGGTGCCGGCAGTGGTTTCTGGGGTGACAGGGTTGATTCTCAGCCCTTCGCCCTCCCCT

Query 5279          ATATTCATCCAACCAACCCCTTCGCCCCCGATGTCACCGCTGCGGCCGGGGCTGGACCTC
                    |||||||||||||||||||||||||| ||||||||    |     |||||||||||   |
Sbjct 5318          ATATTCATCCAACCAACCCCTTCGCCGCCGATGTCGTTTCACAATCCGGGGCTGGAGTCC

Query 5339          GTGTTCGCCAACCCGCCCGACCACTCGGCTCCGCTTGGCGTGACCAGGCCCAGCGCCCCG
                    |   ||| || ||  |||| || || ||||||||||||||||||||| ||||||||||| 
Sbjct 5378          GCCCTCGGCAGCCGCCCCGCCCCCTTGGCTCCGCTTGGCGTGACCAGTCCCAGCGCCCCC

Query 5399          CCGCTGCCTCACGTCGTAGACCTACCACAGCTGGGGCCGCGCCGCTAACCGCGGTCGCTC
                    |||||||| | |||||| || || || |||||||||| |||||||| || ||  |  | |
Sbjct 5438          CCGCTGCCCCCCGTCGTCGATCTGCCCCAGCTGGGGCTGCGCCGCTGACTGCTATATCAC

Query 5459          CGGCCCATG--ACACCCCGCCAGTGCCTGATGTTGACTCCCGCGGCGCCATCCTGCGCCG
                    | || | ||--||| |||+|| || |||||||||||||| || || || || ||||||||
Sbjct 5498          CAGCTCCTGATACAGCCC-CCTGTACCTGATGTTGACTCTCGTGGTGCTATTCTGCGCCG

Query 5517          GCAGTATAACCTATCAACATCTCCCCTCACCTCTTCCGTGGCCACCGGCACAAATTTGGT
                    |||||| ||||| || || || || || || || || || ||| | || || ||||||||
Sbjct 5556          GCAGTACAACCTGTCCACGTCCCCGCTTACGTCATCTGTCGCCTCGGGTACCAATTTGGT

Query 5577          TCTTTACGCCGCTCC-TCTTAGCCCGCTTCTACCCCTCCAGGACGGCACCAATACTCATA
                    ||| || || || ||-|+| | ||| ||| ||||||| |||||||||||||| || ||||
Sbjct 5616          TCTCTATGCTGCCCCAT-TGAACCCACTTTTACCCCTTCAGGACGGCACCAACACCCATA

Query 5636          TAATGGCTACAGAAGCTTCTAATTATGCCCAGTACCGGGTTGCTCGTGCCACAATTCGCT
                    | |||||||| || || |||||||| |||||||||||||| ||||| |||||||| || |
Sbjct 5675          TCATGGCTACTGAGGCATCTAATTACGCCCAGTACCGGGTGGCTCGAGCCACAATCCGTT

Query 5696          ACCGCCCGCTGGTCCCCAACGCTGTTGGTGGCTACGCTATCTCCATTTCGTTCTGGCCAC
                    ||||||||||||| || || |||||||||||||| |||||||| ||||| || ||||| |
Sbjct 5735          ACCGCCCGCTGGTGCCAAATGCTGTTGGTGGCTATGCTATCTCTATTTCTTTTTGGCCCC

Query 5756          AGACCACCACCACCCCGACGTCCGTTGACATGAATTCAATAACCTCGACGGATGTCCGTA
                    |||| ||||| ||||| || || ||||| |||||||| || || || || |||||  | |
Sbjct 5795          AGACAACCACTACCCCTACTTCTGTTGATATGAATTCTATTACTTCTACTGATGTTAGGA

Query 5816          TTTTAGTCCAGCCCGGCATAGCCTCCGAGCTTGTTATTCCAAGTGAGCGCCTACACTATC
                    |||| |||||||| || || ||||| ||| | ||||| || |||||||| || |||||||
Sbjct 5855          TTTTGGTCCAGCCTGGTATTGCCTCTGAGTTGGTTATCCCCAGTGAGCGTCTTCACTATC

Query 5876          GCAACCAAGGTTGGCGCTCTGTTGAGACCTCCGGGGTGGCGGAGGAGGAGGCCACCTCTG
                    | || ||||| |||||||||||||||||| | || || || ||||||||||| |||||||
Sbjct 5915          GTAATCAAGGGTGGCGCTCTGTTGAGACCACGGGTGTCGCCGAGGAGGAGGCTACCTCTG

Query 5936          GTCTTGTCATGCTCTGCATACATGGCTCACCTGTAAATTCTTATACTAATACACCCTATA
                    | || || ||||| || || ||||| || || || ||||| ||||| |||||||| ||||
Sbjct 5975          GCCTGGTAATGCTTTGTATTCATGGTTCGCCAGTCAATTCATATACAAATACACCTTATA

Query 5996          CCGGTGCCCTCGGGCTGTTGGACTTTGCCCTCGAACTTG-AGTTCCGC--AACCTCACCC
                    | || || || |||||  | || |||||  | || ||||-| ||  | --      || |
Sbjct 6035          CTGGGGCACTGGGGCTTCTTGATTTTGCATTGGAGCTTGAATTTAGGAATTTT--GACAC

Query 6053          CCGGTAATACCAATACGCGGGTCTCGCGTTACT-CCAGCACTGCCCGTCACCGCCTTCGT
                    | || || |||||||| || || || || ||+|-||||||| ||||||||||| || || 
Sbjct 6092          CTGGGAACACCAATACCCGTGTATCCCGATA-TACCAGCACAGCCCGTCACCGGCTGCGC

Query 6112          CGCGGTGCAGATGGGACTGCCGAGCTCACCACCACGGCTGCTACTCGCTTCATGAAGGAC
                    || ||||| |||||||| || ||||| ||||| ||||| || || || || |||||||||
Sbjct 6151          CGTGGTGCCGATGGGACCGCTGAGCTTACCACTACGGCGGCCACACGTTTTATGAAGGAC

Query 6172          CTCTATTTTACTAGTACTAATGGTGTTGGTGAGATCGGCCGCGGGATAGCGCTTACCCTG
                    ||  |||| ||  |||| ||||| || |||||| | ||||| || || || || || |||
Sbjct 6211          CTGCATTTCACCGGTACGAATGGAGTCGGTGAGGTGGGCCGAGGTATTGCCCTGACACTG

Query 6232          TTTAACCTTGCTGACACCCTGCTTGGCGGTCTACCGACAGAATTGATTTCGTCGGCTGGT
                    ||||| ||||||||||| || || || ||| | |||||||||||||||||||||||||| 
Sbjct 6271          TTTAATCTTGCTGACACGCTTCTCGGTGGTTTGCCGACAGAATTGATTTCGTCGGCTGGG

Query 6292          GGCCAGCTGTTCTACTCTCGCCCCGTCGTCTCAGCCAATGGCGAGCCGACTGTTAAGCTG
                    |||||| |||||||||| ||||| ||||||||||||||||||||||||||||| ||||| 
Sbjct 6331          GGCCAGTTGTTCTACTCCCGCCCTGTCGTCTCAGCCAATGGCGAGCCGACTGTAAAGCTA

Query 6352          TATACATCTGTGGAGAATGCTCAGCAGGATAAGGGTATTGCAATCCCGCATGACATCGAC
                    ||||||||||| |||||||| |||||||||||||||||  | |||||||||||||| |||
Sbjct 6391          TATACATCTGTTGAGAATGCGCAGCAGGATAAGGGTATCACCATCCCGCATGACATAGAC

Query 6412          CTCGGGGAATCCCGTGTAGTTATTCAGGATTATGACAACCAACATGAGCAGGACCGACCG
                    ||||| || |||||||| ||||| ||||||||||| |||||||| |||||||| || || 
Sbjct 6451          CTCGGTGACTCCCGTGTGGTTATCCAGGATTATGATAACCAACACGAGCAGGATCGGCCT

Query 6472          ACACCTTCCCCAGCCCCATCGCGTCCTTTTTCTGTCCTCCGAGCTAACGATGTGCTTTGG
                    || ||||| || ||||| || ||||||||||| || || || || || |||||  | |||
Sbjct 6511          ACTCCTTCACCTGCCCCCTCTCGTCCTTTTTCAGTTCTTCGTGCCAATGATGTTTTGTGG

Query 6532          CTTTCTCTCACCGCTGCCGAGTATGACCAGTCCACTTACGGCTCTTCGACCGGCCCAGTC
                    ||||||||||| ||||| |||||||| ||| | || || || || || |||  |||++| 
Sbjct 6571          CTTTCTCTCACTGCTGCTGAGTATGATCAGACTACGTATGGGTCATCCACCAACCC--TA

Query 6591          --TATGTCTCTGACT-CTGTGACCTTGGTTAATGTTGCGACCGGCGCGCAGGCCGTTGCC
                    --|||||||| ||+|-| || || || |||||||| || || || || ||||| || |||
Sbjct 6629          TGTATGTCTCGGA-TACAGTCACATTTGTTAATGTGGCCACTGGTGCTCAGGCTGTCGCC

Query 6649          CGGTCACTCGACTGGACCAAGGTCACACTT-GATGGTCGCCCCCTTTCCACCATCCAGCA
                    || || || || ||| |||| || || +||-|| || ||||||||| | || || |||||
Sbjct 6688          CGTTCCCTTGATTGGTCCAAAGTTACT-TTGGACGGCCGCCCCCTTACTACTATTCAGCA

Query 6708          GTATTCAAAGACCTTCTTTGTCCTGCCGCTCCGCGGTAAGCTCTCCTTTTGGGAGGCAGG
                    |||||| ||||| |||| |||||| ||||||||||||||| | || || ||||| || ||
Sbjct 6747          GTATTCTAAGACATTCTATGTCCTCCCGCTCCGCGGTAAGTTGTCTTTCTGGGAAGCTGG

Query 6768          AACTACTAAAGCCGGGTACCCTTATAATTATAACACCACTGCTAGTGACCAACTGCTCGT
                     || || || || || |||||||||||||||||||| || || ||||| ||| | || ||
Sbjct 6807          CACGACCAAGGCTGGCTACCCTTATAATTATAACACAACCGCCAGTGATCAAATTCTAGT

Query 6828          TGAGAATGCCGCTGGGCATCGGGTTGCTATTTCCACCTACACTACTAGCCTGGGTGCTGG
                    |||||| || || || || || |||||||| || || ||||| |||||||||||||| ||
Sbjct 6867          TGAGAACGCGGCCGGCCACCGTGTTGCTATCTCTACTTACACCACTAGCCTGGGTGCCGG

Query 6888          CCCCGTCTCTATTTCCGCGGTTGCTGTTTTAGCCCCCCACTCTGTGCT-AGCATTGCTTG
                    |||   ||| ||||| ||||||| |||  ||||||| ||||| |  ||-  | ||+||||
Sbjct 6927          CCCTACCTCCATTTCTGCGGTTGGTGTGCTAGCCCCGCACTCAGCTCTCGCCGTT-CTTG

Query 6947          AGGATACCATGGACTACCCTGCCCGCGCCCATACTTTCGATGACTTCTGCCCGGAGTGCC
                    |||||||    || ||||| ||||||||||| ||||| ||||| |||||||| || || |
Sbjct 6986          AGGATACTGCCGATTACCCCGCCCGCGCCCACACTTTTGATGATTTCTGCCCTGAATGTC

Query 7007          GCCCCCTTGGCCTCCAGGGTTGTGCTTTTCAGTCTACTGTCGCTGAGCTTCAGCGCCTTA
                    || |||||||  | ||||||||||||||||||||||||||||||||||||||||||||||
Sbjct 7046          GCACCCTTGGATTACAGGGTTGTGCTTTTCAGTCTACTGTCGCTGAGCTTCAGCGCCTTA

Query 7067          AGATGAAGGTGGGTAAAACTCGGGAGT--TATAGTTTATTTGCTT-GTG-CCCCCCTTC-
                    | |||||||| |||||||| |||||||--||+|+|| ||| ++||- ||- ||||||||-
Sbjct 7106          AAATGAAGGTAGGTAAAACCCGGGAGTCCTA-A-TTAATTC--TTCCTGTACCCCCTTCG

Query 7122          --TTT-CTGTTG-CTTATTT
                    -- ||-|| |||-|||||||
Sbjct 7162          CAGTTGCTTTTGTCTTATTT
