# Supplementary material for: Pairwise Heuristic Sequence Alignment Algorithm Based on Deep Reinforcement Learning
Source: IEEE Open J Eng Med Biol. 2021 Jan 29;2:36–43. doi: 10.1109/OJEMB.2021.3055424 (PMC8901008; doi:10.1109/OJEMB.2021.3055424)
Supplement: Three supplementary materials are attached to the submitted manuscript. First, we offer the detailed process of the DQNalign in Supplementary material S1. Then, the additional figures and tables are listed in the Supplementary material S2. Finally, the alignment results of the DQNalign are attached  [file ojemb-3055424-mm.zip › OJEMB-3055424-MM/10022021082020_DQNalignOJEMB20210126SupplementaryS3/Supplementary S3/HEV_DDDQN/result20200712173946_11_24.txt]

DQNalign Project v1.0
Pairwise alignment algorithm with deep reinforcement learning based heuristic alignment agent
Sequence 1 : HEV_11, length : 7138
Sequence 2 : HEV_24, length : 7218

Alignment results:
Exact matches: 5071
Gaps: 1039

Query 0             GAGGCCCATCAGTTTATCAAGGCTCCTGGCATCACTACTGCTATTGAGCAGGCTGCTCTA
                    |||||||| ||||| || |||||||||||||| |||||||| ||||||||||||||||| 
Sbjct 10            GAGGCCCACCAGTTCATTAAGGCTCCTGGCATTACTACTGCCATTGAGCAGGCTGCTCTG

Query 60            GCAGCGGCCAACTCTGCCCTT-GCGAATGCTGTGGTAGTTAGGCCTTTTC--TCTCTCAC
                    || ||||||||||| |+||||-|||||||||||||| ||| |||| ||||--||||    
Sbjct 70            GCTGCGGCCAACTCCG-CCTTGGCGAATGCTGTGGTGGTTCGGCCGTTTCTATCTCGTGT

Query 116           -CAG--C-AGATTGAGATCCTTA-TTAACCTAATGCAACCTCGCCAGCTTGT-TTTCCGC
                    -|| --|-|||||   ||+| +|-||+ ++++|||||||| || ||| | ||-|||+|| 
Sbjct 129           ACAAACCGAGATTCTTAT-CA-ATTT-G----ATGCAACCCCGGCAGTTGGTCTTT-CGT

Query 171           CCCGAGGTTTTCTGGAACCATCCCATCCAGCGTGTTATCCATAATGAGCTGGAGCTTTAC
                    || |||||  ||||||| ||||| || ||| | ||||| || |||||  |||| |  |||
Sbjct 181           CCTGAGGTGCTCTGGAATCATCCTATTCAGAGAGTTATACACAATGAATTGGAACAGTAC

Query 231           TGTCGCGCCCGCTCCGGCCGCTGCCTCGAAATTGGTGCCCACCCCCGCTCAATAAATGAC
                    || || |||||  |||| |||||||| || ||||| || |||||  | || || ||||| 
Sbjct 241           TGCCGGGCCCGGGCCGGTCGCTGCCTGGAGATTGGGGCTCACCCAAGATCTATTAATGAT

Query 291           AATCCTAATGTGGTCCACCGTTGCTTCCTC--CGTCCTGCCGGGCGTGATGTTCAGCGTT
                    || || |||||  | ||||| || || |||--     |     |+|+|| |||||||| |
Sbjct 301           AACCCCAATGTTTTGCACCGGTGTTTTCTCAGACCGGTTGGTAG-G-GACGTTCAGCGCT

Query 349           GGTATACTGCCCCTACCCGCGGGCCGGCTGCTAATTGCCGGCGTTCCGCGCTGCGCGGGC
                    ||||| ||||||| || ||||| || |||||||||||||| ||||| || || || || |
Sbjct 359           GGTATTCTGCCCCCACTCGCGGCCCTGCTGCTAATTGCCGCCGTTCTGCTCTACGTGGTC

Query 409           TCCCCGCTGCTGACCGCACTTACTGCTTCGACGGGTTTTCTGGCTGTAACTTTCCCGCCG
                    ||||| ||| |||||| |||||||| || || || |||||| |||||  |||| |||| |
Sbjct 419           TCCCCCCTGTTGACCGTACTTACTGTTTTGATGGATTTTCTCGCTGTGCCTTTGCCGCTG

Query 469           AGACGGGCATCGCCCTCTATTCTCTCCATGATATGTCA-CCATCTGATGTCGCCGAGGCT
                    |||| ||| | ||||| || ||||| |||||  |+|  -||| ||||||| || ||||| 
Sbjct 479           AGACCGGCGTGGCCCTTTACTCTCTGCATGACCT-TTGGCCAGCTGATGTTGCTGAGGCC

Query 528           ATGTTCCGCCATGGTATGACGCGGCTTTACGCTGCCCTCCACCTCCCGCCTGAGGTCCTG
                    |||  |||||| || ||||| ||  | || ||||| ||||||||||| |||||||| |||
Sbjct 538           ATGGCCCGCCACGGGATGACACGTTTATATGCTGCACTCCACCTCCCCCCTGAGGTGCTG

Query 588           TTGCCCCCTGGCACATACCGCACC-GCGTCGTA-CTTGCTGATCCATGA-CGGCAG-GCG
                     | || || || || |||| ||| - |+|||||-|||+|| ||||||||- |  | -| |
Sbjct 598           CTACCACCCGGTACTTACCACACAACC-TCGTATCTT-CTAATCCATGATGGTAACCGTG

Query 644           CGTTGTGGTGACGTATGAGGGTGACAC---T--A-GTG------C-T---G-GT-TATAA
                    |++||| ||||| || |||||||| ||---|--|-|+ ------|-|---|- |-|||| 
Sbjct 656           C--TGTTGTGACTTACGAGGGTGATACTAGTGCAGG-CTATAACCATGACGTCTCTATAC

Query 685           -CCACGATGT--TT-----C--C--AACCTGC----G--C--TC-CT-G-GATTAGAACC
                    -||  | +||-- |-----|--|--||   | ----|--|-- |-||-|- + |||| +|
Sbjct 713           TCCGAGC-GTGGATCCGAACGACTAAAATAGTTGGTGACCATCCGCTGGTT-ATAGAG-C

Query 723           ACTAAGGTTACCGG--AGACCACCCTCTCGTCATCGAGCGGGTTAGG--GCCA-T-TG-G
                     +|+++|+| | ||--|    +++++||+||||| +++++ +|  +|--||  -|-  -|
Sbjct 770           G-T---G-TGCGGGCTATTGG-----CT-GTCATT-----T-TGT-GTTGCTGCTCACCG

Query 776           CTG-CCACT-----TTG-----TCCTTTTACTCACGGCTGCTC-C-GGAGCCATCACC-T
                    | |-|| | -----| |----- |||| | +|| | ++| | |-|-     |      -|
Sbjct 812           CGGCCCCCGAGCCGTCGCCCATGCCTTATG-TCCCT--TACCCTCGTTCAACGGAGGTGT

Query 822           ATG--C--CCTATGTCCCTTACCCC--CGGTCTACCGAGGTCTATG-TCCGATCGATCTT
                    |||--|-- |||| | ++|  ||| --|||+||+|| + |||  ||-| | |||  +| |
Sbjct 869           ATGTTCGATCTATATT--TGGCCCTGGCGG-CT-CCC-CGTCCTTGTTTCCATCAG-CCT

Query 875           CGGCCCGGGTGG--CA--CCC---CCTCCCTATT----TCCAAC--CTCATG--CTCCAC
                    +|  +|  +++ -- |--| |---|| | || ||----| |+||--||  +|--|  ++|
Sbjct 922           -GCT-CTA---CAAAATCCACTTTCCACGCTGTTCCAGTTC-ACATCTGG-GACCGG--C

Query 919           -CAAGTCGACCTTCCATGCTGT-C----CCTGCCCATATATCTGGGACCG-T-CTCATGT
                    -|| |+| ++||| ++ ||  |-|----  || |||    |+|++ ++ |-|-|||| | 
Sbjct 974           TCATG-CT--CTTT--GGCGCTACTTTGGATGACCAGGCGT-T--T--TGCTGCTCACGG

Query 969           -T--GTTCGGGGCCAC-CC-TAG-A-T-GAC--CAAGC-CT-T-TTGCTGCTC-C-CGCC
                    -|--   |       |-||-| |-|-|-|+|--|||| -| -|-| | ||| |- -   |
Sbjct 1024          CTCATGACACA-TACCTCCGTGGCATTAG-CTACAAGGTCACTGTCGGTGCGCTTGTTGC

Query 1015          TAATGAC---T--TACCTCCGCGGCATTAGCTACAAGGTTA---C-----TGTGGGCACC
                    |||||| ---|-- ||  |   |    + || +|++++|||---|-----|    ||| |
Sbjct 1080          TAATGAGGGGTGGAACGCCTCTGAGGA-TGCC-C----TTACTGCAGTAATTACTGCAGC

Query 1062          CTTGTTG-CCAA-TGAAG-GCTGGAACGCCTCTG-AGG-ACGCT-C-T-TACAGCTGTCA
                    ||  |||-||| -||+  - | |     |||| |-|  -| || - -|- |+|| +|+||
Sbjct 1134          CTATTTGACCATCTG-TCATCAGCGCTACCTCCGTACTCAGGCGATATCCA-AGG-G-CA

Query 1114          TCCACTGCCGCCT--ACCTTAC-CATCTGCCACC-AG-C-GGTAC-CTCCGCAC-TCAG-
                    | | | |++||  --|+ ||  -||++||||+| -|      |+|-| ++  ||-| | -
Sbjct 1190          TGCGCCG--GCTGGAA-GTTGAGCA--TGCC-CAGAAATTTAT-CACA--AGACTTTACA

Query 1164          GCTATATCTTAAGGGGATG-CGT-----CGCCTGGAG---CGGGAG-CATGCTCAGAAG-
                    |||   | || +|| || |-|+|-----||  |  | ---|||  |-|| +||+  |  -
Sbjct 1241          GCTGGTTATTT-GGAGAAGTC-TGGCCGCGATTACATCCCCGGCCGCCAA-CT-CCAGTT

Query 1211          ---TT-T-A----------TA---ACACGCC-TCTTACAGTTGGCTCTTTGAGAA-G--T
                    ---| -|-|----------| ---|  ||| - ||| ||  | |  |+ |+||| -|--|
Sbjct 1296          TTATGCTCAGTGTCGGCGGTGGTTATCCGCAGGCTTTCATCTAGACC-CT-AGAGTGCTT

Query 1249          CCGGCCGTGATTATATCC--C-CGGCCGTCA-G-T-T-GGAG-TTC-TAC-----GCT-C
                       ++++|++|| +||  --|-  ||| |  -|-|-|-||| -|||-|| -----|| -|
Sbjct 1354          GTT----T--TTG-ATGAGTCAGTGCCCTGCCGCTGTAGGACTTTCTTAAAGAAGGCCGC

Query 1294          A-GTGTAGGCGCTGGCTCTCG-GCCGGCT-TTCATCTTGACCCA-CGGGTG---TTGGTT
                    |-||  |  |  | |||+|| -|+|||+|- | | ++ |+++||- | |||---||| ||
Sbjct 1407          AGGTAAATTCTGTTGCT-TCATG-CGG-TGGTTAG--GG---CAGGGAGTGTACTTGCTT

Query 1347          TTTGATGAGTCGGCCCCCTGCCACTGTAGGACTGCGATTCGTAAGGCGGTCTCA--A--A
                     |||  +|+++++++|| +|+++|||+||| ||  |++|++|++|||| +|+||-- --|
Sbjct 1458          CTTGGA-A-------CCA-G---CTG-AGGGCTTAG--T--T--GGCGA-C-CATGGCCA

Query 1402          -GTTT-TGCTGCTTTATGAAG----TGGCTGG-G-CCAGGAGT-GCACCTGTTTTCTACA
                    -| | -||  ||+|||||| |----|| + | -|-||||| + - +|||||++++|+|||
Sbjct 1497          TGATAATGAGGC-TTATGAGGACTCTGA-GGTCGACCAGGC-CGA-ACCTG----C-ACA

Query 1453          -----ACCTGCAGAAGGC---GTCGT-TGGCGACCA--GG-GCCATGA--CAA-CGAGGC
                    -----|++||  | +++|---| | |-||  |  ||--||-||||+| -- | -|++++|
Sbjct 1548          TCTTGA--TGGTGT---CGGGGACCTATGCTGTTCATGGGCGCCA-GCTTGAGGC----C

Query 1499          CTATGAGGGGTCTGATGTTGACCCTGCTGA-ATCCGCT-AT--TAGTGACATATCTGGGG
                    || |+|++++++|+|+|++| | ||  ++|-||||+| -||--|| ||+|    || +| 
Sbjct 1597          CTCT-A------T-A-G--GGCACTCA--ATATCC-CGCATGATATTG-CTCTGCTC-GA

Query 1554          TCCTT-ACG--T-AG-TCC-CTGGCACTGCCCTCCAACCGCTTTACCAAGCCCTTGACCT
                     +|    ||--|-| - | -||| |+  |  ||| ++||||  ++++++||||+ |++++
Sbjct 1639          G-CGGCCCGATTAACAGCTACTGTC-G-GAGCTCG--CCGCAG------GCCC-AG----

Query 1607          CCCCGCTGAGATTGT-G-GCTCGTGC-A-GGCCG--G-C--T---GACCGCCACAGTAAA
                    + ||||   || |||-|- |+|||||- -||   --|-|--|---||+++| ||||| ++
Sbjct 1681          -ACCGCCTGGAGTGTCGTAC-CGTGCTCGGGAATAAGACTTTCCGGA---CGACAGTG--

Query 1655          GGT-CT----CCCAGGTCGACGGGCGGATC--GATTG--TGAGAC-CCTTCTCGGTAAT-
                    | |- |----||||  | ||++|||+|| |--   ||--  | | - | |||| +|+ |-
Sbjct 1735          GTTGATGGCGCCCACCTTGA--GGC-GAACGGCCCTGAACAATATGTCCTCTCA-T-TTG

Query 1704          AAAACCTTCCGCACGTC-GTTTGTTGACGGGG-CGGTTTTA--GAGACTAATG-GCCCAG
                    ||  ||| ||||  |||- |  |+ |+| |||-|+|  |  --  +||| | |-|| |++
Sbjct 1790          AACGCCTCCCGCCAGTCTATGGG-GG-CCGGGTC-GCATAGCCTC-ACTTACGAGCTC--

Query 1759          AGCGCCACAATCTCTCT-TTTGA-TGC------------CAGTC-AGAGCACT--ATGGC
                    |+||+++++++++|+||-   | -|||------------||+||-|  |  ||--|| ||
Sbjct 1843          A-CG---------C-CTGCCGGCCTGCAGGTTAAGATTACA-TCTAATGGTCTAGATTGC

Query 1801          -C-GCCGGCCC-TTTCAGTCT--C-A----CCTATG-CCGCCTCTGCTGCT-GGGCTGGA
                    -|-||| +++|-||||   ||--|- ----||||+|- || ++|+||++| -|||+ || 
Sbjct 1891          ACTGCCA---CATTTCCCCCTGGCGGCGCCCCTA-GTGCGG--C-GC--CGGGGG-AGGT

Query 1850          GGTGCGCTATGTCGCC--G--C-CGGGCTTG-AC--CACCGGGCGGTTTTTTGCCCCCGG
                    +|   ||| |+| || --|--|-    |  |-| --||++|       |||  ||  |||
Sbjct 1940          -GGCGGCTTT-TTGCAGTGCCCTT-TACAGGTATAACA--GACA--GATTTACCCAGCGG

Query 1901          CGTTTCACCCCGGTCAGCC--CCTGGCGAGGTCACCGCCTTCTGTTCTGCCCTATACAGG
                    | +||| ++| |  | |+|-- +| +++++||++++|++++++|||   ||||+ ++|||
Sbjct 1990          CA-TTCG--CTGACCGG-CGGT-TT-----GT----G------GTTACACCCT-G--AGG

Query 1959          TTTAAT-CGCGAGGCCC-AGCG-CCTTTCGCTGACCGGTA--AT-TTTTGGT-TCCATCC
                     +  +|-|  |+|   |-  | -|||||  ||++|| |+ --||-||| || -|+|  | 
Sbjct 2027          G-GT-TGCTGG-GCATCTTTCCCCCTTTTTCT--CCTG-GGCATATTTGGGAGT-CTGCT

Query 2012          TGAG--GGGC-TCCTTGGC--CCCTT-TGCCCCCGTTTTCC--CCCGGGCATGTTTGG-G
                        --    -|     | -- ||||-| +| |   +  ||--  |+  ||++| |||- 
Sbjct 2080          AACCCCTTTTGTGGGGAGGGTACCTTGTA-CACTCG-CACCTGGTC-TACA--TCTGGCT

Query 2062          AGTCGGCTAATCCATTCTGTGGCGGCGAGAGCACACTTTACACCC-GCACTTGGTCGGA-
                      ||   | ||+++|||| ++ |  |  |||      +  |+|||-|||| +||| |  -
Sbjct 2135          TCTCTAGTGAT---TTCTC--CCCCCCCGAGGCGGGC-CGC-CCCTGCACC-GGTTGCTG

Query 2116          --GGTTGATGCTGTTCCTAGTCCAGCCCAG--C-CC-G--A-CCTTAGGTTTTTACA-TC
                    --  + |++|  +| |||  ++|++|||| --|-||-|--|-|  ||+++|||    -|+
Sbjct 2186          CCCC-AG--GGC-TGCCTTA--C--CCCACCCCACCGGTCAGCGATA---TTTGGGTGT-

Query 2165          T--GAGCCTTCTATACCTAGTA-GGGCC-GCCACAC-CTACCCCGGCG-GCCCCTCTACC
                    |-- | |  +|   | +|||  - + | -|||  | -|+| |  + ||- |||| | +++
Sbjct 2234          TACCACCGC-CCTCAG-TAGAGTC-TCAAGCCTGATGC-AGCGT-CCGTACCCCCCG---

Query 2219          CCCCCCTGCACCGGATCCT-TCCCCTACTCTCTCTGCTCCGGCG-CGTGGTGATGAGCCG
                    ++||||||   | |+++||-     ++++|+|+| ++++++++|-| |  |||    || 
Sbjct 2284          --CCCCTGAGTCTG---CTGAGTTG----C-C-CA--------GACCTATTGAACCTCCC

Query 2274          GCTCCTGGCGCT-A-CCGCCAGGGCCCCA--GCCA-TAACCCACCAGACGGCCCGGCATC
                     | ||||    |-|-|| ||++||+++||--||| -   ||| +|++|+++|||| | ||
Sbjct 2326          CCCCCTGTGCGTAAGCCACC--GG---CATTGCCGCCCTCCCG-C--A---CCCGCCGTC

Query 2329          GCCGCCTGCTCTTTACCTACCCGGATGGCTCTAAGGTGT-T-CGCCGGCTC-GCTGTTTG
                     + ++||++|+| |||||| || || ||| | |||||||-|-||+ ||+||- +||||||
Sbjct 2375          T-T--CT--T-TATACCTATCCCGACGGCGCCAAGGTGTATGCG-GGG-TCAT-TGTTTG

Query 2386          AGTCGACA-TGTACCTGGCTCGTTAACGCGTCTAATGTTGA-CCACCGCCCTGGCGGTGG
                    ||||  +|-|||  |||||| || ||||| ||||| +  | -|||||||||||| |||||
Sbjct 2426          AGTCAG-ATTGTGACTGGCTAGTGAACGCCTCTAAC-CCGGGCCACCGCCCTGGGGGTGG

Query 2444          GCTCTGTCATGCATTTTACCAGAG-G-TACCCC-G--CCTCCTTTGATGCTGCCTC-TTT
                     ||||||||||| ||||||||  |- -| |   -|-- +|+|++|   +|  +|| - ||
Sbjct 2484          CCTCTGTCATGCTTTTTACCAACGTTTTCCTGAGGCAT-T-C--TACC-CAA-CTGAGTT

Query 2498          TGTGATGC--G-CGACGGCGCGGCCGCCTACACATTAACC----CCCCG-GCCA-ATAAT
                    ||| ||||--|- | + +| + +++||  +|| |+|+|||----|||||-||| -|| ||
Sbjct 2538          TGTTATGCGTGAGGG-T-CT-T---GCAG-CATA-T-ACCTTGACCCCGCGCCCTATTAT

Query 2549          TCATGCCGTCGCTCCTGATTATA-GGTTGGAACATAACCCAAAGAGGCTTGAGGCTGCCT
                    |||||| || ||||| || || |-||||+|| || || || |||||||||||||| || |
Sbjct 2589          TCATGCAGTGGCTCCCGACTACAGGGTT-GAGCAGAATCCGAAGAGGCTTGAGGCAGCGT

Query 2608          ACCGGGAGACTTGCTCCCGCCTCGGTACCGCTGCATACCCACTCCTCGGGACCGGCATAT
                    |||| || |||||||||||||  ||||||||||| |||||||| || ||  | |||||||
Sbjct 2648          ACCGAGAAACTTGCTCCCGCCGTGGTACCGCTGCCTACCCACTTCTTGGCTCAGGCATAT

Query 2668          ACCAGGTGCCGATCGGTCCCAGTTTTGACGCCTGGGAGCGGAATCACCGCCCCGGGGACG
                    ||||||| ||  | ||||  ||||| |||||||||||||| |||||||||||||| ||||
Sbjct 2708          ACCAGGTCCCTGTTGGTCTTAGTTTCGACGCCTGGGAGCGCAATCACCGCCCCGGCGACG

Query 2728          AGTTGTACCTTCCTGAGCTTGCTGCC-AGATGGTTCGAGGCCAATAGGCCGACCT-GCCC
                    || | |||||  |||| | |||||| -  +||||| || || |||| ||||||  -||| 
Sbjct 2768          AGCTTTACCTGACTGAACCTGCTGCGGCC-TGGTTTGAAGCTAATAAGCCGACGCAGCCG

Query 2786          A-ACTCTCACTATAACTGAGGAT-GTTGCGCGGACAGCAAATCTGGCTATC---GAACT-
                     -|++|| || ||||| ||||| -  +|| || ||||| || || ||+|| ---|| | -
Sbjct 2827          GCA--CTTACGATAACGGAGGACACG-GCCCGCACAGCTAACCTAGC-ATTAGAGATCGA

Query 2840          TGACTCAGCCACAGACGTCGGCCGGGCCTGTGCCGGCTGT-CGAGTCACCCCCGGCGTTG
                    ||+||++|||||||| || ||||| || || |||||||| -| |+| | ||||||  |||
Sbjct 2883          TG-CT--GCCACAGAGGTGGGCCGTGCTTGCGCCGGCTGCACTA-TTAGCCCCGGAATTG

Query 2899          TGCAGTACCAGTTTACCGCAGGTGTGCCTGGATCCGGCAAGTCCCGCT-C-TATTACCCA
                    |||| |||||||| || || || || || || || || |||||  | |-|-|| +| +||
Sbjct 2939          TGCACTACCAGTTCACTGCCGGGGTCCCGGGCTCAGGTAAGTCGAGGTCCATAC-AG-CA

Query 2956          -A-GCCGACGTGGACGTTGTCGTGGTCCCGACCCGGGAGTTGCGTAAT-GCCTGGCGCCG
                    - -|+  |+|| || ||||| || || || ||||||||| | ||||| -| +||||| ||
Sbjct 2997          GGGG-GAA-GTTGATGTTGTGGTTGTTCCCACCCGGGAGCTCCGTAACAGT-TGGCGTCG

Query 3014          CCGCGGCTTCGCTG-CTTT-CACCCCGCACACTGCGGCT--AGAGT-CACCCAGGGGCGC
                    ||| || || || |-||||-||+|| +|| || ||||| -- | +|-|   +||| +|||
Sbjct 3054          CCGGGGTTTTGCGGCCTTTACA-CCT-CATACGGCGGCCCGTGT-TACTAT-AGGC-CGC

Query 3069          CGGGTTGTCATTGATGAGGCCCCGTCCCTTCCCCCTCATTTGCTGCTGCTCCACATGCAG
                    || ||||| ||||||||||||||||| || || || || ||| ||||| | |||||||||
Sbjct 3109          CGTGTTGTGATTGATGAGGCCCCGTCTCTCCCACCGCACTTGTTGCTGTTACACATGCAG

Query 3129          CGGGCCGCCACCGTCCACCTTCTTGGCGACCCGAATCAGATCCCAGCCATCGATTTTGAG
                    |||||| || | ||||| || ||||| ||||| ||||||||||| ||||| ||||| |||
Sbjct 3169          CGGGCCTCCTCGGTCCATCTCCTTGGTGACCCTAATCAGATCCCTGCCATTGATTTCGAG

Query 3189          CACGCCGGGCTCGTTCCCGCCATCAGGCCCGAT-TTGGC-CCCCACCTCCTGGTGGCATG
                    ||||| || || || ||||| ||  | || || -||+||-|| +||    ||||||||||
Sbjct 3229          CACGCTGGCCTGGTCCCCGCAATTCGCCCTGAGCTT-GCACCA-ACGAGTTGGTGGCATG

Query 3247          TTACCCATCGCTGCCCTGCGGATGTATGTGAGCTAATCCGCGGCGCATACCCTATGATTC
                    | || || ||||| || || |||||||||||||| || || || || |||||||  || |
Sbjct 3287          TCACACACCGCTGTCCAGCCGATGTATGTGAGCTCATACGTGGGGCCTACCCTAAAATCC

Query 3307          AGACCACTAGTCGGGTCCTCCGGT-CGTTGTTCTGGGGTGAGCCCGCCGTTGGGCAGAAG
                    ||||||| || || || || || |-| |  ||+|||   ||||| ||  |||| ||||||
Sbjct 3347          AGACCACGAGCCGTGTGCTACGATCCCTGTTT-TGGAACGAGCCGGCTATTGGCCAGAAG

Query 3366          CTAGTGTTCACCCAGGCGGCTAAGGCCGCCAACCCCGGTTCAGTGACGGTCCATGAGGCA
                     | || ||||| ||||| ||||| || || ||||| ||| |  | ||||||||||| || 
Sbjct 3406          TTGGTCTTCACGCAGGCTGCTAAAGCTGCTAACCCTGGTGCGATTACGGTCCATGAAGCC

Query 3426          CAGGGCGCTACCTACACAGAGACTACCATCATTGCCACGGCAGATGCTCGAGGCCTCATT
                    |||||||| |||| ||||||||| || || || |||||||| |||||  | ||||| || 
Sbjct 3466          CAGGGCGCCACCTTCACAGAGACCACAATTATAGCCACGGCTGATGCCAGGGGCCTTATC

Query 3486          CAGTCGTCCCGAGCTCATGCCATTGTTGC-CTTGACGCGCCACACTGAGAAGTGCGTCAT
                    || || |||||||||||||| || |||||-|||+|| || ||||| ||||||||||||||
Sbjct 3526          CAATCATCCCGAGCTCATGCTATAGTTGCACTT-ACCCGTCACACAGAGAAGTGCGTCAT

Query 3545          CATTGACGCACCAGGCCTGCTTCGCGAGGTGGGCATCTCCGATGCAATCGTTAATAACTT
                      | || || || ||  |||| || ||||| ||||| |||||||  || || ||||||||
Sbjct 3585          NTTAGATGCCCCTGGTTTGCTGCGTGAGGTCGGCATATCCGATGTGATTGTCAATAACTT

Query 3605          TTTCCTTGCTGGTGGCGAAATTGGCCACCAGCGCCCATCTGTTATCCCTCGCGGCAATCC
                    |||||||||||| || ||  | ||||| || ||||| ||||| || || || || || ||
Sbjct 3645          TTTCCTTGCTGGCGGGGAGGTGGGCCATCACCGCCCCTCTGTGATACCCCGTGGTAACCC

Query 3665          TGACGCCA-AT-GTT--GACACCTTG-GCTGCCTTCCCGCCGTCTTGCCAGATTAGCGCC
                    |||++|||-| - ||--|||+|||  -|++||||||||||| ||||| |||||||| || 
Sbjct 3705          TGA--CCAGAACCTTGGGAC-CCTACAG--GCCTTCCCGCCATCTTGTCAGATTAGTGCT

Query 3720          TTCCATCAGTTGGCTGAGGAGCTTGGCCACAGACCTGCCCCTGTCGCGGCTGTTCTACCG
                    | ||| ||||||||||||||||| || ||| | || || ||||| || || ||| | || 
Sbjct 3760          TACCACCAGTTGGCTGAGGAGCTAGGTCACCGCCCGGCTCCTGTTGCCGCCGTTTTGCCC

Query 3780          CCCTGCCCTGAGCTTGAACAGGGCCTTCTCTACCTGCCCCAAGAACTCACCA-CCT-GTG
                    |||||||||||||| || |||||| | || ||  |||| || || |||||  - +|- +|
Sbjct 3820          CCCTGCCCTGAGCTCGAGCAGGGCTTACTGTATATGCCACAGGAGCTCACAGTA-TCC-G

Query 3838          ATA--GTGTCGTAACATTTGAATTAACAGATATTGTGCATTGTCGTATGGCCGCCCCGAG
                    |||--|||| | + |+|||||| | || ||||| || || || |||||||| ||||| ||
Sbjct 3878          ATAGTGTGTTGG-TC-TTTGAACTCACGGATATAGTCCACTGCCGTATGGCTGCCCCAAG

Query 3896          CCAGCGCAAGGCCGTGCTGTCCACGCTCGTGGGCCGTTATGGCCGC-CGCAC-AAAGCTC
                    |||||| |||||||| || || || ||||| ||  | |||||||| - |+||-||| +| 
Sbjct 3936          CCAGCGGAAGGCCGTCCTCTCAACACTCGTTGGGAGGTATGGCCGTAAG-ACGAAAT-TG

Query 3954          TACAATGCCCTCCCACTCTGATGTTCGCGACTCTCTCGCCCGTTTTATCCCGGCCAT-T-
                    ||  + | |  |||| || |||||||| || ||||| ||| | || |||||  +|+|-|-
Sbjct 3994          TATG-AGGCAGCCCATTCAGATGTTCGTGAATCTCTGGCCAGGTTCATCCCCA-C-TATC

Query 4011          GGCCCC-GTACAGGTTACAACCTGTGAATTG--T--ACGAGCTAGTGGAGGCCATGGTCG
                    || +||-|| ||||  || || ||||| || --|--||  | |++|+||||||||||| |
Sbjct 4051          GGA-CCTGTCCAGGCCACTACATGTGAGTTATATGAACCTGGT--T-GAGGCCATGGTGG

Query 4066          AGAAGGGCCAGGACGGCTCCGCCGTCCTTGAGCTCGACCTTTGTAGCCGCGACGTGTC-C
                    ||||||||||||| || || |||||||| ||||| ||||| ||||  || || || ||-|
Sbjct 4106          AGAAGGGCCAGGATGGTTCTGCCGTCCTGGAGCTTGACCTATGTAATCGTGATGTCTCGC

Query 4125          AGGATCACCTTCTTCCAGAAAGATTGTAATAAATTCACCACGGGGGAGACCATCGCCCAT
                      +||||| |||||||||||||| ||||| || || || || || |||||||| ||||||
Sbjct 4166          GC-ATCACATTCTTCCAGAAAGACTGTAACAAGTTTACAACTGGTGAGACCATTGCCCAT

Query 4185          GGTAAAGTGGGCCAGGGCATTTCGGCCTGGAGTAAGACCTTCTGTGCCCTT-TTCGGCCC
                    |||||||| |||||||| || |||||||||||||||||||| || |+| ||-|| |||||
Sbjct 4225          GGTAAAGTTGGCCAGGGTATATCGGCCTGGAGTAAGACCTTTTGCG-CTTTGTTTGGCCC

Query 4244          CTGGTTCCGTGCTATTGAGAAGGCTATCCTGGCCCTGCTCCCT-CAGGGTGTGTTTTATG
                     ||||| ||||| ||||| || |  || |||||||||||||| -|   +| | ||||| |
Sbjct 4284          GTGGTTTCGTGCCATTGAAAAAGAAATACTGGCCCTGCTCCCGCCTAA-TATTTTTTACG

Query 4303          GGGATGCCTTTGATGACACCGT-CTT-CT-CGGCGGCTG-TGGC-CGCAGCAAAGGCATC
                    | ||||| | ||| ||  | ||- ||-||-|||| |   -||||-|| +|++| + |+| 
Sbjct 4343          GCGATGCTTATGAGGAGTCGGTGTTTGCTGCGGCCGTGTCTGGCGCGG-G--AT-CC-TG

Query 4358          CATGGTGTTCGAGAATGACTTTTCTGAGTTTGATTCCACCCAGAATAATTTTTC-CTTGG
                    ||||||||| || ||||||||||| || ||||||   || ||||||||||| ||-|||+|
Sbjct 4398          CATGGTGTTTGAAAATGACTTTTCAGAATTTGATAGTACTCAGAATAATTTCTCTCTT-G

Query 4417          GCCTAGAGTGTGCTATTATGGAGGAGTGTGGGATGCCGCAGTGGCTCATCCGCTTGTACC
                    |||| |||||||   ||||||| ||||| || ||||| || ||| | ||| | ||||| |
Sbjct 4457          GCCTTGAGTGTGTGGTTATGGAAGAGTGCGGTATGCCTCAATGGTTAATCAGGTTGTATC

Query 4477          ACCTTATA-AGGTCTGCGTGGATTCTGCAGGCCCCGAAGGAGTCCCTGCGAGGGTTTTGG
                    | || +    |||| || |||||||||||||| ||||||||||| ||   ||| || |||
Sbjct 4517          ATCTG-GTTCGGTCAGCTTGGATTCTGCAGGCGCCGAAGGAGTCTCTTAAAGGTTTCTGG

Query 4536          AAGAAACACTCCGGTGAGCCCGGCACCCTTCTGTGGAATACTGTCTGGAACATGGCCGTT
                    ||||| ||||| |||||||| || |||||||| ||||| ||  | |||||||||||  | 
Sbjct 4576          AAGAAGCACTCTGGTGAGCCTGGTACCCTTCTTTGGAACACCATTTGGAACATGGCGATC

Query 4596          AT--CACCCACTGTTATGATTTCCGCGATCTGCAGGTGGCTGCCTTTAAAGGTGATGATT
                    ||--||++||||| ||||| || || ||| | | ||| || || ||||| ||||||||||
Sbjct 4636          ATAGCA--CACTGCTATGAGTTTCGTGATTTCCGGGTCGCCGCTTTTAAGGGTGATGATT

Query 4654          CGATAGTGCTTTGCAGTGAGTACCGTCAGAG-C----C-CAGGGGCTGCTGTCCTGATTG
                    || | || || || ||||| || || |||||-|----|-||| |||  +|    | || |
Sbjct 4694          CGGTGGTCCTCTGTAGTGACTATCGACAGAGCCGTAACGCAGCGGCCT-TC-T-TAATCG

Query 4708          CTGGCTG-TGGC-CTAAAGTTGAAGGTGGATTTCCGTCCGATTGGTCTGTATGCAGGTGT
                    | |||||- |||-|+|||+|||||||| |||| ||| || |||||  ||||||| |||||
Sbjct 4748          CAGGCTGCGGGCTC-AAA-TTGAAGGTTGATTACCGCCCTATTGGGTTGTATGCTGGTGT

Query 4766          TGTGGTGGCCCCCGGCCTTGGCG-CGCTTCCTGATGTCGTGCGCTTCGCCGGTCGGCTTA
                     |||||||+|||| |  |||| |-| ||||||||||| ||||| || |||||||||||  
Sbjct 4806          GGTGGTGG-CCCCTGGTTTGGGGACACTTCCTGATGTAGTGCGATTTGCCGGTCGGCTGT

Query 4825          CTGAGAAGAATTGGGGCCCTGGCCCCGAGCGGGCGGAGCAGCTCCGCCTCGCTGTGAGTG
                    |||| ||||| |||||||| ||||| ||||| || |||||| | || || |||||  |||
Sbjct 4865          CTGAAAAGAACTGGGGCCCCGGCCCAGAGCGTGCTGAGCAGTTGCGTCTTGCTGTCTGTG

Query 4885          ATTTTCTCCGCA--AGCTCACGAATGTAGCTCAGATGTGTGTGGATGTTGTCTCTCGTGT
                    |||| || ||+|--  +| |||||||| || ||| | ||||| |||||||| || |||||
Sbjct 4925          ATTTCCTTCG-AGGGT-TAACGAATGTCGCGCAGGTCTGTGTTGATGTTGTGTCCCGTGT

Query 4943          TTATGGGGTTTCCCCTGGGCTCGTTCATAACCTGATTGGCATGCTACAGGCTGTTGCTGA
                    |||||| |||  ||| ||| | || |||||||| ||||||||||| ||| || |||||||
Sbjct 4983          TTATGGTGTTAGCCCCGGGTTGGTACATAACCTTATTGGCATGCTGCAGACTATTGCTGA

Query 5003          TGGCAAGGCTCATTTCACTGAGTCAGTGAAGCCAGTGCTTGACCTGACAAATTCAATTC-
                    ||||||||| ||||| || ||| |  | || || |||||||| || |||||||| |+||-
Sbjct 5043          TGGCAAGGCCCATTTTACAGAGACTATTAAACCTGTGCTTGATCTAACAAATTCCA-TCA

Query 5062          T-GTGTCGGGTGGAATGAATAACATGTCTTTTGCTGCGCCCATGGGTTCGCGACCATGCG
                    |-  |+||||||||||||||||||||| || |||  |||||||||| |++|+||||||||
Sbjct 5102          TACAG-CGGGTGGAATGAATAACATGTTTTGTGCATCGCCCATGGGAT--C-ACCATGCG

Query 5121          CCCTCGGCCTATTTTGCTGTTGCTCCTCATGTTTCTGCCTATGCTGCCCGCGCCACCGCC
                    |||| || || || || || || ||||| || || |||||||| |||||||||||||| |
Sbjct 5158          CCCTAGGGCTGTTCTGTTGCTGTTCCTCGTGCTTTTGCCTATGTTGCCCGCGCCACCGGC

Query 5181          CGGTCAGCCGTCTGGCCGCCGTCGTGGGCGGCGCAGCGGCGGTTCCGGCGGTGGTTTCTG
                    ||| ||| |||||||||||||||||||||||||||||||| || ||||||||||||||||
Sbjct 5218          CGGCCAGTCGTCTGGCCGCCGTCGTGGGCGGCGCAGCGGCAGTGCCGGCGGTGGTTTCTG

Query 5241          GGGTGACCGGGTTGATTCTCAGCCCTTCGCAATCCCCTATATTCATCCAACCAACCCCTT
                    ||||||| ||||||||||||||||||||||  ||||||||||||||||||||||||||||
Sbjct 5278          GGGTGACAGGGTTGATTCTCAGCCCTTCGCCCTCCCCTATATTCATCCAACCAACCCCTT

Query 5301          CGCCCCCGATGTCACCGCTGC-GGCCGGGGCTGGACCTCGTG-TTCGCCAACCCGCCC-G
                    |||| ||||||||+      |-  ||||||||||| ||||+ - ||| ||+ ||||||-|
Sbjct 5338          CGCCGCCGATGTC-GTTTCACAATCCGGGGCTGGAGCTCG-CCCTCGACA-GCCGCCCCG

Query 5358          ACCACTCGGCTCCGCTTGGCGTGACCAGGCCCAGCGCCCCGCCGCTGCCTCACGTCGTAG
                     || || |||||| |||||||||||||| ||||||||||| || ||||| | |||||| |
Sbjct 5395          TCCCCTTGGCTCCACTTGGCGTGACCAGTCCCAGCGCCCCTCCACTGCCCCCCGTCGTCG

Query 5418          ACCTACCACAGCTGGGGCCGCGCCGCTAACCGCGGTCGCTCCGGCCCATGACACCCCGCC
                    | || || |||||||||| |||||||| || ||  |  | ||||| | ||||||  | ||
Sbjct 5455          ATCTGCCCCAGCTGGGGCTGCGCCGCTGACTGCCATATCACCGGCTCCTGACACAGCCCC

Query 5478          AGTGCCTGATGTTGACTCCCGCGGCGCCATCCTGCGCCGGCAGTATAACCTATCAACATC
                     |||||||||||||| || |||||||| || |||||||| |||||||| || ||||||||
Sbjct 5515          TGTGCCTGATGTTGATTCACGCGGCGCTATTCTGCGCCGACAGTATAATCTGTCAACATC

Query 5538          TCCCCTCACCTCTTCCGTGGCCACCGGCACAAATTTGGTTCTTTACGCCGCTCCTCTTAG
                     |||||||| || || || ||| | ||||| ||||||||||| || || || || || | 
Sbjct 5575          GCCCCTCACGTCGTCTGTTGCCTCAGGCACTAATTTGGTTCTCTATGCTGCCCCACTGAA

Query 5598          CCCGCTTCTACCCCTCCAGGACGGCACCAATACTCATATAATGGCTACAGAAGCTTCTAA
                    ||| ||  ||||||| ||||| |||||||| || ||||| |||||||| || || |||||
Sbjct 5635          CCCTCTCTTACCCCTTCAGGATGGCACCAACACCCATATTATGGCTACCGAGGCATCTAA

Query 5658          TTATGCCCAGTACCGGGTTGCTC-GTGCCACAATTCGCTACCGCCCGCTGGTCCCCAACG
                    |||||||||||||||||| |+||-| || ||||| ||||||||||||||||| || ||||
Sbjct 5695          TTATGCCCAGTACCGGGTGG-TCCGAGCTACAATCCGCTACCGCCCGCTGGTGCCAAACG

Query 5717          CTGTTGGTGGCTACGCTATCTCCATTTCGTTCTGGCCACAGACCACCACCACCCCGACGT
                    ||||||||||||| ||||| |||||||| || ||||| || || ||||| ||||| || |
Sbjct 5754          CTGTTGGTGGCTATGCTATTTCCATTTCCTTTTGGCCCCAAACAACCACTACCCCCACCT

Query 5777          CCGTTGACATGAATTCAATAACCTCGACGGATGTCCGTATTTTAGTCCAGCCCGGCATAG
                    ||||||| |||||||| || || || || |||||  | ||  | ||||||||||| || |
Sbjct 5814          CCGTTGATATGAATTCTATTACTTCTACTGATGTTAGGATCCTGGTCCAGCCCGGTATTG

Query 5837          CCTCCGAGCTTGTT-ATTCCAAGTGAGCGCCTACACTATCGCAACCAAGGTTGGCGCTCT
                    | || |||+||| |-|| || |||||||| || || || ||||| ||||| |||||||| 
Sbjct 5874          CTTCTGAG-TTGGTCATCCCCAGTGAGCGTCTTCATTACCGCAATCAAGGCTGGCGCTCC

Query 5896          GTTGAGACCTCCGGG-GTGGCGGAGGAGGAGGCCACCTCTGGTCTTGTCATGCTCTGCAT
                    || ||||||+ ||||-|| || ||||||||||| |||||||| || || ||||| || ||
Sbjct 5933          GTCGAGACC-ACGGGTGTCGCCGAGGAGGAGGCTACCTCTGGCCTGGTAATGCTTTGTAT

Query 5955          ACATGGCTCACCTGTAAATTCTTATACTAATACACCCTATACCGGTGCCCTCGGGCT-GT
                     |||||||| ||||| |||||||||||||||||||| || || ||||| || |||||- |
Sbjct 5992          CCATGGCTCCCCTGTCAATTCTTATACTAATACACCTTACACTGGTGCACTGGGGCTCCT

Query 6014          TGGACTTTGCCCTCGAACTTGAGTT-CCGCAACCTCACCCCCGGTAATACCAATACGCGG
                    ||+| |||||  | || ||||| ||-  |+||  | || || || || ||||| || || 
Sbjct 6052          TG-ATTTTGCATTAGAGCTTGAATTTAGG-AATTTGACACCTGGGAACACCAACACCCGT

Query 6073          GTCTCGCGTTACTCCAGCACTGCCCGTCACCGCCTTCGTCGCGGTGCAGATGGGACTGCC
                    || || || ||  | ||||| ||||| ||||| || || || || || || |||||||| 
Sbjct 6110          GTATCCCGGTATACTAGCACAGCCCGCCACCGGCTGCGCCGTGGCGCCGACGGGACTGCT

Query 6133          GAGCTCACCACCACGGCTGCTACTCGCTTCATGAAGGACCTCTATTTTACTAGTACTAAT
                    ||||| ||||| ||||| || || || || |||||||||||  |||| ||  | || |||
Sbjct 6170          GAGCTTACCACTACGGCGGCCACGCGTTTTATGAAGGACCTGCATTTCACCGGCACGAAT

Query 6193          GGTGTTGGTGAGATCGGCCGCGGGATAGCGCTTACCCTGTTTAACCTTGCTGACACCCTG
                    || ||||||||| | ||||| || || || || || ||||| || ||||||||||| || 
Sbjct 6230          GGGGTTGGTGAGGTGGGCCGAGGCATTGCTCTGACACTGTTCAATCTTGCTGACACGCTT

Query 6253          CTTGGCGGTCTACCGACAGAATTGATTTCGTCGGCTGGTGGCCAGCTGTTCTACTCTCGC
                    || || |||||||||||||||||||||||||||||||| || ||| |||| ||||| |||
Sbjct 6290          CTCGGTGGTCTACCGACAGAATTGATTTCGTCGGCTGGGGGTCAGTTGTTTTACTCCCGC

Query 6313          CCCGTCGTCTCAGCCAATGGCGAGCCGACTGTTAAGCTGTATACATCTGTGGAGAATGCT
                    || ||||||||||||||||||||||||||||| ||| | ||||||||||| |||||||| 
Sbjct 6350          CCTGTCGTCTCAGCCAATGGCGAGCCGACTGTAAAGTTATATACATCTGTTGAGAATGCG

Query 6373          CAGCAGGATAAGGGTATTGC-AATCCCGCATGACATCGACCTCGGGGAATCCCGTGTAGT
                    |||||||||||||| ||| |-| |||+ ||||| || |||||||| || |||||||| ||
Sbjct 6410          CAGCAGGATAAGGGCATTACCATTCC-ACATGATATAGACCTCGGTGATTCCCGTGTGGT

Query 6432          TATTCAGGATTATGACAACCAACATGAGCAGGACCGACCGACACCTTCCCCAGCCCCATC
                     ||||| ||||||||||||||||| |||||||| || || || ||||| || ||||| ||
Sbjct 6469          CATTCAAGATTATGACAACCAACACGAGCAGGATCGGCCTACGCCTTCACCTGCCCCCTC

Query 6492          GCGTCCTTTTTCTGTCCTCCGAGCTAACGATGTGCTTTGGCTTTCTCTCACCGCTGCCGA
                     || |||||||| ||||| || ||||| |||||  | ||||| ||||| |||||||||||
Sbjct 6529          TCGCCCTTTTTCAGTCCTTCGTGCTAATGATGTTTTGTGGCTCTCTCTTACCGCTGCCGA

Query 6552          GTATGACCAGTCCACTTACGGCTCT---TCGACCGGCCCAGTCTATGTCTCTGACTC---
                    ||||||||||+++|||+|||++| |---||| || +|| |  |||||| |+   +||---
Sbjct 6589          GTATGACCAG---ACT-ACG--TATGGGTCGTCCA-CCAACCCTATGTAT-GTC-TCGGA

Query 6606          TGTG-AC-CTTG-G-TT-AATGTTGCGACCGGCGCGCAGGCCGTTGCCCGGTCACTCGAC
                    |++ -| -|   - - |-|| || || || || || ||||| |||||||| || || || 
Sbjct 6640          T--ACAGTCACATTCGTCAACGTGGCCACTGGTGCTCAGGCTGTTGCCCGCTCCCTTGAT

Query 6661          TGGACCAAGGTCACACTTGATGGTCGCCCCCTTTCCACCATCCAGCAGTATTCAAAGACC
                    ||| | || ||||| || || |||||||||||  | ||||||||||| ||||| ||||| 
Sbjct 6698          TGGTCTAAAGTCACTCTGGACGGTCGCCCCCTCACTACCATCCAGCAATATTCTAAGACG

Query 6721          TTCTTTGTCCTGCCGCTCCGCGGTAAGCTCTCCTTTTGGGAGGCAGGAACTACTAAAGCC
                    ||||  ||||| ||||||||||||||||| || || |||||||| || || || || || 
Sbjct 6758          TTCTACGTCCTCCCGCTCCGCGGTAAGCTGTCTTTCTGGGAGGCTGGCACAACCAAGGCT

Query 6781          GGGTACCCTTATAATTATAACACCACTGCTAGTGACCAACTGCTCGTTGAGAATGCCGCT
                    || || ||||| |||||||| || ||||||||||| ||| |  |  ||||||| || |||
Sbjct 6818          GGCTATCCTTACAATTATAATACAACTGCTAGTGATCAAATTTTAATTGAGAACGCGGCT

Query 6841          GGGCATCGGGTTGCTATTTCCACCTACACTACTAGCCTGGGTGCTGGCCCCGTCTCTATT
                    || || || ||||||||||| ||||| || |||||||||||||||||||||   ||||||
Sbjct 6878          GGCCACCGTGTTGCTATTTCTACCTATACCACTAGCCTGGGTGCTGGCCCCACATCTATT

Query 6901          TCCGCGGTTGCTGTTTTAGCCCCCCACTCTGTGCTAGCATTGCTTGAGGATACCATGGAC
                    || ||||| |  || |||||||| ||||| |  || ||  | ||||| |||||    |||
Sbjct 6938          TCTGCGGTCGGCGTATTAGCCCCGCACTCAGCCCTTGCCGTTCTTGAAGATACTGCTGAC

Query 6961          TACCCTGCCCGCGCCCATACTTTCGATGACTTCTGCCCGGAGTGCCGCCCCCTTGGCCTC
                    || || ||||| ||||||||||| ||||| ||||||||||| || ||| ||||||| || 
Sbjct 6998          TATCCCGCCCGTGCCCATACTTTTGATGATTTCTGCCCGGAATGTCGCACCCTTGGTCTG

Query 7021          CAGGGTTGTGCTTTTCAGTCTACTGTCGCTGAGCTTCAGCGCCTTAAGATGAAGGTGGGT
                    |||||||| || || ||||||||| | |||||||||||||||||||| |||||||| |||
Sbjct 7058          CAGGGTTGCGCCTTCCAGTCTACTATTGCTGAGCTTCAGCGCCTTAAAATGAAGGTAGGT

Query 7081          AAAACTCGGGAGT-TATAGTTTATTTG-CTTGTGCCCCC--CT---TCTT-TCTG-TT--
                    ||||| |||||||-|+|| || |||| -| |||||||||--| ---||||-| | -||--
Sbjct 7118          AAAACCCGGGAGTCT-TAATTAATTTTTCCTGTGCCCCCTTCGCAGTCTTCTTTAGTTTT

Query 7130          ---GCTTATTT
                    --- ||| |||
Sbjct 7177          ATTTCTTTTTT
