# Supplementary material for: Pairwise Heuristic Sequence Alignment Algorithm Based on Deep Reinforcement Learning
Source: IEEE Open J Eng Med Biol. 2021 Jan 29;2:36–43. doi: 10.1109/OJEMB.2021.3055424 (PMC8901008; doi:10.1109/OJEMB.2021.3055424)
Supplement: Three supplementary materials are attached to the submitted manuscript. First, we offer the detailed process of the DQNalign in Supplementary material S1. Then, the additional figures and tables are listed in the Supplementary material S2. Finally, the alignment results of the DQNalign are attached  [file ojemb-3055424-mm.zip › OJEMB-3055424-MM/10022021082020_DQNalignOJEMB20210126SupplementaryS3/Supplementary S3/HEV_DDDQN/result20200712173946_11_25.txt]

DQNalign Project v1.0
Pairwise alignment algorithm with deep reinforcement learning based heuristic alignment agent
Sequence 1 : HEV_11, length : 7138
Sequence 2 : HEV_25, length : 7180

Alignment results:
Exact matches: 5338
Gaps: 565

Query 0             GAGGCCCATCAGTTTATCAAGGCTCCTGGCATCACTACTGCTATTGAGCAGGCTGCTCTA
                    |||||||| |||||||| |||||||||||||| |||||||| ||||||||||||||||| 
Sbjct 3             GAGGCCCACCAGTTTATTAAGGCTCCTGGCATTACTACTGCCATTGAGCAGGCTGCTCTG

Query 60            GCAGCGGCCAACTCTGCCCTT-GCGAATGCTGTGGTAGTTAGGCCTTTTCTCTCTCACCA
                    || ||||||||||| |+||||-|||||||||||||| ||| |||| ||| | |||| |  
Sbjct 63            GCTGCGGCCAACTCCG-CCTTGGCGAATGCTGTGGTGGTTCGGCCGTTTTTGTCTCGCGT

Query 119           GCAGATTGAGATCCTTATTAACCTAATGCAACCTCGCCAGCTTGTTTTCCGCCCCGAGGT
                    ||| |  ||||||||||||||  | |||||||| || ||| | ||||||||||| |||||
Sbjct 122           GCAAACCGAGATCCTTATTAATTTGATGCAACCCCGGCAGTTGGTTTTCCGCCCTGAGGT

Query 179           TTTCTGGAACCATCCCATCCAGCGTGTTATCCATAATGAGCTGGAGCTTTACTGTCGCGC
                      | ||||| ||||| || ||| | || || || ||||| || || |  ||||| || ||
Sbjct 182           GCTTTGGAATCATCCTATTCAGAGAGTCATACACAATGAACTAGAACAATACTGCCGGGC

Query 238           -CCGCTCCGGCCGCTGCCTCGAAATTGGTGCCCACCCCCGCTCAATAAATGACAATCCTA
                    -| | +|||| || ||||| || ||||| || |||||  | || || ||||| || || |
Sbjct 242           ACGGG-CCGGTCGTTGCCTGGAGATTGGGGCTCACCCAAGATCTATTAATGATAACCCCA

Query 298           ATGTGGTCCACCGTTGCTTCCTCCG-TCCTGCCGGGCGTGATGTTCAGCGTTGGTATACT
                    ||||  | ||||| ||||| ||| |- |   | |   |+||||||||||| |||||| ||
Sbjct 301           ATGTTTTGCACCGGTGCTTTCTCAGACCGGTCGGTAGG-GATGTTCAGCGCTGGTATTCT

Query 357           GCCCCTACCCGCGGGCCGGCTGCTAATTGCCGGCGTTCCGCGCTGCGCGGGCTCCCCGCT
                    ||||| |||||||| || || || || ||||| ||||| |||||||| || |||||| ||
Sbjct 360           GCCCCCACCCGCGGCCCTGCAGCCAACTGCCGCCGTTCTGCGCTGCGTGGTCTCCCCCCT

Query 417           GCTGACCGCACTTACTGCTTCGACGGGTTTTCTGGCTGTA--ACTTTCCCGCCGAGACGG
                    || |||||||| ||||| || || || |||||  ||||| -- +|| +|||| ||||| |
Sbjct 420           GCCGACCGCACCTACTGTTTTGATGGATTTTCCCGCTGTGCTT-TTG-CCGCAGAGACCG

Query 475           GCATCGCCCTCTATTCTCTCCATGATA-TGTCACCATCTGATGTCGCCGAGGCTATGTTC
                    || | ||||| || ||||| || ||+ -| |  ||| | |||||||| |||||||||  |
Sbjct 478           GCGTAGCCCTTTACTCTCTGCACGA-CCTCTGGCCAGCCGATGTCGCGGAGGCTATGGCC

Query 534           CGCCATGGTATGACGCGGCTTTACGCTGCCCTCCACCTCCCGCCTGAGGTCCTGTTGCCC
                    |||||||| ||||| || || |||||||| ||||| ||||| |||||||| ||||| || 
Sbjct 537           CGCCATGGGATGACACGTCTATACGCTGCACTCCATCTCCCTCCTGAGGTGCTGTTACCA

Query 594           CCTGGCACATACCGCACCGCGTCGTACTTGCTGATCCATGACGGC-AGGC-GCGT-TGTG
                    ||||| || ||||  ||  | |||||  | ||||| || ||||||-|   -||+|-|+|+
Sbjct 597           CCTGGTACCTACCATACAACCTCGTATCTCCTGATTCACGACGGCAACCGTGC-TGT-T-

Query 651           GTGACGTATGAGGGTGACACTAGTGCTGGTTATAACCACGATGTTTCCAACCTGCG-CTC
                    ||||| |||||||||||||||||||| || || ||||| || || ||||  || ||- +|
Sbjct 654           GTGACCTATGAGGGTGACACTAGTGCAGGCTACAACCATGACGTCTCCATACTTCGTG-C

Query 710           CTGGATTAGAACCA-C-TAAG-GTTA-CCGGAG-ACCACCCTCTCGTCATCGAGCGGGTT
                     |||||| | || |-|- || -|||   ++|| -| ++|| |+| || || ||||| || 
Sbjct 713           GTGGATTCGTACGACCAAAATAGTTGGT--GACCAT--CCGT-TGGTTATAGAGCGTGTG

Query 765           AGGGCCATTGGCTGCCACTTTGTCCTTTTACTCACGGCTGCTCCGGAGCCATCACCTATG
                     |||| || || || || ||||| ||  | ||||| || || || ||||| || ||||||
Sbjct 768           CGGGCTATCGGATGTCATTTTGTGCTGCTGCTCACCGCGGCCCCCGAGCCGTCGCCTATG

Query 825           CCCTATGTCCCTTACCCCCGGTCTACCGAGGTCTATGTCCGATCGATC-TTCGGCCCGGG
                    || ||||||||||||||||| || || ||||| ||||| || || || -|| | || || 
Sbjct 828           CCTTATGTCCCTTACCCCCGTTCGACAGAGGTGTATGTTCGGTCTATATTTGGCCCTGGC

Query 884           TG-GCACCCCCTCCCTATTTCCAACCT-CATGCTCCACCAAGTCGACCTTCCATGCTGTC
                     |- ++|||| ||||| |||||  |  -|+|||||||| || || || || || ||||||
Sbjct 888           GGTT--CCCCGTCCCTGTTTCCGTCAGCC-TGCTCCACAAAATCTACTTTTCACGCTGTC

Query 942           CCTGCCCATATCTGGGACCGTCTCATGTTGTTCGGGGCCACCCTAGATGACCAAGCCTTT
                    || |  |||||||||||||| |||||| | || || ||||| || || ||||| || |||
Sbjct 945           CCAGTTCATATCTGGGACCGGCTCATGCTTTTTGGTGCCACTCTGGACGACCAGGCGTTT

Query 1002          TGCTGCTCCCGCCTAATGACTTACCTCCGCGGCATTAGCTACAAGGTTACTGTGGGCACC
                    |||||||| || || ||||| |||||||| |||||||| |||||||| || || ||  | 
Sbjct 1005          TGCTGCTCACGGCTTATGACATACCTCCGTGGCATTAGTTACAAGGTCACCGTTGGAGCG

Query 1062          CTTGTTGCCAATGAAGGCTGGAACGCCTCTGAGGACGCTCTTACAGCTGTCATCACTGCC
                    |||||||| ||||| || ||||| |||||||| || || || || || || || || || 
Sbjct 1065          CTTGTTGCTAATGAGGGGTGGAATGCCTCTGAAGATGCCCTCACCGCAGTAATTACCGCA

Query 1122          GCCTACCTT-ACCATCTGCCACCAGCGGTACCTCCGCACTCAGGCTATATCTAAGGGGAT
                    ||||| +||-||||||||||||||||| |||||||| || ||||| ||||| ||||| ||
Sbjct 1125          GCCTAT-TTGACCATCTGCCACCAGCGCTACCTCCGTACCCAGGCGATATCCAAGGGCAT

Query 1181          GCGTCGCCTGGAGCGGGAGCATGCTCAGAAGTTTATAACACGCCTCTACAGTTGGCTCTT
                    ||| ||  |||||   ||||| || ||||| ||||| ||| | |||||||| ||| | ||
Sbjct 1184          GCGCCGGTTGGAGGTTGAGCACGCCCAGAAATTTATTACAAGACTCTACAGCTGGTTATT

Query 1241          TGAGAAGTCCGGCCGTGATTATATCCCCGGCCGTCAGTTGGAGTTCTACGCTCAGTGTAG
                    ||||||||| || |||||||| ||||||||||| ||  |  |||| || || |||||  |
Sbjct 1244          TGAGAAGTCTGGTCGTGATTACATCCCCGGCCGCCAACTCCAGTTTTATGCCCAGTGCCG

Query 1301          GCGCTGGCTCTCGGCCGGCTTTCATCTTGACCCACGGGTGTTGGTTTTTGATGAGTCGGC
                    ||| ||||| || || ||||||||||| |||||  | ||| | |||||||||||||||| 
Sbjct 1304          GCGGTGGCTATCCGCGGGCTTTCATCTAGACCCCAGAGTGCTTGTTTTTGATGAGTCGGT

Query 1361          CCCCTGCCACTGTAGGAC-TGCGATTCGTAAGGCGGT--CTCAAAGTTTTGCTGCTTTAT
                     ||||||| |||||||||-| |     |+||||  | -- |+|||+|| |||||||| ||
Sbjct 1364          GCCCTGCCGCTGTAGGACTTTCTTAAAG-AAGGTTGCGGGT-AAA-TTCTGCTGCTTCAT

Query 1418          GAAGTGGCT-GGGCCAGGAGTGCACCTGTTTTCTAC-AACCTGCAGAAGGCGTCGTTGGC
                    |  |||| |-|||+|||||||||||||| +||||  -| || || || ||  |  | || 
Sbjct 1421          GCGGTGGTTAGGG-CAGGAGTGCACCTGC-TTCTTGGAGCCAGCTGAGGGTTTGATCGGT

Query 1476          GACCAGGGCCATGACAACGAGGCCTATGAGGGGTCTGATGTTGACCCTGCTGA-----AT
                    || || |||||||| || |||||||| ||||| || || || ||||  || ||-----  
Sbjct 1479          GATCATGGCCATGATAATGAGGCCTACGAGGGCTCCGAGGTCGACCAAGCCGAGCCTGCA

Query 1531          CCGCTATTA-GTGACATAT-CTGGG--TCCT-ACGT--AGTCC-CTGGCA-C----TGCC
                    |  || + |-||| || + - + + --|++ -|+||--|+|  -|+| ||-|----  ||
Sbjct 1539          CATCTC-GACGTGTCAG-GGA-C-CTAT--GCA-GTCCA-TGGGC-GCCAGCTTGAGACC

Query 1578          CTCCAACCGCTTTACCAA-GCCCTTGACCTCCCCGCT-GAGATTGTGGCTCGTGCAGGCC
                    ||| |  +|+++  +|| -   |+++|++|+||||| -|| ||||  ||||| ||+||||
Sbjct 1590          CTCTATA-G---GG-CACTCAAC---A--T-CCCGCAAGATATTGCTGCTCGAGC-GGCC

Query 1636          GGCTG-ACCGCCACAGTAAAGGTC-TCCCAGGT-C-GACGGGCGGA-T-CGATTGTGAGA
                     | | -|| ||||| ||  || | -|  | || -|-||  | |+  - - |++  +| +|
Sbjct 1638          CGATTAACAGCCACCGTTGAGCTTGTTGCTGGCCCAGATCGCC-TGGAGTG--CC-GC-A

Query 1690          CCCTTCTCGGTAATAAAACCTTCCGCACGTCGTTTGTTGACGG-GGCGGTTTTAGAGACT
                    |  | ||||| ||||| |||||||| ||| || |   ||| ||-| |    ||+||| | 
Sbjct 1693          CTGTGCTCGGGAATAAGACCTTCCGGACGACGGTGACTGATGGCGCCCACCTT-GAGGCC

Query 1749          AATGGCCCAGAGCGCCACAA-TCTCTCTTTTGATGCCAGTCAGAGCA--CTATGGCCG-C
                    || ||||| ||||       -|+| || |||||||||+  | |+ ||--||||||  |-|
Sbjct 1752          AACGGCCCTGAGCAATGTGTTT-TGTCGTTTGATGCC-TCCCG-CCAGTCTATGGGGGCC

Query 1805          CGGCCCTTTCAGTCTCACCTATGCCGCCT---CTGCTGCTGGGCTGGAGG-TGCGCTATG
                     || |   |+|| ||||| |||| +|| |---|++||||||| ||| |||-|  | | | 
Sbjct 1809          GGGTCACAT-AGCCTCACTTATGA-GCTTACGC--CTGCTGGCCTGCAGGTTAAGATTTC

Query 1860          -TCGC-----CGCCGGGCTTGACCACCGGGCGGT-TTT-TGCCC--C-CGG-CGTTTCAC
                    -||+ -----|  +|| |+||++||+| | | +|-|| -  || --|-  |-|  +|++ 
Sbjct 1865          ATC-TAATGGCTT-GGAC-TG--CA-CTGCCA-TATTCCCCCCTGGCGGCGCCCC-T--A

Query 1909          CCCGGTCAGCCCC-TGGCGAGGTCACC-GCCTTCTGTT-CTGCC-C-TATACAGGTTTAA
                     +|++ |||| ||- ||+|||||  +|-||||| ||  -|+|+|-|-|+||||||| |||
Sbjct 1915          G-C--GCAGCGCCGGGG-GAGGTGG-CGGCCTTTTGCACC-G-CTCTT-TACAGGTATAA

Query 1964          TC-------GCGAGGCCCAGCGCCTTTCGCTGACCGGTAATTTTTGGTTCCATCCTGAGG
                    +|------- | |    ||    ||| |+|+| +|||| +++| ||| | ||||| ||||
Sbjct 1966          -CAGATTTACCCAACGGCATTCGCTTAC-C-GG-CGGTC---TGTGGCTACATCCCGAGG

Query 2017          GGCTCCTTGGCCCCTTTGCCCCGTTT-TCCCCCGGGCATGTTTGGGAGTCGGCTAATCCA
                    |||| |+||| |  ||| || | |||-||||| |||||| | |||||||| ||||| || 
Sbjct 2020          GGCTGC-TGGGCATTTTCCCTCCTTTCTCCCCTGGGCATATCTGGGAGTCTGCTAACCCC

Query 2076          TTCTGTGGCGAGAG--CACACTTTACACCCGCACTTGGT-CGGAGGT---TGA-TGCTGT
                    || || || ||| |--|+|+|| ||||| || || ||||-|  |   ---|+ -|+||+ 
Sbjct 2079          TTTTGCGGGGAGGGTAC-C-CTGTACACTCGTACCTGGTCCACATCCGGCT-TTT-CT-A

Query 2129          TCCTAAGTC-CAGCCCA---GCCCGCCCA---GCCCGACTTAGGTTTTACA-TCT-GA--
                       +|  ||-|++||| ---| ++| |      |||  |   || |     - | -||--
Sbjct 2134          GTG-ACTTCTC--CCCTCCTGA--GGCGGCCGCCCCTGCACCGGCTGCTGCCCCAGGATC

Query 2168          GCCTTCT--------ATACCT-AGTAGGGCCGGGGCCGCCA-CACCTACCCCGGCGGCCC
                    |||  | --------|    |-|||  +     ||  |  |-||+|++| ||  ++    
Sbjct 2189          GCCCCCCCCCACCCCACCAGTCAGTGA-TATTTGGGTGTTACCA-C--CGCCCT--CAGA

Query 2212          CTCTACCCCC-C-CCTGCACCGGATCCTTCCCCTACTCTCTCTGCTCCG-GCGC-GTGGT
                         |||  - -  |+++ || +  ||| +|   |+| | | +||+||-||+|-|| + 
Sbjct 2243          AAAGTCCCAGGTGGGT---GCGC-CTCTTG-CGCCC-CCCGCC-CT-CGAGC-CTGTT-G

Query 2268          GAGCCGGCTCCTGGCGCTACCG-CC------A---G---GGCCCCAGCCATAACCCACCA
                    ||+||+|+++++ +|+|+|++|-||------|---|---  |||  |+| ||| |||||+
Sbjct 2293          GA-CC-G-----C-C-C-A--GCCCTATTAAACTTGCCTCCCCCGTG-CGTAAGCCACC-

Query 2315          GAC-G-G-C-CCGGCCATCG---CCGCCTG-CTCTTTAC-C-TACCCGGATGGC-TCTAA
                    |||- -|-|-||++|   ||---|||||  - |||||||-|-||||| || || - |+||
Sbjct 2339          GACATTGCCGCC--CTCCCGCACCCGCCGTCTTCTTTACACTTACCCTGACGGTGCC-AA

Query 2363          GGTGT-T-CGCCGGCTC-GCTGTTTGAGTCGACA-TGT-ACCTGGCTCGTTAACGCGTCT
                    |||||-|-||++|| ||- +||||||||||  +|-|| -|+|||||| || || || |||
Sbjct 2396          GGTGTATGCG--GGATCAT-TGTTTGAGTCAG-ATTGCGA-CTGGCTGGTGAATGCCTCT

Query 2418          AATGTTGA-CCACCGCCCTGGCGGTGGGCTCTGTCATGCATTTTACCAGAG-GTACCC-C
                    || +  | -|||||||||||| ||||| ||||||||||| ||||| ||  |- | || - 
Sbjct 2451          AAC-CCGGGCCACCGCCCTGGGGGTGGCCTCTGTCATGCCTTTTATCAACGCTTTCCTGA

Query 2475          GCC--TCCTTTGATGCTGC-CTC-TTTTGTGATGCGCGACGGCGCG-GCCGCCTACACAT
                    | |--|+|| ++ ++| + -|| - ||| | ||||| || || +| -|| || || || |
Sbjct 2510          GGCGTT-CTA--C--CC-AACTGAATTTATTATGCGTGAGGGT-CTTGCTGCATATACCT

Query 2530          TAACCCCCCG-GCCA-ATAATTCATGCCGTCGCTCCTGATTATA-GGTTGGAACATAACC
                    |++  |||||-||| -|| || ||||| || || || || ||||-||||+||||| || |
Sbjct 2563          T--GACCCCGCGCCCTATTATCCATGCAGTGGCCCCCGACTATAGGGTT-GAACAGAATC

Query 2587          CAAAGAGGCTTGAGGCTGCCTACCGGGAGACTTGCTCCCGCCTCGGTACCGCTGCATACC
                    |||||||||||||||| || |||||||| || |||||||| | |||||||||||| ||||
Sbjct 2620          CAAAGAGGCTTGAGGCAGCGTACCGGGAAACCTGCTCCCGTCGCGGTACCGCTGCCTACC

Query 2647          CACTCCTCGGGACCGGCATATACCAGGTGCCGATCGGTCCCAGTTTTGACGCCTGGGAGC
                    |||| || ||  | || ||||||||||| ||  | |||| ||||||||| ||||||||||
Sbjct 2680          CACTTCTTGGCTCGGGTATATACCAGGTCCCTGTTGGTCTCAGTTTTGATGCCTGGGAGC

Query 2707          GGAATCACCGCCCCGGGGACGAGTTGTACCTTCCTGAGCTTGCTGCCAGATGGTTCGAGG
                    | ||||| ||||| ||||| ||| | |||||  |||| |  |||||    ||||| || |
Sbjct 2740          GTAATCATCGCCCTGGGGATGAGCTTTACCTGACTGAACCCGCTGCAGCCTGGTTTGAAG

Query 2767          CCAAT-AGGCCGAC-CTGCCCAACTCTCACTATAACTGAGGAT--GTTGCGCGGACAGCA
                    | || -|+|||| |-| |+||| | || || ||||| || |||--|++|| || || || 
Sbjct 2800          CTAACAA-GCCGGCGCAG-CCAGCACTTACGATAACAGAAGATACG--GCCCGCACGGCC

Query 2823          AATCT-GG-CTATCGAACT-TGACT-CAGCCACAGACGTCGGCCGGGCCTGTGCCGGCTG
                    || ||-| -|||  || | -||+||-|+ ++||||| || ||||| ||||| || |||||
Sbjct 2856          AACCTAGCACTAGAGATCGATG-CTGC-T--ACAGAGGTTGGCCGTGCCTGCGCTGGCTG

Query 2879          T-CGAGT-CACCCCCGG-CGTTGTGCAGTACCAGTTT-A---C-CGC-AGGTGTGCCTGG
                     -| | |-  ||   | -|+++|| |+++|+|++| |-|---|-|    || || || ||
Sbjct 2912          CACTATTAGTCCTGGGATC---GTAC---A-C--TATCAGTTCACTGCCGGGGTTCCGGG

Query 2930          ATCCGGCAAGTCCCGCTCTATTACC-CAAGGCCGACGTGGACGTTGTCGTGGTCCCGACC
                     || ||||| ||  | || |+||| -|+|||  || || || ||||| || ||||| |+|
Sbjct 2963          CTCAGGCAAATCAAGATCCA-TACAGC-AGGGGGATGTTGATGTTGTGGTTGTCCCCA-C

Query 2988          C-GGGAGTTGCGTAAT-GCCTGGCGCCGCCGCGGCTTCGCTG-CTTT-CACCCCGCACAC
                    |-||||| | || |||-| +||||| ||||| ||||| || |-||||-||+|||+|||||
Sbjct 3020          CAGGGAGCTTCGCAATAGT-TGGCGTCGCCGGGGCTTTGCGGCCTTTACA-CCC-CACAC

Query 3044          TGCGGCTAGAGTCACC-CAGGGGCGCCGGGTTGTCATTGATGAGGCCCCGTCCCTTCCCC
                     |||||  | ||||| - |+|| ||||| ||||| ||||| |||||||| ||||| || |
Sbjct 3077          GGCGGCCCGTGTCACTATA-GGCCGCCGTGTTGTGATTGACGAGGCCCCATCCCTCCCAC

Query 3103          CTCATTTGCTGCTGCTCCACATGCAGCGGGCCGCCACCGTCCACCTTCTTGGCGACCCGA
                    | ||  ||||| || | ||||||||||||||| |  | ||||| || || || ||||| |
Sbjct 3136          CGCACCTGCTGTTGTTACACATGCAGCGGGCCTCTTCAGTCCATCTCCTCGGTGACCCAA

Query 3163          ATCAGATCCCAGCCATCGATTTTGAGCACGCCGGGCTCGTTCCCGCCATCAGGCCCGAT-
                    | |||||||| ||||| |||||||||||||| || || || ||||| ||| | || || -
Sbjct 3196          ACCAGATCCCCGCCATTGATTTTGAGCACGCTGGTCTGGTCCCCGCAATCCGCCCTGAGC

Query 3222          TTGGC-CCCCACCTCCTGGTGGCATGTTACCCATCGCTGCCCTGCGGATGTATGTGAGCT
                    ||+||-|| +||  ||||||||||||| || || |||||||| || ||||||||||| ||
Sbjct 3256          TT-GCACCA-ACGACCTGGTGGCATGTAACACACCGCTGCCCAGCTGATGTATGTGAACT

Query 3281          AATCCGCGGCGCATACCCTATGATTCAGACCACTAGTCGGGTCCTCCGGTCGTTGTTCTG
                     || ||||| || |||||||  || |||||||| || ||||| || |||||  |||||||
Sbjct 3314          TATACGCGGGGCCTACCCTAAAATCCAGACCACGAGCCGGGTGCTACGGTCTCTGTTCTG

Query 3341          GGGTGAGCCCGCCG-TTGGGCAGAAGCTAGTGTTCACCCAGGCGGCTAAGGCCGCCAACC
                    |  ||| +||| | -| || ||||||||||| ||||| ||||| ||||| || |||||||
Sbjct 3374          GAATGAA-CCGGCTATCGGCCAGAAGCTAGTCTTCACGCAGGCCGCTAAAGCTGCCAACC

Query 3400          CCGGTTCAGTGACGGTCCATGAGGCACAGGGCGCTACCTACACAGAGACTACCATCATTG
                    | ||| || | || ||||| || || ||||||||||| | ||||||||| || || || |
Sbjct 3433          CTGGTGCAATTACAGTCCACGAAGCCCAGGGCGCTACTTTCACAGAGACCACAATTATAG

Query 3460          CCACGGCAGATGCTCGAGGCCTCATTCAGTCGTCCCGAGCTCATGCCATTGTTGCCTTGA
                    | ||||| |||||  | || ||||| ||||| |||||||||||||| || |||||  | |
Sbjct 3493          CTACGGCTGATGCCAGGGGTCTCATCCAGTCATCCCGAGCTCATGCTATAGTTGCACTCA

Query 3520          CGCGCCACACTGAGAAGTGCGTCATCATT-GACGCACCAGGCCTGCTT-CGCGAGGTGGG
                    | |||||||| |||| |||||| ||+ ||-|| || || || +|  ||-|| ||||| ||
Sbjct 3553          CCCGCCACACAGAGAGGTGCGTTAT-TTTAGATGCCCCTGGT-TTGTTACGTGAGGTCGG

Query 3578          CATCTCCGATGCAATCGTTAATAACTTTTTCCTTGCTGGTGGCGAAATTGGCCACCAGCG
                    ||| || ||||  |||||||| ||||| ||||| |||||||| ||  | ||||| || ||
Sbjct 3611          CATATCTGATGTGATCGTTAACAACTTCTTCCTCGCTGGTGGGGAGGTGGGCCATCACCG

Query 3638          CCCATCTGTTATCCCTCGCGGCAATCCTGACGCCAATGTTGACACCTTGGCTGCCTTCCC
                    ||| ||||| || || || ||||| ||||||   ||  |||| |||||    ||||||||
Sbjct 3671          CCCCTCTGTGATACCCCGTGGCAACCCTGACCAGAACCTTGAGACCTTACAGGCCTTCCC

Query 3698          GCCGTCTTGCCAGATTAGCGCCTTCCATCAGTTGGCTGAGGAGCTTGGCCACAGACCTGC
                    ||||||||| ||||| || || | ||||||| ||||||||||| | |||||| | || ||
Sbjct 3731          GCCGTCTTGTCAGATCAGTGCTTACCATCAGCTGGCTGAGGAGTTAGGCCACCGCCCGGC

Query 3758          CCCTGTCGCGGCTGTTCTACCGCCCTGCCCTGAGCTTGAACAGGGCCTTCTCTACCTGCC
                     ||||| || || || || || ||||| || ||||| || ||||||||  | ||| ||||
Sbjct 3791          TCCTGTTGCCGCCGTCCTGCCCCCCTGTCCCGAGCTCGAGCAGGGCCTGTTGTACATGCC

Query 3818          CCAAGAACTCA-CCACCTGTGATAGTGTCGTA-ACATTTGAATTAACAGATATTGTGCAT
                     || || || |-   + | |||||||||  | -  +|||||  | || ||||| || || 
Sbjct 3851          GCAGGAGCTTACAGT-GTCTGATAGTGTGCTGGTT-TTTGAGCTCACTGATATAGTCCAC

Query 3876          TGTCGTATGGCCGCCCCGAGCCAGCGCAAGGCCGTGCTGTCCACGCTCGTGGGCCGTTAT
                    || |||||||| || || || ||||| |||||||| || || || || |||||  | |||
Sbjct 3909          TGCCGTATGGCTGCTCCAAGTCAGCGGAAGGCCGTCCTCTCAACACTTGTGGGGAGGTAT

Query 3936          GGCCGCC-GCACAAAGCTCTACAATGCCTCC-CACTCTGATGTTCGCGACTCTCTCGCCC
                    |||||  -|+|| || || ||  + | |  |-|| || ||||| || || || || ||  
Sbjct 3969          GGCCGTAAG-ACGAAACTGTATG-AGGCAGCTCATTCAGATGTCCGTGAGTCCCTAGCTA

Query 3993          ----GTTTTATCCCGGCCAT-T-GGCCCCGTACAGGTTACAACC-TGTGAATTGTACGAG
                    ----  | +++||| ++|+|-|-|| || || ||||  || |+|-||||| || ||||| 
Sbjct 4027          GGTTCATC---CCCA--C-TATCGGACCTGTCCAGGCCACCA-CGTGTGAGTTATACGAA

Query 4047          CTAGTGGAGGCCATGGTCGAGAAGGGCCAGGACGGCTCCGCCGTCCTTGAGCTCGACCTT
                    || || || || ||||| || ||||||||||||||||| |||||||| ||||| || || 
Sbjct 4080          CTGGTTGAAGCTATGGTGGAAAAGGGCCAGGACGGCTCTGCCGTCCTGGAGCTTGATCTA

Query 4107          TGTAGCCGCGACGTGTCCA-GGATCACCTTCTTCCAGAAAGATTGTAATAAATTCACCAC
                    || |  ||||| ||+| | -| || ||||| ||||||||||| |||||||| || || ||
Sbjct 4140          TGCAATCGCGATGT-TTCGCGTATAACCTTTTTCCAGAAAGACTGTAATAAGTTTACGAC

Query 4166          GGGGGAGACCATCGCCCATGGTAAAGTGGGCCAGGGCATTTCGGCCTGGAGTAAGACCTT
                     || ||||||||||||||||| || || ||||| || || ||||||||||||||||||||
Sbjct 4199          TGGTGAGACCATCGCCCATGGCAAGGTTGGCCAAGGTATATCGGCCTGGAGTAAGACCTT

Query 4226          CTGTGCCCTTTTCGGCCCCTGGTTCCGTGCTATTGAGAAGGCTATCCTGGCCCTGCTCCC
                    ||||||| | || ||||| ||||||||||| ||||| || |  ||  |||||||||||||
Sbjct 4259          CTGTGCCTTGTTTGGCCCGTGGTTCCGTGCCATTGAAAAAGAAATATTGGCCCTGCTCCC

Query 4286          TCAGGGTGTGTTTTATGGGGATGCCTT-TGATGACACCGTC-TT-CT-C-GGCG-GCT-G
                     |      | || || || || |+|||-||| ||  | || -||-| -|-| ||-|  -|
Sbjct 4319          GCCTAACATTTTCTACGGCGACG-CTTATGAGGAGTCGGTGTTTGCCGCGGCCGTGTCCG

Query 4339          TGGCCGCAGCAAAGGCATCCATGGTGTTCGAGAATGACTTTTCTGAGTTTGATTCCACCC
                    +||++|||| +++| | | |||||| |||||||||||||||||||| |||||    || |
Sbjct 4377          -GG--GCAGG---GTCTTGCATGGTATTCGAGAATGACTTTTCTGAATTTGACAGTACTC

Query 4399          AGAATAATTTTTCCTTGGGCCTAG-A-GTGTGCTATTATGGAGGAGTGTGGGATGCCGCA
                    |||| ||||| ||| | ||||| |-|-| ||| ++||||||||||||| || ||||| ||
Sbjct 4432          AGAACAATTTCTCCCTTGGCCTTGAATGCGTGG--TTATGGAGGAGTGCGGTATGCCTCA

Query 4457          GTGGCTCATCCGCTTGTACCACCTTATAA-GGTCTGCGTGGATTCTGCAGGCCCCGAAGG
                     ||||| ||  | ||||| ||||| +   -|||| || |||||||||||||| |||||||
Sbjct 4490          ATGGCTAATTAGGTTGTATCACCTG-GTTCGGTCAGCCTGGATTCTGCAGGCGCCGAAGG

Query 4516          AGTCCCTGCGAGGGTTTTGGAAGAAACACTCCGGTGAGCCCGGCACCCTTCTGTGGAATA
                    |||| ||   ||| ||||||||||| || || ||||||||  |||||||||| ||||| |
Sbjct 4549          AGTCTCTTAAAGGTTTTTGGAAGAAGCATTCTGGTGAGCCTAGCACCCTTCTTTGGAACA

Query 4576          CTGTCTGGAACATGGCCGTTAT--CACCCACTGTTATGATTTCCGCGATCTGCAGGTGGC
                    | || ||||| |||||  | ||--||++|| || ||||| || |||||| | | ||| ||
Sbjct 4609          CCGTTTGGAATATGGCGATCATAGCA--CATTGCTATGAGTTTCGCGATTTCCGGGTTGC

Query 4634          TGCCTTTAAAGGTGATGATTCGATAGTGCTTTGCAGTGAGTACCGTCAGAG-CC-CAGG-
                     |||||||| |||||||||||| | || || || |  || ||||| |||||-| - | |-
Sbjct 4667          CGCCTTTAAGGGTGATGATTCGGTGGTCCTCTGTACCGACTACCGACAGAGTCGTAATGC

Query 4691          GGCT-GCTGTCCTGATTGCTGGCTGTGGCCTAAAGTTGAAGGTGGATTTCCGTCCGATTG
                    ||| - |++|  ++||||| |||||||| || ||||||||||| || | |||||| ||||
Sbjct 4727          GGCAACC--TTA--ATTGCAGGCTGTGGGCTTAAGTTGAAGGTTGACTACCGTCCTATTG

Query 4750          GTCTGTATGCAGGTGTTGTGGTGGCCCCCGGCCTTGGCG-CGCTTCCTGATGTCGTGCGC
                    | |||||||| ||||| ||||||||||||||+||||| |-|||| |||||||| ||||| 
Sbjct 4783          GGCTGTATGCCGGTGTGGTGGTGGCCCCCGG-CTTGGGGACGCTGCCTGATGTAGTGCGA

Query 4809          TTCGCCGGTCGGCTTACTGAGAAGAATTGGGGCCCTGGCCCCGAGCGGGCGGAGCAGCTC
                    || || ||||||||  |||| ||||| |||||||| ||||| ||||| || |||||||| 
Sbjct 4842          TTTGCTGGTCGGCTGTCTGAAAAGAACTGGGGCCCCGGCCCAGAGCGTGCTGAGCAGCTG

Query 4869          CGCCTCGCTG-TGAGTGATTTTCTCCGCAAGC-TCACGAATGTAGCTCAGATGTGTGTGG
                    || || || |-  +|||||||||||||  +| -| |||||||| || ||| | ||||| |
Sbjct 4902          CGTCTTGCCGTCT-GTGATTTTCTCCGAG-GGTTAACGAATGTTGCGCAGGTCTGTGTTG

Query 4927          ATGTTGTCTCTCGTGTTTATGGGGT-TTCCCCTGGGCTCGTTCATAACCTGATTGGCATG
                    ||||||| || |||||||| || ||-   +|||||||| || |||||||| |||||||||
Sbjct 4960          ATGTTGTGTCCCGTGTTTACGGAGTCAGT-CCTGGGCTGGTACATAACCTTATTGGCATG

Query 4986          CTACAGGCTGTTGCTGATGGCAAGGCTCATTTCACTGAGTCAGTGAAGCCAGTGCTTGAC
                    || ||  |  |||||||||||||||| ||||| || ||| |  | || || |||||||||
Sbjct 5019          CTGCAAACCATTGCTGATGGCAAGGCCCATTTTACAGAGACTATAAAACCTGTGCTTGAC

Query 5046          CTGACAAATTCAATTC-T-GTGTCGGGTGGAATGAATAACATGTCTTTTGCTGCGCCCAT
                    || ||||| || |+||-|-  + |||||||||||||||||||||||  |||  |||||||
Sbjct 5079          CTCACAAACTCCA-TCATACA-ACGGGTGGAATGAATAACATGTCTCGTGCATCGCCCAT

Query 5104          GGGTTCGCGA-CCATGC--GCCCTCGGCCTATTTTGCTGTTGCTCCTCATG-TTTCTGCC
                    ||| || | |- |   |--|  ||+|  || ++||||||||+|| |+ +||-|||+||||
Sbjct 5137          GGGATCACCATGCGCCCTAGGGCT-GTTCTG--TTGCTGTT-CTTC-G-TGCTTT-TGCC

Query 5160          TATGCTGCCCGCGCCACCGCCCGGTCAGCCGTCTGGCCGCCGTCGTGGGCGGCGCAGCGG
                    ||||||||||||||||||| |||| |||||||||||||||||||||||||||||||||||
Sbjct 5190          TATGCTGCCCGCGCCACCGGCCGGCCAGCCGTCTGGCCGCCGTCGTGGGCGGCGCAGCGG

Query 5220          CGGTTCCGGCGGTGGTTTCTGGGGTGACCGGGTTGATTCTCAGCCCTTCGCAATCCCCTA
                    |||| ||||| ||||||||||||||||| ||||||||||||||||||||||  |||||||
Sbjct 5250          CGGTGCCGGCAGTGGTTTCTGGGGTGACAGGGTTGATTCTCAGCCCTTCGCCCTCCCCTA

Query 5280          TATTCATCCAACCAACCCCTTCGCCCCCGATGTCACCGCTGCGGCCGGGGCTGGACCTCG
                    ||||||||||||||||||||||||| ||||||||    |     |||||||||||   ||
Sbjct 5310          TATTCATCCAACCAACCCCTTCGCCGCCGATGTCGTTTCACAATCCGGGGCTGGAGTCCG

Query 5340          TGTTCGCCAACCCGCCCGACCACTCGGCTCCGCTTGGCGTGACCAGGCCCAGCGCCCCGC
                       ||| || ||  |||| || || ||||||||||||||||||||| ||||||||||| |
Sbjct 5370          CCCTCGGCAGCCGCCCCGCCCCCTTGGCTCCGCTTGGCGTGACCAGTCCCAGCGCCCCCC

Query 5400          CGCTGCCTCACGTCGTAGACCTACCACAGCTGGGGCCGCGCCGCTAACCGCGGTCGCTCC
                    ||||||| | |||||| || || || |||||||||| |||||||| || ||  |  | ||
Sbjct 5430          CGCTGCCCCCCGTCGTCGATCTGCCCCAGCTGGGGCTGCGCCGCTGACTGCTATATCACC

Query 5460          GGCCCATG--ACACCCCGCCAGTGCCTGATGTTGACTCCCGCGGCGCCATCCTGCGCCGG
                     || | ||--||| |||+|| || |||||||||||||| || || || || |||||||||
Sbjct 5490          AGCTCCTGATACAGCCC-CCTGTACCTGATGTTGACTCTCGTGGTGCTATTCTGCGCCGG

Query 5518          CAGTATAACCTATCAACATCTCCCCTCACCTCTTCCGTGGCCACCGGCACAAATTTGGTT
                    ||||| ||||| || || || || || || || || || ||| | || || |||||||||
Sbjct 5548          CAGTACAACCTGTCCACGTCCCCGCTTACGTCATCTGTCGCCTCGGGTACCAATTTGGTT

Query 5578          CTTTACGCCGCTCC-TCTTAGCCCGCTTCTACCCCTCCAGGACGGCACCAATACTCATAT
                    || || || || ||-|+| | ||| ||| ||||||| |||||||||||||| || |||||
Sbjct 5608          CTCTATGCTGCCCCAT-TGAACCCACTTTTACCCCTTCAGGACGGCACCAACACCCATAT

Query 5637          AATGGCTACAGAAGCTTCTAATTATGCCCAGTACCGGGTTGCTCGTGCCACAATTCGCTA
                     |||||||| || || |||||||| |||||||||||||| ||||| |||||||| || ||
Sbjct 5667          CATGGCTACTGAGGCATCTAATTACGCCCAGTACCGGGTGGCTCGAGCCACAATCCGTTA

Query 5697          CCGCCCGCTGGTCCCCAACGCTGTTGGTGGCTACGCTATCTCCATTTCGTTCTGGCCACA
                    |||||||||||| || || |||||||||||||| |||||||| ||||| || ||||| ||
Sbjct 5727          CCGCCCGCTGGTGCCAAATGCTGTTGGTGGCTATGCTATCTCTATTTCTTTTTGGCCCCA

Query 5757          GACCACCACCACCCCGACGTCCGTTGACATGAATTCAATAACCTCGACGGATGTCCGTAT
                    ||| ||||| ||||| || || ||||| |||||||| || || || || |||||  | ||
Sbjct 5787          GACAACCACTACCCCTACTTCTGTTGATATGAATTCTATTACTTCTACTGATGTTAGGAT

Query 5817          TTTAGTCCAGCCCGGCATAGCCTCCGAGCTTGTTATTCCAAGTGAGCGCCTACACTATCG
                    ||| |||||||| || || ||||| ||| | ||||| || |||||||| || ||||||||
Sbjct 5847          TTTGGTCCAGCCTGGTATTGCCTCTGAGTTGGTTATCCCCAGTGAGCGTCTTCACTATCG

Query 5877          CAACCAAGGTTGGCGCTCTGTTGAGACCTCCGGGGTGGCGGAGGAGGAGGCCACCTCTGG
                     || ||||| |||||||||||||||||| | || || || ||||||||||| ||||||||
Sbjct 5907          TAATCAAGGGTGGCGCTCTGTTGAGACCACGGGTGTCGCCGAGGAGGAGGCTACCTCTGG

Query 5937          TCTTGTCATGCTCTGCATACATGGCTCACCTGTAAATTCTTATACTAATACACCCTATAC
                     || || ||||| || || ||||| || || || ||||| ||||| |||||||| |||||
Sbjct 5967          CCTGGTAATGCTTTGTATTCATGGTTCGCCAGTCAATTCATATACAAATACACCTTATAC

Query 5997          CGGTGCCCTCGGGCTGTTGGACTTTGCCCTCGAACTTG-AGTTCCGC--AACCTCACCCC
                     || || || |||||  | || |||||  | || ||||-| ||  | --      || ||
Sbjct 6027          TGGGGCACTGGGGCTTCTTGATTTTGCATTGGAGCTTGAATTTAGGAATTTT--GACACC

Query 6054          CGGTAATACCAATACGCGGGTCTCGCGTTACT-CCAGCACTGCCCGTCACCGCCTTCGTC
                     || || |||||||| || || || || ||+|-||||||| ||||||||||| || || |
Sbjct 6084          TGGGAACACCAATACCCGTGTATCCCGATA-TACCAGCACAGCCCGTCACCGGCTGCGCC

Query 6113          GCGGTGCAGATGGGACTGCCGAGCTCACCACCACGGCTGCTACTCGCTTCATGAAGGACC
                    | ||||| |||||||| || ||||| ||||| ||||| || || || || ||||||||||
Sbjct 6143          GTGGTGCCGATGGGACCGCTGAGCTTACCACTACGGCGGCCACACGTTTTATGAAGGACC

Query 6173          TCTATTTTACTAGTACTAATGGTGTTGGTGAGATCGGCCGCGGGATAGCGCTTACCCTGT
                    |  |||| ||  |||| ||||| || |||||| | ||||| || || || || || ||||
Sbjct 6203          TGCATTTCACCGGTACGAATGGAGTCGGTGAGGTGGGCCGAGGTATTGCCCTGACACTGT

Query 6233          TTAACCTTGCTGACACCCTGCTTGGCGGTCTACCGACAGAATTGATTTCGTCGGCTGGTG
                    |||| ||||||||||| || || || ||| | |||||||||||||||||||||||||| |
Sbjct 6263          TTAATCTTGCTGACACGCTTCTCGGTGGTTTGCCGACAGAATTGATTTCGTCGGCTGGGG

Query 6293          GCCAGCTGTTCTACTCTCGCCCCGTCGTCTCAGCCAATGGCGAGCCGACTGTTAAGCTGT
                    ||||| |||||||||| ||||| ||||||||||||||||||||||||||||| ||||| |
Sbjct 6323          GCCAGTTGTTCTACTCCCGCCCTGTCGTCTCAGCCAATGGCGAGCCGACTGTAAAGCTAT

Query 6353          ATACATCTGTGGAGAATGCTCAGCAGGATAAGGGTATTGCAATCCCGCATGACATCGACC
                    |||||||||| |||||||| |||||||||||||||||  | |||||||||||||| ||||
Sbjct 6383          ATACATCTGTTGAGAATGCGCAGCAGGATAAGGGTATCACCATCCCGCATGACATAGACC

Query 6413          TCGGGGAATCCCGTGTAGTTATTCAGGATTATGACAACCAACATGAGCAGGACCGACCGA
                    |||| || |||||||| ||||| ||||||||||| |||||||| |||||||| || || |
Sbjct 6443          TCGGTGACTCCCGTGTGGTTATCCAGGATTATGATAACCAACACGAGCAGGATCGGCCTA

Query 6473          CACCTTCCCCAGCCCCATCGCGTCCTTTTTCTGTCCTCCGAGCTAACGATGTGCTTTGGC
                    | ||||| || ||||| || ||||||||||| || || || || || |||||  | ||||
Sbjct 6503          CTCCTTCACCTGCCCCCTCTCGTCCTTTTTCAGTTCTTCGTGCCAATGATGTTTTGTGGC

Query 6533          TTTCTCTCACCGCTGCCGAGTATGACCAGTCCACTTACGGCTCTTCGACCGGCCCAGTC-
                    |||||||||| ||||| |||||||| ||| | || || || || || |||  |||++| -
Sbjct 6563          TTTCTCTCACTGCTGCTGAGTATGATCAGACTACGTATGGGTCATCCACCAACCC--TAT

Query 6591          -TATGTCTCTGACT-CTGTGACCTTGGTTAATGTTGCGACCGGCGCGCAGGCCGTTGCCC
                    -|||||||| ||+|-| || || || |||||||| || || || || ||||| || ||||
Sbjct 6621          GTATGTCTCGGA-TACAGTCACATTTGTTAATGTGGCCACTGGTGCTCAGGCTGTCGCCC

Query 6650          GGTCACTCGACTGGACCAAGGTCACACTT-GATGGTCGCCCCCTTTCCACCATCCAGCAG
                    | || || || ||| |||| || || +||-|| || ||||||||| | || || ||||||
Sbjct 6680          GTTCCCTTGATTGGTCCAAAGTTACT-TTGGACGGCCGCCCCCTTACTACTATTCAGCAG

Query 6709          TATTCAAAGACCTTCTTTGTCCTGCCGCTCCGCGGTAAGCTCTCCTTTTGGGAGGCAGGA
                    ||||| ||||| |||| |||||| ||||||||||||||| | || || ||||| || || 
Sbjct 6739          TATTCTAAGACATTCTATGTCCTCCCGCTCCGCGGTAAGTTGTCTTTCTGGGAAGCTGGC

Query 6769          ACTACTAAAGCCGGGTACCCTTATAATTATAACACCACTGCTAGTGACCAACTGCTCGTT
                    || || || || || ||||| |||||||||||||| || || ||||| ||| | || |||
Sbjct 6799          ACGACCAAGGCTGGCTACCCCTATAATTATAACACAACCGCCAGTGATCAAATTCTAGTT

Query 6829          GAGAATGCCGCTGGGCATCGGGTTGCTATTTCCACCTACACTACTAGCCTGGGTGCTGGC
                    ||||| || || || || || |||||||| || || ||||| |||||||||||||| |||
Sbjct 6859          GAGAACGCGGCCGGCCACCGTGTTGCTATCTCTACTTACACCACTAGCCTGGGTGCCGGC

Query 6889          CCCGTCTCTATTTCCGCGGTTGCTGTTTTAGCCCCCCACTCTGTGCT-AGCATTGCTTGA
                    ||   ||| ||||| ||||||| |||  ||||||| ||||| |  ||-  | ||+|||||
Sbjct 6919          CCTACCTCCATTTCTGCGGTTGGTGTGCTAGCCCCGCACTCAGCTCTCGCCGTT-CTTGA

Query 6948          GGATACCATGGACTACCCTGCCCGCGCCCATACTTTCGATGACTTCTGCCCGGAGTGCCG
                    ||||||    || ||||| ||||||||||| ||||| ||||| |||||||| || || ||
Sbjct 6978          GGATACTGCCGATTACCCCGCCCGCGCCCACACTTTTGATGATTTCTGCCCTGAATGTCG

Query 7008          CCCCCTTGGCCTCCAGGGTTGTGCTTTTCAGTCTACTGTCGCTGAGCTTCAGCGCCTTAA
                    | |||||||  | |||||||||||||||||||||||||||||||||||||||||||||||
Sbjct 7038          CACCCTTGGATTACAGGGTTGTGCTTTTCAGTCTACTGTCGCTGAGCTTCAGCGCCTTAA

Query 7068          GATGAAGGTGGGTAAAACTCGGGAGTTATAGTTTATTTGCTTGTG-CCCCCCTTC---TT
                     |||||||| |||||||| |||||||  ||+ ||| ||  |  ||- ||||||||--- |
Sbjct 7098          AATGAAGGTAGGTAAAACCCGGGAGTCCTA-ATTAATTCTTCCTGTACCCCCTTCGCAGT

Query 7124          T-CTGTTG-CTTATTT
                    |-|| |||-|||||||
Sbjct 7157          TGCTTTTGTCTTATTT
