# Supplementary material for: Pairwise Heuristic Sequence Alignment Algorithm Based on Deep Reinforcement Learning
Source: IEEE Open J Eng Med Biol. 2021 Jan 29;2:36–43. doi: 10.1109/OJEMB.2021.3055424 (PMC8901008; doi:10.1109/OJEMB.2021.3055424)
Supplement: Three supplementary materials are attached to the submitted manuscript. First, we offer the detailed process of the DQNalign in Supplementary material S1. Then, the additional figures and tables are listed in the Supplementary material S2. Finally, the alignment results of the DQNalign are attached  [file ojemb-3055424-mm.zip › OJEMB-3055424-MM/10022021082020_DQNalignOJEMB20210126SupplementaryS3/Supplementary S3/HEV_DDDQN/result20200712173946_11_26.txt]

DQNalign Project v1.0
Pairwise alignment algorithm with deep reinforcement learning based heuristic alignment agent
Sequence 1 : HEV_11, length : 7138
Sequence 2 : HEV_26, length : 7230

Alignment results:
Exact matches: 5370
Gaps: 540

Query 0             GAGGCCCATCAGTTTATCAAGGCTCCTGGCATCACTACTGCTATTGAGCAGGCTGCTCTA
                    |||||||| ||||| || |||||||||||||| |||||||| || |||||||||||||| 
Sbjct 29            GAGGCCCACCAGTTCATTAAGGCTCCTGGCATTACTACTGCCATAGAGCAGGCTGCTCTG

Query 60            GCAGCGGCCAACTCTGCCCTT-GCGAATGCTGTGGTAGTTAGGCCTTTTCTCTCTCACC-
                    || ||||||||||| |+||||-|||||||||||||| ||| |||| ||| | |||| | -
Sbjct 89            GCTGCGGCCAACTCCG-CCTTGGCGAATGCTGTGGTGGTTCGGCCGTTTTTGTCTCGCGT

Query 118           AGCAGATTGAGATCCTTATTAACCTAATGCAACCTCGCCAGCTTGTTTTCCGCCCCGAGG
                    |+|| |  ||||||||||||||  | |||||||| || ||| | ||||||||||| ||||
Sbjct 148           A-CAAACCGAGATCCTTATTAATTTGATGCAACCCCGGCAGTTGGTTTTCCGCCCTGAGG

Query 178           TTTTCTGGAACCATCCCATCCAGCGTGTTATCCATAATGAGCTGGAGCTTTACTGTCGCG
                    |  | ||||||||||| || ||| | ||||| || |||||  | || |  ||||| || |
Sbjct 207           TGCTTTGGAACCATCCTATTCAGAGGGTTATACACAATGAATTAGAACAGTACTGCCGGG

Query 238           CCCGCTCCGGCCGCTGCCTCGAAATTGGTGCCCACCCCCGCTCAATAAATGACAATCCTA
                    ||||  |||| || ||||| || ||||| || || ||  | || || ||||| || || |
Sbjct 267           CCCGGGCCGGTCGTTGCCTGGAGATTGGGGCTCATCCAAGATCTATTAATGATAACCCCA

Query 298           ATGTGGTCCACCGTTGCTTCCTCC-GTCCTGCCGG-GCGTGATGTTCAGCGTTGGTATAC
                    ||||  | ||||| || || ||| -| |   | | -|+|+|| || ||||| |||||| |
Sbjct 327           ATGTTTTGCACCGGTGTTTTCTCAGGCCGGTCGGTAG-G-GACGTCCAGCGCTGGTATTC

Query 356           TGCCCCTACCCGCGGGCCGGCTGCTAATTGCCGGCGTTCCGCGCTGCGCGGGCTCCCCGC
                    |||||| |||||||| || || || || ||||| || || ||  |||| || |||||| |
Sbjct 385           TGCCCCCACCCGCGGCCCTGCAGCCAACTGCCGCCGCTCTGCATTGCGTGGCCTCCCCCC

Query 416           TGCT-GACCGCACTTACTGCTTCGACGGGTTTTCTGGCTGTAACTTTC-CCGCCGAGACG
                    ||+|-|||||||||||||| || || || |||||  | ||| +|||||-|||| ||||| 
Sbjct 445           TG-TCGACCGCACTTACTGTTTTGATGGATTTTCCAGTTGTG-CTTTCGCCGCAGAGACC

Query 474           GGCATCGCCCTCTATTCTCTCCATGATATGTCA-CCATCTGATGTCGCCGAGGCTATGTT
                    ||| | ||||| || ||||| |||||  |+|  -||| ||||||| || |||||||||  
Sbjct 503           GGCGTGGCCCTTTACTCTCTACATGACCT-TTGGCCAGCTGATGTTGCGGAGGCTATGGC

Query 533           CCGCCATGGTATGACGCGGCTTTACGCTGCCCTCCACCTCCCGCCTGAGGTCCTGTTGCC
                    ||||||||| ||||| || ||||| ||||| ||||||||||| || |||||  |||| ||
Sbjct 562           CCGCCATGGAATGACACGTCTTTATGCTGCACTCCACCTCCCTCCCGAGGTGTTGTTACC

Query 593           CCCTGGCACATACCGCACCG-CGTCGTA-CTTGCTGATCCATGACGGCAGGCGCGTTGTG
                     || || || |||| |||  -|+|||||-|||+||||||||||||||||  || | ||| 
Sbjct 622           ACCCGGTACTTACCACACAACC-TCGTATCTT-CTGATCCATGACGGCAACCGTGCTGTT

Query 651           GTGACGTATGAGGGTGACACTAGTGCTGGTTATAACCACGATGTTTCCAACCTGC--GCT
                    ||||| ||||| ||||| |||||||| ||||| ||||| || |||||||  || |--|| 
Sbjct 680           GTGACTTATGAAGGTGATACTAGTGCAGGTTACAACCATGACGTTTCCATACTTCGTGCA

Query 709           CCTGGATTAGAACCACT--AAG-GTTTACCGGAG-ACCACCCTCTCGTCATCGAGCGGGT
                    ++|||||| | || |||--|| -|||  + +|| -|+ +|| |+| || || ||||| ||
Sbjct 739           --TGGATTCGCACGACTAAAATAGTTGG-T-GACCA-T-CCGT-TGGTTATAGAGCGTGT

Query 764           TAGGGCCATTGGCTGCCACTTTGTCCTTTTACTCACGGCTGCTCCGGAGCCATCACCTAT
                      |||| ||||| || || ||||| ||  | ||||| || || || |||||||| || ||
Sbjct 793           GCGGGCTATTGGTTGTCATTTTGTGCTGCTGCTCACCGCGGCCCCTGAGCCATCGCCCAT

Query 824           GCCCTATGTCCCTTACCCCCGGTCTACCGAGGTCTATGTCCGATCGATCTTCGGCCCGGG
                    ||| || |||||||||||||| || || ||||| ||||||||||| || || ||||| ||
Sbjct 853           GCCTTACGTCCCTTACCCCCGTTCCACGGAGGTGTATGTCCGATCTATATTTGGCCCTGG

Query 884           TGGCACCCCCTCCCTATTTCCAAC--CTCATGCTCCACCAAGTCGACCTTCCATGCTGTC
                    |||| |||| ||| | |||||  |--||++||||| || || || |||||||||||||| 
Sbjct 913           TGGCTCCCCATCCTTGTTTCCGTCAGCT--TGCTCTACAAAATCTACCTTCCATGCTGTT

Query 942           CCTGCCCATATCTGGGACCGTCTCATGTTGTTCGGGGCCACCCTAGATGACCAAGCCTTT
                    || |  || || |||||||| || ||| | || || |||||| | || ||||| || |||
Sbjct 971           CCAGTTCACATATGGGACCGGCTTATGCTTTTTGGTGCCACCTTGGACGACCAGGCGTTT

Query 1002          TGCTGCTCCCGCCTAATGACTTACCTCCGCGGCATTAGCTACAAGGTTACTGTGGGCACC
                    |||||||| || || ||||| |||||||| |||||||||||||| || ||||| ||  | 
Sbjct 1031          TGCTGCTCACGGCTCATGACATACCTCCGTGGCATTAGCTACAAAGTCACTGTCGGTGCG

Query 1062          CTTGTTGCCAATGAAGGCTGGAACGCCTCTGAGGACGCTCTTACAGCTGTCATCACTGCC
                    |||||||| ||||| || ||||| |||||||| || || || || || || |||||||| 
Sbjct 1091          CTTGTTGCTAATGAGGGGTGGAATGCCTCTGAAGATGCCCTCACCGCAGTAATCACTGCA

Query 1122          GCCTACCTTACCATCTGCCACCAGCGGTACCTCCGCACTCAGGCTATATCTAAGGGGATG
                    |||||| | |||||||| |||||||| |||||||| || ||||| ||||||||||| |||
Sbjct 1151          GCCTACTTGACCATCTGTCACCAGCGCTACCTCCGTACCCAGGCGATATCTAAGGGTATG

Query 1182          CGTCGCCTGGAGCGGGAGCATGCTCAGAAGTTTATAACACGCCTCTACAGTTGGCTCTTT
                    || ||  |||||   ||||| || ||||||||||| ||| | || ||||| ||| | |||
Sbjct 1211          CGCCGGTTGGAGGTTGAGCACGCCCAGAAGTTTATTACAAGACTTTACAGCTGGTTATTT

Query 1242          GAGAAGTCCGGCCGTGATTATATCCCCGGCCGTCAGTTGGAGTTCTACGCTCAGTGTAGG
                    |||||||| || ||||| || ||||||||||| ||  |  ||||||| || |||||  ||
Sbjct 1271          GAGAAGTCTGGTCGTGACTACATCCCCGGCCGCCAACTTCAGTTCTATGCCCAGTGCCGG

Query 1302          CGCTGGCTCTCGGCCGGCTTTCATCTTGACCCACGGGTGTTGGTTTTTGATGAGTCGGCC
                    || ||||| || || |||||||| || |||||  | ||| | || ||||||||||| |  
Sbjct 1331          CGGTGGCTATCTGCGGGCTTTCACCTAGACCCCAGAGTGCTCGTCTTTGATGAGTCAGTG

Query 1362          CCCTGCCACTGTAGGAC-TGCGATTCGTAAGGC-GGGGTCTCAAAGTTTTGCTGCTTTAT
                    ||||||| |||||||||-| |     |+|||| -| || +|+|||+|| || ||||| ||
Sbjct 1391          CCCTGCCGCTGTAGGACTTTCTTAAAG-AAGGTTGCGGG-T-AAA-TTCTGTTGCTTCAT

Query 1418          GAAGTGGCT-GGGCCAGGAGTGCACCTGTTTTC-TACAACCTGCAGAAGGCGTCGTTGGC
                    |  |||| |-|||+|||||||| || ||+||||-|| |||| || || ||| | ||||||
Sbjct 1447          GCGGTGGTTAGGG-CAGGAGTGTACTTG-TTTCTTAGAACCAGCTGAGGGCTTAGTTGGC

Query 1476          GACCAGGGCCATGACAACGAGGCCTATGAGGGGTCTGATGTTGACCCTGCTGAATCCG--
                    || || |||||||| || ||||| |||||||| ||||| |||||||  || ||  | |--
Sbjct 1505          GATCAAGGCCATGATAATGAGGCTTATGAGGGTTCTGAGGTTGACCAGGCCGAGCCTGTA

Query 1533          --CTATT-AGTGACATATCTGGGTCCTA--C-GT--A-GTCC-CTGGC---A----CTGC
                    --|  | - |||+++++|| ||| ||||--|-||--|-|  |-|  ||---|----||  
Sbjct 1565          CACCTTGATGTG-----TCGGGGACCTATGCTGTCCACGGGCACCAGCTTGAGGCCCTCT

Query 1576          -CCTCCAACCGCTTTACCAAGCCCTTGACCTCCCCGCTGAGATTGTGGCTCGTGCAGGCC
                    -|   +++++||  |++|+|+ | +|++++||| | |+|| ||||  ||||| || | ||
Sbjct 1620          ACAGG-----GCACT--C-A-ACA-T----TCCACAC-GATATTGCTGCTCGAGCTGCCC

Query 1636          G-GCTGACCGC--C-ACAGTAAAGGTCTCCCAGGT--CGACGGGC-GGATCGATTGTGAG
                    |- +| || ||--|-   |+|     || +|||| --|||| | |-|||+   + + | +
Sbjct 1665          GAT-TAACGGCTACTGTTG-AGCTCGCTG-CAGGCCCCGACCGTCTGGA-GTG-C-CGC-

Query 1689          ACCCTTCTCGGTAATAAA-ACCTTCCGCACGTC-GTTTGTTGACGG-GGCGGTTTTAGAG
                    ||| | ||||| || +||-|| ||||| ||| |-||   +||| ||-| | + | ||||+
Sbjct 1718          ACCGTGCTCGGGAAC-AAGACTTTCCGGACGACGGTGAC-TGATGGCGCCC-ATCTAGA-

Query 1746          A-CTAATGGCCCAGAGCGCCACAATCTCTCTTTTGAT-G-GCCAGT-CAGAGCA--CTAT
                    |-| || ||||| ||||   +++|| |+||| | | |-|   | +|-| |+ ||--||||
Sbjct 1774          AGCGAACGGCCCTGAGCAAT---ATGT-TCTGTCGTTCGATGCC-TCCCG-CCAGTCTAT

Query 1799          GGCCGCCGGC-CCTTTCAGTCT--C--AC---C-T--AT--GCCGCCTCTGCTGCTGGGC
                    ||  ||||| -||  |+|| ||--|--||---|-|--| --|||| ++||++||++  | 
Sbjct 1828          GGGGGCCGGGTCCCAT-AGCCTCACTTACGAGCTTACACCCGCCGG--CT--TG--CAGG

Query 1846          TGGAGG-TGCGCTATGTC--GCCGCCGGGCTTGACCACCGGGCGG-TTTTTGCCCC----
                    |+ | |-|+| + || | --| |   | +|+||++||| | +|| -|| +  ||| ----
Sbjct 1881          T-TAAGAT-CT-CATCTAATGGCCTAGA-C-TG--CACTGC-CGTATTC-CCCCCTGGTG

Query 1897          -CGGCGTTTCACCC-CGGTCAGCCCCTGGCGAGGTCA-CCGCC-TTCTGTTCTGCCCTAT
                    -|| |  +|+| +|-|| +|+||| + ||+|||||  - +|| -||+||    ||||| |
Sbjct 1932          GCGCCCC-T-AG-CGCGC-C-GCCG-GGG-GAGGTGGCG-GCTTTT-TGCAGCGCCCTCT

Query 1954          ACAGGTTTAATC-GC-GAGGCCCAGCGCCTTTCGCTGACCGGTAATTTTTGGTTCCATCC
                    |||||| |||+|-| -    ||||||| | ||||||||||||   ||| ||| | |||||
Sbjct 1983          ACAGGTATAA-CAGATTTCACCCAGCGGCATTCGCTGACCGGCGGTTTGTGGCTACATCC

Query 2012          TGAGGGGCTCCTTGGCCCCTTTG-CCCCGTTTTCCCCCGGGCATGTTTGGGAGTCGGCTA
                     |||||| | || ||+|  ||| -|||| |||||||| |||||  |||||||||| || |
Sbjct 2041          CGAGGGGTTGCTAGG-CGTTTTCCCCCCTTTTTCCCCTGGGCACATTTGGGAGTCTGCCA

Query 2071          ATCCATTCTGTGGCGAGAG--CACACTTTACACCCGCACTTGGTCG-GA---GGTTGATG
                    | || ||||| || ||| |--|+| +| || || ||||| ||||| - |---||||++| 
Sbjct 2100          ACCCCTTCTGCGGTGAGGGTAC-CT-TGTATACTCGCACCTGGTCTACATCTGGTT--TT

Query 2124          -CTGTTCCTA-G--TCCAG--C----CCAG--CCCGACTT---AGGTTTTACAT-CT--G
                    -||  |+ +|- --|||  --|---- | |-- || +|| --- || |      -| --|
Sbjct 2156          TCTAGT-G-ACTTTTCCCCTCCTGAGGCGGCCGCCC-CTGCACCGGCTGCCGCCCCAGGG

Query 2167          A-G-CCTTCT--A-T--A-CC-T-AGTAGGG-C---C--GCCA-CACCT-ACCCCGGC--
                     -|-||| | --|-|--|-| -|-|||  + - --- --|  |-|||| -   | +| --
Sbjct 2213          TCGTCCTCCCCCACTCCACCAGTCAGTGA-TATTTGGGTGTTACCACCGCTTTCA-GAGG

Query 2207          GGCCCCTCTACCCCCCCCTGCACCGGATCCTTCCCCTACTCTCTCTGCTCCGGCGCCGTG
                     |||||   +++    ++||| |||  | ++  ++++ ||| | | +|+||| +|||   
Sbjct 2271          AGCCCCAGG---TGGG--TGCGCCGCCTG--CA----CCTCCCACC-C-CCGA-GCCTGC

Query 2266          GTGAGCCGGCTCCTGGCGCTACCGC-C----A-GG--G-CCCCAGCCATAACCCACCAG-
                    +|++++|+|++ ||| |+|| || |-|---- -  -- -||||   | ||| ||| | |-
Sbjct 2316          -T----C-G--GCTGCC-CTGCCCCACTAAACCTAACACCCCCGTGCGTAAGCCAACGGC

Query 2316          ACGGCCCGGCA--TC-G--CCGCCTG-CTCTTT--ACCTACCCGGATGGCTCTAAGGTGT
                    || |+||| | --||- --|||||  - |||||--||||| || |||||  |||||||||
Sbjct 2368          ACCG-CCGCCTTCTCGCACCCGCCGCCTTCTTTACACCTATCCTGATGGTGCTAAGGTGT

Query 2368          TCGCC--GGCTCGCTGTTTGAGTCGACA-TGTACCTGGCTCGTTAACGCGTCTAATGTTG
                      |+|--||+|| |||||||||||  +|-|||   ||||| || || || |||||  + |
Sbjct 2427          ATG-CGGGG-TCACTGTTTGAGTCAG-ATTGTGATTGGCTGGTGAATGCCTCTAACC-CG

Query 2425          A-CCACCGCCCTGGCGGTGGGCTCTGTCATGCATTTTACCAGAG-G-TACC--C-CGCCT
                     -||| || ||||| ||||| |||||||| || ||||||||  |- -| ||-- -|| +|
Sbjct 2483          GGCCATCGTCCTGGGGGTGGCCTCTGTCACGCCTTTTACCAACGTTTTCCCGAGGCGT-T

Query 2479          CCTTTGATGCTGCCTCT---TTTGTGATGCGCGACGGCGCG-GCCGCCTACACATTAACC
                    +|++|+||+|++|  ||---||| | ||||| || || +| -|| || ||||| || |++
Sbjct 2541          -C--T-AT-C--CAACTGAATTTATTATGCGTGAGGGT-CTTGCAGCATACACCTTGA--

Query 2535          CCCCG-G-CCAATAATTCATGCCGTCGCTCCTGATTATA-GGTTGGAACATAACCCAAAG
                    |||||-|-|| || || ||||| || || || || ||||-||||+|| || || ||||||
Sbjct 2592          CCCCGCGCCCTATTATCCATGCAGTGGCCCCCGACTATAGGGTT-GAGCAGAATCCAAAG

Query 2592          AGGCTTGAGGCTGCCTACCGGGAGACTTGCTCCCGCCTCGGTACCGCTGCATACCCACTC
                    ||||||||||| || ||||| || ||||||||||||| ||| |||||||| || ||||| 
Sbjct 2651          AGGCTTGAGGCAGCGTACCGAGAAACTTGCTCCCGCCGCGGCACCGCTGCCTATCCACTT

Query 2652          CTCGGGACCGGCATATACCAGGTGCC-GATCGGTCCCAGTTTTGACGCCTGGGAGCGGAA
                    || ||  | || ||||||||||| ||-| |+||||  |||||||| ||||||||||| ||
Sbjct 2711          CTTGGCTCAGGTATATACCAGGTCCCTGCT-GGTCTTAGTTTTGATGCCTGGGAGCGTAA

Query 2711          TCACCGCCCCGGGGACGAGTTGTACCTTCCTGAGCTTGCTGCCAGATGGTTCGAGGCCAA
                     || ||||| || || ||| | |||||  |||| |  |||||    ||||| || || ||
Sbjct 2770          CCATCGCCCTGGCGATGAGCTTTACCTGACTGAACCCGCTGCAGCCTGGTTTGAAGCTAA

Query 2771          TAGGCCGAC-CTGCCCAACTCTCACTATAACTGAGGATG-T--TGCGCGGACAGCAAATC
                    || ||| ||-| |+||| | || || ||||| || ||| - --|+|||++|| || || |
Sbjct 2830          TAAGCCAACGCAG-CCAGCACTTACGATAACGGAAGATACAGCT-CGC--ACGGCCAACC

Query 2827          TGGCTATC---GAACT-TGACTCAGCCACAGACGTCGGCCGGGCCTGTGCCGGCTGTCGA
                    | ||+|| ---|| | -||+||++||||||||||| ||||| || |||||||||||    
Sbjct 2886          TAGC-ATTAGAGATCGATG-CT--GCCACAGACGTTGGCCGTGCTTGTGCCGGCTGCACT

Query 2883          GTCACCCCCGGCGTTGTGCAGTACCAGTTTACCGCAGGTGTGCCTGGATCCGGCAAGTCC
                     | | ||||||  ||||||| || ||||| || || || || || || || ||||| || 
Sbjct 2942          ATTAGCCCCGGGATTGTGCATTATCAGTTCACTGCCGGGGTCCCAGGCTCAGGCAAATCA

Query 2943          CGCT-C-TATTACCCAA-GCCGACGTGGACGTTGTCGTGGTCCCGACCCGGGAGTTGCGT
                     | |-|-|| +| +|| -| +|| || || ||||| || ||||| ||||||||  | || 
Sbjct 3002          AGGTCCATAC-AG-CAGGGG-GATGTCGATGTTGTGGTTGTCCCCACCCGGGAACTTCGC

Query 3000          AAT-GCCTGGCGCCGCCGCGGCTTCGCTG-CTTT-CACCCCGCACACTGCGGCT-AGAGT
                    |||-|+||||||||| || ||||| || |-||||-||+|||+||||| ||||| -    |
Sbjct 3059          AATAG-CTGGCGCCGTCGGGGCTTTGCGGCCTTTACA-CCC-CACACGGCGGCCCGTGTT

Query 3055          -CACCCAGGGGCGCCGGGTTGTCATTGATGAGGCCCCGTCCCTTCCCCCTCATTTGCTGC
                    -|    |+|| ||||| ||||| ||||| |||||||| |||||||| || || ||| |||
Sbjct 3116          ACTAATA-GGCCGCCGTGTTGTTATTGACGAGGCCCCATCCCTTCCACCGCACTTGTTGC

Query 3115          TGCTCCACATGCAGCGGGCCGCCACCGTCCACCTTCTTGGCGACCCGAATCAGATCCCAG
                    || | ||||||||||||||| || | ||||| || || || ||||| ||||||||||| |
Sbjct 3174          TGTTACACATGCAGCGGGCCTCCTCAGTCCATCTCCTCGGTGACCCAAATCAGATCCCTG

Query 3175          CCATCGATTTTGAGCACGCCGGGCTCGTTCCCGCCATCAGGCCCGAT-TTGGC-CCCCAC
                    ||||||| || ||||| ||||| || || ||||| ||  | || || -||+||-|| +||
Sbjct 3234          CCATCGACTTCGAGCATGCCGGCCTGGTCCCCGCAATTCGCCCTGAGCTT-GCACCA-AC

Query 3233          CTCCTGGTGGCATGTTACCCATCGCTGCCCTGCGGATGTATGTGAGCTAATCCGCGGCGC
                       ||||||||||||||| |||||||| || || |||||||||||||| || ||||| ||
Sbjct 3292          GAGCTGGTGGCATGTTACGCATCGCTGTCCGGCCGATGTATGTGAGCTCATACGCGGAGC

Query 3293          ATACCCTATGATTCAGACCACTAGTCGGGTCCTCCGGTCGTTGTTCTGGGGTGAGCCCGC
                     |||||||  || |||||||| || || || || |||||  ||||||||  |||||| ||
Sbjct 3352          CTACCCTAAAATCCAGACCACGAGCCGTGTGCTACGGTCTCTGTTCTGGAATGAGCCGGC

Query 3353          CGTTGGGCAGAAGCTAGTGTTCACCCAGGCGGCTAAGGCCGCCAACCCCGGTTCAGTGAC
                      |||| |||||| | || ||||| ||||| ||||| || |||||||| ||| || | ||
Sbjct 3412          TATTGGCCAGAAGTTGGTCTTCACGCAGGCCGCTAAAGCTGCCAACCCTGGTGCAATTAC

Query 3413          GGTCCATGAGGCACAGGGCGCTACCTACACAGAGACTACCATCATTGCCACGGCAGATGC
                    ||||||||| || ||||| ||||||| ||||||||| || || || |||||||| |||||
Sbjct 3472          GGTCCATGAAGCCCAGGGTGCTACCTTCACAGAGACCACAATTATAGCCACGGCTGATGC

Query 3473          TCGAGGCCTCATTCAGTCGTCCCGAGCTCATGCCATTGTTGC-CTTGACGCGCCACACTG
                      | || || |||||||| ||||| || ||||| || |||||-|||+|| |||||||| |
Sbjct 3532          CAGGGGTCTTATTCAGTCATCCCGGGCCCATGCTATAGTTGCACTT-ACCCGCCACACAG

Query 3532          AGAAGTGCGTCATCATT-GACGCACCAGGCCTGCTTCGCGAGGTGGGCATCTCCGATGCA
                    |||||||||| ||+ ||-|| || || ||  || | |||||||| ||||| || |||| |
Sbjct 3591          AGAAGTGCGTTAT-TTTGGATGCCCCTGGTTTGTTGCGCGAGGTCGGCATATCAGATGTA

Query 3591          ATCGTTAATAACTTTTTCCTTGCTGGTGGCGAAATTGGCCACCAGCGCCCATCTGTTATC
                    || ||||| ||||||||||||||||| || ||  | ||||| || ||||| ||||| || 
Sbjct 3650          ATTGTTAACAACTTTTTCCTTGCTGGCGGAGAGGTGGGCCATCACCGCCCCTCTGTGATA

Query 3651          CCTCGCGGCAATCCTGACGCCAATGTTGACACCTTGGCTGCCTTCCCGCCGTCTTGCCAG
                    ||||| ||||||||||||   ||  |||||||| |    ||||||||||| || ||||| 
Sbjct 3710          CCTCGTGGCAATCCTGACCGGAACCTTGACACCCTACAGGCCTTCCCGCCATCCTGCCAA

Query 3711          ATTAGCGCCTTCCATCAGTTGGCTGAGGAGCTTGGCCACAGACCTGCCCCTGTCGCGGCT
                    ||||| || | ||||||||||||||||||| | |||||  | || || ||||| || || 
Sbjct 3770          ATTAGTGCTTACCATCAGTTGGCTGAGGAGTTAGGCCATCGCCCGGCTCCTGTTGCTGCC

Query 3771          GTTCTACCGCCCTGCCCTGAGCTTGAACAGGGCCT-TCTCTACCTGCCCCAAGAACTCAC
                    ||| | || |||||||| ||||| || |||||| |-|+| ||  |||| || || || ||
Sbjct 3830          GTTTTGCCCCCCTGCCCCGAGCTCGAGCAGGGCTTAT-TGTATATGCCACAGGAGCTTAC

Query 3829          -CACCTGTGATA--GTGTCGTAACATTTGAATTAACAGATATTGTGCATTGTCGTATGGC
                    -      +||||--|||| | +  +|||||  | || || || || ||||| || |||||
Sbjct 3889          AGTGTCC-GATAGTGTGTTGG-TT-TTTGAGCTCACTGACATAGTCCATTGCCGCATGGC

Query 3887          CGCCCCGAGCCAGCGCAAGGCCGTGCTGTCCACGCTCGTGGGCCGTTATGGCCGCCGCAC
                     ||||| || ||||| |||||||| || || || || |||||  | |||||||||   ||
Sbjct 3946          TGCCCCAAGTCAGCGGAAGGCCGTCCTCTCAACACTTGTGGGGAGGTATGGCCGCAAGAC

Query 3947          AAAGCTCTACAAT-GCCT-CCCACTCTGATGTTCGCGACTCTCTCGCCC-GTT-TTATCC
                     || +|+|  |  -| | -|||| || |||||||| || ||||| ||  -|||- |+|||
Sbjct 4006          GAAA-T-TGTATGAGGCAGCCCATTCAGATGTTCGAGAGTCTCTAGCTAGGTTCAT-TCC

Query 4003          CGGCCAT-T-GGCCCC-GTACAGGTTACAACCTGTGAATTGTACGAGCTAGTGGAGGCCA
                    | ++|+|-|-|| +||-|| ||||  || || ||||| || || || || || |||||||
Sbjct 4063          CA--C-TATCGGA-CCTGTCCAGGCCACCACGTGTGAGTTATATGAACTGGTTGAGGCCA

Query 4060          TGGTCGAGAAGGGCCAGGACGGCTCCGCCGTCCTTGAGCTCGACCTTTGTAGCCGCGACG
                    |||| || ||||||||||||||||| |||||||| ||||| || || ||||  || || |
Sbjct 4119          TGGTGGAAAAGGGCCAGGACGGCTCTGCCGTCCTGGAGCTTGATCTATGTAATCGTGATG

Query 4120          TGTC-CAGGATCACCTTCTTCCAGAAAGATTGTAATAAATTCACCACGGGGGAGACCATC
                    | ||-|+| || || ||||| |||||||| |||||||| || || || || |||||||| 
Sbjct 4179          TTTCGC-GCATTACATTCTTTCAGAAAGACTGTAATAAGTTTACAACTGGTGAGACCATT

Query 4179          GCCCATGGTAAAGTGGGCCAGGGCATTTCGGCCTGGAGTAAGACCTTCTGTGCCCTTTTC
                    ||||||||||| || ||||||||||| |||||||||||||||||||| || ||||| || 
Sbjct 4238          GCCCATGGTAAGGTTGGCCAGGGCATATCGGCCTGGAGTAAGACCTTTTGCGCCCTGTTT

Query 4239          GGCCCCTGGTTCCGTGCTATTG-AGAAGGC-TATCCTGGCC--CTG-CTCCCTCAGGGTG
                    || || ||||| ||||| ||||-| |||  -||   +| ||--|| -|  ||| |+++| 
Sbjct 4298          GGTCCGTGGTTTCGTGCCATTGAAAAAGAAATACTA-GCCCTGCTCCCCGCCTAA---TA

Query 4294          TGTTTTATGGGGATGCCTTTGATGACACCGTCTTCTCGGCGGCTGTGGCCGC-A--GCAA
                    | || || || || ||||  || ||  | || ||  | ||||| ||| ||| - --|+ +
Sbjct 4353          TCTTCTACGGCGACGCCTACGAGGAGTCGGTGTTTGCCGCGGCCGTGTCCGGGGCGG-G-

Query 4351          AGGCATCCATGGTGTTCGAGAATGACTTTTCTGAGTTTGATTCCACCCAGAATAA-TTTT
                    +| | | |||||| || || ||||||||||| || ||||||   || ||||| ||-|| |
Sbjct 4410          -GTCTTGCATGGTATTTGAAAATGACTTTTCGGAATTTGATAGTACTCAGAACAATTTCT

Query 4410          TCCTTGGGCCT-AGAGTGTGCTATTATGGAGGAGTGTGGGATGCCGCAGTGGCTCATCCG
                     |||||| | |-|| ||||| ++||||||| |||||||| ||||| || ||||| ||| |
Sbjct 4470          CCCTTGGCCTTGAGTGTGTGG--TTATGGAAGAGTGTGGTATGCCCCAATGGCTGATCAG

Query 4469          CTTGTACCACCTTATTAAGGTCTGCGTGGATTCTGCAGGCCCCGAAGGAGTCCCTGCGAG
                     ||||| ||||| + |  |||| || |||||||||||||| || |||||||| ||   ||
Sbjct 4528          ATTGTATCACCTG-GTCCGGTCAGCCTGGATTCTGCAGGCGCCAAAGGAGTCTCTTAAAG

Query 4528          GGTTTTGGAAGAAACACTCCGGTGAGCCCGGCACCCTTCTGTGGAATACTGTCTGGAACA
                    | || |||||||| || || |||||||| || |||||||| ||||| ||  |||||||||
Sbjct 4587          GTTTCTGGAAGAAGCATTCTGGTGAGCCTGGTACCCTTCTCTGGAACACCATCTGGAACA

Query 4588          TGGCCGTTATCACCCACTGTTATGATTTCCGCGATCTGCAGGTGGCTGCCTTTAAAGGTG
                    ||||  | ||  |||| || ||||| || |||||| | | ||| || || ||||| ||||
Sbjct 4647          TGGCGATCATAGCCCATTGCTATGAGTTTCGCGATTTCCGGGTCGCCGCTTTTAAGGGTG

Query 4648          ATGATTCGATAGTGCTTTGCAGTGAGTACCGTCAGAG-CC-CAGG-GG-CTGCTGTCC-T
                    |||| ||| |||| || || ||||| ||||| |||||-| - | |-||-   ||+|+ -|
Sbjct 4707          ATGACTCGGTAGTCCTCTGTAGTGATTACCGACAGAGTCGTAACGCGGCAGCCT-T-AAT

Query 4703          GATTGCT-GGCTGTGGCCTAAAGTTGAAGGTGGA-TTTCCGTCCGATTGGTCTGTATGCA
                     +++|| -| +||||| || ||||||||||| ||-| |+|| || ||||| ||||| || 
Sbjct 4765          C---GCAGGT-TGTGGGCTCAAGTTGAAGGTTGACTAT-CGCCCTATTGGGCTGTACGCT

Query 4761          GGTGTTGTGGTGGCCCCCGGCCTTGGCG-CGCTTCCTGATGTCGTGCGCTTCGCCGGTCG
                    ||||| |||||||+|||| | ||||| |-| || |||||||| ||||| || || || ||
Sbjct 4820          GGTGTGGTGGTGG-CCCCTGGCTTGGGGACACTGCCTGATGTAGTGCGATTTGCTGGCCG

Query 4820          GC-TTACTGAGAAGAATTGGGGCCCTGGCCCCGAGCGGGCGGAGCAGCTCCGCCTCGCTG
                    ||- | |+|| |||||||||||||||||||| ||||| || |||||||| || || ||||
Sbjct 4879          GCTGTCC-GAAAAGAATTGGGGCCCTGGCCCAGAGCGTGCTGAGCAGCTGCGTCTTGCTG

Query 4879          TGAGTGATTTTCTCCG-CAAGCTCACGAATGTAGCTCAGATGTGTGTGGATGTTGTCTCT
                    |  |||| || || ||-    +| |||||||| || ||| | ||||| |||||||| || 
Sbjct 4938          TCTGTGACTTCCTTCGAGGGT-TAACGAATGTTGCGCAGGTTTGTGTTGATGTTGTGTCC

Query 4938          CGTGTTTATGGGGTTTCCCCTGGGCTCGTTCATAACCTGATTGGCATGCTACAGGCTGTT
                    ||||||||||| ||   ||| ||||| || |||||||| ||||||||||| ||| |  ||
Sbjct 4997          CGTGTTTATGGAGTCAGCCCCGGGCTGGTACATAACCTTATTGGCATGCTGCAGACCATT

Query 4998          GCTGATGGCAAGGCTCA-TTTCACTGAGTCAGTGAAGCCAGTGCTTGACCTGACAAATTC
                    |||||||||||||| ||-|||+|| |||||| | || || ||||||||||| ||||||||
Sbjct 5057          GCTGATGGCAAGGCCCACTTT-ACAGAGTCAATTAAACCTGTGCTTGACCTTACAAATTC

Query 5057          AATTCT-GTGTCGGGTGGAATGAATAACATGTCTTTTGCTGCGCCCATGGGTTCGCGACC
                     ||| |-  |+|||||||||||||||||||||||| |||  |||||||||| |++|+|||
Sbjct 5116          TATTATACAG-CGGGTGGAATGAATAACATGTCTTGTGCATCGCCCATGGGAT--C-ACC

Query 5116          ATGCGCCCTCGGCCTATTTTGCTGTTGCTCCTCATGTTTCTGCCTATGCTGCCCGCGCCA
                    ||||||||| || || || || |||||||| || || |||||||||||||||||||||||
Sbjct 5172          ATGCGCCCTAGGGCTGTTCTGTTGTTGCTCTTCGTGCTTCTGCCTATGCTGCCCGCGCCA

Query 5176          CCGCCCGGTCAGCCGTCTGGCCGCCGTCGTGGGCGGCGCAGCGGCGGTTCCGGCGGTGGT
                    ||| |||| ||||||||||||||||||||||||||||||||||||||| |||||||||||
Sbjct 5232          CCGGCCGGCCAGCCGTCTGGCCGCCGTCGTGGGCGGCGCAGCGGCGGTGCCGGCGGTGGT

Query 5236          TTCTGGGGTGACCGGGTTGATTCTCAGCCCTTCGCAATCCCCTATATTCATCCAACCAAC
                    |||||||||||| ||||||||||||||||||||||  |||||||||||||||||||||||
Sbjct 5292          TTCTGGGGTGACAGGGTTGATTCTCAGCCCTTCGCCCTCCCCTATATTCATCCAACCAAC

Query 5296          CCCTTCGCCCCCGATGTCACCGCTGCGGCCGGGGCTGGACCTCGTG-TTCGCCAACCCGC
                    ||||||||| ||||||||    |     ||||||||||| ||||+ - ||| ||+ ||||
Sbjct 5352          CCCTTCGCCGCCGATGTCGTTTCACAATCCGGGGCTGGAGCTCG-CCCTCGACA-GCCGC

Query 5355          CCGACC-ACTCGGCTCCGCTTGGCGTGACCAGGCCCAGCGCCCCGCCGCTGCCTCACGTC
                    ||  ||- || |||||||||||||| |||||| ||||||||||| |||||||| | ||||
Sbjct 5410          CCCGCCCCCTTGGCTCCGCTTGGCGCGACCAGTCCCAGCGCCCCACCGCTGCCCCCCGTC

Query 5414          GTAGACCTACCACAGCTGGGGCCGCGCCGCTAACCGCGGTCG-CTCCGGCCCATGACACC
                    || ||||| || |||||||||| |||||||| || ||+  | -| || || | |||||| 
Sbjct 5470          GTCGACCTGCCCCAGCTGGGGCTGCGCCGCTGACTGC-TACATCACCAGCTCCTGACACA

Query 5473          CCGCCAGTGCCTGATGTTGACTCCCGCGGCGCCATCCTGCGCCGGCAGTATAACCTATCA
                     | || ||||||||||| ||||| |||||||| ||  |||| ||||||||||| || ||+
Sbjct 5529          GCTCCTGTGCCTGATGTCGACTCACGCGGCGCTATTTTGCGTCGGCAGTATAATCTGTC-

Query 5533          ACATCTCCCCTC-ACC-TCTTCCGTGGCCACCGGCACAAATTTGGTTCTTTACGCCGCTC
                    +||  ||||| |-  |-|| || || ||| | || || ||||||||||| || ||||| |
Sbjct 5588          -CACGTCCCCGCTTACGTCATCTGTCGCCTCGGGTACTAATTTGGTTCTCTATGCCGCCC

Query 5591          CTCTT-AGCCCGCTTCTACCCCTCCAGGACGGCACCAATACTCATATAATGGCTACAGAA
                    |+ ||-| ||| || |||||||||||||| |||||||| || || || |||||||| || 
Sbjct 5647          C-ATTGAACCCACTCCTACCCCTCCAGGATGGCACCAACACCCACATCATGGCTACCGAG

Query 5650          GCTTCTAATTATGCCCAGTACCGGGTTGCTCGTGCCACAATTCGCTACCGCCCGCTGGTC
                    || ||||||||||||||||||||||| | ||| || ||||| || || |||||| |||| 
Sbjct 5706          GCATCTAATTATGCCCAGTACCGGGTGGTTCGAGCTACAATCCGTTATCGCCCGTTGGTA

Query 5710          CCCAACGCTGTTGGTGGCTACGCTATCTCCATTTCGTTCTGGCCACAGACCACCACCACC
                    || || ||||||||||| || || ||||| ||||| || ||||| ||||| ||||| |||
Sbjct 5766          CCAAATGCTGTTGGTGGTTATGCCATCTCTATTTCCTTTTGGCCTCAGACAACCACTACC

Query 5770          CCGACGTCCGTTGACATGAATTCAATAACCTCGACGGATGTCCGTATTTTAGTCCAGCCC
                    || || || ||||| |||||||| || ||||| || |||||  | || ||||||||||||
Sbjct 5826          CCCACCTCTGTTGATATGAATTCTATTACCTCTACTGATGTTAGGATCTTAGTCCAGCCC

Query 5830          GGCATAGCCTCCGAGCTTGTT-ATTCCAAGTGAGCGCCTACACTATCGCAACCAAGGTTG
                    || || |||||||||+||| |-||||| |||||||| || || ||||| || ||||| ||
Sbjct 5886          GGTATTGCCTCCGAG-TTGGTCATTCCCAGTGAGCGTCTTCATTATCGTAATCAAGGCTG

Query 5889          GCGCTCTGTTGAGACCTCCGGG-GTGGCGGAGGAGGAGGCCACCTCTGGTCTTGTCATGC
                    ||||||||| ||||||+ ||||-|| || ||||||||||| |||||||| || || ||||
Sbjct 5945          GCGCTCTGTCGAGACC-ACGGGTGTCGCCGAGGAGGAGGCTACCTCTGGCCTGGTAATGC

Query 5948          TCTGCATACATGGCTCACCTGTAAATTCTTATACTAATACACCCTATACCGGTGCCCTCG
                    | ||||| ||||| || ||||| |||||||| || |||||||| ||||| || || || |
Sbjct 6004          TTTGCATTCATGGGTCTCCTGTCAATTCTTACACAAATACACCTTATACTGGAGCACTGG

Query 6008          GGCT-GTTGGACTTTGCCCTCGAACTTGAGTTCCGCAACCTCACCCCCGGTAATACCAAT
                    ||||- |||+| |||||  | || ||||||||  | ||  | || || || || || |||
Sbjct 6064          GGCTTCTTG-ATTTTGCATTAGAGCTTGAGTTTAGGAATTTGACACCTGGGAACACTAAT

Query 6067          ACGCGGGTCTCGCG-TTACTCCAGCACTGCCCGTCACCGCCTTCGTCGCGGTGCAGATGG
                    || || || || ||-|+|  ||||||| ||||| ||||| || || || ||||| || ||
Sbjct 6123          ACCCGTGTGTCCCGAT-ATACCAGCACAGCCCGCCACCGGCTGCGCCGTGGTGCCGACGG

Query 6126          GACTGCCGAGCTCACCACCACGGCTGCTACTCGCTTCATGAAGGACCTCTATTTTACTAG
                    ||| || ||||| ||||| ||||| || || || || |||||||||||  |||| ||  |
Sbjct 6182          GACCGCTGAGCTTACCACTACGGCGGCCACGCGTTTTATGAAGGACCTGCATTTCACCGG

Query 6186          TACTAATGGTGTTGGTGAGATCGGCCGCGGGATAGCGCTTACCCTGTTTAACCTTGCTGA
                    ||| ||||| ||||||||| | ||||| || ||||| || || ||||| || ||||||||
Sbjct 6242          TACGAATGGAGTTGGTGAGGTGGGCCGAGGCATAGCCCTGACACTGTTCAATCTTGCTGA

Query 6246          CACCCTGCTTGGCGGTCTACCGACAGAATTGATTTCGTCGGCTGGTGGCCAGCTGTTCTA
                     || || || || ||||| |||||||||||||||||||||||||| |||||| |||||||
Sbjct 6302          TACGCTTCTCGGTGGTCTGCCGACAGAATTGATTTCGTCGGCTGGGGGCCAGTTGTTCTA

Query 6306          CTCTCGCCCCGTCGTCTCAGCCAATGGCGAGCCGACTGTTAAGCTGTATACATCTGTGGA
                    ||| ||||| |||||||||||||||||||| |||||||| ||| | ||||||||||| ||
Sbjct 6362          CTCCCGCCCTGTCGTCTCAGCCAATGGCGAACCGACTGTAAAGTTATATACATCTGTTGA

Query 6366          GAATGCTCAGCAGGATAAGGGTATTGCAATCCCGCATGACATCGACCTCGGGGAATCCCG
                    |||||| |||||||||||||||||  | ||||| || || || |||||||| || || ||
Sbjct 6422          GAATGCACAGCAGGATAAGGGTATCACCATCCCACACGATATAGACCTCGGTGATTCTCG

Query 6426          TGTAGTTATTCAGGATTATGACAACCAACATGAGCAGGACCGACCGACACC-TTCCCCAG
                    ||| || || ||||| ||||| ||||| || |||||||||||||| ||+||- || || |
Sbjct 6482          TGTGGTCATCCAGGACTATGATAACCAGCACGAGCAGGACCGACCTAC-CCCCTCACCCG

Query 6485          CCCCATCGCGTCCTTTT-TCTGTCCTCCGAGCTAACGATGTGCTTTGGCTTTCTCTCACC
                    |||| || |||||+ ||-|| || || || ||||| ||||| || ||||| ||||| |||
Sbjct 6541          CCCCCTCTCGTCC-ATTCTCGGTTCTTCGCGCTAATGATGTTCTGTGGCTCTCTCTTACC

Query 6544          GCTGCCGAGTATGACCAGTCCACTTACGGCT-CTTCGAC--CGG-CCCAG-TCTATGTCT
                    ||||||||||||||||||+++|||+|||  |-  ||  |--|  -|||+ -| |||||||
Sbjct 6600          GCTGCCGAGTATGACCAG---ACT-ACGTATGGGTCATCTACCAACCC-CATGTATGTCT

Query 6599          CTGACTCTGTGACCTTGGTTAATGTTGCGACCGGCGCGCAGGCCGTTGCCCGGTCACTCG
                    | ||| | || || || ||||| || || || || || ||||| ||||| || || || |
Sbjct 6655          CGGACACAGTCACATTTGTTAACGTGGCCACTGGTGCTCAGGCTGTTGCTCGCTCCCTTG

Query 6659          ACTGGACCAAGGTCACACTTG-ATGGTCGCCCCCTTTCCACCATCCAGCAGTATTCAAAG
                    | ||| | || || ||+||||-| |||||||||||  | || || ||||||||||| |||
Sbjct 6715          ATTGGTCTAAAGTTAC-CTTGGACGGTCGCCCCCTCACTACTATTCAGCAGTATTCTAAG

Query 6718          ACCTTCTTTGTCCTGCCGCTCCGCGGTAAGCTCTCCTTTTGGGAGGCAGGAACTACTAAA
                    || ||||  || || ||||| || || ||| | || ||||||||||| || || || || 
Sbjct 6774          ACATTCTACGTTCTCCCGCTTCGTGGAAAGTTGTCTTTTTGGGAGGCTGGCACGACCAAG

Query 6778          GCCGGGTACCCTTATAATTATAACACCACTGCTAGTGACCAACTGCTCGTTGAGAATGCC
                    || || || |||||||||||||| || ||||||||||| ||  |  |  | ||||| || 
Sbjct 6834          GCTGGTTATCCTTATAATTATAATACAACTGCTAGTGATCAGATTTTAATAGAGAACGCA

Query 6838          GCTGGGCATCGGGTTGCTATTTCCACCTACACTACTAGCCTGGGTGCTGGCCCCGTCT-C
                    ||||| ||||| || ||||| || || |||||||| |||||||| || ||||||+ ||-|
Sbjct 6894          GCTGGCCATCGTGTCGCTATCTCTACTTACACTACCAGCCTGGGCGCCGGCCCC-ACTTC

Query 6897          TATTTCCGCGGTTGCTGTTTTAGCCCCCCACTCTGTGCTAGCATTGCTTGAGGATACCAT
                    ||| || ||||| | ||| |||||||| ||||| |  || ||  | ||||||||||||  
Sbjct 6953          TATCTCTGCGGTCGGTGTGTTAGCCCCGCACTCAGCCCTTGCTGTTCTTGAGGATACCGC

Query 6957          GGACTACCCTGCCCGCGCCCATACTTTCGATGACTTCTGCCCGGAGTGCCGCCCCCTTGG
                     || ||||| || || ||||||||||| ||||||||||||||||| || ||| |||||||
Sbjct 7013          CGATTACCCCGCTCGTGCCCATACTTTTGATGACTTCTGCCCGGAATGTCGCACCCTTGG

Query 7017          CCTCCAGGGTTGTGCTTTTCAGTCTACTGTCGCTGAGCTTCAGCGCCTTAAGATGAAGGT
                      | ||||| || ||||| ||||||||| | |||||||||||||||||||| ||||||||
Sbjct 7073          TTTGCAGGGCTGCGCTTTCCAGTCTACTATTGCTGAGCTTCAGCGCCTTAAAATGAAGGT

Query 7077          GGGTAAAACTCGGGAGTTATAGTTTATTT-G-CTTGTGCCCCC--CTT-CTTT-CTGTTG
                     |||||||| |||||||| ||+ ||| ||-|-| ||| |||||--| |- |||-|| |||
Sbjct 7133          AGGTAAAACCCGGGAGTTCTA-ATTAATTCGTCCTGTACCCCCTTCGTAGTTTTCTTTTG

Query 7131          CTT-ATTT
                    |||-||||
Sbjct 7192          CTTTATTT
