# Supplementary material for: Pairwise Heuristic Sequence Alignment Algorithm Based on Deep Reinforcement Learning
Source: IEEE Open J Eng Med Biol. 2021 Jan 29;2:36–43. doi: 10.1109/OJEMB.2021.3055424 (PMC8901008; doi:10.1109/OJEMB.2021.3055424)
Supplement: Three supplementary materials are attached to the submitted manuscript. First, we offer the detailed process of the DQNalign in Supplementary material S1. Then, the additional figures and tables are listed in the Supplementary material S2. Finally, the alignment results of the DQNalign are attached  [file ojemb-3055424-mm.zip › OJEMB-3055424-MM/10022021082020_DQNalignOJEMB20210126SupplementaryS3/Supplementary S3/HEV_DDDQN/result20200712173946_11_27.txt]

DQNalign Project v1.0
Pairwise alignment algorithm with deep reinforcement learning based heuristic alignment agent
Sequence 1 : HEV_11, length : 7138
Sequence 2 : HEV_27, length : 7180

Alignment results:
Exact matches: 5341
Gaps: 558

Query 0             GAGGCCCATCAGTTTATCAAGGCTCCTGGCATCACTACTGCTATTGAGCAGGCTGCTCTA
                    |||||||| |||||||| |||||||||||||| |||||||| ||||||||||||||||| 
Sbjct 3             GAGGCCCACCAGTTTATTAAGGCTCCTGGCATTACTACTGCCATTGAGCAGGCTGCTCTG

Query 60            GCAGCGGCCAACTCTGCCCTT-GCGAATGCTGTGGTAGTTAGGCCTTTTCTCTCTCACCA
                    || ||||||||||| |+||||-|||||||||||||| ||| |||| ||| | |||| |  
Sbjct 63            GCTGCGGCCAACTCCG-CCTTGGCGAATGCTGTGGTGGTTCGGCCGTTTTTGTCTCGCGT

Query 119           GCAGATTGAGATCCTTATTAACCTAATGCAACCTCGCCAGCTTGTTTTCCGCCCCGAGGT
                    ||| |  ||||||||||||||  | |||||||| || ||| | ||||||||||| |||||
Sbjct 122           GCAAACCGAGATCCTTATTAATTTGATGCAACCCCGGCAGTTGGTTTTCCGCCCTGAGGT

Query 179           TTTCTGGAACCATCCCATCCAGCGTGTTATCCATAATGAGCTGGAGCTTTACTGTCGCGC
                      | ||||| ||||| || ||| | || || || ||||| || || |  ||||| || ||
Sbjct 182           GCTTTGGAATCATCCTATTCAGAGAGTCATACACAATGAACTAGAACAATACTGCCGGGC

Query 238           -CCGCTCCGGCCGCTGCCTCGAAATTGGTGCCCACCCCCGCTCAATAAATGACAATCCTA
                    -| | +|||| || ||||| || ||||| ||||||||  | || || ||||| || || |
Sbjct 242           ACGGG-CCGGTCGTTGCCTGGAGATTGGGGCCCACCCAAGATCTATTAATGATAACCCCA

Query 298           ATGTGGTCCACCGTTGCTTCCTCCG-TCCTGCCGG-GCGTGATGTTCAGCGTTGGTATAC
                    ||||  | ||||| ||||| ||| |- |   | | -|+|+||||||||||| |||||| |
Sbjct 301           ATGTTTTGCACCGGTGCTTTCTCAGACCGGTCGGTAG-G-GATGTTCAGCGCTGGTATTC

Query 356           TGCCCCTACCCGCGGGCCGGCTGCTAATTGCCGGCGTTCCGCGCTGCGCGGGCTCCCCGC
                    |||||| |||||||| || || || || ||||| ||||| |||||||| || |||||| |
Sbjct 359           TGCCCCCACCCGCGGCCCTGCAGCCAACTGCCGCCGTTCTGCGCTGCGTGGTCTCCCCCC

Query 416           TGCTGACCGCACTTACTGCTTCGACGGGTTTTCTGGCTGTA--ACTTTCCCGCCGAGACG
                    ||| |||||||| ||||| || || || |||||  ||||| -- +|| +|||| ||||| 
Sbjct 419           TGCCGACCGCACCTACTGTTTTGATGGATTTTCCCGCTGTGCTT-TTG-CCGCAGAGACC

Query 474           GGCATCGCCCTCTATTCTCTCCATGATA-TGTCACCATCTGATGTCGCCGAGGCTATGTT
                    ||| | ||||| || ||||| || ||+ -| |  ||| | |||||||| |||||||||  
Sbjct 477           GGCGTAGCCCTTTACTCTCTGCACGA-CCTCTGGCCAGCCGATGTCGCGGAGGCTATGGC

Query 533           CCGCCATGGTATGACGCGGCTTTACGCTGCCCTCCACCTCCCGCCTGAGGTCCTGTTGCC
                    ||||||||| ||||| || || |||||||| ||||| ||||| |||||||| ||||| ||
Sbjct 536           CCGCCATGGGATGACACGTCTATACGCTGCACTCCATCTCCCTCCTGAGGTGCTGTTACC

Query 593           CCCTGGCACATACCGCACCGCGTCGTACTTGCTGATCCATGACGGC-AGGC-GCGT-TGT
                     ||||| || ||||  ||  | |||||  | ||||| || ||||||-|   -||+|-|+|
Sbjct 596           ACCTGGTACCTACCATACAACCTCGTATCTCCTGATTCACGACGGCAACCGTGC-TGT-T

Query 650           GGTGACGTATGAGGGTGACACTAGTGCTGGTTATAACCACGATGTTTCCAACCTGCG-CT
                    +||||| |||||||||||||||||||| || || ||||| || || ||||  || ||- +
Sbjct 653           -GTGACCTATGAGGGTGACACTAGTGCAGGCTACAACCATGACGTCTCCATACTTCGTG-

Query 709           CCTGGATTAGAACCA-C-TAAG-GTTA-CCGGAG-ACCACCCTCTCGTCATCGAGCGGGT
                    | |||||| | || |-|- || -|||   ++|| -| ++|| |+| || || ||||| ||
Sbjct 712           CGTGGATTCGTACGACCAAAATAGTTGGT--GACCAT--CCGT-TGGTTATAGAGCGTGT

Query 764           TAGGGCCATTGGCTGCCACTTTGTCCTTTTACTCACGGCTGCTCCGGAGCCATCACCTAT
                      |||| || || || || ||||| ||  | ||||| || || || ||||| || |||||
Sbjct 767           GCGGGCTATCGGATGTCATTTTGTGCTGCTGCTCACCGCGGCCCCCGAGCCGTCGCCTAT

Query 824           GCCCTATGTCCCTTACCCCCGGTCTACCGAGGTCTATGTCCGATCGATC-TTCGGCCCGG
                    ||| ||||||||||||||||| || || ||||| ||||| || || || -|| | || ||
Sbjct 827           GCCTTATGTCCCTTACCCCCGTTCGACAGAGGTGTATGTTCGGTCTATATTTGGCCCTGG

Query 883           GTG-GCACCCCCTCCCTATTTCCAACCT-CATGCTCCACCAAGTCGACCTTCCATGCTGT
                      |- ++|||| ||||| |||||  |  -|+|||||||| || || || || || |||||
Sbjct 887           CGGTT--CCCCGTCCCTGTTTCCGTCAGCC-TGCTCCACAAAATCTACTTTTCACGCTGT

Query 941           CCCTGCCCATATCTGGGACCGTCTCATGTTGTTCGGGGCCACCCTAGATGACCAAGCCTT
                    ||| |  |||||||||||||| |||||| | || || ||||| || || ||||| || ||
Sbjct 944           CCCAGTTCATATCTGGGACCGGCTCATGCTTTTTGGTGCCACTCTGGACGACCAGGCGTT

Query 1001          TTGCTGCTCCCGCCTAATGACTTACCTCCGCGGCATTAGCTACAAGGTTACTGTGGGCAC
                    ||||||||| || || ||||| |||||||| |||||||| |||||||| || || ||  |
Sbjct 1004          TTGCTGCTCACGGCTTATGACATACCTCCGTGGCATTAGTTACAAGGTCACCGTTGGAGC

Query 1061          CCTTGTTGCCAATGAAGGCTGGAACGCCTCTGAGGACGCTCTTACAGCTGTCATCACTGC
                     |||||||| ||||| || ||||| |||||||| || || || || || || || || ||
Sbjct 1064          GCTTGTTGCTAATGAGGGGTGGAATGCCTCTGAAGATGCCCTCACCGCAGTAATTACCGC

Query 1121          CGCCTACCTT-ACCATCTGCCACCAGCGGTACCTCCGCACTCAGGCTATATCTAAGGGGA
                     ||||| +||-||||||||||||||||| |||||||| || ||||| ||||| ||||| |
Sbjct 1124          AGCCTAT-TTGACCATCTGCCACCAGCGCTACCTCCGTACCCAGGCGATATCCAAGGGCA

Query 1180          TGCGTCGCCTGGAGCGGGAGCATGCTCAGAAGTTTATAACACGCCTCTACAGTTGGCTCT
                    |||| ||  |||||   ||||| || ||||| ||||| ||| | |||||||| ||| | |
Sbjct 1183          TGCGCCGGTTGGAGGTTGAGCACGCCCAGAAATTTATTACAAGACTCTACAGCTGGTTAT

Query 1240          TTGAGAAGTCCGGCCGTGATTATATCCCCGGCCGTCAGTTGGAGTTCTACGCTCAGTGTA
                    |||||||||| || |||||||| ||||||||||| ||  |  |||| || || |||||  
Sbjct 1243          TTGAGAAGTCTGGTCGTGATTACATCCCCGGCCGCCAACTCCAGTTTTATGCCCAGTGCC

Query 1300          GGCGCTGGCTCTCGGCCGGCTTTCATCTTGACCCACGGGTGTTGGTTTTTGATGAGTCGG
                    |||| ||||| || || ||||||||||| |||||  | ||| | ||||||||||||||||
Sbjct 1303          GGCGGTGGCTATCCGCGGGCTTTCATCTAGACCCCAGAGTGCTTGTTTTTGATGAGTCGG

Query 1360          CCCCCTGCCACTGTAGGAC-TGCGATTCGTAAGGCGGT--CTCAAAGTTTTGCTGCTTTA
                      ||||||| |||||||||-| |     |+||||  | -- |+|||+|| |||||||| |
Sbjct 1363          TGCCCTGCCGCTGTAGGACTTTCTTAAAG-AAGGTTGCGGGT-AAA-TTCTGCTGCTTCA

Query 1417          TGAAGTGGCT-GGGCCAGGAGTGCACCTGTTTTCTAC-AACCTGCAGAAGGCGTCGTTGG
                    ||  |||| |-|||+|||||||||||||| +||||  -| || || || ||  |  | ||
Sbjct 1420          TGCGGTGGTTAGGG-CAGGAGTGCACCTGC-TTCTTGGAGCCAGCTGAGGGTTTGATCGG

Query 1475          CGACCAGGGCCATGACAACGAGGCCTATGAGGGGTCTGATGTTGACCCTGCTGA-----A
                     || || |||||||| || |||||||| ||||| || || || ||||  || ||----- 
Sbjct 1478          TGATCATGGCCATGATAATGAGGCCTACGAGGGCTCCGAGGTCGACCAAGCCGAGCCTGC

Query 1530          TCCGCTATTA-GTGACATAT-CTGGG--TCCT-ACGT--AGTCC-CTGGCA-C----TGC
                     |  || + |-||| || + - + + --|++ -|+||--|+|  -|+| ||-|----  |
Sbjct 1538          ACATCTC-GACGTGTCAG-GGA-C-CTAT--GCA-GTCCA-TGGGC-GCCAGCTTGAGAC

Query 1577          CCTCCAACCGCTTTACCAA-GCCCTTGACCTCCCCGCT-GAGATTGTGGCTCGTGCAGGC
                    |||| |  +|+++  +|| -   |+++|++|+||||| -|| ||||  ||||| ||+|||
Sbjct 1589          CCTCTATA-G---GG-CACTCAAC---A--T-CCCGCAAGATATTGCTGCTCGAGC-GGC

Query 1635          CGGCTG-ACCGCCACAGTAAAGGTC-TCCCAGGT-C-GACGGGCGGA-T-CGATTGTGAG
                    | | | -|| ||||| ||  || | -|  | || -|-||  | |+  - - |++  +| +
Sbjct 1637          CCGATTAACAGCCACCGTTGAGCTTGTTGCTGGCCCAGATCGCC-TGGAGTG--CC-GC-

Query 1689          ACCCTTCTCGGTAATAAAACCTTCCGCACGTCGTTTGTTGACGG-GGCGGTTTTAGAGAC
                    ||  | ||||| ||||| |||||||| ||| || |   ||| ||-| |    ||+||| |
Sbjct 1692          ACTGTGCTCGGGAATAAGACCTTCCGGACGACGGTGACTGATGGCGCCCACCTT-GAGGC

Query 1748          TAATGGCCCAGAGCGCCACAA-TCTCTCTTTTGATGCCAGTCAGAGCA--CTATGGCCG-
                     || ||||| ||||       -|+| || |||||||||+  | |+ ||--||||||  |-
Sbjct 1751          CAACGGCCCTGAGCAATGTGTTT-TGTCGTTTGATGCC-TCCCG-CCAGTCTATGGGGGC

Query 1804          CCGGCCCTTTCAGTCTCACCTATGCCGCCT---CTGCTGCTGGGCTGGAGG-TGCGCTAT
                    | || |   |+|| ||||| |||| +|| |---|++||||||| ||| |||-|  | | |
Sbjct 1808          CGGGTCACAT-AGCCTCACTTATGA-GCTTACGC--CTGCTGGCCTGCAGGTTAAGATTT

Query 1860          G-TCGC-----CGCCGGGCTTGACCACCGGGCGGT-TTT-TGCCC--C-CGG-CGTTTCA
                     -||+ -----|  +|| |+||++||+| | | +|-|| -  || --|-  |-|  +|++
Sbjct 1864          CATC-TAATGGCTT-GGAC-TG--CA-CTGCCA-TATTCCCCCCTGGCGGCGCCCC-T--

Query 1908          CCCCGGTCAGCCCC-TGGCGAGGTCACC-GCCTTCTGTT-CTGCC-C-TATACAGGTTTA
                      +|++ |||| ||- ||+|||||  +|-||||| ||  -|+|+|-|-|+||||||| ||
Sbjct 1914          AG-C--GCAGCGCCGGGG-GAGGTGG-CGGCCTTTTGCACC-G-CTCTT-TACAGGTATA

Query 1963          ATC-------GCGAGGCCCAGCGCCTTTCGCTGACCGGTAATTTTTGGTTCCATCCTGAG
                    |+|------- | |    ||    ||| |+|+| +|||| +++| ||| | ||||| |||
Sbjct 1966          A-CAGATTTACCCAACGGCATTCGCTTAC-C-GG-CGGTC---TGTGGCTACATCCCGAG

Query 2016          GGGCTCCTTGGCCCCTTTGCCCCGTTT-TCCCCCGGGCATGTTTGGGAGTCGGCTAATCC
                    ||||| |+||| |  ||| || | |||-||||| |||||| | |||||||| ||||| ||
Sbjct 2019          GGGCTGC-TGGGCATTTTCCCTCCTTTCTCCCCTGGGCATATCTGGGAGTCTGCTAACCC

Query 2075          ATTCTGTGGCGAGAG--CACACTTTACACCCGCACTTGGT-CGGAGGT---TGA-TGCTG
                     || || || ||| |--|+|+|| ||||| || || ||||-|  |   ---|+ -|+||+
Sbjct 2078          CTTTTGCGGGGAGGGTAC-C-CTGTACACTCGTACCTGGTCCACATCCGGCT-TTT-CT-

Query 2128          TTCCTAAGTC-CAGCCCA---GCCCGCCCA---GCCCGACTTAGGTTTTACA-TCT-GA-
                        +|  ||-|++||| ---| ++| |      |||  |   || |     - | -||-
Sbjct 2133          AGTG-ACTTCTC--CCCTCCTGA--GGCGGCCGCCCCTGCACCGGCTGCTGCCCCAGGAT

Query 2167          -GCCTTCT--------ATACCT-AGTAGGGCCGGGGCCGCCA-CACCTACCCCGGCGGCC
                    -|||  | --------|    |-|||  +     ||  |  |-||+|++| ||  ++   
Sbjct 2188          CGCCCCCCCCCACCCCACCAGTCAGTGA-TATTTGGGTGTTACCA-C--CGCCCT--CAG

Query 2211          CCTCTACCCCC-C-CCTGCACCGG-A-TCCTTCCCCTACTCTCT---CTGCTCCGGCGCG
                          |||  - -  |+++ || - -|  +  |||  | |  |---       ||  |+
Sbjct 2242          AAAAGTCCCAGGTGGGT---GCGCCTCTTG-CGCCCCCCGCCTTCGAGCCTGTTGGACC-

Query 2264          TGGTGAGCCGGCTCCTGGCGCTAC----C--GCCAGGGCCCCAGCCATAACCCACCAGAC
                    ++++++|||  ++ ++ +|+||| ----|--|||   +|||  |+| ||| |||||+|||
Sbjct 2296          ------GCCCA--G--C-C-CTATTAAACTTGCCTCC-CCCGTG-CGTAAGCCACC-GAC

Query 2317          -G-G-C-CCGGCCATCG---CCGCCTG-CTCTTTAC-C-TACCCGGATGGC-TCTAAGGT
                    - -|-|-||++|   ||---|||||  - |||||||-|-||||| || || - |+|||||
Sbjct 2342          ATTGCCGCC--CTCCCGCACCCGCCGTCTTCTTTACACTTACCCTGACGGTGCC-AAGGT

Query 2366          GT-T-CGCCGGCTC-GCTGTTTGAGTCGACA-TGT-ACCTGGCTCGTTAACGCGTCTAAT
                    ||-|-||++|| ||- +||||||||||  +|-|| -|+|||||| || || || ||||| 
Sbjct 2399          GTATGCG--GGATCAT-TGTTTGAGTCAG-ATTGCGA-CTGGCTGGTGAATGCCTCTAAC

Query 2421          GTTGA-CCACCGCCCTGGCGGTGGGCTCTGTCATGCATTTTACCAGAG-GTACCC-CGCC
                    +  | -|||||||||||| ||||| ||||||||||| ||||| ||  |- | || - | |
Sbjct 2453          -CCGGGCCACCGCCCTGGGGGTGGCCTCTGTCATGCCTTTTATCAACGCTTTCCTGAGGC

Query 2477          --TCCTTTGATGCTGC-CTC-TTTTGTGATGCGCGACGGCGCG-GCCGCCTACACATTAA
                    --|+|| ++ ++| + -|| - ||| | ||||| || || +| -|| || || || ||++
Sbjct 2513          GTT-CTA--C--CC-AACTGAATTTATTATGCGTGAGGGT-CTTGCTGCATATACCTT--

Query 2533          CCCCCCG-GCCA-ATAATTCATGCCGTCGCTCCTGATTATA-GGTTGGAACATAACCCAA
                      |||||-||| -|| || ||||| || || || || ||||-||||+||||| || ||||
Sbjct 2564          GACCCCGCGCCCTATTATCCATGCAGTGGCCCCCGACTATAGGGTT-GAACAGAATCCAA

Query 2590          AGAGGCTTGAGGCTGCCTACCGGGAGACTTGCTCCCGCCTCGGTACCGCTGCATACCCAC
                    ||||||||||||| || |||||||| || |||||||| | |||||||||||| |||||||
Sbjct 2623          AGAGGCTTGAGGCAGCGTACCGGGAAACCTGCTCCCGTCGCGGTACCGCTGCCTACCCAC

Query 2650          TCCTCGGGACCGGCATATACCAGGTGCCGATCGGTCCCAGTTTTGACGCCTGGGAGCGGA
                    | || ||  | || ||||||||||| ||  | |||| ||||||||| ||||||||||| |
Sbjct 2683          TTCTTGGCTCGGGTATATACCAGGTCCCTGTTGGTCTCAGTTTTGATGCCTGGGAGCGTA

Query 2710          ATCACCGCCCCGGGGACGAGTTGTACCTTCCTGAGCTTGCTGCCAGATGGTTCGAGGCCA
                    |||| ||||| ||||| ||| | |||||  |||| |  |||||    ||||| || || |
Sbjct 2743          ATCATCGCCCTGGGGATGAGCTTTACCTGACTGAACCCGCTGCAGCCTGGTTTGAAGCTA

Query 2770          AT-AGGCCGAC-CTGCCCAACTCTCACTATAACTGAGGAT--GTTGCGCGGACAGCAAAT
                    | -|+|||| |-| |+||| | || || ||||| || |||--|++|| || || || || 
Sbjct 2803          ACAA-GCCGGCGCAG-CCAGCACTTACGATAACAGAAGATACG--GCCCGCACGGCCAAC

Query 2826          CT-GG-CTATCGAACT-TGACT-CAGCCACAGACGTCGGCCGGGCCTGTGCCGGCTGT-C
                    ||-| -|||  || | -||+||-|+ ++||||| || ||||| ||||| || ||||| -|
Sbjct 2859          CTAGCACTAGAGATCGATG-CTGC-T--ACAGAGGTTGGCCGTGCCTGCGCTGGCTGCAC

Query 2881          GAGT-CACCCCCGG-CGTTGTGCAGTACCAGTTT-A---C-CGC-AGGTGTGCCTGGATC
                     | |-  ||   | -|+++|| |+++|+|++| |-|---|-|    || || || || ||
Sbjct 2915          TATTAGTCCTGGGATC---GTAC---A-C--TATCAGTTCACTGCCGGGGTTCCGGGCTC

Query 2933          CGGCAAGTCCCGCTCTATTACC-CAAGGCCGACGTGGACGTTGTCGTGGTCCCGACCC-G
                     ||||| ||  | || |+||| -|+|||  || || || ||||| || ||||| |+||-|
Sbjct 2966          AGGCAAATCAAGATCCA-TACAGC-AGGGGGATGTTGATGTTGTGGTTGTCCCCA-CCAG

Query 2990          GGAGTTGCGTAAT-GCCTGGCGCCGCCGCGGCTTCGCTG-CTTT-CACCCCGCACACTGC
                    |||| | || |||-| +||||| ||||| ||||| || |-||||-||+|||+||||| ||
Sbjct 3023          GGAGCTTCGCAATAGT-TGGCGTCGCCGGGGCTTTGCGGCCTTTACA-CCC-CACACGGC

Query 3047          GGCTAGAGTCACC-CAGGGGCGCCGGGTTGTCATTGATGAGGCCCCGTCCCTTCCCCCTC
                    |||  | ||||| - ||| +||||| ||||| ||||| |||||||| ||||| || || |
Sbjct 3080          GGCCCGTGTCACTGTAGGC-CGCCGTGTTGTGATTGACGAGGCCCCATCCCTCCCACCGC

Query 3106          ATTTGCTGCTGCTCCACATGCAGCGGGCCGCCACCGTCCACCTTCTTGGCGACCCGAATC
                    |  ||||| || | ||||||||||||||| |  | ||||| || || || ||||| || |
Sbjct 3139          ACCTGCTGTTGTTACACATGCAGCGGGCCTCTTCAGTCCATCTCCTCGGTGACCCAAACC

Query 3166          AGATCCCAGCCATCGATTTTGAGCACGCCGGGCTCGTTCCCGCCATCAGGCCCGAT-TTG
                    ||||||| ||||| |||||||||||||| || || || ||||| ||| | || || -||+
Sbjct 3199          AGATCCCCGCCATTGATTTTGAGCACGCTGGTCTGGTCCCCGCAATCCGCCCTGAGCTT-

Query 3225          GC-CCCCACCTCCTGGTGGCATGTTACCCATCGCTGCCCTGCGGATGTATGTGAGCTAAT
                    ||-|| +||  ||||||||||||| || || |||||||| || ||||||||||| || ||
Sbjct 3258          GCACCA-ACGACCTGGTGGCATGTAACACACCGCTGCCCAGCTGATGTATGTGAACTTAT

Query 3284          CCGCGGCGCATACCCTATGATTCAGACCACTAGTCGGGTCCTCCGGTCGTTGTTCTGGGG
                     ||||| || |||||||  || |||||||| || ||||| || |||||  ||||||||  
Sbjct 3317          ACGCGGGGCTTACCCTAAAATCCAGACCACGAGCCGGGTGCTACGGTCTCTGTTCTGGAA

Query 3344          TGAGCCCGCCG-TTGGGCAGAAGCTAGTGTTCACCCAGGCGGCTAAGGCCGCCAACCCCG
                    ||| +||| | -| || ||||||||||| ||||| ||||| ||||| || |||||||| |
Sbjct 3377          TGAA-CCGGCTATCGGCCAGAAGCTAGTCTTCACGCAGGCCGCTAAAGCTGCCAACCCTG

Query 3403          GTTCAGTGACGGTCCATGAGGCACAGGGCGCTACCTACACAGAGACTACCATCATTGCCA
                    || || | || ||||| || || ||||||||||| | ||||||||| || || || || |
Sbjct 3436          GTGCAATTACAGTCCACGAAGCCCAGGGCGCTACTTTCACAGAGACCACAATTATAGCTA

Query 3463          CGGCAGATGCTCGAGGCCTCATTCAGTCGTCCCGAGCTCATGCCATTGTTGCCTTGACGC
                    |||| |||||  | || ||||| ||||| |||||||||||||| || |||||  | || |
Sbjct 3496          CGGCTGATGCCAGGGGTCTCATCCAGTCATCCCGAGCTCATGCTATAGTTGCACTCACCC

Query 3523          GCCACACTGAGAAGTGCGTCATCATT-GACGCACCAGGCCTGCTT-CGCGAGGTGGGCAT
                    ||||||| |||| |||||| ||+ ||-|| || || || +|  ||-|| ||||| |||||
Sbjct 3556          GCCACACAGAGAGGTGCGTTAT-TTTAGATGCCCCTGGT-TTGTTACGTGAGGTCGGCAT

Query 3581          CTCCGATGCAATCGTTAATAACTTTTTCCTTGCTGGTGGCGAAATTGGCCACCAGCGCCC
                     || ||||  |||||||| ||||| ||||| |||||||| ||  | ||||| || |||||
Sbjct 3614          ATCTGATGTGATCGTTAACAACTTCTTCCTCGCTGGTGGGGAGGTGGGCCATCACCGCCC

Query 3641          ATCTGTTATCCCTCGCGGCAATCCTGACGCCAATGTTGACACCTTGGCTGCCTTCCCGCC
                     ||||| || || || ||||| ||||||   ||  |||| |||||    |||||||||||
Sbjct 3674          CTCTGTGATACCCCGTGGCAACCCTGACCAGAACCTTGAGACCTTACAGGCCTTCCCGCC

Query 3701          GTCTTGCCAGATTAGCGCCTTCCATCAGTTGGCTGAGGAGCTTGGCCACAGACCTGCCCC
                    |||||| ||||| || || | ||||||| ||||||||||| | |||||| | || || ||
Sbjct 3734          GTCTTGTCAGATCAGTGCTTACCATCAGCTGGCTGAGGAGTTAGGCCACCGCCCGGCTCC

Query 3761          TGTCGCGGCTGTTCTACCGCCCTGCCCTGAGCTTGAACAGGGCCTTCTCTACCTGCCCCA
                    ||| || || || || || ||||| || ||||| || ||||||||  | ||| |||| ||
Sbjct 3794          TGTTGCCGCCGTCCTGCCCCCCTGTCCCGAGCTCGAGCAGGGCCTGTTGTACATGCCGCA

Query 3821          AGAACTCA-CCACCTGTGATAGTGTCGTA-ACATTTGAATTAACAGATATTGTGCATTGT
                     || || |-   + | |||||||||  | -  +|||||  | || ||||| || || || 
Sbjct 3854          GGAGCTTACAGT-GTCTGATAGTGTGCTGGTT-TTTGAGCTCACTGATATAGTCCACTGC

Query 3879          CGTATGGCCGCCCCGAGCCAGCGCAAGGCCGTGCTGTCCACGCTCGTGGGCCGTTATGGC
                    |||||||| || || || ||||| |||||||| || || || || |||||  | ||||||
Sbjct 3912          CGTATGGCTGCTCCAAGTCAGCGGAAGGCCGTCCTCTCAACACTTGTGGGGAGGTATGGC

Query 3939          CGCC-GCACAAAGCTCTACAATGCCTCC-CACTCTGATGTTCGCGACTCTCTCGCCC---
                    ||  -|+|| || || ||  + | |  |-|| || ||||| || || || || ||  ---
Sbjct 3972          CGTAAG-ACGAAACTGTATG-AGGCAGCTCATTCAGATGTCCGTGAGTCCCTAGCTAGGT

Query 3993          -GTTTTATCCCGGCCAT-T-GGCCCCGTACAGGTTACAACC-TGTGAATTGTACGAGCTA
                    -  | +++||| ++|+|-|-|| || || ||||  || |+|-||||| || ||||| || 
Sbjct 4030          TCATC---CCCA--C-TATCGGACCTGTCCAGGCCACCA-CGTGTGAGTTATACGAACTG

Query 4050          GTGGAGGCCATGGTCGAGAAGGGCCAGGACGGCTCCGCCGTCCTTGAGCTCGACCTTTGT
                    || || || ||||| || ||||||||||||||||| |||||||| ||||| || || || 
Sbjct 4083          GTTGAAGCTATGGTGGAAAAGGGCCAGGACGGCTCTGCCGTCCTGGAGCTTGATCTATGC

Query 4110          AGCCGCGACGTGTCCA-GGATCACC-TTCTTCCAGAAAGATTGTAATAAATTCACCACGG
                    |  ||||| ||+| | -| || || -||+||||||||||| |||||||| || || || |
Sbjct 4143          AATCGCGATGT-TTCGCGTATAACTTTT-TTCCAGAAAGACTGTAATAAGTTTACGACTG

Query 4168          GGGAGACCATCGCCCATGGTAAAGTGGGCCAGGGCATTTCGGCCTGGAGTAAGACCTTCT
                    | ||||||||||||||||| || || ||||| || || ||||||||||||||||||||||
Sbjct 4201          GTGAGACCATCGCCCATGGCAAGGTTGGCCAAGGTATATCGGCCTGGAGTAAGACCTTCT

Query 4228          GTGCCCTTTTCGGCCCCTGGTTCCGTGCTATTGAGAAGGCTATCCTGGCCCTGCTCCCTC
                    ||||| | || ||||| ||||||||||| ||||| || |  ||  ||||||||||||| |
Sbjct 4261          GTGCCTTGTTTGGCCCGTGGTTCCGTGCCATTGAAAAAGAAATATTGGCCCTGCTCCCGC

Query 4288          AGGGTGTGTTTTATGGGGATGCCTT-TGATGACACCGTC-TT-CT-C-GGCG-GCT-GTG
                          | || || || || |+|||-||| ||  | || -||-| -|-| ||-|  -|+|
Sbjct 4321          CTAACATTTTCTACGGCGACG-CTTATGAGGAGTCGGTGTTTGCCGCGGCCGTGTCCG-G

Query 4341          GCCGCAGCAAAGGCATCCATGGTGTTCGAGAATGACTTTTCTGAGTTTGATTCCACCCAG
                    |++|||| +++| | | |||||| |||||||||||||||||||| |||||    || |||
Sbjct 4379          G--GCAGG---GTCTTGCATGGTATTCGAGAATGACTTTTCTGAATTTGACAGTACTCAG

Query 4401          AATAATTTTTCCTTGGGCCTAG-A-GTGTGCTATTATGGAGGAGTGTGGGATGCCGCAGT
                    || ||||| ||| | ||||| |-|-| ||| ++||||||||||||| || ||||| || |
Sbjct 4434          AACAATTTCTCCCTTGGCCTTGAATGCGTGG--TTATGGAGGAGTGCGGTATGCCTCAAT

Query 4459          GGCTCATCCGCTTGTACCACCTTATAA-GGTCTGCGTGGATTCTGCAGGCCCCGAAGGAG
                    |||| ||  | ||||| ||||| +   -|||| || |||||||||||||| |||||||||
Sbjct 4492          GGCTAATTAGGTTGTATCACCTG-GTTCGGTCAGCCTGGATTCTGCAGGCGCCGAAGGAG

Query 4518          TCCCTGCGAGGGTTTTGGAAGAAACACTCCGGTGAGCCCGGCACCCTTCTGTGGAATACT
                    || ||   ||| ||||||||||| || || |||||||| ||||||||||| ||||| || 
Sbjct 4551          TCTCTTAAAGGTTTTTGGAAGAAGCATTCTGGTGAGCCTGGCACCCTTCTTTGGAACACC

Query 4578          GTCTGGAACATGGCCGTTAT--CACCCACTGTTATGATTTCCGCGATCTGCAGGTGGCTG
                    || ||||| |||||  | ||--||++|| || ||||| || |||||| | | ||| || |
Sbjct 4611          GTTTGGAATATGGCGATCATAGCA--CATTGCTATGAGTTTCGCGATTTCCGGGTTGCCG

Query 4636          CCTTTAAAGGTGATGATTCGATAGTGCTTTGCAGTGAGTACCGTCAGAG-CC-CAGG-GG
                    ||||||| |||||||||||| | || || || |  || ||||| |||||-| - | |-||
Sbjct 4669          CCTTTAAGGGTGATGATTCGGTGGTCCTCTGTACCGACTACCGACAGAGTCGTAATGCGG

Query 4693          CT-GCTGTCCTGATTGCTGGCTGTGGCCTAAAGTTGAAGGTGGATTTCCGTCCGATTGGT
                    | - |++|  ++||||| |||||||| || ||||||||||| || | |||||| ||||| 
Sbjct 4729          CAACC--TTA--ATTGCAGGCTGTGGGCTTAAGTTGAAGGTTGACTACCGTCCTATTGGG

Query 4752          CTGTATGCAGGTGTTGTGGTGGCCCCCGGCCTTGGCG-CGCTTCCTGATGTCGTGCGCTT
                    |||||||| ||||| ||||||||||||||+||||| |-|||| |||||||| ||||| ||
Sbjct 4785          CTGTATGCCGGTGTGGTGGTGGCCCCCGG-CTTGGGGACGCTGCCTGATGTAGTGCGATT

Query 4811          CGCCGGTCGGCTTACTGAGAAGAATTGGGGCCCTGGCCCCGAGCGGGCGGAGCAGCTCCG
                     || ||||||||  |||| ||||| |||||||| ||||| ||||| || |||||||| ||
Sbjct 4844          TGCTGGTCGGCTGTCTGAAAAGAACTGGGGCCCCGGCCCAGAGCGTGCTGAGCAGCTGCG

Query 4871          CCTCGCTG-TGAGTGATTTTCTCCGCAAGC-TCACGAATGTAGCTCAGATGTGTGTGGAT
                     || || |-  +|||||||||||||  +| -| |||||||| || ||| | ||||| |||
Sbjct 4904          TCTTGCCGTCT-GTGATTTTCTCCGAG-GGTTAACGAATGTTGCGCAGGTCTGTGTTGAT

Query 4929          GTTGTCTCTCGTGTTTATGGGGT-TTCCCCTGGGCTCGTTCATAACCTGATTGGCATGCT
                    ||||| || |||||||| || ||-   +|||||||| || |||||||| |||||||||||
Sbjct 4962          GTTGTGTCCCGTGTTTACGGAGTCAGT-CCTGGGCTGGTACATAACCTTATTGGCATGCT

Query 4988          ACAGGCTGTTGCTGATGGCAAGGCTCATTTCACTGAGTCAGTGAAGCCAGTGCTTGACCT
                     ||  |  |||||||||||||||| ||||| || ||| |  | || || |||||||||||
Sbjct 5021          GCAAACCATTGCTGATGGCAAGGCCCATTTTACAGAGACTATAAAACCTGTGCTTGACCT

Query 5048          GACAAATTCAATTC-T-GTGTCGGGTGGAATGAATAACATGTCTTTTGCTGCGCCCATGG
                     ||||| || |+||-|-   +|||||||||||||||||||||||  |||  |||||||||
Sbjct 5081          CACAAACTCTA-TCATACAA-CGGGTGGAATGAATAACATGTCTCGTGCATCGCCCATGG

Query 5106          GTTCGCGACCATGCGCCCTCGGCCT-AT-T-TTGCTGTTGCTCCTCATG-TTTCTGCCTA
                    | |++|+|||||||||||| || ||- |-|-||||||||+||++|| ||-|||+||||||
Sbjct 5139          GAT--C-ACCATGCGCCCTAGGGCTGTTCTGTTGCTGTT-CT--TCGTGCTTT-TGCCTA

Query 5162          TGCTGCCCGCGCCACCGCCCGGTCAGCCGTCTGGCCGCCGTCGTGGGCGGCGCAGCGGCG
                    ||||||||||||||||| |||| |||||||||||||||||||||||||||||||||||||
Sbjct 5192          TGCTGCCCGCGCCACCGGCCGGCCAGCCGTCTGGCCGCCGTCGTGGGCGGCGCAGCGGCG

Query 5222          GTTCCGGCGGTGGTTTCTGGGGTGACCGGGTTGATTCTCAGCCCTTCGCAATCCCCTATA
                    || ||||| ||||||||||||||||| ||||||||||||||||||||||  |||||||||
Sbjct 5252          GTGCCGGCAGTGGTTTCTGGGGTGACAGGGTTGATTCTCAGCCCTTCGCCCTCCCCTATA

Query 5282          TTCATCCAACCAACCCCTTCGCCCCCGATGTCACCGCTGCGGCCGGGGCTGGACCTCGTG
                    ||||||||||||||||||||||| ||||||||    |     |||||||||||   ||  
Sbjct 5312          TTCATCCAACCAACCCCTTCGCCGCCGATGTCGTTTCACAATCCGGGGCTGGAGTCCGCC

Query 5342          TTCGCCAACCCGCCCGACCACTCGGCTCCGCTTGGCGTGACCAGGCCCAGCGCCCCGCCG
                     ||| || ||  |||| || || ||||||||||||||||||||| ||||||||||| |||
Sbjct 5372          CTCGGCAGCCGCCCCGCCCCCTTGGCTCCGCTTGGCGTGACCAGTCCCAGCGCCCCCCCG

Query 5402          CTGCCTCACGTCGTAGACCTACCACAGCTGGGGCCGCGCCGCTAACCGCGGTCGCTCCGG
                    ||||| | |||||| || || || |||||||||| |||||||| || ||  |  | || |
Sbjct 5432          CTGCCCCCCGTCGTCGATCTGCCCCAGCTGGGGCTGCGCCGCTGACTGCTATGTCACCAG

Query 5462          CCCATG--ACACCCCGCCAGTGCCTGATGTTGACTCCCGCGGCGCCATCCTGCGCCGGCA
                    | | ||--||| |||+|| || |||||||||||||| || || || || |||||||||||
Sbjct 5492          CTCCTGATACAGCCC-CCTGTACCTGATGTTGACTCTCGTGGTGCTATTCTGCGCCGGCA

Query 5520          GTATAACCTATCAACATCTCCCCTCACCTCTTCCGTGGCCACCGGCACAAATTTGGTTCT
                    ||| ||||| || || || || || || || || || ||| | || || |||||||||||
Sbjct 5550          GTACAACCTGTCCACGTCCCCGCTTACGTCATCTGTCGCCTCGGGTACCAATTTGGTTCT

Query 5580          TTACGCCGCTCC-TCTTAGCCCGCTTCTACCCCTCCAGGACGGCACCAATACTCATATAA
                     || || || ||-|+| | ||| ||| ||||||| |||||||||||||| || ||||| |
Sbjct 5610          CTATGCTGCCCCAT-TGAACCCACTTTTACCCCTTCAGGACGGCACCAACACCCATATCA

Query 5639          TGGCTACAGAAGCTTCTAATTATGCCCAGTACCGGGTTGCTCGTGCCACAATTCGCTACC
                    ||||||| || || |||||||| |||||||||||||| ||||| |||||||| || ||||
Sbjct 5669          TGGCTACTGAGGCATCTAATTACGCCCAGTACCGGGTGGCTCGAGCCACAATCCGTTACC

Query 5699          GCCCGCTGGTCCCCAACGCTGTTGGTGGCTACGCTATCTCCATTTCGTTCTGGCCACAGA
                    |||||||||| || || |||||||||||||| |||||||| ||||| || ||||| ||||
Sbjct 5729          GCCCGCTGGTGCCAAATGCTGTTGGTGGCTATGCTATCTCTATTTCTTTTTGGCCCCAGA

Query 5759          CCACCACCACCCCGACGTCCGTTGACATGAATTCAATAACCTCGACGGATGTCCGTATTT
                    | ||||| ||||| || || ||||| |||||||| || || || || |||||  | ||||
Sbjct 5789          CAACCACTACCCCTACTTCTGTTGATATGAATTCTATTACTTCTACTGATGTTAGGATTT

Query 5819          TAGTCCAGCCCGGCATAGCCTCCGAGCTTGTTATTCCAAGTGAGCGCCTACACTATCGCA
                    | |||||||| || || ||||| ||| | ||||| || |||||||| || |||||||| |
Sbjct 5849          TGGTCCAGCCTGGTATTGCCTCTGAGTTGGTTATCCCCAGTGAGCGTCTTCACTATCGTA

Query 5879          ACCAAGGTTGGCGCTCTGTTGAGACCTCCGGGGTGGCGGAGGAGGAGGCCACCTCTGGTC
                    | ||||| |||||||||||||||||| | || || || ||||||||||| |||||||| |
Sbjct 5909          ATCAAGGGTGGCGCTCTGTTGAGACCACGGGTGTCGCCGAGGAGGAGGCTACCTCTGGCC

Query 5939          TTGTCATGCTCTGCATACATGGCTCACCTGTAAATTCTTATACTAATACACCCTATACCG
                    | || ||||| || || ||||| || || || ||||| ||||| |||||||| ||||| |
Sbjct 5969          TGGTAATGCTTTGTATTCATGGTTCGCCAGTCAATTCATATACAAATACACCTTATACTG

Query 5999          GTGCCCTCGGGCTGTTGGACTTTGCCCTCGAACTTG-AGTTCCGC--AACCTCACCCCCG
                    | || || |||||  | || |||||  | || ||||-| ||  | --      || || |
Sbjct 6029          GGGCACTGGGGCTTCTTGATTTTGCATTGGAGCTTGAATTTAGGAATTTT--GACACCTG

Query 6056          GTAATACCAATACGCGGGTCTCGCGTTACT-CCAGCACTGCCCGTCACCGCCTTCGTCGC
                    | || |||||||| || || || || ||+|-||||||| ||||||||||| || || || 
Sbjct 6086          GGAACACCAATACCCGTGTATCCCGATA-TACCAGCACAGCCCGTCACCGGCTGCGCCGT

Query 6115          GGTGCAGATGGGACTGCCGAGCTCACCACCACGGCTGCTACTCGCTTCATGAAGGACCTC
                    ||||| |||||||| || ||||| ||||| ||||| || || || || ||||||||||| 
Sbjct 6145          GGTGCCGATGGGACCGCTGAGCTTACCACTACGGCGGCCACACGTTTTATGAAGGACCTG

Query 6175          TATTTTACTAGTACTAATGGTGTTGGTGAGATCGGCCGCGGGATAGCGCTTACCCTGTTT
                     |||| ||  |||| ||||| || |||||| | ||||| || || || || || ||||||
Sbjct 6205          CATTTCACCGGTACGAATGGAGTCGGTGAGGTGGGCCGAGGTATTGCCCTGACACTGTTT

Query 6235          AACCTTGCTGACACCCTGCTTGGCGGTCTACCGACAGAATTGATTTCGTCGGCTGGTGGC
                    || ||||||||||| || || || ||| | |||||||||||||||||||||||||| |||
Sbjct 6265          AATCTTGCTGACACGCTTCTCGGTGGTTTGCCGACAGAATTGATTTCGTCGGCTGGGGGC

Query 6295          CAGCTGTTCTACTCTCGCCCCGTCGTCTCAGCCAATGGCGAGCCGACTGTTAAGCTGTAT
                    ||| |||||||||| ||||| ||||||||||||||||||||||||||||| ||||| |||
Sbjct 6325          CAGTTGTTCTACTCCCGCCCTGTCGTCTCAGCCAATGGCGAGCCGACTGTAAAGCTATAT

Query 6355          ACATCTGTGGAGAATGCTCAGCAGGATAAGGGTATTGCAATCCCGCATGACATCGACCTC
                    |||||||| |||||||| |||||||||||||||||  | |||||||||||||| ||||||
Sbjct 6385          ACATCTGTTGAGAATGCGCAGCAGGATAAGGGTATCACCATCCCGCATGACATAGACCTC

Query 6415          GGGGAATCCCGTGTAGTTATTCAGGATTATGACAACCAACATGAGCAGGACCGACCGACA
                    || || |||||||| ||||| ||||||||||| |||||||| |||||||| || || || 
Sbjct 6445          GGTGACTCCCGTGTGGTTATCCAGGATTATGATAACCAACACGAGCAGGATCGGCCTACT

Query 6475          CCTTCCCCAGCCCCATCGCGTCCTTTTTCTGTCCTCCGAGCTAACGATGTGCTTTGGCTT
                    ||||| || ||||| || ||||||||||| || || || || || |||||  | ||||||
Sbjct 6505          CCTTCACCTGCCCCCTCTCGTCCTTTTTCAGTTCTTCGTGCCAATGATGTTTTGTGGCTT

Query 6535          TCTCTCACCGCTGCCGAGTATGACCAGTCCACTTACGGCTCTTCGACCGGCCCAGTC--T
                    |||||||| ||||| |||||||| ||| | || || || || || |||  |||++| --|
Sbjct 6565          TCTCTCACTGCTGCTGAGTATGATCAGACTACGTATGGGTCATCCACCAACCC--TATGT

Query 6593          ATGTCTCTGACT-CTGTGACCTTGGTTAATGTTGCGACCGGCGCGCAGGCCGTTGCCCGG
                    ||||||| ||+|-| || || || |||||||| || || || || ||||| || ||||| 
Sbjct 6623          ATGTCTCGGA-TACAGTCACATTTGTTAATGTGGCCACTGGTGCTCAGGCTGTCGCCCGT

Query 6652          TCACTCGACTGGACCAAGGTCACACTT-GATGGTCGCCCCCTTTCCACCATCCAGCAGTA
                    || || || ||| |||| || || +||-|| || ||||||||| | || || ||||||||
Sbjct 6682          TCCCTTGATTGGTCCAAAGTTACT-TTGGACGGCCGCCCCCTTACTACTATTCAGCAGTA

Query 6711          TTCAAAGACCTTCTTTGTCCTGCCGCTCCGCGGTAAGCTCTCCTTTTGGGAGGCAGGAAC
                    ||| ||||| |||| |||||| ||||||||||||||| | || || ||||| || || ||
Sbjct 6741          TTCTAAGACATTCTATGTCCTCCCGCTCCGCGGTAAGTTGTCTTTCTGGGAAGCTGGCAC

Query 6771          TACTAAAGCCGGGTACCCTTATAATTATAACACCACTGCTAGTGACCAACTGCTCGTTGA
                     || || || || |||||||||||||||||||| || || ||||| ||| | || |||||
Sbjct 6801          GACCAAGGCTGGCTACCCTTATAATTATAACACAACCGCCAGTGATCAAATTCTAGTTGA

Query 6831          GAATGCCGCTGGGCATCGGGTTGCTATTTCCACCTACACTACTAGCCTGGGTGCTGGCCC
                    ||| || || || || || |||||||| || || ||||| |||||||||||||| |||||
Sbjct 6861          GAACGCGGCCGGCCACCGTGTTGCTATCTCTACTTACACCACTAGCCTGGGTGCCGGCCC

Query 6891          CGTCTCTATTTCCGCGGTTGCTGTTTTAGCCCCCCACTCTGTGCT-AGCATTGCTTGAGG
                       ||| ||||| ||||||| |||  ||||||| ||||| |  ||-  | ||+|||||||
Sbjct 6921          TACCTCCATTTCTGCGGTTGGTGTGCTAGCCCCGCACTCAGCTCTCGCCGTT-CTTGAGG

Query 6950          ATACCATGGACTACCCTGCCCGCGCCCATACTTTCGATGACTTCTGCCCGGAGTGCCGCC
                    ||||    || ||||| ||||||||||| ||||| ||||| |||||||| || || ||| 
Sbjct 6980          ATACTGCCGATTACCCCGCCCGCGCCCACACTTTTGATGATTTCTGCCCTGAATGTCGCA

Query 7010          CCCTTGGCCTCCAGGGTTGTGCTTTTCAGTCTACTGTCGCTGAGCTTCAGCGCCTTAAGA
                    |||||||  | ||||||||||||||||||||||||||||||||||||||||||||||| |
Sbjct 7040          CCCTTGGATTACAGGGTTGTGCTTTTCAGTCTACTGTCGCTGAGCTTCAGCGCCTTAAAA

Query 7070          TGAAGGTGGGTAAAACTCGGGAGTTATAGTTTATTTGCTTGTG-CCCCCCTTC---TTT-
                    ||||||| |||||||| |||||||  ||+ ||| ||  |  ||- ||||||||--- ||-
Sbjct 7100          TGAAGGTAGGTAAAACCCGGGAGTCCTA-ATTAATTCTTCCTGTACCCCCTTCGCAGTTG

Query 7125          CTGTTG-CTTATTT
                    || |||-|||||||
Sbjct 7159          CTTTTGTCTTATTT
