# Supplementary material for: Pairwise Heuristic Sequence Alignment Algorithm Based on Deep Reinforcement Learning
Source: IEEE Open J Eng Med Biol. 2021 Jan 29;2:36–43. doi: 10.1109/OJEMB.2021.3055424 (PMC8901008; doi:10.1109/OJEMB.2021.3055424)
Supplement: Three supplementary materials are attached to the submitted manuscript. First, we offer the detailed process of the DQNalign in Supplementary material S1. Then, the additional figures and tables are listed in the Supplementary material S2. Finally, the alignment results of the DQNalign are attached  [file ojemb-3055424-mm.zip › OJEMB-3055424-MM/10022021082020_DQNalignOJEMB20210126SupplementaryS3/Supplementary S3/HEV_DDDQN/result20200712173946_11_29.txt]

DQNalign Project v1.0
Pairwise alignment algorithm with deep reinforcement learning based heuristic alignment agent
Sequence 1 : HEV_11, length : 7138
Sequence 2 : HEV_29, length : 7180

Alignment results:
Exact matches: 5341
Gaps: 568

Query 0             GAGGCCCATCAGTTTATCAAGGCTCCTGGCATCACTACTGCTATTGAGCAGGCTGCTCTA
                    |||||||| |||||||| |||||||||||||| |||||||| ||||||||||||||||| 
Sbjct 3             GAGGCCCACCAGTTTATTAAGGCTCCTGGCATTACTACTGCCATTGAGCAGGCTGCTCTG

Query 60            GCAGCGGCCAACTCTGCCCTT-GCGAATGCTGTGGTAGTTAGGCCTTTTCTCTCTCACCA
                    || ||||||||||| |+||||-|||||||||||||| ||| |||| ||| | |||| |  
Sbjct 63            GCTGCGGCCAACTCCG-CCTTGGCGAATGCTGTGGTGGTTCGGCCGTTTTTGTCTCGCGT

Query 119           GCAGATTGAGATCCTTATTAACCTAATGCAACCTCGCCAGCTTGTTTTCCGCCCCGAGGT
                    ||| |  ||||||||||||||  | |||||||| || ||| | ||||||||||| |||||
Sbjct 122           GCAAACCGAGATCCTTATTAATTTGATGCAACCCCGGCAGTTGGTTTTCCGCCCTGAGGT

Query 179           TTTCTGGAACCATCCCATCCAGCGTGTTATCCATAATGAGCTGGAGCTTTACTGTCGCGC
                      | ||||| ||||| || ||| | || || || ||||| || || |  ||||| || ||
Sbjct 182           GCTTTGGAATCATCCTATTCAGAGAGTCATACACAATGAACTAGAACAATACTGCCGGGC

Query 238           -CCGCTCCGGCCGCTGCCTCGAAATTGGTGCCCACCCCCGCTCAATAAATGACAATCCTA
                    -| | +|||| || ||||| || ||||| ||||||||  | || || ||||| || || |
Sbjct 242           ACGGG-CCGGTCGTTGCCTGGAGATTGGGGCCCACCCAAGATCTATTAATGATAACCCCA

Query 298           ATGTGGTCCACCGTTGCTTCCTCCG-TCCTGCCGG-GCGTGATGTTCAGCGTTGGTATAC
                    ||||  | ||||| ||||| ||| |- |   | | -|+|+||||||||||| |||||| |
Sbjct 301           ATGTTTTGCACCGGTGCTTTCTCAGACCGGTCGGTAG-G-GATGTTCAGCGCTGGTATTC

Query 356           TGCCCCTACCCGCGGGCCGGCTGCTAATTGCCGGCGTTCCGCGCTGCGCGGGCTCCCCGC
                    |||||| |||||||| || || || || ||||| ||||| |||||||| || |||||| |
Sbjct 359           TGCCCCCACCCGCGGCCCTGCAGCCAACTGCCGCCGTTCTGCGCTGCGTGGTCTCCCCCC

Query 416           TGCTGACCGCACTTACTGCTTCGACGGGTTTTCTGGCTGTA--ACTTTCCCGCCGAGACG
                    ||| |||||||| ||||| || || || |||||  ||||| -- +|| +|||| ||||| 
Sbjct 419           TGCCGACCGCACCTACTGTTTTGATGGATTTTCCCGCTGTGCTT-TTG-CCGCAGAGACC

Query 474           GGCATCGCCCTCTATTCTCTCCATGATA-TGTCACCATCTGATGTCGCCGAGGCTATGTT
                    ||| | ||||| || ||||| || ||+ -| |  ||| | |||||||| |||||||||  
Sbjct 477           GGCGTAGCCCTTTACTCTCTGCACGA-CCTCTGGCCAGCCGATGTCGCGGAGGCTATGGC

Query 533           CCGCCATGGTATGACGCGGCTTTACGCTGCCCTCCACCTCCCGCCTGAGGTCCTGTTGCC
                    ||||||||| ||||| || || |||||||| ||||| ||||| |||||||| ||||| ||
Sbjct 536           CCGCCATGGGATGACACGTCTATACGCTGCACTCCATCTCCCTCCTGAGGTGCTGTTACC

Query 593           CCCTGGCACATACCGCACCGCGTCGTACTTGCTGATCCATGACGGC-AGGC-GCGT-TGT
                     ||||| || ||||  ||  | |||||  | ||||| || ||||||-|   -||+|-|+|
Sbjct 596           ACCTGGTACCTACCATACAACCTCGTATCTCCTGATTCACGACGGCAACCGTGC-TGT-T

Query 650           GGTGACGTATGAGGGTGACACTAGTGCTGGTTATAACCACGATGTTTCCAACCTGCG-CT
                    +||||| |||||||||||||||||||| || || ||||| || || ||||  || ||- +
Sbjct 653           -GTGACCTATGAGGGTGACACTAGTGCAGGCTACAACCATGACGTCTCCATACTTCGTG-

Query 709           CCTGGATTAGAACCA-C-TAAG-GTTA-CCGGAG-ACCACCCTCTCGTCATCGAGCGGGT
                    | |||||| | || |-|- || -|||   ++|| -| ++|| |+| || || ||||| ||
Sbjct 712           CGTGGATTCGTACGACCAAAATAGTTGGT--GACCAT--CCGT-TGGTTATAGAGCGTGT

Query 764           TAGGGCCATTGGCTGCCACTTTGTCCTTTTACTCACGGCTGCTCCGGAGCCATCACCTAT
                      |||| || || || || ||||| ||  | ||||| || || || ||||| || |||||
Sbjct 767           GCGGGCTATCGGATGTCATTTTGTGCTGCTGCTCACCGCGGCCCCCGAGCCGTCGCCTAT

Query 824           GCCCTATGTCCCTTACCCCCGGTCTACCGAGGTCTATGTCCGATCGATC-TTCGGCCCGG
                    ||| ||||||||||||||||| || || ||||| ||||| || || || -|| | || ||
Sbjct 827           GCCTTATGTCCCTTACCCCCGTTCGACAGAGGTGTATGTTCGGTCTATATTTGGCCCTGG

Query 883           GTG-GCACCCCCTCCCTATTTCCAACCT-CATGCTCCACCAAGTCGACCTTCCATGCTGT
                      |- ++|||| ||||| |||||  |  -|+|||||||| || || || || || |||||
Sbjct 887           CGGTT--CCCCGTCCCTGTTTCCGTCAGCC-TGCTCCACAAAATCTACTTTTCACGCTGT

Query 941           CCCTGCCCATATCTGGGACCGTCTCATGTTGTTCGGGGCCACCCTAGATGACCAAGCCTT
                    ||| |  |||||||||||||| |||||| | || || ||||| || || ||||| || ||
Sbjct 944           CCCAGTTCATATCTGGGACCGGCTCATGCTTTTTGGTGCCACTCTGGACGACCAGGCGTT

Query 1001          TTGCTGCTCCCGCCTAATGACTTACCTCCGCGGCATTAGCTACAAGGTTACTGTGGGCAC
                    ||||||||| || || ||||| |||||||| |||||||| |||||||| || || ||  |
Sbjct 1004          TTGCTGCTCACGGCTTATGACATACCTCCGTGGCATTAGTTACAAGGTCACCGTTGGAGC

Query 1061          CCTTGTTGCCAATGAAGGCTGGAACGCCTCTGAGGACGCTCTTACAGCTGTCATCACTGC
                     |||||||| ||||| || ||||| |||||||| || || || || || || || || ||
Sbjct 1064          GCTTGTTGCTAATGAGGGGTGGAATGCCTCTGAAGATGCCCTCACCGCAGTAATTACCGC

Query 1121          CGCCTACCTT-ACCATCTGCCACCAGCGGTACCTCCGCACTCAGGCTATATCTAAGGGGA
                     ||||| +||-||||||||||||||||| |||||||| || ||||| ||||| ||||| |
Sbjct 1124          AGCCTAT-TTGACCATCTGCCACCAGCGCTACCTCCGTACCCAGGCGATATCCAAGGGCA

Query 1180          TGCGTCGCCTGGAGCGGGAGCATGCTCAGAAGTTTATAACACGCCTCTACAGTTGGCTCT
                    |||| ||  |||||   ||||| || ||||| ||||| ||| | |||||||| ||| | |
Sbjct 1183          TGCGCCGGTTGGAGGTTGAGCACGCCCAGAAATTTATTACAAGACTCTACAGCTGGTTAT

Query 1240          TTGAGAAGTCCGGCCGTGATTATATCCCCGGCCGTCAGTTGGAGTTCTACGCTCAGTGTA
                    |||||||||| || |||||||| ||||||||||| ||  |  |||| || || |||||  
Sbjct 1243          TTGAGAAGTCTGGTCGTGATTACATCCCCGGCCGCCAACTCCAGTTTTATGCCCAGTGCC

Query 1300          GGCGCTGGCTCTCGGCCGGCTTTCATCTTGACCCACGGGTGTTGGTTTTTGATGAGTCGG
                    |||| ||||| || || ||||||||||| |||||  | ||| | ||||||||||||||||
Sbjct 1303          GGCGGTGGCTATCCGCGGGCTTTCATCTAGACCCCAGAGTGCTTGTTTTTGATGAGTCGG

Query 1360          CCCCCTGCCACTGTAGGAC-TGCGATTCGTAAGGCGGT--CTCAAAGTTTTGCTGCTTTA
                      ||||||| |||||||||-| |     |+||||  | -- |+|||+|| |||||||| |
Sbjct 1363          TGCCCTGCCGCTGTAGGACTTTCTTAAAG-AAGGTTGCGGGT-AAA-TTCTGCTGCTTCA

Query 1417          TGAAGTGGCT-GGGCCAGGAGTGCACCTGTTTTCTAC-AACCTGCAGAAGGCGTCGTTGG
                    ||  |||| |-|||+|||||||||||||| +||||  -| || || || ||  |  | ||
Sbjct 1420          TGCGGTGGTTAGGG-CAGGAGTGCACCTGC-TTCTTGGAGCCAGCTGAGGGTTTGATCGG

Query 1475          CGACCAGGGCCATGACAACGAGGCCTATGAGGGGTCTGATGTTGACCCTGCTGA-----A
                     || || |||||||| || |||||||| ||||| || || || ||||  || ||----- 
Sbjct 1478          TGATCATGGCCATGATAATGAGGCCTACGAGGGCTCCGAGGTCGACCAAGCCGAGCCTGC

Query 1530          TCCGCTATTA-GTGACATAT-CTGGG--TCCT-ACGT--AGTCC-CTGGCA-C----TGC
                     |  || + |-||| || + - + + --|++ -|+||--|+|  -|+| ||-|----  |
Sbjct 1538          ACATCTC-GACGTGTCAG-GGA-C-CTAT--GCA-GTCCA-TGGGC-GCCAGCTTGAGAC

Query 1577          CCTCCAACCGCTTTACCAA-GCCCTTGACCTCCCCGCT-GAGATTGTGGCTCGTGCAGGC
                    |||| |  +|+++  +|| -   |+++|++|+||||| -|| ||||  ||||| ||+|||
Sbjct 1589          CCTCTATA-G---GG-CACTCAAC---A--T-CCCGCAAGATATTGCTGCTCGAGC-GGC

Query 1635          CGGCTG-ACCGCCACAGTAAAGGTC-TCCCAGGT-C-GACGGGCGGA-T-CGATTGTGAG
                    | | | -|| ||||| ||  || | -|  | || -|-||  | |+  - - |++  +| +
Sbjct 1637          CCGATTAACAGCCACCGTTGAGCTTGTTGCTGGCCCAGATCGCC-TGGAGTG--CC-GC-

Query 1689          ACCCTTCTCGGTAATAAAACCTTCCGCACGTCGTTTGTTGACGG-GGCGGTTTTAGAGAC
                    ||  | ||||| ||||| |||||||| ||| || |   ||| ||-| |    ||+||| |
Sbjct 1692          ACTGTGCTCGGGAATAAGACCTTCCGGACGACGGTGACTGATGGCGCCCACCTT-GAGGC

Query 1748          TAATGGCCCAGAGCGCCACAA-TCTCTCTTTTGATGCCAGTCAGAGCA--CTATGGCCG-
                     || ||||| ||||       -|+| || |||||||||+  | |+ ||--||||||  |-
Sbjct 1751          CAACGGCCCTGAGCAATGTGTTT-TGTCGTTTGATGCC-TCCCG-CCAGTCTATGGGGGC

Query 1804          CCGGCCCTTTCAGTCTCACCTATGCCGCCT---CTGCTGCTGGGCTGGAGG-TGCGCTAT
                    | || |   |+|| ||||| |||| +|| |---|++||||||| ||| |||-|  | | |
Sbjct 1808          CGGGTCACAT-AGCCTCACTTATGA-GCTTACGC--CTGCTGGCCTGCAGGTTAAGATTT

Query 1860          G-TCGC-----CGCCGGGCTTGACCACCGGGCGGT-TTT-TGCCC--C-CGG-CGTTTCA
                     -||+ -----|  +|| |+||++||+| | | +|-|| -  || --|-  |-|  +|++
Sbjct 1864          CATC-TAATGGCTT-GGAC-TG--CA-CTGCCA-TATTCCCCCCTGGCGGCGCCCC-T--

Query 1908          CCCCGGTCAGCCCC-TGGCGAGGTCACC-GCCTTCTGTT-CTGCC-C-TATACAGGTTTA
                      +|++ |||| ||- ||+|||||  +|-||||| ||  -|+|+|-|-|+||||||| ||
Sbjct 1914          AG-C--GCAGCGCCGGGG-GAGGTGG-CGGCCTTTTGCACC-G-CTCTT-TACAGGTATA

Query 1963          ATC-------GCGAGGCCCAGCGCCTTTCGCTGACCGGTAATTTTTGGTTCCATCCTGAG
                    |+|------- | |    ||    ||| |+|+| +|||| +++| ||| | ||||| |||
Sbjct 1966          A-CAGATTTACCCAACGGCATTCGCTTAC-C-GG-CGGTC---TGTGGCTACATCCCGAG

Query 2016          GGGCTCCTTGGCCCCTTTGCCCCGTTT-TCCCCCGGGCATGTTTGGGAGTCGGCTAATCC
                    ||||| |+||| |  ||| || | |||-||||| |||||| | |||||||| ||||| ||
Sbjct 2019          GGGCTGC-TGGGCATTTTCCCTCCTTTCTCCCCTGGGCATATCTGGGAGTCTGCTAACCC

Query 2075          ATTCTGTGGCGAGAG--CACACTTTACACCCGCACTTGGT-CGGAGGT---TGA-TGCTG
                     || || || ||| |--|+|+|| ||||| || || ||||-|  |   ---|+ -|+||+
Sbjct 2078          CTTTTGCGGGGAGGGTAC-C-CTGTACACTCGTACCTGGTCCACATCCGGCT-TTT-CT-

Query 2128          TTCCTAAGTC-CAGCCCA---GCCCGCCCA---GCCCGACTTAGGTTTTACA-TCT-GA-
                        +|  ||-|++||| ---| ++| |      |||  |   || |     - | -||-
Sbjct 2133          AGTG-ACTTCTC--CCCTCCTGA--GGCGGCCGCCCCTGCACCGGCTGCTGCCCCAGGAT

Query 2167          -GCCTTCT--------ATACCT-AGTAGGGCCGGGGCCGCCA-CACCTACCCCGGCGGCC
                    -|||  | --------|    |-|||  +     ||  |  |-||+|++| ||  ++   
Sbjct 2188          CGCCCCCCCCCACCCCACCAGTCAGTGA-TATTTGGGTGTTACCA-C--CGCCCT--CAG

Query 2211          CCTCTACCCCC-C-CCTGCACCGGATCCTTCCCCTACTCTCTCTGCTCCG-GCGC-GTGG
                          |||  - -  |+++ || +  ||| +|   |+| | | +||+||-||+|-|| +
Sbjct 2242          AAAAGTCCCAGGTGGGT---GCGC-CTCTTG-CGCCC-CCCGCC-CT-CGAGC-CTGTT-

Query 2267          TGAGCCGGCTCCTGGCGCTACCG-CC------A---G---GGCCCCAGCCATAACCCACC
                     ||+||+|+++++ +|+|+|++|-||------|---|---  |||  |+| ||| |||||
Sbjct 2292          GGA-CC-G-----C-C-C-A--GCCCTATTAAACTTGCCTCCCCCGTG-CGTAAGCCACC

Query 2314          AGAC-G-G-C-CCGGCCATCG---CCGCCTG-CTCTTTAC-C-TACCCGGATGGC-TCTA
                    +|||- -|-|-||++|   ||---|||||  - |||||||-|-||||| || || - |+|
Sbjct 2338          -GACATTGCCGCC--CTCCCGCACCCGCCGTCTTCTTTACACTTACCCTGACGGTGCC-A

Query 2362          AGGTGT-T-CGCCGGCTC-GCTGTTTGAGTCGACA-TGT-ACCTGGCTCGTTAACGCGTC
                    ||||||-|-||++|| ||- +||||||||||  +|-|| -|+|||||| || || || ||
Sbjct 2395          AGGTGTATGCG--GGATCAT-TGTTTGAGTCAG-ATTGCGA-CTGGCTGGTGAATGCCTC

Query 2417          TAATGTTGA-CCACCGCCCTGGCGGTGGGCTCTGTCATGCATTTTACCAGAG-GTACCC-
                    ||| +  | -|||||||||||| ||||| ||||||||||| ||||| ||  |- | || -
Sbjct 2450          TAAC-CCGGGCCACCGCCCTGGGGGTGGCCTCTGTCATGCCTTTTATCAACGCTTTCCTG

Query 2474          CGCC--TCCTTTGATGCTGC-CTC-TTTTGTGATGCGCGACGGCGCG-GCCGCCTACACA
                     | |--|+|| ++ ++| + -|| - ||| | ||||| || || +| -|| || || || 
Sbjct 2509          AGGCGTT-CTA--C--CC-AACTGAATTTATTATGCGTGAGGGT-CTTGCTGCATATACC

Query 2529          TTAACCCCCCG-GCCA-ATAATTCATGCCGTCGCTCCTGATTATA-GGTTGGAACATAAC
                    ||++  |||||-||| -|| || ||||| || || || || ||||-||||+||||| || 
Sbjct 2562          TT--GACCCCGCGCCCTATTATCCATGCAGTGGCCCCCGACTATAGGGTT-GAACAGAAT

Query 2586          CCAAAGAGGCTTGAGGCTGCCTACCGGGAGACTTGCTCCCGCCTCGGTACCGCTGCATAC
                    ||||||||||||||||| || |||||||| || |||||||| | |||||||||||| |||
Sbjct 2619          CCAAAGAGGCTTGAGGCAGCGTACCGGGAAACCTGCTCCCGTCGCGGTACCGCTGCCTAC

Query 2646          CCACTCCTCGGGACCGGCATATACCAGGTGCCGATCGGTCCCAGTTTTGACGCCTGGGAG
                    ||||| || ||  | || ||||||||||| ||  | |||| ||||||||| |||||||||
Sbjct 2679          CCACTTCTTGGCTCGGGTATATACCAGGTCCCTGTTGGTCTCAGTTTTGATGCCTGGGAG

Query 2706          CGGAATCACCGCCCCGGGGACGAGTTGTACCTTCCTGAGCTTGCTGCCAGATGGTTCGAG
                    || ||||| ||||| ||||| ||| | |||||  |||| |  |||||    ||||| || 
Sbjct 2739          CGTAATCATCGCCCTGGGGATGAGCTTTACCTGACTGAACCCGCTGCAGCCTGGTTTGAA

Query 2766          GCCAAT-AGGCCGAC-CTGCCCAACTCTCACTATAACTGAGGAT--GTTGCGCGGACAGC
                    || || -|+|||| |-| |+||| | || || ||||| || |||--|++|| || || ||
Sbjct 2799          GCTAACAA-GCCGGCGCAG-CCAGCACTTACGATAACAGAAGATACG--GCCCGCACGGC

Query 2822          AAATCT-GG-CTATCGAACT-TGACT-CAGCCACAGACGTCGGCCGGGCCTGTGCCGGCT
                     || ||-| -|||  || | -||+||-|+ ++||||| || ||||| ||||| || ||||
Sbjct 2855          CAACCTAGCACTAGAGATCGATG-CTGC-T--ACAGAGGTTGGCCGTGCCTGCGCTGGCT

Query 2878          GT-CGAGT-CACCCCCGG-CGTTGTGCAGTACCAGTTT-A---C-CGC-AGGTGTGCCTG
                    | -| | |-  ||   | -|+++|| |+++|+|++| |-|---|-|    || || || |
Sbjct 2911          GCACTATTAGTCCTGGGATC---GTAC---A-C--TATCAGTTCACTGCCGGGGTTCCGG

Query 2929          GATCCGGCAAGTCCCGCTCTATTACC-CAAGGCCGACGTGGACGTTGTCGTGGTCCCGAC
                    | || ||||| ||  | || |+||| -|+|||  || || || ||||| || ||||| |+
Sbjct 2962          GCTCAGGCAAATCAAGATCCA-TACAGC-AGGGGGATGTTGATGTTGTGGTTGTCCCCA-

Query 2987          CC-GGGAGTTGCGTAAT-GCCTGGCGCCGCCGCGGCTTCGCTG-CTTT-CACCCCGCACA
                    ||-||||| | || |||-| +||||| ||||| ||||| || |-||||-||+|||+||||
Sbjct 3019          CCAGGGAGCTTCGCAATAGT-TGGCGTCGCCGGGGCTTTGCGGCCTTTACA-CCC-CACA

Query 3043          CTGCGGCTAGAGTCACC-CAGGGGCGCCGGGTTGTCATTGATGAGGCCCCGTCCCTTCCC
                    | |||||  | ||||| - ||| +||||| ||||| ||||| |||||||| ||||| || 
Sbjct 3076          CGGCGGCCCGTGTCACTGTAGGC-CGCCGTGTTGTGATTGACGAGGCCCCATCCCTCCCA

Query 3102          CCTCATTTGCTGCTGCTCCACATGCAGCGGGCCGCCACCGTCCACCTTCTTGGCGACCCG
                    || ||  ||||| || | ||||||||||||||| |  | ||||| || || || ||||| 
Sbjct 3135          CCGCACCTGCTGTTGTTACACATGCAGCGGGCCTCTTCAGTCCATCTCCTCGGTGACCCA

Query 3162          AATCAGATCCCAGCCATCGATTTTGAGCACGCCGGGCTCGTTCCCGCCATCAGGCCCGAT
                    || |||||||| ||||| |||||||||||||| || || || ||||| ||| | || || 
Sbjct 3195          AACCAGATCCCCGCCATTGATTTTGAGCACGCTGGTCTGGTCCCCGCAATCCGCCCTGAG

Query 3221          -TTGGC-CCCCACCTCCTGGTGGCATGTTACCCATCGCTGCCCTGCGGATGTATGTGAGC
                    -||+||-|| +||  ||||||||||||| || || |||||||| || ||||||||||| |
Sbjct 3255          CTT-GCACCA-ACGACCTGGTGGCATGTAACACACCGCTGCCCAGCTGATGTATGTGAAC

Query 3280          TAATCCGCGGCGCATACCCTATGATTCAGACCACTAGTCGGGTCCTCCGGTCGTTGTTCT
                    | || ||||| || |||||||  || |||||||| || ||||| || |||||  ||||||
Sbjct 3313          TTATACGCGGGGCCTACCCTAAAATCCAGACCACGAGCCGGGTGCTACGGTCTCTGTTCT

Query 3340          GGGGTGAGCCCGCCG-TTGGGCAGAAGCTAGTGTTCACCCAGGCGGCTAAGGCCGCCAAC
                    ||  ||| +||| | -| || ||||||||||| ||||| ||||| ||||| || ||||||
Sbjct 3373          GGAATGAA-CCGGCTATCGGCCAGAAGCTAGTCTTCACGCAGGCCGCTAAAGCTGCCAAC

Query 3399          CCCGGTTCAGTGACGGTCCATGAGGCACAGGGCGCTACCTACACAGAGACTACCATCATT
                    || ||| || | || ||||| || || ||||||||||| | ||||||||| || || || 
Sbjct 3432          CCTGGTGCAATTACAGTCCACGAAGCCCAGGGCGCTACTTTCACAGAGACCACAATTATA

Query 3459          GCCACGGCAGATGCTCGAGGCCTCATTCAGTCGTCCCGAGCTCATGCCATTGTTGCCTTG
                    || ||||| |||||  | || ||||| ||||| |||||||||||||| || |||||  | 
Sbjct 3492          GCTACGGCTGATGCCAGGGGTCTCATCCAGTCATCCCGAGCTCATGCTATAGTTGCACTC

Query 3519          ACGCGCCACACTGAGAAGTGCGTCATCATT-GACGCACCAGGCCTGCTT-CGCGAGGTGG
                    || |||||||| |||| |||||| ||+ ||-|| || || || +|  ||-|| ||||| |
Sbjct 3552          ACCCGCCACACAGAGAGGTGCGTTAT-TTTAGATGCCCCTGGT-TTGTTACGTGAGGTCG

Query 3577          GCATCTCCGATGCAATCGTTAATAACTTTTTCCTTGCTGGTGGCGAAATTGGCCACCAGC
                    |||| || ||||  |||||||| ||||| ||||| |||||||| ||  | ||||| || |
Sbjct 3610          GCATATCTGATGTGATCGTTAACAACTTCTTCCTCGCTGGTGGGGAGGTGGGCCATCACC

Query 3637          GCCCATCTGTTATCCCTCGCGGCAATCCTGACGCCAATGTTGACACCTTGGCTGCCTTCC
                    |||| ||||| || || || ||||| ||||||   ||  |||| |||||    |||||||
Sbjct 3670          GCCCCTCTGTGATACCCCGTGGCAACCCTGACCAGAACCTTGAGACCTTACAGGCCTTCC

Query 3697          CGCCGTCTTGCCAGATTAGCGCCTTCCATCAGTTGGCTGAGGAGCTTGGCCACAGACCTG
                    |||||||||| ||||| || || | ||||||| ||||||||||| | |||||| | || |
Sbjct 3730          CGCCGTCTTGTCAGATCAGTGCTTACCATCAGCTGGCTGAGGAGTTAGGCCACCGCCCGG

Query 3757          CCCCTGTCGCGGCTGTTCTACCGCCCTGCCCTGAGCTTGAACAGGGCCTTCTCTACCTGC
                    | ||||| || || || || || ||||| || ||||| || ||||||||  | ||| |||
Sbjct 3790          CTCCTGTTGCCGCCGTCCTGCCCCCCTGTCCCGAGCTCGAGCAGGGCCTGTTGTACATGC

Query 3817          CCCAAGAACTCA-CCACCTGTGATAGTGTCGTA-ACATTTGAATTAACAGATATTGTGCA
                    | || || || |-   + | |||||||||  | -  +|||||  | || ||||| || ||
Sbjct 3850          CGCAGGAGCTTACAGT-GTCTGATAGTGTGCTGGTT-TTTGAGCTCACTGATATAGTCCA

Query 3875          TTGTCGTATGGCCGCCCCGAGCCAGCGCAAGGCCGTGCTGTCCACGCTCGTGGGCCGTTA
                     || |||||||| || || || ||||| |||||||| || || || || |||||  | ||
Sbjct 3908          CTGCCGTATGGCTGCTCCAAGTCAGCGGAAGGCCGTCCTCTCAACACTTGTGGGGAGGTA

Query 3935          TGGCCGCC-GCACAAAGCTCTACAATGCCTCC-CACTCTGATGTTCGCGACTCTCTCGCC
                    ||||||  -|+|| || || ||  + | |  |-|| || ||||| || || || || || 
Sbjct 3968          TGGCCGTAAG-ACGAAACTGTATG-AGGCAGCTCATTCAGATGTCCGTGAGTCCCTAGCT

Query 3993          C----GTTTTATCCCGGCCAT-T-GGCCCCGTACAGGTTACAACC-TGTGAATTGTACGA
                     ----  | +++||| ++|+|-|-|| || || ||||  || |+|-||||| || |||||
Sbjct 4026          AGGTTCATC---CCCA--C-TATCGGACCTGTCCAGGCCACCA-CGTGTGAGTTATACGA

Query 4046          GCTAGTGGAGGCCATGGTCGAGAAGGGCCAGGACGGCTCCGCCGTCCTTGAGCTCGACCT
                     || || || || ||||| || ||||||||||||||||| |||||||| ||||| || ||
Sbjct 4079          ACTGGTTGAAGCTATGGTGGAAAAGGGCCAGGACGGCTCTGCCGTCCTGGAGCTTGATCT

Query 4106          TTGTAGCCGCGACGTGTCCA-GGATCACC-TTCTTCCAGAAAGATTGTAATAAATTCACC
                     || |  ||||| ||+| | -| || || -||+||||||||||| |||||||| || || 
Sbjct 4139          ATGCAATCGCGATGT-TTCGCGTATAACTTTT-TTCCAGAAAGACTGTAATAAGTTTACG

Query 4164          ACGGGGGAGACCATCGCCCATGGTAAAGTGGGCCAGGGCATTTCGGCCTGGAGTAAGACC
                    || || ||||||||||||||||| || || ||||| || || ||||||||||||||||||
Sbjct 4197          ACTGGTGAGACCATCGCCCATGGCAAGGTTGGCCAAGGTATATCGGCCTGGAGTAAGACC

Query 4224          TTCTGTGCCCTTTTCGGCCCCTGGTTCCGTGCTATTGAGAAGGCTATCCTGGCCCTGCTC
                    ||||||||| | || ||||| ||||||||||| ||||| || |  ||  |||||||||||
Sbjct 4257          TTCTGTGCCTTGTTTGGCCCGTGGTTCCGTGCCATTGAAAAAGAAATATTGGCCCTGCTC

Query 4284          CCTCAGGGTGTGTTTTATGGGGATGCCTT-TGATGACACCGTC-TT-CT-C-GGCG-GCT
                    || |      | || || || || |+|||-||| ||  | || -||-| -|-| ||-|  
Sbjct 4317          CCGCCTAACATTTTCTACGGCGACG-CTTATGAGGAGTCGGTGTTTGCCGCGGCCGTGTC

Query 4337          -GTGGCCGCAGCAAAGGCATCCATGGTGTTCGAGAATGACTTTTCTGAGTTTGATTCCAC
                    -|+||++|||| +++| | | |||||| |||||||||||||||||||| |||||    ||
Sbjct 4376          CG-GG--GCAGG---GTCTTGCATGGTATTCGAGAATGACTTTTCTGAATTTGACAGTAC

Query 4397          CCAGAATAATTTTTCCTTGGGCCTAG-A-GTGTGCTATTATGGAGGAGTGTGGGATGCCG
                     ||||| ||||| ||| | ||||| |-|-| ||| ++||||||||||||| || ||||| 
Sbjct 4430          TCAGAACAATTTCTCCCTTGGCCTTGAATGCGTGG--TTATGGAGGAGTGCGGTATGCCT

Query 4455          CAGTGGCTCATCCGCTTGTACCACCTTATAA-GGTCTGCGTGGATTCTGCAGGCCCCGAA
                    || ||||| ||  | ||||| ||||| +   -|||| || |||||||||||||| |||||
Sbjct 4488          CAATGGCTAATTAGGTTGTATCACCTG-GTTCGGTCAGCCTGGATTCTGCAGGCGCCGAA

Query 4514          GGAGTCCCTGCGAGGGTTTTGGAAGAAACACTCCGGTGAGCCCGGCACCCTTCTGTGGAA
                    |||||| ||   ||| ||||||||||| || || |||||||| ||||||||||| |||||
Sbjct 4547          GGAGTCTCTTAAAGGTTTTTGGAAGAAGCATTCTGGTGAGCCTGGCACCCTTCTTTGGAA

Query 4574          TACTGTCTGGAACATGGCCGTTAT--CACCCACTGTTATGATTTCCGCGATCTGCAGGTG
                     || || ||||| |||||  | ||--||++|| || ||||| || |||||| | | ||| 
Sbjct 4607          CACCGTTTGGAATATGGCGATCATAGCA--CATTGCTATGAGTTTCGCGATTTCCGGGTT

Query 4632          GCTGCCTTTAAAGGTGATGATTCGATAGTGCTTTGCAGTGAGTACCGTCAGAG-CC-CAG
                    || |||||||| |||||||||||| | || || || |  || ||||| |||||-| - | 
Sbjct 4665          GCCGCCTTTAAGGGTGATGATTCGGTGGTCCTCTGTACCGACTACCGACAGAGTCGTAAT

Query 4690          G-GGCT-GCTGTCCTGATTGCTGGCTGTGGCCTAAAGTTGAAGGTGGATTTCCGTCCGAT
                    |-||| - |++|  ++||||| |||||||| || ||||||||||| || | |||||| ||
Sbjct 4725          GCGGCAACC--TTA--ATTGCAGGCTGTGGGCTTAAGTTGAAGGTTGACTACCGTCCTAT

Query 4748          TGGTCTGTATGCAGGTGTTGTGGTGGCCCCCGGCCTTGGCG-CGCTTCCTGATGTCGTGC
                    ||| |||||||| ||||| ||||||||||||||+||||| |-|||| |||||||| ||||
Sbjct 4781          TGGGCTGTATGCCGGTGTGGTGGTGGCCCCCGG-CTTGGGGACGCTGCCTGATGTAGTGC

Query 4807          GCTTCGCCGGTCGGCTTACTGAGAAGAATTGGGGCCCTGGCCCCGAGCGGGCGGAGCAGC
                    | || || ||||||||  |||| ||||| |||||||| ||||| ||||| || |||||||
Sbjct 4840          GATTTGCTGGTCGGCTGTCTGAAAAGAACTGGGGCCCCGGCCCAGAGCGTGCTGAGCAGC

Query 4867          TCCGCCTCGCTG-TGAGTGATTTTCTCCGCAAGC-TCACGAATGTAGCTCAGATGTGTGT
                    | || || || |-  +|||||||||||||  +| -| |||||||| || ||| | |||||
Sbjct 4900          TGCGTCTTGCCGTCT-GTGATTTTCTCCGAG-GGTTAACGAATGTTGCGCAGGTCTGTGT

Query 4925          GGATGTTGTCTCTCGTGTTTATGGGGT-TTCCCCTGGGCTCGTTCATAACCTGATTGGCA
                     |||||||| || |||||||| || ||-   +|||||||| || |||||||| |||||||
Sbjct 4958          TGATGTTGTGTCCCGTGTTTACGGAGTCAGT-CCTGGGCTGGTACATAACCTTATTGGCA

Query 4984          TGCTACAGGCTGTTGCTGATGGCAAGGCTCATTTCACTGAGTCAGTGAAGCCAGTGCTTG
                    |||| ||  |  |||||||||||||||| ||||| || ||| |  | || || |||||||
Sbjct 5017          TGCTGCAAACCATTGCTGATGGCAAGGCCCATTTTACAGAGACTATAAAACCTGTGCTTG

Query 5044          ACCTGACAAATTCAATTC-T-GTGTCGGGTGGAATGAATAACATGTCTTTTGCTGCGCCC
                    |||| ||||| || |+||-|-  + |||||||||||||||||||||||  |||  |||||
Sbjct 5077          ACCTCACAAACTCCA-TCATACA-ACGGGTGGAATGAATAACATGTCTCGTGCATCGCCC

Query 5102          ATGGGTTCGCGA-CCATGC--GCCCTCGGCCTATTTTGCTGTTGCTCCTCATG-TTTCTG
                    ||||| || | |- |   |--|  ||+|  || ++||||||||+|| |+ +||-|||+||
Sbjct 5135          ATGGGATCACCATGCGCCCTAGGGCT-GTTCTG--TTGCTGTT-CTTC-G-TGCTTT-TG

Query 5158          CCTATGCTGCCCGCGCCACCGCCCGGTCAGCCGTCTGGCCGCCGTCGTGGGCGGCGCAGC
                    ||||||||||||||||||||| |||| |||||||||||||||||||||||||||||||||
Sbjct 5188          CCTATGCTGCCCGCGCCACCGGCCGGCCAGCCGTCTGGCCGCCGTCGTGGGCGGCGCAGC

Query 5218          GGCGGTTCCGGCGGTGGTTTCTGGGGTGACCGGGTTGATTCTCAGCCCTTCGCAATCCCC
                    |||||| ||||| ||||||||||||||||| ||||||||||||||||||||||  |||||
Sbjct 5248          GGCGGTGCCGGCAGTGGTTTCTGGGGTGACAGGGTTGATTCTCAGCCCTTCGCCCTCCCC

Query 5278          TATATTCATCCAACCAACCCCTTCGCCCCCGATGTCACCGCTGCGGCCGGGGCTGGACCT
                    ||||||||||||||||||||||||||| ||||||||    |     |||||||||||   
Sbjct 5308          TATATTCATCCAACCAACCCCTTCGCCGCCGATGTCGTTTCACAATCCGGGGCTGGAGTC

Query 5338          CGTGTTCGCCAACCCGCCCGACCACTCGGCTCCGCTTGGCGTGACCAGGCCCAGCGCCCC
                    ||   ||| || ||  |||| || || ||||||||||||||||||||| |||||||||||
Sbjct 5368          CGCCCTCGGCAGCCGCCCCGCCCCCTTGGCTCCGCTTGGCGTGACCAGTCCCAGCGCCCC

Query 5398          GCCGCTGCCTCACGTCGTAGACCTACCACAGCTGGGGCCGCGCCGCTAACCGCGGTCGCT
                     |||||||| | |||||| || || || |||||||||| |||||||| || ||  |  | 
Sbjct 5428          CCCGCTGCCCCCCGTCGTCGATCTGCCCCAGCTGGGGCTGCGCCGCTGACTGCTATATCA

Query 5458          CCGGCCCATG--ACACCCCGCCAGTGCCTGATGTTGACTCCCGCGGCGCCATCCTGCGCC
                    || || | ||--||| |||+|| || |||||||||||||| || || || || |||||||
Sbjct 5488          CCAGCTCCTGATACAGCCC-CCTGTACCTGATGTTGACTCTCGTGGTGCTATTCTGCGCC

Query 5516          GGCAGTATAACCTATCAACATCTCCCCTCACCTCTTCCGTGGCCACCGGCACAAATTTGG
                    ||||||| ||||| || || || || || || || || || ||| | || || |||||||
Sbjct 5546          GGCAGTACAACCTGTCCACGTCCCCGCTTACGTCATCTGTCGCCTCGGGTACCAATTTGG

Query 5576          TTCTTTACGCCGCTCC-TCTTAGCCCGCTTCTACCCCTCCAGGACGGCACCAATACTCAT
                    |||| || || || ||-|+| | ||| ||| ||||||| |||||||||||||| || |||
Sbjct 5606          TTCTCTATGCTGCCCCAT-TGAACCCACTTTTACCCCTTCAGGACGGCACCAACACCCAT

Query 5635          ATAATGGCTACAGAAGCTTCTAATTATGCCCAGTACCGGGTTGCTCGTGCCACAATTCGC
                    || |||||||| || || |||||||| |||||||||||||| ||||| |||||||| || 
Sbjct 5665          ATCATGGCTACTGAGGCATCTAATTACGCCCAGTACCGGGTGGCTCGAGCCACAATCCGT

Query 5695          TACCGCCCGCTGGTCCCCAACGCTGTTGGTGGCTACGCTATCTCCATTTCGTTCTGGCCA
                    |||||||||||||| || || |||||||||||||| |||||||| ||||| || ||||| 
Sbjct 5725          TACCGCCCGCTGGTGCCAAATGCTGTTGGTGGCTATGCTATCTCTATTTCTTTTTGGCCC

Query 5755          CAGACCACCACCACCCCGACGTCCGTTGACATGAATTCAATAACCTCGACGGATGTCCGT
                    ||||| ||||| ||||| || || ||||| |||||||| || || || || |||||  | 
Sbjct 5785          CAGACAACCACTACCCCTACTTCTGTTGATATGAATTCTATTACTTCTACTGATGTTAGG

Query 5815          ATTTTAGTCCAGCCCGGCATAGCCTCCGAGCTTGTTATTCCAAGTGAGCGCCTACACTAT
                    ||||| |||||||| || || ||||| ||| | ||||| || |||||||| || ||||||
Sbjct 5845          ATTTTGGTCCAGCCTGGTATTGCCTCTGAGTTGGTTATCCCCAGTGAGCGTCTTCACTAT

Query 5875          CGCAACCAAGGTTGGCGCTCTGTTGAGACCTCCGGGGTGGCGGAGGAGGAGGCCACCTCT
                    || || ||||| |||||||||||||||||| | || || || ||||||||||| ||||||
Sbjct 5905          CGTAATCAAGGGTGGCGCTCTGTTGAGACCACGGGTGTCGCCGAGGAGGAGGCTACCTCT

Query 5935          GGTCTTGTCATGCTCTGCATACATGGCTCACCTGTAAATTCTTATACTAATACACCCTAT
                    || || || ||||| || || ||||| || || || ||||| ||||| |||||||| |||
Sbjct 5965          GGCCTGGTAATGCTTTGTATTCATGGTTCGCCAGTCAATTCATATACAAATACACCTTAT

Query 5995          ACCGGTGCCCTCGGGCTGTTGGACTTTGCCCTCGAACTTG-AGTTCCGC--AACCTCACC
                    || || || || |||||  | || |||||  | || ||||-| ||  | --      || 
Sbjct 6025          ACTGGGGCACTGGGGCTTCTTGATTTTGCATTGGAGCTTGAATTTAGGAATTTT--GACA

Query 6052          CCCGGTAATACCAATACGCGGGTCTCGCGTTACT-CCAGCACTGCCCGTCACCGCCTTCG
                    || || || |||||||| || || || || ||+|-||||||| ||||||||||| || ||
Sbjct 6082          CCTGGGAACACCAATACCCGTGTATCCCGATA-TACCAGCACAGCCCGTCACCGGCTGCG

Query 6111          TCGCGGTGCAGATGGGACTGCCGAGCTCACCACCACGGCTGCTACTCGCTTCATGAAGGA
                     || ||||| |||||||| || ||||| ||||| ||||| || || || || ||||||||
Sbjct 6141          CCGTGGTGCCGATGGGACCGCTGAGCTTACCACTACGGCGGCCACACGTTTTATGAAGGA

Query 6171          CCTCTATTTTACTAGTACTAATGGTGTTGGTGAGATCGGCCGCGGGATAGCGCTTACCCT
                    |||  |||| ||  |||| ||||| || |||||| | ||||| || || || || || ||
Sbjct 6201          CCTGCATTTCACCGGTACGAATGGAGTCGGTGAGGTGGGCCGAGGTATTGCCCTGACACT

Query 6231          GTTTAACCTTGCTGACACCCTGCTTGGCGGTCTACCGACAGAATTGATTTCGTCGGCTGG
                    |||||| ||||||||||| || || || ||| | ||||||||||||||||||||||||||
Sbjct 6261          GTTTAATCTTGCTGACACGCTTCTCGGTGGTTTGCCGACAGAATTGATTTCGTCGGCTGG

Query 6291          TGGCCAGCTGTTCTACTCTCGCCCCGTCGTCTCAGCCAATGGCGAGCCGACTGTTAAGCT
                     |||||| |||||||||| ||||| ||||||||||||||||||||||||||||| |||||
Sbjct 6321          GGGCCAGTTGTTCTACTCCCGCCCTGTCGTCTCAGCCAATGGCGAGCCGACTGTAAAGCT

Query 6351          GTATACATCTGTGGAGAATGCTCAGCAGGATAAGGGTATTGCAATCCCGCATGACATCGA
                     ||||||||||| |||||||| |||||||||||||||||  | |||||||||||||| ||
Sbjct 6381          ATATACATCTGTTGAGAATGCGCAGCAGGATAAGGGTATCACCATCCCGCATGACATAGA

Query 6411          CCTCGGGGAATCCCGTGTAGTTATTCAGGATTATGACAACCAACATGAGCAGGACCGACC
                    |||||| || |||||||| ||||| ||||||||||| |||||||| |||||||| || ||
Sbjct 6441          CCTCGGTGACTCCCGTGTGGTTATCCAGGATTATGATAACCAACACGAGCAGGATCGGCC

Query 6471          GACACCTTCCCCAGCCCCATCGCGTCCTTTTTCTGTCCTCCGAGCTAACGATGTGCTTTG
                     || ||||| || ||||| || ||||||||||| || || || || || |||||  | ||
Sbjct 6501          TACTCCTTCACCTGCCCCCTCTCGTCCTTTTTCAGTTCTTCGTGCCAATGATGTTTTGTG

Query 6531          GCTTTCTCTCACCGCTGCCGAGTATGACCAGTCCACTTACGGCTCTTCGACCGGCCCAGT
                    |||||||||||| ||||| |||||||| ||| | || || || || || |||  |||++|
Sbjct 6561          GCTTTCTCTCACTGCTGCTGAGTATGATCAGACTACGTATGGGTCATCCACCAACCC--T

Query 6591          C--TATGTCTCTGACT-CTGTGACCTTGGTTAATGTTGCGACCGGCGCGCAGGCCGTTGC
                     --|||||||| ||+|-| || || || |||||||| || || || || ||||| || ||
Sbjct 6619          ATGTATGTCTCGGA-TACAGTCACATTTGTTAATGTGGCCACTGGTGCTCAGGCTGTCGC

Query 6648          CCGGTCACTCGACTGGACCAAGGTCACACTT-GATGGTCGCCCCCTTTCCACCATCCAGC
                    ||| || || || ||| |||| || || +||-|| || ||||||||| | || || ||||
Sbjct 6678          CCGTTCCCTTGATTGGTCCAAAGTTACT-TTGGACGGCCGCCCCCTTACTACTATTCAGC

Query 6707          AGTATTCAAAGACCTTCTTTGTCCTGCCGCTCCGCGGTAAGCTCTCCTTTTGGGAGGCAG
                    ||||||| ||||| |||| |||||| ||||||||||||||| | || || ||||| || |
Sbjct 6737          AGTATTCTAAGACATTCTATGTCCTCCCGCTCCGCGGTAAGTTGTCTTTCTGGGAAGCTG

Query 6767          GAACTACTAAAGCCGGGTACCCTTATAATTATAACACCACTGCTAGTGACCAACTGCTCG
                    | || || || || || |||||||||||||||||||| || || ||||| ||| | || |
Sbjct 6797          GCACGACCAAGGCTGGCTACCCTTATAATTATAACACAACCGCCAGTGATCAAATTCTAG

Query 6827          TTGAGAATGCCGCTGGGCATCGGGTTGCTATTTCCACCTACACTACTAGCCTGGGTGCTG
                    ||||||| || || || || || |||||||| || || ||||| |||||||||||||| |
Sbjct 6857          TTGAGAACGCGGCCGGCCACCGTGTTGCTATCTCTACTTACACCACTAGCCTGGGTGCCG

Query 6887          GCCCCGTCTCTATTTCCGCGGTTGCTGTTTTAGCCCCCCACTCTGTGCT-AGCATTGCTT
                    ||||   ||| ||||| ||||||| |||  ||||||| ||||| |  ||-  | ||+|||
Sbjct 6917          GCCCTACCTCCATTTCTGCGGTTGGTGTGCTAGCCCCGCACTCAGCTCTCGCCGTT-CTT

Query 6946          GAGGATACCATGGACTACCCTGCCCGCGCCCATACTTTCGATGACTTCTGCCCGGAGTGC
                    ||||||||    || ||||| ||||||||||| ||||| ||||| |||||||| || || 
Sbjct 6976          GAGGATACTGCCGATTACCCCGCCCGCGCCCACACTTTTGATGATTTCTGCCCTGAATGT

Query 7006          CGCCCCCTTGGCCTCCAGGGTTGTGCTTTTCAGTCTACTGTCGCTGAGCTTCAGCGCCTT
                    ||| |||||||  | |||||||||||||||||||||||||||||||||||||||||||||
Sbjct 7036          CGCACCCTTGGATTACAGGGTTGTGCTTTTCAGTCTACTGTCGCTGAGCTTCAGCGCCTT

Query 7066          AAGATGAAGGTGGGTAAAACTCGGGAGTTATAGTTTATTTGCTTGTG-CCCCCCTTC---
                    || |||||||| |||||||| |||||||  ||+ ||| ||  |  ||- ||||||||---
Sbjct 7096          AAAATGAAGGTAGGTAAAACCCGGGAGTCCTA-ATTAATTCTTCCTGTACCCCCTTCGCA

Query 7122          TTT-CTGTTG-CTTATTT
                     ||-|| |||-|||||||
Sbjct 7155          GTTGCTTTTGTCTTATTT
