# Supplementary material for: Pairwise Heuristic Sequence Alignment Algorithm Based on Deep Reinforcement Learning
Source: IEEE Open J Eng Med Biol. 2021 Jan 29;2:36–43. doi: 10.1109/OJEMB.2021.3055424 (PMC8901008; doi:10.1109/OJEMB.2021.3055424)
Supplement: Three supplementary materials are attached to the submitted manuscript. First, we offer the detailed process of the DQNalign in Supplementary material S1. Then, the additional figures and tables are listed in the Supplementary material S2. Finally, the alignment results of the DQNalign are attached  [file ojemb-3055424-mm.zip › OJEMB-3055424-MM/10022021082020_DQNalignOJEMB20210126SupplementaryS3/Supplementary S3/HEV_DDDQN/result20200712173946_11_30.txt]

DQNalign Project v1.0
Pairwise alignment algorithm with deep reinforcement learning based heuristic alignment agent
Sequence 1 : HEV_11, length : 7138
Sequence 2 : HEV_30, length : 7257

Alignment results:
Exact matches: 5112
Gaps: 933

Query 0             GAGGCCCATCAGTTTATCAAGGCTCCTGGCATCACTACTGCTATTGAGCAGGCTGCTCTA
                    |||||||||||||| || |||||||||||||| |||||||| ||||||||||||||||| 
Sbjct 28            GAGGCCCATCAGTTCATTAAGGCTCCTGGCATTACTACTGCCATTGAGCAGGCTGCTCTG

Query 60            GCAGCGGCCAACTCTGCCCTT-GCGAATGCTGTGGTAGTTAGGCC-TTTTCTCTCTCACC
                    || |||||||| || |+||||-|||||||||||||| ||| ||||-|| |+| |||| | 
Sbjct 88            GCTGCGGCCAATTCCG-CCTTGGCGAATGCTGTGGTGGTTCGGCCGTTCT-TGTCTCGCG

Query 118           AGCAGATTGAGATCCTTATTAACCTAATGCAACCTCGCCAGCTTGTTTTCCGCCCCGAGG
                     ||| |  ||||| ||||||||  | |||||||| || ||  | ||||||||||| ||||
Sbjct 146           TGCAAACCGAGATTCTTATTAATTTGATGCAACCCCGGCAATTGGTTTTCCGCCCTGAGG

Query 178           TT-TTCTGGAACCATCCCATCCAGCGTGTTATCCATAATGAGCTGGAGCTTTACTGTCGC
                    | -||+||||| || ||||| ||| | ||||| || |||||  |||| |  |||||||| 
Sbjct 206           TGCTT-TGGAATCACCCCATTCAGAGAGTTATACACAATGAATTGGAACAGTACTGTCGG

Query 237           GC--CCGCTCCGGCCGCTGCCTCGAAATTGGTGCCCACCCCCGCTCAATAAATGACAATC
                    ||--  |||++|| || ||||| ||| |||| || |||||  | || || ||||| || |
Sbjct 265           GCTAGGGCT--GGTCGTTGCCTGGAAGTTGGGGCTCACCCGAGATCGATTAATGATAACC

Query 295           CTAATGTGGTCCACCGTTGCTTCCTCCGTCCTGC-CGGGCGTGATGTTCAGCGTTGGTAT
                    | |||||  | || || ||||| ||  | || | - |   |+|| || || |||||||| 
Sbjct 323           CCAATGTCCTGCATCGGTGCTTTCTTAGACCGGTTGGTAGG-GACGTCCAACGTTGGTAC

Query 354           ACTGCCCCTACCCGCGGGCCGGCTGCTAATTGCCGGCGTTCCGCGCTGCGCGGGCTCCCC
                     ||||||| ||||| || || || ||||||||||| ||||| ||||| || || ||||| 
Sbjct 382           TCTGCCCCCACCCGTGGCCCCGCAGCTAATTGCCGTCGTTCTGCGCTACGTGGTCTCCCT

Query 414           GCTGCTGACCGCACTTACTGCTTCGACGGGTTTTCTGGCTGTAACTTTCCCGCCGAGACG
                     ||| |||||| || ||||| || || || || ||  |||||   ||| | || ||||| 
Sbjct 442           CCTGTTGACCGTACCTACTGTTTTGATGGATTCTCCCGCTGTGCTTTTGCTGCGGAGACC

Query 474           GGCATCGCCCTCTATTCTCTCCATGATATGTCA-CCATCTGATGTCGCCGAGGCTATGTT
                    ||  | ||||| || ||||| |||||  |+|  -||| | ||||| || |||||||||  
Sbjct 502           GGTGTGGCCCTTTACTCTCTGCATGACCT-TTGGCCAGCCGATGTTGCGGAGGCTATGGC

Query 533           CCGCCATGGTATGACGCGGCTTTACGCTGCCCTCCACCTCCCGCCTGAGGTCCTG-TTGC
                    |||||| || |||||||| || || ||||| || ||||| || |||||||| |||-|  |
Sbjct 561           CCGCCACGGGATGACGCGTCTGTATGCTGCACTTCACCTTCCACCTGAGGTGCTGCTACC

Query 592           CCCCTGGCACATACC-G-CACCGCGTCGTACTTGCTGATCCATGACGGCAGGCGCGTTGT
                     |||+||||| ||||- -|| |+|+|||||| | ||||||||||| |||   |||| |||
Sbjct 621           GCCC-GGCACCTACCATACAAC-C-TCGTACCTTCTGATCCATGATGGCGACCGCGCTGT

Query 650           GGTGACGTATGAGGGTGACACTAGTGCTGGTTATAACCACGATGTTTCCAAC-CT--GCG
                     ||||| ||||| || || |||||||| || || || || || || |+||| -||--| |
Sbjct 678           TGTGACTTATGAAGGCGATACTAGTGCGGGCTACAATCATGACGTCT-CAATACTCCGTG

Query 707           CTCCTGGAT---TAGAACCACTA-AGGTTAC-CGGAG-ACCACCCTCTCGTCATCGAGCG
                    | ++|||||---||  ||||  |-|+|||+ -|+|| -| ++||| || || || |||||
Sbjct 737           CA--TGGATCCGTACTACCAAGATA-GTT-GGC-GATCAT--CCCGCTAGTTATAGAGCG

Query 761           GGTTA-GGGCCATTGGCTGCCACTTTGTCCTTTTACTCACGGCTGCTCCGGAGCCATCAC
                     |+||-|||| || ||||| |||||||| ||  | ||||| || || || || ||||| |
Sbjct 789           TG-TACGGGCTATCGGCTGTCACTTTGTGCTGCTGCTCACTGCAGCCCCTGAACCATCGC

Query 820           CTATGCCCTATGTCCCTTACCCCCGGTCTACCGAGGTCTATGTCCGATCGATCTTCGGCC
                    ||||||| ||||| ||||||||||| || || || || ||||||||||| || || ||||
Sbjct 848           CTATGCCTTATGTTCCTTACCCCCGTTCGACGGAAGTGTATGTCCGATCTATATTTGGCC

Query 880           CGGGTGGCACCCCCTCCCTA-TTTC--CA---------AC-----CT-C-ATGCTCCACC
                    | || ||| | || ||||| -|| |--||---------||-----||-|- |++|+||  
Sbjct 908           CTGGCGGCTCTCCGTCCCTGTTTCCATCAGCCTGCTCCACAAAATCTACTTT--T-CATG

Query 921           AAGTCGCGACCTTCCATGC---TGTCCCTG--CC--CATATCTGGGACCGTCTCAT-GTT
                     ++|+|   |  |||||  --- |  || |--| --| | |+|||  || +|| +|-| |
Sbjct 965           C--T-GTCCCGGTCCATATTTGGGATCCGGCTCATGCTTTT-TGGCGCCA-CTT-TGGAT

Query 971           GTTCGGGGCCCACCCTAGATGA-C-CAAGCCT--TTTGC-T-G---C-TCCCGCCTAATG
                    |  |+ ||+|   +||   || -|-|++| ||--|  +|-|- ---|-      +|+|+|
Sbjct 1018          GACC-AGG-CGTT-CTG-CTGCTCAC--GGCTCATGA-CATACCTCCGCGGTAT-T-A-G

Query 1019          --ACTTAC--CT-C-------CGC--G--G-C-ATTAGC-TA-C-AAGGTTACT---G-T
                    --|+| | --| -|-------|||--|--|-|-|| || -| - -| |  |+||---|-|
Sbjct 1068          CTA-TAAGGTCACCGTTGGTGCGCTTGTTGCCAATGAGGGTTGGAACGCCT-CTGAAGAT

Query 1055          GGGCACCCTTGTTGCC---AATGAA-GGCTGGAACGC--CTCTGAGGACGC-TCTTACAG
                    |  | ||    +||+|---|||+ |- ||+ |++|+|--|+||||  |   -|| |+|||
Sbjct 1126          GCCCTCCTCAC-TG-CGGTAAT-TACCGC-AG--C-CTAC-CTGACCATTTGTCAT-CAG

Query 1108          CTGTCATCACTGCCG-C---CCTAC-CT-TACC--ATCTGCC--A--C-CAGCGGTAGTA
                    |+|+|+|+|+++|| -|---|| | -| -|| |--|+++|+ --|--|-|++|||| | |
Sbjct 1174          C-G-C-T-A---CCTCCGTACCCAGGCGATATCTAA---G-GGTATGCGC--CGGTTGGA

Query 1151          C-CT---C-CG--CACTCAGG--C-TAT---A---TCTA-AGG-GGATG-C------G--
                       |---|- |--|| ++| |--|-|+|---|---||||-|| -|| ||- ------|--
Sbjct 1221          GGTTGAGCATGCCCAG--AAGTTCAT-TACAAGGCTCTACAGCTGGTTGTTTGAGAAGTC

Query 1184          T---CGCCTGGAGCGGGAGCATGCTCAGAAGTTTAT-AACACGCCTCT-A-CAGTTGGCT
                    |---||++|+||+| ++|+||| | |+|      | -  ||    | |- -|||+|| | 
Sbjct 1278          TGGCCG--T-GA-CT--A-CATCCCC-GGCCGCCAGCTCCAGTTTTATGCTCAG-TGCCG

Query 1237          --CTTTGAGAAGT-CCGGCCGTGATTATATCCCCGGCCGTCAGTTGGAGTTC-TA-CG--
                    --  | |  |   -| +++++ | ||  |+||  | || +|||   |+ || -| - |--
Sbjct 1329          GCGGTGGTTATCCGCA-----GGTTTCCA-CCTAGACCC-CAGAGTG-CTTGTTTTTGAT

Query 1291          C--TCAGTGTAGGCGCTGGCTCTCGGCCGG--C-T-TTCATCTTGACCCACG-GGTGTTG
                     --|||||| +++|+||| | ++| || ||--|-|-|| | +++||    ||-||+||  
Sbjct 1381          GAGTCAGTGC---C-CTGCCG--CTGCAGGACCTTCTTAAA---GAAGGTCGCGG-GTAA

Query 1344          G-T-TTTTGATGAGT-CGGC--------C-------C-CCTGCCACTGTA---G--G-AC
                     -|-| ||| |   |-||| --------|-------|-||||+++||+| ---|-- -|+
Sbjct 1431          ATTCTGTTGTTTTATGCGGTGGTTAGGGCAGGAGTGCACCTG---CT-TCTTGGAACCA-

Query 1379          TGC-GAT-TCGTAAGGCGGTC-TCAAAGTTTTG-C--TGC--TTTATGAAGTGG-CTG-G
                    +||-|| - | |+|| |||| -|||| |   ||- --|| -- |||||| |+| -|||-|
Sbjct 1485          -GCTGAGGGCTT-AGTCGGTGATCAAGGCCATGATAATGAGGCTTATGAGG-GTTCTGAG

Query 1429          GCCAGG-A--GTGCACCTGTTTT-CTACCAACCTGCAGAGAAGGCGTCGT-TGGCGACCA
                    |  ++|- -- +|++||+++   -|| |  |++++ +    |++ || +|-|||+|||| 
Sbjct 1543          GTT--GACCCA-G--CC---GAACCTGCGTA----T-TTTGA--TGTT-TCTGG-GACCT

Query 1481          GGGCCATGACAACGAGGCCTATGAG-G-GGTCTGATGTTGA-CCCTGCTGAATC-C-GCT
                    +++++|||  +++| ++||+| | |-|-   ||   |++| -| || | | + |-|- + 
Sbjct 1585          -----ATGCT---GT--CC-ACGGGCGCCAGCTTGAG--GCCCTCTACAGG-GCACTT-A

Query 1536          ATTAG-TGAC---AT-A-TCTGGGTCCTACG--TAGTCCC-TGGCACTGCCCTCCA---A
                    |+|| -  ||---||- - ||+++ ||   |--  ++|| -|+ +|++++ +++||---|
Sbjct 1631          A-TATCCCACATGATATTGCT---GCCCGGGCTGC--CCGAT-T-A----A---CAGCTA

Query 1584          CCGCTTTACCA---AGCC-CTTGACCTCCCCGCTGAGATTGTG-GCT-CGTGCAGGCCGG
                    | | | ++++|--- || -|++||+ |||   | | ++|||+|-|+|-| +|||++|  +
Sbjct 1676          CTGTTG----AGCTCGCTGC--GA-GTCCAGACCGT--TTG-GAG-TGCC-GCA--CTA-

Query 1638          CTGACCGCC-ACAGTA-AAGGTCTCCCAGGTCGACGGGCGGATCGATTGTGAGACCCTTC
                    +|+|  +| -|+|++|-|||  || ||+|| |||||| || +|+||+||+| |+||| ||
Sbjct 1720          -T-AAT-CGGA-A--ATAAGACCTTCC-GGACGACGGTCGT-T-GA-TG-GCG-CCCATC

Query 1696          TC--GGTAATAAAACCTTCCGCACGTCGTTTGTTGACG---G-GG-CGGTTTTAG--AGA
                    ||--||| |   + || |  |||   |||| ++|  ||---|- |-     +++|--|||
Sbjct 1769          TCGAGGTGAACG-GCCCTGAGCAGTACGTTC--TATCGTTTGATGCTTCCC---GCCAGA

Query 1747          CTAATGGC-CCAGAG-CGCCACAATCTCTCTTTTGATGCCAGTCAGAGCACTATGGCC-G
                    |||  || -||+| |-||+|| | +|+|||   +++|++++ |++|||| + | +|||-|
Sbjct 1823          CTATGGGAGCC-GGGTCG-CATAG-C-CTCACC---T----AT--GAGCT-CAC-GCCTG

Query 1804          CCGGCCCTTT-C-----A-G-TCTCACCTATGCCGCCTCTG-CTGCTGGGCTGGA-GGTG
                    ||||+++|||-|-----|-|-| ||| |||   +|||| +|-||||++ +|||  - || 
Sbjct 1868          CCGG---TTTGCAGGTTAGGATATCATCTAATG-GCCTG-GACTGC--A-CTGCTGTGTT

Query 1854          CGCTATGTCGCC-G-CCGGGCTTTGA-CCACCGGGCGGTTTT--T-G-GCC-CCC---G-
                    | |++ ++|+||-|-   | |+   |-| +||| || |+   -- -|   |- +|--- -
Sbjct 1920          CCC--C--C-CCGGTGGTGCC-CCTAGCG-CCGCGCCG-GGGCGAGGTAGCGG-CTTTTT

Query 1900          GC-GTT-TCACCCCG--GTCAGCCCCTGGCGACGAGGTCACCGC--CTTCTGTTCTGCCC
                    ||-|+|- |+| |  --|+      | +++||    ++| | ||--| +||  |+||+ |
Sbjct 1970          GCAG-TGCC-CTCTACAG-GTATAACA---GATTCA--CCCAGCGGCA-CTCGT-TG-AC

Query 1951          TATACAGGTTTAA---TCGCGAGGCCCAGCGCC-TTTCGC--TG--A---CCGGTAATTT
                    | + |++++  + ---| || |  ||| | |  - +|+||-- |-- ---|| +++++ +
Sbjct 2019          TG-GC----GG-CTTGTGGCTACACCCTGAGGGGC-T-GCTGGGCATCTTCCC-----C-

Query 2000          TTGGTTCCA---T-CCTGAGGGG----C------TCCTTGGCCCCTTTGC-CCCGTTTTC
                    ++++++|| ---|-||  +||| ----|------||     +++ +|  |- | |+++++
Sbjct 2064          ------CCTTTTTCCCCC-GGGCATATCTGGGAGTCTGCCA---A-TCCCTTCTG-----

Query 2045          CCCCGGGCATGTTTGGGAGTCGGCTAATCCATTCTGT-GGCGAGAGCCACACTTTAC-AC
                    +   |||+|++++ ||||+ |   ||  |   |   |-| | ++|+|  |  + +  -  
Sbjct 2108          -TTGGGG-A----AGGGA-CCTTGTATACTCGTACCTGGTCC--A-CTTCTG-G-TTTTT

Query 2102          CC--GC-ACTTGGTCGGAGGTTGATG-CTGTTCCTAGTC-CAGCCCAGCCCG-A-CTTA-
                    +|--| -| || +||      ||| |-      | |  |-| | | |++++ -|-|| |-
Sbjct 2155          -CTAGTGATTTC-TCCCCTCCTGAGGCGGCCGACCATGCACCGGCTA----TCACCTCAG

Query 2154          GGTTT---TACATCTGAG----CCTTCTA-TACCTAGTAGGGCCG--CCACACCTACC-C
                    |||| --- | +|||+| ----||| | |-|  +|| | ||||  --||||+|  +||-|
Sbjct 2210          GGTTGCCCCAT-TCT-ACTCCACCTGCCAGTGA-TATTTGGGCATTACCAC-CGC-CCTC

Query 2203          CGGCGGCCCC-C----T--C-TACCCCCCCCTGCACCGGATCCTTCCCCTACTCTCTCTG
                     | +||   |-|----|--|-|+++  | || | |||       + ||| | +++|+|||
Sbjct 2265          AGA-GGAGTCTCAGGTTGACAT---GGCACCCGTACCAACCTGC-TCCCAAG---C-CTG

Query 2254          CTCCGGCGCGTGGTGAGCCG-GCTCCTGGCG----C-T-ACCGCCAGGGC----CCCAGC
                     |++||+||++++|++||||-|||+||   |----|-|-||| ||+| ||---- ||| |
Sbjct 2315          TT--GG-GC----T--GCCGAGCT-CTAATGAACCCATAACCCCC-GTGCGTAAGCCACC

Query 2303          CATAACCCACCAGA--CGGCCCGGCATCGCCGCCTG-CTCTTT--ACCTACCCGGATGGC
                     +  |+||||| | --|   |  |||+|+|||||  -  ||||--||||| || ||||||
Sbjct 2364          T-GCA-CCACCGGCTTCCTTCTCGCA-C-CCGCCGTCTCCTTTACACCTATCCTGATGGC

Query 2358          TCTAAGGTGTTCGCC-GGCTCGCTGTTTGAGTC-GACATGTACCTGGCTCGTTAACGCGT
                     | |||||||  || -||+||| |||| |||||-|| +|||  |||||| ||||| || |
Sbjct 2416          GCCAAGGTGTATGCGGGG-TCGTTGTTCGAGTCAGAT-TGTGACTGGCTGGTTAATGCCT

Query 2416          CTAATGTTGA-CCACCGCCCTGGCGGTGGGCTCTGTCATGCATTTTACCAGAGGTA-CCC
                    ||||  + | -||||||||| || ||||| ||||||||||| ||||||||| | | -|| 
Sbjct 2474          CTAACC-CGGGCCACCGCCCCGGAGGTGGTCTCTGTCATGCCTTTTACCAGCGTTTCCCT

Query 2473          -CGCCTCCTTTGATGCTGCCTCT---TTTGTGATGCGCGACGGCGCG-GCCGCCTACACA
                    - | ||+ | |+|  |  +++||---||| | |||||||| || +| -|| || |++|||
Sbjct 2533          GAGGCT-TTCT-ACCCCA---CTGAGTTTATTATGCGCGAGGGT-CTTGCAGCAT--ACA

Query 2529          TTAACC-CCCCGGCCGCCAATAATTCATGCCGTCGCTCCTGATTATAGGTTGGAACATAA
                     + +| - ||| ||  || || || || || || |||||||| |||||| | || || ||
Sbjct 2585          C-C-CTGACCCCGCGCCCTATCATCCACGCAGTGGCTCCTGACTATAGGGTTGAGCAGAA

Query 2585          CCCAAAGAGGCTTGAGGCTGCCTACCGGGAGACTTGCTCCCGCCTCGGT-ACCGCTGCAT
                     ||||||||||||||||| || ||||| ||||| ||||| || | + | -|||||||| |
Sbjct 2643          TCCAAAGAGGCTTGAGGCAGCGTACCGAGAGACCTGCTCTCGTCG-TGGCACCGCTGCCT

Query 2644          ACCCACTCCTCGGGACC-GGCATATACCAGGTGCCGATCGGTCCCAGTTTTGACGCCTGG
                    | || || |||+||| |-|| ||||||||||| ||  || ||| ||||||||||||||||
Sbjct 2702          ATCCGCTTCTC-GGATCAGGTATATACCAGGTCCCTGTCAGTCTCAGTTTTGACGCCTGG

Query 2703          GAGCGGAATCACCGCCCCGGGGACGAGTTGTACCTTCCTGAG-CTTGCTGCCAGA-TGGT
                    ||||| ||||||||||| || || ||| | || ||  | || -| +||||+||| -||||
Sbjct 2761          GAGCGTAATCACCGCCCAGGCGATGAGCTTTATCTGACCGAACCC-GCTG-CAGCCTGGT

Query 2761          TCGAGGCCAAT-AGGCCGAC-CTGCCCAACTCTCACTATAACTGAGGAT--GTTGCGCGG
                    | ||||| || -|+|||| |-| |+||| | ||||| ||||| || |||--|++|| || 
Sbjct 2819          TTGAGGCTAACAA-GCCGGCGCAG-CCAGCACTCACAATAACGGAAGATACG--GCCCGC

Query 2817          ACAGCAAATCTGGC-TATCGA-A-CT-TGACTCAGCCACAGACGTCGGCCGGGCCTGTGC
                    || || || || ||-|+| ||-|-| -||+||     ||||| || ||||| ||||| ||
Sbjct 2875          ACGGCCAACCTAGCAT-TAGAGATCGATG-CTTGC-TACAGAGGTTGGCCGCGCCTGCGC

Query 2873          CGGCTGT-CGAGTCACCCCCGGC-GTTGTGCAGTACCAGTTTACCGCAGGTGTGCCTGGA
                     || || -| |+|||  +|| | -||||| || || ||||| || || || || || || 
Sbjct 2931          TGGTTGCACCA-TCAGA-CCTGGGGTTGTACATTATCAGTTCACTGCTGGGGTCCCGGGT

Query 2931          TCCGGCAAGTCCCGCTCTATTAC-CCAA-GCCGACGTGGACGTTGTCGTGGTCCCGACCC
                    || ||||||||  | ||||+|||- || -| +|| || ||||| || || ||||| ||||
Sbjct 2989          TCAGGCAAGTCAAGGTCTA-TACAGCAGGGG-GATGTTGACGTCGTGGTTGTCCCCACCC

Query 2989          GGGAGTTGCGTAAT-GCCTGGCGCCGCCGCGGCTTCGCTGCTTTCACCCCGCACACTGCG
                    | ||| | || |||-|+|||||| ||||| ||||| || || ||||| || ||||| |||
Sbjct 3047          GAGAGCTTCGCAATAG-CTGGCGTCGCCGGGGCTTTGCGGCCTTCACACCTCACACGGCG

Query 3048          GCTAGAGTCAC-CCAGGGGCGCCGGGTTGTCATTGATGAGGCCCCGTCCCTTCCCCCTCA
                    ||  | || ||- | || +||||| ||||| || || ||||| ||||| ||||| || ||
Sbjct 3106          GCCCGTGTTACTACGGGC-CGCCGTGTTGTGATAGACGAGGCTCCGTCGCTTCCACCGCA

Query 3107          TTTGCTGCTGCTCCACATGCAGCGGGCCGCCACCGTCCACCTTCTTGGCGACCCGAATCA
                     ||| || || | || |||||||||||| |  | ||||| ||||| || ||||| |||||
Sbjct 3165          CTTGTTGTTGTTACATATGCAGCGGGCCTCTTCGGTCCATCTTCTCGGTGACCCTAATCA

Query 3167          GATCCCAGCCATCGATTTTGAGCACGCCGGGCTCGTTCCCGCCATCAGGCCCGATTTGGC
                    |||||| ||||| |||||||| || || || || || ||||| ||  | |||||  | ||
Sbjct 3225          GATCCCTGCCATTGATTTTGAACATGCTGGTCTGGTCCCCGCAATTCGTCCCGAGCTCGC

Query 3227          CCCCACCTCCTGGTGGCATGTTACCCATCGCTGCCCTGCGGATGTATGTGAGCTAATCCG
                     || ||   ||||||||||||||| ||||||||||| || |||||||||||||| || ||
Sbjct 3285          ACCAACGAGCTGGTGGCATGTTACGCATCGCTGCCCGGCCGATGTATGTGAGCTCATACG

Query 3287          CGGCGCATACCCTATGATTCAGACCACTAGTCGGGTCCTCCGGTC-GTTGTTCTGGGGTG
                    ||| || || ||||  || |||||||| ||||| || || || ||- +|||| |||   |
Sbjct 3345          CGGGGCTTATCCTAAAATCCAGACCACGAGTCGTGTGCTACGATCTC-TGTTTTGGAACG

Query 3346          AGCCCGCCGTTGGG-CAGAAGCTAGTGTTC---ACCCAGGCGGCTAAGGCCGCCAACCCC
                    | || ||| +| ||-||||||+|++|| ||---|| ||||| ||||| || || ||||| 
Sbjct 3404          AACCGGCCA-TCGGCCAGAAG-T--TGGTCTTTACGCAGGCCGCTAAAGCTGCTAACCCT

Query 3402          GGTTCAG-TGACGGTCCATGAGGCACAGGGCGCTACCTACACAGAGACTACCATCATTGC
                    ||+|  |-| |||||||||||||| ||||| ||||| | ||| ||||| || || || ||
Sbjct 3460          GG-TGCGATTACGGTCCATGAGGCCCAGGGTGCTACTTTCACTGAGACCACAATTATAGC

Query 3461          CACGGCAGATGCTCGAGGCCTCATTCAGTCGTCCCGAGCTCATGCCATTGTTGC-CTTGA
                     ||||| |||||  | || || || ||||| |||||||||||||| || |||||-|||+|
Sbjct 3519          TACGGCTGATGCCAGGGGTCTTATCCAGTCATCCCGAGCTCATGCTATAGTTGCACTT-A

Query 3520          CGCGCCACACTGAGAAGTGCGTCATCATTGACGCACCAGGCCTGCTTCGCGAGGTGGGCA
                    | || || || ||||| ||| | ||  | || || || || ||||| || ||||| ||||
Sbjct 3578          CCCGTCATACAGAGAAATGCATTATTTTAGATGCTCCTGGTCTGCTGCGTGAGGTCGGCA

Query 3580          TCTCCGATGCAATCGTTAATAACTTTTTCCTTGCTGGTGGCGAAATTGGCCACCAGCGCC
                    | || ||||  || |||||||| || ||||| |||||||| ||  | |||||  | ||||
Sbjct 3638          TATCAGATGTGATTGTTAATAATTTCTTCCTCGCTGGTGGGGAGGTGGGCCATAACCGCC

Query 3640          CATCTGTTATCCCTCGCGGCAATCCTGACGCCAATGTTGACAC-CTTGGCTGCCTTCCCG
                    | ||||| || || || ||||| |||||    || ||||| ||-||     |||||||||
Sbjct 3698          CTTCTGTGATACCCCGTGGCAACCCTGATCAGAACGTTGAGACTCTACCAAGCCTTCCCG

Query 3699          CCGTCTTGCCAGATTAGCGCCTTCCATCAGTTGGCTGAGGAGCTTGGCCACAGACCTGCC
                    || || ||||||||||| || | ||| ||  ||||||| ||| | |||||| | || || 
Sbjct 3757          CCATCCTGCCAGATTAGTGCTTACCACCAACTGGCTGAAGAGTTAGGCCACCGTCCCGCT

Query 3759          CCTGTCG-CGGCTGTTCT-ACCGCCCTGCCCTGAGCTTGAACAGGGCCTTCTCTACCTGC
                    ||||| |-|| |   |+|- ||+||||||||||||||||| ||||||||  | ||  |||
Sbjct 3817          CCTGTTGCCGCCGTCT-TGCCC-CCCTGCCCTGAGCTTGAGCAGGGCCTGTTGTATATGC

Query 3817          CCCAAGAACTCACCACCTGTGATAGTGTCGTA-ACATTTGAATTAACAGATATTGTGCAT
                    | ||||| || ||    |  ||||||||  | - |+|||||| | |||||||| || || 
Sbjct 3875          CGCAAGAGCTTACAGTGTCCGATAGTGTGCTGGTC-TTTGAACTCACAGATATAGTCCAC

Query 3876          TGTCGTATGGCCGCCCCGAGCCAGCGCAAGGCCGTGCTGTCCACGCTCGT-GGGCCGTTA
                    || |||||||| ||||| |||||||| |||||||| || || || || ||-||| +| ||
Sbjct 3934          TGCCGTATGGCTGCCCCAAGCCAGCGGAAGGCCGTCCTTTCAACACTTGTCGGGA-GGTA

Query 3935          TGGCCGCCG--CACAAAGCTCTACAATGCCT-CCCACTCTGATGTTCGCGACTCTCTCGC
                     || ||  |--| ++|| || ||  |+| | -|||| || |||||||| || ||||| ||
Sbjct 3993          CGGTCGTAGAACG--AAACTGTATGA-GGCAGCCCATTCAGATGTTCGTGAGTCTCTAGC

Query 3992          CCGTTTTATCCCGGCCATTGGCCCC-GTACAGGTTTA-CAACCTGTGAATTGTACGAGCT
                      | || |||||  | || ||+ ||-|| |+||   |-|+|| ||||| ||||| || ||
Sbjct 4050          TAGGTTCATCCCTACTATCGG-ACCTGTCC-GGGCCACC-ACGTGTGAGTTGTATGAACT

Query 4049          AGTGGAGGCCATGGTCGAGAAGGGCCAGGACGGCTCCGCCGTCCTTGAGCTCGACCTTTG
                     || ||||| ||||| |||||||||||||||||||| ||||| || ||||| ||  | ||
Sbjct 4107          GGTTGAGGCTATGGTGGAGAAGGGCCAGGACGGCTCTGCCGTTCTAGAGCTTGATTTATG

Query 4109          TAGCCGCGACGTGTCCA-GGA-T-CACCTTCTTCCAGAAAGATTGTAATAAATTCACCAC
                    || ||| || ||+| | -| |-|-||+ ||+|||||||| ||||||||||| || || ||
Sbjct 4167          TAACCGTGATGT-TTCGCGTATTACA-TTT-TTCCAGAAGGATTGTAATAAGTTTACAAC

Query 4166          GGGGGAGACCATCGCCCATGGTAAAGTGGGCCAGGGCATTTCGGCCTGGAGTAAGACCTT
                     || |||||||| ||||| |||||||| |||||||| || ||||||||||||||||||||
Sbjct 4224          CGGTGAGACCATTGCCCACGGTAAAGTTGGCCAGGGTATATCGGCCTGGAGTAAGACCTT

Query 4226          CTGTGCCCTTTTCGGCCCCTGGTTCCGTGCTATTGAGAAGGCTATCCTGGC-C--CTG-C
                    |||||| || |||||||| ||||| ||||| ||||| || |  ||  ||||-|--|| -|
Sbjct 4284          CTGTGCTCTGTTCGGCCCGTGGTTTCGTGCCATTGAAAAAGAAATATTGGCTCTGCTCCC

Query 4282          TCCCTCAGGGTGTGTTTTATGGGGATGCCTTTGATGA--CACCGTCTTCTCG--GCGGC-
                      |||+| ++| | ||||| || ||||| | ||| | --||  || | ||+|--|| | -
Sbjct 4343          CGCCT-AA--TATCTTTTACGGCGATGCTTATGAGGGGTCAGTGTTTGCT-GCCGCTGTG

Query 4337          TG-TGGCCGCAGCAAAGGCATCCATGGTGTTCGAGAATGACTTTTCTGAGTTTGATTCCA
                    | - ||++|||| +++| | |  ||||| || || |||||||| ||||| ||||||   |
Sbjct 4399          TCCGGG--GCAGG---GTCCTGTATGGTATTTGAAAATGACTTCTCTGAATTTGATAGTA

Query 4396          CCCAGAATAATTTTTCCT-TGGGCCTAGAGTGTGCTATTATGGAGGAGTGTGGGATGCCG
                    | ||||||||||| |+||-| ||||| |||||||   |||||||||| || || ||||| 
Sbjct 4454          CTCAGAATAATTTCT-CTCTTGGCCTTGAGTGTGTGGTTATGGAGGAATGCGGTATGCCT

Query 4455          CAGTGGCTCATCCGCTTGTACCACCTTATA-AGGTCTGCGTGGATTCTGCAGGCCCCGAA
                    || ||| | ||| | |||||||| |+||    |||| || |||||| ||||||| |||||
Sbjct 4513          CAATGGTTAATCAGGTTGTACCATC-TAGTCCGGTCAGCCTGGATTTTGCAGGCGCCGAA

Query 4514          GGAGTCCCTGCGAGGG-TTTTGGAAGAAACACTCCGGTGAGCCCGGCACCCTTCTGTGGA
                    ||||||||| + ||||-||||||||||| || || ||||||||||||||||| || ||||
Sbjct 4572          GGAGTCCCTT-AAGGGTTTTTGGAAGAAGCATTCTGGTGAGCCCGGCACCCTCCTTTGGA

Query 4573          ATACTGTCTGGAACATGGCCGTTAT--CACCCACTGTTATG-ATTTCCGCGATCTGCAGG
                    |||| |||||||| |||||  | ||--||++|| || || |-||||+|| || || | ||
Sbjct 4631          ATACAGTCTGGAATATGGCGATCATAGCA--CATTGCTACGAATTT-CGTGACCTCCGGG

Query 4630          TGGCTGCCTTTAAAGGTGATGATTCGATAGTGCTTTGCAGTGAGTACCGTCAGAGCC--C
                    | ||||||||||| |||||||||||| | || || || ||||| ||||| ||||| |-- 
Sbjct 4688          TTGCTGCCTTTAAGGGTGATGATTCGGTGGTCCTCTGTAGTGACTACCGACAGAGTCGTA

Query 4688          AGGGGCTGCTGTCCTGATTGCTGGCTGTGGCCTAAAGTTGAAGGTGGATTTCCGTCCGAT
                    | | || || | | |||| || |||||||| || ||||||||||| |||| ||| || ||
Sbjct 4748          ATGCGCAGCAGCCTTGATCGCAGGCTGTGGGCTCAAGTTGAAGGTTGATTACCGCCCCAT

Query 4748          TGGTCTGTATGCAGGTGTTGTGGTGGCCCCCGGCCTTGGCG-CGCTTCCTGATGTCGTGC
                    ||| |||||||| ||||| |||||||+|||| |  ||||  -| || |||||||| ||||
Sbjct 4806          TGGACTGTATGCTGGTGTGGTGGTGG-CCCCTGGTTTGGGTACACTGCCTGATGTAGTGC

Query 4807          GCTTCGCCGGTCGGCTTACTGAGAAGAATTGGGGCCCTGGCCCCGAGCGGGCGGAGCAGC
                    | || |||||||||||  |||| ||||| |||||||| || || ||||| || |||||||
Sbjct 4865          GTTTTGCCGGTCGGCTGTCTGAAAAGAACTGGGGCCCCGGTCCAGAGCGTGCTGAGCAGC

Query 4867          TCCGCCTCGCTGTGAGTGATTTTCTCCGCAAGCTCACGAATGTAGCTCAGATGTGTGTGG
                    | || || |||||  ||||||||||  |   | | |||||||| || ||| | ||||| |
Sbjct 4925          TACGGCTTGCTGTTTGTGATTTTCTTAGAGGGTTGACGAATGTTGCGCAGGTTTGTGTTG

Query 4927          ATGTTGTCTCTCGTGTTTATGGGGTTTCCCCTGGGCTCGTTCATAACCTGATTGGCATGC
                    ||||||| || ||||||||||| ||   ||||||| | || |||||||| ||||||||||
Sbjct 4985          ATGTTGTGTCCCGTGTTTATGGAGTCAGCCCTGGGTTGGTACATAACCTTATTGGCATGC

Query 4987          TACAGGCTGTTGCTGATGGCAAGGCTCATTTCACTGAGTCAGTGAAGCCAGTGCTTGACC
                    | ||  |  |||||||||||||||| |||||||| ||| |  | || || ||||||||||
Sbjct 5045          TGCAAACCATTGCTGATGGCAAGGCCCATTTCACAGAGACTATCAAACCTGTGCTTGACC

Query 5047          TGACAAATTCAATTC-T-GTGTCGGGTGGAATGAATAACATGTCTTTTGCTGCGCCCATG
                    | |||||||| |+||-|-  |+||||| |||||||||||||||||| |||   |||||||
Sbjct 5105          TTACAAATTCTA-TCATACAG-CGGGTAGAATGAATAACATGTCTTGTGCATTGCCCATG

Query 5105          GGTTCGCGACCATGCGCCCTCGGCCTATTTTGCTGTTGCTCCTCATGTTTCTGCCTATGC
                    || |++||+||||| ||||| || || || || |||||||| || || || |||||||||
Sbjct 5163          GGAT--CG-CCATGTGCCCTAGGGCTGTTCTGTTGTTGCTCTTCGTGCTTTTGCCTATGC

Query 5165          TGCCCGCGCCACCGCCCGGTCAGCCGTCTGGCCGCCGTCGTGGGCGGCGCAGCGGCGGTT
                    |||||||||||||| |||| |||||||||||||||||||||||||| |||||||||||| 
Sbjct 5220          TGCCCGCGCCACCGGCCGGCCAGCCGTCTGGCCGCCGTCGTGGGCGACGCAGCGGCGGTG

Query 5225          CCGGCGGTGGTTTCTGGGGTGACCGGGTTGATTCTCAGCCCTTCGCAATCCCCTATATTC
                    ||||||||||||||||||||||| ||||||||||||||||||||||  ||||||||||||
Sbjct 5280          CCGGCGGTGGTTTCTGGGGTGACAGGGTTGATTCTCAGCCCTTCGCCCTCCCCTATATTC

Query 5285          ATCCAACCAACCCCTTCGCCCCCGATGTCACCGCTGCGGCCGGGGCTGGACCTCGTG-TT
                    |||||||||||||||||||| ||||||||    |     ||||||||||| ||||+ - |
Sbjct 5340          ATCCAACCAACCCCTTCGCCGCCGATGTCTTTTCACAATCCGGGGCTGGAGCTCG-CCCT

Query 5344          CGCCAACCCGCCCGACCAC-TCGGCTCCGCTTGGCGTGACCAGGCCCAGCGCCCCGCCGC
                    || ||+ ||||||  || |-| |||||||||||||| |||||| ||||||||||| ||||
Sbjct 5399          CGACA-GCCGCCCCGCCCCCTTGGCTCCGCTTGGCGCGACCAGTCCCAGCGCCCCTCCGC

Query 5403          TGCCTCACGTCGTAGACCTACCACAGCTGGGGCCGCGCCGCTAACCGCGGTCG-CTCCGG
                    |||| | |||||| || ||||| |||||||||| |||||| | || ||+  | -| || |
Sbjct 5458          TGCCCCCCGTCGTCGATCTACCCCAGCTGGGGCTGCGCCGTTGACTGC-TACATCACCAG

Query 5462          CCCATGACACCCCGCCAGTGCCTGATGTTGACTCCCGCGGCGCCATCCTGCGCCGGCAGT
                    | | ||||||  | || || |||||||||||||| |||||||||||| ||||||||||||
Sbjct 5517          CTCCTGACACAGCCCCTGTACCTGATGTTGACTCACGCGGCGCCATCTTGCGCCGGCAGT

Query 5522          ATAACCTATCAACATCTCCCCTCACCTCTTCCGTGGCCACCGGCACAAATTTGGTTCTTT
                    |||| || || || || || || || || || || ||  | || || ||||||||||| |
Sbjct 5577          ATAATCTGTCCACGTCCCCGCTTACGTCATCTGTCGCTTCGGGTACTAATTTGGTTCTCT

Query 5582          ACGCCGCTCCTCTT-AGCCCGCTTCTACCCCTCCAGGACGGCACCAATACTCATATAATG
                    |||| || ||+ ||-| ||| ||| |||| || ||||| ||||||||||| ||||| |||
Sbjct 5637          ACGCTGCCCC-ATTGAACCCCCTTTTACCTCTTCAGGATGGCACCAATACCCATATTATG

Query 5641          GCTACAGAAGCTTCTAATTATGCCCAGTACCGGGTTGCTCGTGCCACAATTCGCTACCGC
                    ||||| ||||| ||||||||||||||||||||||| | ||| || ||||| || ||||||
Sbjct 5696          GCTACTGAAGCATCTAATTATGCCCAGTACCGGGTGGTTCGCGCTACAATCCGTTACCGC

Query 5701          CCGCTGGTCCCCAACGCTGTTGGTGGCTACGCTATCTCCATTTCGTTCTGGCCACAGACC
                    ||| |||| || |||||||| || || || || || || ||||| |||||||| || || 
Sbjct 5756          CCGTTGGTACCAAACGCTGTCGGCGGTTATGCCATTTCTATTTCTTTCTGGCCTCAAACA

Query 5761          ACCACCACCCCGACGTCCGTTGACATGAATTCAATAACCTCGACGGATGTCCGTATTTTA
                    ||||| ||||| || || ||||| |||||||| || || || || |||||  | ||  | 
Sbjct 5816          ACCACTACCCCCACATCTGTTGATATGAATTCTATCACTTCTACTGATGTTAGGATCCTG

Query 5821          GTCCAGCCCGGCATAGCCTCCGAGCTTGTTATTCCAAGTGAGCGCCTACACTATCGCAAC
                    ||||||||||| || ||||||||| | || ||||| |||||||| || ||||||||||| 
Sbjct 5876          GTCCAGCCCGGTATTGCCTCCGAGTTGGTCATTCCCAGTGAGCGTCTTCACTATCGCAAT

Query 5881          CAAGGTTGGCGCTCTGTTGAGACCTCCGGGGTGGCGGAGGAGGAGGCCACCTCTGGTCTT
                    ||||||||||||||||| |||||| | || ||||| || |||||||| || || || || 
Sbjct 5936          CAAGGTTGGCGCTCTGTCGAGACCACGGGCGTGGCTGAAGAGGAGGCTACTTCCGGCCTA

Query 5941          GTCATGCTCTGCATACATGGCTCACCTGTAAATTCTTATACTAATACACCCTATACCGGT
                    || ||||||||||| |||||||| ||||| ||||||||||||||||||||||| || || 
Sbjct 5996          GTAATGCTCTGCATTCATGGCTCCCCTGTCAATTCTTATACTAATACACCCTACACAGGA

Query 6001          GCCCTCGGGCT-GTTGGACTTTGCCCTCGAACTTGAGTTCC-GCAACCTCACCCCCGGTA
                    || || |||||- |||+| |||||  | || ||||| ||+ -| ||  | || || || |
Sbjct 6056          GCACTGGGGCTTCTTG-ATTTTGCATTGGAGCTTGAATT-TAGGAATTTGACACCTGGGA

Query 6059          ATACCAAT-ACGCGGGTCTCGCG-TTACTCCAGCACTGCCCGTCACCGCCTTCGTCGCGG
                    ||||+ | -|| || || || ||-|+|  ||||||| ||||| || || || || |||||
Sbjct 6114          ATAC-TAACACCCGTGTATCCCGAT-ATACCAGCACAGCCCGCCATCGGCTGCGCCGCGG

Query 6117          TGCAGATGGGACTGCCGAGCTCACCACCACGGCTGCTACTCGCTTCATGAAGGACCTCTA
                    ||| || |||||||||||||| || || ||||| || ||||| || ||||| || ||+  
Sbjct 6172          TGCCGACGGGACTGCCGAGCTTACTACTACGGCGGCCACTCGATTTATGAAAGATCT-GC

Query 6177          TTTT-ACTAGTACTAATGGTGTTGGTGAGATCGGCCGCGGGATAGCGCTTACCCTGTTTA
                      ||-||| |||| ||||| ||||| ||| | ||||| || || || || ||| ||||||
Sbjct 6231          ACTTCACTGGTACGAATGGAGTTGGAGAGGTGGGCCGTGGTATTGCTCTGACCTTGTTTA

Query 6236          ACCTTGCTGACACCCTGCTTGGCGGTCTACCGACAGAATTGATTTCGTCGGCTGGTGGCC
                    | |||||||| || || || || || || |||||||||||||||||||||||||| || |
Sbjct 6291          ATCTTGCTGATACGCTTCTCGGTGGCCTGCCGACAGAATTGATTTCGTCGGCTGGGGGTC

Query 6296          AGCTGTTCTACTCTCGCCCCGTCGTCTCAGCCAATGGCGAGCCGACTGTTAAGCTGTATA
                    |||| |||||||| ||||| |||||||| |||||||||||||||||||| ||| ||||||
Sbjct 6351          AGCTCTTCTACTCCCGCCCTGTCGTCTCGGCCAATGGCGAGCCGACTGTAAAGTTGTATA

Query 6356          CATCTGTGGAGAATGCTCAGCAGGATAAGGGTATTGCAATCCCGCATGACATCGACCTCG
                    ||||||| |||||||| ||||||||||| || ||  | |||||||| || || || || |
Sbjct 6411          CATCTGTTGAGAATGCACAGCAGGATAAAGGCATCACCATCCCGCACGATATAGATCTTG

Query 6416          GGGAATCCCGTGTAGTTATTCAGGATTATGACAACCAACATGAGCAGGACCGACCGACAC
                    | || |||||||| ||||||||||||||||| ||||||||||||||||||||||| || |
Sbjct 6471          GTGACTCCCGTGTGGTTATTCAGGATTATGATAACCAACATGAGCAGGACCGACCTACTC

Query 6476          CTTCCCCAGCCCCATCGCGTCCTTTT-TCTGTCCTCCGAGCTAACGATGTGCTT-TGGCT
                    | || |||||||| || || ||+ ||-|| || || || || || |||||+ ||-|||||
Sbjct 6531          CATCACCAGCCCCTTCTCGGCC-CTTCTCAGTTCTTCGTGCCAATGATGT-TTTGTGGCT

Query 6534          TTCTCTCACCGCTGCCGAGTATGACCAGTCC-ACTTACGGCTCTTCGACCGGCCC-AGTC
                     ||||| |||||||| ||||||||||||+ |-|| || || ||||| |||  |||-|+| 
Sbjct 6589          CTCTCTTACCGCTGCTGAGTATGACCAG-ACTACGTATGGGTCTTCCACCAACCCTA-TG

Query 6592          TATGTCTCTGACTCTGTGACCTTGGTTAATGTTGCGACCGGCGCGCAGGCCGTTGCCCGG
                    |||||||| ||| | || || || ||||| || || || || || ||||| |||||||| 
Sbjct 6647          TATGTCTCGGACACAGTCACGTTTGTTAACGTGGCCACTGGAGCTCAGGCTGTTGCCCGC

Query 6652          TCACTCGACTGGACCAAGGTCACACTTGATGGTCGCCCCCTTTCCACCATCCAGCAGTAT
                    || ||||| ||| | ||||| || || || || ||||||||  | |||||||||||||||
Sbjct 6707          TCCCTCGATTGGTCTAAGGTTACTCTCGACGGCCGCCCCCTCACTACCATCCAGCAGTAT

Query 6712          TCAAAGACCTTCTTTGTCCTGCCGCTCCGCGGTAAGCTCTCCTTTTGGGAGGCAGGAACT
                    || ||||| || | |||||| |||||||| |||||||| ||||| |||||||| || || 
Sbjct 6767          TCTAAGACATTTTATGTCCTCCCGCTCCGTGGTAAGCTGTCCTTCTGGGAGGCTGGCACG

Query 6772          ACTAAAGCCGGGTACCCTTATAATTATAACACCACTGCTAGTGACCAACTGCTCGTTGAG
                    || || ||||| || || |||||||| || || ||||||||||| ||| |  |  |||||
Sbjct 6827          ACCAAGGCCGGCTATCCGTATAATTACAATACAACTGCTAGTGATCAAATTTTAATTGAG

Query 6832          AATGCCGCTGGGCATCGGGTTGCTATTTCCACCTACACTACTAGCCTGGGTGCTGGCCCC
                    ||||| ||||| ||||| |||||||| ||||| || || |||||||| ||||| ||||||
Sbjct 6887          AATGCAGCTGGTCATCGCGTTGCTATCTCCACTTATACCACTAGCCTAGGTGCCGGCCCC

Query 6892          GTCTCTATTTCCGCGGTTGCTGTTTTAGCCCCCCACTCTGTGC-TAGC-ATTGCTTGAGG
                      |||||| || ||||| | ||| |||||||| |||||+|  |-| ||- ||+|||||||
Sbjct 6947          ACCTCTATCTCTGCGGTCGGTGTCTTAGCCCCACACTC-GGCCCTTGCCGTT-CTTGAGG

Query 6950          ATACCATGGACTACCCTGCCCGCGCCCATACTTTCGATGACTTCTGCCCGGAGTGCCGCC
                    | ||  | |||||||| ||||| ||||||||||| ||||| ||||||||||| |||||  
Sbjct 7005          ACACTGTTGACTACCCCGCCCGTGCCCATACTTTTGATGATTTCTGCCCGGAATGCCGTG

Query 7010          CCCTTGGCCTCCAGGGTTGTGCTTTTCAGTCTACTGTCGCTGAGCTTCAGCGCCTTAAGA
                    |||| || || |||||||| ||||| ||||||||||| |||||||||||||| ||||| |
Sbjct 7065          CCCTCGGTCTACAGGGTTGCGCTTTCCAGTCTACTGTTGCTGAGCTTCAGCGTCTTAAAA

Query 7070          TGAAGGTGGGTAAAACTCGGGAGT-TATAGTTTATTTGCTTGTGCCCCC--CTTCTTTCT
                    ||||||| || ||||| |||||||-|+|| || |||| | |||||||||--| |  ||||
Sbjct 7125          TGAAGGTAGGCAAAACCCGGGAGTCT-TAATTAATTTTCCTGTGCCCCCTTCGTGGTTCT

Query 7127          GTT--G-CTTATTT
                     ||--|- ||||||
Sbjct 7184          CTTTCGATTTATTT
