# Supplementary material for: Pairwise Heuristic Sequence Alignment Algorithm Based on Deep Reinforcement Learning
Source: IEEE Open J Eng Med Biol. 2021 Jan 29;2:36–43. doi: 10.1109/OJEMB.2021.3055424 (PMC8901008; doi:10.1109/OJEMB.2021.3055424)
Supplement: Three supplementary materials are attached to the submitted manuscript. First, we offer the detailed process of the DQNalign in Supplementary material S1. Then, the additional figures and tables are listed in the Supplementary material S2. Finally, the alignment results of the DQNalign are attached  [file ojemb-3055424-mm.zip › OJEMB-3055424-MM/10022021082020_DQNalignOJEMB20210126SupplementaryS3/Supplementary S3/HEV_DDDQN/result20200712173946_11_31.txt]

DQNalign Project v1.0
Pairwise alignment algorithm with deep reinforcement learning based heuristic alignment agent
Sequence 1 : HEV_11, length : 7138
Sequence 2 : HEV_31, length : 7239

Alignment results:
Exact matches: 4859
Gaps: 1280

Query 44            TGA-GCAG-GCT-GCTCTA--GCAGCGGCCAAACTCTGCCCTTGCGAAT--GCTGTGGTA
                    |+|-||||- | -|+| | --|  |  |||+|  +++|+ ++ ||  ||--|+| |  ||
Sbjct 0             T-AGGCAGACCACG-TATGTGGTCGATGCC-ATG---G-A--GGCCCATCAG-TTTATTA

Query 96            GTTA-G-GCCTTTTCTCTCT--CACCA--GCAGATTGAGATCC--TTATTAACCT-----
                    +++|-|- |||    || ||--| |||--|+||  ++||+++|-- | | + |  -----
Sbjct 49            ---AGGCTCCTGGCATCACTACCGCCATCG-AGCA--AG---CTGCTCTG-GCTGCGGCC

Query 142           -AATGCAACCTCGCCAGCT--TGTTTTCCGCCCCGAGGTTTTCTGGAACCATCCCATCCA
                    -| |+| +++ | |  || --|| | ++ |+  ++|+|++|||+||++|| | +|+|   
Sbjct 100           AACT-CT---GCCCTGGCGAATGCTG--TG-GT--A-G--TTC-GG--CCGTT-C-TTAT

Query 200           G-CGTGTTATCCA-T--AATGAGCTGGAGCTTTACTGTCGCGCCCGCTCCGGCCGCT-G-
                     -||||||   +|-|--||| ++||+ | |  |+ ||  || ++  |+||||| |||-|-
Sbjct 143           CACGTGTTCAG-ACTGAAATC--CT-TATCAAT-TTGATGCA--ACC-CCGGCAGCTGGT

Query 254           CCT----CGA-AA--TTGGT-GC-CCACCCC--CGCTCA----AT--A-AATGACAATAA
                      |----|  -| --|| ||-| -|||||| --|   | ----||--|-|||||  +|| 
Sbjct 195           ATTCCGCCCTGAGGTTTTGTGGAACCACCCAATCCAGCGTGTTATCCATAATGAGC-TAG

Query 293           TCCT-AA-TG-T-GGTCCACCGTT--GC-TTCCTCCGTCCTGCCGGGCGTGATGATGTTC
                      | - |-||- -|| || + |  --||-|| || +|++++| +||  |+||+|     |
Sbjct 254           AACAATACTGCCGGGCCCG-TGCCGGGCGTTGCTT-G----GA-GGTGG-GA-GCCCACC

Query 343           AG-CGTTGGTATACTG-C--CCCTACCCGCG----GG-CCGGCTGCTAATTGCCGGCGTT
                     |- ||   |+|| ||-|--|||||++  +|----| -||||+||||   |+||| | | 
Sbjct 305           CGAGGTCTAT-TAATGACAACCCTA--AT-GTCCTGCACCGG-TGCTTCCT-CCGCCCTG

Query 394           C-C-----G-CGCTGCGCGGGCTCCCCGCTGCT-G-A-CC-GCACTTACTGCTTCGA-CG
                     - -----|-|| |+++|+++ +++++||+|||-|-|- |-||+|+++|+ | +++ -||
Sbjct 359           TTGGAAGGGACGTT---C---A-----GC-GCTGGTATTCTGC-C---C-CCA---CCCG

Query 441           -GGTTTTCTGGCTG-TAACTTTC-CCG--CCGAGACGG-GCA--TCGCCCT-CTATTCTC
                    -||+| +|+||| |-|||||  |-|||--||| +|| |-|  --| |||  -|+ || + 
Sbjct 399           CGG-TC-C-GGCGGCTAACTGCCGCCGTTCCGC-ACTGCGTGGTTTGCCTCCC-GTTG-A

Query 493           TCCATGA--TATGTCACCATC--TGA-TA-TGTCGCCGAGGCTATGTTCCGCCA--TG-G
                    |+| +||--|||    +++||-- | -|  | |||| |+ ||++|+|| +|+||--||-|
Sbjct 453           T-CG-GACCTATTGTT---TCGACGGGTTTTCTCGCTG-CGC--T-TTT-G-CAGCTGAG

Query 542           TAT--G-ACGCGGCTTTACACGCTGCCCTCCACCTCCCG-C--CTGAGG-TCCTGTTGCC
                    +| --|-|     || ||  | |||| | ++|||||  |-|--|||| |-| | | ++  
Sbjct 501           -ACCGGAATAGCTCTGTATTCACTGCACG--ACCTCTGGCCGGCTGATGTTGCGGA--GG

Query 593           C-C---CTGG-CA--CATAC-CGCACCGCG-TCGTA--CTTGCTGATCCA-TGACGGCAG
                    |- ---|  |-||-- +++ - + + ||||-| |||--| +||   ||||-|+++ ||++
Sbjct 557           CTATGGCCCGCCATGG---GAT-G-ACGCGCTTGTATGCC-GCA-CTCCACT---TGC--

Query 641           GCCGCGTTGTGGTGACGTATGAGGGTGACA-CTAGT-GCTGGTTATA-ACCACGATGTTT
                     ||  |  ||  |+++||+|+| +++++||-|| | - ||  + |||-  |   |+++| 
Sbjct 605           CCCCTGAGGTCCT---GT-T-AC-----CACCTGGCACCTAC-CATACGACCTCA---TA

Query 697           CCAA-CC-TGC--GCTCC---TGGATTAGAA--CC-ACTAAGGTTACCGGAGACCACCCT
                    ||  -  -| |--| |  ---| |++|+| |--| -|  | + | |+ || |||   |  
Sbjct 651           CCTTTTGATTCATGATGGTGATCG--T-GCAGTCGTAACAT-ATGA-GGGCGACACTCTA

Query 747           CTCGTCATCGAGCGGGTTAG-GGCCATTG-G------CT--GC-CA---CTTTG-TC--C
                     |+|+|| +|+|+    +| -   ++ ||-|------||--||-||--- |  |- |--|
Sbjct 704           GT-G-CAG-G-G-TATA-ACCATG--ATGTGTCTATACTCCGCGCATGGATCCGCACAAC

Query 789           -----T--TT--T-ACTCACCGGCTGC-TCCGGAGCCATCACCTATG--C-C-CTATGTC
                    -----|--||--|-|+ || | |||| -   ++||+++++| | + |--|-|-| |++| 
Sbjct 756           TAAGATAGTTGGTGA-CCATCCGCTGGTGAT--AG-----AGCG-GGTCCGCGCCA--TT

Query 834           CCTTACCCCCGGTCTACCGAGG-TCTATGTCC-GATCGATCTTCGGCCCGGGTGGCACC-
                    ++     +|| ++||+++  +|-| |  +| |- |+|++| +  +|||| ++|+| |||-
Sbjct 804           --GGCTG-CCA--CT---TT-GTTTTGC-TTCTTA-C--TG-CA-GCCCC--T-GAACCA

Query 890           -C-CC--T-CCCTATTTCCCCAACCTCATGCTCCACCAAGTCGACC-TTCCATGCT-GTT
                    -|-||--|-|||||| ||||  ||| |+ |||| ||  |++ |   -   | +|||-| |
Sbjct 847           TCTCCTATGCCCTATGTCCCTTACCCC-CGCTCGACGGA--GGTGTACGTCC-GCTCGAT

Query 941           CCCT--GCCCATATCTGGGAC-CGTC-TCATGTTTGT-TCGG-GGCCACC-CTAGATGAC
                     + |--||||   |  |||+|-|| |-||  ++|  |- |  - ||   |-| | |+ | 
Sbjct 903           A-TTCGGCCCTGCTGGGGG-CTCGCCATCCC--TCTTCCCATCAGCTTGCTCCACA-AAG

Query 992           -CAAGCCTTT--TGCTGCTCCCGCCT--AATGACTT-ACCTCCGCGGCAT-TAGC--TAC
                    -|||+|||||--||| |+|||||   -- ||++|| - ++ +|+|||| |-|+||--|  
Sbjct 955           TCAA-CCTTTCATGCCG-TCCCGGTGCACAT--CTGGG--A-C-CGGCTTAT-GCTTTTT

Query 1044          AAGGTTA---CTGTGG-GCAC-CCTTGTTGCCCAATGGAAGGCTGGAACGCC-TCTGAG-
                       |  |---  |  |- || -||||+|||      |  +|  |   || | -|||  |-
Sbjct 1006          GGCGCCACTTTGGATGATCAGGCCTT-TTGTTGCTCGCG-GCTTATGACCCTATCTCCGC

Query 1095          GACGCTC-TTACAGCTGTCATCACTGCCGCCT-ACC---TTACCATCTGC-CAC--CCAG
                    |    | -||| | ++| ++||||||  |   -|| ---| +++++||  - | --   |
Sbjct 1063          GGGATTAGTTATAA--GG--TCACTGTTGGTGCACTTGTTG-----CTAATGAGGGTTGG

Query 1145          --CG-GT---AC-CTCCGCAACTCAGGC---TATATCTAAGGGGATG-CG-TCG-CC-TG
                    --||- |---| - | |||   +||+||---|||+|  + | || +|-  -|+|-||-| 
Sbjct 1114          AACGCCTCGGAGGATGCGCTTA-CA-GCTGTTAT-TAC-TGCGGC-GTATTT-GACCATT

Query 1191          GAGCGGGAGCATGCTCAGA----AGTTTATTA-TA-A--CACGCCTCTACAGTTGGCT--
                       |   |||++|+  |  ----   +       |-|--|| | + |    |+|++| --
Sbjct 1168          TGTCATCAGC--G-ATATCTTCGGAC-CCAGGCAATATCCAAGG-GCATGCG-T--CGGC

Query 1238          CTT-TG-AGAAGTC-CGGCC--GGTGATTATAT-CCCCGGCCGTC-AGTTGGA-GTTCT-
                       - |-|+ |+ |- | ||--    +| ||+|-|   ||| || -|| ||| -|||+|-
Sbjct 1220          TAGAGGTA-GA-ACATGCCCAGAAGT-TNAT-TACAAAGGCTGTATAGCTGGCTGTT-TG

Query 1287          --ACGCT-----C-AGTGTA-GG---C-GCTGGCTCTCGG-CCGGCTTTCAT-CTTGACC
                    --|+  |-----|- |  ||-  ---|-|| ++ |+  | -||  +||| ||-|+++|++
Sbjct 1274          AGA-AATCCGGCCGTGATTATATCCCCGGCC--GT-CAGCTCCAA-TTTTATGC---A--

Query 1333          CAC-GG-GTGT--TGGTTTTTGATGAGTCGGCC-C-CCT-G-CCACTGTAGGA--CTGCG
                    || -| -|+  --||| ||| |   +|+  +  -|-|||-|-||+|++|||| --|+ ||
Sbjct 1324          CAGTGTCG-NCGCTGGCTTTCGGCC-G-GT-TTTCACCTGGACC-C--TAGGGTGC-TCG

Query 1383          AT-TCGTAA-G-G-CGGTCTCAAAGTT-TTGC--T-GCTTTATGAAGAGTGGCTG-GGCC
                    +|-| +| |-|-|-||||| | + |  - |||-- -||||  |+||    |||||- |  
Sbjct 1375          -TCTT-TGATGAGTCGGTCCCC-TGCCGCTGCAGGAGCTTCCT-AAAGAAGGCTGCCGGT

Query 1432          AGGAGTGCACCTGTTTTCTACAACCTGCAGAAGGCGTCGTTGGCGACCAGGGC-CA--TG
                    | ||+|+|  ||||||| |  |   +|  +++||+| ||  | |   +|++| -||--||
Sbjct 1432          AAGA-T-CTGCTGTTTTATGAAGTG-GTT---GG-GCCGG-GCCAGG-A--GTGCACCTG

Query 1488          ------ACAACGAGGCCTATGAGGG--GTCTGATGT-TGA-CCCTGCTG--AAT-CCG-C
                    ------| ||| +||+||  +||| --|  || || -|| - || ++ |--|| -  |-|
Sbjct 1476          TTTCCTAGAACC-GG-CTGA-AGGTCTGGTTGGTGACTGTGGCCA--CGATAACGAGGCC

Query 1535          TA-TTAGTGACA---T-ATCTGGGTCCTAC-GTAGTCCCTGG-CA-C-TG-C---CCT--
                    | - +|++|   ---|-|  ||| |||  |-|+||+|| +| -||-|-||-|--- | --
Sbjct 1531          TTCG-A--GGGGGTCTGAGGTGGATCCCGCTG-AG-CCA-GCCCACCTTGACGTTTCCGG

Query 1579          --CCAACCGCTTTACCA----A-----G-CC-CTTGACCTCCCCGCTGAGATTGTGGCTC
                    --|| |++++|    ||----|-----|-| -|||||+++ + |+| +++++++|+++|+
Sbjct 1584          GACCTA----T--TGCAGTCCACGGGCGCCAACTTGA---G-GC-CC-------T---T-

Query 1627          GTGCA-GGC-CGGCTGACCG-CCAC-AGTAA-AGGTCTCCCAGGT----CGACGGGCG-G
                    +| ||- ||-|   ++||  -|| |-||++|-|++++|| ||| |----|+|   +||- 
Sbjct 1620          -TACAGAGCACTTA--ACATCCCGCAAG--ACA----TCGCAGCTCGCGC-ATCT-CGTC

Query 1677          AT--CGATTGTGAGACCCTTCTCGGTAATAAAACCTTCCGCA-C-G-T-----C-GTTTG
                    +|--||  + ++++|++|| +|++|+++++++ ++++     -|-|- ----- -|  +|
Sbjct 1669          -TGACGGC-C----A--CTG-T--G-------G----AGCTTGCTGCCAGCCCAGGCC-G

Query 1725          --TTGACGG--G-GCGGT-TTTAGAGACTAATGGCCCAGA--G-CG---CCACAATCTCT
                    --||||  |--|- | ||- ||+| ||  ||+|| |    -- -||---  |+ +++|+|
Sbjct 1707          CCTTGAGTGCCGCACAGTGCTT-GGGAACAA-GGACGTTCCGTACGACTGTA-G---T-T

Query 1774          CTTTTGATGCCAGTCA-----GAGCACTATGGCCGCCG-GCCCT-T-TCAGTCTCACCTA
                    + + ||++||  + ||----- |||+| | ||||+| |-||  |-|-||++|+| || | 
Sbjct 1758          -G-ATG--GCGC-CCATCTTGAAGC-CAACGGCC-CGGAGCAGTATGTC--T-TAACATT

Query 1826          TGCCGC--CTCTG-CTGCT--G-GGCTGGAGGT--G-CGCTA-TGTCGCCGCCGGGCTTG
                    ||  | --||+ |-| |+|-- -||+  | ++|--|-| |+|- |||  +++++ +|+| 
Sbjct 1809          TGATGATTCT-NGTCAG-TCCATGG-GTGC--TGGGCCCC-ATAGTCTT-----A-C-TT

Query 1876          ACCACCG--GGCGGTTTTTG-CCCCCGGCGTTTCACC--CCG-----GTCAG-C--CC-C
                    || |++|--  +++++++  -|| ||||  +| ||  --  |----- ||| -|--| - 
Sbjct 1856          ACGA--GCTCA-------CCCCCGCCGGTC-TACAGGTTAGGATATCTTCAAACGGCTTG

Query 1922          TGG-CG-A-GGTCAC--C-GCCTTCTGTTCT-GC----CCTATACAG-GTTTA-ATCGC-
                    +| - |-|- |+|+ --|-  |++|  ++||-||----||  |++||-| | |- +|| -
Sbjct 1905          -GACTGTACTG-C-AGTCTTTC--CCC--CTGGCGGAGCCCCT--AGTGCTGAGC-CGGG

Query 1967          -GAGGCC-CAGCGCCTTTCGCTTGAC---CG-GTAAT-TTTTGGTTCCATCCTG-AG---
                    -||||  -|+|+|+|+||+++||  |---  - |+||-| | ||| +|| |  |-  ---
Sbjct 1956          GGAGGTGGC-G-G-C-TT---TTTGCAGTGCTCT-ATATATAGGTA-CAACAGGTTCACC

Query 2016          GGGCTCCTTGGCCC--CTTTGCCCC-GTT--TT-C-CCCCGGGCATGTTTGG--GAGTCG
                      || || |   | --||      |-|+|--||-|-||||| +   |+ || --|+||  
Sbjct 2005          CAGCGCCATTCGCTAACTGGTGGGCTG-TGGTTGCACCCCGA-GGGG-CTGCTAG-GTTT

Query 2067          GCTCGGCTAATCCATTCTGTGGCGAGAGCACACTT-TA--CA-C--C-CGC-ACTTGGTC
                    | ||     || ++|||  +   || |+|+| || - |--| -|-- -| |- |++ |+ 
Sbjct 2061          GTTCCCTCCATT--TTCCC-CTGGACA-C-CTCTGGGAGTCTGCGAATCCCTTC--TG-T

Query 2113          --GGAGGTTGATGCTGT-T-C-C-TAGTCCAGCCCC-AGCCCGA-CTTAGG---T-T--T
                    -- ||||  +| | | |-|-|-|- |++|| ++     ++ |+|-|| +| ---|-|--|
Sbjct 2113          GGTGAGGGA-ACGTTATATACTCGAA--CCT--GGTCT--AC-ATCTG-GCTTTTCTAGT

Query 2159          TACATCTGAGCCTTCTAT---A----CCTAGTAGGGC-CGCCACACCTA--------C-C
                     |+ | | + ||++|   ---|----||    | || -  || | ||  --------|-|
Sbjct 2164          GA-CTTTT-CCC--CCCCGGAAGCGGCCGCTAACGGTGAACCGCCCCCGGGTGCCCCCTC

Query 2202          C-CCGGCGG---C------C-CCTCTACCC-CCCCCTGCAC---CGGA---T-C-CTTCC
                    |-|| ||||---|------|-||+| ++||-||  |||   ---||||---|-|-|+| |
Sbjct 2220          CACCAGCGGCATCTGGGTGCTCC-CG--CCGCCTTCTGAGGGATCGGAGGTTGCAC-TAC

Query 2241          CCT--AC-TC--TCTCTGCT-CCGG-CGCGTGGTGAGCCGG-CTCCTGGCGCTACCGCCA
                    || --||- |--|   | + -|| |-|| +|  |++|||||-||||  +++|++|| || 
Sbjct 2276          CCACAACTCCGGTGCGTA-AGCCTGTCGA-TTCT--GCCGGTCTCCAT---C--CCTCCC

Query 2293          G-GGCCCCAGCCA-TAACCCACCAGACG-G-C-CCGGCATC--GC-CGCCTGC-TCTTTA
                    |-|||||| ||| -||| || || | | - -|-|||||+||-- |-|||| ||-||| ||
Sbjct 2326          GAGGCCCCCGCCCGTAAGCCGCCCGCCCCCCCGCCGGC-TCGTACTCGCCGGCTTCTCTA

Query 2344          C-C-TACCCGGATGGCT-CTAAGGTGTTCGCCGGCTCGCTGTTTGAGTC-GACATGTACC
                    |-|-|||||||| ||+ -|||||||||  || || || || ||||||||-|||+|||   
Sbjct 2385          CACTTACCCGGACGG-GGCTAAGGTGTATGCAGGGTCCCTTTTTGAGTCTGAC-TGTGAT

Query 2400          TGGCTCGTTAACGCGTCTAATGTTGACCACCGCCCTGGCGGTGGGCTCTGTCATGCATTT
                    ||||| || |||||||| |||   | ||| || || ||||| || ||||||||||| || 
Sbjct 2443          TGGCTGGTCAACGCGTCCAATCCCGGCCATCGTCCCGGCGGCGGCCTCTGTCATGCTTTC

Query 2460          TACCAGAGGTACCCCGCCTCCTT-TGATGCTGCCTCT-TTTG-TGATGCGCGAC-GGCGC
                    |||||| ||| ||| |  || ||-|+|  | |+|+| -||| -| |||||||| -| | |
Sbjct 2503          TACCAGCGGTTCCCGGAATCGTTCT-ACCCGG-C-CGATTTCATCATGCGCGATGGCCTC

Query 2516          GGC-CGCCTACACATTAACCCCCCGGCCAATAATTCATGCCGTCGCTCCTGATTATAGGT
                    |  -||++|||||  | |||||||| || || || ||||| || || ||||||||  || 
Sbjct 2560          GCTGCG--TACACCCTGACCCCCCGCCCGATTATACATGCTGTGGCCCCTGATTACCGGG

Query 2575          TGGAACATAACCCAAAGAGGCTTGAGGCTGCCTACCGGGAGACTTGCTCCCGCCTCGGTA
                    | ||||| || || |||||| | |||||||| ||||| |||||||||||||| |  || |
Sbjct 2618          TTGAACAGAATCCTAAGAGGTTGGAGGCTGCATACCGTGAGACTTGCTCCCGGCGTGGCA

Query 2635          CCGCTGCATACCCACTCCTC--GGGACCGGCA--TATACCAGGTGCC---GATCGGTC-C
                    | ||||| ||||||+|  | --|  +| || |--|||+| |+|| ||---|+++||| - 
Sbjct 2678          CTGCTGCTTACCCA-TTGTTAGGTT-CGGGGATCTAT-CAA-GTCCCTGTG---GGTTTG

Query 2687          CAGTTTTGACGCCTGGGAGCGGAATCACCGCCCCGGGGACGAGTTGTACCTTCCTGAGCT
                    +|| ||||| || |||||||| || |||||||||||||| ||| | |||||  | || | 
Sbjct 2730          -AGCTTTGATGCTTGGGAGCGTAACCACCGCCCCGGGGATGAGCTTTACCTAACCGAACC

Query 2747          TGCTGCCAGATGGTTCGAGGCCAATAG-GCCGACCTGCCCAA-CTCTCACTATAACTGAG
                     ||||||   |||||||| ||||||| - | | || ||| + -|+||||| |||||||||
Sbjct 2790          CGCTGCCGCCTGGTTCGAAGCCAATAAACCGGCCCAGCCG-GCC-CTCACGATAACTGAG

Query 2805          GATGTTGCGCGGACAGCAAATCT-G-GCTATC-GAACTTGACTCAGCCACAGACGTCGGC
                    ||  | || || || || |||||-|-|||+| -|| |++||||| ||||| || || || 
Sbjct 2848          GACATCGCCCGCACGGCTAATCTCGCGCT-TGAGATC--GACTCCGCCACCGAGGTGGGT

Query 2862          CGGGCCTGTGCCGGCTGTCGAGTCA-CCCCCGGCGTTGTGCAGTACCAGTTTACCGCAGG
                    |||||||||||||||||    || |-|||  || +|||| || || ||||| || || ||
Sbjct 2905          CGGGCCTGTGCCGGCTGCACTGTTAGCCCTGGGA-TTGTCCATTATCAGTTCACTGCCGG

Query 2921          TGTGCCTGGATCCGGCAAGTCCCGCTCTATTACCCA-AGCC-GACGTG--GACGTTGTCG
                     || || || ||||| |||||| | ||||| +|   -||  -||++||--|| ||||| |
Sbjct 2964          GGTTCCCGGTTCCGGGAAGTCCAGGTCTATC-CAAGCAGGGGGA--TGTTGATGTTGTGG

Query 2977          TGGTCCCGACCCGGGAGTTGCGTAAT-GCCTGGCGCCGCCGCGGCTTCGCTGCTTTCACC
                    | || || ||||| ||  | ||||| -|+|||| | ||||| || || || || ||||| 
Sbjct 3020          TCGTGCCTACCCGTGAACTCCGTAACAG-CTGGAGGCGCCGTGGTTTTGCAGCCTTCACG

Query 3036          CCGCACACTGC-GGCTAGAGTCACCCAGGGG-CGCCGG-GTTGTCATTGATGAGGCCCCG
                    ||||| || ||-| | +| ||||+|| ||||-|| |+|-||||| || ||||| || || 
Sbjct 3079          CCGCATACGGCAGCCC-GTGTCA-CCGGGGGTCGGC-GAGTTGTAATCGATGAAGCGCCC

Query 3093          TCCCT-TC-CCCCTCATTTGC-TGCTGCTCCACATGCAGCGGGCCGCCACCGTCCACCTT
                    || ||- |-|| | | +|   -|  ++||||| |||||||| ||| |  | || || |||
Sbjct 3136          TCGCTACCACCGCACC-TCCTATTA--CTCCATATGCAGCGAGCCTCATCGGTTCATCTT

Query 3150          CTTGGCGACCCGAATCAGATCCCAGCCATCGATTTTGAGCACGCCGGGCTCGTTCCCGCC
                    ||||||||||||||||||||||| || || || ||||| ||||| || || || ||||| 
Sbjct 3193          CTTGGCGACCCGAATCAGATCCCTGCGATTGACTTTGAACACGCTGGCCTAGTCCCCGCA

Query 3210          ATCAGGCCCGAT-TTGGCCCCCACCTCCTGGTGGCATGTTACCCATCGCTGCCCTGCGGA
                    ||| | ||||| -||+||||||||    ||||||||||| || || || ||||| || ||
Sbjct 3253          ATCCGTCCCGAGCTT-GCCCCCACTAGTTGGTGGCATGTCACACACCGTTGCCCCGCCGA

Query 3269          TGTATGTGAGCTAATCCGCGGCGCATACCCTATGATTCAGACCACTAGTCGGGTCCTCCG
                    ||| |||||||| || ||||| || |||||||  ||||| |||||||| || || || ||
Sbjct 3312          TGTGTGTGAGCTCATACGCGGGGCTTACCCTAAAATTCAAACCACTAGCCGTGTGCTGCG

Query 3329          GTCGTTGTTCTGGGGTGAGCCCGCCGTTGGGCAGAAGCTAGTGTTCACCCAGGCGGCTAA
                    ||| || || |||  |||||| ||  | ||||| ||| | || || || |||||||||||
Sbjct 3372          GTCCTTATTTTGGAATGAGCCTGCAATAGGGCAAAAGTTGGTCTTTACGCAGGCGGCTAA

Query 3389          GGCCGCCAACCCCGGTTCAGTGACGGTCCATGAGGCACAGGGCGCTACCTACACAGAGAC
                    |||||||||||| ||| || | || ||||| ||||| ||||| || || |  ||||||||
Sbjct 3432          GGCCGCCAACCCTGGTGCAATTACTGTCCACGAGGCCCAGGGTGCCACATTTACAGAGAC

Query 3449          TACCATCATTGCCACGGCAGATGCTCGAGGCCTCATTCAGTCGTCCCGAGCTCATGCCAT
                     || ||||| || || || ||||| || |||||||| ||||| |||||||| || || ||
Sbjct 3492          CACAATCATAGCTACAGCCGATGCCCGGGGCCTCATCCAGTCCTCCCGAGCCCACGCTAT

Query 3509          TGTTGCCTTGACGCGCCACACTGAGAAGTGCGTCATCATTGACGCACCAGGCCTGCTTCG
                     ||||| ||||| |||||||| ||||| || || ||| | ||||| || || ||||| ||
Sbjct 3552          AGTTGCATTGACCCGCCACACAGAGAAATGTGTTATCCTGGACGCCCCTGGTCTGCTGCG

Query 3569          CGAGGTGGGCATCTCCGAT-GCAATCGTTAATAACTTTTTCCTTGCTGGTGGCGAAATTG
                     ||||| || || || || - || |+|| ||||| || || || || || |||||  | |
Sbjct 3612          TGAGGTCGGNATTTCAGACATCATT-GTAAATAATTTCTTTCTGGCCGGCGGCGAGGTGG

Query 3628          GCCACCAGCGCCCATCT-GT-TATCCCTCGCGGCAATCCTGACGC-CAA-TGTTGACACC
                    |||| || ||||| |||-  -||+|||+||||| || || |||+|- ||-|+| ||||||
Sbjct 3671          GCCATCACCGCCCCTCTACCATA-CCC-CGCGGTAACCCGGAC-CGGAACT-TGGACACC

Query 3684          TTGGCTGCC-TTCCCGCCGTCTTGCCAGATTAGCGCCTT-CCATCAGTTGGCTGAGGAGC
                    ||+|| | |-||||| || ||||| || |||||||+|||-||||||||||||||| ||| 
Sbjct 3727          TT-GCAGGCTTTCCCTCCATCTTGTCAAATTAGCG-CTTACCATCAGTTGGCTGAAGAGT

Query 3742          TTGGCCACAGACCTGCCCCTGTCGCGGCTGTTCTACCGCCCTGCCCTGAGCTTGAACAGG
                    | |||||| | || ||||| ||||| |||||| | || || ||||||||||| ||||| |
Sbjct 3785          TGGGCCACCGGCCAGCCCCAGTCGCCGCTGTTTTGCCCCCTTGCCCTGAGCTCGAACAAG

Query 3802          GCCTTCTCTACCTGCCCCAAGAACTCAC-CACCTGTGATAGTGTCGTAA-CATTTGAATT
                    |||| || ||| |||| || || ||| |-      +|| |||||| || - +|||||  |
Sbjct 3845          GCCTGCTTTACATGCCGCAGGAGCTCGCTGTATCC-GACAGTGTCCTAGTG-TTTGAGCT

Query 3860          AACAGATATTGTGCATTGTCGTATGGCCGCCCCGAGCCAGCGCAAGGCCGTGCTGTCCAC
                     || ||||| || ||||| || ||||| ||||| ||||| || || ||||| || || ||
Sbjct 3903          CACGGATATAGTTCATTGCCGGATGGCTGCCCCAAGCCAACGGAAAGCCGTCCTCTCGAC

Query 3920          GCTCGTGGGCCGTTATGGCCGCCGCACAAAGCTCTACAATGCCTCCCACTCTGATGTTCG
                      | |||||| | |||||||| || |||||| | ||  | ||  |||||||||| || ||
Sbjct 3963          ATTGGTGGGCAGGTATGGCCGTCGGACAAAGTTGTATGAGGCGGCCCACTCTGACGTCCG

Query 3980          CGACT-CTCTCGC-CCGTTTTATCCCGGCCATTGGCCCCGTACAGGTTACAACCTGTGAA
                     || |-||+| ||-  ||||  |||| +| |||||||| || ||||  || || ||||| 
Sbjct 4023          TGAGTCCT-TGGCAAAGTTTATTCCCA-CTATTGGCCCAGTCCAGGCCACCACATGTGAG

Query 4037          -T-TGTACGAGCTAGTGGAGGCCATGGTCGAGAAGGGCCAGGACGGCTCCGCCGTCCTTG
                    -|-|||++||||| || ||||| ||||| |||||||||||||| || || |||||||| |
Sbjct 4081          CTATGT--GAGCTGGTCGAGGCTATGGTGGAGAAGGGCCAGGATGGTTCTGCCGTCCTGG

Query 4096          AGCTCGACCTTTGTAGCCGCGACGTGTCCAGGATCACCTTCTTCCAGAAAGATTGTAATA
                    |||| ||||| || || ||||| || ||| | ||||| || ||||| || ||||||||||
Sbjct 4139          AGCTTGACCTCTGCAGTCGCGATGTCTCCCGCATCACATTTTTCCAAAAGGATTGTAATA

Query 4156          AATTCACCA-CGGGGGAGACCATCGCCCATGGTAAAGTGGGCCAGGGCATTTCGGCCTGG
                    | || || |-||| +|||||||| ||||| ||||| ||||||||||| || ||||| |||
Sbjct 4199          AGTTTACAACCGGT-GAGACCATTGCCCACGGTAAGGTGGGCCAGGGAATCTCGGCTTGG

Query 4215          AGTAAGACCTTCTGTGCCCTTTTCGGCCCCTGGTTCCGTGCTATTG-AGAAG-GCTATCC
                    || |||||||| |||||||| ||||| || ||||||||||||||||-| |||-| | |  
Sbjct 4258          AGCAAGACCTTTTGTGCCCTATTCGGACCTTGGTTCCGTGCTATTGAAAAAGAGATCTTT

Query 4273          TGGCC--CTG-CTCCCTCAGGGTGTGTTTTATGGGGATGCCTTT-GATGACACCGTCTTC
                     | ||--|| -| +|||+| ++  | || || || || |+||| -|| ||  | ||||||
Sbjct 4317          AGCCCTGCTCCCG-CCT-AA--CATTTTCTACGGCGACG-CTTACGAAGAGTCGGTCTTC

Query 4329          TC-GGCG--GCTG--TG-GCC-GCAGCAA-AGGCATCCATGGTGTTCGAGAATGACTTTT
                    ||-| ||--| | -- |-|+|-|++||| -|+++ |++||||| || |||||||||||||
Sbjct 4372          TCTGCCGCCGTTTCTGGAG-CTG--GCACTA---GT--ATGGTCTTTGAGAATGACTTTT

Query 4381          CTGAGTTTGATTCCACCCAGAATAATTTTTCCTTGGGCCTAGAGTGTGCTATTATGGAGG
                    |||| ||||||  ||| ||||||||||| ||| | || || ||||||| |||||||||||
Sbjct 4424          CTGAATTTGATAGCACTCAGAATAATTTCTCCCTTGGTCTCGAGTGTGTTATTATGGAGG

Query 4441          AGTGTGGGATGCCGCAGTGGCTCAT-CCGCTTGTACCACCTTATAAGGTCTGCGTGGATT
                    ||||||| ||||||||||||||  |-| ||| +|| |||||  |  |||| || ||||  
Sbjct 4484          AGTGTGGCATGCCGCAGTGGCTTGTCCGGCTA-TATCACCTAGTCCGGTCGGCCTGGACC

Query 4500          CTGCAGGCCCCGAAGGAGTCCCTGCGAGGGTTTTGGAAGAAACACTCCGGTGAGCCCGGC
                    || ||||||||||||||||| |||  ||| || |||||||| |||||||| ||||| |||
Sbjct 4543          CTACAGGCCCCGAAGGAGTCTCTGAAAGGTTTCTGGAAGAAGCACTCCGGCGAGCCTGGC

Query 4560          ACCCTTCTGTGGAATACTGTCTGGAACATGGCCGTTATCACCCACTGTTATGATTTCCGC
                    || ||||| |||||||||||||||||||||||  ||||  | || || ||||| ||||||
Sbjct 4603          ACGCTTCTCTGGAATACTGTCTGGAACATGGCAATTATAGCTCATTGCTATGAGTTCCGC

Query 4620          GATCTGCAGGTGGCTGCCTTTAAAGGTGATGATTCGATAGTGCTTTGCAGTGAGTACCGT
                    ||  |  |||| ||||| |||||||| ||||||||  | || || |||||||| ||||| 
Sbjct 4663          GACTTTAAGGTCGCTGCGTTTAAAGGGGATGATTCAGTGGTTCTGTGCAGTGACTACCGC

Query 4680          CAGAG-CCCAGGGGCTGCTGTCCTGATTGCTGGCTGTGGCCTAAAGTTGAAGGTGGATTT
                    |||||-|  |  +|| |||| ||||||||||||||||||  | |||||||| || |||| 
Sbjct 4723          CAGAGTCGTAAT-GCGGCTGCCCTGATTGCTGGCTGTGGGTTGAAGTTGAAAGTTGATTA

Query 4739          CCGTCCGATTGGTCTGTATGCAGGTGTTGTGGTGGCCCCCGGCCTTGGCGCGCTTCCTGA
                    ||| || ||||| |||||||| || || ||| | ||||| ||  | || || || |||||
Sbjct 4782          CCGCCCTATTGGGCTGTATGCTGGCGTGGTGATTGCCCCAGGTTTGGGAGCTCTACCTGA

Query 4799          TGT-CGTGCGCTTCGCCGGTCGGCTTACTGAGAAGAATTGGGGCCCTGGCCCCGAGCGGG
                    |||-  |  | ||+|||||||||||  |||||||||| ||||| || ||||||||||| |
Sbjct 4842          TGTGGTTAGGTTT-GCCGGTCGGCTGTCTGAGAAGAACTGGGGTCCCGGCCCCGAGCGAG

Query 4858          CGGAGCAGCTCCGCCTCGCTGTGAGTGATTTTCTCCGCAAGCTCACGAATGTAGCTCAGA
                    | |||||||| ||||| |||||  |||| ||||| ||   | | |||||||| || ||| 
Sbjct 4901          CTGAGCAGCTGCGCCTGGCTGTTTGTGACTTTCTTCGAGGGTTAACGAATGTTGCGCAGG

Query 4918          TGTGTGTGGATGTTGTCTCTCGTGTTTATGGGGTTTCCCCTGGGCTCGTTCATAACCTGA
                    | ||||| ||||| || || |||||||||| |||   ||| ||| | || |||||||| |
Sbjct 4961          TTTGTGTTGATGTGGTGTCCCGTGTTTATGAGGTCAGCCCCGGGTTAGTACATAACCTTA

Query 4978          TTGGCATGCTACAGGCTGTTGCTGATGGCAAGGCTCA-TTTCACTGAGTCAGTGAAGCCA
                    |||||||||| ||| |  |||| || |||||||| ||-|||+|||||| | || || || 
Sbjct 5021          TTGGCATGCTGCAGACCATTGCAGACGGCAAGGCCCACTTT-ACTGAGACTGTTAAACCG

Query 5037          GTGCTTGA-CCT-GACAAATTCA--ATTCTGT-G-TCGGGTGGAATGAATAACATGTCTT
                    || || ||-| |-  +|| | ||--|| | | -|-| +++++||||||||||||||||||
Sbjct 5080          GTACTGGATCTTACG-AACTCCATTATACAGAGGCTA-----GAATGAATAACATGTCTT

Query 5091          TTGCTGCGCCCATGGGTTCGCGACCATGCGCCCTCGGCCTATTTTGCTGTTGCTCCTCAT
                     |||  |||||||||| |++||+||||| |||||||| || ||||||||||| ||||| |
Sbjct 5134          GTGCATCGCCCATGGGAT--CG-CCATGTGCCCTCGGGCTGTTTTGCTGTTGTTCCTCGT

Query 5151          GTTTCTGCCTATGCTGCCCGCGCCACCGCCCGGTCAGCCGTCTGGCCGCCGTCGTGGGCG
                    | || ||||||||||||||||||||||| |||| |||||||||||||||||| |||||||
Sbjct 5191          GCTTTTGCCTATGCTGCCCGCGCCACCGGCCGGCCAGCCGTCTGGCCGCCGTTGTGGGCG

Query 5211          GCGCAGCGGCGGTTCCGGCGGTGGTTTCTGGGGTGACCGGGTTGATTCTCAGCCCTTCGC
                    ||||||||||||| ||||||||||||||||||||||| ||||||||||||||||||||||
Sbjct 5251          GCGCAGCGGCGGTACCGGCGGTGGTTTCTGGGGTGACAGGGTTGATTCTCAGCCCTTCGC

Query 5271          AATCCCCTATATTCATCCAACCAACCCCTTCGCCCCCGATGTCACCGCTGCGGCCGGGGC
                      |||||||||||||||||||||||||||| ||| |||| ||||   |     |||||||
Sbjct 5311          CCTCCCCTATATTCATCCAACCAACCCCTTTGCCGCCGACGTCATTTCACAACCCGGGGC

Query 5331          TGGACCTCGTGTTCGCCAACCCGCCCGACCACTCGGCTCCGCTTGGCGTGACCAGGCCCA
                    |||| ||||   ||| ||  |  |||| || ||||||||| |||||||||||||| ||||
Sbjct 5371          TGGAGCTCGCCCTCGACAGGCGCCCCGCCCCCTCGGCTCCTCTTGGCGTGACCAGTCCCA

Query 5391          GCGCCCCGCCGCTGCCTCACGTCGTAGACCTACCACAGCTGGGGCCGCGCCGCTAACCGC
                    ||||||| |||||||| | |||||| || ||||| |||||||||| |||||| | || ||
Sbjct 5431          GCGCCCCTCCGCTGCCCCCCGTCGTCGATCTACCCCAGCTGGGGCTGCGCCGTTGACTGC

Query 5451          GGTCG-CTCCGGC-CCATGACACC-CCGCCAGTGCCTGATGTTGACTCCCGCGGCGCCAT
                     ||  - +|| ||-||+|||||| -||+||||| || |||||||| || |||||||| ||
Sbjct 5491          TGTGTCA-CCTGCACC-TGACACAGCC-CCAGTCCCCGATGTTGATTCGCGCGGCGCTAT

Query 5508          CCTGCGCCGGCAGTATAACCTATCAACATCTCCCCTC--ACCTCTTCCGTGGCCACCGGC
                    | ||||||| |||||||| || ||++|| ||||||| --|| || || |||||  | || 
Sbjct 5548          CTTGCGCCGCCAGTATAATCTGTC--CACCTCCCCTTTAACNTCCTCTGTGGCTTCAGGT

Query 5566          ACAAATTTGGTTCTTTACGCCGCTCCTCTT-AGCCCGCTTCTACCCCTCCAGGACGGCAC
                    |||||| | ||||| || |||||||| || -| |||+|||||||||||||||||||||||
Sbjct 5606          ACAAATCTTGTTCTGTATGCCGCTCCACTCAATCCC-CTTCTACCCCTCCAGGACGGCAC

Query 5625          CAATACTCATATAATGGCTACAGAAGCTTCTAATTATGCCCAGTACCGGGTTGCTCGTGC
                     || || ||||| ||||| || || || |||||||| |||||||| ||||||| ||| ||
Sbjct 5665          TAACACCCATATTATGGCAACCGAGGCGTCTAATTACGCCCAGTATCGGGTTGTTCGGGC

Query 5685          CACAATTCGCTACCGCCCGCTGGTCCCCAACGCTGTTGGTGGCTACGCTATCTCCAT-TT
                     || || || || ||||||||||| || || ||||||||||| || || || |||||-| 
Sbjct 5725          AACGATCCGTTATCGCCCGCTGGTGCCGAATGCTGTTGGTGGTTATGCAATTTCCATCTC

Query 5744          CGTTCTGGCCACAGACCACCACCACCCCGACGTCCGTTGACATGAATTCAATAACCTCGA
                      ||+||||| |||||||| ||||||||||| || || || |||||||| || ||||| |
Sbjct 5785          NTTT-TGGCCTCAGACCACAACCACCCCGACCTCTGTGGATATGAATTCTATCACCTCTA

Query 5804          CGGATGTCCGTATTTTAGTCCAGCCCGGCATAGCCTCCGAGCTTGTTATTCCAAGTGAGC
                    | |||||| | || || ||||| || |||||||| || ||| | ||||| || || || |
Sbjct 5844          CTGATGTCAGAATATTGGTCCAACCTGGCATAGCNTCTGAGTTGGTTATCCCGAGCGAAC

Query 5864          GCCTACACTATCGCAACCAAGGTTGGCGCTCTGTTGAGACCTCCGGGGTGGCGGAGGAGG
                    | || || || ||||| || || ||||||||||| |||||||| || ||||| || ||||
Sbjct 5904          GGCTTCATTACCGCAATCANGGCTGGCGCTCTGTGGAGACCTCGGGTGTGGCCGAAGAGG

Query 5924          AGGCCACCTCTGGTCTTGTCATGCTCTGCATACATGGCTCACCTGTAAATTCTTATACTA
                    |||| || || ||||| || ||||| ||||| |||||||| ||||| || || |||||||
Sbjct 5964          AGGCTACTTCCGGTCTGGTTATGCTTTGCATTCATGGCTCTCCTGTTAACTCCTATACTA

Query 5984          ATACACCCTATACCGGTGCCCTCGGGCTGTTGGACTTTGCCCTCGAACTTGAGTTCCGCA
                    |||| ||||||||||| ||  | |||||  | || ||||| || || ||||||||  | |
Sbjct 6024          ATACGCCCTATACCGGGGCATTGGGGCTTCTTGATTTTGCACTTGAGCTTGAGTTTAGGA

Query 6044          ACCTCACCCCCGGTAATACCAATA--CGCGGGTCTCGCGT-TACTCCAGCACTGCCCGTC
                    || | |||||||| || || || |--|| | ||| |||+|-||||++|| || || || |
Sbjct 6084          ACTTGACCCCCGGGAACACTAACACCCGTGTGTCCCGC-TATACT--AGTACAGCTCGCC

Query 6101          ACCGCCTTCGTCGCGGTGCAGATGGGACTGCCGAGCTCACCACCACGGCTGCTACTCGCT
                    ||||||| || || ||||| || |||||||| ||||| || || || ||||| || || |
Sbjct 6141          ACCGCCTACGCCGAGGTGCGGACGGGACTGCTGAGCTTACAACTACTGCTGCCACACGTT

Query 6161          TCATGAAGGACCTCTATTTTACTAGTACTAATGGTGTTGGTGAGATCGGCCGCGGGATAG
                    |||||||||||||  |||||||| | || ||||| || || ||| | |||||||| || |
Sbjct 6201          TCATGAAGGACCTGCATTTTACTGGAACAAATGGCGTCGGCGAGGTTGGCCGCGGTATTG

Query 6221          CGC-TTACCCTGTTTAACCTTGCTGACACCCTGCTTGGCGGTCTACCGACAGAATTGATT
                    |+|-| ||| | ||||| ||||||||||| || ||||||||||| |||||||||||||||
Sbjct 6261          C-CTTGACCTTATTTAATCTTGCTGACACACTTCTTGGCGGTCTGCCGACAGAATTGATT

Query 6280          TCGTCGGCTGGTGGCCAGCTGTTCTACTCTCGCCCCGTCGTCTCAGCCAATGGCGAGCCG
                    ||||||||||| || ||  |||| ||||| || || ||||||||||||||||||||||||
Sbjct 6320          TCGTCGGCTGGGGGTCAATTGTTTTACTCCCGTCCTGTCGTCTCAGCCAATGGCGAGCCG

Query 6340          ACTGTTAAGCTGTATACATCTGTGGAGAATGCTCAGCAGGATAAGGGTATTGCAATCCCG
                    |||||||| ||||| || || || |||||||| |||||||||||||||||||| || |||
Sbjct 6380          ACTGTTAAACTGTACACCTCCGTCGAGAATGCACAGCAGGATAAGGGTATTGCCATACCG

Query 6400          CATGACATCGACCTCGGGGAATCCCGTGTAGTTATTCAGGATTATGACAACCAACATGAG
                    ||||| || ||| | ||||| || ||||| ||||| ||||| |||||||| |||||||||
Sbjct 6440          CATGATATAGACTTAGGGGACTCTCGTGTGGTTATCCAGGACTATGACAATCAACATGAG

Query 6460          CAGGACCGACCGACACCTTCCCCAGCCCCATCGCGTCCTTTTTCTGTCCTCCGAGCTAAC
                    |||||  |||| || || || || ||||| || || |||||||| || ||||| ||||| 
Sbjct 6500          CAGGATAGACCCACTCCATCACCTGCCCCGTCTCGCCCTTTTTCGGTTCTCCGTGCTAAT

Query 6520          GATGTGCTTTGGCTTTCTCTCACCGCTGCCGAGTATGACCAGTCCACTTACGGCTCTTCG
                    |||||  | |||||||| |||||||| || ||||| || ||| | ||||||||||| || 
Sbjct 6560          GATGTTTTGTGGCTTTCACTCACCGCCGCTGAGTACGATCAGACTACTTACGGCTCGTCA

Query 6580          ACCGGCCCAGTCTATGTCTCTG---ACTC--TGTGACCTT-GGTTAATGTTGCGACCGGC
                    |||  |||+++|+||||+    ---|  |--||| ||+||- || ||||| || || || 
Sbjct 6620          ACCAACCC---C-ATGT-ATGTTTCAGACACTGTTAC-TTTTGTCAATGTGGCCACGGGT

Query 6634          GCGCAGGCCGTTGCCCGGTCACTCGACTGGACCAAGGTCACACTTG-ATGGTCGCCCCCT
                    || |||||||| ||||| ||||| |||||| | ||||||||+||||-| || || |||||
Sbjct 6674          GCTCAGGCCGTGGCCCGCTCACTGGACTGGTCTAAGGTCAC-CTTGGACGGCCGGCCCCT

Query 6693          TTCCACCATCCAGCAGTATTCAAAGACCTTCTTTGTCCTGCCGCTCCGCGGTAAGCTCTC
                    | | || |||||||| ||||| ||||| || | ||| || ||||||||||| ||| | ||
Sbjct 6733          TACTACTATCCAGCAATATTCTAAGACATTTTATGTACTCCCGCTCCGCGGGAAGTTGTC

Query 6753          CTTTTGGGAGGCAGGAACTACTAAAGCCGGGTACCCTTATAATTATAACACCACTGCTAG
                     ||||||||||| || |||||||| || || ||||| ||||| |||||||||||||||||
Sbjct 6793          TTTTTGGGAGGCTGGTACTACTAAGGCTGGTTACCCCTATAACTATAACACCACTGCTAG

Query 6813          TGACCAACTG-C-TCG-TTGAGAATGCCGCTGGG-CATCGGGTTGCTATTTCCACCTACA
                    ||| ||+ + -|-|+|-|||| |||||+|  |||-|| || ||||| ||||| || ||||
Sbjct 6853          TGATCA-G-ATCCT-GATTGAAAATGC-GGCGGGTCACCGTGTTGCAATTTCTACTTACA

Query 6869          CTACTAGCCTGGGTGCTGGCCCCGTCTCTATTTCCGCGGTTGCTGT-TTTAGCCCCCCAC
                    | ||||| || |||||||| || || ||| | |||||||||| |||- ||+|| || |||
Sbjct 6909          CCACTAGTCTTGGTGCTGGGCCTGTGTCTGTGTCCGCGGTTGGTGTGCTT-GCTCCACAC

Query 6928          TCTGTGCTAGCATTGCTTGAGGATACCATGGACTACCCTGCCCGCGCCCATACTTTCGAT
                    ||||  |||||   |||||| ||||| || || ||||| ||||| || ||||| || |||
Sbjct 6968          TCTGCTCTAGCTGCGCTTGAAGATACTATTGATTACCCCGCCCGTGCTCATACCTTTGAT

Query 6988          GACTTCTGCCCGGAGTGCCGCC-CCCTTGGCCTCCAGGGTTGTGCTTTTCAGTCTACTGT
                    || |||||||| ||||||||+ -  |||||| | ||||| |||||||| || |||||| |
Sbjct 7028          GATTTCTGCCCCGAGTGCCG-TAATCTTGGCTTGCAGGGCTGTGCTTTCCAATCTACTAT

Query 7047          CGCTGAGCTTCAGCGCCTTAAGATGAAGGTGGGTAAAACTCGGGAGT-T-ATAGTTTATT
                     |||||||||||||| ||||| |||||||| || ||||| |||||||-|-|+|+||  ||
Sbjct 7087          TGCTGAGCTTCAGCGTCTTAAAATGAAGGTAGGCAAAACCCGGGAGTCTTA-A-TTAGTT

Query 7105          TGCTTGTGCCCCCC-TTC-TTTCTGTTGCTTATTT
                    | ||| ||  ||||-|||-||| | ||| ||| ||
Sbjct 7145          TCCTTCTGTGCCCCCTTCCTTTGTTTTGTTTAATT
