# Supplementary material for: Pairwise Heuristic Sequence Alignment Algorithm Based on Deep Reinforcement Learning
Source: IEEE Open J Eng Med Biol. 2021 Jan 29;2:36–43. doi: 10.1109/OJEMB.2021.3055424 (PMC8901008; doi:10.1109/OJEMB.2021.3055424)
Supplement: Three supplementary materials are attached to the submitted manuscript. First, we offer the detailed process of the DQNalign in Supplementary material S1. Then, the additional figures and tables are listed in the Supplementary material S2. Finally, the alignment results of the DQNalign are attached  [file ojemb-3055424-mm.zip › OJEMB-3055424-MM/10022021082020_DQNalignOJEMB20210126SupplementaryS3/Supplementary S3/HEV_DDDQN/result20200712173946_11_32.txt]

DQNalign Project v1.0
Pairwise alignment algorithm with deep reinforcement learning based heuristic alignment agent
Sequence 1 : HEV_11, length : 7138
Sequence 2 : HEV_32, length : 7255

Alignment results:
Exact matches: 4763
Gaps: 1389

Query 0             GAGGCCCATCAGTTTATCAAGGCTCCTGGCATCACT-A-CTGCTATTGAGCAG-GC--TG
                    |||   |+| | |   |  | ||  ++ +| +|+  -|- || | ||  ||  -| --||
Sbjct 155           GAGATTC-TTATTAATTTGATGCAA--C-CC-C-GGCAGTTGGTTTTCCGCCCTGAGGTG

Query 55            CTCTAGCAG--CGGCCAACT-CTGCCCTTGCGAATGCTGTGG---T--AGT-------TA
                    || | | | --|++|| |+|-| ||  ++|+  |+++|    ---|--| |-------||
Sbjct 209           CTTTGGAATCAC--CCCA-TCCAGCGA--G-TTA---TAC-ACAATGAATTAGAACAATA

Query 100           G-GCCTTTTCTCT-CTCACCAGCAGATTGAGATCCTTATTAACCTAATG-CAA-CCTCGC
                     -|||    |   -||   |     ++|  ||   |  +++| +++++ -|| -|   | 
Sbjct 259           CTGCCGGGCCCGGGCTGGTCGTTGC--TTGGAGGTTGG---AG-----CCCACCCGAGGT

Query 156           CAGCTTGTTT-TCCGC--CCCG-AGGTTTTCTGGAACCATCCCAT-C-CAG--C-GTGT-
                    |  ++++|| -|  +|--||| -|++| ||||| | | ||+ | |-|-|| --|-|+ |-
Sbjct 309           CCA----TTAATGA-CAACCCTAA--TGTTCTGCACCGAT-GCTTCCTCAAACCGG-TTG

Query 205           -TAT---C---CATAATGAGCTGG-A-G-CTT-TACTGTCG-CGCCCGCTCCGGCCGCTG
                    -|| ---|---|++++++|||++|- -|- ||-| ++ +| -| |||||  | +| || |
Sbjct 360           GTAGGGACGTTC------AGC--GCTGGTATTCTG--C-CCCCACCCGCGGCC-CTGCGG

Query 253           -C--C--TCGAAA--TT-G-G-TGC--CCACCCCCGCTCAAT-A---AATGACAATCCTA
                    -|--|--||| + --| -|-|-|||--   | ||| | |  |-|--- | ++| ||++| 
Sbjct 408           CCAACTGTCGT-CGCTCCGCGCTGCGTGGCCTCCCACCCGTTGACCGTAC--CTAT--TG

Query 297           --ATG-T-GGTCCA--CCGTTGCTTCCTCCGTCCTGC-----CGGGCGTGATGTTCAGCG
                    -- ||-|-|||   --||| ||+| | | ++| ||||-----| |||||+|  ++|++|+
Sbjct 463           CTTTGATGGGTTTTTCCCGCTG-TGCTTT--TGCTGCAAAGACTGGCGT-AGC--C--C-

Query 347           TTGGTATAC-TGCCCCTACCCGCGGGCCG-GCTGCTAATTGCCGGC-G-TTCCGCGCTGC
                    | ++||  |-|  | | |++++|+++|  -|++||+++  |||+| -|-|| ||   +++
Sbjct 513           TC--TACTCTTTGCACGA----C---CTTTG--GC---CAGCC-GATGTTTGCGGAA---

Query 403           GCGGGCTC---CCCGCTGCTGACCGCACTTACTGCTT-CGACGGGTT-TTCTGGC-TG-T
                    ++++||| ---|||||  +|++++|++++  + ++| -|+||| +||-| |+| |- |-|
Sbjct 553           ----GCTATGGCCCGCCA-T----G----GG-A--TGAC-ACGC-TTATAC-GCCGCGCT

Query 456           A-ACTTTCCCGCCGAGACGG-GC----ATCGCCCTCTATTCTCTCCATGATA--T-G-TC
                    |-|| +|||| || +||+||-||----|++++|| |++++|+| ++++|+ |--|- - |
Sbjct 595           ACACC-TCCCCCCT-GA-GGTGCTGTTA----CCAC----C-CG----G-CACCTACCAC

Query 506           ACCATCT-G-A--TGTCGCCG-A-G--GCTATGTTCC-GCCATGGT-ATGAC-GCGGCTT
                    || | ||- -|--| | |   -|-|--| ||+|+|| -||  | ||-|    -| +| ++
Sbjct 638           ACGACCTCCTATCTTTTGATTCATGACGGTA-G-TCGTGCTGTCGTGACTTATGA-GG--

Query 555           TACGCTGCCCTCCACCTCCCGCCTGAGGTCCTGTTGCCCCCTGG-CA---CATACCGCAC
                    +++|+||+   | ++ + +||+|++|||++|++|    || || -  --- |||+| |+|
Sbjct 692           ---G-TG-ATACT--A-G-CG-C--AGG--C--TATAACCATGATGTTTCTATA-CTC-C

Query 610           -CGCGTCG-TACTTGCTGATCCATGACGGC-AG-G-CGCGTTGTGGTGACGTATGAGGGT
                    - |||| |-| | | |+||+|||  |  | - |-|-| |  +++      ||   || | 
Sbjct 735           GTGCGTGGATTCGTAC-GA-CCAAAATAGTTGGTGACCCAC---CCGCTGGTTATAGAGC

Query 666           GA---C-A--C-TTAG-TGCTGGTTA-----TAACCACGATGTTTCCA-ACCTGCGCTCC
                    | ---|- --|-|  |-||+|  || -----|+||  |+++++||++|-  |   || ||
Sbjct 789           GTGTGCGGGCCATCGGATG-TCATTTTGTGTT-ACTGC-----TT--ACCGC-CAGCCCC

Query 711           TGGATTAGAAC-CACTAAGGTTACCGGAGACCACCCTCTCG-TCATCGAGCGGGTTAGGG
                    || |  +|+ |-|       |||       | ||||+|+||-||  ||   | |+|| | 
Sbjct 838           TGAACC-G-TCACCTATGCCTTATGTC-CCCTACCC-C-CGCTCGACGGAGGTG-TATGT

Query 768           -CCATTG--GCTGCCACTTTGTCCT------T----TT----TTACTCACG---GC-TGC
                    -| ||  -- +| + + +++| || ------|---- |     | + |+||---||-|||
Sbjct 892           TCGATCCATA-TT-T-G---GCCCGGGCGGCTCCCCGTCTTTGTT-CC-CGTCAGCTTGC

Query 806           TCCGGAGAGCCATCACCTA-TGC-CCTA-TGTCCCTTACCCC-CGGTCT---ACCGAGGT
                    || ++| | ++|++| |||-|  -| | -||||||   ++ |-| +|||---||||+| |
Sbjct 944           TCT--ACAA--A--ATCTACTTTTCATGCTGTCCCGGT--TCACA-TCTGGGACCG-GCT

Query 857           CTA-TGTC--CGATCGATCTTCGGCCCGGGTG--GCA-CC-CCC--TCCCTAT--T----
                    |+|-  ||-- | |+|+++++|+  ||  |+|--|+|-| - +|--||  + |--|----
Sbjct 994           C-ATGCTCTTTGGT-G-----C-CACCTTG-GACG-ATCAGG-CGTTCTG-CTGCTCGCG

Query 901           --TCCA--ACCTCATGCTCCACCAAGTCGACCTTC--C--A-TGCTGTCC--C-TGCCCC
                    --|+||--||||+||+||++++|++++||++++| -- --|-|++| ++|-- -|+| | 
Sbjct 1042          GCT-CATGACCT-AT-CT----C----CG----TGGTATTAGT--TA--CAAGGT-CACT

Query 949           AT-ATCTGGGACCGTCTCATGTT-G---TTCGGGGC----C-ACCCTAGATGACCAAGCC
                     |-  |+++|++||+||++||||- ---   |||| ---- - | | +|| ||+|++|||
Sbjct 1082          GTCGGC---G--CG-CT--TGTTGCTAACGAGGGGTGGAATGCCTCC-GAGGA-C--GCC

Query 999           TTTTGCTGCTCCCGCCTAATGACTTACCTCC-GCGGCATTAGCT-ACAAG--GTTACTGT
                     || +|||| +++|+++++|+|+ |+| ++|-|| ||+|||  |-|| | --|  ||  +
Sbjct 1130          CTTA-CTGCA---G-----T-A-AT-CA--CTGCAGC-TTATTTGACTATCTGCCACCA-

Query 1055          GGGC-ACCCTTGTTGC-CAATTGA--AGGC-TGGAACGCCTCTGAGGACGCTC--TTACA
                    | ||-|+||| ++++|-|+|   |-- |  -|  +| | ++ |  +|+||+||--|| ++
Sbjct 1174          GCGCTA-CCTC----CGC-ACCCAGGCGATATCT-AAGG--GTAT-G-CG-TCGGTTG--

Query 1107          GCTGTC-ATCACTGCCGCCTAACCTTACCATCTGC-C---ACCAGCGGTACCTCCGCA-C
                    |  |||-| ||+||||+|  || +|| ++|++|+|-|---|| ++++ |+ +++++||-|
Sbjct 1220          GAGGTCGAGCA-TGCC-CAGAAG-TTT--A--T-CACGAGACT----CT-A-----CAGC

Query 1160          TCAGGCTATATCTAAGG-GGAT-G-CGTCGCCTGG------AGCGGGAGCATGCTCAGAA
                    |++|||| + |+| || -|  |-|-|||  + |  ------ || | ++||+|||+  ||
Sbjct 1262          T--GGCTG-TT-TGAGAAGTCTGGCCGTGA-TTACATCCCCGGCCGT--CA-GCT-TCAA

Query 1211          GTTTATAA-CACGCCT--CTACAGTTGGCTCTT-TG-AGAAGTTCCGGCCGTGATTATAT
                     |||||  -||+|++|--| |+ | ||| |+ |-||-||  +|| ++++|++   || ||
Sbjct 1313          TTTTATGCGCA-G--TGCCGA-CGGTGGTT-ATCTGCAGGT-TTT----C--ACCTAGAT

Query 1265          CCCCGGCCGTCAG-T-TGGAGTTCT-ACG-CTCAGTGTAGGCGCTGGCTCTCGGCCGG-C
                    ||| +| +||+  -|-| +++||+|-|||- |||||| +++|+||+|+++||+|+| |-|
Sbjct 1361          CCCA-GA-GT-GCTTGTT---TT-TGACGAATCAGTGC---C-CT-G---TC-G-CTGTC

Query 1320          TTTCATCTTGACCCACGGGTGTTGGTTTTT--GATGAG-T-C-GGC-CCCCTGCCACTGT
                       | |+||++++++ ++++++++++++| --|| +||-|-|-|||- +  |+++++|+|
Sbjct 1404          GGACGT-TT------A------------TAAAGAA-AGTTGCGGGCAA-GTT-----T-T

Query 1374          AGGAC---TGCGATTCGTAAGGC-GGTCTCA-A--AGTT---TTGCTGCTT-TATGAAGT
                    +|   ---|  +    + + |||- + ++  -|--||| --- |||| |||- |   || 
Sbjct 1436          -GTTTGTTTTA-TGAA-G-TGGCTA-G--GGCAGGAGTGCACCTGCTTCTTGGAGCCAGC

Query 1423          GGGCTGGGCCAGGAGT-GC-ACCTGTTTTCT--AC-A-AC--CTG-C-A-GAAGGCGTC-
                    + |  ||   |+| +|-||-|||   +  | --||-|-  --|  -|-|-|+| +++||-
Sbjct 1488          -TGAGGGTTTA-GT-TGGCGACCAAG-GCCACGACAATGAGGCCTACGAGG-AT---TCT

Query 1469          ---GTTGG-CGACCAGGGCC-ATGACAACGAG-GCCTATGAGGGGTCTGATGTTGACCCT
                    ---|||| - | +++| +| -      | +| - | +|||    |+++|++|+ +|+|||
Sbjct 1541          GAGGTTGACAGG---GC-CGAGCCCGCAT-ATCTCG-ATGTCTCG---G--G-C-A-CCT

Query 1524          GCTGAATCCGCTATTA-GTGACA-TATC-TG-GGTCCTACGTA-GTCCCTGGCAC-TGCC
                     +||+++|||+|+ ||-|+||||- | |-||-|| |||   ||-| ||||  +| -| ||
Sbjct 1587          A-TG---CCG-T-CTATG-GACACCAGCTTGAGGCCCTCTATAGGGCCCTCA-ATATCCC

Query 1578          CT-CCAACCGCT-TTACCCAAGCCCTTG-ACCTCCCCGCTGA--GAT---TG-T----GG
                      - + |++++|-||++   +|||| ||-|++|| |  || |--|+ ---||-|----  
Sbjct 1639          GCAT-GA----TATT--GTT-GCCCGTGCA--TCTCGCCTAACGG-CCACTGTTGAACTC

Query 1624          CTCGTGCAGGCCGGCTGACCGCCACAGTAAAGGTCTCCC--A---G----GTCGACGGGC
                     |++|||| +++++++|++|+||| |  ++++|+||   -- ---|----||   |||| 
Sbjct 1688          GT--TGCAA-------G--C-CCAGATC----G-CTTGGAGTGCCGTACTGTGCTCGGGA

Query 1674          CGGATC-GATTG-TGA-GACCCTTCTCGGTAATAAAACCTTCCGCACGTCGTTTGTTGAC
                      +|  -  || - ||-||+|  | +   + ||  +++++++||| | || |  | ||| 
Sbjct 1731          AT-AAGGTCTTCCGGACGA-CGGTG-GTC-GATGG-------CGCCCATCTTGAGGTGAA

Query 1731          GGGGCGGTTTTAGA-G-AC-TAATGG--CC-C-AGA---GCG-CCA-CAATCTCTCTTTT
                     +|||   ++++||- - |-|+ |  -- |- - ||--- | -|| -|+| +||| +++|
Sbjct 1780          T-GGCCCC----GAGCAGCAT-GTTCTATCATTTGACGTCCTCCCGTC-AG-TCTA---T

Query 1779          GATGCC--AGT--CAGAG---CACTATGGC---CG---C-C-G--GCCCTTT-C-----A
                    |  | |-- ||--|| ||---||||+|  |---| ---|-|-|--|+ |+||-|-----|
Sbjct 1828          GGGGGCTGGGTCACATAGCCTCACT-TTACGAGCTCACCTCTGCCG-GC-TTGCAGGTTA

Query 1816          G--TCTCACCT-ATGCCGC-CTCTGCTGCTGGGCTGGAGGTGCGCTA-TGTCGCCGCCGG
                    |--| ||| ||-||| + |- +  + |||+++ |++++++|++||||-  || ||+|| |
Sbjct 1884          GAATTTCATCTAATGG-CCTA-GA-TTGC---AC------T--GCTACATTCTCC-CCTG

Query 1871          GCT--TGACCACCGG-GCGGT--T-------TTTGCC-CC--CGGC--GTTTC----ACC
                    |+|--|| ||+|  |-|| | -- ------- |||| -| --| ||--  + |----|  
Sbjct 1929          G-TGGTGCCC-CTAGCGCCGCCCCGGGGGAGGTTGCGGCTTTCTGCAGTG-CCTTATATA

Query 1909          ---CCGGTCAG--C-CCCTGGC-G-AGGTCACCGCCTT-CTGTTCTGCC--CTATACAGG
                    ---       |--|-||| +||-|-| +|+++|| +| -| | |+ || --     |+++
Sbjct 1986          GATATAACAGGTTCACCCA-GCGGCAC-T---CGT-TAACCGGT-GGCTTGTG-GGC---

Query 1959          TTTAATCGCGAGGCCCAGCGCCTTTCGCTGACCGGTAATTTTTGGTTCCA-------T-C
                    ++|+|   |++++|  |++|    |+||||  |++++|+++||++|||| -------|-|
Sbjct 2033          --T-ACACC----CTGA--GGGGCT-GCTGGGC----A---TT--TTCCCCCCTTTTTCC

Query 2011          CTGAGGGG----CTCC---T-TGGCCCCTT--TGCCCCGTT--TTCCCCCGGGCATGTTT
                    |  +||| ---- |  ---|-||  + + |--   +| |+ --     ++|| | |  | 
Sbjct 2075          CCT-GGGCATATTTGGGAGTCTGCT-A-ATCCCTT-CTG-CGGGGAGG--GGACTTTGTA

Query 2059          G-GGAGTCGG-CTAATCCAT-TCTGTGG-CGAGAGCACACTTTACACCCGCACTTGGGGT
                     -   |++| -||  || | -||||   -|   || + | ||| | ||| |    | || 
Sbjct 2128          CACCCG--GACCTGGTCAACATCTGGCTTCTCTAGT-GATTTTTCCCCCCCTGAAGCGGC

Query 2113          CG----G-A-GGTTGATGCT-GTTCCTAGTCCAGCCCAAGC-CCGACTTAGGT-T---TT
                    ||---- - -| |   +|||-    + +   | +|||   |-||++| +|  |-|---| 
Sbjct 2185          CGCTCTCCCGGCTGCC-GCTCCGGG-G-CCGCT-CCCCCCCACC--CC-ACCTGTCAGTG

Query 2160          ACATCTGA---G--CC-T---TCTATACCTAGTAGGGCCGC--CACAC-CTA-CCCCGGC
                    ||||||| ---|--||-|---||| +|++   +  | |   --   ||-|  - + |+  
Sbjct 2238          ACATCTGGGTGGTACCATCGCTCTC-A--GGA-GAGTCTCAGGTCGACGCCGGG-GC-TT

Query 2207          G-GCCCCTCTACCCCCCCCTGCA-CCGGATC-C-T-T-CCCCC-TACTCTCTCTGCTCCG
                    |-|||||+|| | ++++||||+|-|||| | - -|- -| + |    +|| | +++++ +
Sbjct 2291          GTGCCCC-CTGCT----CCTG-AGCCGGCTAGATTGCCCA-GCCCCA-CTGTA-----T-

Query 2259          GCGCGTGGTGAGCCGGCTCCTGGCGCTACCGCCAGGG-CCCCAG-CCATAACCCACCAGA
                    +|+|++++++|++|+ |||| ++| | +|||||   |-|||| |- | ||| |||||||+
Sbjct 2336          -C-C------A--C-CCTCCC--CTCC-CCGCCTCCGCCCCCCGTGCGTAAGCCACCAG-

Query 2317          CGGC-CCGG---CA--T---CGCCGCCTGCTCTTTACCTACCCGGATGGCTCTAAGGTGT
                    |  |-||| ---| --|---|||||||| ||||  ||||| || || ||| |||||||||
Sbjct 2382          CACCACCGCTTCCTCGTACCCGCCGCCTTCTCTACACCTATCCTGACGGCGCTAAGGTGT

Query 2368          TCGCC-GGCTCGCTGTTTGAGTC-GACATGTACCTGGCTCGTTAACGCGTCTAATGTTGG
                      || -||+|| || ||||| ||-|| +|||  |||| | || || || |||||  + ||
Sbjct 2442          ATGCGGGG-TCACTATTTGAATCAGAT-TGTGACTGGTTGGTCAATGCTTCTAACC-CGG

Query 2425          ACCACCGCCCTGGCGGTGGGCTCTGTCATGCATTTTACCAGA-GGTACCCCGCCT-C-CT
                     ||| |||||||| ||||| ||||| || || ||||||||+|-| | +||||   -|- |
Sbjct 2499          GCCATCGCCCTGGGGGTGGCCTCTGCCACGCTTTTTACCA-ACGCTT-CCCGGAGGCGTT

Query 2482          TTGATGCTGCCTCTCTT--TTGTGA-TGC-GCGACGGCGCGGCCGCCTACACAT-TAACC
                    ||  | |   ||   ||--|| || -|+ -| | | +++|+|| || |||||+|-| |||
Sbjct 2557          TTACTCCCCACTGAATTCATTATGCGT-GAGGGCCT---C-GCAGCATACAC-TCTGACC

Query 2535          CCCCGGCCA-ATAATTCATGCCGTCGCTCCTGATTATAGGTTGGAACATAACCCAAAGAG
                    || |+||| -|| |||||||| || || ||||| |||||| | || || |||||||||||
Sbjct 2609          CCGC-GCCCTATCATTCATGCAGTGGCCCCTGACTATAGGGTTGAGCAGAACCCAAAGAG

Query 2594          GCTTGAGGCTGCCTACCGGGAGACTTGCTCCCGCCTCGGTACCGCTGCATACCCACTCCT
                    ||||||||| || |||||||| || |||||||| | ||| ||||| || || || || ||
Sbjct 2668          GCTTGAGGCAGCATACCGGGAAACCTGCTCCCGTCGCGGCACCGCAGCCTATCCGCTTCT

Query 2654          CGGGACCGGCATATACCAGGTGCC-GATCGGTCCCAG-TTTTGACGCCTGGGAGCGGAAT
                     ||| | || ||||| ||||| ||-| | | +|  ||-|| +|| ||||||||||| || 
Sbjct 2728          GGGGTCGGGTATATATCAGGTCCCTGTTAGC-CTTAGCTTC-GATGCCTGGGAGCGCAAC

Query 2712          CACCGCCCCGGGGACGAGTTGTACCTTC-CTGAGCTTGCTGC-CAGA-TGGTTCGAGGCC
                    ||||| || || || ||| | ||+||| -||||||  ||++|-||| -||||||||||| 
Sbjct 2786          CACCGTCCTGGTGATGAGCTCTA-CTTGACTGAGCCCGC--CGCAGCTTGGTTCGAGGCT

Query 2769          AAT-AGGCCGAC-CTGCCCAACTCTCACTATAACTGAGGATGTTGCGCGGACAGCAAATC
                    || -| +|||| -| |+||  | || || ||||| |||||    || || ||||| || |
Sbjct 2843          AACAAA-CCGATGCAG-CCGGCGCTTACGATAACGGAGGACACGGCCCGCACAGCTAACC

Query 2827          TGGCTATCGA-ACTTGACT--CAGCCACAGACGTCGGCCGGGCCTGTGCCGGCTGT-CGA
                    ||||  | ||-|+||||+|--|+|||||||| || || || ||||| |||||||| -| |
Sbjct 2901          TGGCGCTAGAGA-TTGA-TGCC-GCCACAGAGGTTGGTCGTGCCTGCGCCGGCTGCACTA

Query 2883          GTCA-CCCCCGGCGTTGTGCAGTACCAGTTTACCGCAGGTGTGCCTGGATCCGGCAAGTC
                    +| |-|||  |  +||||||| || || ||||| || || || || || || ||||||||
Sbjct 2957          -TAAGCCCTGGAA-TTGTGCACTATCAATTTACTGCCGGGGTTCCCGGCTCTGGCAAGTC

Query 2942          CCGCT-C-TATTACCCAAGCCGACGTGGACGTTGTCGTGGTCCCGACCCGGGAGTTGCGT
                      | |-|-||+ | |   | +|| || || || || || ||||| || |||||| | || 
Sbjct 3016          AAGGTCCATA-CAGCAGGGA-GATGTCGATGTGGTGGTCGTCCCCACTCGGGAGCTCCGA

Query 3000          AAT-GCCTGGCGCCGCCGCGGCTTCGCTGC-TTT-CACCCCGCACACTGCG-GCTAGAGT
                    |||-| +||||| ||||| || || || ||-|||-|||| | ||||+   |- |  | +|
Sbjct 3074          AATAGT-TGGCGTCGCCGAGGTTTTGCAGCTTTTACACCTCACACA-GCAGCCCGTGT-T

Query 3055          --CACCCAGGGGCGCCGGGTTGTCATTGATGAGGCCCCGTCCCTTCCCCCTCATTTGCTG
                    --||++| || +||||| ||||| |||||||||||||| ||||| || || ||  || ||
Sbjct 3131          ACCA--CTGGC-CGCCGCGTTGTGATTGATGAGGCCCCATCCCTCCCACCGCACCTGTTG

Query 3114          CTGCTCCACATGCAGCGGGCCGCCACCGTCCACCTTCTTGGCGACCCGAATCAGATCCCA
                    ||||| || |||||||||||| |  | ||||| || || || ||||| |||||||| || 
Sbjct 3188          CTGCTACATATGCAGCGGGCCTCTTCGGTCCATCTCCTCGGAGACCCAAATCAGATTCCT

Query 3174          GCCATCGATTTTGAGCACGCCGGGCTCGTTCCCGCCATCAGGCCC-GAATTTGGC-CCCC
                    ||||| |||||||| || || || || || || || ||| +||||-||  ||+||-|| +
Sbjct 3248          GCCATTGATTTTGAACATGCTGGTCTGGTCCCTGCAATCC-GCCCTGAGCTT-GCACCG-

Query 3231          AC--CTCCTGGTGGCATGTTACCCATCGCTGCCCTGCGGATGTATGTGAGCTAATCCGCG
                    ||-- |++|||||||| ||||| ||||||||||| || ||||| || ||||| || || |
Sbjct 3305          ACGAGT--TGGTGGCACGTTACACATCGCTGCCCGGCCGATGTGTGCGAGCTCATACGTG

Query 3289          GCGCATACCCTATGATTCAGACCACTAGTCGGGTCCTCCGGTCGTTGTTCTGGGGTGAGC
                    | || || |||| ||| |||||||| || || || |  |||||  ||||||||  ||| |
Sbjct 3363          GGGCTTATCCTAAGATCCAGACCACAAGCCGTGTGCGACGGTCCCTGTTCTGGAATGAAC

Query 3349          CCGCCGTTGGGCAGAAGCTAGTGTTC-ACCCAGGCGGCTAAGGCCGCCAACCCCGGTTCA
                    | |||  ||| |||||| | ||+|| -|| ||||| || |||||||||||||| ||| | 
Sbjct 3423          CGGCCTCTGGCCAGAAGTTGGT-TTTTACGCAGGCTGCCAAGGCCGCCAACCCTGGTGCG

Query 3408          GTGACGGTCCATGAGGCACAGGGCGCTACCTACACAGAGACTACCATCATTGCCACGGCA
                     | || || ||||| || ||||| || |||| |||||| || || || || || ||||| 
Sbjct 3482          ATTACAGTTCATGAAGCCCAGGGTGCCACCTTCACAGAAACCACAATTATAGCTACGGCT

Query 3468          GATGCTCGAGGCCTCATTCAGTCGTCCCGAGCTCATGCCATTGTTGC-CTTGACGCGCCA
                    |||||  | ||||| || ||||| ||||| || ||||| || || ||-|||  |+|| ||
Sbjct 3542          GATGCCAGGGGCCTTATCCAGTCATCCCGGGCGCATGCTATAGTCGCGCTTACC-CGGCA

Query 3527          CACTGAGAAGTGCGTCA-TCATTGACGCACCAGGCCTGCTTCGCGAGGTGGGCATCTCCG
                    ||| ||||||||  | |-||+| || || || || ||||| || ||| | || || || |
Sbjct 3601          CACAGAGAAGTGTATTATTC-TAGATGCTCCCGGTCTGCTGCGTGAGATCGGTATATCAG

Query 3586          ATGCAATCGTTAATAACTT-TTTCCTTGCTGGTGGCGAAATTGGCCACCAGCGCCCATCT
                    |||  || ||||| || ||-|||+|| |||||||| ||  |||||||||| ||||| || 
Sbjct 3660          ATGTGATTGTTAACAATTTCTTT-CTCGCTGGTGGGGAGGTTGGCCACCACCGCCCCTCC

Query 3645          GTTATCCCTCGCGGCAATCCTGACGCCAATGTT--GACA-CCTTGGCTGCCTTCCCGCCG
                    || |||||||| || || |||||    |||+||--| +|-|||   + ||||| ||||||
Sbjct 3719          GTCATCCCTCGTGGTAACCCTGATCAGAAT-TTAGGG-ACCCTACA-AGCCTTTCCGCCG

Query 3702          TCTTGCCAGATTAGCGCCTTCCATCAGTTGGCTGAGGAGCTTGGCCACAGACCTGCCCCT
                    ||||| ||||| || |||| | ||||| | ||||||||||| || ||  | || ||||||
Sbjct 3776          TCTTGTCAGATCAGTGCCTACTATCAGCTAGCTGAGGAGCTGGGTCATCGCCCAGCCCCT

Query 3762          GTCGCGGCTG--TTCTACCGCCCTGCCCTGAGCTTGAACAGGGCCTTCTCTACCTGCCCC
                    ||||| || |--||+  || | +|||||||||||||| |||||||| || ||| |||| |
Sbjct 3836          GTCGCTGCCGTCTT-GCCCCCT-TGCCCTGAGCTTGAGCAGGGCCTGCTGTACATGCCAC

Query 3820          AAGAACTCACCACCTGT--GATAGTGTCGTA-ACATTTGAA-TTAACAGATATTGTGCAT
                    |||| ||||+|  +|||--||||||||  | -  +||||| -| |  |+|||| || |||
Sbjct 3894          AAGAGCTCA-CTG-TGTCCGATAGTGTGCTGGTT-TTTGAGCTCACGA-ATATGGTTCAT

Query 3876          TGTCGTATGGCCGCCCCGAGCCAGCGCAAGGCCGTGCTGTCCACGCTCGTGGGCCGTTAT
                    ||||| ||| ||||||| |||||||| ||||| || || || || |||||||   | |||
Sbjct 3950          TGTCGCATGCCCGCCCCAAGCCAGCGAAAGGCTGTCCTTTCGACACTCGTGGAAAGGTAT

Query 3936          GGCCGC-CG-CACAAAGC-TCTACAATGC--CTCCCACTCTGATGTTCGCGACT-CTCTC
                    ||||| - |-| +|||  -| | ++| ||--| | || || ||||| || || |-||+| 
Sbjct 4010          GGCCGTAGGACG-AAATTATATG--AGGCAGCGCACATTCGGATGTCCGTGAGTCCT-TA

Query 3990          GCCCGTTTTATCCCGGCCATTGGCCCCGTACAGGTTACAACCTGTGAATTGTACGAGCTA
                    ||| | || |||||  | ||||| || || ||||  || || ||||| || || ||| | 
Sbjct 4064          GCCAGGTTCATCCCCACTATTGGACCTGTCCAGGCCACCACATGTGAGTTATATGAGTTG

Query 4050          GTGGAGGCCATGGTCGAGAAGGGCCAGGACGGCTCCGCCGTCCTTGAGCTCGACCTTTGT
                    || || || ||||| ||||||||||||||||| || |||||| | ||||| |||||||| 
Sbjct 4124          GTCGAAGCTATGGTGGAGAAGGGCCAGGACGGATCTGCCGTCTTGGAGCTTGACCTTTGC

Query 4110          AGCCGCGACGTGTCCA-GGATCACCTTCTTCCAGAAAGATTGTAATAAATTCACCACGGG
                    |  |||||||| |+| -| || || || ||||| || || ||||| || ||||| || ||
Sbjct 4184          AATCGCGACGTCT-CGCGTATTACATTTTTCCAAAAGGACTGTAACAAGTTCACAACTGG

Query 4169          GGAGACCATCGCCCATGGTAAAGTGGGCCAGGGCATTTCGGCCTGGAGTAAGACCTTCTG
                     |||||||||||||||||||| || || ||||| || ||||||||||| ||||| |||||
Sbjct 4243          TGAGACCATCGCCCATGGTAAGGTCGGTCAGGGTATATCGGCCTGGAGCAAGACTTTCTG

Query 4229          TGCCCTTTTCGGCCCCTGGTTCCGTGCTATTGAGAAGGCTATCCTGGCCCTGCTCCCT-C
                     ||||| || ||||| ||||||||||| |||||||| |  || |||||||| ||||| -|
Sbjct 4303          CGCCCTGTTTGGCCCGTGGTTCCGTGCCATTGAGAAAGAAATACTGGCCCTACTCCCGCC

Query 4288          AGGGTGTGTTTTATGGGGATGC--CTTTGATGACACCGTCT--T-CTCGGCGGCTGTGGC
                    |+    | |||||||| |||||-- |  |  | ||  || |--|-|      |+| ||||
Sbjct 4363          A-AACATCTTTTATGGTGATGCTTATGAGGAGTCAGTGTTTGCTGCCGCTGTG-TCTGGC

Query 4342          -CGCAGCAAAGG-CATCCATGGTGTTCGAGAATGACTTTTCTGAGTTTGATTCCACCCAG
                    -|| +|      -|+| |||||| || || ||||| || || ||||||||   |||||||
Sbjct 4421          GCGG-GGTT--TCC-TGCATGGTATTTGAAAATGATTTCTCGGAGTTTGACAGCACCCAG

Query 4401          AATAATTTTTC-CT-TGGGCCTAGAGTGTGCTA-TTATGGAGGAGTGTGGGATGCCGCAG
                    |||||++||||-||-| ||||| ||||| |+||-| ||||||||||| || ||||| || 
Sbjct 4475          AATAA--TTTCTCTCTTGGCCTTGAGTGCG-TAGTCATGGAGGAGTGCGGTATGCCCCAA

Query 4458          TGGCTCATCCGCTTGTA-CCACCTTATAA---GGTCTGCGTGGATTCTGCAGGCCCCGAA
                    ||| | ||| |  ||||-|    ||    ---||||||| |||||| ||||||| || ||
Sbjct 4532          TGGTTAATCAGGCTGTATCATTTTTTG-GTCCGGTCTGCCTGGATTTTGCAGGCACCAAA

Query 4514          GGAGTCCCTGCGAGGGTTTTGGAAGAAACACTCCGGTGAGCCCGGCACCCTTCTGTGGAA
                    |||||| ||   ||| || |||||||| ||||| |||||||| ||||||||||| |||||
Sbjct 4588          GGAGTCTCTTAAAGGTTTCTGGAAGAAGCACTCTGGTGAGCCTGGCACCCTTCTTTGGAA

Query 4574          TACTGTCTGGAACATGGCCGTTAT--CACCCACTGTTATGATTTCCGCG-ATCTGCA-GG
                     ||  | ||||| |||||  | ||--||++|| || ||||| || ||||-||+| | -| 
Sbjct 4648          CACCATTTGGAATATGGCGATCATAGCA--CATTGCTATGAGTTTCGCGAAT-TCCGTGT

Query 4630          TGGCTGCCTTTAAAGGTGATGATTCGATAGTGCTTTGCAGTGAGTACCGTCAGAGCCC--
                    |+|| || ||||| |||||||||||| | || || |||||||| ||||| ||||||| --
Sbjct 4705          T-GCCGCTTTTAAGGGTGATGATTCGGTGGTCCTCTGCAGTGACTACCGACAGAGCCGTA

Query 4688          AGG-GGCTG-CTGTCCTGATTGCTGGCTGTGGCCTAAAGTTGAAGGTGGATT-TCCGTCC
                    | |-||| |-||+|+ ++|| || ||||| || || ||| ||||||| ||||-|+|| ||
Sbjct 4764          ATGCGGCAGCCT-T-A--ATAGCGGGCTGCGGGCTCAAGCTGAAGGTTGATTAT-CGCCC

Query 4745          GATTGGTCTGTATGCAGGTGTTGTGGTGGCCCCCGGCCTTGGCG-CGCTTCCTGATGTCG
                     || || |||||||| || || |||||||+|||| |  |||| |-| || || ||||| |
Sbjct 4819          TATCGGGCTGTATGCCGGCGTGGTGGTGG-CCCCAGGTTTGGGGACACTGCCCGATGTGG

Query 4804          TGCGCTTCGCCGGTCGGCTTACTGAGAAGAATTGGGGCCCTGGCCCCGAGCGGGCGGAGC
                    |||| || || ||||||||  |||| |||||||||||||||||||| ||||| || || |
Sbjct 4878          TGCGTTTTGCAGGTCGGCTGTCTGAAAAGAATTGGGGCCCTGGCCCAGAGCGCGCTGAAC

Query 4864          AGCTCCGCCTCGCTGTGAGTGATTTTCTCCGCAAGC-TCACGAATGTAGCTCAGATGTGT
                    |||| ||||| |||||  |||| || || ||+||| -| |||||||| || ||| | |||
Sbjct 4938          AGCTGCGCCTTGCTGTTTGTGACTTCCTTCG-AAGGTTAACGAATGTTGCGCAGGTCTGT

Query 4923          GTGGATGTTGTCTCTCGTGTTTATGGGGT--TTCCCCTGGGCTCGTTCATAACCTGATTG
                    || |||||||| ||||| || || || ||-- |++|| ||||| || |||||||| ||||
Sbjct 4997          GTAGATGTTGTGTCTCGAGTCTACGGAGTCAGT--CCCGGGCTGGTACATAACCTTATTG

Query 4981          GCATGCTACAGG-CTGTTGCTGATGGCAAGGCTCATTTCACTGAGTCAGTGAAGCCAGTG
                    | ||||| ||| -| +|||||||||||||||| ||||| || ||| |  | || || |||
Sbjct 5055          GTATGCTGCAGACCA-TTGCTGATGGCAAGGCCCATTTTACAGAGACTATTAAACCTGTG

Query 5040          CTTGACCTGACAAATTCAATTC-T-GTGTCGGGTGGAATGAATAACATGTCTTTTGCTGC
                    |||||| | ||||| || |+||-|-   +|||||||||||||||||||||||| |||| |
Sbjct 5114          CTTGACTTAACAAACTCTA-TCATACAA-CGGGTGGAATGAATAACATGTCTTGTGCTTC

Query 5098          GCCCATGGGTTCGCGACCATGCGCCCTCGGCCTATTTTGCTGTTGCTCCTCATGTTTCTG
                     |||||+||  |+|+|||||||||||| || |||||||| ||||| || || || |||||
Sbjct 5172          ACCCAT-GGGAC-C-ACCATGCGCCCTAGGGCTATTTTGTTGTTGTTCTTCGTGCTTCTG

Query 5158          CCTATGCTGCCCGCGCCACCGCCCGGTCAGCCGTCTGGCCGCCGTCGTGGGCGGCGCAGC
                    ||||||||||||||||||||| |||| |||||||||||||| ||||||||||||||||||
Sbjct 5229          CCTATGCTGCCCGCGCCACCGGCCGGCCAGCCGTCTGGCCGTCGTCGTGGGCGGCGCAGC

Query 5218          GGCGGTTCCGGCGGTGGTTTCTGGGGTGACCGGGTTGATTCTCAGCCCTTCGCAATCCCC
                    |||||| ||||||||||||||||||||||| ||||||||||||||||||||||  |||||
Sbjct 5289          GGCGGTGCCGGCGGTGGTTTCTGGGGTGACAGGGTTGATTCTCAGCCCTTCGCCCTCCCC

Query 5278          TATATTCATCCAACCAACCCCTTCGCCCCCGATGTCTCACCGCTGCGGCCGGGGCTGGAC
                    ||||||||||||||||||||||||||| ||||||||    | |++   ||||||||||| 
Sbjct 5349          TATATTCATCCAACCAACCCCTTCGCCACCGATGTCGTTTCAC--AATCCGGGGCTGGAA

Query 5336          CTCGTG-TTCGCCAACCCGCCCGACC-ACTCGGCTCCGCTTGGCGTGACCAGGCCCAGCG
                    ||||+ - ||| ||+ ||||||  ||- || ||||||||||||||||||||| |||||||
Sbjct 5407          CTCG-CCCTCGACA-GCCGCCCCGCCCCCTTGGCTCCGCTTGGCGTGACCAGTCCCAGCG

Query 5394          CCCCGCCGCTGCCTCACGTCGTAGACCTACCACAGCTGGGGCCGCGCCGCTAACCGCGG-
                    |||| |||||| ||| |||||| || || || |||||||||| |||||||| || ||+ -
Sbjct 5465          CCCCCCCGCTGTCTCCCGTCGTCGATCTGCCCCAGCTGGGGCTGCGCCGCTGACTGC-TA

Query 5453          --TCGCTCCGGCCCATGACACCCCGCCAGTGCCTGATGTTGACTCCCGCGGCGCCATCCT
                    --|| |+| | |||  || ||  | || || ||||||||||| || || ||||||||  |
Sbjct 5524          CATCAC-CAGCCCCCCGATACAGCACCTGTACCTGATGTTGATTCACGTGGCGCCATTTT

Query 5511          GCGCCGGCAGTATAACCT-ATCAACATCTCCCCTCACCTCTTCCGTGGCCACCGGC-ACA
                    |||||||||||| |||+|- || || || || ||||| ||||| || |||+ ||| -|| 
Sbjct 5582          GCGCCGGCAGTACAAC-TTGTCCACGTCCCCGCTCACATCTTCTGTCGCC-TCGGGTACT

Query 5569          AATTTGGTTC-TTTACGCCGCTCCTCTTAGCCCGCTTCT-ACCCCTCCAGGACGGCACCA
                    ||| | ||+|-| || || || || || | ||| ||+||-||| || ||||| |||||||
Sbjct 5640          AATCTAGT-CCTCTATGCTGCCCCGCTGAACCCTCT-CTTACCTCTTCAGGATGGCACCA

Query 5627          ATACTCATATAATGGCTACAGAAGCTTCTAATTATGCCCAGTACCGGGTTGCTCGTGCCA
                    | |||||||| ||||| || || || || |||||||||||||| ||||| | ||| || |
Sbjct 5698          ACACTCATATTATGGCCACCGAGGCGTCCAATTATGCCCAGTATCGGGTCGTTCGAGCTA

Query 5687          CAATTCGCTACCGCCCGCTGGTCCCCAACGCTGTTGGTGGCTACGCTATCTCCATTTCGT
                    | || || |||||||||||||| ||||| ||||| || || ||||| ||||| ||||| |
Sbjct 5758          CGATCCGTTACCGCCCGCTGGTGCCCAATGCTGTCGGCGGTTACGCCATCTCTATTTCCT

Query 5747          TCTGGCCACAGACCACCACCACCCCGACGTCCGTTGACATGAATTCAATAACCTCGACGG
                    ||||||| ||||| || |||||||| || || ||||| ||||| || || ||||| || |
Sbjct 5818          TCTGGCCTCAGACTACAACCACCCCCACCTCTGTTGATATGAACTCTATTACCTCTACTG

Query 5807          ATGTCCGTATTTTAGTCCAGCCCGGCATAGCCTCCGAGCTTGTTATTCCAAGTGAGCGCC
                    ||||||| ||| | || |||||||| || ||||||||| | || || || ||||||||||
Sbjct 5878          ATGTCCGGATTCTTGTTCAGCCCGGTATTGCCTCCGAGTTAGTCATCCCTAGTGAGCGCC

Query 5867          TACACTATCGCAACCAAGGTTGGCGCTCTGTTGAGACCTCCGGG-GTGGCGGAGGAGGAG
                    | |||||||| || ||||| ||||||||||||||||||+ ||||-||||| |||||||||
Sbjct 5938          TTCACTATCGTAATCAAGGCTGGCGCTCTGTTGAGACC-ACGGGTGTGGCTGAGGAGGAG

Query 5926          GCCACCTCTGGTCTTGTCATGCTCTGCATACATGGCTCACCTGTAAATTCTTATACTAAT
                    || || |||||||| || ||||| || || |||||||| ||||| |||||||| ||||||
Sbjct 5997          GCTACTTCTGGTCTGGTAATGCTTTGTATTCATGGCTCCCCTGTTAATTCTTACACTAAT

Query 5986          ACACCCTATACCGGTGCCCTCGGGCTGT-TGGACTTTGCCCTCGAACTTGAGTTCCGCAA
                    ||||| ||||| |||||  | |||||+|-| || |||||  | || ||||| ||| | ||
Sbjct 6057          ACACCTTATACTGGTGCATTGGGGCT-TCTTGATTTTGCGTTGGAGCTTGAATTCAGGAA

Query 6045          CCTCACCCCCGGTAATACCAATACGCGGGTCTCGCG-TTACTCCAGCACTGCCCGTCACC
                      | || || || || || || || || || || ||-| +  | ||||| ||||| ||||
Sbjct 6116          TTTAACGCCTGGGAACACTAACACCCGTGTGTCCCGGTA-TACTAGCACAGCCCGCCACC

Query 6104          GCCTTCGTCGCGGTGCAGATGGGACTGCCGAGCTCACCACCACGGCTGCTACTCGCTTCA
                    | || || |||||||| || ||||| || ||||| ||||| ||||| || ||||| || |
Sbjct 6175          GGCTGCGCCGCGGTGCCGACGGGACCGCTGAGCTTACCACTACGGCAGCCACTCGTTTTA

Query 6164          TGAAGGACCTCTATTTTACTAGTACTAATGGTGTTGGTGAGATCGGCCGCGGGATAGCGC
                    ||||||||||  |||||||| | || || || ||||||||| | || || || || || |
Sbjct 6235          TGAAGGACCTGCATTTTACTGGCACGAACGGGGTTGGTGAGGTGGGTCGTGGCATTGCCC

Query 6224          TTACCCTGTTTAACCTTGCTGACACCCTGCTTGGCGGTCTACCGACAGAATTGATTTCGT
                    | ||  |||| || ||||| || || || || ||||| || ||||||||||| |||||||
Sbjct 6295          TGACATTGTTCAATCTTGCCGATACACTTCTCGGCGGGCTGCCGACAGAATTAATTTCGT

Query 6284          CGGCTGGTGGCCAGCTGTTCTACTCTCGCCCCGTCGTCTCAGCCAATGGCGAGCCGACTG
                    |||| || || || ||||||||||| ||||| || |||||||||||||||||||| || |
Sbjct 6355          CGGCCGGGGGTCAACTGTTCTACTCCCGCCCTGTTGTCTCAGCCAATGGCGAGCCAACCG

Query 6344          TTAAGCTGTATACATCTGTGGAGAATGCTCAGCAGGATAAGGGTATTGCAATCCCGCATG
                    | ||| | ||||||||||| |||||||| ||||| |||||||| ||| | ||||||||||
Sbjct 6415          TAAAGTTATATACATCTGTCGAGAATGCACAGCAAGATAAGGGCATTACCATCCCGCATG

Query 6404          ACATCGACCTCGGGGAATCCCGTGTAGTTATTCAGGATTATGACAACCAACATGAGCAGG
                    | || ||| | ||||| |||||||| ||||| ||||| || || |||||||||||||| |
Sbjct 6475          ATATAGACTTGGGGGACTCCCGTGTGGTTATCCAGGACTACGATAACCAACATGAGCAAG

Query 6464          ACCGACCGACACCTTCCCCAGC-CCCATCGCGTCCTTTT-TCTGTCCTCCGAGCTAACGA
                    | ||||| || || || || ||-|||+|| || ||+ ||-|| || ||||| || || ||
Sbjct 6535          ATCGACCTACTCCGTCACCTGCTCCC-TCCCGCCC-CTTCTCAGTTCTCCGTGCCAATGA

Query 6522          TGTGCTTTGGCTTTCTCTCACCGCTGCCGAGTATGACCAGTCCACTTACGGCT-CTTCGA
                    ||| || |||||||||||||| ||||| ||||| ||||||+++|||+|||  |-  ||| 
Sbjct 6593          TGTCCTATGGCTTTCTCTCACTGCTGCTGAGTACGACCAG---ACT-ACGTATGGGTCGT

Query 6581          CCGGC--CCAGT-C-TATGTCTCTGACTCTG-TGACCTTGGTTAATGTTGCGACCGGCGC
                    ||  |--||+ |- -|||||||| ||+|   -| || || || ||||| || ||||| ||
Sbjct 6649          CCACCAACC-CTATGTATGTCTCCGA-TACAGTCACATTTGTCAATGTGGCCACCGGTGC

Query 6636          GCAGGCCGTTGCCCGGTCACTCGACTGGACCAAGGTCACACTTGATGGTCGCCCCCTTTC
                     ||||| |||||||| || || |||||| | || || ||  | ||||| |||||++| ||
Sbjct 6707          TCAGGCTGTTGCCCGTTCCCTTGACTGGTCTAAAGTTACTTTAGATGGCCGCCC--TCTC

Query 6696          -C-ACCATCCAGCAGTATTC-AAAGACCTTCTTTGTCCTGCCGCTCCGCGGTAAGCTCTC
                    -|-|| | ||||||||||||-|||+|| || | |||||| ||||| || || ||| | ||
Sbjct 6765          ACTACTACCCAGCAGTATTCTAAA-ACATTTTATGTCCTCCCGCTTCGTGGGAAGATGTC

Query 6753          CTTTTGGGAGGCAGGAACTACTAAAGCCGGGTACCCTTATAATTATAACACCACTGCTAG
                     || |||||||| || || || || || || |||||||||||||| || || ||||||||
Sbjct 6824          TTTCTGGGAGGCTGGCACGACCAAGGCTGGCTACCCTTATAATTACAATACAACTGCTAG

Query 6813          TGACCAACTGCTCGTTGAGAATGCCGCTGGGCATCGGGTTGCTATTTCCACCTACACTAC
                    ||||||| | ||  |||||||||| || || || || ||||||||||| ||||| || ||
Sbjct 6884          TGACCAAATTCTAATTGAGAATGCGGCCGGCCACCGTGTTGCTATTTCTACCTATACCAC

Query 6873          TAGCCTGGGTGCTGGCCCCGTCTCTATTTCCGCGGTTGCTGTTTTAGCCCCCCACTCTGT
                    ||||||||||||||| |||   || ||||| ||||| | ||| |||||||| ||||| | 
Sbjct 6944          TAGCCTGGGTGCTGGTCCCACGTCAATTTCTGCGGTCGGTGTGTTAGCCCCACACTCGGC

Query 6933          GCTAGCATTGCTTGAGGATACCATGGACTACCCTGCCCGCGCCCATACTTTCGATGACTT
                     || ||  | |||||||| ||  | || || |||||||| ||||||||||| || || ||
Sbjct 7004          CCTTGCTGTACTTGAGGACACTGTTGATTATCCTGCCCGTGCCCATACTTTTGACGATTT

Query 6993          CTGCCCGGAGTGCCGCCCCCTTGGCCTCCAGGGTTGTGCTTTTCAGTCTACTGTCGCTGA
                    |||||||||||| ||| |||||||||| |||||||| ||||| ||||||||| | |||||
Sbjct 7064          CTGCCCGGAGTGTCGCACCCTTGGCCTGCAGGGTTGCGCTTTCCAGTCTACTATTGCTGA

Query 7053          GCTTCAGCGCCTTAAGATGAAGGTGGGTAAAACTCGGGAGT-TATAGTTTATT-TGCTTG
                    ||||||||| || || |||||||| |||||||| |||||||-|+|| || |||-|   ||
Sbjct 7124          GCTTCAGCGTCTAAAAATGAAGGTAGGTAAAACCCGGGAGTCT-TAATTAATTCTTTCTG

Query 7111          TGCCCCC--CTT----CT-TTCTG-T-T---GCTT--------------------AT
                    |||||||--| |----||-|||||-|-|--- |||-------------------- |
Sbjct 7183          TGCCCCCTTCGTAGATCTCTTCTGCTATATTTCTTTTTTCTGCCTTTCGCGCTCCCT
