# Supplementary material for: Pairwise Heuristic Sequence Alignment Algorithm Based on Deep Reinforcement Learning
Source: IEEE Open J Eng Med Biol. 2021 Jan 29;2:36–43. doi: 10.1109/OJEMB.2021.3055424 (PMC8901008; doi:10.1109/OJEMB.2021.3055424)
Supplement: Three supplementary materials are attached to the submitted manuscript. First, we offer the detailed process of the DQNalign in Supplementary material S1. Then, the additional figures and tables are listed in the Supplementary material S2. Finally, the alignment results of the DQNalign are attached  [file ojemb-3055424-mm.zip › OJEMB-3055424-MM/10022021082020_DQNalignOJEMB20210126SupplementaryS3/Supplementary S3/HEV_DDDQN/result20200712173946_11_33.txt]

DQNalign Project v1.0
Pairwise alignment algorithm with deep reinforcement learning based heuristic alignment agent
Sequence 1 : HEV_11, length : 7138
Sequence 2 : HEV_33, length : 7258

Alignment results:
Exact matches: 5195
Gaps: 847

Query 0             GAGGCCCATCAGTTTATCAAGGCTCCTGGCATCACTACTGCTATTGAGCAGGCTGCTCTA
                    |||||||||||||| || |||||||||||| |||| ||||||||||||||||| ||||||
Sbjct 28            GAGGCCCATCAGTTCATAAAGGCTCCTGGCGTCACAACTGCTATTGAGCAGGCAGCTCTA

Query 60            GCAGCGGCCAACTCTGCCCTT-GCGAATGCTGTGGTAGTTAGGCCTTTTCTCTCTCA-CC
                    |||||||||||||| |+||||-|||||||||||||| ||| |||||||||| || | -| 
Sbjct 88            GCAGCGGCCAACTCCG-CCTTGGCGAATGCTGTGGTGGTTCGGCCTTTTCTGTCCCGGCT

Query 118           AGCAGATTGAGATCCTTATTAACCTAATGCAACCTCGCCAGCTTGTTTTCCGCCCCGAGG
                    |+||||  ||||| ||||||||| | ||||| || || |||||||||||||| || ||||
Sbjct 147           A-CAGACAGAGATACTTATTAACTTGATGCAGCCCCGGCAGCTTGTTTTCCGGCCTGAGG

Query 178           TTTTCTGGAACCATCCCATCCAGCGTGTTATCCATAATGAGCTGGAGCTTTACTGTCGCG
                    |  | ||||| || ||||| || || || ||||| |||||||| || |  |||||||| |
Sbjct 206           TCCTGTGGAATCACCCCATTCAACGCGTGATCCACAATGAGCTCGAACAGTACTGTCGGG

Query 237           -CCCGCTCCGGCCGCTGCCTCGAAATTGGTGCCCACCCCCGCTCAATAAATGACAATCCT
                    - | | +|||||||||| || ||| | || |||||||| || || || || ||||| || 
Sbjct 266           CTCGGG-CCGGCCGCTGTCTTGAAGTGGGCGCCCACCCACGTTCGATCAACGACAACCCC

Query 297           AATGTGGTCCACCGTTG--CTTCCCTCCGTCCTGCCGGGCGTGATGTTCAGCGTTGGTAT
                    || ||  | || || ||-- ||     |    || |+++|| ||||| ||||| ||||| 
Sbjct 325           AACGTCTTGCATCGCTGTTTTTTAAAACCGGTTGGC---CGCGATGTCCAGCGGTGGTAC

Query 354           ACTGCCCCTACCCGCGGGCCGGCTGCTAATTGCCGGCGTTCCGCGCTGCGCGGGCTCCCC
                    || || ||||||||||| || || || || ||||| || || || || || || ||||| 
Sbjct 382           ACCGCTCCTACCCGCGGCCCTGCAGCGAACTGCCGCCGGTCAGCCCTTCGTGGCCTCCCA

Query 414           GCTGCTGACCGCACTTACTGCTTCGACGGGTTTTCTGGCTGTA-ACTTTCCCGCCGAGAC
                     ||| |||||| || || ||||| ||||| ||||| || || |-|+||| ||||||||||
Sbjct 442           CCTGTTGACCGGACATATTGCTTTGACGGTTTTTCCGGTTGCACA-TTTGCCGCCGAGAC

Query 473           GGGCATCGCCCTCTATTCTCTCCATGATATGTCA--CCATCTGATGTCGCCGAGGCTATG
                    ||| || ||||| || || || |||||  |+|  --|   |+||||| || ||||| |||
Sbjct 501           GGGGATTGCCCTTTACTCACTGCATGACCT-TTGGCCTGCC-GATGTTGCTGAGGCGATG

Query 531           TTCCGCCATGGTATGACGCGGCTT-TACGCTGCCCTCCACCTCCCGCCTGAGGTCCTGTT
                      |||||| |||||||| |||+||-|| || || ||||||||||| |||||||| ||| |
Sbjct 559           GCCCGCCACGGTATGACCCGG-TTGTATGCGGCTCTCCACCTCCCTCCTGAGGTGCTGCT

Query 590           GCCCCCTGGCACATACCGCACCGCGTCGTACTTGCTGATCCATGAC-GGCAG-GCGCGTT
                     |||||||| || || |  ||| | |||||| | || |||||||| -|| | -| ||  |
Sbjct 618           CCCCCCTGGTACTTATCATACCACCTCGTACCTACTCATCCATGATGGGGACCGTGCAGT

Query 648           G-TGGTGACGTATGAGGGTGACACTAGTGCTGGTTATAACCACGATGTTTCCAACCTGCG
                    |-|++|+|| || ||||| ||  |||||||||| || ||||| ||||| |||| | ||||
Sbjct 678           GAT--T-ACATACGAGGGGGATTCTAGTGCTGGGTACAACCATGATGTGTCCATCTTGCG

Query 707           CTCCTGGATTAGAACCACTAAGGTTACCGGAGACCACCCTCTCGTCATCGAGCGGGTTAG
                      |||||||  | || ||||||||||| || |||||||| || || || ||||| ||| |
Sbjct 735           TGCCTGGATCCGCACTACTAAGGTTACTGGTGACCACCCGCTGGTGATTGAGCGAGTTCG

Query 767           GGCCATTGGCTGCCACTTTGTCCTT-TTACTCACGGCTGCTCCGGAGCCATCACCTATGC
                    |||  | || || || ||||| || -||+|| || ||||| || || ||||| || ||||
Sbjct 795           GGCGGTGGGTTGTCATTTTGTGCTCCTT-CTAACAGCTGCACCTGAACCATCGCCAATGC

Query 826           CCTATGTCCCTTACCCCCGGTCTACCGAGGTCTATGTCCGATCGA-TCTTCGGCCCGGGT
                    |||||||||| || || || || || ||||| || || || || |-| ||+|| || |||
Sbjct 854           CCTATGTCCCATATCCTCGTTCCACTGAGGTTTACGTTCGGTCCATTTTT-GGTCCTGGT

Query 885           GG--CACCC-C-C----TCC--CTA--T--T-TCC-AA--C--C---TCATGC--T-CC-
                    ||--|||| -|-|----|||--|| --|--|-| |-||--|--|---||||||--|-||-
Sbjct 913           GGTTCACCATCTCTGTTTCCAACTGCCTGCTCTACTAAGTCAACATTTCATGCTGTCCCT

Query 917           -ACC--A-A---GTCGA-CCT-TC-C-ATGCTGTCCCTG-CCCAT----ATCTGGGACCG
                    -  |--|-|---| |+|- ||-  -|-|| | || +|+|-|||  ----||| || +| +
Sbjct 973           GTGCATATATGGGAC-AGACTCATGCTATTCGGTG-C-GACCCTCGACGATCAGGC-CT-

Query 962           TCTCATGTTGTTCGGGGCCACCCTA-G--ATGACCAAGCCTTTTGC-TGCTCC-C-GCCT
                    |+|++||||| ||| ||| |++++|-|--||+||| ++|| | +||-|   | -|- +++
Sbjct 1028          T-T--TGTTGCTCGAGGCTA----ATGACAT-ACCT--CCGTG-GCATTAGCTACAA---

Query 1016          AATGACTTACCTCCGCGG-CATTA--GCT-AC-AAGGTTACTGTGGG-CACCCTTGTTGC
                    | | ||  +++|| ||| -|+|| --|| -||-| ||||    |++|-| +||  |++| 
Sbjct 1074          AGTCACGG---TCGGCGCTC-TTGTCGCCAACGAGGGTTGGAAT--GCCT-CCGAG--GA

Query 1069          --CAATGAAGGCTG-GAACGCCT-CTGA-G-GACGCTCTTA-CAGCTGTCATCACTGCCG
                    --|| |||  ||||-|+| +++|-||| -|-   ++|||||-||  || |||||  +++|
Sbjct 1125          TGCATTGACTGCTGTG-AT---TACTGCGGCCTA--TCTTACCATTTGCCATCAGA---G

Query 1123          CCTACCTTACCATCTGCCAC-CAGCGGTACCTCCGCACTCAGGCT------A-T--ATCT
                     +||||+|++++||+|+|||-|||+|  | ||+|| |  ++|| |------|-|--| ||
Sbjct 1176          G-TACC-T----TC-G-CACGCAG-GCCATCT-CGAAAG--GGATGAAAAGACTGGAGCT

Query 1173          A-AGGG-G-ATGCGTCG-------CCTGGAGCGGGAGCATGCTC-AGAAGTTT-ATAACA
                     -||  -|-|     +|-------|  | ++| +++  | +  |- |  ||||-| ||  
Sbjct 1224          TGAGCACGCACAGAA-GTTTATAACACGT--CT---TTAC-AGCTGGTTGTTTGAAAAAT

Query 1220          -C-GCCTCTACAGTTGGCTCTTT-GAGAAGTC--CGG-C-CGTGATTATATCCCCG-GCC
                    - -||| +|  |++|  | +|| -  |  |||--| |- -  | |||    ||| |-|||
Sbjct 1277          CTGGCCG-TTGA--TTACA-TTCCCGGCCGTCAGCTGCAGTTTTATTTATGCCCAGTGCC

Query 1273          GTCAGTTGGAGTTCTACGCTCAGTGT--AG---GCGCTGGCTCTC--G-GCCGGCTTTCA
                    | |+| |||  |||++|||| +|| |--| ---| | |++|+|||--|-||  |+|||+ 
Sbjct 1328          GCC-GATGGCTTTC--CGCTG-GTTTCCATCTTGTGAT--C-CTCGTGTGCTTG-TTT-T

Query 1325          TCTTG-ACCCACGGGTG-T-TGGTTTTTGATGAGTCGGCCC--C------CTGCCACT-G
                    |  ||-| |  | + + -|-| | |   ++  |||  ++||--|------|||+++||- 
Sbjct 1377          TGATGAAGCGGCC-C-CTTGTCGCTGCC--GTAGTTT--CCTTCGTAAAGCTG---CTCA

Query 1373          TAGGACTGCGAT-TCGTAAG--GCGGT--CTCA--AA-GTTTTG--CTGCTTTA-TGAAG
                    ||+||+|++  |-| ||   --|||||--||  -- |-|  |||--|   ||| -|  ||
Sbjct 1428          TA-GA-T--TTTGTTGTTTTATGCGGTGGCTGGGCCAGGGATTGTACCTGTTTCCTCCAG

Query 1422          TG-GCT-GGGCCAGGAGT-GC-ACCTGT-TTTCTACAAC-CTGCA-GA-AGGCGTCGT-T
                      -| |- ||  |||  |-||-| | | -|| | | || -  |||-  -||| |||| -|
Sbjct 1483          CCCGTTGAGGGGAGGGTTGGCGAGCAGGGTTACGATAATGAGGCATTTGAGGGGTCGGAT

Query 1473          GG-CGACCAGGGC-CAATGACA-AC-GAG-GCCTCTATGAGGGGTCTGATGTTGACCCTG
                    +|- |||| + ||- |      -||-| |-|| ||| |+++|| ||  || ||| | | |
Sbjct 1542          -GTTGACCC-CGCTGAGGAGGCCACTGTGAGCATCTCT---GGATCATATATTGTCACCG

Query 1525          CTGAA-TCCGCTATTA-GTG---ACATAT---CTGGGTCCTACGTAGTCCCTGGCAC---
                    +  +|- | ||||   - | ---||+ | ---|| ||+++++|++|+||||| +++|---
Sbjct 1597          -GT-AGCCAGCTACAGCCTCTCTAC-CAGGCGCTTGG-----C--A-TCCCTT---CTGA

Query 1574          TG-CCCTCCAACCGCTTTACC-A-A--GCCCTTGACCTCCCCGCTGAGATTGT-G--GCT
                    | -  |  |++|||++  ++|- - --||    +  |+| ||| |||  |  |-|--|| 
Sbjct 1644          TCTTGCCGC--CCG--AG--CGGGTCGGCTTAC-TGC-CACCGTTGAAGTCCTAGATGCA

Query 1626          CGTGCA-GGCCGGCTGACCGCC----A-CAGTAAAG-GTCTCCCAGGTCGACGGGCGGAT
                    +++|+|-||||| || |+|   ----|-|| |++| -|+++ | |++|+ |+|  |  +|
Sbjct 1695          ---G-ATGGCCGCCTCA-CTTGTAAGACCACT--ATTG---GCAA--T-AA-GACCTT-T

Query 1678          -CGA-TTGTGAGACCCTTCTCGGTAATAAAACCTTCCGC--A-----C-GT-C-GTTTGT
                    -| |-   |   ||   ++|+|||  | | +|     ||--|-----|-| -|-|| |||
Sbjct 1741          ACAACAGTTTTTACTGA--T-GGTGCTCAG-CTAGAGGCTAACGGGCCGGAGCAGTATGT

Query 1727          TGACG-GGGCGG---TTTTAGAGACT-AATG---GCCCAGAGC-G--C-CACAATCTCTC
                      + |- |   |---  +   ++|  -||  ---| ||+| +|-|--|-|||+|+ ++||
Sbjct 1797          GC-TGTCGTTTGACCCG-GCC--AAGCAAACTATGGCC-GC-CGGCCCGCAC-A-G--TC

Query 1775          TT--TTGATG---C--CA-GT-CAGAGCACT-ATGGC-CGCCG-GCCCTTTCAGTCTCAC
                    ||-- |+|||--- --||- |-| |+||  |-|+|| -|||  -| +|++|| | |    
Sbjct 1847          TTAGCT-ATGCTTTGACATCTGCGG-GCCTTGA-GGTGCGCGTTGT-C--TCTGCCCG-G

Query 1822          -CTATGCCGCCTCTGCTGCTGGGCTGGAGGTGC-GCTATGTCGCC-GCCGGGCTTG--AC
                    -|++|+ +| +++++++++|++++|| |+  ||-|+||| |++||- ||||| |||--||
Sbjct 1899          GC--T-T-GA---------T----TGTA-AGGCTG-TATTT--CCATCCGGGGTTGCAAC

Query 1878          CACCGGG--CGGTTTTTGC---C-CC-CGGCGT-TTCACC----C-C-GG-TCAGCCCC-
                    | ||   --|  +|  || ---|-||-|    |-|||| |---- -|-||-||| ||  -
Sbjct 1938          CCCCACCACCCC-TGGTGAGGTCTCCGCTTTTTGTTCAGCTTTGTACAGGTTCAACCGTT

Query 1921          --TGGCGA---GG-TCACCGCCTTCTGTTCT--GCCCTA----TA-CA----G-GTT--T
                    --   |  ---  -|+++++||++||  |+|--|   | ----||- |----|-|  --|
Sbjct 1997          GTGTTCAGCGGCACT-----CC--CTTAT-TGGGGGTTTGTGGTATTACCCTGAGGGGCT

Query 1962          AATC-GCGAGGCCCAGCGCCTTTCGCTGACCGGT-A-ATTTT-T-GGT------TCCATC
                    ||| -||  |   |++|||| || |||+ |||| -|-|  | - -|  ------||| | 
Sbjct 2049          AATTGGCTTGTTTC--CGCCATTTGCT-CCCGGCCATACCTGGGAGTCAGCCAATCCCTT

Query 2011          CTGAGGG-GCTCCTTGGC-CCCT-T-TGCCC-CG----T--T-T-TCCCCCGGGCATGTT
                    ||| +||-|+++ +  ||-||||-|-| ++|-||----|--|- -| + +++++|+++++
Sbjct 2106          CTGT-GGAG---A-GAGCACCCTCTATA--CTCGCACCTGGTCGGTG-T-----C-----

Query 2058          TGGGAGTCGGCTAATC-CATTCTCTGTGGCGA---GAGCACACTTTACACCC-GCACTTG
                     |||  |++++| +||-  || | | |  | |---||||   | ++ | +||-| |||  
Sbjct 2148          GGGGGCT----TC-TCTAGTTGTTTTTCTCCACCCGAGCCACCC--GCT-CCAGAACTAT

Query 2110          -GTCGGAGGTTGATGCTGTTCCTAGTCCAGCCCAGCCCGACTTAGGTTTTACATCTG-AG
                    - ||    ||||| | || ++|+|+++||+++|+  ++|+++| | | ||     | -| 
Sbjct 2198          CATCTCCTGTTGAGGTTGA--C-A---CA---C-CT--G---TGGCTGTTGGCGTTCCAT

Query 2169          CCTTCTAT--ACCTA-GTAGGGCCGCCACACCTACCCCGGGCGGC-CCCT--CTAC-CC-
                    || +|+| --|| | -| ||  +| |||+|||| |  +   | | -||  --| +|-||-
Sbjct 2243          CCC-C-AGCCACTTCGGCAGTA-CCCCA-ACCTTCAG-TCCCTGAACCAGGCCG-CGCCA

Query 2220          CCCCCTGCAC-C-GGATCCTTCCCCTACTCTCTCTGCTCCGGCG-CGTGGTGAGCCGGCT
                     | || |+| -|-|    +|  |  +++++| +|||||||||| -|  ++|||||  +||
Sbjct 2296          TCGCCGG-ATTCGGTCGA-TGGCGG-----TG-CTGCTCCGGCCCCAC--TGAGCAC-CT

Query 2277          CCTGGCG-CTA-CCGCCAGG-GCCCCAGC--CA--TAACCCA-CCAGAC-GGCCCGGCAT
                    +|| +| -|+|-||+||+||-|||   ||--||--|||||||-||| +|-||| |++|++
Sbjct 2344          -CTA-CTAC-ACCC-CC-GGTGCCAGCGCAGCACGTAACCCACCCAT-CTGGCTC--C--

Query 2328          CGCCGCCTGCT-CTTT--ACCTACCCGGATGGCTCTAAGGTGT-TCGCCGGCTCGCTGTT
                    || || | | |-||| --|||||||| |||||||| || ||||-|+|| ||||| || ||
Sbjct 2395          CGTCGGCGGTTACTTCACACCTACCCTGATGGCTCAAAAGTGTAT-GCTGGCTCCCTTTT

Query 2384          TGAGTCGACA-TGTACCTGGCTCGTTAACGCGTCTAATG-TTGACCACCGCCCTGGCGGT
                    ||||||  +|-||||| ||| | ||||| || || ||| -| | +|||||||| || || 
Sbjct 2454          TGAGTCTG-AGTGTACTTGGTTAGTTAATGCATCCAATCCTGGT-CACCGCCCCGGTGGC

Query 2442          GGGCTCTGTCATGCATTTTACCAGAGGTACCCCGCCTCCTTTGATGCTGCCTCT-TTTG-
                    || || || || |||||||||||  ||| ||| |  || |||||  |||+||  -||| -
Sbjct 2512          GGCCTTTGCCACGCATTTTACCAACGGTTCCCGGAGTCATTTGACCCTG-CTGAGTTTAT

Query 2500          TGA----TG-CGCGACGGCGCGGCCGCCTACACATTAACC-CCCCGGCCAATAATTCATG
                    |+|----||-|| | ++++ + || ||||| || || |+|-||||| || || || ||||
Sbjct 2571          T-ATGTCTGACGGGT----T-TGCGGCCTATACCTTGA-CACCCCGACCCATTATCCATG

Query 2554          CCGTCGCTCCTGATTATAGGTTGGAACATAACCCAAAGAGGCTTGAGGCTGCCTACCGGG
                    | || || ||||||||| || | ||||||||||| |||||||| ||||||||||| || |
Sbjct 2624          CTGTTGCCCCTGATTATCGGGTAGAACATAACCCTAAGAGGCTCGAGGCTGCCTATCGAG

Query 2614          AGACTTGCTCCCG-CCTCGGTACCGCTGCATA-CCCACT-CCTCGGGACCGGCATATACC
                    |||| || |||||-| |+|| || ||||| ||-||| +|-| | | |+|||| |||||| 
Sbjct 2684          AGACGTGTTCCCGTCGT-GGGACGGCTGCTTATCCCT-TGCTTGGCG-CCGGTATATACA

Query 2671          AGGTGCCGATCGGTCCCAGTTTTGACGCCTGGGAGCGGAATCACCGCCCCGGGGACGAGT
                     ||||||  | || |  || ||||| ||||||||||| || ||||| |||||||| ||||
Sbjct 2741          GGGTGCCCGTTGGGCTGAGCTTTGATGCCTGGGAGCGTAACCACCGACCCGGGGATGAGT

Query 2731          TGTACCTTCCTGAGCTTGCTGC--CAGATGGTTCGAGGCCAATAGGCCGAC-CTGCCCAA
                    |||||||  ||||||  |||  --|+ +||||||||||||||  | || ||-||+|||  
Sbjct 2801          TGTACCTGACTGAGCCGGCTATAGC-T-TGGTTCGAGGCCAACCGACCTACTCT-CCCCG

Query 2788          CTCTCACTATAACTGAGGATGTTGCGCGGACAGCAAATCTGGCTATCGAA-CTTGACTCA
                    | || ||||| ||||||||    || || ||||| || |||||| | |+|-|| || |||
Sbjct 2858          CGCTTACTATTACTGAGGACACAGCACGAACAGCGAACCTGGCTCTTG-AGCTAGATTCA

Query 2847          GCCACAGACGTCGGCCGGGCCTGTGCCGGCTGTCGAGTCACCCCCGGCGTTGTGCAGTAC
                    ||||| || |||||| |||| |||||||||||||| |||   || || ||||| || |||
Sbjct 2917          GCCACTGAGGTCGGCAGGGCGTGTGCCGGCTGTCGTGTCGAGCCGGGTGTTGTCCATTAC

Query 2907          CAGTTTACCGCAGGTGTGCCTGGATCCGGCAAGTCCCGCTCTATTACCCAA-GCCGACGT
                    ||||| || |||||||| ||||| ||||||||||| || || |||   || -|+||| ||
Sbjct 2977          CAGTTCACAGCAGGTGTCCCTGGCTCCGGCAAGTCACGGTCAATTCAGCAGGG-CGAGGT

Query 2966          GGACGTTGTCGTGGTCCCGACCCGGGAGTTGCGTAATGCCTGGCGCCGCCGCGGCTTCGC
                     ||||| || ||||| || ||||| |||||||||||  | ||||| |||||||| || ||
Sbjct 3036          AGACGTCGTAGTGGTGCCAACCCGTGAGTTGCGTAACTCGTGGCGGCGCCGCGGGTTTGC

Query 3026          TGCTTTCACCCCGCACACTGCGGCTAGAGTCACC-CAGGGGCGCCGGGTTGTCATTGATG
                     ||||  || || ||||| |||||  | || |||-  || +||  ||||||| ||||| |
Sbjct 3096          AGCTTATACACCACACACCGCGGCCCGTGTTACCTGTGGC-CGTAGGGTTGTTATTGACG

Query 3085          AGGCCCCGTCCCTTCCCCCTCATTTGCTGCTGCTCCACATGCAGCGGGCCGCC-ACCGTC
                    |||||||||| ||||| || ||||| ||  |||| || |||||||| ||| | -  +|| 
Sbjct 3155          AGGCCCCGTCGCTTCCACCACATTTACTTTTGCTGCATATGCAGCGAGCCTCGTCG-GTT

Query 3144          CACCTTCTTGGCGACCCGAATCAGATCCCAGCCATCGATTTTGAGCACGCCGGGCTCGTT
                    || || ||||||||||| || || ||||| || |||||||||||||| || || ||||+|
Sbjct 3214          CATCTCCTTGGCGACCCCAACCAAATCCCTGCTATCGATTTTGAGCATGCTGGCCTCG-T

Query 3204          CCCGCC-ATCAGGCCCGAT-TTGGCCCCCACC-TCCTGGTGGCATGTTACCCATCGCTGC
                    |||| |-||| |||| || -||| ||| +|| -  +||||||||  |||| ||| | || 
Sbjct 3273          CCCGGCGATCCGGCCTGAGCTTGTCCCA-ACAAAG-TGGTGGCACCTTACTCATAGGTGT

Query 3261          CCTGCGGATGTATGTGAGCTAATCCGCGGCGCATACCCTATGATTCAGACCACTAGTCGG
                    ||||||||||| |||||||||||||||||||| ||||| | ||| |||||  | || || 
Sbjct 3331          CCTGCGGATGTTTGTGAGCTAATCCGCGGCGCGTACCCAAAGATCCAGACGGCGAGCCGT

Query 3321          GTCCTCCGGTCGTTGTTCTGGGGTGAGCCCGCCGTTGGGCAGAAGCTAGTGTTCACCCAG
                    || ||||| ||  |||||||||| |||||| |||| || || || |||||||| || |||
Sbjct 3391          GTTCTCCGCTCCCTGTTCTGGGGGGAGCCCCCCGTCGGCCAAAAACTAGTGTTTACTCAG

Query 3381          GCGGCTAAGGCCGCCAACCCCGGTTCAGTGACGGTCCATGAGGCACAGGGCGCTACCTAC
                    ||||| |||||||||||||||||| || | || ||||| ||||| ||||| ||||| |  
Sbjct 3451          GCGGCGAAGGCCGCCAACCCCGGTGCAATTACAGTCCACGAGGCCCAGGGTGCTACATTT

Query 3441          ACAGAGACTACCATCATTGCCACGGCAGATGCTCGAGGCCTCATTCAGTCGTCCCGAGCT
                    || |||||||| || ||||| ||||| ||||| || || || |||||||| ||| | || 
Sbjct 3511          ACTGAGACTACTATTATTGCAACGGCTGATGCCCGCGGGCTGATTCAGTCCTCCAGGGCC

Query 3501          CATGCCATTGTTGCCTTGACGCGCCACACTGAGAAGTGCGTCATCATTGACGCACCAGGC
                    || || ||||| ||| |||| |||||||| ||||| || ||  || |||||||+|| || 
Sbjct 3571          CACGCTATTGTGGCCCTGACTCGCCACACAGAGAAATGTGTGGTCGTTGACGC-CCCGGG

Query 3560          -CTGCTTCGCGAGGTGGGCATCTCCGATGCAATCGTTAATAACTTTTTCCTTGCTGGTGG
                    -|| ||||| ||||| ||||| || ||||| || |||||||||||||||||| |||| ||
Sbjct 3630          GCTTCTTCGTGAGGTTGGCATTTCAGATGCCATTGTTAATAACTTTTTCCTTTCTGGCGG

Query 3620          CGAAATTGGCCACCAGCGCCCATCTGTTATCCCTCGCGGCAATCCTGACGCCAATGTTGA
                    | |  |||| || || |||||||| || || ||||| |||| |  |||   |||||||| 
Sbjct 3690          CCAGGTTGGTCAGCACCGCCCATCAGTCATACCTCGTGGCACTGTTGATAGCAATGTTGC

Query 3680          CAC-CTTGGCTGCC-TTCCCGCCGTCTTGCCAGATTAGCGCCTTCCATCAGTTGGCTGAG
                    |||-|||| +||| -|||| +|| ||||| ||  |||||||||  || ||| | || |||
Sbjct 3750          CACGCTTGA-TGCATTTCCA-CCTTCTTGTCAATTTAGCGCCTATCACCAGCTTGCAGAG

Query 3738          GAGCTTGGCCACAGACCTGCCCCTGTCG-CGGCTGTTCTACCGCCCTGCCCTGAGCTTGA
                    |||||||| ||  | || |||||  | |-|| |+||||| || || || || ||||| ||
Sbjct 3808          GAGCTTGGTCATCGGCCGGCCCCGATTGCCGCC-GTTCTGCCCCCTTGTCCGGAGCTCGA

Query 3797          ACAGGGCCTTCTCTACCTGCCCCAAGAACTCACCACCTGTGATAGTGTCGTAACATTTGA
                     || ||| | |||||  ||||||| ||||| ||||| |  ||||||||  | ||||| ||
Sbjct 3867          GCAAGGCTTACTCTATATGCCCCAGGAACTGACCACGTCCGATAGTGTGCTCACATTCGA

Query 3857          ATTAACAGATATTGTGCATTGTCGTATGGCCGCCCCGAGCCAGCGCAAGGCCGTGCTGTC
                    | | ||||| ||||| || ||||||||||| || || || |||||||| || || |||||
Sbjct 3927          ACTTACAGACATTGTACACTGTCGTATGGCGGCACCTAGTCAGCGCAAAGCAGTCCTGTC

Query 3917          CACGCTCGTGGGCCGTTATGGCCGCCGCACAAAGC--TCTACAATGCCTCCCACTCTGAT
                     || || || ||| | || |||||||| || ||| --| |+ ||+||  | ||| | |||
Sbjct 3987          GACCCTTGTCGGCAGGTACGGCCGCCGTACGAAGTTGTAT-GAA-GCTGCTCACACGGAT

Query 3975          GTTCGCGA--CTCTCTCGCCCGTTTTATCCCGGC-CATTGGCCCCGTACAG-GTTACAAC
                    ||||| | --| ||||+| |  ||| +|||| | -|+| |||||| |+|||-||||| ||
Sbjct 4045          GTTCGTGGGTCCCTCT-GTCATTTTC-TCCCCGAGC-TCGGCCCCAT-CAGCGTTACTAC

Query 4031          CTGTGAATTGTACGAGCTAGTGGAGGCCATGGTCGAGAAGGGCCAGGACGGCTCCGCCGT
                    ||| ||  | || ||||| || ||||| ||||| |||||||| ||||| ||||| || ||
Sbjct 4101          CTGCGAGCTTTATGAGCTTGTTGAGGCTATGGTGGAGAAGGGTCAGGATGGCTCTGCAGT

Query 4091          CCTTGAGCTCGACCTTTGTAGCCGCGACGTGTCCAGGATCACCTTCTTCCAGAAAGATTG
                    | | ||||| || || || ||||| || |||||  | || || ||||||||||| || ||
Sbjct 4161          CTTGGAGCTTGATCTATGCAGCCGTGATGTGTCACGTATAACATTCTTCCAGAAGGACTG

Query 4151          TAATAAATTCACCACGGGGGAGACCATCGCCCATGGTAAAGTGGGCCAGGGCATTTCGGC
                    |||||||||||| || || ||||| || || || |||||||| || ||||| || || ||
Sbjct 4221          TAATAAATTCACAACAGGCGAGACAATAGCGCACGGTAAAGTTGGGCAGGGGATATCTGC

Query 4211          CTGGAGTAAGACCTTCTGTGCCCTTTTCGGCCCCTGGTTCCGTGCTATTGAGAAGGCTAT
                     ||||| |||||||| |||||||| || ||||| |||||||| |||||||||||||  ||
Sbjct 4281          GTGGAGCAAGACCTTTTGTGCCCTGTTTGGCCCATGGTTCCGCGCTATTGAGAAGGAGAT

Query 4271          CCTGGC--C-CTGCTCCCTCAGGGTGTGTTTTATGGGGATGCCTTTGATGACACCGTCTT
                     || ||--|-||   |||| |+++||| |||||||| ||||| | ||| || || || ||
Sbjct 4341          TCTTGCGGCGCTTGCCCCTAA---TGTATTTTATGGTGATGCATATGAAGATACAGTTTT

Query 4328          CTCGGCGGCTGTGGCCGCGCAGCAAAGGC-ATCCATGGTG-TTCGAGAATGACTTTTCTG
                      | || ||||| |||| |   | +||||- | +|+||| -||+|||||||| || ||||
Sbjct 4398          GGCCGCCGCTGTCGCCGGGGCCCC-AGGCTGTA-A-GGTTTTT-GAGAATGATTTCTCTG

Query 4384          AGTTTGATTCCACCCAGAATAATTTTTCCTTGGGCCTAGAGTGTGCT-ATTATGGAGGAG
                    ||||||||  |||||| ||||| |||||  | || || |||||  +|-|| |||||||| 
Sbjct 4454          AGTTTGATAGCACCCAAAATAACTTTTCACTCGGACTGGAGTGCA-TAATCATGGAGGAA

Query 4443          TGTGGGATGCCGCAGTGGCTCATCCG-CTTGTACCACCTTA-TAAGGTCTGCGTGGATTC
                    ||||| |||||||||||| | |||||-|||+|| || ||| -| +| || || ||| | |
Sbjct 4513          TGTGGCATGCCGCAGTGGATGATCCGACTT-TATCATCTTGTTC-GCTCCGCCTGGGTCC

Query 4501          TGCAGGCCCCGAAGGAGTCCCTGCGAGGGTTTTGGAAGAAACACTCCGGTGAGCCCGGCA
                    ||||||| || |||||||||||||| ||||| |||||||| ||||| || ||||| ||||
Sbjct 4571          TGCAGGCTCCCAAGGAGTCCCTGCGGGGGTTCTGGAAGAAGCACTCGGGCGAGCCTGGCA

Query 4561          CCCTTCTGTGGAATACTGTCTGGAACATGGCCGTTATCACCCACTGTTATGATTTCCGCG
                    | || || ||||| ||||||||||||||||| |||||  | || |||||||| ||||| |
Sbjct 4631          CTCTGCTCTGGAACACTGTCTGGAACATGGCGGTTATTGCGCATTGTTATGAATTCCGTG

Query 4621          ATCTGCAGGTGGCTGCCTTTAAAGGTGATGATTCGATAGTGCTTTGCAGTGAGTACCGTC
                    | ||  |||| || || |||||||| ||||| ||  | ||||| || ||||| ||||| |
Sbjct 4691          ACCTAAAGGTCGCGGCATTTAAAGGAGATGACTCAGTTGTGCTCTGTAGTGACTACCGGC

Query 4681          AGAGCC-C-AGGG-GCTGCTGTCCTGATTGCTGGCT--GTG--GCCTAAAGTTGAAGGTG
                    ||||||-|-| | -|||||++|+|| || || || |--| |--|+++||| ||+||||||
Sbjct 4751          AGAGCCGCAACGCCGCTGC--T-CTAATCGCCGGTTGCGGGTTG---AAACTT-AAGGTG

Query 4734          GA-TTTCCGTCCGATTGGTCTGTATGCAGGTGTTGTGGTGGCCCCCGGCCTTGGCGCGCT
                    ||-|||  | | +||||| |||||||| |||||||| |||||||| ||||| ||  | ||
Sbjct 4804          GATTTTAGGCCT-ATTGGGCTGTATGCTGGTGTTGTTGTGGCCCCGGGCCTCGGGACCCT

Query 4793          TCCTGATGTCGTGCGCTTCGCCGGTCGGCTTACTGAGAAGAA-TTGGGGCCCTGGC-CCC
                     |||||||||||  | ||||| || |||||  | ||||| ||-| |||||| +|| -| +
Sbjct 4863          CCCTGATGTCGTTAGGTTCGCTGGGCGGCTCTCAGAGAAAAACTGGGGGCCG-GGTTCA-

Query 4851          GAGCGGGCGGAGCAGCTCCGCCT---CGCTGTGAGTGATTTTCTCCGCAAGCTCACGAAT
                    ||| ||||||| ||||| || ||---||+| |++|||||||||| || ||| | ||||||
Sbjct 4921          GAGAGGGCGGAACAGCTACGGCTGGCCG-TCT--GTGATTTTCTGCGAAAGTTAACGAAT

Query 4908          GTAGCTCAGATGTGTGTGGATGTTGTCTC-TCGTGTTTATGGGGTTTCCCCTGGGCTCGT
                    || |||||| | |||||||||||||| ||-  |+|||||||| ||   ||| ||  | ||
Sbjct 4978          GTGGCTCAGGTCTGTGTGGATGTTGTTTCGCAG-GTTTATGGTGTCAGCCCCGGTTTAGT

Query 4967          TCATAACCTGATTGGCATGCTACAGGCTGTTGCTGATGGCAAGGCTCA-TTTCACTGAGT
                     |||||||||||||| ||||| ||| |  |||||||||| ||||| ||-|||+|||||  
Sbjct 5037          ACATAACCTGATTGGAATGCTCCAGACCATTGCTGATGGTAAGGCGCACTTT-ACTGAAA

Query 5026          CAGTGAAGCCAGTGCTTGACCTGACAAATTCAATTCTGTGT--CGGGTGGAATGAATAAC
                    |||| || || || ||||| || || |  || ||| | ++|--|||||||||||||||||
Sbjct 5096          CAGTCAAACCCGTCCTTGATCTTACTAGCTCTATTATA--TACCGGGTGGAATGAATAAC

Query 5084          ATG-TCTTTTGCTGCGCCCATGGGTTCGCGACCATGCGCCCTCGGCCTATT-TTGCTGTT
                    |||-|||||||||  |  |||||    || ||||||||| ||||| || ||-|   | +|
Sbjct 5154          ATGTTCTTTTGCTCTGTGCATGGAGATGCCACCATGCGCTCTCGGGCTCTTCTGTTTC-T

Query 5142          GCTCCTCATGTTTCTGCCTATGCTGCCCGCGCCACCGCCCGGTCAGCCGTCTGGCCGCCG
                    |||| || || |||||||||||||||||||||||||| ||||||||||||||||||| ||
Sbjct 5213          GCTCTTCGTGCTTCTGCCTATGCTGCCCGCGCCACCGGCCGGTCAGCCGTCTGGCCGTCG

Query 5202          TCGTGGGCGGCGCAGCGGCGGTTCCGGCGGTGGTTTCTGGGGTGACCGGGTTGATTCTCA
                     || |||||||||||||||||| |||||||||||||||||||||||||||||||||||||
Sbjct 5273          CCGCGGGCGGCGCAGCGGCGGTGCCGGCGGTGGTTTCTGGGGTGACCGGGTTGATTCTCA

Query 5262          GCCCTTCGCAATCCCCTATATTCATCCAACCAACCCCTTCGC--CCCCGATGTCACC-GC
                    |||||||||  |||||||||||||||||||||||||||||||--|++ ||  |+|||- |
Sbjct 5333          GCCCTTCGCCCTCCCCTATATTCATCCAACCAACCCCTTCGCATC--TGACAT-ACCAAC

Query 5319          TGCGGCCGGGGCTGGACCTCGTGTTCGCCAACCCGCCCGACCACTCGGCTCCGCTTGGCG
                     || |||||| ||||| ||||   ||| || || ||||| ||||||||||||||||||||
Sbjct 5390          CGCAGCCGGGTCTGGAGCTCGCCCTCGGCAGCCGGCCCGTCCACTCGGCTCCGCTTGGCG

Query 5379          TGACCAGGCCCAGCGCCCCGCCGCTGCCTCACGTCGTAGACCTACCACAGCTGGGGCCGC
                    ||||||| ||||||||||||||||| || | || ||| || || || ||||||||||  |
Sbjct 5450          TGACCAGTCCCAGCGCCCCGCCGCTTCCGCCCGCCGTCGATCTGCCCCAGCTGGGGCTTC

Query 5439          GCCGCTAACCGCGGTCGCTCCGGCCCATGACACCCCGCCAGTGCCTGATGTTGACTCCCG
                    |||||| || || || || ||||||| ||| ||| | || ||||| || |||||||||||
Sbjct 5510          GCCGCTGACTGCTGTGGCCCCGGCCCCTGATACCGCCCCTGTGCCCGACGTTGACTCCCG

Query 5499          CGGCGCCATCCTGCGCCGGCAGTATAACCTATCAACATCTCCCCTCACCTCTTCCGTGGC
                    |||||| || || ||||| |||||||| ||||||||||| || || || ||| || | ||
Sbjct 5570          CGGCGCTATACTACGCCGCCAGTATAATCTATCAACATCCCCGCTTACGTCTACCATCGC

Query 5559          CACCGGCACAAATTTGGTTCTT-TACGCCGCTCCTCTTAGCCCGCTTCTACCCCTCCAGG
                     || ||||| ||| | |||+||-|| || ||||| || ||||| || || || || || |
Sbjct 5630          TACTGGCACCAATCTTGTT-TTATATGCTGCTCCCCTGAGCCCTCTGCTTCCGCTTCAAG

Query 5618          ACGGCACCAATACTCATATAATGGCTACAGAAGCTTCTAATTATGCCCAGTACCGGGTTG
                    | || || || |||||||| ||||| || ||||| || ||||| ||||||||||| ||||
Sbjct 5689          ATGGGACTAACACTCATATTATGGCCACTGAAGCATCAAATTACGCCCAGTACCGCGTTG

Query 5678          CTCGTGCCACAATTCGCTACCGCCCGCTGGTCCCCAACGCTGTTGGTGGCTACGCTATCT
                      |||||||| || || || ||||| || || || ||||||||||| || |||||||| |
Sbjct 5749          TCCGTGCCACCATCCGGTATCGCCCACTTGTGCCGAACGCTGTTGGCGGGTACGCTATAT

Query 5738          CCATTTCGTTCTGGCCACAGACCACCACCACCCCGACGTCCGTTGACATGAATTCAATAA
                    | ||||| |||||||| ||||| || || |||||||| || || || |||||||| || |
Sbjct 5809          CTATTTCTTTCTGGCCCCAGACTACAACTACCCCGACATCTGTCGATATGAATTCTATTA

Query 5798          CCTCGACGGATGTCCGTATT-TTAGTCCAGCCCGGCATAGCCTCCGAGCTTGTTATTCCA
                    |||| || ||||| || |||-||+|| ||||| || || |||||||||||||| ||||| 
Sbjct 5869          CCTCTACTGATGTTCGGATTCTT-GTTCAGCCTGGTATCGCCTCCGAGCTTGTGATTCCC

Query 5857          AGTGAGCGCCTACACTATCGCAACCAAGGTTGGCGCTCTGTTGAGACCTCCGGGGTGGCG
                    ||||||||||| ||||| ||||| || || |||||||| ||||||||||| || || |||
Sbjct 5928          AGTGAGCGCCTGCACTACCGCAATCAGGGCTGGCGCTCGGTTGAGACCTCTGGTGTCGCG

Query 5917          GAGGAGGAGGCCACCTCTGGTCTTGTCATGCTCTGCATACATGGCTCACCTGTAAATTCT
                    ||||||||||| ||||| || ||||| ||||||||||| ||||| |||||||| || |||
Sbjct 5988          GAGGAGGAGGCGACCTCCGGCCTTGTTATGCTCTGCATCCATGGATCACCTGTGAACTCT

Query 5977          TATACTAATACACCCTATACCGGTGCCCTCGGGCTGT--TGGACTTTGCCCTCGAACTTG
                    || ||||||||||| ||||| ||||| ||+ ||||+|--| || || || || |||||||
Sbjct 6048          TACACTAATACACCTTATACTGGTGCTCT-TGGCT-TGCTCGATTTCGCACTTGAACTTG

Query 6035          AGTTCCGCAACCTCACCCCCGGTAATACCAATACGCGGGTCTCGCGTTACTCCAGCACTG
                    ||||||||||  | || |||||||| || |||||||| || || ||||| || || |++|
Sbjct 6106          AGTTCCGCAATTTGACACCCGGTAACACGAATACGCGCGTTTCCCGTTATTCGAGTA--G

Query 6095          C-C-CGTCACCGCCTTCGTCGCGGTGC-AGATGGGACTGCCGAGCTCACCACCACGGCTG
                    |-|-|| |||   || ||||| ||+||- || || ||||| ||||| |||||||| ||||
Sbjct 6164          CGCGCGCCACAAGCTACGTCGTGG-GCCCGACGGTACTGCTGAGCTAACCACCACTGCTG

Query 6152          CTACTCGCTTCATGAAGGACCTCTATTTT-ACTAGTACTAATGGTGTTGGTGAGATCGGC
                    |||| || || ||||| || ||+|   ||-||  | || ||||||||||||||| |||| 
Sbjct 6223          CTACACGGTTTATGAAAGATCT-TCACTTCACAGGGACCAATGGTGTTGGTGAGGTCGGT

Query 6211          CGCGGGATAGCGCTTACCCTGTTTAACCTTGCTGACACCCTGCTTGGCGGTCTACCGACA
                    ||||| |||||||| || |||||||| ||||||||||| || || ||||| || ||||||
Sbjct 6282          CGCGGTATAGCGCTAACTCTGTTTAATCTTGCTGACACGCTTCTCGGCGGGCTCCCGACA

Query 6271          GAATTGATTTCGTCGGCTGGTGGCCAGCTGTTCTACTCTCGCCCCGTCGTCTCAGCCAAT
                    ||||||||||||||||||||||||||||| || |||||||||||||||||||||||||||
Sbjct 6342          GAATTGATTTCGTCGGCTGGTGGCCAGCTATTTTACTCTCGCCCCGTCGTCTCAGCCAAT

Query 6331          GGCGAGCCGACTGTTAAGCTGTATACATCTGTGGAGAATGCTCAGCAGGATAAGGGTATT
                    ||||||||||| || ||||| || || || || ||||| || ||||||||||||||||| 
Sbjct 6402          GGCGAGCCGACAGTGAAGCTTTACACTTCAGTCGAGAACGCCCAGCAGGATAAGGGTATA

Query 6391          GCAATCCCGCATGACATCGACCTCGGGGAATCCCGTGTAGTTATTCAGGATTATGACAAC
                    || || || ||||| |||||||| || || || || || ||||| |||||||| || |||
Sbjct 6462          GCTATTCCACATGATATCGACCTTGGTGAGTCTCGAGTTGTTATCCAGGATTACGATAAC

Query 6451          CAACATGAGCAGGACCGACCGACACCTTCCCCAGCCCCATCGCGTCCTTTTTCTGTCCTC
                    || |||||||||||||| || || || || |||||||| || || |||||||||||||||
Sbjct 6522          CAGCATGAGCAGGACCGTCCCACCCCGTCTCCAGCCCCTTCCCGCCCTTTTTCTGTCCTC

Query 6511          CGAGCTAACGATGTGCTTTGGCTTTCTCTCACCGCTGCCGAGTATGACCAGTCCACTTAC
                    || ||||| ||||||||||||||||| || || ||||| |||||||| ||| | ||||| 
Sbjct 6582          CGCGCTAATGATGTGCTTTGGCTTTCACTTACAGCTGCTGAGTATGATCAGACTACTTAT

Query 6571          GGCTCTTCGACCGG-CCC-AGTCTATGTCTCTGACTCTGTGAC-CTTGGTTAATGTTGCG
                    || ||||| ||+  - ||-|+| |||||||||||  |||||||- |||+| ||||| |||
Sbjct 6642          GGTTCTTCCAC-TAATCCTA-TGTATGTCTCTGATACTGTGACATTTG-TCAATGTGGCG

Query 6628          ACCGGCGCGCAGGCCG-TTGCCCGGTCACTCGACTGGACCAAGGTCACACTTGATGGTCG
                    || || || ||||+ |-|  | || || || |||||| | || ||||| |||||||| ||
Sbjct 6699          ACTGGTGCTCAGG-GGGTCTCTCGCTCTCTGGACTGGTCTAAAGTCACCCTTGATGGGCG

Query 6687          CCCCCTTTCCACCATCCAGCAGTATTCAAAGACCTTCTTTGTCCTGCCGCTCCGCGGTAA
                     || ||| | || ||||||||||| || |||||||||||||| ||||| ||||| || ||
Sbjct 6758          TCCACTTACTACTATCCAGCAGTACTCTAAGACCTTCTTTGTTCTGCCCCTCCGTGGCAA

Query 6747          GCTCTCCTTTTGGGAGGCAGGAACTACTAAAGCCGGGTACCCTTATAATTATAACACCAC
                    |||||| || |||||||| || || ||||| ||||| ||||||||||||||||| |||||
Sbjct 6818          GCTCTCTTTCTGGGAGGCTGGCACCACTAAGGCCGGCTACCCTTATAATTATAATACCAC

Query 6807          TGCTAGTGACCAACTG-CTCG-TTGAGAATGCCGCTGGGCATCGGGTTGCTATTTCCACC
                    ||| ||||||||+ + -|| |-|||| ||||| || || || || |||  ||| || |||
Sbjct 6878          TGCCAGTGACCA-G-ATCTTGATTGAAAATGCAGCCGGTCACCGTGTTTGTATCTCAACC

Query 6865          TACACTACTAGCCT-GGGTGCTGGCCCCGTCTCTATTTCCGCGGTTGCTGTTT-TAGCCC
                    ||||||||||  ||-|| |+||||||| || ||||||||  | || | |||+ -| || |
Sbjct 6936          TACACTACTAATCTTGGCT-CTGGCCCTGTTTCTATTTCTTCTGTCGGTGT-CCTTGCAC

Query 6923          CCCACTCTGTGCTAG-CATTGCTT--GAGGATACCATGGACTACCCTGCCCGCGCCCATA
                    | || |||| |||+|-|+ +||||--||||| ||  | || |||||||| |||||||| |
Sbjct 6994          CTCATTCTGCGCT-GGC-C-GCTTTAGAGGACACTGTTGATTACCCTGCTCGCGCCCACA

Query 6980          CTTTCGATGACTTCTGCCCGGAGTGCCGCCCCCTTGGCCTCCAGGGTTGTGCTTTTCAGT
                    | || ||||| |||||||| ||||||||  | || ||||| ||||| |||||||||||||
Sbjct 7051          CCTTTGATGATTTCTGCCCTGAGTGCCGTACACTCGGCCTTCAGGGCTGTGCTTTTCAGT

Query 7040          CTACTGTCGCTGAGCTTCAGCGCCTTAAGATGAAGGTGGGTAAAACTCGGGAGTTAT--A
                    | ||||| |||||||| ||||||||||| ||||||||||||||||| |||||||+||--|
Sbjct 7111          CAACTGTTGCTGAGCTGCAGCGCCTTAAAATGAAGGTGGGTAAAACCCGGGAGT-ATTGA

Query 7098          GTTTATT-TGCTTGTGCCCCCCTTCTT-TCTGTTGCTT--ATTT
                    +||||||-||||||| ||  |||||| -| |||| |||--||||
Sbjct 7170          -TTTATTGTGCTTGTACCTTCCTTCTGATTTGTTTCTTTTATTT
