# Supplementary material for: Pairwise Heuristic Sequence Alignment Algorithm Based on Deep Reinforcement Learning
Source: IEEE Open J Eng Med Biol. 2021 Jan 29;2:36–43. doi: 10.1109/OJEMB.2021.3055424 (PMC8901008; doi:10.1109/OJEMB.2021.3055424)
Supplement: Three supplementary materials are attached to the submitted manuscript. First, we offer the detailed process of the DQNalign in Supplementary material S1. Then, the additional figures and tables are listed in the Supplementary material S2. Finally, the alignment results of the DQNalign are attached  [file ojemb-3055424-mm.zip › OJEMB-3055424-MM/10022021082020_DQNalignOJEMB20210126SupplementaryS3/Supplementary S3/HEV_DDDQN/result20200712173946_11_34.txt]

DQNalign Project v1.0
Pairwise alignment algorithm with deep reinforcement learning based heuristic alignment agent
Sequence 1 : HEV_11, length : 7138
Sequence 2 : HEV_34, length : 7250

Alignment results:
Exact matches: 5271
Gaps: 704

Query 0             GAGGCCCATCAGTTTATCAAGGCTCCTGGCATCACTACTGCTATTGAGCAGGCTGCTCTA
                    |||||||||||||| || |||||||||||| |||| ||||||||||||||||| ||||||
Sbjct 28            GAGGCCCATCAGTTCATAAAGGCTCCTGGCGTCACAACTGCTATTGAGCAGGCAGCTCTA

Query 60            GCAGCGGCCAACTCTGCCCTT-GCGAATGCTGTGGTAGTTAGGCCTTTTCTCTCTCA-CC
                    ||||||||||||||  +||||-|||||||||||||| ||| |||||||||| || | -| 
Sbjct 88            GCAGCGGCCAACTCCA-CCTTGGCGAATGCTGTGGTGGTTCGGCCTTTTCTGTCCCGGCT

Query 118           AGCAGATTGAGATCCTTATTAACCTAATGCAACCTCGCCAGCTTGTTTTCCGCCCCGAGG
                    |+||||  ||||| ||||||||| | ||||| || || |||||||||||||| || ||||
Sbjct 147           A-CAGACAGAGATACTTATTAACTTGATGCAGCCCCGGCAGCTTGTTTTCCGGCCTGAGG

Query 178           TTTTCTGGAACCATCCCATCCAGCGTGTTATCCATAATGAGCTGGAGCTTTACTGTCGCG
                    |  | ||||| || ||||| || || || ||||| |||||||| || |  |||||||| |
Sbjct 206           TCCTGTGGAATCACCCCATTCAACGCGTGATCCACAATGAGCTCGAACAGTACTGTCGGG

Query 237           -CCCGCTCCGGCCGCTGCCTCGAAATTGGTGCCCACCCCCGCTCAATAAATGACAATCCT
                    - | | +|||||||||| || ||| | || || ||||| || || || || ||||| || 
Sbjct 266           CTCGGG-CCGGCCGCTGTCTTGAAGTGGGCGCTCACCCACGTTCGATCAACGACAACCCC

Query 297           AATGTGGTCCACCGTTGC-TTCCTC-CGTCC--TGCCGGGCGTGATGTTCAGCGTTGGTA
                    || ||  | || || || -|| +| -   | --|| |+++|| ||||| ||||| |||||
Sbjct 325           AACGTCTTGCATCGCTGTTTTT-TAAAACCAGTTGGC---CGCGATGTCCAGCGGTGGTA

Query 353           TACTGCCCCTACCCGCGGGCCGGCTGCTAATTGCCGGCGTTCCGCGC-T-GCGCGGGCTC
                     ||||| ||||||||||| || || || || ||||| || || || |-|-| ++|| ||+
Sbjct 381           CACTGCTCCTACCCGCGGCCCTGCAGCGAACTGCCGCCGGTCAGCCCTTCGT--GGCCT-

Query 411           CCCG-CTGCTGACCGCACTTACTGCTTCGACGGGTTTTCTGGCTGTA-ACTTTCCCGCCG
                    ||||-||| |||||| || || ||||| ||||| ||||| || || |-| || +||||||
Sbjct 438           CCCGCCTGTTGACCGGACATATTGCTTTGACGGTTTTTCCGGTTGCACATTTG-CCGCCG

Query 469           AGACGGGCATCGCCCTCTATTCTCTCCATGATATGTCA-CCATCTGATGTCGCCGAGGCT
                    ||||||| || |||||||| || || |||||  |+|  -||  | ||||| || ||||| 
Sbjct 497           AGACGGGGATTGCCCTCTACTCACTGCATGACCT-TTGGCCTGCCGATGTTGCTGAGGCG

Query 528           ATGTTCCGCCATGGTATGACGCGGCTTTACGCTGCCCTCCACCTCCCGCCTGAGGTCCTG
                    |||  |||||| |||||||| ||||| || || || ||||||||||| |||||||| |||
Sbjct 556           ATGGCCCGCCACGGTATGACCCGGCTGTATGCGGCTCTCCACCTCCCTCCTGAGGTGCTG

Query 588           TTGCCCCCTGGCACATACCGCACCGCGTCGTACTTGCTGATCCATGAC-GGCAG-GCGCG
                     | |||||||| || || | |||| | |||||| | || |||||||| -|| | -| || 
Sbjct 616           CTCCCCCCTGGTACCTATCACACCACCTCGTACCTACTCATCCATGATGGGGACCGTGCA

Query 646           TTG-TGGTGACGTATGAGGGTGACACTAGTGCTGGTTATAACCACGATGTTTCCAACCTG
                     ||-|++|+|| |||||||| ||  |||||||||| || ||||| ||||| |||| | ||
Sbjct 676           GTGAT--T-ACATATGAGGGGGATTCTAGTGCTGGGTACAACCATGATGTGTCCATCTTG

Query 705           CGCT-CCTGGATTAGAACCACTAAGGTTACCGGAGACCACCCTCTCGTCATCGAGCGGGT
                    ||+|-|||||||  | || ||||||||||| || |||||||| || || || ||||| ||
Sbjct 733           CG-TGCCTGGATCCGCACTACTAAGGTTACTGGTGACCACCCGCTGGTGATTGAGCGAGT

Query 764           TAGGGCCATTGGCTGCCACTTTGTCCTT-TTACTCACGGCTGCTCCGGAGCCATCACCTA
                    | ||||  | || || |||||||| || -||+|| || ||||| || |||||||| || |
Sbjct 792           TCGGGCGGTGGGTTGTCACTTTGTGCTCCTT-CTAACAGCTGCACCTGAGCCATCGCCAA

Query 823           TGCCCTATGTCCCTTACCCCCGGTCTACCGAGGTCTATGTCCGATCGATCTTCGGCCCGG
                    ||||||||||||| || || || || || ||||| || || || || ||||| ||||| |
Sbjct 851           TGCCCTATGTCCCATATCCTCGTTCCACTGAGGTTTACGTTCGGTCCATCTTTGGCCCTG

Query 883           GTGG--CACCCCCTCCCTATTTCCAACCT--CATGCTCCACCAAGTCGACCTTCCATGCT
                    ||||--||++|| ||||| |||||||+||--|+||||| || ||||| || || ||||||
Sbjct 911           GTGGTTCA--CCATCCCTGTTTCCAA-CTGCC-TGCTCTACTAAGTCAACATTTCATGCT

Query 939           GTCCCTGCCCATATCTGGGACCGTCTCATGTTGTTCGGGGCCACCCTAGATGACCAAGCC
                    |||||||  ||||| |||||| | || ||||| ||||| || ||||| || || || |||
Sbjct 967           GTCCCTGTGCATATATGGGACAGACTTATGTTATTCGGTGCGACCCTCGACGATCAGGCC

Query 999           TTTTGCTGCTCCCGCCTAATGACTTACCTCCGCGGCATTAGCTACAAGGTTACTGTGGGC
                    ||||| |||||  | |||||||| |||||||| |||||||||||||| || || || |||
Sbjct 1027          TTTTGTTGCTCGAGGCTAATGACATACCTCCGTGGCATTAGCTACAAAGTCACGGTCGGC

Query 1059          ACCCTTGTTGCCAATGAAGGCTGGAACGCCTCTGAGGACGCTCTTACAGCTGTCATCACT
                     | ||||| ||||| || || ||||| ||||| ||||| ||  | || ||||| || |||
Sbjct 1087          GCTCTTGTCGCCAACGAGGGTTGGAATGCCTCCGAGGATGCATTGACCGCTGTGATTACT

Query 1119          GCCGCCTACCTTACCATCTGCCACCAGCGGTACCTCCGCACTCAGGCTATATC-TAAGGG
                    || ||||| |||||||| ||||| ||| ||||||| ||||| ||||| || ||- |||||
Sbjct 1147          GCGGCCTATCTTACCATTTGCCATCAGAGGTACCTTCGCACGCAGGCCATCTCGAAAGGG

Query 1177          --GATGCGTC----GCCTGGAG-CGGG-AGCATGCTCA-GA-A-GTTTATAACACGCCTC
                    --||   | |----|| ||   -||  -|| |+| |||- |-|-|| | |+|||+|+|| 
Sbjct 1207          ATGAAAAGACTGGAGCTTGAGCACGCACAGAA-GTTCATAACACGTCTTT-ACA-G-CTG

Query 1226          -TACAGTT----G-GCT--CTTTGAGAAG--T-CCGG-C--C-G-TG-A---TTATATCC
                    -|   +||---- - ||--|  |||  | --|-||||-|--|-|-||-|---|||| +||
Sbjct 1263          GTTGT-TTGAAAAATCTGGCCGTGATTACATTCCCGGCCGTCAGCTGCAGTTTTATG-CC

Query 1267          CCG-GCCGTCAGTTGGAGTTCTACGCTCAGTGT--AG---GCGCTGGCTCTCGGCCGGCT
                    | |-|||| |  +|||  |||++|||| +|| |--| ---| | |++|+|||+|   |||
Sbjct 1321          CAGTGCCGCCGA-TGGCTTTC--CGCTG-GTTTCCATCTTGTGAT--C-CTC-GTGTGCT

Query 1321          TTCATCTTGACCC---A-CGGG-TG-TTG-GTTTTTGATGAG-TCGGCCCC------CTG
                    | ++|||| ++  ---|-||| -  -|  -| |   ++  ||-|  +|  |------|||
Sbjct 1371          TG--TCTTT--GATGAAGCGGCCCCTTGTCGCTGCC--GTAGTTTC-CTTCGTAAAGCTG

Query 1367          CCACTGTAGGACTGCGAT-TCGTA-AAGGCGGT--CTCA---AAGTTTTG--CTGCTTTA
                    +|+   ||+||+|++  |-| || - | |||||--||  ---| |  |||--|   ||| 
Sbjct 1423          -C-TCATA-GA-T--TTTGTTGTTTTATGCGGTGGCTGGGCCAGGGATTGTACCTGTTTC

Query 1416          -TGAAGTG-GCT-GGGCCAGGAGT-GC-ACCTGT-TTTCTACAAC-CTGCA-GA-AGGCG
                    -|  ||  -| |- ||  |||  |-||-| | | -|| | | || -  |||-  -||| |
Sbjct 1477          CTCCAGCCCGTTGAGGGGAGGGTTGGCGAGCAGGGTTACGATAATGAGGCATTTGAGGGG

Query 1468          TC----GTTGGCGAC-C--A-G-GGCCA-TGA-CA-ACGAGGC-CTATGAGGGGTCTGAT
                    ||----|||| |  |-|--|-|-|||||-|| - |-| ++++|-|+++++ || ||  ||
Sbjct 1537          TCGGATGTTGACCCCGCTGAGGAGGCCACTGTGAACAT----CTC-----TGGATCATAT

Query 1515          GTTGACCCTGCTGAA-TCCGCT--ATTAG-TG-ACATAT---CTGGGTCCTACGTAGTCC
                     ||| | | |+  +|- | |||--|    -| -|| +| ---|| ||+++++|++|+|||
Sbjct 1588          ATTGTCACCG-GT-AGCCAGCTACAGCCTCTCTACC-AGGCGCTTGG-----C--A-TCC

Query 1567          CTGGC-A-C-TGCCCTCCAACCGCTTTACCA----AGCCCTTGAC-CTCCCCGCTGAGAT
                    ||   -|-|-||||  || | || + |++| ----|+++|+|| |-|| ++ ++|||  |
Sbjct 1637          CTTCTGATCTTGCCGCCCGAGCGG-GT--CGGCTTA---C-TGCCACTG--T--TGAAGT

Query 1619          TGTGGCT-CGTGCA-GGCCGGCTGACC--GCC--A-CAGTAAAGGTCTCCCAGGTCGACG
                      | | |-|++  |-||||| || |+|--|  --|-|| ||  ||+|    | +++||| 
Sbjct 1686          CCTAGATGC--TGATGGCCGCCTCA-CTTGTAAGACCACTATTGG-CAA-TAA---GACC

Query 1672          GGCGGATCGA-TTGTGAGACCCTTCTCGGTAATAAAACCTTCCGC--A-----C-GT-C-
                      + +|+| |-   |   ||   ++|+|||  | | +|     ||--|-----|-| -|-
Sbjct 1738          TT-T-A-CAACAGTTTTTACTGA--T-GGTGCTCAG-CTAGAGGCTAACGGGCCGGAGCA

Query 1721          GTTTGTTGACG-GGGCGG---TTTTAGAGACT-AATG---GCCCAGAGC-G--C-CACAA
                    || |||  + |- |   |---  +   ++|  -||  ---| ||+| +|-|--|-|||+|
Sbjct 1791          GTATGTGC-TGTCGTTTGACCCG-GCC--AAGCAAACTATGGCC-GC-CGGCCCGCAC-A

Query 1769          TCTCTCTT--TTGATG---C--CA-GT-CAGAGCACT-ATGGC-CGCCG-GCCCTTTCAG
                    + ++||||-- |+|||--- --||- |-| |+||  |-|+|| -|||  -| +|++|| |
Sbjct 1843          -G--TCTTAGCT-ATGCTTTGACATCTGCGG-GCCTTGA-GGTGCGCGTTGT-C--TCTG

Query 1817          TCTCAC-CTATGCCGCCTCTGCTGCTGGGCTGGAGGTGC-GCTATGTCGCC-GCCGGGCT
                     |    -|++|+ +| +++++++++|++++|| |+  ||-|+||| |++||- ||||| |
Sbjct 1895          CCCG-GGC--T-T-GA---------T----TGTA-AGGCTG-TATTT--CCATCCGGGGT

Query 1874          TG--ACCACCGGG--CGGTTTTTGC---C-CC-CGGCGT-TTCACC----C-C-GG-TCA
                    ||--||| ||   --|  +|  || ---|-||-|    |-|||| |---- -|-||-|||
Sbjct 1932          TGCAACCCCCACCACCCC-TGGTGAGGTCTCCGCTTTTTGTTCAGCTTTGTACAGGTTCA

Query 1917          GCCCC---TGGCGA---GG-TCACCGCCTTCTGTTCT--GCCCTA----TA-CA----G-
                     ||  ---   |  ---  -|+++++||++||  |+|--|   | ----||- |----|-
Sbjct 1991          ACCGTTGTGTTCAGCGGCACT-----CC--CTTAT-TGGGGGTTTGTGGTATTACCCTGA

Query 1958          GTT--TAATC-GCGAGGCCCAGCG-----C-CTTTCGCTGACCGGTA--A---TTTT--T
                    |  --|||| -||  |   |++||----- -|++||+||| || +||-- ---  | -- 
Sbjct 2043          GGGGCTAATTGGCTTGTTTC--CGCCATTTGC--TC-CTGGCCA-TACCTGGGAGTCAGC

Query 2002          GGTTCCATCCTGAGGG-GCTCCTTGGC-CCCT-T-TGCCCCGT---TTTCCCCCGGGCAT
                       ||| | ||| +||-|+++ +  ||-||||-|-| +| || ---|  ++ +|+||++|
Sbjct 2097          CAATCCCTTCTGT-GGAG---A-GAGCACCCTCTATA-CTCGCACCTGG--T-C-GG--T

Query 2055          GTTTGGGAGTCGGCTAATC-CATTCTCTGTGGCGA---GAGCACACTTTACACCC-GCAC
                    |++| ||+|+| ++| +||-  || | | |  | |---||||   | ++ | +||-| ||
Sbjct 2145          G--TCGG-G-CT--TC-TCTAGTTGTTTTTCTCCACCCGAGCCACCC--GCT-CCAGAAC

Query 2108          TTG---G---TC-GGAGGTTGA-TG-CTGTTC-CTAGTCCAG---C--CCAGC-CCGACT
                    |  --- ---| - ||||||||-  -|   | -||  |   |---|--||   -||+|||
Sbjct 2195          TATCATCTCCTGTTGAGGTTGACACACCTGTGGCTGTTGGCGTTCCATCCCCAGCC-ACT

Query 2152          TAGGTTTTACATCTGAGCCTTCTATACCTAGTAGGGCCGCCACACCTAC-CCCGG---CG
                    | ||   ||| +| +| |||||  | |||  +|  |++||| | ||+| - ||||---||
Sbjct 2254          TCGGCAGTACC-CC-AACCTTCAGTCCCTGA-ACAG--GCCGCGCC-ATTGCCGGATTCG

Query 2208          GCCCCTCTACCCCCCCCTGCACCGGATCCTTCCCCTACTCTCTCTGCTCCGGCGCGTGGT
                    ||   | +||  +|  +||+++| | |||  +||| |+++++|+|| +++++++++++| 
Sbjct 2308          GCGGTTG-ACGG-CGG-TG---CTGCTCCGG-CCCCA-----T-TGA-----------GC

Query 2268          GAGCCGGCTCCTGGCGCTACCGCCAGG-GCCCCA-GC--CA--TAACCCA-CCAGAC-GG
                    +|+||    +||  | |++||+||+||-|+||  -||--||--|||||||-||| +|-||
Sbjct 2340          -A-CCTCTA-CTACCAC--CC-CC-GGTG-CCAGCGCAGCACGTAACCCACCCAT-CTGG

Query 2320          CCCGGCATCGCCGCCTGCTCTTT-ACCTACCCGGATGGCTCTAAGGTGT-TCGCCGGCTC
                    | | +| ||| ||  | ||+|  -|||||||| |||||||| || ||||-|+|| |||||
Sbjct 2391          CTCC-CGTCGGCGGTTACT-TCACACCTACCCTGATGGCTCAAAAGTGTAT-GCTGGCTC

Query 2378          GCTGTTTGAGTCGACA-TGTACCTGGCTCGTTAACGCGTCTAATG-TTGACCACCGCCCT
                     || ||||||||  +|-||||| ||| | ||||| || || ||| -| | +|||||||| 
Sbjct 2448          CCTTTTTGAGTCTG-AGTGTACTTGGTTAGTTAATGCATCCAATCCTGGT-CACCGCCCC

Query 2436          GGCGGTGGGCTCTGTCATGCATTTTACCAGAGGTACCCCGCCTCCTTTGATGCTGCCTCT
                    || || || || || || |||||||||||  ||| ||| |  || |||||  |||+||  
Sbjct 2506          GGTGGCGGCCTTTGCCACGCATTTTACCAACGGTTCCCGGAGTCATTTGACCCTG-CTGA

Query 2495          -TTTG-TGA----TG-CGCGACGGCGCGGCCGCCTACACATTAACC-CCCCGGCCAATAA
                    -||| -|+|----||-|| | ++++ + || ||||| || || |+|-||||| || || |
Sbjct 2565          GTTTATT-ATGTCTGACGGGT----T-TGCGGCCTATACCTTGA-CACCCCGACCCATTA

Query 2548          TTCATGCCGTCGCTCCTGATTATAGGTTGGAACATAACCCAAAGAGGCTTGAGGCTGCCT
                    | ||||| || || ||||||||| || ||||||||||||| |||||||| ||||||||||
Sbjct 2618          TCCATGCTGTTGCCCCTGATTATCGGGTGGAACATAACCCTAAGAGGCTCGAGGCTGCCT

Query 2608          ACCGGGAGACTTGCTCCCGCC-TCGGTACCGCTGCATA-CCCACTCC-TCGGGACCGGCA
                    | || ||||| || ||||| |-|+|| || ||||| ||-||| +| |-| | |+|||| |
Sbjct 2678          ATCGAGAGACGTGTTCCCGTCGT-GGGACGGCTGCTTATCCCT-TGCTTGGCG-CCGGTA

Query 2665          TATACCAGGTGCCGATCGGTCCCAGTTTTGACGCCTGGGAGCGGAATCACCGCCCCGGGG
                    |||||  ||||||  | || |  || ||||||||||||||||| || ||||| |||||||
Sbjct 2735          TATACAGGGTGCCCGTTGGGCTGAGCTTTGACGCCTGGGAGCGTAACCACCGACCCGGGG

Query 2725          ACGAGTTGTACCTTCCTGAGCTTGCTGC--CAGATGGTTCGAGGCCAATAGGCCGAC-CT
                    | |||||||||||  ||||||  |||  --|+ +||||||||| ||||  | ||  |-||
Sbjct 2795          ATGAGTTGTACCTGACTGAGCCGGCTATAGC-T-TGGTTCGAGACCAACCGACCTTCTCT

Query 2782          GCCCAACTCTCACTATAACTGAGGATGTTGCGCGGACAGCAAATCTGGCTATCGAAC-TT
                    +|||  | || ||||| ||||||||    || || ||||| || |||||| | |+| -| 
Sbjct 2852          -CCCCGCGCTTACTATTACTGAGGACACAGCACGAACAGCGAACCTGGCTCTTG-AGTTA

Query 2841          GACTCAGCCACAGACGTCGGCCGGGCCTGTGCCGGCTGTCGAGTCACCCCCGGCGTTGTG
                    || |||||||| || |||||| |||| |||||||||||||| |||   || || ||||| 
Sbjct 2911          GATTCAGCCACTGAGGTCGGCAGGGCGTGTGCCGGCTGTCGTGTCGAGCCGGGTGTTGTC

Query 2901          CAGTACCAGTTTACCGCAGGTGTGCCTGGATCCGGCAAGTCCCGCTCTATTACCCAAGCC
                    || ||||||||||| |||||||| ||||| ||||||||||| || || |||   || | |
Sbjct 2971          CATTACCAGTTTACAGCAGGTGTCCCTGGCTCCGGCAAGTCACGGTCAATTCAGCAGGGC

Query 2961          GACGTGGACGTTGTCGTGGTCCCGACCCGGGAGTTGCGTAATGCCTGGCGCCGCCGCGGC
                    || |||||||| || ||||| || ||||| |||||||||||  | ||||| |||||||| 
Sbjct 3031          GAGGTGGACGTCGTAGTGGTGCCAACCCGTGAGTTGCGTAACTCGTGGCGGCGCCGCGGG

Query 3021          TTCGCTGCTTTCACCCCGCACACTGCGGCTAGAGTCACC-CAGGGGCGCCGGGTTGTCAT
                    || || ||||  || || ||||| |||||  | || |||-  || +||  ||||||| ||
Sbjct 3091          TTTGCAGCTTATACACCACACACCGCGGCCCGTGTTACCTGTGGC-CGTAGGGTTGTTAT

Query 3080          TGATGAGGCCCCGTCCCTTCCCCCTCATTTGCTGCTGCTCCACATGCAGCGGGCCGCC-A
                    ||| ||||||||||| ||||| || ||||| ||  |||| || |||||||| ||| | - 
Sbjct 3150          TGACGAGGCCCCGTCGCTTCCACCACATTTACTTTTGCTGCATATGCAGCGAGCCTCGTC

Query 3139          CCGTCCACCTTCTTGGCGACCCGAATCAGATCCCAGCCATCGATTTTGAGCACGCCGGGC
                     +|| || || ||||||||||| || || ||||| || |||||||||||||| || || |
Sbjct 3210          G-GTTCATCTCCTTGGCGACCCCAACCAAATCCCTGCTATCGATTTTGAGCATGCTGGCC

Query 3199          TCGTTCCCGCCATCAGGCCCGAT-TTGGCCCCCAC-CTCCTGGTGGCATGTTACCCATCG
                    ||||||| || ||| |||| || -|||  || +||-   +||||||||  |||| ||| |
Sbjct 3269          TCGTTCCGGCGATCCGGCCTGAGCTTGTTCCA-ACAAAG-TGGTGGCACCTTACTCATAG

Query 3257          CTGCCCTGCGGATGTATGTGAGCTAATCCGCGGCGCATACCCTATGATTCAGACCACTAG
                     || ||||||||||| |||||||||||||||||||| ||||| | ||| |||||  | ||
Sbjct 3327          GTGTCCTGCGGATGTTTGTGAGCTAATCCGCGGCGCGTACCCAAAGATCCAGACGGCAAG

Query 3317          TCGGGTCCTCCGGTCGTTGTTCTGGGGTGAGCCCGCCGTTGGGCAGAAGCTAGTGTTCAC
                     || || ||||| ||  |||||||||| |||||| ||||||| || || |||||||| ||
Sbjct 3387          CCGAGTTCTCCGCTCCCTGTTCTGGGGGGAGCCCCCCGTTGGCCAAAAACTAGTGTTTAC

Query 3377          CCAGGCGGCTAAGGCCGCCAACCCCGGTTCAGTGACGGTCCATGAGGCACAGGGCGCTAC
                     |||||||| |||||||||||||||||| || | || ||||| ||||| ||||| |||||
Sbjct 3447          TCAGGCGGCGAAGGCCGCCAACCCCGGTGCAATTACAGTCCACGAGGCCCAGGGTGCTAC

Query 3437          CTACACAGAGACTACCATCATTGCCACGGCAGATGCTCGAGGCCTCATTCAGTCGTCCCG
                     |  || |||||||| || ||||| ||||| ||||| || || || |||||||| ||| |
Sbjct 3507          ATTTACTGAGACTACTATTATTGCAACGGCTGATGCCCGCGGGCTGATTCAGTCCTCCAG

Query 3497          AGCTCATGCCATTGTTGCCTTGACGCGCCACACTGAGAAGTGCGTCATCATTGACGCACC
                     || || || ||||| ||| |||| |||||||| ||||| || ||  || |||||||+||
Sbjct 3567          GGCCCACGCTATTGTGGCCCTGACTCGCCACACAGAGAAATGTGTGGTCGTTGACGC-CC

Query 3557          AGGC-CTGCTTCGCGAGGTGGGCATCTCCGATGCAATCGTTAATAACTTTTTCCTTGCTG
                     || -|| ||||| ||||| ||||| || ||||| || |||||||||||||| ||| |||
Sbjct 3626          CGGGGCTTCTTCGTGAGGTTGGCATTTCAGATGCCATTGTTAATAACTTTTTTCTTTCTG

Query 3616          GTGGCGAAATTGGCCACCAGCGCCCATCTGTTATCCCTCGCGGCAATCCTGACGCCAATG
                    | ||| |  |||| || || |||||||| || || ||||| |||| |  |||   |||||
Sbjct 3686          GCGGCCAGGTTGGTCAGCACCGCCCATCAGTCATACCTCGTGGCACTGTTGATAGCAATG

Query 3676          TTGACAC-CTTGGCTGCCTTCCCGCCGTCTTGCCAGATTAGCGCCTTCCATCAGTTGGCT
                    ||| |||-|||| +||| || || || ||||| ||  |||||||||  || ||| | || 
Sbjct 3746          TTGCCACGCTTGA-TGCATTTCCACCTTCTTGTCAATTTAGCGCCTATCACCAGCTTGCA

Query 3735          GAGGAGCTTGGCCACAGACCTGCCCCTGTCG-CGGCTGTTCTACCGCCCTGCCCTGAGCT
                    ||||||||||| ||  | || |||||  | |-|| |+||||| || || || || |||||
Sbjct 3805          GAGGAGCTTGGTCATCGGCCGGCCCCGATTGCCGCC-GTTCTGCCCCCTTGTCCGGAGCT

Query 3794          TGAACAGGGCCTTCTCTACCTGCCCCAAGAACTCACCACCTGTGATAGTGTCGTAACATT
                     || || ||| | |||||  ||||||| ||||| ||||| |  ||||||||  | |||||
Sbjct 3864          CGAGCAAGGCTTACTCTATATGCCCCAGGAACTGACCACGTCCGATAGTGTGCTCACATT

Query 3854          TGAATTAACAGATATTGTGCATTGTCGTATGGCCGCCCCGAGCCAGCGCAAGGCCGTGCT
                     ||| | ||||| ||||| || ||||||||||| || || || |||||||| || || ||
Sbjct 3924          CGAACTTACAGACATTGTACACTGTCGTATGGCGGCACCTAGTCAGCGCAAAGCAGTCCT

Query 3914          GTCCACGCTCGTGGGCCGTTATGGCCGCCGCACAAAGC--TCTACAATGCCTCCCACTCT
                    ||| || || || ||| | || |||||||| || ||| --| |+ ||+||  | ||| | 
Sbjct 3984          GTCGACCCTTGTCGGCAGGTACGGCCGCCGTACGAAGTTGTAT-GAA-GCTGCTCACACG

Query 3972          GATGTTCGCGA--CTCTCTCGCCCGTTTTATCCCGGC-CATTGGCCCCGTACAG-GTTAC
                    |||||||| | --| ||||+| |  ||| +|||| | -|+|||||||| |+|||-|||||
Sbjct 4042          GATGTTCGTGGGTCCCTCT-GTCATTTTC-TCCCCGAGC-TTGGCCCCAT-CAGCGTTAC

Query 4028          AACCTGTGAATTGTACGAGCTAGTGGAGGCCATGGTCGAGAAGGGCCAGGACGGCTCCGC
                     ||||| ||  | || ||||| || ||||| ||||| |||||||| ||||| ||||| ||
Sbjct 4098          TACCTGCGAGCTTTATGAGCTTGTTGAGGCTATGGTGGAGAAGGGTCAGGATGGCTCTGC

Query 4088          CGTCCTTGAGCTCGACCTTTGTAGCCGCGACGTGTCCA-GGATCACCTTCTTCCAGAAAG
                     ||| | || || || || || || || || ||||+||-| || || ||||||||||| |
Sbjct 4158          AGTCTTGGAACTTGATCTATGCAGTCGTGATGTGT-CACGTATAACATTCTTCCAGAAGG

Query 4147          ATTGTAATAAATTCACCACGGGGGAGACCATCGCCCATGGTAAAGTGGGCCAGGGCATTT
                    | |||||||||||||| || || ||||| || || || |||||||| || ||||| || |
Sbjct 4217          ACTGTAATAAATTCACAACAGGCGAGACAATAGCGCACGGTAAAGTTGGGCAGGGGATAT

Query 4207          CGGCCTGGAGTAAGACCTTCTGTGCCCTTTTCGGCCCCTGGTTCCGTGCTATTGAGAAGG
                    | || ||||| |||||||| |||||||| || ||||| |||||||| |||||||||||||
Sbjct 4277          CTGCGTGGAGCAAGACCTTTTGTGCCCTGTTTGGCCCATGGTTCCGCGCTATTGAGAAGG

Query 4267          CTATCCTGGC--C-CTGCTCCCTCAGGGTGTGTTTTATGGGGATGCCTTTGATGACACCG
                      || || ||--|-||   |||| |+++||| |||||||| ||||| | ||| || || |
Sbjct 4337          AGATTCTTGCGGCGCTTGCCCCTAA---TGTATTTTATGGTGATGCATATGAAGATACAG

Query 4324          TCTTCTCGGCGGCTGTGGCCGCGCAGCAAAGGC-ATCCATGGTG-TTCGAGAATGACTTT
                    | ||  | || ||||| |||| |   | +||||- | +|+||| -||+|||||||| || 
Sbjct 4394          TTTTGGCCGCCGCTGTCGCCGGGGCCCC-AGGCTGTA-A-GGTTTTT-GAGAATGATTTC

Query 4380          TCTGAGTTTGATTCCACCCAGAATAATTTTTCCTTGGGCCTAGAGTGTGCT-ATTATGGA
                    |||||||||||   |||||| ||||| |||||  | || || |||||  +|-|| |||||
Sbjct 4450          TCTGAGTTTGACAGCACCCAAAATAACTTTTCACTCGGACTGGAGTGCA-TAATCATGGA

Query 4439          GGAGTGTGGGATGCCGCAGTGGCTCATCCG-CTTGTACCACCTTA-TAAGGTCTGCGTGG
                    ||| ||||| |||||||||||| | |||||-|||+|| || ||| -| +| || || |||
Sbjct 4509          GGAATGTGGCATGCCGCAGTGGATGATCCGACTT-TATCATCTTGTTC-GCTCCGCCTGG

Query 4497          ATTCTGCAGGCCCCGAAGGAGTCCCTGCGAGGGTTTTGGAAGAAACACTCCGGTGAGCCC
                     | |||||||| || |||||||||||||||||||| |||||||| ||||| || ||||| 
Sbjct 4567          GTCCTGCAGGCTCCCAAGGAGTCCCTGCGAGGGTTCTGGAAGAAGCACTCGGGCGAGCCT

Query 4557          GGCACCCTTCTGTGGAATACTGTCTGGAACATGGCCGTTATCACCCACTGTTATGATTTC
                    ||||| || || ||||| ||||||||||||||||| |||||  | || |||||||| |||
Sbjct 4627          GGCACTCTGCTCTGGAACACTGTCTGGAACATGGCGGTTATTGCGCATTGTTATGAATTC

Query 4617          CGCGATCTGCAGGTGGCTGCCTTTAAAGGTGATGATTCGATAGTGCTTTGCAGTGAGTAC
                    || || ||  |||| || || |||||||| ||||| ||  | ||||| || ||||| |||
Sbjct 4687          CGTGACCTAAAGGTCGCGGCATTTAAAGGGGATGACTCAGTTGTGCTCTGTAGTGACTAC

Query 4677          CGTCAGAGCC-CAGGGGCTGCTGTCCTGATTGCTGGCT--GTG--GCCTAAAGTTGAAGG
                    || |||||||-||  +|||||||  || || || || |--| |--|+++||| ||+||||
Sbjct 4747          CGGCAGAGCCGCAAC-GCTGCTGCTCTAATCGCCGGTTGCGGGTTG---AAACTT-AAGG

Query 4732          TGGA-TTTCCGTCCGATTGGTCTGTATGCAGGTGTTGTGGTGGCCCCCGGCCTTGGCG-C
                    ||||-|||  | | +||||| || ||||| |||||||| |||||||| ||||| ||+|-|
Sbjct 4802          TGGATTTTAGGCCT-ATTGGGCTATATGCTGGTGTTGTTGTGGCCCCGGGCCTCGG-GAC

Query 4790          GCTTCCTGATGTCGTGCGCTTCGCCGGTCGGCTTACTGAGAAGAA-TTGGGGCCCTGGC-
                     || |||||||||||  | || || || |||||  | ||||| ||-| |||||| +|| -
Sbjct 4860          CCTCCCTGATGTCGTTAGGTTTGCTGGGCGGCTCTCAGAGAAAAACTGGGGGCCG-GGTT

Query 4848          CCCGAGCGGGCGGAGCAGCTCCGCCTCGCTGTGAGTGATTTTCTCCGCAAGCTCACGAAT
                    | +||| ||||||| ||||| || || || ||  |||||||||| || ||| | ||||||
Sbjct 4919          CA-GAGAGGGCGGAACAGCTACGGCTGGCCGTTTGTGATTTTCTGCGAAAGTTAACGAAT

Query 4908          GTAGCTCAGATGTGTGTGGATGTTGTCTC-TCGTGTTTATGGGGTTTCCCCTGGGCTCGT
                    || |||||| | |||||||||||||| ||-  |+|||||||| ||   ||| ||  | ||
Sbjct 4978          GTGGCTCAGGTCTGTGTGGATGTTGTTTCGCAG-GTTTATGGTGTCAGCCCCGGTTTAGT

Query 4967          TCATAACCTGATTGGCATGCTACAGGCTGTTGCTGATGGCAAGGCTCATTTCACTGAGTC
                     |||||||||||||| ||||| ||| |  |||||||||| ||||| ||||| |||||  |
Sbjct 5037          ACATAACCTGATTGGAATGCTCCAGACCATTGCTGATGGTAAGGCGCATTTTACTGAAAC

Query 5027          AGTGAAGCCAGTGCTTGACCTGACAAATTCAATTCTGTGT--CGGGTGGAATGAATAACA
                    ||| || || || ||||| || || |  || ||| | ++|--||||||||||||||||||
Sbjct 5097          AGTCAAACCCGTCCTTGATCTTACTAGCTCTATTATA--TACCGGGTGGAATGAATAACA

Query 5085          TG-TCTTTTGCTGCGCCCATGGGTTCGCGACCATGCGCCCTCGGCCTATT-TTGCTGTTG
                    ||-|||||||||  |  |||||    || ||||||||| ||||| || ||-|   | +||
Sbjct 5155          TGTTCTTTTGCTCTGTGCATGGAGATGCCACCATGCGCTCTCGGGCTCTTCTGTTTC-TG

Query 5143          CTCCTCATGTTTCTGCCTATGCTGCCCGCGCCACCGCCCGGTCAGCCGTCTGGCCGCCGT
                    ||| || || |||||||||||||||||||||||||| ||||||||||||||||||| || 
Sbjct 5214          CTCTTCGTGCTTCTGCCTATGCTGCCCGCGCCACCGGCCGGTCAGCCGTCTGGCCGTCGC

Query 5203          CGTGGGCGGCGCAGCGGCGGTTCCGGCGGTGGTTTCTGGGGTGACCGGGTTGATTCTCAG
                    || |||||||||||||||||| ||||||||||||||||||||||||||||||||||||||
Sbjct 5274          CGCGGGCGGCGCAGCGGCGGTGCCGGCGGTGGTTTCTGGGGTGACCGGGTTGATTCTCAG

Query 5263          CCCTTCGCAATCCCCTATATTCATCCAACCAACCCCTTCGC--CCCCGATGTCACC-GCT
                    ||||||||  |||||||||||||||||||||||||||||||--|++ ||  |+|||- | 
Sbjct 5334          CCCTTCGCCCTCCCCTATATTCATCCAACCAACCCCTTCGCATC--TGACAT-ACCAACC

Query 5320          GCGGCCGGGGCTGGACCTCGTGTTCGCCAACCCGCCCGACCACTCGGCTCCGCTTGGCGT
                    || |||||| ||||| ||||   ||| || || ||||| |||||||||||||||||||||
Sbjct 5391          GCAGCCGGGTCTGGAGCTCGCCCTCGGCAGCCGGCCCGTCCACTCGGCTCCGCTTGGCGT

Query 5380          GACCAGGCCCAGCGCCCCGCCGCTGCC-TCACGTCGTAGACCTACCACAGCTGGGGCCGC
                    |||||| |||||||||||||||||+||- | || ||| || || || ||||||||||  |
Sbjct 5451          GACCAGTCCCAGCGCCCCGCCGCT-CCCGCCCGCCGTCGATCTGCCCCAGCTGGGGCTTC

Query 5439          GCCGCTAACCGCGGTCGCTCCGGCCCATGACACCCCGCCAGTGCCTGATGTTGACTCCCG
                    |||||| || || || || ||||||| ||| ||| | || ||||| || |||||||||||
Sbjct 5510          GCCGCTGACTGCTGTGGCCCCGGCCCCTGATACCGCCCCTGTGCCCGACGTTGACTCCCG

Query 5499          CGGCGCCATCCTGCGCCGGCAGTATAACCTATCAACATCTCCCCTCACCTCTTCCGTGGC
                    |||||| || || ||||| |||||||| ||||||||||| || || || ||| || | ||
Sbjct 5570          CGGCGCTATACTACGCCGCCAGTATAATCTATCAACATCCCCGCTTACGTCTACCATCGC

Query 5559          CACCGGCACAAATTTGGTTCTT-TACGCCGCTCCTCTTAGCCCGCTTCTACCCCTCCAGG
                     || ||||| ||| | |||+||-|| || ||||| || ||||| || || || || || |
Sbjct 5630          TACTGGCACCAATCTTGTT-TTATATGCTGCTCCCCTGAGCCCTCTGCTTCCGCTTCAAG

Query 5618          ACGGCACCAATACTCATATAATGGCTACAGAAGCTTCTAATTATGCCCAGTACCGGGTTG
                    | || || || |||||||| ||||| || ||||| || ||||| ||||||||||| ||||
Sbjct 5689          ATGGGACTAACACTCATATTATGGCCACTGAAGCATCAAATTACGCCCAGTACCGCGTTG

Query 5678          CTCGTGCCACAATTCGCTACCGCCCGCTGGTCCCCAACGCTGTTGGTGGCTACGCTATCT
                      |||||||| || || || ||||| || || || || |||||||| || |||||||| |
Sbjct 5749          TCCGTGCCACCATCCGGTATCGCCCACTTGTGCCGAATGCTGTTGGCGGGTACGCTATAT

Query 5738          CCATTTCGTTCTGGCCACAGACCACCACCACCCCGACGTCCGTTGACATGAATTCAATAA
                    | ||||| |||||||| ||||| || || ||||| || || || || |||||||| || |
Sbjct 5809          CTATTTCTTTCTGGCCCCAGACTACAACTACCCCAACATCTGTCGATATGAATTCTATTA

Query 5798          CCTCGACGGATGTCCGTATT-TTAGTCCAGCCCGGCATAGCCTCCGAGCTTGTTATTCCA
                    |||| || ||||| || |||-||+|| ||||| || || |||||||||||||| ||||| 
Sbjct 5869          CCTCTACTGATGTTCGGATTCTT-GTTCAGCCTGGTATCGCCTCCGAGCTTGTGATTCCC

Query 5857          AGTGAGCGCCTACACTATCGCAACCAAGGTTGGCGCTCTGTTGAGACCTCCGGGGTGGCG
                    ||||||||||| ||||| ||||| || || |||||||| ||||||||||| || || |||
Sbjct 5928          AGTGAGCGCCTGCACTACCGCAATCAGGGCTGGCGCTCGGTTGAGACCTCTGGTGTCGCG

Query 5917          GAGGAGGAGGCCACCTCTGGTCTTGTCATGCTCTGCATACATGGCTCACCTGTAAATTCT
                    ||||||||||| ||||| || ||||| ||||||||||| ||||| |||||||| || |||
Sbjct 5988          GAGGAGGAGGCGACCTCCGGCCTTGTTATGCTCTGCATCCATGGATCACCTGTGAACTCT

Query 5977          TATACTAATACACCCTATACCGGTGCCCTCGGGCTGT-TGGACTTTGCCCTCGAACTTGA
                    || ||||||||||| ||||| ||||| ||+ ||||  -| || || || || ||||||||
Sbjct 6048          TACACTAATACACCTTATACTGGTGCTCT-TGGCTTACTCGATTTCGCACTTGAACTTGA

Query 6036          GTTCCGCAACCTCACCCCCGGTAATACCAATACGCGGGTCTCGCGTTACTCCAGCACTGC
                    |||||| ||  | || |||||||| || |||||||| || || ||||| || || |++||
Sbjct 6107          GTTCCGTAATTTGACACCCGGTAACACGAATACGCGCGTTTCCCGTTATTCGAGTA--GC

Query 6096          -C-CGTCACCGCCTTCGTCGCGGTGC-AGATGGGACTGCCGAGCTCACCACCACGGCTGC
                    -|-|| |||   || ||||| ||+||- || || ||||| ||||| |||||||| |||||
Sbjct 6165          GCGCGCCACAAGCTACGTCGTGG-GCCCGACGGTACTGCTGAGCTAACCACCACTGCTGC

Query 6153          TACTCGCTTCATGAAGGACCTCTATTTT-ACTAGTACTAATGGTGTTGGTGAGATCGGCC
                    ||| || || ||||| || ||+|   ||-||  | || ||||||||||||||| |||| |
Sbjct 6224          TACACGGTTTATGAAAGATCT-TCACTTCACAGGGACCAATGGTGTTGGTGAGGTCGGTC

Query 6212          GCGGGATAGCGCTTACCCTGTTTAACCTTGCTGACACCCTGCTTGGCGGTCTACCGACAG
                    |||| |||||||| || |||||||| ||||||||||| || || ||||| || |||||||
Sbjct 6283          GCGGTATAGCGCTAACTCTGTTTAATCTTGCTGACACGCTTCTCGGCGGGCTCCCGACAG

Query 6272          AATTGATTTCGTCGGCTGGTGGCCAGCTGTTCTACTCTCGCCCCGTCGTCTCAGCCAATG
                    |||||||||||||||||||||||||||| || ||||||||||||||||||||||||||||
Sbjct 6343          AATTGATTTCGTCGGCTGGTGGCCAGCTATTTTACTCTCGCCCCGTCGTCTCAGCCAATG

Query 6332          GCGAGCCGACTGTTAAGCTGTATACATCTGTGGAGAATGCTCAGCAGGATAAGGGTATTG
                    |||||||||| || ||||| || || || || ||||| || ||||||||||||||||| |
Sbjct 6403          GCGAGCCGACAGTGAAGCTTTACACTTCAGTCGAGAACGCCCAGCAGGATAAGGGTATAG

Query 6392          CAATCCCGCATGACATCGACCTCGGGGAATCCCGTGTAGTTATTCAGGATTATGACAACC
                    | || || ||||| |||||||| || || || || || || || |||||||| || ||||
Sbjct 6463          CTATTCCACATGATATCGACCTTGGTGAGTCTCGAGTTGTCATCCAGGATTACGATAACC

Query 6452          AACATGAGCAGGACCGACCGACACCTTCCCCAGCCCCATCGCGTCCTTTTTCTGTCCTCC
                    | || ||||||||||| || || || || |||||||| || || ||||||||||||||||
Sbjct 6523          AGCACGAGCAGGACCGTCCCACCCCGTCTCCAGCCCCTTCCCGCCCTTTTTCTGTCCTCC

Query 6512          GAGCTAACGATGTGCTTTGGCTTTCTCTCACCGCTGCCGAGTATGACCAGTCCACTTACG
                    | ||||| |||||||||||||| || || || ||||| |||||||| ||| | ||||| |
Sbjct 6583          GCGCTAATGATGTGCTTTGGCTCTCACTTACAGCTGCTGAGTATGATCAGACTACTTATG

Query 6572          GCTCTTCGACCGG-CCC-AGTCTATGTCTCTGACTCTGTGAC-CTTGGTTAATGTTGCGA
                    | ||||| ||+  - ||-|+| |||||||||||  |||||||- |||+| ||||| ||||
Sbjct 6643          GTTCTTCCAC-TAATCCTA-TGTATGTCTCTGATACTGTGACATTTG-TCAATGTGGCGA

Query 6629          CCGGCGCGCAGGCCG-TTGCCCGGTCACTCGACTGGACCAAGGTCACACTTGATGGTCGC
                    | || || ||||+ |-|  | || || || |||||| | || ||||| |||||||| || 
Sbjct 6700          CTGGTGCTCAGG-GGGTCTCTCGCTCTCTGGACTGGTCTAAAGTCACCCTTGATGGGCGT

Query 6688          CCCCTTTCCACCATCCAGCAGTATTCAAAGACCTTCTTTGTCCTGCCGCTCCGCGGTAAG
                    || ||| | || ||||||||||| || |||||||||||||| ||||| ||||| || |||
Sbjct 6759          CCACTTACTACTATCCAGCAGTACTCTAAGACCTTCTTTGTTCTGCCCCTCCGTGGCAAG

Query 6748          CTCTCCTTTTGGGAGGCAGGAACTACTAAAGCCGGGTACCCTTATAATTATAACACCACT
                    ||||| || |||||||| || || ||||| ||||| ||||||||||||||||| ||||||
Sbjct 6819          CTCTCTTTCTGGGAGGCTGGCACCACTAAGGCCGGCTACCCTTATAATTATAATACCACT

Query 6808          GCTAGTGACCAACTG-CTCG-TTGAGAATGCCGCTGGGCATCGGGTTGCTATTTCCACCT
                    || ||||||||+ + -|| |-|||| ||||| || || || || |||  ||| || ||||
Sbjct 6879          GCCAGTGACCA-G-ATCTTGATTGAAAATGCAGCCGGTCACCGTGTTTGTATCTCAACCT

Query 6866          ACACTACTAGCCT-GGGTGCTGGCCCCGTCTCTATTTCCGCGGTTGCTGTTT-TAGCCCC
                    |||||||||  ||-|| |+||||||| || ||||||||  | || | |||+ -| || ||
Sbjct 6937          ACACTACTAATCTTGGCT-CTGGCCCTGTTTCTATTTCTTCTGTCGGTGT-CCTTGCACC

Query 6924          CCACTCTGTGCTAG-CATTGCTT--GAGGATACCATGGACTACCCTGCCCGCGCCCATAC
                     || |||| |||+|-|++ ||||--||||| ||  | || || ||||| |||||||| ||
Sbjct 6995          TCATTCTGCGCT-GGC--CGCTTTAGAGGACACTGTTGATTATCCTGCTCGCGCCCACAC

Query 6981          TTTCGATGACTTCTGCCCGGAGTGCCGCCCCCTTGGCCTCCAGGGTTGTGCTTTTCAGTC
                     || ||||| |||||||| ||||||||  | || ||||| ||||| ||||||||||| ||
Sbjct 7052          CTTTGATGATTTCTGCCCTGAGTGCCGTACGCTCGGCCTTCAGGGCTGTGCTTTTCAATC

Query 7041          TACTGTCGCTGAGCTTCAGCGCCTTAAGATGAAGGTGGGTAAAACTCGGGAGTTAT--AG
                     ||||| |||||||| ||||| ||||| ||||||||||||||||| |||||||+||--|+
Sbjct 7112          AACTGTTGCTGAGCTGCAGCGTCTTAAAATGAAGGTGGGTAAAACCCGGGAGT-ATTGA-

Query 7099          TTTATT-TGCTTGTGCCCCCCTTCTT-TCTGTTGCTT--ATTT
                    ||||||-||||||| ||  |||||| -| |||| |||--||||
Sbjct 7170          TTTATTGTGCTTGTACCTTCCTTCTGATTTGTTTCTTTTATTT
