# Supplementary material for: Pairwise Heuristic Sequence Alignment Algorithm Based on Deep Reinforcement Learning
Source: IEEE Open J Eng Med Biol. 2021 Jan 29;2:36–43. doi: 10.1109/OJEMB.2021.3055424 (PMC8901008; doi:10.1109/OJEMB.2021.3055424)
Supplement: Three supplementary materials are attached to the submitted manuscript. First, we offer the detailed process of the DQNalign in Supplementary material S1. Then, the additional figures and tables are listed in the Supplementary material S2. Finally, the alignment results of the DQNalign are attached  [file ojemb-3055424-mm.zip › OJEMB-3055424-MM/10022021082020_DQNalignOJEMB20210126SupplementaryS3/Supplementary S3/HEV_DDDQN/result20200712173946_11_35.txt]

DQNalign Project v1.0
Pairwise alignment algorithm with deep reinforcement learning based heuristic alignment agent
Sequence 1 : HEV_11, length : 7138
Sequence 2 : HEV_35, length : 7186

Alignment results:
Exact matches: 5411
Gaps: 500

Query 0             GAGGCCCATCAGTTTATCAAGGCTCCTGGCATCACTACTGCTATTGAGCAGGCTGCTCTA
                    |||||||||||||| || |||||||||||| |||| |||||||| |||||||| ||||||
Sbjct 28            GAGGCCCATCAGTTCATAAAGGCTCCTGGCGTCACAACTGCTATCGAGCAGGCAGCTCTA

Query 60            GCAGCGGCCAACTCTGCCCTT-GCGAATGCTGTGGTAGTTAGGCCTTTTCTCTCTCA-CC
                    |||||||||||||| |+||||-|||||||||||||| ||| |||||||||| || | -| 
Sbjct 88            GCAGCGGCCAACTCCG-CCTTGGCGAATGCTGTGGTGGTTCGGCCTTTTCTGTCCCGGCT

Query 118           AGCAGATTGAGATCCTTATTAACCTAATGCAACCTCGCCAGCTTGTTTTCCGCCCCGAGG
                    |+||||  ||||| ||||||||| | ||||| || || |||||||||||||| || ||||
Sbjct 147           A-CAGACAGAGATACTTATTAACTTGATGCAGCCCCGGCAGCTTGTTTTCCGGCCTGAGG

Query 178           TTTTCTGGAACCATCCCATCCAGCGTGTTATCCATAATGAGCTGGAGCTTTACTGTCGCG
                    |  | ||||| || ||||| || || || ||||| || ||||| || |  |||||||| |
Sbjct 206           TCCTGTGGAATCACCCCATTCAACGCGTGATCCACAACGAGCTCGAACAGTACTGTCGGG

Query 238           C-CC-GCTCCGGCCGCTGCCTCGAAATTGGTGCCCACCCCCGCTCAATAAATGACAATCC
                    |-| -|| ++|||||||| || ||| | || |||||||| ||||| || || ||||| ||
Sbjct 266           CTCGTGCG--GGCCGCTGTCTTGAAGTGGGCGCCCACCCACGCTCGATCAACGACAACCC

Query 296           TAATGTGGTCCACCGTTGCTTCCTC-CG-TCC-TGCCGGGCGTGATGTTCAGCGTTGGTA
                     || ||  | ||||| || ||  | -  -   -|| |+++|| ||||| ||||| |||||
Sbjct 324           CAACGTCTTGCACCGCTGTTTTTTAAAACCGGTTGGC---CGCGATGTCCAGCGGTGGTA

Query 353           TACTGCCCCTACCCGCGGGCCGGCTGCTAATTGCCGGCGTTCCGCGCTGCGCGGGCTCCC
                     || || ||||||||||| || || || || ||||| || || || || || || |||||
Sbjct 381           CACCGCTCCTACCCGCGGCCCTGCAGCGAACTGCCGCCGGTCAGCCCTTCGTGGCCTCCC

Query 413           CGCTGCTGACCGCACTTACTGCTTCGACGGGTTTTCTGGCTGTA-ACTTTCCCGCCGAGA
                      ||| |||||| || || ||||| ||||| ||||| || || |-|+||| |||||||||
Sbjct 441           ACCTGTTGACCGGACATATTGCTTTGACGGTTTTTCCGGTTGCACA-TTTGCCGCCGAGA

Query 472           CGGGCATCGCCCTCTATTCTCTCCATGATA--TGTTCACCATCTGATGTCGCCGAGGCTA
                    |||| || ||||| || || || || |++|--| |   || +| ||||| || ||||| |
Sbjct 500           CGGGGATTGCCCTTTACTCACTGCACG--ACCTCTGGCCCG-CCGATGTTGCTGAGGCGA

Query 529           TGTTCCGCCATGGTATGACGCGGCTT-TACGCTGCCCTCCACCTCCCGCCTGAGGTCCTG
                    ||  |||||| |||||||| |||+||-|| || |||||||||||||| |||||||| |||
Sbjct 557           TGGCCCGCCACGGTATGACCCGG-TTGTATGCGGCCCTCCACCTCCCTCCTGAGGTGCTG

Query 588           TTGCCCCCTGGCACATA-CCGCA-CCGCGTCGTACTTGCTGATCCATGAC-GGCAG-GCG
                     | ||||| || || ||-|  +|-|  |+|||||| | || |||||||| -|| | -| |
Sbjct 616           CTCCCCCCCGGTACTTATCAT-ACCACC-TCGTACCTACTCATCCATGATGGGGATCGTG

Query 644           CGTTGTGGTGACGTATGAGGGTGACACTAGTGCTGGTTATAACCACGATGTTTCCAACCT
                    | ++||| | || || ||||| ||  |||||||||| || ||||| ||||| ||||   |
Sbjct 674           CA--GTGATTACATACGAGGGGGATTCTAGTGCTGGGTACAACCATGATGTGTCCATTTT

Query 704           GCGCTCCTGGATTAGAACCACTAAGGTTACCGGAGACCACCCTCTCGTCATCGAGCGGGT
                    |||  |||||||  | || |||||||| || || |||||||| || || || ||||||||
Sbjct 732           GCGTGCCTGGATCCGCACTACTAAGGTCACTGGTGACCACCCGCTGGTGATTGAGCGGGT

Query 764           TAGGGCCATTGGCTGCCACTTTGTCCTT-TTACTCACGGCTGCTCCGGAGCCATCACCTA
                    | ||||  | ||||| || ||||| || -||+|| || ||||| || || ||||| || |
Sbjct 792           TCGGGCGGTGGGCTGTCATTTTGTGCTCCTT-CTAACAGCTGCACCTGAACCATCGCCAA

Query 823           TGCCCTATGTCCCTTACCCCCGGTCTACCGAGGTCTATGTCCGATCGATCTTCGGCCCGG
                    ||||||||||||| || || || || || ||||| || || || || ||||| ||||| |
Sbjct 851           TGCCCTATGTCCCATATCCTCGTTCCACTGAGGTTTACGTTCGGTCCATCTTTGGCCCTG

Query 883           GTGG--CACCCCCTCCCTATTTCCAACCT--CATGCTCCACCAAGTCGACCTTCCATGCT
                    ||||--||++|| ||||| |||||||+||--|+||||| || ||||| || || ||||||
Sbjct 911           GTGGTTCA--CCATCCCTGTTTCCAA-CTGCC-TGCTCTACTAAGTCAACATTTCATGCT

Query 939           GTCCCTGCCCATATCTGGGACCGTCTCATGTTGTTCGGGGCCACCCTAGATGACCAAGCC
                    |||||||  ||||| |||||| | |||||| | ||||| || ||||| || || || |||
Sbjct 967           GTCCCTGTGCATATATGGGACAGACTCATGCTATTCGGTGCGACCCTCGACGATCAGGCC

Query 999           TTTTGCTGCTCCCGCCTAATGACTTACCTCCGCGGCATTAGCTACAAGGTTACTGTGGGC
                    ||||| |||||  | |||||||| |||||||| |||||||||||||| || || || |||
Sbjct 1027          TTTTGTTGCTCGAGGCTAATGACATACCTCCGTGGCATTAGCTACAAAGTCACGGTCGGC

Query 1059          ACCCTTGTTGCCAATGAAGGCTGGAACGCCTCTGAGGACGCTCTTACAGCTGTCATCACT
                     | ||||||||||| || || ||||| ||||| ||||| ||  | || ||||| || |||
Sbjct 1087          GCTCTTGTTGCCAACGAGGGTTGGAATGCCTCCGAGGATGCATTGACTGCTGTGATTACT

Query 1119          GCCGCCTACCTTACCATCTGCCACCAGCGGTACCTCCGCACTCAGGCTATATCTAAGGGG
                    || ||||| |||||||| ||||| ||| ||||||| ||||| ||||| || || || |||
Sbjct 1147          GCGGCCTATCTTACCATTTGCCATCAGAGGTACCTTCGCACGCAGGCCATCTCGAAAGGG

Query 1179          ATGCGTCGCCTGGAGCGGGAGCATGCTCAGAAGTTTATAACACGCCTCTACAGTTGGCTC
                    |||    | |||||||  ||||| || ||||||||||||||||| || ||||| ||| | 
Sbjct 1207          ATGAAAAGACTGGAGCTTGAGCACGCACAGAAGTTTATAACACGTCTTTACAGCTGGTTG

Query 1239          TTTGAGAAGTCCGGCCGTGATTATATCCCCGGCCGTCAGTTGGAGTTCTACGCTCAGTGT
                    ||||| || || ||||||||||| || ||||||||||||||| |||| || || ||||| 
Sbjct 1267          TTTGAAAAATCTGGCCGTGATTACATTCCCGGCCGTCAGTTGCAGTTTTATGCCCAGTGC

Query 1299          AGGCGCTGGCTCTCGGCCGGCTTTCATCTTGACCCACGGGT-GTTGGTTTTTGATGAGTC
                     | || ||||| || || || || |||||||| || || ||- ||+|||||||||||  |
Sbjct 1327          CGCCGATGGCTTTCCGCTGGTTTCCATCTTGATCCTCGTGTACTT-GTTTTTGATGAAGC

Query 1358          GGCCCCCTGCCACTGT--AGGACTGCGATTCGTAAGGCGGTCTCAAAG-TTTTGCTGCTT
                    |||||| || | ||| --  |  |+| +| ||||| || |+|||| ||-||||| || ||
Sbjct 1386          GGCCCCTTGTCGCTGCCGTAGTTT-CC-TCCGTAAAGCCG-CTCATAGATTTTGTTGTTT

Query 1415          TATGAAGTGGCTGGGCCAGGAGTGCACCTGTTTTCTACAACCTGCAGAA-GGCGTCGTTG
                    ||||  ||||||||||||||| || |||||||| || || || |  || -|| | +||||
Sbjct 1443          TATGCGGTGGCTGGGCCAGGATTGTACCTGTTTCCTCCAGCCCGTTGAGGGGAGG-GTTG

Query 1474          GCGACCAGGGCCATGACAACGAGGCCTATGAGGGGTCTGATGTTGACCCTGCTGA--AT-
                    |||| |||||  | || || ||||| | ||||||||| ||||||||||| |||||--| -
Sbjct 1502          GCGAGCAGGGTTACGATAATGAGGCATTTGAGGGGTCGGATGTTGACCCCGCTGAGGAGG

Query 1531          CCGCTATT-AGTGA-CATATCTGGGTCCTACGTAGTCCCTGGCA--CTGCCCTCCAACCG
                    || ||+ |-|||+|-|+++||||| || ||  | ||| | || |--| ||  ++|| || 
Sbjct 1562          CCACT-GTGAGT-ATC---TCTGGATCATATATTGTCACCGGTAGCCAGCTA--CAGCCT

Query 1587          CTTTACCAAGCCCTTGACCTCCCCGCTGAGATTGTGGCTCGTGCAGGCCGGCTGACCGCC
                    || ||||| || |||| | ||||  ||||  |||  || || || || ||||| || |||
Sbjct 1615          CTCTACCAGGCGCTTGGCATCCCTTCTGATCTTGCCGCCCGAGCGGGTCGGCTTACTGCC

Query 1647          ACAGTAAAGGTCTCCCAGGT-C-GACGGGCGGATCGA-TTGTGAGAC-CCTTCTCGGTAA
                    || ||  |||++||| || |-|-||||| ||  |+ |-|||| ||||- ||  |+|| ||
Sbjct 1675          ACCGTTGAGG--TCCTAGATGCTGACGGCCGCCT-CACTTGTAAGACTACTATT-GGCAA

Query 1703          TAAAACCTTCCGC-AC-GTCGTTTGTTGACGGGG--C-GGTTTTAGAGACTAATGGCCCA
                    ||| ||||| + |-||-|| +|||  ||| || |--|-|    ||||| |||| || || 
Sbjct 1731          TAAGACCTTT-TCAACAGTT-TTTACTGATGGTGCTCAGCAGCTAGAGGCTAACGGGCCG

Query 1758          GAGCGCCACAATCTCTCTT-TTGATG--CCAGTCAGAGC--ACTATGGCCGCCGGCCCTT
                    ||||   |   |  || | -||++||--|| | ||+| |--|||||||||||||||||  
Sbjct 1786          GAGCAGTATGTT-GCTGTCGTT--TGATCCGGCCA-AACAAACTATGGCCGCCGGCCCGC

Query 1813          TCAGTCTCACCTATGCCG-CCTCTGCTGCTGGGCTGGAGGTGCGCTATGTC-GC-C---G
                     |||||| | ||||||  -    |+|||| || || |||||||||  ||||- |-|--- 
Sbjct 1841          ACAGTCTTAGCTATGCTTTGACAT-CTGCGGGCCTTGAGGTGCGCGTTGTCTCCGCTTTT

Query 1867          CCGGGCTTGACCACCGGGCGGTTTTTGCCCCCGGCGT-TTCACCCCGGTCAGC-C-CCTG
                    +++ |+|| | |   |  | |++ ||+|  |||  ||-|||| ++|||+||+|-|-| | 
Sbjct 1899          ---TG-TTCAGCTTTGTACAG--GTT-CAACCGTTGTGTTCAG--CGG-CA-CTCTCTTA

Query 1924          GCGA-GGTCACCGCCTTCTGTTCTGCCCTATACAGGTT-TAATC-GCGAGGCCCAGCGCC
                      | -|||    ++ ++++||  | |||| +|+ ||+ -|||| -||  |   |++||||
Sbjct 1949          TTGGGGGTTTGT--G----GTATTACCCTG-A-GGG-GCTAATTGGCTTGTTTC--CGCC

Query 1981          TTTCGCTGACCGGT-A-ATTTT-T-GGT------TCCATCCTGAGGG-GCTCCTTGGC-C
                     || |||+ |||| -|-|  | - -|  ------||| | ||| +||-|+++ +  ||-|
Sbjct 1998          ATTTGCT-CCCGGCCATACCTGGGAGTCAGCCAATCCCTTCTGT-GGAG---A-GAGCAC

Query 2029          CCT-T-TGCCC-CG----T--T-T-TCCCCCGGGCATGTTTGGGAGTCGGCTAATC-CAT
                    |||-|-| ++|-||----|--|- -| + +++++|+++++++||+| | +|+++||-  |
Sbjct 2052          CCTCTATA--CTCGCACCTGGTCGGTG-T-----C-------GG-GCCT-C---TCTAGT

Query 2077          TCTG---TGGCGA---GAGCACA-CTTTACACCC-G--C-A-C-T-TG--GTCG-GAGGT
                    |+  ---|  | |---||||   -| +++|+|||-|--|-|-|-|-| --|| |-|+| |
Sbjct 2092          T-GTTTTTCTCCACTCGAGCCACCCG---C-CCCAGAACTATCATCTCCTGTTGAG-GTT

Query 2119          -TGATG-CTGTTCCTAGTCCAG-CCCAG--CC--CGACTTAGGTTTTACAT----C-TGA
                    -  |  -||||  ||  |   |-|||| --||--| |||| || | |||  ----|-| |
Sbjct 2146          GATACACCTGTGGCTGTTGGCGTCCCATCCCCAGCCACTTCGGCTGTACCCCAACCTTCA

Query 2168          GCCTTCTATACC-T-AGTAGGGCCGCCACACCTAC-CCCGGCGGCCCCTCTACCCCCCCC
                    | | +||  || - - |+|++||| || | |  | -| +| || ++++++||++++++++
Sbjct 2206          GTCC-CTGAACAGGCTG-A--GCCACCGCCCGGATTCG-GTCGA------TA--------

Query 2225          TGCACCGGATCCTTC-CCCTACTCTCTCTGCTCCGGCGCGTGGTGAGCCGGCTCCTGGCG
                    +||| + | | || |- +|++|+|+| |||+++ ++++++++| +|+||+ || || +| 
Sbjct 2245          -GCAG-TGCTGCTCCGG-C--C-C-CACTG---A--------GC-A-CC-TCTACTA-CA

Query 2283          --CTA-CCGCCAGGGCCCCAGCCA--TAACCCA-CCAGAC-GGCCCGGCATCGCCGCCTG
                    --|  -  ||||++|+| |||+||--|||||||-||| +|-||| | +| ||| ||  | 
Sbjct 2284          CCCCCGGTGCCA--G-CGCAG-CATGTAACCCACCCAT-CTGGCTCC-CGTCGGCGGTTA

Query 2337          CTCTTTACCTACCCGGATGGCTCTAAGGTGT-TCGCCGGCTCGCTGTTTGAGTCGACA-T
                    |||   |||||||| |||||||| || ||||-|+|| ||||| || ||||||||  +|-|
Sbjct 2338          CTCCACACCTACCCTGATGGCTCAAAAGTGTAT-GCTGGCTCCCTCTTTGAGTCTG-AGT

Query 2395          GTACCTGGCTCGTTAACGCGTCTAATG-TTGACCACCGCCCTGGCGGTGGGCTCTGTCAT
                    |||| ||| | ||||| || || ||| -| | +|| ||||| || || || || || || 
Sbjct 2396          GTACTTGGTTAGTTAATGCATCCAATCCTGGT-CATCGCCCCGGTGGCGGCCTTTGCCAC

Query 2454          GCATTTTACCAGAGGTACCCCGCCTCCTTTGA---TGCTGCCTCT-TTTGTGA-TG-CGC
                    |||||||||||  ||| ||| |  || |||||---|||||  | |-|| +|| -||-|| 
Sbjct 2455          GCATTTTACCAACGGTTCCCGGAGTCATTTGACCCTGCTGAGTTTATTA-TGTCTGACGG

Query 2508          GACGGCGCGGCCGCCTACACATTAACCCCCCGGCCAATAATTCATGCCGTCGCTCCTGAT
                    | ++++ + || |||||||| || || ||||| || || || ||||| || || ||||| 
Sbjct 2514          GT----T-TGCGGCCTACACCTTGACACCCCGACCCATTATCCATGCTGTTGCCCCTGAC

Query 2568          TATAGGTTGGAACATAACCCAAAGAGGCTTGAGGCTGCCTACCGGGAGACTTGCTCCCG-
                    ||| || ||||||||||||| |||||||| ||||||||||| || ||||| || |||||-
Sbjct 2569          TATCGGGTGGAACATAACCCTAAGAGGCTCGAGGCTGCCTATCGAGAGACGTGTTCCCGT

Query 2627          CCTCGGTACCGCTGCATA-CCCACT-CCTCGGGACCGGCATATACCAGGTGCCGATCGGT
                    | |+|| || ||||| ||-||| +|-| | | |+|||| ||||||  ||||||  | || 
Sbjct 2629          CGT-GGGACGGCTGCTTATCCCT-TGCTTGGCG-CCGGTATATACAGGGTGCCCGTTGGG

Query 2685          CCCAGTTTTGACGCCTGGGAGCGGAATCACCGCCCCGGGGACGAGTTGTACCTTCCTGAG
                    |  || ||||| ||||||||||| || ||||| |||||||| |||||||| ||  |||||
Sbjct 2686          CTGAGCTTTGATGCCTGGGAGCGTAACCACCGACCCGGGGATGAGTTGTATCTGACTGAG

Query 2745          CTTGCTGC--CAGATGGTTCGAGGCCAATAGGCCGAC-CTGCCCAACTCTCACTATAACT
                    |  |||  --|+ +||||||||||||||  | || ||-||+|||  | || ||||| |||
Sbjct 2746          CCGGCTATAGC-T-TGGTTCGAGGCCAACCGACCTACTCT-CCCCGCGCTTACTATTACT

Query 2802          GAGGATGTTGCGCGGACAGCAAATCTGGCTATCGAA-CTTGACTCAGCCACAGACGTCGG
                    |||||    || || ||||| || |||||| | |+|-|| || |||||||| || |||||
Sbjct 2803          GAGGACACAGCACGAACAGCGAACCTGGCTCTTG-AGCTAGATTCAGCCACTGAGGTCGG

Query 2861          CCGGGCCTGTGCCGGCTGTCGAGTCACCCCCGGCGTTGTGCAGTACCAGTTTACCGCAGG
                    | |||| |||||||||||||| |||   || || || || || |||||||| || |||||
Sbjct 2862          CAGGGCGTGTGCCGGCTGTCGTGTCGAGCCGGGTGTCGTCCATTACCAGTTCACAGCAGG

Query 2921          TGTGCCTGGATCCGGCAAGTCCCGCTCTATTACCCAA-GCCGACGTGGACGTTGTCGTGG
                    ||| ||||| ||||||||||| || || |||   || -|+||| || ||||| || ||||
Sbjct 2922          TGTCCCTGGCTCCGGCAAGTCACGGTCAATTCAGCAGGG-CGAGGTAGACGTCGTAGTGG

Query 2980          TCCCGACCCGGGAGTTGCGTAATGCCTGGCGCCGCCGCGGCTTCGCTGCTTTCACCCCGC
                    | || ||||| |||||||||||  | ||||| |||||||| || || ||||  || || |
Sbjct 2981          TGCCAACCCGTGAGTTGCGTAACTCGTGGCGGCGCCGCGGGTTTGCAGCTTATACACCAC

Query 3040          ACACTGCGGCTAGAGTCACC-CAGGGGCGCCGGGTTGTCATTGATGAGGCCCCGTCCCTT
                    |||| |||||  | || |||-  || +||  ||||||| || || ||||||||||| |||
Sbjct 3041          ACACCGCGGCCCGTGTTACCTGTGGC-CGTAGGGTTGTTATCGACGAGGCCCCGTCGCTT

Query 3099          CCCCCTCATTTGCTGCTGCTCCACATGCAGCGGGCCGCC-ACCGTCCACCTTCTTGGCGA
                    || || ||||| ||  |||| || |||||||| ||| | -  +|| || || ||||||||
Sbjct 3100          CCACCACATTTACTTTTGCTGCATATGCAGCGAGCCTCGTCG-GTTCATCTCCTTGGCGA

Query 3158          CCCGAATCAGATCCCAGCCATCGATTTTGAGCACGCCGGGCTCGTTCCCGCCATCAGGCC
                    ||| || || ||||| || |||||||||||||| || || ||||| || || ||| ||||
Sbjct 3159          CCCCAACCAAATCCCTGCTATCGATTTTGAGCATGCTGGCCTCGTCCCAGCGATCCGGCC

Query 3218          CGAT-TTGGCCCCCACC-TCCTGGTGGCATGTTACCCATCGCTGCCCTGCGGATGTATGT
                     || -||| ||| +|| -  +||||||||  |||| ||| | || ||||||||||| |||
Sbjct 3219          TGAGCTTGTCCCA-ACAAAG-TGGTGGCACCTTACTCATAGGTGTCCTGCGGATGTTTGT

Query 3276          GAGCTAATCCGCGGCGCATACCCTATGATTCAGACCACTAGTCGGGTCCTCCGGTCGTTG
                    |||||||||||||| || ||||| | ||| |||||  | || || || ||||| ||  ||
Sbjct 3277          GAGCTAATCCGCGGTGCGTACCCAAAGATCCAGACGGCAAGCCGTGTTCTCCGCTCCCTG

Query 3336          TTCTGGGGTGAGCCCGCCGTTGGGCAGAAGCTAGTGTTCACCCAGGCGGCTAAGGCCGCC
                    |||||||| |||||| |||| || || || |||||||| || |||||||| |||||||||
Sbjct 3337          TTCTGGGGGGAGCCCCCCGTCGGCCAAAAACTAGTGTTTACTCAGGCGGCGAAGGCCGCC

Query 3396          AACCCCGGTTCAGTGACGGTCCATGAGGCACAGGGCGCTACCTACACAGAGACTACCATC
                    ||||||||| || | || ||||| ||||| ||||| ||||| |  || |||||||| || 
Sbjct 3397          AACCCCGGTGCAATTACAGTCCACGAGGCCCAGGGTGCTACATTTACTGAGACTACTATT

Query 3456          ATTGCCACGGCAGATGCTCGAGGCCTCATTCAGTCGTCCCGAGCTCATGCCATTGTTGCC
                    ||||| ||||| ||||| || || || |||||||| ||| | ||||| || ||||+|| |
Sbjct 3457          ATTGCAACGGCTGATGCCCGCGGGCTGATTCAGTCCTCCAGGGCTCACGCTATTG-TGGC

Query 3516          T-TGACGCGCCACACTGAGAAGTGC-GTCATCATTGACGCACCAGGC-CTGCTTCGCGAG
                    |-|||| |||||||| ||||| || -    | +|||||||+|| || -|| ||||| |||
Sbjct 3516          TCTGACTCGCCACACAGAGAAATGTGTGGTTG-TTGACGC-CCCGGGGCTCCTTCGTGAG

Query 3573          GTGGGCATCTCCGATGCAATCGTTAATAACTTTTTCCTTGCTGGTGGCGAAATTGGCCAC
                    || ||||| || ||||| || |||||||||||||||||| |||| ||| |  |||| || 
Sbjct 3574          GTTGGCATTTCAGATGCCATTGTTAATAACTTTTTCCTTTCTGGCGGCCAGGTTGGTCAG

Query 3633          CAGCGCCCATCTGTTATCCCTCGCGGCAATCCTGACGCCAATGTTGACAC-CTTGGCTGC
                    || |||||||| || || ||||| |||| |  |||   |||||||| |||-|||| +|||
Sbjct 3634          CACCGCCCATCAGTCATACCTCGTGGCACTGTTGATAGCAATGTTGCCACGCTTGA-TGC

Query 3692          C-TTCCCGCCGTCTTGCCAGATTAGCGCCTTCCATCAGTTGGCTGAGGAGCTTGGCCACA
                     -|||| +|| ||||| ||| ||||||||| ||| ||| | || ||||||||||| ||  
Sbjct 3693          ATTTCCA-CCTTCTTGTCAGTTTAGCGCCTACCACCAGCTTGCAGAGGAGCTTGGTCATC

Query 3751          GACCTGCCCCTGTCG-CGGCTGTTCTACCGCCCTGCCCTGAGCTTGAACAGGGCCTTCTC
                    | || |||||  | |-|| |+||||| || || || || ||||| || || ||| | |||
Sbjct 3752          GGCCGGCCCCGATTGCCGCC-GTTCTGCCCCCTTGTCCGGAGCTCGAGCAAGGCTTACTC

Query 3810          TACCTGCCCCAAGAACTCACCACCTGTGATAGTGTCGTAACATTTGAATTAACAGATATT
                    ||  ||| ||| || || ||||| | |||||||||  | ||||| ||| | ||||| |||
Sbjct 3811          TATATGCTCCAGGAGCTGACCACGTCTGATAGTGTGCTCACATTCGAACTTACAGACATT

Query 3870          GTGCATTGTCGTATGGCCGCCCCGAGCCAGCGCAAGGCCGTGCTGTCCACGCTCGTGGGC
                    || || ||||||||||| || || || ||||||||||| || ||||| || || || |||
Sbjct 3871          GTACACTGTCGTATGGCGGCACCTAGTCAGCGCAAGGCAGTCCTGTCGACCCTTGTCGGC

Query 3930          CGTTATGGCCGCCGCACAAAGCTCTA-CAATGCCTCCCACTCTGATGTTCGCGA--CTCT
                     | || |||||||| || ||| | ||- ||+||  | ||| | |||||||| | --| ||
Sbjct 3931          AGGTACGGCCGCCGTACGAAGTTGTATGAA-GCTGCTCACACGGATGTTCGTGGGTCCCT

Query 3987          CTCGCCCGTTTTATCCCGGC-CATTGGCCCCGTACAG-GTTACAACCTGTGAATTGTACG
                    ||+| |  ||| +|||| | -|+| |||||| |+|||-||||| ||||| ||  | || |
Sbjct 3990          CT-GTCATTTTC-TCCCCGAGC-TCGGCCCCAT-CAGCGTTACTACCTGCGAGCTTTATG

Query 4045          AGCTAGTGGAGGCCATGGTCGAGAAGGGCCAGGACGGCTCCGCCGTCCTTGAGCTCGACC
                    |||| || ||||| ||||| |||||||| ||||| |||||||| ||| | ||||| || |
Sbjct 4046          AGCTTGTTGAGGCTATGGTGGAGAAGGGTCAGGATGGCTCCGCAGTCTTGGAGCTTGATC

Query 4105          TTTGTAGCCGCGACGTGTCCAGGATCACCTTCTTCCAGAAAGATTGTAATAAATTCACCA
                    | || || || || |||||  | || || ||||| ||||| || |||||||||||||| |
Sbjct 4106          TATGCAGTCGTGATGTGTCACGTATAACATTCTTTCAGAAGGACTGTAATAAATTCACAA

Query 4165          CGGGGGAGACCATCGCCCATGGTAAAGTGGGCCAGGGCATTTCGGCCTGGAGTAAGACCT
                    | || ||||| || || || |||||||| || ||||| || || || ||||| |||||||
Sbjct 4166          CAGGCGAGACAATAGCGCACGGTAAAGTTGGGCAGGGGATATCTGCGTGGAGCAAGACCT

Query 4225          TCTGTGCCCTTTTCGGCCCCTGGTTCCGTGCTATTGAGAAGGC-TATCCTGGC-C-CTGC
                    | |||||||| || ||||| |||||||||||||||||||||| -  || ||  -|-||++
Sbjct 4226          TTTGTGCCCTGTTTGGCCCATGGTTCCGTGCTATTGAGAAGGAGATTCTTGCGGCGCT--

Query 4282          T--CCCTCAGGGTGTGTTTTATGGGGATGCCTTTGATGACAC-CGTCTTCTCGGCGGCTG
                    |--|||| |+++||| |||||||| ||||| | ||| || ||-  |||   |+|| ||||
Sbjct 4284          TGCCCCTAA---TGTATTTTATGGTGATGCATATGAAGATACAGTTCTGGCC-GCCGCTG

Query 4339          TGGCCGCGCAGCAAAGGC-ATCCATGGTG-TTCGAGAATGACTTTTCTGAGTTTGATTCC
                    | |||| |   | +||||- | +|+||| -||+|||||||| || ||||||||||||  |
Sbjct 4340          TCGCCGGGGCCCC-AGGCTGTA-A-GGTTTTT-GAGAATGATTTCTCTGAGTTTGATAGC

Query 4395          ACCCAGAATAATTTTTCCTTGGGCCTAGAGTGTGCT-ATTATGGAGGAGTGTGGGATGCC
                    ||||| ||||| |||||  | || || |||||  +|-|| |||||||||||||| |||||
Sbjct 4396          ACCCAAAATAACTTTTCACTCGGACTGGAGTGCA-TAATCATGGAGGAGTGTGGCATGCC

Query 4454          GCAGTGGCTCATCCG-CTTGTACCACCTTATAAGGTCTGCGTGGATTCTGCAGGCCCCGA
                    ||||||| | |||||-|||+|| || ||| |  | || || ||| | |||||||| || |
Sbjct 4455          GCAGTGGATGATCCGACTT-TATCATCTTGTTCGCTCCGCCTGGGTCCTGCAGGCTCCCA

Query 4513          AGGAGTCCCTGCGAGGGTTTTGGAAGAAACACTCCGGTGAGCCCGGCACCCTTCTGTGGA
                    ||||||||||||| ||||| |||||||| ||||| || ||||| |||||||| || ||||
Sbjct 4514          AGGAGTCCCTGCGGGGGTTCTGGAAGAAGCACTCGGGCGAGCCTGGCACCCTGCTCTGGA

Query 4573          ATACTGTCTGGAACATGGCCGTTATCACCCACTGTTATGATTTCCGCGATCTGCAGGTGG
                    ||||||||||||||||||| |||||  | || |||||||| ||||| ||  |  |||| |
Sbjct 4574          ATACTGTCTGGAACATGGCGGTTATTGCGCATTGTTATGAATTCCGTGACTTAAAGGTCG

Query 4633          CTGCCTTTAAAGGTGATGATTCGATAGTGCTTTGCAGTGAGTACCGTCAGAGCC-C-AGG
                    | || |||||||| ||||| ||  | ||||| || ||||| ||||| |||||||-|-| |
Sbjct 4634          CGGCATTTAAAGGAGATGACTCAGTTGTGCTCTGTAGTGACTACCGGCAGAGCCGCAACG

Query 4691          G-GCTGCTGTCCTGATTGCTGGCT--GTG--GCCTAAAGTTGAAGGTGGA-TTTCCGTCC
                     -|||||| |++ +|| || || |--| |--|+++||| ||+||||||||-|||  | | 
Sbjct 4694          CCGCTGCTTT--A-ATCGCCGGTTGCGGGTTG---AAACTT-AAGGTGGATTTTAGGCCT

Query 4745          GATTGGTCTGTATGCAGGTGTTGTGGTGGCCCCCGGCCTTGGCGCGCTTCCTGATGTCGT
                    +||||| |||||||| |||||||| |||||||| ||||| ||  | ||||||||||||||
Sbjct 4746          -ATTGGGCTGTATGCTGGTGTTGTTGTGGCCCCGGGCCTCGGGACCCTTCCTGATGTCGT

Query 4805          GCGCTTCGCCGGTCGGCTTACTGAGAAGAATTGGGGCCCTGGC-CCCGAGCGGGCGGAGC
                      | ||||| || |||||  | |||||||| ||||| || || -| +||| ||||||| |
Sbjct 4806          TAGGTTCGCTGGGCGGCTCTCAGAGAAGAACTGGGGGCCGGGTTCA-GAGAGGGCGGAAC

Query 4864          AGCTCCGCCT---CGCTGTGAGTGATTTTCTCCGCAAGCTCACGAATGTAGCTCAGATGT
                    |||| || ||---||+| |++|||||||||| || ||| | |||||||| |||||| | |
Sbjct 4865          AGCTACGGCTGGCCG-TCT--GTGATTTTCTGCGAAAGTTAACGAATGTGGCTCAGGTCT

Query 4921          GTGTGGATGTTGTCTC-TCGTGTTTATGGGGTTTCCCCTGGGCTCGTTCATAACCTGATT
                    ||||||||||||| ||-  |+||||| || ||   ||| ||  | || ||||||||||||
Sbjct 4922          GTGTGGATGTTGTTTCGCAG-GTTTACGGTGTCAGCCCCGGTTTAGTACATAACCTGATT

Query 4980          GGCATGCTACAGGCTGTTGCTGATGGCAAGGCTCA-TTTCACTGAGTCAGTGAAGCCAGT
                    || ||||| ||| || |||||||||| ||||| ||-|||+| |||  |||| || || ||
Sbjct 4981          GGAATGCTCCAGACTATTGCTGATGGTAAGGCGCACTTT-ATTGAAACAGTCAAACCCGT

Query 5039          GCTTGACCTGACAAATTCAATTCTGTGT--CGGGTGGAATGAATAACATG-TCTTTTGCT
                     ||||| || || |  || ||| | ++|--|||||||| |||||||||||-|||||||||
Sbjct 5040          CCTTGATCTTACTAGCTCTATTATA--TACCGGGTGGAGTGAATAACATGTTCTTTTGCT

Query 5096          GCGCCCATGG-GTTCGCGACCATGCGCCCTCGGCCTATT-TTGCTGTTGCTCCTCATGTT
                      |  |||||-| |  |+||||||||| ||||| || ||-|   | +||||| || || |
Sbjct 5098          CTGTGCATGGAGATGCC-ACCATGCGCTCTCGGGCTCTTCTGTTTC-TGCTCTTCGTGCT

Query 5154          TCTGCCTATGCTGCCCGCGCCACCGCCCGGTCAGCCGTCTGGCCGCCGTCGTGGGCGGCG
                    |||||||||| |||||||||||||| ||||||||||||||||||| || || ||||| ||
Sbjct 5156          TCTGCCTATGTTGCCCGCGCCACCGGCCGGTCAGCCGTCTGGCCGTCGCCGCGGGCGACG

Query 5214          CAGCGGCGGTTCCGGCGGTGGTTTCTGGGGTGACCGGGTTGATTCTCAGCCCTTCGCAAT
                    |||||||||| ||||||||||||||||||||||||||||||||||||||||||||||  |
Sbjct 5216          CAGCGGCGGTGCCGGCGGTGGTTTCTGGGGTGACCGGGTTGATTCTCAGCCCTTCGCCCT

Query 5274          CCCCTATATTCATCCAACCAACCCCTTCGC--CCCCGATGTCACC-GCTGCGGCCGGGGC
                    ||||||||||||||||||||||||||||||--|++ ||  |+|||- | || |||||| |
Sbjct 5276          CCCCTATATTCATCCAACCAACCCCTTCGCATC--TGACAT-ACCAACCGCAGCCGGGTC

Query 5331          TGGACCTCGTGTTCGCCAACCCGCCCGACCACTCGGCTCCGCTTGGCGTGACCAGGCCCA
                    |||| ||||   ||| || || | ||| ||||||||||||||||||||||||||| ||||
Sbjct 5333          TGGAGCTCGCCCTCGGCAGCCGGTCCGTCCACTCGGCTCCGCTTGGCGTGACCAGTCCCA

Query 5391          GCGCCCCGCCGCTGCCTCACGTCGTAGACCTACCACAGCTGGGGCCGCGCCGCTAACCGC
                    ||||||||||||| || | || ||| ||||| || ||||||||||  ||||||| || ||
Sbjct 5393          GCGCCCCGCCGCTTCCGCCCGCCGTCGACCTGCCCCAGCTGGGGCTTCGCCGCTGACTGC

Query 5451          GGTCGCTCCGGCCCATGACACCCCGCCAGTGCCTGATGTTGACTCCCGCGGCGCCATCCT
                     || || ||||||| ||| ||| | || || || || ||||| ||||||||||| || ||
Sbjct 5453          TGTGGCCCCGGCCCCTGATACCGCCCCTGTCCCCGACGTTGATTCCCGCGGCGCTATACT

Query 5511          GCGCCGGCAGTATAACCTATCAACATCTCCCCTCACCTCTTCCGTGGCCACCGGCACAAA
                     ||||| |||||||| ||||||||||| || ||||| ||| || | || |||||||| ||
Sbjct 5513          ACGCCGCCAGTATAATCTATCAACATCCCCGCTCACGTCTACCATCGCTACCGGCACCAA

Query 5571          T-TTGGTTCTT-TACGCCGCTCCTCTTAGCCCGCTT-CTACCCCTCCAGGACGGCACCAA
                    |-|||+||+||-|| || ||||| || |||||+ ||-|| || || || || || || ||
Sbjct 5573          TCTTG-TT-TTATATGCTGCTCCCCTGAGCCC-TTTGCTTCCGCTTCAAGATGGGACTAA

Query 5628          TACTCATATAATGGCTACAGAAGCTTCTAATTATGCCCAGTACCGGGTTGCTCGTGCCAC
                     |||||||| ||||| || ||||| || ||||| ||||||||||| ||||  ||||||||
Sbjct 5630          CACTCATATTATGGCCACTGAAGCATCAAATTACGCCCAGTACCGCGTTGTCCGTGCCAC

Query 5688          AATTCGCTACCGCCCGCTGGTCCCCAACGCTGTTGGTGGCTACGCTATCTCCATTTCGTT
                     || || || ||||| || || || ||||||||||| || |||||||| || ||||| ||
Sbjct 5690          CATCCGGTATCGCCCACTCGTGCCGAACGCTGTTGGCGGGTACGCTATATCTATTTCTTT

Query 5748          CTGGCCACAGACCACCACCACCCCGACGTCCGTTGACATGAATTCAATAACCTCGACGGA
                    |||||| ||||| || ||||||||||| || || || |||||||| || ||||| || ||
Sbjct 5750          CTGGCCCCAGACTACAACCACCCCGACATCTGTCGATATGAATTCTATTACCTCTACTGA

Query 5808          TGTCCGTATTTTAGTCCAGCCCGGCATAGCCTCCGAGCTTGTTATTCCAAGTGAGCGCCT
                    ||| || ||| | || ||||| || || |||||||||||||| ||||| |||||||||||
Sbjct 5810          TGTTCGGATTCTTGTTCAGCCTGGTATCGCCTCCGAGCTTGTGATTCCCAGTGAGCGCCT

Query 5868          ACACTATCGCAACCAAGGTTGGCGCTCTGTTGAGACCTCCGGGGTGGCGGAGGAGGAGGC
                     ||||||||||| || || ||||| || ||||||||||| || || ||||||||||||||
Sbjct 5870          GCACTATCGCAATCAGGGCTGGCGTTCGGTTGAGACCTCTGGTGTCGCGGAGGAGGAGGC

Query 5928          CACCTCTGGTCTTGTCATGCTCTGCATACATGGCTCACCTGTAAATTCTTATACTAATAC
                     ||||| || ||||| ||||||||||| ||||| |||||||| || ||||| ||||||||
Sbjct 5930          GACCTCCGGCCTTGTTATGCTCTGCATCCATGGATCACCTGTGAACTCTTACACTAATAC

Query 5988          ACCCTATACCGGTGCCCTCGGGCT-GTTGGACTTTGCCCTCGAACTTGAGTTCCGCAACC
                    ||| ||||| ||||| ||+ ||||-| | || ||||| ||||||||||||||||||||  
Sbjct 5990          ACCTTATACTGGTGCTCT-TGGCTTGCTTGATTTTGCACTCGAACTTGAGTTCCGCAATT

Query 6047          TCACCCCCGGTAATACCAATACGCGGGTCTCGCGTTACTCCAGCACTGC-C-CGTCACCG
                    | || ||||||||||| |||||||| || || ||||| || || |++||-|-|| |||  
Sbjct 6049          TGACACCCGGTAATACGAATACGCGTGTTTCCCGTTATTCGAGTA--GCGCGCGCCACAA

Query 6105          CCTTCGTCGCGGTGC-AGATGGGACTGCCGAGCTCACCACCACGGCTGCTACTCGCTTCA
                     || ||||| ||+||- || || ||||| ||||| |||||||| |||||||| || || |
Sbjct 6107          GCTACGTCGTGG-GCCCGACGGTACTGCTGAGCTAACCACCACTGCTGCTACACGGTTTA

Query 6164          TGAAGGACCTCTATTTT-ACTAGTACTAATGGTGTTGGTGAGATCGGCCGCGGGATAGCG
                    |||| || ||+|   ||-||  | || ||||||||||||||| |||| ||||| ||||||
Sbjct 6166          TGAAAGATCT-TCACTTCACAGGGACCAATGGTGTTGGTGAGGTCGGTCGCGGTATAGCG

Query 6223          CTTACCCTGTTTAACCTTGCTGACACCCTGCTTGGCGGTCTACCGACAGAATTGATTTCG
                    || ||||||||||| ||||||||||| || || ||||| || ||||||||||||||||||
Sbjct 6225          CTAACCCTGTTTAATCTTGCTGACACGCTTCTCGGCGGGCTCCCGACAGAATTGATTTCG

Query 6283          TCGGCTGGTGGCCAGCTGTTCTACTCTCGCCCCGTCGTCTCAGCCAATGGCGAGCCGACT
                    ||||||||||||||||| || |||||||||||||||||||||||||||||||||||||| 
Sbjct 6285          TCGGCTGGTGGCCAGCTATTTTACTCTCGCCCCGTCGTCTCAGCCAATGGCGAGCCGACA

Query 6343          GTTAAGCTGTATACATCTGTGGAGAATGCTCAGCAGGATAAGGGTATTGCAATCCCGCAT
                    || ||||| || || || || ||||| || ||||||||||||||||| || || || |||
Sbjct 6345          GTGAAGCTTTACACTTCAGTCGAGAACGCCCAGCAGGATAAGGGTATAGCTATTCCACAT

Query 6403          GACATCGACCTCGGGGAATCCCGTGTAGTTATTCAGGATTATGACAACCAACATGAGCAG
                    || |||||||| || || || || || |||||||||||||| || ||||| |||||||||
Sbjct 6405          GATATCGACCTTGGTGAGTCTCGGGTTGTTATTCAGGATTACGATAACCAGCATGAGCAG

Query 6463          GACCGACCGACACCTTCCCCAGCCCCATCGCGTCCTTTTTCTGTCCTCCGAGCTAACGAT
                    ||||| || || || || |||||||| || || ||||||||||||||||| ||||| |||
Sbjct 6465          GACCGTCCCACCCCGTCTCCAGCCCCTTCCCGCCCTTTTTCTGTCCTCCGCGCTAATGAT

Query 6523          GTGCTTTGGCTTTCTCTCACCGCTGCCGAGTATGACCAGTCCACTTACGGCTCTTCGACC
                    |||||||||||||| || || ||||| |||||||| ||| | ||||| || ||||| ||+
Sbjct 6525          GTGCTTTGGCTTTCACTTACAGCTGCTGAGTATGATCAGACTACTTATGGTTCTTCCAC-

Query 6583          GGC-CCAG-TCTATGTCTCTGACTCTGTGACCTTGGTTAATGTTGCGACCGGCGCGCAGG
                       -||+ -| ||||| |||||  ||||||| || |||||||| ||||| || || ||||
Sbjct 6584          TAATCC-TATGTATGTTTCTGATACTGTGACATTTGTTAATGTGGCGACTGGTGCTCAGG

Query 6641          CCG-TTGCCCGGTCACTCGACTGGACCAAGGTCACACTTGATGGTCGCCCCCTTTCCACC
                    + |-|  | || || || |||||| | || ||||| |||||||| || || ||| | || 
Sbjct 6643          -GGGTCTCTCGCTCTCTGGACTGGTCTAAAGTCACCCTTGATGGGCGTCCACTTACTACT

Query 6700          ATCCAGCAGTATTCAAAGACCTTCTTTGTCCTGCCGCTCCGCGGTAAGCTCTCCTTTTGG
                    |||||||||||||| ||||||||||||||  |||| ||||| || |||||||| || |||
Sbjct 6702          ATCCAGCAGTATTCTAAGACCTTCTTTGTTTTGCCCCTCCGTGGCAAGCTCTCTTTCTGG

Query 6760          GAGGCAGGAACTACTAAAGCCGGGTACCCTTATAATTATAACACCACTGCTAGTGACCAA
                    ||||| || || ||||| ||||| ||||||||||||||||||||||| || ||||||||+
Sbjct 6762          GAGGCTGGCACCACTAAGGCCGGCTACCCTTATAATTATAACACCACCGCCAGTGACCA-

Query 6820          CTG--CTCG-TTGAGAATGCCGCTGGGCATCGGGTT-GCTATTTCCACCTACACTACTAG
                    ++|--|| |-|||| ||||| || || || || |||-||+|| || ||||||||||||| 
Sbjct 6821          --GATCTTGATTGAAAATGCAGCCGGTCACCGTGTTTGC-ATCTCGACCTACACTACTAA

Query 6876          CCT-GGGTGCTGGCCCCGTCTCTATTTCCGCGGTTGCTGTTT-TAGCCCCCCACTCTGTG
                     ||-|| |+||||||| || |||||||| || || | |||+ -| || || || ||||  
Sbjct 6878          TCTTGGCT-CTGGCCCTGTTTCTATTTCTGCTGTCGGTGT-CCTTGCACCTCATTCTGCA

Query 6934          CTAG-CATTGCTT--GAGGATACCATGGACTACCCTGCCCGCGCCCATACTTTCGATGAC
                    ||+|-|+ +||||--||||| ||  | || |||||||| |||||||| || || ||||| 
Sbjct 6936          CT-GGC-C-GCTTTAGAGGACACTGTTGATTACCCTGCTCGCGCCCACACCTTTGATGAT

Query 6991          TTCTGCCCGGAGTGCCGCCCCCTTGGCCTCCAGGGTTGTGCTTTTCAGTCTACTGTCGCT
                    |||||||| ||||||||  | || ||||| ||||| |||||||||||||| ||||| |||
Sbjct 6993          TTCTGCCCTGAGTGCCGTACACTCGGCCTTCAGGGCTGTGCTTTTCAGTCAACTGTTGCT

Query 7051          GAGCTTCAGCGCCTTAAGATGAAGGTGGGTAAAACTCGGGAGTTAT--AGTTTATT-TGC
                    ||||| ||||||||||| ||||||||||||||||| |||||||+||--|+||||||-|||
Sbjct 7053          GAGCTGCAGCGCCTTAAAATGAAGGTGGGTAAAACCCGGGAGT-ATTGA-TTTATTCTGC

Query 7108          TTGTGCCCCCCTTCT-TTCTGTTGCTT--ATTT
                    |||| ||  ||||||- | |||| |||--||||
Sbjct 7111          TTGTACCTTCCTTCTGATTTGTTTCTTTTATTT
