# Supplementary material for: Pairwise Heuristic Sequence Alignment Algorithm Based on Deep Reinforcement Learning
Source: IEEE Open J Eng Med Biol. 2021 Jan 29;2:36–43. doi: 10.1109/OJEMB.2021.3055424 (PMC8901008; doi:10.1109/OJEMB.2021.3055424)
Supplement: Three supplementary materials are attached to the submitted manuscript. First, we offer the detailed process of the DQNalign in Supplementary material S1. Then, the additional figures and tables are listed in the Supplementary material S2. Finally, the alignment results of the DQNalign are attached  [file ojemb-3055424-mm.zip › OJEMB-3055424-MM/10022021082020_DQNalignOJEMB20210126SupplementaryS3/Supplementary S3/HEV_DDDQN/result20200712173946_11_36.txt]

DQNalign Project v1.0
Pairwise alignment algorithm with deep reinforcement learning based heuristic alignment agent
Sequence 1 : HEV_11, length : 7138
Sequence 2 : HEV_36, length : 7236

Alignment results:
Exact matches: 5145
Gaps: 944

Query 0             GAGGCCCATCAGTTTATCAAGGCTCCTGGCATCACTACTGCTATTGAGCAGGCTGCTCTA
                    ||||||||||||||||| |||||||||||| |||||||||||||||||||||| ||||||
Sbjct 12            GAGGCCCATCAGTTTATAAAGGCTCCTGGCGTCACTACTGCTATTGAGCAGGCAGCTCTA

Query 60            GCAGCGGCCAACTCTGCCCTTGCGAATGCTGTGGTAGTTAGGCCTTTTCTCTCTCACC-A
                    |||||||||||||| ||| | |||||||||||||| ||| |||||||  | || |  |-|
Sbjct 72            GCAGCGGCCAACTCCGCCTTGGCGAATGCTGTGGTGGTTCGGCCTTTCTTATCCCGGCTA

Query 119           GCAGATTGAGATCCTTATTAACCTAATGCAACCTCGCCAGCTTGTTTTCCGCCCCGAGGT
                    +||||  ||||| || |||||||| ||||| || || |||||||||||||| || |||||
Sbjct 131           -CAGACAGAGATACTCATTAACCTGATGCAGCCCCGGCAGCTTGTTTTCCGGCCTGAGGT

Query 179           TTTCTGGAACCATCCCATCCAGCGTGTTATCCATAATGAGCTGGAGCTTTACTGTCGCGC
                    ||| ||||| || || || |||||||| ||||| |||||||| || |  || ||||| ||
Sbjct 191           TTTATGGAATCACCCAATTCAGCGTGTGATCCACAATGAGCTCGAACAGTATTGTCGGGC

Query 239           CCGCTCCGGCCGCTGCCTCGAAATTGGTGCCCACCCCCGCTCAATAAATGACAATCCTAA
                     ||| | ||||||||||| ||| | || || || || ||||| || || |||||||| ||
Sbjct 251           TCGCGCTGGCCGCTGCCTTGAAGTGGGCGCTCATCCGCGCTCCATTAACGACAATCCCAA

Query 299           TGTGGTCCACCGTTGCTTCCTC-CGTCCTGCCGGGCGTGATGTTCAGCGTTGGTATACTG
                    |||  | ||||| |||||  | -  +||||  || || ||||||||||| ||||| || |
Sbjct 311           TGTTCTTCACCGCTGCTTTTTAAAA-CCTGTTGGCCGCGATGTTCAGCGGTGGTACACCG

Query 358           CCCCTACCCGCGGGCCGGCTGCTAATTGCCGGCGTTCCGCGCTGCGCGGGCTCCC-CGCT
                    |||||||||| || || || || || || || || || || || || || || ||-|+||
Sbjct 370           CCCCTACCCGTGGCCCTGCAGCGAACTGTCGCCGATCGGCCCTTCGTGGCCTTCCAC-CT

Query 417           GCTGACCGCACTTACTGCTTCGACGGGTTTTCTGGCTGTAACTTTCCC-GCCGAGACGGG
                    || ||||| || || ||||| || || || || ||||||+|| ||| |-|| ||||||||
Sbjct 429           GCCGACCGGACGTATTGCTTTGATGGTTTCTCCGGCTGT-ACATTCGCTGCTGAGACGGG

Query 476           CATCGCCCTCTATTCTCTCCATGATATGTCA-CCATCTGATGTCGCCGAGGCTAT-GTTC
                    | | |||||||| || || || ||| | |  -|| +| |||||||| ||||| ||-| |+
Sbjct 488           CGTAGCCCTCTACTCACTGCACGATCTCTGGCCCG-CCGATGTCGCTGAGGCGATGGCT-

Query 534           CGCCATGGTATGACGCGGCTTTACGCTGCCCTCCACCTCCCGCCTGAGGTCCTGTTGCCC
                    ||||| || ||||| ||| | || || |||||||||||||| || ||||| ||  | |||
Sbjct 546           CGCCACGGCATGACTCGGTTGTATGCAGCCCTCCACCTCCCCCCGGAGGTGCTACTCCCC

Query 594           CCTGGCACATA-CCGCAC--CGCGTCGTACTTGCTGATCCATGAC-GGCAG-GCGCGTTG
                    || ||||| ||-|  +||--|+|+|||||  | || |||||||| -|| | -| ||  ||
Sbjct 606           CCCGGCACCTATCAT-ACTAC-C-TCGTATCTCCTCATCCATGATGGGGACCGTGCAGTG

Query 648           -TGGTGACGTATGAGGGTGACACTAGTGCTGGTTATAACCACGATGTTTCCAACCTGCGC
                    -|++|+|| |||||||| ||| |||| ||||| || ||||| ||||| |||| |||||||
Sbjct 663           AT--T-ACTTATGAGGGGGACTCTAGCGCTGGGTACAACCATGATGTATCCATCCTGCGC

Query 708           TCCTGGATTAGAACCACTAAGGTTACCGGAGACCACCCTCTCGTCATCGAGCGGGTTAGG
                     |||||||  | || || ||||| || || ||||||||  | || || ||||||||| ||
Sbjct 720           GCCTGGATCCGCACTACCAAGGTCACTGGTGACCACCCGTTGGTAATTGAGCGGGTTCGG

Query 768           GCCATTGGCTGCCACTTTGTCCTTTTACTCACGGCTGCTCCGGAGCCATCACCTATGCCC
                    ||  | || || |||||||| ||  | ||||| || || || || |||||||| ||||||
Sbjct 780           GCGGTGGGTTGTCACTTTGTGCTCCTCCTCACAGCCGCGCCTGAACCATCACCAATGCCC

Query 828           TATG-TCCCT-T--AC---C--CC-CGGTCTACC-GAGGTCTATGTCCGAT-C-GATC--
                    ||||-||| |-|-- |---|--||- ||| ||  -| |||| || |  |  -|-| +|--
Sbjct 840           TATGTTCCATATCCTCGTTCTACCGAGGTTTATGTGCGGTCCATTTTTGGCCCTGG-CGG

Query 873           TTCGGCCCGGG--T-GGCACCCCCTCCCTA-T-T--TCCAA--C--C---TCA---TG--
                    ||| ++||   --|-  |+||  || ||| -|-|--|++||--|--|---|||---||--
Sbjct 899           TTCA--CCTTCCCTGTTC-CCATCTGCCTGCTCTACT--AAGTCAACATTTCATGCTGTC

Query 913           -CTC--CACC-AA--GTCGACCTTCCATG--C--T-GTCCCTG-CCCAT----ATCTGGG
                    -|| --||  -| --| |+|   |+||||--|--|-||+ |+|-|||  ----| | +||
Sbjct 954           CCTGTGCATATATGGGAC-AGACT-CATGCTCTTTGGT-GC-GACCCTCGACGACCA-GG

Query 958           ACCGTCTCATGTTGTTCGGGGCCACCCTAG--ATGACCAAGCCCTTTTGC-TGC-TCC-C
                    +||+|+||+||||| ||| ||| |+ +|+|--||+||| +++|| +| ||-|  -|+ -|
Sbjct 1008          -CC-T-TC-TGTTGCTCGCGGCTA-A-T-GACAT-ACCT---CCG-TGGCATTAGT-TAC

Query 1012          GG-CCTAATGACTTACC-T-C-CGCG--GCATTAGCTACAAGGTTACTGTGGGCA-CC-C
                        +|++|+||   | -|-|-| ||--|| ++|+ |+ +||| |  +|      -||-|
Sbjct 1056          AAGG-T--T-ACGGTCGGTGCTCTCGTCGCC--A-AT-G-AGGGTTG-GAA-A-TGCCTC

Query 1063          TTGTTGCCA--ATGA-AGGCTGGAACGCCTCTGAGG--A--C-G-C--TCTTA-CAGCTG
                    + |  |   --||+ -|++||+++++|||  |||  -- --|-|-|--||| |-||  ||
Sbjct 1102          -CGAAGAATGCAT-TGA--CT-----GCCCGTGAATTACTGCGGCCTATCTCACCATTTG

Query 1111          TCATCACTGCCGCCTA--CCTTACCATCTGCCACCAGCGGTACCTCCGCACTCAGGCTAT
                     || ||++|  | +||-- |+  +||+++++| +|||+| || |||   |   |+  +| 
Sbjct 1151          CCACCA--GGAGG-TATCTC-CG-CA-----CG-CAG-GCTATCTCGAAAGGGA-TG-AA

Query 1168          -ATCTAAGGG-GGATGCGTC--G--C---C-TGG---A-GCGGG-----AGCATGCTC--
                    -|  | ++||-|  || |+|--|--|--- -|  ---|- ||  -----|||  ||| --
Sbjct 1196          AAGATT--GGAGCTTGAG-CATGCACAGAAGTTTATAACACGCCTTTACAGCTGGCTGTT

Query 1206          --AGAAGT-----TTATAAC-ACG-CCTCTACAGTTGG-CT-C--TTTGA-GA--AGT-C
                    --| ||||-----  +| ||-|| -|| |  |+  |  -||-|--||  |-| --|||-|
Sbjct 1253          TGAAAAGTCCGGCCG-TGACTACATCCCCGGC-CGTCAACTGCAGTTCTACGCTCAGTGC

Query 1250          CGG-CCGTGATTATA-TCCCCGGCCGTCAGTTGGAGTT-CTAC----G---CT-C---A-
                    || - +|||  ||| - | ++||    ||  |+ +| |-||+|----|--- |- ---|-
Sbjct 1311          CGTCG-GTGGCTATCTGCT--GGTTTCCACCT-T-GATCCT-CGTGTGCTCGTCTTTGAC

Query 1295          GT-GTAGGCGCTGGCTCTCGGC-C-GGC-T-T--TCATCTTGACCC---ACGG-GT---G
                    | -| |+||+|++ |+||  +|-|-| |-|- --|++||+|+++||---| | -| --- 
Sbjct 1365          GAAGCA-GC-C--CC-CTGC-CGCTGCCGTAGCCT--TC-T---CCGTAAAGCAGCACAT

Query 1341          TTGGTTTTTGATGA--G-T-CGG-CCCCCTGCCACTGTAGGACTGCGATTCGTAAGGCGG
                         ||||| || -- -|-|||- +++++|+++||| +||+| |+|| |+||+|   | 
Sbjct 1413          AAAAATTTTGCTGCTTTATGCGGTG-----G---CTGG-GG-CAG-GACT-GT-ACCTGT

Query 1396          TCTCAAAGTTTTGCTGCT--T--TATGAAGTGGCTGG-GGCCAGGAGTGCAC--CTGTTT
                    |+||++ ++|   ++|| --|-- | |||| || |||-|  ||||+|| +| --| ++++
Sbjct 1458          T-TC--C--TCCA--GCCCATCGAAGGAAGGGGTTGGTGAGCAGG-GTT-ATGACA----

Query 1448          TCT-A--CAACCTGCAGAAGGCGTCGTTGGCGACCAGGGCCAT-GACAACGAGGCCTATG
                    + |-|--|+|++|+  |+||| ||||  | || +|++|  ++ - +++ | ++|+++| |
Sbjct 1503          -ATGAGGC-A--T-TTG-AGGGGTCGGGGACGT-C--GAT--CCT---GCT--G---AGG

Query 1504          AGGGG----TCTGATGTTGACCCTGCTGAATCCGC-T-AT-TAGTGACATATCTGGGT--
                    |++||----| |||+|++ |++++++++  || | -|-||-||++ +| |  ||||  --
Sbjct 1543          A--GGCTACTGTGA-G--CA--------TTTCTGGGTCATATA--T-CGTCACTGGCAGC

Query 1555          C--CT--A------CG--TAGTC-CCTGGCACTGCCCTCCAACCG--CTTTTTTACC-A-
                    |--||--|------| -- || |-| |||||++ |||| | +++|--|||     ||-|-
Sbjct 1587          CAGCTGCAGCCCCTCTACCAGGCGCTTGGCA--TCCCTTCT---GATCTTGCCGCCCGAG

Query 1594          --AG-CCCTTGACCTCC-CCGCT-GAGA-T-TGTG--GCTCGTGCAGGCCGGCTGACCGC
                    -- |-|   | ||  ||-|||+|-||+|-|-| ||--||+|| +|+||||| || |+| +
Sbjct 1642          CGGGTCGGCTTACTGCCACCG-TCGA-AGTCTCTGATGC-CGA-C-GGCCGCCTTA-CT-

Query 1646          C-----A-CAGTAAA-GGTCTCCCAGGTCGACGGGCGGATCGATTGTGAGAC-CCTTC--
                     -----|-||+|  |-|| |  + | +++||| + ++ +|++| +   +   -  | |--
Sbjct 1695          TGTAAGACCA-TTCATGGGCAA-TAA---GACT-T--T-T--AC-AAC-AGTTTTTACTG

Query 1696          TCGGT----A---ATAAAACCTTC--C---GCACGTC-GTTTGTTGACGGGG-CGGTTTT
                      |||----|---| |  ++++||--|--- ||   |- | |||  + |  |-  | |||
Sbjct 1741          ATGGTGCCCAGCTAGAGG----TCAACGGGCCAGAGCAATATGTGC-TGTCGTTTGATTT

Query 1742          AGAGACTAATGGCCCA-GA--G-CGC-CA----CA-ATCTCTCTT-TTGATG-CCAGTCA
                    +|+|+||||   ++ |-||--|-|||-  ----||-| |+||+| -||+|||- |++|++
Sbjct 1795          -G-G-CTAAACA--GACGATGGCCGCTGGCCCGCATAGC-CT-TAGTT-ATGTTC--T--

Query 1790          GAGCACTATGGCCGCCGGCCCTTTCAGTCTCACCTA-TGCCGCCTCTTGCTGCTGGGCTG
                    ++|+||+||++|||| ||+||+||++|++++|  | -   +   ++|| |||||||||| 
Sbjct 1843          --G-AC-AT--CCGCGGG-CC-TT--G----AGGTGCGTG-TTG--TTTCTGCTGGGCTT

Query 1848          GAG-GTGC-GCTAT-G-TCGCCGCC-GGGCTTGAC-CACCGGGCGG---T-T-----T-T
                    || -||  -||++|- -|  ||  |-||| |||  -| ||   || ---|- -----|-|
Sbjct 1887          GACTGTAAGGC--TGTTTTTCCATCTGGGGTTGCAACCCCCTCCGCTTCTGGCGAGGTGT

Query 1891          --TGCC-C-C--CGGCGTTTC-ACC-CCGGTCA--GCC-CCTGGCGAGGTCACCGC-CTT
                    --  | -|- --| ||+||| -|+|-    | |--|  -| |   | ||+||+  |-|||
Sbjct 1945          CAGCCTTCTGTTCAGC-TTTATA-CAGGTTTAACCGTTGCGTTCAGCGG-CA-TTCTCTT

Query 1940          CTGTTCTGCCCTATACAGGTTTAAT-C-GCGAGGCCCAG-CGCCT-TTCGCTGA------
                     ++||  |  ||   ++||| | | -|-| | |||  | - ||||-|||+| +|------
Sbjct 2001          A--TTGGGGGCTTGT--GGTATTACCCTGAGGGGCTAATCGGCCTGTTC-CC-ACCGTTT

Query 1989          ----CCGGT-A-ATTTT--TGGTT-CCAT--C---CTGAGGGGCTCCTTGGC-CCC-TT-
                    ----|||| -|-|  | -- |   -||| --|---||| || |+++ +  | -|||-||-
Sbjct 2055          GCTCCCGGCCACACCTGGGAGTCAACCAACCCTTTCTGTGGAG---A-AAGTACCCTTTA

Query 2033          TGCCCCGTTT-TCCCCCGGGCATGTTTGGGAGTCGGCTAATCCATTCTGTGGCGAGAGCA
                    | +| ||   -|+   |+||++|||  ||| +|  +|+++|++|+ ||||  | + + |+
Sbjct 2111          TA-CTCGCACCT-GGTC-GG--TGTCAGGGT-TTT-C---T--A-GCTGTTTCT-C-CC-

Query 2092          CACTTTACACCCGCA----CTTGGTCGG-------AGGTTGA-TGCTGTTCCTA-GT--C
                    ||||| | +||| | ----|+ |||   -------  |  ||-  |    |   -||--|
Sbjct 2155          CACTTGAG-CCCCCTGCCTC-GGGTTCACTACCCCCTGCGGAGATCGACCCACCCGTGAC

Query 2136          -CAGCCCAGCCCG-A-CT-TA-GG-TTTTA-CA-T-CTGAGCCTT--CTATAATACCT-A
                    -      +|+|| -|-||- |-  -|||| -||-|-| +++||  --|| +| |   |-|
Sbjct 2213          TGTTGAT-G-CCCCATCTCCATCTATTTTGGCATTGCC---CCGGCCCTC-AGTTTTTGA

Query 2182          GTAGGGC-CGCCACACCTACCCCG--GCGGCCCCTCTACCCCCCCCTGCACCGGATCCTT
                      ||  |-|||| |+| |      --|| ++++  +|  | |  +||||  |+|++++++
Sbjct 2267          ACAGACCACGCCCC-CATTGGATCCAGCT----GG-TGACGCTG-CTGCTTC-G------

Query 2239          CCCCTACTCTCTCTGCTCCGGCGCGTGGTGAGCCGGCTCCTGGCGCTACCGCCAGGGC--
                     |||  +++++ | | | | +|+|+||||| |||++|+||++|+||+|+++|||| ||--
Sbjct 2313          GCCCCG-----CCAGGTGCC-C-C-TGGTGTGCC--C-CC--G-GC-A---CCAGCGCGG

Query 2297          CC---CAGCCATAACCCACCAGACGGCCCGGCATCGCCG-CCTGCTCTTTACCTACCCGG
                    ||--- | ||+++||||| | |++||||| ||  +|| |-    |  ++||| || || |
Sbjct 2355          CCTGTAACCC---ACCCATCCG--GGCCCCGCCG-GCGGTTACTCCA--TACTTATCCTG

Query 2353          ATGGCTCTAAGGTGTTCGCCGGCTCGCTGTTTGAGTCGACA-TGTACCTGGCTCGTTAAC
                    ||||||| |||||||  ||||| || || ||||||||  +|-||||| ||||| ||||| 
Sbjct 2407          ATGGCTCAAAGGTGTATGCCGGTTCTCTCTTTGAGTCCG-AGTGTACTTGGCTGGTTAAT

Query 2412          GCGTCTAATGT-TGACCACCGCCCTGGCGGTGGGCTCTGTCATGCATTTTACCAGAGGTA
                    || || |||  - | +||||||||||| || || ||||| ||||| ||||||||| ||| 
Sbjct 2466          GCATCCAATCCCGGT-CACCGCCCTGGTGGCGGTCTCTGCCATGCGTTTTACCAGCGGTT

Query 2471          CCCCGCCTCCTTTGATGCTGCCTC-T-TTTGTGA----T--GCGCGACGGCGCGGCC-GC
                     || |  || |||||| | |+|+|- -||||| |----|-- ++ |++|  + +|+|-||
Sbjct 2525          TCCGGAGTCATTTGATCCCG-C-CGAGTTTGTCATGTCTGAT--GG--GTT-T-G-CGGC

Query 2522          CTACACATTAACCCCCCGGCCAATAATTCATGCCGTCGCTCCTGATTATAGGTTGGAACA
                    |||||| || || |||||||| |||||||| || || ||||| |||||| |  | |||||
Sbjct 2576          CTACACCTTGACACCCCGGCCCATAATTCACGCTGTTGCTCCCGATTATCGAGTAGAACA

Query 2582          TAACCCAAAGAGGCTTGAGGCTGCCTACCGGGAGACTTGCTCCCGCCTCGGTACCGCTGC
                    ||| || |||||||| ||||||||||| |||||||| ||||| |||| ||| || || ||
Sbjct 2636          TAATCCTAAGAGGCTCGAGGCTGCCTATCGGGAGACGTGCTCTCGCCGCGGGACGGCCGC

Query 2642          ATACCCACTCCTCGGGA-CCGGCATATACCAGGTGCC-GATCGGTCCCAGTTTTGACGCC
                     ||||| || |||+|| -|||| |||||  |||| ||-| | ||+|  |||||||| |||
Sbjct 2696          TTACCCTCTGCTC-GGCGCCGGTATATATAAGGTACCTGTTGGG-CTGAGTTTTGATGCC

Query 2700          TGGGAGCGGAATCACCGCCCCGGGGACGAGTTGTACCTTCCTGAGCTTGCT-GC-CAGAT
                    ||||| || || ||||| |||||||| |||||||||||  | ||||  |||-  -|+ +|
Sbjct 2754          TGGGAACGTAACCACCGGCCCGGGGATGAGTTGTACCTGACCGAGCCAGCTATAGC-T-T

Query 2758          GGTTCGAGGCCAATA--GGCCGAC-CTGCCCAACTCTCA-CTATAACTGAGGATGTTGCG
                    |||| ||||| +|+|--|||| ||-||+|||  | || |-|+|| ||||||||    || 
Sbjct 2812          GGTTTGAGGCT-A-ACCGGCCTACTCT-CCCTGCGCTTACC-ATTACTGAGGACACGGCA

Query 2814          CGG-ACAGCAAATCTGGCTATCGAAACTTGACTCAGCCACAGACGTCGGCCGGGCCTGTG
                    |+|-||||||||||||||  |+| |  | || || ||||| || || |||||||| ||||
Sbjct 2868          C-GAACAGCAAATCTGGCGCT-GGAGTTGGATTCGGCCACTGAGGTTGGCCGGGCATGTG

Query 2872          CCGGCTGTCGAG-TCACCCCCGGCGTTGTGCAGTACCAGTTTACCGCAGGTGTGCCTGGA
                    |||||||||| |-| | || +|| || || || ||||||||||| |||||||| ||||| 
Sbjct 2926          CCGGCTGTCGTGTTGAGCCT-GGTGTCGTCCACTACCAGTTTACGGCAGGTGTCCCTGGC

Query 2931          TCCGGCAAGTCCCGCTCTATTACCCAAGCCGACGTGGACGTTGTCGTGGTCCCGACCCGG
                    ||||||||||| || || |||   || |  || || || || || ||||| || || || 
Sbjct 2985          TCCGGCAAGTCACGGTCAATTCAGCAGGGTGAGGTCGATGTGGTGGTGGTGCCAACTCGT

Query 2991          GAGTTGCGTAATGCCTGGCGCCGCCGCGGCTTCGCTGCTTTCACCCCGCACACTGCGGCT
                    ||| |||||||  ||||||| ||||| || || || |||| ||| || ||||| ||||| 
Sbjct 3045          GAGCTGCGTAACTCCTGGCGACGCCGTGGGTTTGCAGCTTACACACCCCACACCGCGGCC

Query 3051          AGAGTCACCCAGGGG-CGCCGGGTTGTCATTGATGAGGCCCCGTCCCTTCCCCCTCATTT
                     | |||||||+| ||-||| || |||| ||||| ||||||||| | ||||| || |||||
Sbjct 3105          CGCGTCACCC-GCGGTCGCAGGATTGTTATTGACGAGGCCCCGGCACTTCCACCACATTT

Query 3110          GCTGCTGCTCCACATGCAGCGGGCCGCCA-CCGTCCACCTTCTTGGCGACCCGAATCAGA
                     || ||||| || |||||||||||| +| -| |||||||| || |||||||| || ||||
Sbjct 3164          ACTTCTGCTACATATGCAGCGGGCCT-CGTCAGTCCACCTCCTCGGCGACCCCAACCAGA

Query 3169          TCCCAGCCATCGATTTTGAGCACGCCGGGCTCGTTCCCGCC-ATCAGGCCCGAT-TTGGC
                    |||| || || || || ||||| ||||| || |+||||| |-||| |||| || -||| +
Sbjct 3223          TCCCTGCTATTGACTTCGAGCATGCCGGTCTTG-TCCCGGCAATCCGGCCTGAGCTTGT-

Query 3227          CCCCACCTC-CTGGTGGCATGTTACCCATCGCTGCCCTGCGGATGTATGTGAGCTAATCC
                    +|||| |  - ||||||||| |||||||| | ||||| || || || ||||||||||| |
Sbjct 3280          -CCCAACAAAGTGGTGGCATCTTACCCATAGGTGCCCAGCAGACGTCTGTGAGCTAATTC

Query 3286          GCGGCGCATACCCTATGATTCAGACCACTAGTCGGGTCCTCCGGTCGT-TGTTCTGGGGT
                    | ||||| || || | ||| |||||  | || || |||||||| ||+|-|||| ||||| 
Sbjct 3340          GTGGCGCGTATCCAAAGATCCAGACGGCAAGCCGTGTCCTCCGCTC-TCTGTTTTGGGGA

Query 3345          GAGCCCGCCGTTGGGCAGAAGCTAGTGTTCACCCAGGCGGCTAAGGCCGCCAACCCCGGT
                    |||||| | || || || ||| |||| ||||| |||||||| |||||||| ||||| |||
Sbjct 3399          GAGCCCCCTGTAGGCCAAAAGTTAGTATTCACTCAGGCGGCAAAGGCCGCTAACCCTGGT

Query 3405          TCAGTGACGGTCCATGAGGCACAGGGCGCTACCTACACAGAGACTACCATCATTGCCACG
                     || | || ||||||||||| ||||| || || |  || ||||| || || ||||| |||
Sbjct 3459          GCAATTACAGTCCATGAGGCCCAGGGTGCCACATTTACTGAGACCACTATTATTGCTACG

Query 3465          GCAGATGCTCGAGGCCTCATTCAGTCGTC-CCGAGCTCATGCCATTGTTGCCTTGACGCG
                    ||||| || || || || || ||||| ||-  |+|| || || ||||| ||| |||| ||
Sbjct 3519          GCAGACGCCCGCGGGCTGATCCAGTCTTCTAGG-GCCCACGCTATTGTAGCCCTGACTCG

Query 3524          CCACACTGAGAAGTGCGT-CATCATTGACGCACCAGGCCTGCTTCGCGAGGTGGGCATCT
                    |||||| ||||| || ||-  | +|||| || || || || ||||| ||||| || || |
Sbjct 3578          CCACACAGAGAAATGTGTAGTTG-TTGATGCCCCGGGGCTCCTTCGTGAGGTTGGTATTT

Query 3583          CCGATGCAATCGTTAATAACTTTTTCCTTGCTGGTGGCGAAATTGGCCACCAGCGCCCAT
                    | ||||| || |||||||||||||||||| | || ||| | ||||| || || |||||||
Sbjct 3637          CTGATGCTATTGTTAATAACTTTTTCCTTTCCGGCGGCCAGATTGGTCAACACCGCCCAT

Query 3643          CTGTTATCCCTCGCGGCAATCCTGACGCCAATGTTGACAC-CTTGGCTGCC-TT-C-CCG
                    | ||||| || ||||||| |  ||||  ||||||||| ||-|| | +||| -||-|-|| 
Sbjct 3697          CAGTTATACCGCGCGGCACTGTTGACAGCAATGTTGATACGCTCGA-TGCGTTTCCACCT

Query 3698          -CCGTCTTGCCAGATTAGCGCCTTCCATCAGTTGGCTGAGGAGCTTGGCCA-CAGACCTG
                    -||+|+ |  +| +||||||||| ||||||| | || ||||| || || ||-|+|||| |
Sbjct 3756          TCC-T-GTCA-AT-TTAGCGCCTACCATCAGCTTGCGGAGGAACTCGGTCATC-GACCGG

Query 3757          CCCCTG-TCGCGGCTGTTCTACCGCCCTGCCCTGAGCTTGAACAGGGCCTTCTCTACCTG
                    | ||+|-|||| || ||| | || |||||||| ||||| |||||||| || || ||  ||
Sbjct 3811          CTCC-GATCGCTGCCGTTTTGCCCCCCTGCCCAGAGCTCGAACAGGGTCTGCTTTATATG

Query 3816          CCCCAAGAACTCACCACCTGTGATA--GTGTCGTAACATTTGAATTAACAGATATTGTGC
                    ||||| ||||| || || |  || |--|||+| |+|||||||||||||||||||| ||||
Sbjct 3870          CCCCAGGAACTAACTACGTCCGACAGCGTG-CTT-ACATTTGAATTAACAGATATAGTGC

Query 3874          ATTGTCGTATGGCCGCCCCGAGCCAGCGCAAGGCCGTGCTGTCCACGCTCGTGGGCCGTT
                    | || |||||||| || || |||||||||||||| || ||||| || || || ||| | |
Sbjct 3928          ACTGCCGTATGGCGGCTCCAAGCCAGCGCAAGGCAGTCCTGTCGACCCTTGTCGGCAGGT

Query 3934          ATGGCCGCCGCACAAAGCTCTACAATGCCTCCCACT-CTGATGTTCGCGACTCTCTCG-C
                    ||||||| || || ||| | ||  | ||| ||||+|-| || |||||||  || ||  -|
Sbjct 3988          ATGGCCGTCGTACGAAGTTGTATGAGGCCGCCCA-TGCGGACGTTCGCGGATCCCTGAAC

Query 3992          CCGTTTTATCCCGGC-CATTGGCCCCGTACAG-GTTACAACCTGTGAATTGTACGAGCTA
                    |  +|||||||| | -|+| |||||| | +||-||||| ||||||||  | |||||||| 
Sbjct 4047          CAC-TTTATCCCCGAGC-TCGGCCCCATT-AGTGTTACCACCTGTGAGCTTTACGAGCTT

Query 4050          GTGGAGGCCATGGTCGAGAAGGGCCAGGACGGCTCCGCCGTCCTT-GAGCTCGACCTTTG
                    |||||||| ||||| |||||||| ||||| ||||| || ||+|||-||||| || || ||
Sbjct 4104          GTGGAGGCTATGGTAGAGAAGGGGCAGGATGGCTCTGCGGT-CTTGGAGCTTGATCTATG

Query 4109          TAGCCGCGACGTGTCCAGGATCACCTTCTTCCAGAAAGATTGTAATAAATTCACCACGGG
                    |||||| || |||||  | || || ||||| ||||| |||||||||||||| || || ||
Sbjct 4163          TAGCCGTGATGTGTCGCGTATAACATTCTTTCAGAAGGATTGTAATAAATTTACGACAGG

Query 4169          GGAGACCATCGCCCATGGTAAAGTGGGCCAGGGCATTTCGGCCTGGAGTAAGACCTTCTG
                     ||||| || || || || ||||| || ||||| || || || ||||| || || || ||
Sbjct 4223          AGAGACAATAGCACACGGCAAAGTTGGGCAGGGGATATCTGCGTGGAGCAAAACGTTTTG

Query 4229          TGCCCTTTTCGGCCCCTGGTTCCGTGCTATTGAGAAGGC-TATCCTG--GCCC-TGCTCC
                    |||||| || ||||| ||||||||||| |||||||||| -  || ||--|| |-||||||
Sbjct 4283          TGCCCTATTTGGCCCTTGGTTCCGTGCCATTGAGAAGGAGATTCTTGCAGCACTTGCTCC

Query 4285          CTCAGGGTGTGTTTTATGGGGATGCCTTTGATGACACCGT-CTTCTCGGCGGCTG-TGGC
                    | +| +|| |  ++||||| ||||| | ||| ||||| ||-||   |+|| ||||-||  
Sbjct 4343          CA-AT-GTTTTC--TATGGTGATGCATATGAAGACACAGTCCTGGCC-GCTGCTGTTGCT

Query 4342          ----CG-CAGCAAAGGCATCCATGGTGTTCGAGAATGACTTTTCTGAGTTTGATTCCACC
                    ----| -| |   ++|++++|| ||| || |||||||| |||||||||||||||  ||| 
Sbjct 4398          GGGGCTCCTGGCT--G----CAAGGTTTTTGAGAATGATTTTTCTGAGTTTGATAGCACT

Query 4398          CAGAATAATTTTTC-CTTGGGCCTAGAGTGT-GCTATTATGGAGGAGTGTGGGATGCCGC
                    || ||||| || ||-|||||  +| ||||||-  +|| ||||||||||| || |||||||
Sbjct 4452          CAAAATAACTTCTCACTTGGTT-TGGAGTGTATA-ATCATGGAGGAGTGCGGCATGCCGC

Query 4456          AGTGGCTCATCCG-CTTGTACCACCTTATAAGGTCTGCGTGGATTCTGCAGGCCCCGAAG
                    | ||| | |||||-|||+||||| ||| |  | ||||| ||| | ||||| ||||| |||
Sbjct 4510          AATGGATGATCCGACTT-TACCATCTTGTCCGCTCTGCCTGGGTCCTGCAAGCCCCAAAG

Query 4515          GAGTCCCTGCGAGGGTTT-TGGAAGAAACACTCCGGTGAGCCCGGCACCCTTCTGTGGAA
                    |||||||||||+||||||-|||||||| ||||| || ||||| |||||| | || |||||
Sbjct 4569          GAGTCCCTGCG-GGGTTTCTGGAAGAAGCACTCAGGCGAGCCTGGCACCTTGCTTTGGAA

Query 4574          TACTGTCTGGAACATGGCCGTTATCACCCACTGTTATGATTTCCGCGATCTGCAGGTGGC
                     || |||||||||||||| || ||  | |||||||| || ||||||||  || | || ||
Sbjct 4628          CACGGTCTGGAACATGGCGGTAATAGCACACTGTTACGAGTTCCGCGACTTGAAAGTCGC

Query 4634          TGCCTTTAAAGGTGATGATTCGATAGTGCTTTGCAGTGAGTACCGTCAGAGCC-C-AGG-
                     || |||||||| ||||| ||  | ||||| || ||||| ||||| |||||||-|-| |-
Sbjct 4688          GGCGTTTAAAGGGGATGACTCTGTTGTGCTCTGTAGTGACTACCGGCAGAGCCGCAATGC

Query 4691          GGCTGCTGTCC-TGATTGCTGGCTGTGGCCTAAAGTTGAAGGTGGA-TTTCCGTCCGAT-
                    ||| ||  |+ -| ++ +|||| ||||| || ||| | ||||||||-|||  | ||+||-
Sbjct 4748          GGCCGCCTT-AATC--A-CTGGTTGTGGGCTGAAGCTTAAGGTGGATTTTAGGCCC-ATC

Query 4748          TGGTCTGTATGCAGGTGTTGTGGTGGCCCCCGGCCTT-GGCGCGCTTCCTGATGTCGTGC
                     ||+|||||||| |||||||| |||||||| || || -||  |+||||||||||| ||  
Sbjct 4803          GGG-CTGTATGCTGGTGTTGTTGTGGCCCCGGGTCTCGGGACC-CTTCCTGATGTTGTTA

Query 4807          GCTTCGCCGGTCGGCTTACTGAGAAGAATTGGGGCCCTGGCCCCGAGCGGGCGGAGCAGC
                    | ||||| || |||||  | ||||| || ||||| || || || ||| |||| |||||||
Sbjct 4861          GGTTCGCTGGGCGGCTCTCAGAGAAAAACTGGGGGCCGGGTCCAGAGAGGGCTGAGCAGC

Query 4867          TCCGCCTCGCTGTGAGTGATTTTCTCCGCAAGCTCACGAATGTAGCTCAGA-TGTGTGTG
                    | || || || ||  ||||||| || || ||| | |||||||| |||||+|-| ||||||
Sbjct 4921          TACGGCTGGCAGTTTGTGATTTCCTGCGAAAGTTAACGAATGTGGCTCA-AGTCTGTGTG

Query 4926          GATGTTGTCTCTCGTGTTTATGGGGTTTCCCCTGGGCTCGTTCATAACCTGATTGGCATG
                    |||||||| || || |||||||| |||  ||| ||  | || |||||||||||||| |||
Sbjct 4980          GATGTTGTTTCGCGGGTTTATGGTGTTAGCCCCGGCTTAGTACATAACCTGATTGGGATG

Query 4986          CTACAGGCTGTTGCTGATGGCAAGGCTCATTTCACTGAGTCAGTGAAGCCAGTGCTTGAC
                    || ||| || | || ||||||||||| ||||| |||||  | || || || ||  | || 
Sbjct 5040          CTCCAGACTATCGCCGATGGCAAGGCGCATTTTACTGAAACTGTTAAACCTGTTTTGGAT

Query 5046          CTGACAAATT-CAAT-TCTGTGTCGGGTGGAATGAATAACATG-TCTTTTGCTGCGCCCA
                    || || ||||-|| |-|   ++|||||||||||||||||||||-|||||||||  |  ||
Sbjct 5100          CTCACCAATTCCATTATACA--TCGGGTGGAATGAATAACATGTTCTTTTGCTCTGTGCA

Query 5103          TGG-GTTCGCGACCATGCGCCCTCGGCCTATTTTGC-TGTTGCTCCTCATGTTTCTGCCT
                    |||-| |  |+||||||||| ||||| || || || -| +||||| || ||||| |||||
Sbjct 5158          TGGAGATGCC-ACCATGCGCTCTCGGGCTCTTCTGTTTC-TGCTCTTCGTGTTTTTGCCT

Query 5161          ATGCTGCCCGCGCCACCGCCCGGTCAGCCGTCTGGCCGCCGTCGTGGGCGGCGCAGCGGC
                    |||||||||||||||||| ||||||||||||||||||| || || |||||||||||||||
Sbjct 5216          ATGCTGCCCGCGCCACCGGCCGGTCAGCCGTCTGGCCGTCGCCGCGGGCGGCGCAGCGGC

Query 5221          GGTTCCGGCGGTGGTTTCTGGGGTGACCGGGTTGATTCTCAGCCCTTCGCAATCCCCTAT
                    ||| ||||||||||||||||||||||||||||||||||||||||||||||  ||||||||
Sbjct 5276          GGTGCCGGCGGTGGTTTCTGGGGTGACCGGGTTGATTCTCAGCCCTTCGCCCTCCCCTAT

Query 5281          ATTCATCCAACCAACCCCTTCGCCCCCGATGT-C-ACCGCTGCGGCCGGGGCTGGACCTC
                    |||||||||||||||||||||||  | ||  |-|-| |+|+|| |||||||||||| |||
Sbjct 5336          ATTCATCCAACCAACCCCTTCGCATCTGACATTCCAAC-C-GCAGCCGGGGCTGGAGCTC

Query 5339          GTGTTCGCCAACCCGCCCGACCACTCGGCTCCGCTTGGCGTGACCAGGCCCAGCGCCCCG
                    |   ||| ||||| ||||| ||||||||||||||||||||||||||  ||||||||||| 
Sbjct 5394          GCCCTCGGCAACCGGCCCGTCCACTCGGCTCCGCTTGGCGTGACCAATCCCAGCGCCCCA

Query 5399          CCGCTGCCTCACGTCGTAGACCTACCACAGCTGGGGCCGCGCCGCTAACCGCGGTCGCTC
                    ||||| || | |||||| ||||| || |||||||||| |||||| | || || || || |
Sbjct 5454          CCGCTTCCGCCCGTCGTCGACCTGCCCCAGCTGGGGCTGCGCCGTTGACTGCTGTGGCCC

Query 5459          CGGCCCATGACACCCCGCCAGTGCCTGATGTTGACTCCCGCGGCGCCATCCTGCGCCGGC
                    |||| | ||| ||| | || || || |||||||| || |||||||| ||  | ||||| |
Sbjct 5514          CGGCTCCTGATACCGCTCCTGTCCCCGATGTTGATTCTCGCGGCGCAATATTACGCCGCC

Query 5519          AGTATAACCTATCAACATCTCCCCTCACCTCTTCC-GTGGCCACCGGCACAAAT--TTGG
                    | |||||  |||| ||||| || || || ||| | - ||+| || |||||+ | --|||+
Sbjct 5574          AATATAATTTATCTACATCCCCGCTTACATCTACTATTG-CTACTGGCAC-TAACCTTG-

Query 5576          TTCTTT-ACGCCGCTCCTCTT-AGCCCGCTTCTACCCCTCCAGGACGGCACCAATACTCA
                    ||+|| -| || || ||+ ||-||||| || || || ||||| ||||| || ||||||||
Sbjct 5631          TT-TTATATGCTGCCCC-GTTGAGCCCTCTGCTCCCGCTCCAAGACGGAACTAATACTCA

Query 5634          TATAATGGCTACAGAAGCTTCTAATTATGCCCAGTACCGGGTTGCTC-GTGCCACAATTC
                    ||| |||||||| ||||| || || || |||||||| || ||||+||-| ||||| ||||
Sbjct 5689          TATTATGGCTACTGAAGCATCAAACTACGCCCAGTATCGCGTTG-TCCGCGCCACTATTC

Query 5693          GCTACCG-CCCGCTGGTCCCCAACGCTGTTGGTGGCTACGCTATCTCCATTTCGTTCTGG
                    | |||||-||+ || || || || || ||||| || |||||||| || ||||| ||||||
Sbjct 5748          GGTACCGTCC-ACTCGTGCCGAATGCCGTTGGCGGGTACGCTATATCTATTTCTTTCTGG

Query 5752          CCACAGACCACCACCACCCCGACGTCCGTTGACATGAATTCAATAACCTCGACGGATGTC
                    || ||||| || || || ||||| || || || |||||||| || || || || ||||| 
Sbjct 5807          CCTCAGACGACAACTACTCCGACATCTGTCGATATGAATTCCATCACTTCCACCGATGTT

Query 5812          CGTATTTTAGTCCAGCCCGGCATAGCCTCCGAGCTTGTTATTCCAAGTGAGCGCCTACAC
                    || ||| | |||||||| || || ||||| || ||||| || || || |||||||| || 
Sbjct 5867          CGGATTCTTGTCCAGCCTGGTATTGCCTCTGAACTTGTGATCCCTAGCGAGCGCCTGCAT

Query 5872          TATCGCAACCAAGGTTGGCGCTCTGTTGAGACCTCCGGG-GTGGCGGAGGAGGAGGCCAC
                    || || || ||||| ||||| || |||||||||||+ ||-|| || ||||||||||| ||
Sbjct 5927          TACCGTAATCAAGGCTGGCGTTCGGTTGAGACCTC-TGGTGTCGCAGAGGAGGAGGCAAC

Query 5931          CTCTGGTCTTGTCATGCTCTGCATACATGGCTCACCTGTAAATTCTTATACTAATACACC
                    ||| || ||||| ||||| ||||| ||||| || ||||| ||||||||||||||||||||
Sbjct 5986          CTCCGGCCTTGTTATGCTTTGCATTCATGGATCGCCTGTGAATTCTTATACTAATACACC

Query 5991          CTATACCGGTGCCCTCGGGCT-GTTGGACTTTGCCCTCGAACTTGAGTTCCGCAACCTCA
                    |||||| ||||||||+ || |-| | || ||||| ||||| ||||||||||||||  | |
Sbjct 6046          CTATACTGGTGCCCT-TGGTTTGCTCGATTTTGCACTCGAGCTTGAGTTCCGCAATTTGA

Query 6050          CCCCCGGTAATACCAATACGCGGGTCTCGCGTTACTCCAGCA-CTGCCCGTCACCGCCTT
                    | || |||||||| |||||||| || || || ||||| ||||-|+|| || |||   |||
Sbjct 6105          CACCTGGTAATACAAATACGCGCGTTTCCCGATACTCGAGCAGC-GCGCGCCACAAGCTT

Query 6109          CGTCGCGGTGC-AGATGGGACTGCCGAGCTCACCACCACGGCTGCTACTCGCTTCATGAA
                    || |||||+||- || || ||||| ||  | || ||||| |||||||| ||||| |||||
Sbjct 6164          CGCCGCGG-GCCCGACGGCACTGCTGAATTGACTACCACTGCTGCTACACGCTTTATGAA

Query 6168          GGACCTCT-ATTTTACTAGTACTAATGGTGTTGGTGAGATCGGCCGCGGGATAGCGCTTA
                     |||||+|-| |||||  | |||||||||||||||||| | || || || |||||||| |
Sbjct 6223          AGACCT-TCACTTTACAGGGACTAATGGTGTTGGTGAGGTTGGTCGTGGTATAGCGCTAA

Query 6227          CCCTGTTTAACCTTGCTGACACCCTGCTTGGCGGTCTACCGACAGAATTGATTTCGTCGG
                    | |||||||| |||||||| || || |||||||| || ||||||||||| ||||||||||
Sbjct 6282          CTCTGTTTAATCTTGCTGATACGCTTCTTGGCGGGCTTCCGACAGAATTAATTTCGTCGG

Query 6287          CTGGTGGCCAGCTGTTCTACTCTCGCCCCGTCGTCTCAGCCAATGGCGAGCCGACTGTTA
                    ||||||||||| |||| ||||| ||||||||||||||||||||||||||||||||||| |
Sbjct 6342          CTGGTGGCCAGTTGTTTTACTCCCGCCCCGTCGTCTCAGCCAATGGCGAGCCGACTGTGA

Query 6347          AGCTGTATACATCTGTGGAGAATGCTCAGCAGGATAAGGGTATTGC-AATCCCGCATGAC
                    | || || || || || ||||||||||||||||| |||||||| ||-| |||+ ||||| 
Sbjct 6402          AACTTTACACCTCAGTCGAGAATGCTCAGCAGGACAAGGGTATAGCTATTCC-ACATGAT

Query 6406          ATCGACCTCGGGGAATCCCGTGTAGTTATTCAGGATTATGACAACCAACATGAGCAGGAC
                    || || || || || ||||| || ||||| ||||| |||||||||||||||||||| |||
Sbjct 6461          ATTGATCTTGGCGAGTCCCGAGTTGTTATCCAGGACTATGACAACCAACATGAGCAAGAC

Query 6466          CGACCGACACCTTCCCCAGC-CCCATCGCGTCCTTTTTCTGTCCTCCGAGCTAACGATGT
                    || || || || || |||||-|||+|| ||||||||||||||||| || ||||| |||||
Sbjct 6521          CGTCCTACTCCCTCTCCAGCTCCC-TCCCGTCCTTTTTCTGTCCTTCGTGCTAATGATGT

Query 6525          GCTTTGGCTTTCTCTCACCGCTGCCGAGTATGACCAGTCCACTTACGGCTCTTCGACCGG
                    |||||||||||| || || ||||| |||||||| ||| | ||||| |||||||| ||+  
Sbjct 6580          GCTTTGGCTTTCACTTACAGCTGCTGAGTATGATCAGACTACTTATGGCTCTTCTAC-TA

Query 6585          CCCAGT--CTATGTCTCTGACTCTGTGACCTTGGTTAATGTTGCGACCGGCGCGCAGGCC
                     ||+ |-- |||||||||||  | ||||| || || ||||| || || ||||| ||||  
Sbjct 6639          ACC-CTATGTATGTCTCTGATACCGTGACATTTGTCAATGTGGCTACTGGCGCCCAGGGG

Query 6643          GTTGCCCGGTCACTCGACTGGACCAAGGTCACACTTGATGGTCGCCCCCTTTCCACCATC
                    ||| |||| ||  | |||||| | || || || || ||||| ||||| ||| | || || 
Sbjct 6698          GTTTCCCGCTCCTTGGACTGGTCTAAAGTTACCCTCGATGGGCGCCCGCTTACTACTATT

Query 6703          CAGCAGTATTCAAAGACCTTCTTTGTCCTGCCGCTCCGCGGTAAGCTCTCCTTTTGGGAG
                    |||||||| || ||||||||||||||||| || || ||||||||||| ||||| ||||||
Sbjct 6758          CAGCAGTACTCTAAGACCTTCTTTGTCCTACCCCTTCGCGGTAAGCTTTCCTTCTGGGAG

Query 6763          GCAGGAACTACTAAAGCCGGGTACCCTTATAATTATAACACCACTGCTAGTGACCAACTG
                    || || |||||||| || || || || || |||||||| |||||||||||||||||+   
Sbjct 6818          GCTGGTACTACTAAGGCTGGCTATCCGTACAATTATAATACCACTGCTAGTGACCA-GAT

Query 6823          C-TCGTTGAGAATGCCGCTGGGCATCGGGTTGCTATTTCCACCTACACTACTAGCCTGGG
                    |-|  |||||||||| || || ||||| |||  |||||| || || |||||||  || ||
Sbjct 6877          CCTAATTGAGAATGCGGCCGGTCATCGTGTTTGTATTTCAACTTATACTACTAATCTTGG

Query 6882          TGCTGGCCCCGTCTCTATTTCCGCGGTTGCTGTTTTAGCCC-C-CC--ACTCTGTGCTAG
                      ||||||| || ||||| || || |||| |||++++ | |-|-||--| |||| ||| |
Sbjct 6937          CTCTGGCCCTGTTTCTATCTCTGCTGTTGGTGT----CCTCGCACCTCATTCTGCGCTGG

Query 6938          CATTGCT-T-GAGGATACCATGGACTACCCTGCCCGCGCCCATACTTTCGATGACTTCTG
                    |++ |||-|-||||| ||  | || || || || || || |||||||| || || |||||
Sbjct 6993          C--CGCTCTAGAGGACACTGTTGATTATCCCGCTCGTGCTCATACTTTTGACGATTTCTG

Query 6996          CCCGGAGTGCCGCCCCCTTGGCCTCCAGGGTTGTGCTTTTCAGTCTACTGTCGCTGAGCT
                    ||| ||||||||  | || ||||| ||||| |||||||||||||| ||||||||||||||
Sbjct 7051          CCCTGAGTGCCGTACGCTCGGCCTTCAGGGCTGTGCTTTTCAGTCAACTGTCGCTGAGCT

Query 7056          TCAGCGCCTTAAGATGAAGGTGGGTAAAACTCGGGAGTTAT-AGTTTATTT-GCTTGTGC
                     ||||| ||||| ||||||||||||||||| |||||||+||-  |||||||-||||||||
Sbjct 7111          ACAGCGTCTTAAAATGAAGGTGGGTAAAACCCGGGAGT-ATTGATTTATTTTGCTTGTGC

Query 7114          CCCCCTTCT-TTCTGTTGCTT--ATTT
                    |  ||||||-|| |||| |||--||||
Sbjct 7170          CTTCCTTCTGTTTTGTTTCTTTTATTT
