# Supplementary material for: Pairwise Heuristic Sequence Alignment Algorithm Based on Deep Reinforcement Learning
Source: IEEE Open J Eng Med Biol. 2021 Jan 29;2:36–43. doi: 10.1109/OJEMB.2021.3055424 (PMC8901008; doi:10.1109/OJEMB.2021.3055424)
Supplement: Three supplementary materials are attached to the submitted manuscript. First, we offer the detailed process of the DQNalign in Supplementary material S1. Then, the additional figures and tables are listed in the Supplementary material S2. Finally, the alignment results of the DQNalign are attached  [file ojemb-3055424-mm.zip › OJEMB-3055424-MM/10022021082020_DQNalignOJEMB20210126SupplementaryS3/Supplementary S3/HEV_DDDQN/result20200712173946_11_37.txt]

DQNalign Project v1.0
Pairwise alignment algorithm with deep reinforcement learning based heuristic alignment agent
Sequence 1 : HEV_11, length : 7138
Sequence 2 : HEV_37, length : 7235

Alignment results:
Exact matches: 5227
Gaps: 765

Query 0             GAGGCCCATCAGTTTATCAAGGCTCCTGGCATCACTACTGCTATTGAGCAGGCTGCTCTA
                    |||||||| ||||| || |||||||||||| |||||||||||||||||||||| ||||||
Sbjct 12            GAGGCCCACCAGTTCATAAAGGCTCCTGGCGTCACTACTGCTATTGAGCAGGCAGCTCTA

Query 60            GCAGCGGCCAACTCTGCCCTTGCGAATGCTGTGGTAGTTAGGCCTTTTCTCTCTCACC-A
                    |||||||||||||| ||| | |||||||||||||| ||| ||||||| || || |  |-|
Sbjct 72            GCAGCGGCCAACTCCGCCTTGGCGAATGCTGTGGTGGTTCGGCCTTTCCTATCCCGGCTA

Query 119           GCAGATTGAGATCCTTATTAACCTAATGCAACCTCGCCAGCTTGTTTTCCGCCCCGAGGT
                    +||||  ||||| ||||||||||| ||||| || || |||||||||||||| || || ||
Sbjct 131           -CAGACAGAGATACTTATTAACCTGATGCAGCCCCGGCAGCTTGTTTTCCGGCCTGAAGT

Query 179           TTTCTGGAACCATCCCATCCAGCGTGTTATCCATAATGAGCTGGAGCTTTACTGTCGCGC
                     || |||||||| || || ||||| || ||||| || ||||| ||||  ||||| || ||
Sbjct 191           CTTGTGGAACCACCCAATTCAGCGCGTGATCCACAACGAGCTTGAGCAGTACTGCCGGGC

Query 239           CC--GCTCCGGCCGCTGCCTCGAAATT-GGTGCCCACCCCCGCTCAATAAATGACAATCC
                     |--|||++||||||||||| |+|  |-||||| ||||| || || || |||||||| ||
Sbjct 251           TCGGGCT--GGCCGCTGCCTTG-AGGTGGGTGCTCACCCACGTTCTATTAATGACAACCC

Query 296           TAATGTGGTCCACCGTTGCTTCCTC-CGTCCTGCCGGGCGTGATGTTCAGCGTTGGTATA
                     |||||  | ||||| || ||| | -  +|||| ||| || ||||| ||||| ||||| |
Sbjct 308           CAATGTTCTGCACCGCTGTTTCTTGAAA-CCTGTCGGCCGCGATGTCCAGCGGTGGTACA

Query 355           CTGCCCCTACCCGCGGGCCGGCTGCTAATTGCCGGCGTTCCG-CGCTGCGCGGGCTCCC-
                    | ||||| || || || || || || |||||||| || || |-|+|| || || |||||-
Sbjct 367           CCGCCCCCACTCGTGGCCCCGCAGCAAATTGCCGCCGGTCGGCC-CTCCGTGGCCTCCCA

Query 413           CGCTGCTGACCGCACTTACTGCTTCGACGGGTTTTCTGGCTGTAACTTTCCCGCCGAGAC
                    |+|||| || || || ||||| ||  | || ||||| ||||| |  ||| | || |||||
Sbjct 426           C-CTGCCGATCGAACCTACTGTTTTAATGGTTTTTCCGGCTGCACGTTTGCTGCTGAGAC

Query 473           GGGCATCGCCCTCTATTCTCTCCATGATA--TGTCACCATCTGATGTCGCCGAGGCTATG
                     || || ||||| || || || || |++|--| |  ||  | ||||| |||||||| |||
Sbjct 485           AGGGATAGCCCTTTACTCACTGCACG--ACCTCTGGCCTGCCGATGTTGCCGAGGCAATG

Query 531           TTC-CGCCATGGTATGACGCGGCTTTACGCTGCCCTCCACCTCCCGCCTGAGGTCCTGTT
                     +|-|||||||||||||| ||||| || || || ||||||||||| || ||||| ||| |
Sbjct 543           G-CTCGCCATGGTATGACCCGGCTGTATGCAGCTCTCCACCTCCCCCCGGAGGTACTGCT

Query 590           GCCCCCTGGCACATACCGCACCGCGTCGTACTTGCTGATCCATGAC-GGCAG-GCGC-GT
                     ||||||||||| || |  ||| | |||||| | || |||||||| -|| | -| ||-|+
Sbjct 602           CCCCCCTGGCACCTATCATACCACTTCGTACCTCCTCATCCATGATGGGGACCGTGCAG-

Query 647           TG-TGGTGACGTATGAGGGTGACACTAGTGCTGGTTATAACCACGATGTTTCCAACCTGC
                    ||-|++|+|| |||||||| ||| |||||||||| || ||||| ||||| ||||  ||||
Sbjct 661           TGAT--T-ACATATGAGGGGGACTCTAGTGCTGGATACAACCATGATGTGTCCATTCTGC

Query 706           GCTCCTGGATTAGAACCACTAAGGTTACCGGAGACCACCCTCTCGTCATCGAGCGGGTTA
                    || |||||||  | || |||||||| ||||| |||||||| || || || ||||||||  
Sbjct 718           GCGCCTGGATCCGCACTACTAAGGTCACCGGCGACCACCCGCTGGTAATTGAGCGGGTCC

Query 766           GGGCCA-TTGGCTGCCACTTTGTCCTTTTACTCACGGCTGCTCCGGAGCCATCACCTATG
                    +|| | -| ||||| |||||||| ||| | ||||| ||||| || || ||||| || |||
Sbjct 777           -GGGCGGTGGGCTGTCACTTTGTGCTTCTTCTCACAGCTGCACCTGAACCATCGCCAATG

Query 825           CCCTATGTCCCTTACCCCCGGTCTACCGAGGTCTATGTCCGATCGATCTTCGGCCCGGGT
                    ||||||||||| ||||| || || |||||||| ||||| || || || || ||||| |||
Sbjct 837           CCCTATGTCCCATACCCTCGTTCCACCGAGGTTTATGTTCGGTCCATTTTTGGCCCTGGT

Query 885           GGCACCCCCTCCCTATTTCCAACCT-CATGCTCCACCAAGTCGACCTTCCATGCTGTCCC
                    ||  | || ||||| ||||||||  -|+||||| || ||||| || || ||||| |||||
Sbjct 897           GGTTCACCATCCCTGTTTCCAACTGCC-TGCTCTACTAAGTCAACATTTCATGCCGTCCC

Query 944           TGCCCATATCTGGGACCGTCTCATGTTGTTCGGGGCCACCCTAGATGACCAAGCCTTTTG
                    ||  ||||| |||||| | || ||| | ||||| || ||||| |||||||| ||||||||
Sbjct 956           TGTGCATATATGGGACAGGCTTATGCTCTTCGGTGCGACCCTCGATGACCAGGCCTTTTG

Query 1004          CTGCTCCCGCCTAATGACTTACCTCCGCGGCATTAGCTACAAGGTTACTGTGGGCACCCT
                    ||| ||  | |||||||| ||||| || || ||||| ||||| || || || ||| | ||
Sbjct 1016          CTGTTCAAGGCTAATGACATACCTTCGTGGTATTAGTTACAAAGTCACAGTTGGCGCTCT

Query 1064          TGTTGCCAATGAAGGCTGGAACGCCTCTGAGGACGCTCTTACAGCTGTCATCACT---G-
                    ||| ||||| || |||||||| ||||| || |||||  | || |||||||| |||---|-
Sbjct 1076          TGTCGCCAACGAGGGCTGGAATGCCTCCGAAGACGCATTAACTGCTGTCATTACTGCGGC

Query 1119          ---------C--C-GCCTACCT---TACCATCTGCCAC-CAGCGGTACCTCCGCACTCAG
                    ---------|--|-|||  |  ---||+| || |+|||-|||  +|| |||   |   |+
Sbjct 1136          TTATCTTACCATCTGCCATCAGAGGTA-CCTCCG-CACACAGGC-TATCTCGAAAGGGA-

Query 1164          GCTAT-ATTCTTAAG---G-G---G-ATGCGTCGCCTGG-A-GCGGG-----AGCATGCT
                      +| -|   |  ||---|-|---|-|  +|  |  |  -|- ||  -----|||  | |
Sbjct 1192          TG-AAAAGATTGGAGCTTGAGCATGCACA-GAAGTTTATAACACGTCTTTATAGCTGGTT

Query 1206          C----AGAAG--T---T-TATA-ACACACGCC-TCTACAGTTGGCTCTTTGA-GAAGTCC
                     ----| || --|--- -|   -|||  | | - |  ||||||  + ||| |-| +++||
Sbjct 1250          GTTTGAAAAATCTGGCCGTGATTACATCCCCGGCCGTCAGTTGCA-GTTTTACGC---CC

Query 1250          -G-GCCGT-GATTA-TATCCCCGGCCGTCAGTT-GGAGTTCTACG--CTCA---G-T-G-
                    -|-|||||-|||  -|||| +++|| |++  ||- +| ++||   --||| ---|-|-|-
Sbjct 1306          AGTGCCGTCGATGGCTATCT---GCTG--GTTTCC-AC--CTTGATCCTCGTGTGCTCGT

Query 1297          ---T-A-G--GCGCTGGCTCTCGGCCGGC-T--T-TCAT-CTTGAC-C----CA---CG-
                    ---|-|-|--|||++| |+| | ||||  -|--|- | |-|||++|-|----| ---| -
Sbjct 1358          TTTTGATGAAGCG--GCC-CCCTGCCGCTGTCGTAGCTTGCTT--CGCAAAGCTGCCCAT

Query 1337          G-GTGTTGGTTTTTGAT--G-A-G-T----C-GG---CCCCCTGCCA-CTGT-AGGA--C
                     - | ||| |  || ||--|- -|-|----|-||--- | |||||  -||+|-|+| -- 
Sbjct 1413          AAATTTTGCTGCTTTATGCGATGGCTAGGGCAGGATTGCACCTGCTTCCT-TCA-GCCTG

Query 1379          TGCGATTCGTAAGGCGGT-CTC--AA-AGTTTTGCTGTGCTTT-A-TGAAGTGG--CTGG
                    | +||   | +|+|+|||-   --||-||  || +||      - - ++|+++ --  ||
Sbjct 1471          TT-GAGGGGG-A-G-GGTCG-GTGAACAGGGTTA-TGATAACGAGGC--A---TTTGAGG

Query 1429          GCCAGGAGTG-C-A-CCTGTTTTTCTACA--ACCTGCAGAAGGCGTCGT-TGG--CG-AC
                    |   |||+||-|-|-|||| |    +|  --|+||| +|+||  +||+|-|||--||-|+
Sbjct 1519          GGTCGGA-TGTCGACCCTGCTGAAG-AGGCCA-CTGT-G-AGTA-TC-TCTGGCTCGTA-

Query 1479          CAGGGCCATGACAA-CGAG-GCCTA-TGAGG-GGTCTGATGTTGACCCTGCTGAATCCGC
                    ||+ ++++|+   |-||  -|||  -|++| -| +|| +++||+++++| |+ +|  |||
Sbjct 1571          CA-T----T-GTCACCGGCAGCCAGTT--GCAGC-CTC---TT-----TAC-C-AGGCGC

Query 1535          TA-TTAGTGACAT-ATCTGGGTCCTA----CGTAGT-CCCTGGCACTGC-CCT-CCAACC
                    | - ||++ ++  - |||+|  | | ----|  || -  | ||| | +|- ||-||  +|
Sbjct 1612          TCGGTA--T--TCCTTCT-GACCTTGCCGCCCGAGCGGGCCGGCTCA-CTGCTACCGT-C

Query 1586          GCT-TTACCA-AGCCCTTGGACC-TCCCCGCTGAG-ATTGTGGCTCG-T--GCAGGCCGG
                    |  -|| +||-|  ||   | ||-|| | +||+ |-|+ |  +| | -|--|||    | 
Sbjct 1665          GAAGTTT-CAGATACCGACGGCCGTCTCA-CT-TGTA-AGAC-CACTATGGGCAATAAGA

Query 1637          -CTGACCGCCACAGTAAAG---GTC--T-CCCAGGTCGA--C----GGG-CGGATCGA-T
                    -|| ++| | |||||    ---| |--|-||||| | ||--|----|||-|||| |  - 
Sbjct 1720          CCTT--CACAACAGTTTTTACCGACGGTGCCCAGCTGGAGGCTAATGGGCCGGAGCAGTA

Query 1683          TGTGAG-ACCCTTCTCG-GTAA--TAAAACCTTCCGCACG-T---CGTTTGTTGACG--G
                    ||||  - ++| |+| |- |  --|+|||| ++++|+|| -|---||  ++++|++|-- 
Sbjct 1778          TGTGCTAT--CAT-TTGATTTGGCT-AAACA----G-ACTATGGCCGCC----G--GCCC

Query 1733          G-GCGGTTTTAGAGACTAATGGCC-CAGA---GCGCCACAATC-TCT-C--T-T-TTGA-
                    |-   |  ||||  ||   | | |-| + ---|+|++++++||-|  - -- -|-||| -
Sbjct 1823          GCATAGCCTTAGTTACGCCTTGACACC-TGCGG-G------TCTTGAGGTGCGTGTTGTT

Query 1780          --TGCCAGTCAGAGCACTATGGCCGCCGGCCCTTT--CAGTCTCACCTA-TGC--CG-CC
                    --|||| | |  +|+||| | | +|| | +++|||--||+||| +    -|||--| -||
Sbjct 1875          TCTGCCGGACTC-G-ACTGTAGG-GCTGT---TTTCCCA-TCTG-GG-GTTGCAACCCCC

Query 1833          TCTGC-TGCTGGGCTGGAGGTGCGCTATGTCGCCGCCGGGCTTG-AC-CACCGGGGCGGT
                    |||||-| | |||  | ++|| |||  | |   +++|||  || -||-        |+| 
Sbjct 1926          TCTGCTTCCGGGGAGGT--GTCCGCCTTCTGTT---CGGCTTTATACAGGTTTAACC-GC

Query 1889          TTTTG-CCCCCGGCGTTTCACCC--CGGTCAGCCCCTGGCGAGGTCACCGCCTTCTGTTC
                    +| ||-||  |||| +||| | |-- ||| +|+| +|+++| |||+|+++++++++++|+
Sbjct 1979          -TGTGTCCAGCGGCA-TTCTCTCATTGGTG-G-CT-T---GTGGT-A-----------T-

Query 1946          TGCCCT-ATACAGGTTTAATC-G-C-GAGGCCCA--G--CGCCTTTCGCTGACCGGTA--
                    |  |||-|  ++|| +|||| -|- -|   +|||--|--||++  +|+||| ||  +|--
Sbjct 2019          TATCCTGAGG--GGC-TAATTGGTTTGTTT-CCACCGTTCG--CC-C-CTGGCCAC-ACC

Query 1995          ----ATTTT--TGGTTCCATCCTGAGGGGCTCCTTGGC-CCCTTTGC-CCCG---TT--T
                    ----| || --    ||| | ||| |||| +++  +||-||||||  -| ||--- |--|
Sbjct 2070          TGGGAGTTCAGCCAATCCCTTCTGTGGGGA---GA-GCACCCTTTATACTCGCACCTGGT

Query 2043          TC--CCCCGGGCATGTTTGGGAGTCGGCTAAT-CCATTCTG--TGGCGA---GAG--CAC
                      --  +|||||+++++|+++++|   |+++|- |++| | --|  | |---|||--| |
Sbjct 2125          CGGTGT-CGGGC-----T-----TTTTC---TAGC--TGTTTTTCTCCATTCGAGCCCCC

Query 2093          ACTTTAC-ACCCGCACTTGGT----CGGAGGTTGATGCT-GT-TTCCTAGTCCA--GCCC
                    +|  |+|-   | |||     ----| |||| |||| | - |-|  ||+||| |--  ||
Sbjct 2167          -CGCT-CTGGACTCACCACCCCCCGCCGAGGCTGATACACCTATGGCT-GTCGATGTTCC

Query 2143          AGCCCGA-CT---TAG--GTTTT-ACAT-CTGAGC--CTTCTATACCTCTAGTAGGG-CC
                    | ||| |-||---| |-- ||  -||| -||++ |--|| ||+ | |    ++|++|- |
Sbjct 2225          ACCCCCAGCTACCTTGACATTACCACAACCT--CCGGCTCCT-GAACGGGC--A--GTAC

Query 2190          GCCACACCT--ACCCCGGC---GGCCCCTCTACCCC-CCCCTGCACCGGATCCTTCCCCT
                     ||+| +| --| |  | |---|||  +| |+| +|-|  ++|++||+++|+|| | +  
Sbjct 2278          CCC-CG-CAAGATCTTGCCGATGGCGA-TGT-CG-CTCGG--G--CC---T-CTCCG-GG

Query 2244          ACTCTCTCTGCTCCGGCGCGTGGTGAGCCGGCTCCTGGCGCTACCGCC--AGGGCCCCAG
                    ++| |||||||| | +|+|+++++++ || |+| | ||||| | |+| --| + +++++|
Sbjct 2323          --TGTCTCTGCTGCA-C-C-------CCCTG-TGCCGGCGCAATC-CGTGAC-T-----G

Query 2302          CCATAACCCACCAGA---CGGC-CCGGCA-TCGCCGCCTGCTCTTTACCTACCCGGATGG
                    ++||+++||||| | ---|++|-||+|+ - +|   +||++||+ ||| || || |||||
Sbjct 2364          --AT---CCACCCGTGTCC--CGCC-G-GCG-GTTA-CT--TC-ATACTTATCCTGATGG

Query 2357          CTCTAAGGTGTTCGCCGGCTCGCTGTTTGAGTC-GACATGTACCTGGCTCGTT-AACGCG
                     || || |||| ||| ||||| || ||||||||-|| +||||| ||| | || -| +|||
Sbjct 2411          GTCAAAAGTGTACGCTGGCTCCCTCTTTGAGTCTGAG-TGTACTTGGTTGGTCAAT-GCG

Query 2415          TCTAATGTTGGACCACCGCCCTGGCGGTGGGCTCTGTCATGCATTTTACCAGAGGTACCC
                    || ||| +  | |||||| || || ||||| || || ||||||||||||||| ||| |||
Sbjct 2469          TCCAATC-CCGGCCACCGTCCCGGTGGTGGCCTTTGCCATGCATTTTACCAGCGGTTCCC

Query 2474          CGCCTCCTTTGATGCTGCCTCTTTTGTGA--T--GC-GCGACGGCGCGGCC-GCCTACAC
                     |  || |||||  | |||   || || |--|--| -| | +++ ++ |+|-|| || ||
Sbjct 2528          GGAGTCATTTGACCCCGCCGAGTTCGTCATGTCCGATGGGT---T--TG-CAGCTTATAC

Query 2528          ATTAACCCCCCGGCCAATAATTCATGCCGTCGCTCCTGATTATAGGTTGGAACATAACCC
                     || || ||||| || || || ||||| || ||||| || ||| || | |||||||||||
Sbjct 2582          CTTGACGCCCCGACCTATTATCCATGCTGTTGCTCCCGACTATCGGGTAGAACATAACCC

Query 2588          AAAGAGGCTTGAGGCTGCCTACCGGGAGACTTGCTCCCGCCTCGGTACCGCTGCATACCC
                     |||||||| |||||||| || || ||||| ||||||||||  || || ||||| |||||
Sbjct 2642          CAAGAGGCTCGAGGCTGCTTATCGAGAGACGTGCTCCCGCCGTGGCACGGCTGCTTACCC

Query 2648          ACTCCTCGGGA-CCGGCATATACCAGGTGCCGATCGGTCCCAGTTTTGACGCCTGGGAGC
                     || || +|| -||||||||||  |||||||  | || |  |||||||| |||||||| |
Sbjct 2702          CCTGCTT-GGTGCCGGCATATATAAGGTGCCTGTTGGGCTTAGTTTTGATGCCTGGGAAC

Query 2707          GGAATCACCGCCCCGGGGACGAGTTGTACCTTCCTGAGCTTGCT-GC-CAGATGGTTCGA
                    | || || || |||||||| |||||||||||| ||||||  |||-  -|+ +||||||||
Sbjct 2761          GCAACCATCGGCCCGGGGATGAGTTGTACCTTACTGAGCCGGCTATAGC-T-TGGTTCGA

Query 2765          GGCCAATAG-G-CCGAC-CTGCCCAACTCTCACTATAACTGAGGATGTTGCGCGGACAGC
                    ||| +|+| -|-|| ||-||+|||  | |||||||| ||||||||    || || |||||
Sbjct 2819          GGCT-A-ACCGACCCACTCT-CCCCGCGCTCACTATCACTGAGGACACGGCACGAACAGC

Query 2822          AAATCTGGCTATCGAACTTGACTCAGCCACAGACGTCGGCCGGGCCTGTGCC-G--G-C-
                     ||||||||  | || || || || ||||| || ||||| ||||| ||||| -|--|-|-
Sbjct 2876          TAATCTGGCGTTGGAGCTAGATTCGGCCACTGAGGTCGGTCGGGCGTGTGCTGGTTGCCG

Query 2877          TGTCGAGTCACCCCCGGCGTTGTGCAGTACCAGTTTACCGCAGGTGTGCCTGGATCCGGC
                    ||| ||| ||+  |  +||||  +|++|||||||| || || ||||| ||||| ||||||
Sbjct 2936          TGTTGAGCCA-GGCGT-CGTTCA-C--TACCAGTTCACGGCGGGTGTCCCTGGTTCCGGC

Query 2937          AAGTCCCGCTCTATTACCCAAGCCGACGTGGACGTTGTCGTGGTCCCGACCCGGGAGTTG
                    ||||| || || |||   || | ||| ||||| || || || || || || || ||| ||
Sbjct 2991          AAGTCACGGTCAATTCAGCAGGGCGAGGTGGATGTGGTGGTAGTACCAACTCGTGAGCTG

Query 2997          CGTAATGCCTGGCGCCGCCGCGGCTTCGCTGCTTTCACCCCGCACACTGCGGCTAGAGTC
                    |||||  | ||||| |||||||| || || || | ||| || |||||||||||  | || 
Sbjct 3051          CGTAACTCATGGCGACGCCGCGGGTTTGCAGCCTACACACCCCACACTGCGGCCCGTGTT

Query 3057          AC-CCAGGGGCGCCGGGTTGTCATTGATGAGGCCCCGTCCCTTCCCCCTCATTTGCTGCT
                    ||-|  || +||  ||||||||||||||||||||||||| ||||| || ||| ||||  |
Sbjct 3111          ACTCGTGGC-CGTAGGGTTGTCATTGATGAGGCCCCGTCACTTCCACCACATCTGCTCTT

Query 3116          GCTCCACATGCAGCGGGCCGCCACCGTCCACCTTCTTGGCGACCCGAATCAGATCCCAGC
                    ||| ||||||||||||||| |  | |||||||||||||||||||| || || ||||| ||
Sbjct 3170          GCTGCACATGCAGCGGGCCTCGTCGGTCCACCTTCTTGGCGACCCCAACCAAATCCCTGC

Query 3176          CATCGATTTTGAGCACGCCGGGCTCGTTCCCGCCATCAGGCCCGAT-TTGGCCCCCAC-C
                    ||| ||||| ||||| || || || || ||||| ||| |||| || -|||  || +||- 
Sbjct 3230          CATTGATTTCGAGCATGCTGGTCTTGTACCCGCAATCCGGCCTGAGCTTGTACCA-ACAA

Query 3234          TCCTGGTGGCATGTTACCCATCGCTGCCCTGCGGATGTATGTGAGCTAATCCGCGGCGCA
                     + ||||||||| |||||||  | ||||| || ||||| ||||||||||| |||||||| 
Sbjct 3289          A-GTGGTGGCATCTTACCCACAGGTGCCCGGCAGATGTTTGTGAGCTAATTCGCGGCGCG

Query 3294          TACCCTATGATTCAGACCACTAGTCGGGTC-CTCCG-GTC-GTTGTTCTGGGGTGAGCCC
                    ||||||| |||||||||  | || || || - ||  -  |-|+|+||+||||| ||||||
Sbjct 3348          TACCCTAAGATTCAGACAGCGAGCCGTGTTTTTCGCTCCCTG-T-TT-TGGGGGGAGCCC

Query 3351          GCCGTT-GGGCAGAAGCTAGTGTTCACCCAGGCGGCTAAGGCCGCCAACCCCGGTTCAGT
                     | |+|-|| || ||  |||||||||| |||||||| |||||||| ||||| ||| |  |
Sbjct 3405          CCTG-TCGGCCAAAAATTAGTGTTCACTCAGGCGGCGAAGGCCGCTAACCCTGGTGCGAT

Query 3410          GACGGTCCATGAGGCACAGGGCGCTACCTACACAGAGACTACCATCATTGCCACGGCAGA
                     |||||||||||||| ||||||||||| | ||| |||||||| || ||||| ||||| ||
Sbjct 3464          TACGGTCCATGAGGCCCAGGGCGCTACATTCACTGAGACTACTATTATTGCTACGGCGGA

Query 3470          TGCTCGAGGCCTCATTCAGTCGTCCCGAGCTCATGCCATTGTTGCCTTGACGCGCCACAC
                    |||||| || || |||||||| ||  | ||||| || || || ||| | || || || ||
Sbjct 3524          TGCTCGCGGGCTGATTCAGTCATCTAGGGCTCACGCTATCGTGGCCCTAACCCGTCATAC

Query 3530          TGAG-AA-GTGCGTCATCATTGACGCACCAGGCCTGCTTCGCGAGGTGGGCATCTCCGAT
                     |||-||-||| | ++|| |||| || || || || ||||| ||||| || ||||| || 
Sbjct 3584          GGAGAAATGTGTGG--TCGTTGATGCCCCGGGACTCCTTCGTGAGGTCGGTATCTCTGAC

Query 3588          GCAATCGTTAATAACTTTTTCCTTGCTGGTGGCGAAATTGGCCACCAGCGCCCATCTGTT
                    || || |||||||||||||||||| |||||||| | ||||| || || || ||||| || 
Sbjct 3642          GCCATTGTTAATAACTTTTTCCTTTCTGGTGGCCAGATTGGTCAGCACCGTCCATCAGTC

Query 3648          ATCCCTCGCGGCA--ATCCTGACGCCAATGTTGACAC-CTTGGCTGCCTTCCCGCCGTCT
                    || || || ||||--|||   | ++||||||||| ||-|||| +||| ||||| || |||
Sbjct 3702          ATACCGCGTGGCACTATCAACAA--CAATGTTGATACGCTTGA-TGCATTCCCACCCTCT

Query 3705          TGCCAGATTAGCGCCTTCCATCAGTTGGCTGAGGAGCTTGGCCACAGACCTGCCCCTGTC
                    |||||| | ||||| | ||| ||| | || || ||||| |||||  |||| |||||  ||
Sbjct 3759          TGCCAGTTCAGCGCTTACCACCAGCTTGCGGAAGAGCTCGGCCATCGACCGGCCCCGATC

Query 3765          GCGGCTGTTCTACCGCCCTGCCCTGAGCTTGAACAGGGCCTTCTCTACCTGCCCCAAGAA
                    || || ||||| || ||||| ||||| ||||||||||| || || ||| |||| || |||
Sbjct 3819          GCTGCCGTTCTGCCCCCCTGTCCTGAACTTGAACAGGGTCTACTTTACATGCCTCAGGAA

Query 3825          CTCACCACCTGTGATAGTGTCGTAACATTTGAATTAACAGATATTGTGCATTGTCGTATG
                     | ||||| | |||||||||  | || |||||||| |||||||| ||||| |||||||||
Sbjct 3879          TTGACCACGTCTGATAGTGTGCTTACGTTTGAATTGACAGATATAGTGCACTGTCGTATG

Query 3885          GCCGCCCCGAGCCAGCGCAAGGCCGTGCTGTCCACGCTCGTGGGCCGTTATGGCCGCCGC
                    || || || || ||||| ||||| || ||||| || || || ||| | || |||||||| 
Sbjct 3939          GCGGCACCTAGTCAGCGTAAGGCGGTCCTGTCGACTCTTGTCGGCAGGTACGGCCGCCGT

Query 3945          ACAAAGCTCTACAATGCCT-CCCACT-CTGATGTTCGCGACTCTCTCGCCCGTTTTATCC
                    || ||| | ||  |+| ||-||||+|-| ||||| || |  |||||   || ||||||||
Sbjct 3999          ACGAAGTTGTATGA-GGCTGCCCA-TGCAGATGTCCGTGGGTCTCTAAACCATTTTATCC

Query 4003          CGGCCATTGGCCCCGTACAG-GTTACAACCTGTGAATTGTACGAGCTAGTGGAGGCCATG
                    | |   | ||||| || +||-||||| || |||||| | |||||||| ||||||||||||
Sbjct 4057          CTGAGCTCGGCCCTGTT-AGTGTTACCACTTGTGAACTTTACGAGCTTGTGGAGGCCATG

Query 4062          GTCGAGAAGGGCCAGGACGGCTCCGCCGTCCTTGAGCTCGACCTTTGTAGCCGCGACGTG
                    || ||||| |||||||| || || || || || ||||||||  | |||||||| || |||
Sbjct 4116          GTGGAGAAAGGCCAGGATGGTTCTGCGGTTCTGGAGCTCGATTTATGTAGCCGTGATGTG

Query 4122          TCCAGGATCACCTTCTTCCAGAAAGATTGTAATAAATTCACCACGGGGGAGACCATCGCC
                    ||  | || || ||||||||||| ||||||||||| || || ||||| ||||| || || 
Sbjct 4176          TCTCGTATAACATTCTTCCAGAAGGATTGTAATAAGTTTACAACGGGCGAGACAATAGCA

Query 4182          CATGGTAAAGTGGGCCAGGGCATTTCGGCCTGGAGTAAGACCTTCTGTGCCCTTTTCGGC
                    ||||| ||||| |||||||| || || || |||||||| ||||| |||||  | ||||||
Sbjct 4236          CATGGCAAAGTTGGCCAGGGGATATCTGCATGGAGTAAAACCTTTTGTGCTTTGTTCGGC

Query 4242          CCCTGGTTCCGTGCTATTGAGAAGGCTATCCTGGCC---C-TGCTCCCTCAGGGTGTGTT
                    || |||||||| || ||||||||||  ||||| || ---|-||||+||+|| ++||| ||
Sbjct 4296          CCATGGTTCCGCGCCATTGAGAAGGAGATCCTTGCTGTACTTGCT-CC-CAA--TGTATT

Query 4298          TTATGGGGATGCCT----TTGATGACACCGTCTT-CTCGGCGGCTG-TGGC---CGCAGC
                     ||||| ||||| |---- +|||+|||+  ||| -|+|+|| || |- | |---  |++|
Sbjct 4352          CTATGGTGATGCATACGAA-GAT-ACA-GTTCTGGC-C-GCCGCAGTCGCCGGAGCC--C

Query 4349          AAAGGCATCCATGGTGTTCGAGAATGACTTTTCTGAGTTTGATTCCACCCAGAATAATTT
                      +|| +| || ||| ||||||||||| || || |||||||||  ||| || ||||||||
Sbjct 4405          CT-GGT-TGCAAGGTTTTCGAGAATGATTTCTCAGAGTTTGATAGCACTCAAAATAATTT

Query 4409          TTC-CTTGGGCCT-AGAGTGTGCTATTATGGAGGAGTGTGGGATGCCGCAGTGGCT-CAT
                    |||-|||||||  -|| || | ++|| ||||||||||| || |||||||||||| |-   
Sbjct 4463          TTCACTTGGGCTGGAGTGTATA--ATCATGGAGGAGTGCGGCATGCCGCAGTGGATGATC

Query 4466          CCGCTTGTACCACCTTATAAGGTCTGCGTGGATTCTGCAGGCCCCGAAGGAGTCCCTGCG
                    | ||||+|| |||||| |  | ||||| ||| || |||| || || |||||||| |||||
Sbjct 4521          CGGCTT-TATCACCTTGTTCGCTCTGCTTGGGTTTTGCAAGCTCCAAAGGAGTCTCTGCG

Query 4526          AGGGTTTTGGAAGAAACACTCCGGTGAGCCCGGCACCCTTCTGTGGAATACTGTCTGGAA
                     ||||| |||||||| ||||| || ||||| |||||| | || |||||||||||||||||
Sbjct 4580          GGGGTTCTGGAAGAAGCACTCAGGCGAGCCTGGCACCTTGCTTTGGAATACTGTCTGGAA

Query 4586          CATGGCCGTTATCACCCACTGTTATGATTTCCGCGATCTGCAGGTGGCTGCCTTTAAAGG
                    |||||| || ||  |||| |||||||| ||||||||  |  | || || || ||||||||
Sbjct 4640          CATGGCGGTCATAGCCCATTGTTATGAGTTCCGCGACTTAAAAGTCGCCGCATTTAAAGG

Query 4646          TGATGATTCGATAGTGCTTTGCAGTGAGTACCGTCAGAGCC-C-AGGGGCTGCTGTCCTG
                     ||||| ||  | |||||||| ||||| || || || ||||-|-| | |  +|+| ||| 
Sbjct 4700          AGATGACTCTGTTGTGCTTTGTAGTGATTATCGGCAAAGCCGCGATGCGGC-C-GCCCTA

Query 4704          ATTGCTGGCTGTGGC-CTAAAGTTGAAGGTGGATTTCCGTCCGATTGGTCTGTATGCAGG
                    || ||||||||||| -  ||| ||+|||||||||||  | || ||||| |||||||| ||
Sbjct 4758          ATCGCTGGCTGTGGGTTGAAACTT-AAGGTGGATTTTAGGCCCATTGGGCTGTATGCTGG

Query 4763          TGTTGTGGTGGCCCCCGGCCTT-GGCGCGCTTCCTGATGTCGTGCGCTTCGCCGGTCGGC
                    |||||| |||||||| || || -|| +| ||||||||||| ||  | || || || ||||
Sbjct 4817          TGTTGTTGTGGCCCCGGGTCTCGGGA-CCCTTCCTGATGTTGTTAGGTTTGCTGGGCGGC

Query 4822          TTACTGAGAAGAA-TTGGGGCCCTGGCCCCGAGCGGGCGGAGCAGCTCCGCCTCGCTGTG
                    |  | ||||| ||-| ||||||  |  | +||| |||| || ||||| || || ||||| 
Sbjct 4876          TCTCGGAGAAAAACTGGGGGCCGGGTTCA-GAGAGGGCAGAACAGCTACGGCTGGCTGTC

Query 4881          AGTGATTTTCTCCGCAAGCTCACGAATGTAGCTCAGATGTGTGTGGATGTTGTCT-CTCG
                     |||||||||| || ||| | |||||||| |||||  | |||||||| ||||| |-   |
Sbjct 4935          TGTGATTTTCTGCGAAAGTTAACGAATGTGGCTCAAGTCTGTGTGGACGTTGTTTCGCAG

Query 4940          TGTTTATGGGGTTTCCCCTGGGCTCGTTCATAACCTGATTGGCATGCTACAGGCTGTTGC
                    +|||||||| |||  ||| ||  | || |||||||||||||| ||||| ||| |  ||||
Sbjct 4994          -GTTTATGGTGTTAGCCCCGGTTTGGTACATAACCTGATTGGGATGCTCCAGACCATTGC

Query 5000          TGATGGCAAGGCTCATTTCACTGAGTCAGTGAAGCCAGTGCTTGACCTGACAAATTCAAT
                    |||||||||||| || || || ||| |||| || || ||  | ||||| || ||||| ||
Sbjct 5054          TGATGGCAAGGCGCACTTTACAGAGACAGTTAAACCTGTTTTAGACCTCACCAATTCTAT

Query 5060          TCT-GTGTCGGGTGGAATGAATAACATG-TCTTTTGCTGCGCCCATGG-GTTCGCGACCA
                    | |- + |||||||||||||||||||||-|||||||||  |  |||||-| |  |+||||
Sbjct 5114          TATAC-ATCGGGTGGAATGAATAACATGTTCTTTTGCTCTGTGCATGGAGATGCC-ACCA

Query 5117          TGCGCCCTCGGCCTATTT-TGCTGTTGCTCCTCATGTTTCTGCCTATGCTGCCCGCGCCA
                    ||||| ||||| ||+|||-|| | ||| ||||| || |||||||||||||||||||||||
Sbjct 5172          TGCGCTCTCGGGCT-TTTCTGTTTTTGTTCCTCGTGCTTCTGCCTATGCTGCCCGCGCCA

Query 5176          CCGCCCGGTCAGCCGTCTGGCCGCCGTCGTGGGCGGCGCAGCGGCGGTTCCGGCGGTGGT
                    ||| ||||||||||||||||||| || || |||||||||||||||||| |||||||||||
Sbjct 5231          CCGGCCGGTCAGCCGTCTGGCCGTCGCCGCGGGCGGCGCAGCGGCGGTGCCGGCGGTGGT

Query 5236          TTCTGGGGTGACCGGGTTGATTCTCAGCCCTTCGCAATCCCCTATATTCATCCAACCAAC
                    |||||||||||||||||||||||||||||||||||  |||||||||||||||||||||||
Sbjct 5291          TTCTGGGGTGACCGGGTTGATTCTCAGCCCTTCGCCCTCCCCTATATTCATCCAACCAAC

Query 5296          CCCTTCGCCCCCGATG-TCACC-GCTGCGGCCGGGGCTGGACCTCGTGTTCGCCAACCCG
                    ||||||||  | ||+ -|+ ||-|| || |||||||||||| ||||   ||| || || |
Sbjct 5351          CCCTTCGCATCTGA-CAT-TCCAGCCGCAGCCGGGGCTGGAGCTCGCCCTCGGCAGCCAG

Query 5354          CCCGACCACTCGGCTCCGCTTGGCGTGACCAGGCCCAGCGCCCCGCCGCTGCCTCACGTC
                    |||| ||||||||||||||||||||||||||  |||||||||||||| || || | ||||
Sbjct 5409          CCCGTCCACTCGGCTCCGCTTGGCGTGACCAATCCCAGCGCCCCGCCACTTCCGCCCGTC

Query 5414          GTAGACCTACCACAGCTGGGGCCGCGCCGCTAACCGCGGTCGCTCCGGCCCATGACA-CC
                    || || || || ||||||||||  ||||||| || || || || |||||||++ | |- |
Sbjct 5469          GTCGATCTGCCCCAGCTGGGGCTTCGCCGCTGACTGCTGTGGCCCCGGCCC--CAGATAC

Query 5473          -CCGCCAGTGCCTGATGTTGACTCCCGCGGCGCCATCCTGCGCCGGCAGTATAACCTATC
                    - | || || || ||||| || || |||||||| ||  | ||||| ||||||||  ||||
Sbjct 5527          TGCTCCTGTTCCCGATGTCGATTCTCGCGGCGCTATATTACGCCGCCAGTATAATTTATC

Query 5532          AACATCTCCCCTCACCTCTTCCGTGGCCACCGGCACAAATT-TGGTTCTTTACGCCGCTC
                    |||||| || || || ||| |  | ||||| || ||+ |  -| ||||| || || || |
Sbjct 5587          AACATCCCCGCTAACATCTACTATTGCCACTGGTAC-TAACCTTGTTCTATATGCTGCCC

Query 5591          CTCTTAGCCCGCTT-CTACCCCTCCAGGACGGCACCAATACTCATATAATGGCTACAGAA
                    | || |||||+ ||-|| || ||||| || || || || ||||| || ||||| || |||
Sbjct 5646          CGCTGAGCCC-TTTGCTTCCGCTCCAAGATGGAACTAACACTCACATTATGGCCACTGAA

Query 5650          GCTTCTAATTATGCCCAGTACCGGGTTGCTC-GTGCCACAATTCGCTACCGCCCGCTGGT
                    || || ||||||||||||||||| ||||+||-| ||||| || || ||||| ||||| ||
Sbjct 5705          GCATCAAATTATGCCCAGTACCGTGTTG-TCCGCGCCACCATCCGGTACCGTCCGCTTGT

Query 5709          CCCCAACGCTGTTGGTGGCTACGCTATCTCCATTTCGTTCTGGCCACAGACCACCACCAC
                     || |||||||| || || |||||||| || || || |||||||| ||||| || |||||
Sbjct 5764          GCCGAACGCTGTCGGCGGATACGCTATATCTATCTCTTTCTGGCCTCAGACAACTACCAC

Query 5769          CCCGACGTCCGTTGACATGAATTCAATAACCTCGACGGATGTCCGTATTTTAGTCCAGCC
                    |||||| || || || |||||||| || ||||| ||||||||||| ||  | ||||||||
Sbjct 5824          CCCGACATCTGTGGATATGAATTCTATCACCTCCACGGATGTCCGAATCCTTGTCCAGCC

Query 5829          CGGCATAGCCTCCGAGCTTGTTATTCCAAGTGAGCGCCTACACTATCGCAACCAAGGTTG
                     ||||| || || || ||||| || || ||||||||||| || ||||| |||||||| ||
Sbjct 5884          TGGCATCGCTTCAGAACTTGTGATCCCTAGTGAGCGCCTGCATTATCGTAACCAAGGCTG

Query 5889          GCGCTCTGTTGAGACCTCCGGGGTGGCGGAGGAGGAGGCCACCTCTGGTCTTGTCATGCT
                    |||||| ||||||||||| || || |||||||||||||| ||||| || |||||||||||
Sbjct 5944          GCGCTCGGTTGAGACCTCTGGTGTTGCGGAGGAGGAGGCGACCTCCGGCCTTGTCATGCT

Query 5949          CTGCATACATGGCTCACCTGTAAATTCTTATACTAATACACCCTATACCGGTGCCCTCGG
                     ||||| ||||| |||||||| |||||||| || ||||| || ||||| ||||||||+ |
Sbjct 6004          TTGCATCCATGGATCACCTGTGAATTCTTACACCAATACGCCTTATACTGGTGCCCT-TG

Query 6009          GCT-GTTGGACTTTGCCCTCGAACTTGAGTTCCGCAA-C-CTCACCCCCGGTAATACCAA
                    |||-| | || || || ||||| || |||||||||||- -  |||||++||||| || ||
Sbjct 6063          GCTTGCTTGATTTCGCACTCGAGCTCGAGTTCCGCAATTTGACACCC--GGTAACACGAA

Query 6066          TACGCGGGTCTCGCGTTACTCCAGCACTGCCCGTCACCGCCTTCGTCGCG-GTGC-AGAT
                     || || || || || ||||| || | ||| || ||| +   |   |+||-| ||- |||
Sbjct 6121          CACACGTGTTTCCCGCTACTCGAGTAGTGCGCGCCACA-AGCTACGC-CGAGGGCCTGAT

Query 6124          GGGACTGCCGAGCTCACCACCACGGCTGCTACTCGCTTCATGAAGGACCTCTATTTTACT
                    || ||||| ||| | || ||||| |||||||| ||||| |||||||||||  ||||||| 
Sbjct 6179          GGCACTGCTGAGTTAACTACCACTGCTGCTACACGCTTTATGAAGGACCTTCATTTTACA

Query 6184          AGTACTAATGGTGTTGGTGAGATCGGCCGCGGGATAGCGCTTACCCTGTTTAACCTTGCT
                     | |||||||| ||||||||  |||| || || |||||||| || ||||| || ||||||
Sbjct 6239          GGGACTAATGGAGTTGGTGAAGTCGGTCGTGGTATAGCGCTAACTCTGTTCAATCTTGCT

Query 6244          GACACCCTGCTTGGCGGTCTACCGACAGAATTGATTTCGTCGGCTGGTGGCCAGCTGTTC
                    ||||| || || ||||| || ||||||||||||||||||||||||||||| ||| |||| 
Sbjct 6299          GACACGCTTCTCGGCGGGCTCCCGACAGAATTGATTTCGTCGGCTGGTGGTCAGTTGTTT

Query 6304          TACTCTCGCCCCGTCGTCTCAGCCAATGGCGAGCCGACTGTTAAGCTGTATACATCTGTG
                    |||||||||||||||||||||||||||||||||||||| || ||||| ||||| || || 
Sbjct 6359          TACTCTCGCCCCGTCGTCTCAGCCAATGGCGAGCCGACAGTGAAGCTTTATACTTCAGTC

Query 6364          GAGAATGCTCAGCAGGATAAGGGTATTGCAATCCCGCATGACATCGACCTCGGGGAATCC
                    ||||| |||||||||||||||||||| || ||||| ||||| || ||||| || || |||
Sbjct 6419          GAGAACGCTCAGCAGGATAAGGGTATAGCTATCCCACATGATATTGACCTTGGTGAGTCC

Query 6424          CGTGTAGTTATTCAGGATTATGACAACCAACATGAGCAGGACCGACCGACACCTTCCCCA
                    ||||| || ||||||||||| || |||||||||||||||||||| || || ||||| || 
Sbjct 6479          CGTGTTGTCATTCAGGATTACGATAACCAACATGAGCAGGACCGTCCCACCCCTTCTCCT

Query 6484          GCCCCATCGCGTCCTTTTTCTGTCCTCCGAGCTAACGATGTGCTTTGGCTTTCTCTCACC
                    || || || || || ||||||||||| || ||||| |||||||| |||||||| || || 
Sbjct 6539          GCTCCCTCTCGGCCCTTTTCTGTCCTTCGTGCTAATGATGTGCTATGGCTTTCACTTACA

Query 6544          GCTGCCGAGTATGACCAG--TCCACTTACGGCTCTTCGACCGGCCC-AGTCTATGTCTCT
                    || || |||||||| |||--|++|| || ||||| || ||   |||-|+| |||||||||
Sbjct 6599          GCAGCTGAGTATGATCAGACT--ACCTATGGCTCCTCTACTAACCCCA-TGTATGTCTCT

Query 6601          GACTCTGTGACCTTGGTTAATGTTGCGACCGGCGCGCAGGCCGTTGCCCGGTCACTCGAC
                    ||  ||||||| || |||||||| || || || || ||||  ||  | || || || |||
Sbjct 6656          GATACTGTGACATTTGTTAATGTGGCTACTGGTGCCCAGGGGGTATCTCGCTCTCTGGAC

Query 6661          TGGACCAAGGTCACACTTGATGGTCGCCCCCTTTCCACCATCCAGCAGTATTCAAAGACC
                    ||| | || || || |||||||| ||||| |||   || |||||||||||||| ||||||
Sbjct 6716          TGGTCTAAAGTTACCCTTGATGGGCGCCCACTTATGACTATCCAGCAGTATTCTAAGACC

Query 6721          TTCTTTGTCCTGCCGCTCCGCGGTAAGCTCTCCTTTTGGGAGGCAGGAACTACTAAAGCC
                    |||||||||||||| ||||| ||||||||||||||||||||||| || |||||||| |||
Sbjct 6776          TTCTTTGTCCTGCCTCTCCGTGGTAAGCTCTCCTTTTGGGAGGCTGGTACTACTAAGGCC

Query 6781          GGGTACCCTTATAATTATAACACCACTGCTAGTGACCAACTGCTCGTTGAGAATGCCGCT
                    || ||||||||||||||||| || || || ||||||||  |  |  |||||||||| |||
Sbjct 6836          GGCTACCCTTATAATTATAATACTACCGCCAGTGACCAGATTTTAATTGAGAATGCAGCT

Query 6841          GGGCATCGGGT-TGCTATTTCCACCTACACTACTAGCCTGGGTGCTGGCCCCGTCTCTAT
                    || || || ||-|||+||||| |||||||||||||  || ||  ||||||| || |||||
Sbjct 6896          GGTCACCGTGTATGC-ATTTCAACCTACACTACTAATCTTGGATCTGGCCCTGTTTCTAT

Query 6900          TTCCGCGGTTGCTGTTT-TAGCCCCCCACTCTGTGCTAG-CATTGCTT--GAGGATACCA
                    ||| || || | |||+ -| || || ||||||| |||+|-|++ ||||--||||| ||  
Sbjct 6955          TTCTGCCGTCGGTGT-CCTCGCACCTCACTCTGCGCT-GGC--CGCTTTAGAGGACACTG

Query 6956          TGGACTACCCTGCCCGCGCCCATACTTTCGATGACTTCTGCCCGGAGTGCCGCCCCCTTG
                    | ||||| |||||||| || |||||||| ||||| || ||||| ||||||||  | || |
Sbjct 7011          TTGACTATCCTGCCCGTGCTCATACTTTTGATGATTTTTGCCCTGAGTGCCGTGCACTCG

Query 7016          GCCTCCAGGGTTGTGCTTTTCAGTCTACTGTCGCTGAGCTTCAGCGCCTTAAGATGAAGG
                    |||| |||||||||||||| || || ||||| |||||||| ||||||||||| |||||||
Sbjct 7071          GCCTTCAGGGTTGTGCTTTCCAATCGACTGTTGCTGAGCTACAGCGCCTTAAAATGAAGG

Query 7076          TGGGTAAAACTCGGGAGTTA-TAGTTTATT-TGCTTGTGCCCCCCTTCT-TTCTGTT-GC
                    |||||||||| |||||||+|-|  ||||||-| ||||| ||  ||||||-|||||||-  
Sbjct 7131          TGGGTAAAACCCGGGAGT-ACTGATTTATTCTACTTGTACCTTCCTTCTGTTCTGTTCTT

Query 7132          TTATTT
                    ||||||
Sbjct 7190          TTATTT
