# Supplementary material for: Pairwise Heuristic Sequence Alignment Algorithm Based on Deep Reinforcement Learning
Source: IEEE Open J Eng Med Biol. 2021 Jan 29;2:36–43. doi: 10.1109/OJEMB.2021.3055424 (PMC8901008; doi:10.1109/OJEMB.2021.3055424)
Supplement: Three supplementary materials are attached to the submitted manuscript. First, we offer the detailed process of the DQNalign in Supplementary material S1. Then, the additional figures and tables are listed in the Supplementary material S2. Finally, the alignment results of the DQNalign are attached  [file ojemb-3055424-mm.zip › OJEMB-3055424-MM/10022021082020_DQNalignOJEMB20210126SupplementaryS3/Supplementary S3/HEV_DDDQN/result20200712173946_11_38.txt]

DQNalign Project v1.0
Pairwise alignment algorithm with deep reinforcement learning based heuristic alignment agent
Sequence 1 : HEV_11, length : 7138
Sequence 2 : HEV_38, length : 7202

Alignment results:
Exact matches: 5105
Gaps: 955

Query 0             GAGGCCCATCAGTTTATCAAGGCTCCTGGCATCACTACTGCTATTGAGCAGGCTGCTCTA
                    |||||||| ||||| || |||||||||||| |||||||||||||||||||||| ||||||
Sbjct 3             GAGGCCCACCAGTTCATAAAGGCTCCTGGCGTCACTACTGCTATTGAGCAGGCAGCTCTA

Query 60            GCAGCGGCCAACTCTGCCCTTGCGAATGCTGTGGTAGTTAGGCCTTTTCTCTCTCACC-A
                    |||||||||||||| ||| | |||||||||||||| ||| |||||||||| || |  |-|
Sbjct 63            GCAGCGGCCAACTCCGCCTTGGCGAATGCTGTGGTGGTTCGGCCTTTTCTATCCCGGCTA

Query 119           GCAGATTGAGATCCTTATTAACCTAATGCAACCTCGCCAGCTTGTTTTCCGCCCCGAGGT
                    +||||  ||||| ||||||||||| ||||| || || |||||||||||||| || || ||
Sbjct 122           -CAGACAGAGATACTTATTAACCTGATGCAGCCCCGGCAGCTTGTTTTCCGGCCTGAAGT

Query 179           TTTCTGGAACCATCCCATCCAGCGTGTTATCCATAATGAGCTGGAGCTTTACTGTCGCGC
                     || |||||||| || || ||||| || ||||| || ||||| ||||  ||||| || ||
Sbjct 182           CTTGTGGAACCACCCAATTCAGCGCGTGATCCACAACGAGCTTGAGCAGTACTGCCGGGC

Query 239           CC--GCTCCGGCCGCTGCCTCGAAATT-GGTGCCCACCCCCGCTCAATAAATGACAATCC
                     |--|||++||||||||||| |+|  |-||||| ||||| || || || |||||||| ||
Sbjct 242           TCGGGCT--GGCCGCTGCCTTG-AGGTGGGTGCTCACCCACGTTCTATTAATGACAACCC

Query 296           TAATGTGGTCCACCGTTGCTTCCTCCGTCCTGCCGGGCGTGATGTTCAGCGTTGGTATAC
                     |||||  | |||||||| ||| |    |||| ||| || ||||| ||||| ||||| ||
Sbjct 299           CAATGTTCTGCACCGTTGTTTCTTGAAACCTGTCGGCCGCGATGTCCAGCGGTGGTACAC

Query 356           TGCCCCTACCCGCGGGCCGGCTGCTAATTGCCGGCGTTCCG-CGCTGCGCGGGCTCCCCG
                     ||||| || || || || || || || ||||| || || |-|+|| || || |||||  
Sbjct 359           CGCCCCCACTCGTGGCCCCGCAGCAAACTGCCGCCGGTCGGCC-CTCCGTGGCCTCCCAC

Query 415           CTG-CTGACCGCACTTACTGCTTCGACGGGTTTTCTGGCTGTAAC--TTTCCCGCCGAGA
                    |||-|+|| || || ||||| || || || ||||| ||||| +||--|| | +|| ||||
Sbjct 418           CTGTC-GATCGAACCTACTGTTTTGATGGTTTTTCCGGCTGC-ACGTTTGCT-GCTGAGA

Query 472           CGGGCATCGCCCTCTATTCTCTCCATGATA--TGTCACCATCTGATGTCGCCGAGGCTAT
                    | || || ||||| || || || || |++|--| |  ||  | ||||| |||||||| ||
Sbjct 475           CAGGGATAGCCCTTTACTCACTGCACG--ACCTCTGGCCTGCCGATGTTGCCGAGGCAAT

Query 530           GTTC-CGCCATGGTATGACGCGGCTTTACGCTGCCCTCCACCTCCCGCCTGAGGTCCTGT
                    | +|-||||| |||||||| ||||| || || || ||||||||||| || ||||| ||| 
Sbjct 533           GG-CTCGCCACGGTATGACCCGGCTGTATGCAGCTCTCCACCTCCCCCCGGAGGTACTGC

Query 589           TGCCCCCTGGCACATACCGCACCGCGTCGTACTTGCTGATCCATGAC-GGCAG-GCGC-G
                    | ||||||||||| || |  ||| | |||||| | || |||||||| -|| | -| ||-|
Sbjct 592           TCCCCCCTGGCACCTATCATACCACTTCGTACCTCCTCATCCATGATGGGGACCGTGCAG

Query 646           TTG-TGGTGACGTATGAGGGTGACACTAGTGCTGGTTATAACCACGATGTTTCCAACCTG
                    +||-|++|+|| |||||||| ||| |||||||||| || ||||| ||||| ||||  |||
Sbjct 651           -TGAT--T-ACATATGAGGGGGACTCTAGTGCTGGATACAACCATGATGTGTCCATTCTG

Query 705           CGCTCCTGGATTAGAACCACTAAGGTTACCGGAGACCACCCTCTCGTCATCGAGCGGGTT
                    ||| |||||||  | || |||||||| ||||| |||||||| || || || |||||||| 
Sbjct 708           CGCGCCTGGATCCGCACTACTAAGGTCACCGGCGACCACCCGCTGGTAATTGAGCGGGTC

Query 765           AGGGCCA-TTGGCTGCCAC-TT-TG--TC--CT----T-TT-A-CT----CA-CGG-C--
                     +|| | -| ||||| |||-||-||--||--||---- -| -|-||----||-|+|-|--
Sbjct 768           C-GGGCGGTGGGCTGTCACTTTGTGCTTCTTCTCACAGCTGCACCTGAACCATC-GCCAA

Query 803           TG-C-TCCG--GAGCCATCACCTATGCCCT----ATGTCC---CTTACC-CCCGGTCTAC
                    ||-|-|  |--    +|+|+||| +|  | ----| ||  --- |  + -||   |+|  
Sbjct 826           TGCCTTATGTCCCAT-A-C-CCTC-GTTCCACCGAGGTTTATGTTCG-GTCCATTT-TTG

Query 850           -CGA-GGTCTATGTCCGATCGAT--C---TTCGG-C--CC-G-GGTGGCACCC-CCTC-C
                    -|  -||++| +|| + |+| ||--|---|||  -|--||-|-  |+++||  - +||- 
Sbjct 880           GCCCTGG--TG-GTT-CA-CCATCCCTGTTTCCAACTGCCTGCTCT---ACTAAG-TCAA

Query 897           CTATTTCCAA-CC-TCA-TGCT-C--C-AC-C-A-AGTCG-A-CCT-TCCATGCTGTC-C
                    |+||||| | -||-|| -||+|-|-- -| - -|-|| | -|- ||-| | +|++  |- 
Sbjct 931           C-ATTTCAATGCCGTCCCTG-TGCATATATGGGACAGACTCATGCTCTTCG-G--TGCGA

Query 943           CTGCC-C-AT-ATCTGGGACCGTCTCATGTTGTTCGGGGCC-ACCCTAGATGACCAAGCC
                    |++||-|-||-| | +||+||+| |++|| ||||++++++|-|  |||+|||||  |+||
Sbjct 985           C--CCTCGATGACCA-GG-CC-TTT--TGCTGTT------CAAGGCTA-ATGACATA-CC

Query 999           TTT-TGCTGC--TCCCGCCTA-ATGACT-T-ACCTCCGC-GGCATTA--GCT-AC-AAGG
                    || -||++| --|   |  ||-| +| |- -| +|  ||-  |+|| --|| -||-| ||
Sbjct 1030          TTCGTG--GTATTTAGG-TTACAA-AGTCACAG-TTGGCGCTC-TTGTCGCCAACGAGGG

Query 1048          TTACTGTGGGCACC-CTTGTTGCC-AATGAAG--GCTGGA-ACGCCTCTGAGGAC-GC--
                     |++ |   |++||-|    +| |- ||+ | --|||+| -|++++|+|+|   |-||--
Sbjct 1082          CT--GGAATG--CCTCCGAA-GACGCAT-TAACTGCT-GTCA----T-T-ACTGCGGCTT

Query 1099          -TCTTA-CAGCTGTCATCACTGCCGCCTA--CCTTACCA--TCTGC-C-ACCAGCGGTAC
                    -|||||-||  || |||||  |   ||| --|  +|+||--    |-|-|+ ||+||+| 
Sbjct 1129          ATCTTACCATTTGCCATCAGAGGTACCTCCGCAC-A-CAGGCTATCTCGA-AAG-GG-AT

Query 1152          C------------TCCGCAC-T-CAGGCTATATC--TAAGGGG-----AT-GC--G-TC-
                     ------------   |  |-|-||+   |  | --|||   |-----||-||--|-| -
Sbjct 1184          GAAAAGATTGGAGCTTGAGCATGCA-CAGAAGTTTATAACACGTCTTTATAGCTGGTTGT

Query 1185          --GCCTG-GA----G-CGGGAGCATGCTCAGAA-GT--TTA-TAACA-C-GGCCTCCTAC
                    --| ++ - |----|-|| ||+ +| |      -| --| |-|  ||- -   ++|  +|
Sbjct 1243          TTGA--AAAATCTGGCCGTGA-T-TACATCCCCGGCCGTCAGTTGCAGTTTTA--CGC-C

Query 1230          AGTTGGCTCT-TTGAGA-AGTCCGGCCGTGA-TT--A----TATCCCCGGCCGTCAGTTG
                       || | +|-    | -|+|| +|+|+|| -||--|---- |||| ++++|||  | | 
Sbjct 1296          CAGTGCCG-TCGATGGCTA-TCT-G-C-TGGTTTCCACCTTGATCCT----CGTGTGCTC

Query 1281          GAGTTCTACGCT-C--AGTGTAGGCGCTGGCTCT--CG--G-C----CG-GCTTT-CATC
                    ++||| |+ | |- -- + | +++|+|+++|+||--||--|-|----| -|||| -||  
Sbjct 1346          --GTTTT-TGATGAAGC-GGC---C-C---C-CTGCCGCTGTCGTAGCTTGCTTCGCAAA

Query 1327          T-TGACCCAC-------G--GGTGT-TG-GTTTTTGATGAGTC-GG---CCCCCTGCCA-
                     -|+ |||| -------|--| | |-||-|+ +| | || | |-||--- | |||||  -
Sbjct 1395          GCT-GCCCATAAATTTTGCTGCTTTATGCG-A-TGGCTGGGGCAGGATTGCACCTGCTTC

Query 1370          CTGT-AGGA--CTGCGATTCGTAAGGCGGT-CTC--AA-AGTTTTGCTGGCTGCTTTATG
                    ||+|-|+| -- | +||   | +|+|+|||-   --||-||  || +||          +
Sbjct 1452          CT-TCA-GCCTGTT-GAGGGGG-A-G-GGTCG-GTGAACAGGGTTA-TGATAATGAGGC-

Query 1419          AA--GT-GGCTGGGCCAGGGAGTG-CACCTGTTTTCTACA--ACCTGCAGAAGGCGTCGT
                    +|--  -||+ |    | |  ++|-|+|||| |    |  --|+||| +|+||  +||+|
Sbjct 1501          -ATTTGAGG-GGTCGGATGTC--GAC-CCTGCTGAAGAGGCCA-CTGT-G-AGTA-TC-T

Query 1471          -TGG--CG-ACCAGGGCCATGACA-A-CGAG-GCCTA-TGAGG-GGTCTGATGTTGACCC
                    -|||--||-|+||+ ++++|+ + -|-||  -|||  -|++| -| +|| +++||+++++
Sbjct 1552          CTGGCTCGTA-CA-T----T-G-TCACCGGCAGCCAGTT--GCAGC-CTC---TT-----

Query 1523          TGCTGAATCCGCTA-TTAGTGACAT-ATCTGGGTCCTA----CGTAGT-CCCTGGCACTG
                    | |+ +|  |||| - ||++ ++  - |||+|  | | ----|  || -  | ||| | +
Sbjct 1593          TAC-C-AGGCGCTCGGTA--T--TCCTTCT-GACCTTGCCGCCCGAGCGGGCCGGCTCA-

Query 1576          C-CCT-CCAACCGCTT-TAC-CA-AGC-CC-TT--GAC-CTCCCCGCTGAG--ATTGTGG
                    |- ||-||  +++|  -  |-||-|  -||-  --   -||| +++|+  |--|    + 
Sbjct 1645          CTGCTACCGT---CGAAGTCTCAGAATACCGACGGCCGTCTCA---C-TTGTAAGACC-A

Query 1624          CTC--GTGCAGGCCGG-CTGACCGCCACAGTAA--A---GGTCT-CCCAGGTCGA--C--
                    |+ --| |||    | -|| ++| | |||||  --|---    |-||||| | ||--|--
Sbjct 1696          C-TATGGGCAATAAGACCTT--CACAACAGTTTTTACCGACGGTGCCCAGCTGGAGGCTA

Query 1670          --GGG-CGGATCGA-TTGTGAG-ACCCTTCTCG-GTAA--TAAAACCTTCCGCACG-T--
                    --|||-|||| |  - ||||  - ++| |+| |- |  --|+|||| ++++|+|| -|--
Sbjct 1753          ATGGGCCGGAGCAGTATGTGCTAT--CAT-TTGATTTGGCT-AAACA----G-ACTATGG

Query 1719          -CGTTTGTTGACG--GG-GCGGTTTTAGAGACTAATGGCC-CAGA---GCGCCACAATC-
                    -||  ++++|++|-- |-   |  ||||  ||   | | |-| + ---|+|++++++||-
Sbjct 1804          CCGCC----G--GCCCGCATAGCCTTAGTTACGCCTTGACACC-TGCGG-G------TCT

Query 1771          TCT-C--T-T-TTGA---TGCCAGTCAGAGCAC--TATGGCCGCCGGCCCTTTCAGTCTC
                    |  - -- -|-||| ---|||| | |  +|+||--|| ||| | |  ++|++ ||+||| 
Sbjct 1850          TGAGGTGCGTGTTGTTTCTGCCGGACTC-G-ACTGTAGGGCTGTCTT--C--CCA-TCTG

Query 1821          ACC--T---ATGCCGCCTCTGC-TGCTGGGCTGGAGGTGCGCTATGTCGCCGCCGGGCTT
                    +  --|---|++|| |||||||-| | | | +||+ || |||  | |   +++|+|||||
Sbjct 1902          -GGGTTGCAA--CCCCCTCTGCTTCCGGTGA-GG-TGTCCGCCTTCTGTT---C-GGCTT

Query 1875          GAC-CAC--CGGGGCGGTTTTTG-CCCCCGGCGTTTCACCC--CGGTCAGCCCCTGGCGA
                     | -|| --     |+| +| ||-||  |||| +||| | |-- ||| +|+| +|+++| 
Sbjct 1954          TATACAGGTTTAACC-GC-TGTGTCCAGCGGCA-TTCTCTCATTGGTG-G-CT-T---GT

Query 1928          GGTCACCGCCTTCTGTTCT-GCCCTATACAGGTTTAATC-G-C-GAGGCCCA--G--CGC
                    |||++++++ ++++++|+|- ||  |  ++|| +|||| -|- -|   +|||--|--||+
Sbjct 2005          GGT------A------T-TATCCTGAGG--GGC-TAATTGGTTTGTTT-CCACCGTTCG-

Query 1980          CTTTCGCTGACCGGTA------ATTTT--TGGTTCCATCCTGAGGGGCTCCTTGGC-CCC
                    +  +|+||| ||  +|------| || --    ||| | ||| |||| +++  +||-|||
Sbjct 2046          -CC-C-CTGGCCAC-ACCTGGGAGTTCAGCCAATCCCTTCTGTGGGGA---GA-GCACCC

Query 2031          TTTGC-CCCG---TT--TTC--CCCCGGGCATGTTTGGGAGTCGGCTAAT-CCATTCTG-
                    |||  -| ||--- |--|  --  +|||||+++++|+++++|   |+++|- |++| | -
Sbjct 2098          TTTATACTCGCACCTGGTCGGTGT-CGGGC-----T-----TTTTC---TAGC--TGTTT

Query 2080          -TGGCGA---GAG--CACACTTTAC-ACCCG---CA-------CTTGGGGTCGGAGGTTG
                    -|  | |---|||--| |+|  |+|-   | ---||-------| ++| | | ||  +  
Sbjct 2141          TTCTCCATTCGAGCCCCC-CGCT-CTGGACTCATCACCCCCCGCC--GAGGCTGATA-CA

Query 2121          -ATGCTG--TTCCTA-G-TCCAGCCCAGC-CCGACTTAG--GTTT-TACATCTGAGC--C
                    -  |  |-- | + |-|-|||| |||++|- | || | |-- || - ||| |  + |--|
Sbjct 2196          CCCGTGGCTGTT-GATGTTCCACCCC--CAGCTACCTTGACATTACCACAACCT-CCGGC

Query 2171          TTCTATACCTAGTAGGGCCGCCACACCT-ACCCCGGC---GGCCCCTCTACCCCCCCCTG
                    | |||+| |  | ||  ||+||+| |  -| |  | |---|||  +| |+| | |  ++|
Sbjct 2252          TCCTA-AACGGGCAGTACC-CC-CGCAAGATCTTGCCGATGGCGA-TGT-CGCTCGG--G

Query 2227          CACCGGATCCTTCCCCTACTCTCTCTGCTCCGGCGCGTGGTGAGCCGGCTCCTGGCGCTA
                    ++||+++|+|| | +  ++| |||||||| | +|+|+++++++ || |+| | ||||| |
Sbjct 2304          --CC---T-CTCCG-GG--TGTCTCTGCTGCA-C-C-------CCCTG-TGCCGGCGCAA

Query 2287          CCGCC--AGGGCCCCAGCCATAACCCACCAGA---CGGC-CCGGCA-TCGCCGCCTGCTC
                     |+| --| + +++++|++||+++||||| | ---|++|-||+|+ - +|   +||++||
Sbjct 2346          TC-CGTGAC-T-----G--AT---CCACCCGTGTCC--CGCC-G-GCG-GTTA-CT--TC

Query 2340          TTTACCTACCCGGATGGCTCTAAGGTGTTCGCCGGCTCGCTGTTTGAGT-CGACATGTAC
                    + ||| || || ||||| || || |||| ||| ||||| || || ||||-||| +|||||
Sbjct 2385          -ATACTTATCCTGATGGGTCAAAAGTGTACGCTGGCTCCCTCTTCGAGTCCGAG-TGTAC

Query 2399          CTGGCTCGTT-AACGCGTCTAATGTTGGACCACCGCCCTGGCGGTGGGCTCTGTCATGCA
                     ||| | || -| +||||| |||  + | |||||| || || ||||| || || ||||||
Sbjct 2444          TTGGTTGGTCAAT-GCGTCCAATCC-CGGCCACCGTCCCGGTGGTGGCCTTTGCCATGCA

Query 2457          TTTTACCAGAGGTACCCCGCCTCCTTTGATGCTGCCTCTTTTGTGA--T--GC-GCGACG
                    ||||||||| ||| ||| |  || |||||  | |||   || || |--|--| -| | ++
Sbjct 2502          TTTTACCAGCGGTTCCCGGAGTCATTTGACCCCGCCGAGTTCGTCATGTCCGATGGGT--

Query 2512          GCGCGGCC-GCCTACACATTAACCCCCCGGCCAATAATTCATGCCGTCGCTCCTGATTAT
                    + ++ |+|-|| || || || || ||||| || || || ||||| || ||||| || |||
Sbjct 2559          -T--TG-CAGCTTATACCTTGACGCCCCGACCTATTATCCATGCTGTTGCTCCCGACTAT

Query 2571          AGGTTGGAACATAACCCAAAGAGGCTTGAGGCTGCCTACCGGGAGACTTGCTCCCGCCTC
                     || | ||||||||||| |||||||| |||||||| || || ||||| ||||||||||  
Sbjct 2616          CGGGTAGAACATAACCCCAAGAGGCTCGAGGCTGCTTATCGAGAGACGTGCTCCCGCCGT

Query 2631          GGTACCGCTGCATACCCACTCCTCGGGACCGGCATATACCAGGTGCC-GATCGGTCCCAG
                    || || ||||| ||||| || |||||  ||||||||||  |||||||-| | ||+|  ||
Sbjct 2676          GGCACGGCTGCTTACCCCCTGCTCGGTGCCGGCATATATAAGGTGCCTGTTGGG-CTTAG

Query 2690          TTTTGACGCCTGGGAGCGGAATCACCGCCCCGGGGACGAGTTGTACCTTCCTGAGCTTGC
                    |||||| |||||||| || || || || |||||||| |||||||| ||| ||||||  ||
Sbjct 2735          TTTTGATGCCTGGGAACGCAACCATCGGCCCGGGGATGAGTTGTATCTTACTGAGCCGGC

Query 2750          T-GC-CAGATGGTTCGAGGCCAATAG-G-CCGACCTGC-CCA-ACTCTCACTATAACTGA
                    |-  -|+ +||||||||||| +|+| -|-|| |+||+|-|| - | |||||||| |||||
Sbjct 2795          TATAGC-T-TGGTTCGAGGCT-A-ACCGACCCA-CT-CTCCCCGCGCTCACTATCACTGA

Query 2804          GGATGTTGCGCGGACAGCAAATCTGGCTATCGAACTTGACTCAGCCACAGACGTCGGCCG
                    |||    || || ||||| ||||||||  | || || || || ||||| || ||||| ||
Sbjct 2849          GGACACGGCACGAACAGCGAATCTGGCGTTGGAGCTAGATTCGGCCACTGAGGTCGGTCG

Query 2864          GGCCTGTGCC-G--G-C-TGTCGAGTCACCC-CCGGCGTTGTGCAGTACCAGTTTACCGC
                    ||| ||||| -|--|-|-||| |||+++|| - || ||||   +|++||||||| || ||
Sbjct 2909          GGCGTGTGCTGGTTGCCGTGTTGAG---CCAGGCGTCGTTCAT-A--ACCAGTTCACGGC

Query 2918          AGGTGTGCCTGGATCCGGCAAGTCCCGCTCTATTACCCAAGCCGACGTGGACGTTGTCGT
                     ||||| ||||| ||||||||||| || || |||   || | ||| ||||| || || ||
Sbjct 2963          GGGTGTCCCTGGTTCCGGCAAGTCACGGTCAATTCAGCAGGGCGAGGTGGATGTGGTGGT

Query 2978          GGT-CCCGACCCGGGAGTTGCGTAATGCCTGGCGCCGCCGCGGCTTCGCTGCTTTCACCC
                     ||-|| +|| || ||| |||||||  | ||||| |||||||| || || || | ||| |
Sbjct 3023          AGTACCA-ACTCGTGAGCTGCGTAACTCGTGGCGACGCCGCGGGTTTGCAGCCTACACAC

Query 3037          CGCACACTGCGGCTAGAGTCAC-CCAGGGGCGCCGGGTTGTCATTGATGAGGCCCCGTCC
                    | ||||| |||||  | || ||-|  || +||  ||||||||||||||||||||||||| 
Sbjct 3082          CCCACACCGCGGCCCGTGTTACTCGTGGC-CGTAGGGTTGTCATTGATGAGGCCCCGTCA

Query 3096          CTTCCCCCTCATTTGCTGCTGCTCCACATGCAGCGGGCCGCCACCGTCCACCTTCTTGGC
                    ||||| || ||| |||| ||||| ||||||||||||||| |  | |||||||||||||||
Sbjct 3141          CTTCCACCACATCTGCTCCTGCTGCACATGCAGCGGGCCTCGTCGGTCCACCTTCTTGGC

Query 3156          GACCCGAATCAGATCCCAGCCATCGATTTTGAGCACGCCGGGCTCGTTCCCGCCATCAGG
                    ||||| || || ||||| ||||| ||||| ||||| || || || || ||||| ||| ||
Sbjct 3201          GACCCCAACCAAATCCCTGCCATTGATTTCGAGCATGCTGGTCTTGTACCCGCAATCCGG

Query 3216          CCCGAT-TTGGCCCCCAC-CTCCTGGTGGCATGTTACCCATCGCTGCCCTGCGGATGTAT
                    || || -|||  || +||-  + ||||||||| |||||||  | ||||| || ||||| |
Sbjct 3261          CCTGAGCTTGTACCA-ACAAA-GTGGTGGCATCTTACCCACAGGTGCCCGGCAGATGTTT

Query 3274          GTGAGCTAATCCGCGGCGCATACCCTATGATTCAGACCACTAGTCGGGTC-CTC-CGGT-
                    | |||||||| |||||||| ||||||| ||| |||||  | || || || - ||-|   -
Sbjct 3319          GCGAGCTAATTCGCGGCGCGTACCCTAAGATCCAGACAGCGAGCCGTGTTTTTCGCTTCC

Query 3331          C-GTTGTTCTGGGGTGAGCCCGCC-GTT-GGGCAGAAGCTAGTGTTCACCCAGGCGGCTA
                    |-|+|+||+||||| ||||| +||-|+|-|| || || ||||||||||| |||||||| |
Sbjct 3378          CTG-T-TT-TGGGGGGAGCCT-CCTG-TCGGCCAAAAACTAGTGTTCACTCAGGCGGCGA

Query 3388          AGGCCGCCAACCCCGGTTCAGTGACGGTCCATGAGGCACAGGGCGCTACCTACACAGAGA
                    ||||||| ||||| ||| || | |||||||||||||| ||||||||||| | ||| ||||
Sbjct 3433          AGGCCGCTAACCCTGGTGCAATTACGGTCCATGAGGCCCAGGGCGCTACATTCACTGAGA

Query 3448          CTACCATCATTGCCACGGCAGATGCTCGAGGCCTCATTCAGTCGTCCCGAGCTCATGCCA
                    |||| || ||||| ||||| |||||||| || || |||||||| ||  | ||||| || |
Sbjct 3493          CTACTATTATTGCTACGGCGGATGCTCGCGGGCTGATTCAGTCATCTAGGGCTCACGCTA

Query 3508          TTGTTGCCTTGACGCGCCACACTGAGAAGTGCGTCATCATTGACGCACCAGGCCTGCTTC
                    |||| ||| | || || || || ||||| || ||  || |||| || || || || ||||
Sbjct 3553          TTGTGGCCCTAACCCGTCATACGGAGAAATGTGTGGTCGTTGATGCCCCGGGACTCCTTC

Query 3568          GCGAGGTGGGCATCTCCGATGCAATCGTTAATAACTTTTTCCTTGCTGGTGGCGAAATTG
                    | ||||| || ||||| || || || || ||||||||||||||| |||| ||| | ||||
Sbjct 3613          GTGAGGTCGGTATCTCTGACGCCATTGTCAATAACTTTTTCCTTTCTGGCGGCCAGATTG

Query 3628          GCCACCAGCGCCCATCTGTTATCCCTCGCGGCA--ATCCTGAC-GCCAATGTTGACAC-C
                    | || || || ||||| || || || || ||||--||| ++||- +||||||||| ||-|
Sbjct 3673          GTCAGCACCGTCCATCAGTCATACCGCGTGGCACTATCA--ACAA-CAATGTTGATACGC

Query 3684          TTGGCTGCCTTCCCGCCGTCTTGCCAGATTAGCGCCTTCCATCAGTTGGCTGAGGAGCTT
                    ||| +||| ||||| || ||||||||| | ||||||| ||||||| | || || ||||| 
Sbjct 3730          TTGA-TGCATTCCCACCCTCTTGCCAGTTCAGCGCCTACCATCAGCTTGCGGAAGAGCTC

Query 3744          GGCCACAGACCTGCCCCTGTCGCGGCTGTTCTACCGCCCTGCCCTGAGCTTGAACAGGGC
                    |||||  |||| |||||  |||| || ||||| || ||||| ||||| ||||||||||| 
Sbjct 3789          GGCCATCGACCGGCCCCGATCGCTGCCGTTCTGCCCCCCTGTCCTGAACTTGAACAGGGT

Query 3804          CTTCTCTACCTGCCCCAAGAACTCACCACCTGTGATAGTGTCGTAACATTTGAATTAACA
                    || || ||| |||| || ||| | ||||| | |||||||||  | || |||||||| |||
Sbjct 3849          CTACTTTACATGCCTCAGGAATTGACCACGTCTGATAGTGTGCTTACGTTTGAATTGACA

Query 3864          GATATTGTGCATTGTCGTATGGCCGCCCCGAGCCAGCGCAAGGCCGTGCTGTCCACGCTC
                    ||||| ||||| ||||||||||| || || || ||||| ||||| || ||||| || || 
Sbjct 3909          GATATAGTGCACTGTCGTATGGCGGCACCTAGTCAGCGTAAGGCGGTCCTGTCGACTCTT

Query 3924          GTGGGCCGTTATGGCCGCCGCACAAAGCTCTACAATGCCT-CCCACT-CTGATGTTCGCG
                    || ||| | || |||||||| || ||| | ||  |+| ||-| ||+|-| ||||+||+||
Sbjct 3969          GTCGGCAGGTACGGCCGCCGTACGAAGTTGTATGA-GGCTGCTCA-TGCAGATG-TC-CG

Query 3982          AC--TCTCTCGCCCGTTTTATCCCGGCCATTGGCCCCGTACAG-GTTACAACCTGTGAAT
                      --|||||   || ||||||||| |   | |||||  |+ ||-||||| || |||||| 
Sbjct 4025          TGGGTCTCTAAACCATTTTATCCCTGAGCTCGGCCCTAT-TAGTGTTACCACTTGTGAAC

Query 4039          TGTACGAGCTAGTGGAGGCCATGGTCGAGAAGGGCCAGGACGGCTCCGCCGTCCTTGAGC
                    | |||||||| |||||||| ||||| ||||| |||||||| || || || || || ||||
Sbjct 4084          TTTACGAGCTTGTGGAGGCTATGGTGGAGAAAGGCCAGGATGGTTCTGCGGTTCTGGAGC

Query 4099          TCGACCTTTGTAGCCGCGACGTGTCCAGGATCACCTTCTTCCAGAAAGATTGTAATAAAT
                    ||||| | |||||||| || |||||  | || || ||||||||||| ||||||||||| |
Sbjct 4144          TCGACTTATGTAGCCGTGATGTGTCTCGTATAACATTCTTCCAGAAGGATTGTAATAAGT

Query 4159          TCACCACGGGGGAGACCATCGCCCATGGTAAAGTGGGCCAGGGCATTTCGGCCTGGAGTA
                    | || ||||| ||||| || || ||||| ||||| |||||||| || || || |||||||
Sbjct 4204          TTACAACGGGCGAGACAATAGCACATGGCAAAGTTGGCCAGGGGATATCTGCATGGAGTA

Query 4219          AGACCTTCTGTGCCCTTTTCGGCCCCTGGTTCCGTGCTATTGAGAAGGCTATCCTGGCC-
                    | ||||| |||||  | ||||| || |||||||| || ||||||||||  ||||| || -
Sbjct 4264          AAACCTTTTGTGCTTTGTTCGGTCCATGGTTCCGCGCCATTGAGAAGGAGATCCTTGCTG

Query 4277          --C-TGCTCCCTCAGGGTGTGTTTTATGGGGATGCCT-T--TGATGACACCGTCTT-CTC
                    --|-||||+||+|| ++||| || ||||| ||||| |- -- |||+|||+  ||| -|+|
Sbjct 4324          TACTTGCT-CC-CAA--TGTATTCTATGGTGATGCATACGAAGAT-ACA-GTTCTGGC-C

Query 4331          GGCGGCTG-TGGC---CGCAGCAAAGGCATCCATGGTGTTCGAGAATGACTTTTCTGAGT
                    +|| || |- | |---  |++|  +|| +| || ||| || ||||||||||| || ||||
Sbjct 4376          -GCCGCAGTCGCCGGAGCC--CCT-GGT-TGCAAGGTTTTTGAGAATGACTTCTCAGAGT

Query 4387          TTGATTCCACCCAGAATAATTTTTC-CTTGGGCCT-AGAGTGTGCTATTATGGAGGAGTG
                    |||||  ||| || |||||||||||-|||||||  -|| || | ++|| |||||||||||
Sbjct 4432          TTGATAGCACTCAAAATAATTTTTCACTTGGGCTGGAGTGTATA--ATCATGGAGGAGTG

Query 4445          TGGGATGCCGCAGTGGCT-CATCCGCTTGTACCACCTTATAAGGTCTGCGTGGATTCTGC
                     || |||||||||||| |-   | ||||+|| |||||| |  | ||||| ||| ||||||
Sbjct 4490          CGGTATGCCGCAGTGGATGATCCGGCTT-TATCACCTTGTTCGCTCTGCTTGGGTTCTGC

Query 4504          AGGCCCCGAAGGAGTCCCTGCGAGGGTTTTGGAAGAAACACTCCGGTGAGCCCGGCACCC
                    | || || |||||||||||||| ||||| |||||||| ||||| |||||||| |||||| 
Sbjct 4549          AAGCTCCAAAGGAGTCCCTGCGGGGGTTCTGGAAGAAGCACTCAGGTGAGCCTGGCACCT

Query 4564          TTCTGTGGAATACTGTCTGGAACATGGCCGTTATCACCCACTGTTATGATTTCCGCGATC
                    | || ||||||||||||||||||||||| || ||  |||| |||||||| ||||||||  
Sbjct 4609          TGCTTTGGAATACTGTCTGGAACATGGCGGTCATAGCCCATTGTTATGAGTTCCGCGACT

Query 4624          TGCAGGTGGCTGCCTTTAAAGGTGATGATTCGATAGTGCTTTGCAGTGAGTACCGTCAGA
                    |  | || || || || ||||| ||||| ||  | |||||||| ||||| || || || |
Sbjct 4669          TAAAAGTCGCCGCATTCAAAGGAGATGACTCTGTTGTGCTTTGTAGTGATTATCGGCAAA

Query 4684          GCC-C-AGGGGCTGCTGTCCTGATTGCTGGCTGTGGC-CTAAAGTTGAAGGTGGATTTCC
                    |||-|-| | |  +|+| ||| || ||||||||||| -  ||| ||+|||||||||||| 
Sbjct 4729          GCCGCGATGCGGC-C-GCCCTAATCGCTGGCTGTGGGTTGAAACTT-AAGGTGGATTTCA

Query 4741          GTCCGATTGGTCTGTATGCAGGTGTTGTGGTGGCCCCCGGCCTTGGCG-CGCTTCCTGAT
                    | || ||||| |||||||| |||||||| |||||||| || || ||  -|+|||||||||
Sbjct 4786          GGCCCATTGGGCTGTATGCTGGTGTTGTTGTGGCCCCGGGTCTCGGGACC-CTTCCTGAT

Query 4800          GTCGTGCGCTTCGCCGGTCGGCTTACTGAGAAGAA-TTGGGGCCCTGGCCCCGAGCGGGC
                    || ||  | || || || |||||  | ||||| ||-| ||||||  |  | +||| ||||
Sbjct 4845          GTTGTTAGGTTTGCTGGGCGGCTCTCGGAGAAAAACTGGGGGCCGGGTTCA-GAGAGGGC

Query 4859          GGAGCAGCTCCGCCTCGCTGTGAGTGATTTTCTCCGCAAGCTCACGAATGTAGCTCAGAT
                     || ||||| || || |||||  |||||||||| || ||| | |||||||| |||||  |
Sbjct 4904          AGAACAGCTACGGCTGGCTGTCTGTGATTTTCTGCGAAAGTTAACGAATGTGGCTCAAGT

Query 4919          GTGTGTGGATGTTGTCT-CTCGTGTTTATGGGGTTTCCCCTGGGCTCGTTCATAACCTGA
                     |||||||| ||||| |-   |+|||||||| |||  ||| ||  | || ||||||||||
Sbjct 4964          CTGTGTGGACGTTGTTTCGCAG-GTTTATGGTGTTAGCCCCGGTTTGGTACATAACCTGA

Query 4978          TTGGCATGCTACAGGCTGTTGCTGATGGCAAGGCTCA-TTTCACTGAGTCAGTGAAGCCA
                    |||| ||||| ||| |  |||| ||||||||||| ||-|||+|| ||| |||| || || 
Sbjct 5023          TTGGGATGCTCCAGACCATTGCCGATGGCAAGGCGCACTTT-ACAGAGACAGTTAAACCT

Query 5037          GTGCTTGACCTGACAAATTCAATTCTGTG-TCGGGTGGAATGAATAACATG-TCTTTTGC
                    ||  | ||||| || ||||| ||| | + -|||||||||||||||||||||-||||||||
Sbjct 5082          GTTTTAGACCTCACCAATTCTATTATA-CATCGGGTGGAATGAATAACATGTTCTTTTGC

Query 5095          TGCGCCCATGG-GTTCGCGACCATGCGCCCTCGGCCTATTT-TGCTGTTGCTCCTCATGT
                    |  |  |||||-| |  |+||||||||| ||||| ||+|||-|| | ||| ||||| || 
Sbjct 5141          TCTGTGCATGGAGATGCC-ACCATGCGCTCTCGGGCT-TTTCTGTTTTTGTTCCTCGTGC

Query 5153          TTCTGCCTATGCTGCCCGCGCCACCGCCCGGTCAGCCGTCTGGCCGCCGTCGTGGGCGGC
                    |||||||||||||||||||||||||| ||||||||||||||||||| || || |||||||
Sbjct 5199          TTCTGCCTATGCTGCCCGCGCCACCGGCCGGTCAGCCGTCTGGCCGTCGCCGCGGGCGGC

Query 5213          GCAGCGGCGGTTCCGGCGGTGGTTTCTGGGGTGACCGGGTTGATTCTCAGCCCTTCGCAA
                    ||||||||||| ||||||||||||||||||||||||||||||||||||||||||||||  
Sbjct 5259          GCAGCGGCGGTGCCGGCGGTGGTTTCTGGGGTGACCGGGTTGATTCTCAGCCCTTCGCCC

Query 5273          TCCCCTATATTCATCCAACCAACCCCTTCGCCCCCGATG-TCACC-GCTGCGGCCGGGGC
                    |||||||||||||||||||||||||||||||  | ||+ -|+ ||-|| || ||||||||
Sbjct 5319          TCCCCTATATTCATCCAACCAACCCCTTCGCATCTGA-CAT-TCCAGCCGCAGCCGGGGC

Query 5331          TGGACCTCGTGTTCGCCAACCCGCCCGACCACTCGGCTCCGCTTGGCGTGACCAGGCCCA
                    |||| ||||   ||| || || ||||| ||||||||||||||||||||||||||  ||||
Sbjct 5377          TGGAGCTCGCCCTCGGCAGCCAGCCCGTCCACTCGGCTCCGCTTGGCGTGACCAATCCCA

Query 5391          GCGCCCCGCCGCTGCCTCACGTCGTAGACCTACCACAGCTGGGGCCGCGCCGCTAACCGC
                    |||||||||| || || | |||||| || || || ||||||||||  ||||||| || ||
Sbjct 5437          GCGCCCCGCCACTTCCGCCCGTCGTCGATCTGCCCCAGCTGGGGCTTCGCCGCTGACTGC

Query 5451          GGTCGCTCCGGCCCATGAC-A-CC-CCGCCAGTGCCTGATGTTGACTCCCGCGGCGCCAT
                     || || |||||||++ +|-|- |- | || || || ||||| || || |||||||| ||
Sbjct 5497          TGTGGCCCCGGCCC--C-CGATACTGCTCCTGTTCCCGATGTCGATTCTCGCGGCGCTAT

Query 5508          CCTGCGCCGGCAGTATAACCTATCAACATCTCCCCTCACCTCTTCCGTGGCCACCGGCAC
                      | ||||| ||||||||  |||||||||| || || || ||| |  | ||||| || ||
Sbjct 5554          ATTACGCCGCCAGTATAATTTATCAACATCCCCGCTAACATCTACTATTGCCACTGGTAC

Query 5568          AAATT-TGGTTCTTTACGCCGCTCCTCTTAGCCCGCTT-CTACCCCTCCAGGACGGCACC
                    + |  -| ||||| || || || || || |||||+ ||-|| || ||||| || || || 
Sbjct 5614          -TAACCTTGTTCTATATGCTGCCCCGCTGAGCCC-TTTGCTTCCGCTCCAAGATGGAACT

Query 5626          AATACTCATATAATGGCTACAGAAGCTTCTAATTATGCCCAGTACCGGGTTGCTC-GTGC
                    || ||||| || ||||| || ||||| || ||||||||||||||||| ||||+||-| ||
Sbjct 5672          AACACTCACATTATGGCCACTGAAGCATCAAATTATGCCCAGTACCGTGTTG-TCCGCGC

Query 5685          CACAATTCGCTACCGCCCGCTGGTCCCCAACGCTGTTGGTGGCTACGCTATCTCCATTTC
                    ||| || || ||||| ||||| || || |||||||| || || |||||||| || || ||
Sbjct 5731          CACCATCCGGTACCGTCCGCTTGTGCCGAACGCTGTCGGCGGATACGCTATATCTATCTC

Query 5745          GTTCTGGCCACAGACCACCACCACCCCGACGTCCGTTGACATGAATTCAATAACCTCGAC
                     |||||||| ||||| || || |||||||| || || || |||||||| || ||||| ||
Sbjct 5791          TTTCTGGCCTCAGACAACTACTACCCCGACATCTGTGGATATGAATTCTATCACCTCCAC

Query 5805          GGATGTCCGTATTTTAGTCCAGCCCGGCATAGCCTCCGAGCTTGTTATTCCAAGTGAGCG
                    ||||||||| ||| | |||||||| || || || || || ||||| || || ||||||||
Sbjct 5851          GGATGTCCGAATTCTTGTCCAGCCTGGTATTGCTTCAGAACTTGTGATCCCCAGTGAGCG

Query 5865          CCTACACTATCGCAACCAAGGTTGGCGCTCTGTTGAGACCTCCGGGGTGGCGGAGGAGGA
                    ||| || ||||| |||||||| |||||||| ||||||||||| || || |||||||||||
Sbjct 5911          CCTGCATTATCGTAACCAAGGCTGGCGCTCGGTTGAGACCTCTGGTGTTGCGGAGGAGGA

Query 5925          GGCCACCTCTGGTCTTGTCATGCTCTGCATACATGGCTCACCTGTAAATTCTTATACTAA
                    ||| ||||| || ||||||||||| ||||| ||||| |||||||| |||||||| || ||
Sbjct 5971          GGCGACCTCCGGCCTTGTCATGCTTTGCATCCATGGATCACCTGTGAATTCTTACACCAA

Query 5985          TACACCCTATACCGGTGCCCTCGGGCT-GTTGGACTTTGCCCTCGAACTTGAGTTCCGCA
                    ||| || ||||| ||||||||+ ||||-| | || || || ||||| || ||||||||||
Sbjct 6031          TACGCCTTATACTGGTGCCCT-TGGCTTGCTTGATTTCGCACTCGAGCTCGAGTTCCGCA

Query 6044          A-C-CTCACCCCCGGTAATACCAATACGCGGGTCTCGCGTTACTCCAGCACTGCCCGTCA
                    |- -  |||||++||||| || || || || || || || ||||| || | ||| || ||
Sbjct 6090          ATTTGACACCC--GGTAACACGAACACACGTGTTTCCCGCTACTCGAGTAGTGCGCGCCA

Query 6102          CCGCCTTCGTCGCG-GTGC-AGATGGGACTGCCGAGCTCACCACCACGGCTGCTACTCGC
                    | +   |   |+||-| ||- ||||| ||||| ||| | || ||||| |||||||| |||
Sbjct 6148          CA-AGCTACGC-CGAGGGCCTGATGGCACTGCTGAGTTAACTACCACTGCTGCTACACGC

Query 6160          TTCATGAAGGACCTCTATTTTACTAGTACTAATGGTGTTGGTGAGATCGGCCGCGGGATA
                    || |||||||||||  |||||||  | |||||||| ||||||||  |||| || || |||
Sbjct 6206          TTTATGAAGGACCTTCATTTTACAGGGACTAATGGAGTTGGTGAAGTCGGTCGTGGTATA

Query 6220          GCGCTTACCCTGTTTAACCTTGCTGACACCCTGCTTGGCGGTCTACCGACAGAATTGATT
                    ||||| || ||||| || ||||||||||| || || ||||| || |||||||||||||||
Sbjct 6266          GCGCTAACTCTGTTCAATCTTGCTGACACGCTTCTCGGCGGGCTCCCGACAGAATTGATT

Query 6280          TCGTCGGCTGGTGGCCAGCTGTTCTACTCTCGCCCCGTCGTCTCAGCCAATGGCGAGCCG
                    |||||||||||||| |||||||| ||||||||||||||||||||||||||||||||||||
Sbjct 6326          TCGTCGGCTGGTGGTCAGCTGTTTTACTCTCGCCCCGTCGTCTCAGCCAATGGCGAGCCG

Query 6340          ACTGTTAAGCTGTATACATCTGTGGAGAATGCTCAGCAGGATAAGGGTATTGCAATCCCG
                    || || ||||| || || || || ||||| |||||||||||||||||||| || ||||| 
Sbjct 6386          ACAGTGAAGCTTTACACTTCAGTCGAGAACGCTCAGCAGGATAAGGGTATAGCTATCCCA

Query 6400          CATGACATCGACCTCGGGGAATCCCGTGTAGTTATTCAGGATTATGACAACCAACATGAG
                    ||||| || ||||| || || |||||||| || ||||||||||| || ||||||||||||
Sbjct 6446          CATGATATTGACCTTGGTGAGTCCCGTGTTGTCATTCAGGATTACGATAACCAACATGAG

Query 6460          CAGGACCGACCGACACCTTCCCCAGCCCCATCGCGTCCTTTTTCTGTCCTCCGAGCTAAC
                    ||||| || || || ||||| || || || || || || ||||||||||| || ||||| 
Sbjct 6506          CAGGATCGTCCCACCCCTTCTCCTGCTCCCTCTCGGCCCTTTTCTGTCCTTCGTGCTAAT

Query 6520          GATGTGCTTTGGCTTTCTCTCACCGCTGCCGAGTATGACCAG--TCCACTTACGGCTCTT
                    |||||||| |||||||| || || || || |||||||| |||--|++|| || ||||| |
Sbjct 6566          GATGTGCTATGGCTTTCACTTACAGCAGCTGAGTATGATCAGACT--ACCTATGGCTCCT

Query 6578          CGACCGGCCC-AGTCTATGTCTCTGACTCTGTGACCTTGGTTAATGTTGCGACCGGCGCG
                    | ||   |||-|+| |||||||||||  ||||||| || |||||||| || || || || 
Sbjct 6624          CTACTAACCCCA-TGTATGTCTCTGATACTGTGACATTTGTTAATGTGGCTACTGGTGCC

Query 6637          CAGGCCGTTGCCCGGTCACTCGACTGGACCAAGGTCACACTTGATGGTCGCCCCCTTTCC
                    ||||  ||  | || || || |||||| | || || || |||||||| ||||| |||   
Sbjct 6683          CAGGGGGTATCTCGCTCTCTGGACTGGTCTAAAGTTACCCTTGATGGGCGCCCACTTATG

Query 6697          ACCATCCAGCAGTATTCAAAGACCTTCTTTGTCCTGCCGCTCCGCGGTAAGCTCTCCTTT
                    || |||||||||||||| |||||||||||||||||||| ||||| |||||||||||||||
Sbjct 6743          ACTATCCAGCAGTATTCTAAGACCTTCTTTGTCCTGCCCCTCCGTGGTAAGCTCTCCTTT

Query 6757          TGGGAGGCAGGAACTACTAAAGCCGGGTACCCTTATAATTATAACACCACTGCTAGTGAC
                    |||||||| || |||||||| ||||| ||||||||||||||||| || ||||| ||||||
Sbjct 6803          TGGGAGGCTGGTACTACTAAGGCCGGCTACCCTTATAATTATAATACTACTGCCAGTGAC

Query 6817          CAACTGCTCGTTGAGAATGCCGCTGGGCATCGGGT-TGCTATTTCCACCTACACTACTAG
                    ||  |  |  |||||||||| ||||| || || ||-|||+|| || ||||||||||||| 
Sbjct 6863          CAGATTTTAATTGAGAATGCAGCTGGTCACCGTGTATGC-ATCTCAACCTACACTACTAA

Query 6876          CCTGGGTGCTGGCCCCGTCTCTATTTCCGCGGTTGCTGTTT-TAGCCCCCCACTCTGTGC
                     || ||  ||||||| || |||||||| || || | |||+ -| || || ||||||| ||
Sbjct 6922          TCTTGGATCTGGCCCTGTTTCTATTTCTGCTGTCGGTGT-CCTCGCACCTCACTCTGCGC

Query 6935          TAGCATTGCTT--GAGGATACCATGGACTACCCTGCCCGCGCCCATACTTTCGATGACTT
                    |+|+   ||||--||||| ||  | ||||| |||||||| || |||||||| ||||| ||
Sbjct 6981          T-G-GCCGCTTTAGAGGACACTGTTGACTATCCTGCCCGTGCTCATACTTTTGATGATTT

Query 6993          CTGCCCGGAGTGCCGCCCCCTTGGCCTCCAGGGTTGTGCTTTTCAGTCTACTGTCGCTGA
                     ||||| ||||||||  | || ||||| |||||||||||||| || || ||||| |||||
Sbjct 7039          TTGCCCTGAGTGCCGTACACTCGGCCTTCAGGGTTGTGCTTTCCAATCGACTGTTGCTGA

Query 7053          GCTTCAGCGCCTTAAGATGAAGGTGGGTAAAACTCGGGAGTTA-TAGTTTATTTG-CTTG
                    ||| ||||| ||||| ||||||||||||||||| |||||||+|-|  ||||||  -||||
Sbjct 7099          GCTACAGCGTCTTAAAATGAAGGTGGGTAAAACCCGGGAGT-ACTGATTTATTCTACTTG

Query 7111          TGCCCCCCTTCT-TTCTGTT-GCTTATTT
                    | ||  ||||||-|||||||-  ||||||
Sbjct 7158          TACCTTCCTTCTGTTCTGTTCTTTTATTT
