# Supplementary material for: Pairwise Heuristic Sequence Alignment Algorithm Based on Deep Reinforcement Learning
Source: IEEE Open J Eng Med Biol. 2021 Jan 29;2:36–43. doi: 10.1109/OJEMB.2021.3055424 (PMC8901008; doi:10.1109/OJEMB.2021.3055424)
Supplement: Three supplementary materials are attached to the submitted manuscript. First, we offer the detailed process of the DQNalign in Supplementary material S1. Then, the additional figures and tables are listed in the Supplementary material S2. Finally, the alignment results of the DQNalign are attached  [file ojemb-3055424-mm.zip › OJEMB-3055424-MM/10022021082020_DQNalignOJEMB20210126SupplementaryS3/Supplementary S3/HEV_DDDQN/result20200712173946_11_39.txt]

DQNalign Project v1.0
Pairwise alignment algorithm with deep reinforcement learning based heuristic alignment agent
Sequence 1 : HEV_11, length : 7138
Sequence 2 : HEV_39, length : 7234

Alignment results:
Exact matches: 5274
Gaps: 702

Query 0             GAGGCCCATCAGTTTATCAAGGCTCCTGGCATCACTACTGCTATTGAGCAGGCTGCTCTA
                    |||||||||||||| || |||||||||||| |||| ||||||||||||||||| ||||||
Sbjct 12            GAGGCCCATCAGTTCATAAAGGCTCCTGGCGTCACAACTGCTATTGAGCAGGCAGCTCTA

Query 60            GCAGCGGCCAACTCTGCCCTTGCGAATGCTGTGGTAGTTAGGCCTTTTCTCTCTCA-CCA
                    |||||||||||||| ||| | |||||||||||||| ||| |||||||||| || | -| |
Sbjct 72            GCAGCGGCCAACTCCGCCTTGGCGAATGCTGTGGTGGTTCGGCCTTTTCTGTCCCGGCTA

Query 119           GCAGATTGAGATCCTTATTAACCTAATGCAACCTCGCCAGCTTGTTTTCCGCCCCGAGGT
                    +||||  ||||| ||||||||| | ||||| || || |||||||||||||| || |||||
Sbjct 131           -CAGACAGAGATACTTATTAACTTGATGCAGCCCCGGCAGCTTGTTTTCCGGCCTGAGGT

Query 179           TTTCTGGAACCATCCCATCCAGCGTGTTATCCATAATGAGCTGGAGCTTTACTGTCGCG-
                      | ||||| || ||||| || || || ||||| |||||||| || |  |||||||| |-
Sbjct 191           CCTGTGGAATCACCCCATTCAACGCGTGATCCACAATGAGCTTGAACAGTACTGTCGGGC

Query 238           CCCGCTCCGGCCGCTGCCTCGAAATTGGTGCCCACCCCCGCTCAATAAATGACAATCCTA
                     | | +|||||||||| || ||| | || || ||||| || || || || ||||| || |
Sbjct 251           TCGGG-CCGGCCGCTGTCTTGAAGTGGGCGCTCACCCACGTTCGATCAACGACAACCCCA

Query 298           ATGTGGTCCACCGTTGC-TTCCTC-CGTCC--TGCCGGGCGTGATGTTCAGCGTTGGTAT
                    | ||  | || || || -|| +| -   | --|| |+++|| ||||| ||||| ||||| 
Sbjct 310           ACGTCTTGCATCGCTGTTTTT-TAAAACCAGTTGGC---CGCGATGTCCAGCGGTGGTAC

Query 354           ACTGCCCCTACCCGCGGGCCGGCTGCTAATTGCCGGCGTTCCGCGC-T-GCGCGGGCTCC
                    || || ||||||||||| || || || || ||||| || || || |-|-| ++|| ||+|
Sbjct 366           ACCGCTCCTACCCGCGGCCCTGCAGCGAACTGCCGCCGGTCAGCCCTTCGT--GGCCT-C

Query 412           CCG-CTGCTGACCGCACTTACTGCTTCGACGGGTTTTCTGGCTGTA-ACTTTCCCGCCGA
                    |||-||| |||||| || || ||||| ||||| ||||| || || |-| || +|||||||
Sbjct 423           CCGCCTGTTGACCGGACATATTGCTTTGACGGTTTTTCCGGTTGCACATTTG-CCGCCGA

Query 470           GACGGGCATCGCCCTCTATTCTCTCCATGATATGTCA-CCATCTGATGTCGCCGAGGCTA
                    |||||| || |||||||| || || |||||  |+|  -||  | ||||| || ||||| |
Sbjct 482           GACGGGGATTGCCCTCTACTCACTGCATGACCT-TTGGCCTGCCGATGTTGCTGAGGCGA

Query 529           TGTTCCGCCATGGTATGACGCGGCTTTACGCTGCCCTCCACCTCCCGCCTGAGGTCCTGT
                    ||  |||||| |||||||| ||||| || || || ||||||||||| |||||||| ||| 
Sbjct 541           TGGCCCGCCACGGTATGACCCGGCTGTATGCGGCTCTCCACCTCCCTCCTGAGGTGCTGC

Query 589           TGCCCCCTGGCACATA-CCGCACCGCGTCGTACTTGCTGATCCATGAC-GGCAG-GCGC-
                    | |||||||| || ||-|  +||| | |||||| | || |||||||| -|| | -| ||-
Sbjct 601           TCCCCCCTGGTACCTATCAT-ACCACCTCGTACCTACTCATCCATGATGGGGACCGTGCA

Query 645           GTTG-TGGTGACGTATGAGGGTGACACTAGTGCTGGTTATAACCACGATGTTTCCAACCT
                    |+||-|++|+|| |||||||| ||  |||||||||| || ||||| ||||| |||| | |
Sbjct 660           G-TGAT--T-ACATATGAGGGGGATTCTAGTGCTGGGTACAACCATGATGTGTCCATCTT

Query 704           GCGCTCCTGGATTAGAACCACTAAGGTTACCGGAGACCACCCTCTCGTCATCGAGCGGGT
                    |||| |||||||  | || ||||||||||| || |||||||| || || || ||||| ||
Sbjct 716           GCGCGCCTGGATCCGCACTACTAAGGTTACTGGTGACCACCCGCTGGTGATTGAGCGAGT

Query 764           TAGGGCCATTGGCTGCCACTTTGTCCTT-TTACTCACGGCTGCTCCGGAGCCATCACCTA
                    | ||||  | || || || ||||| || -||+|| || ||||| || || ||||| || |
Sbjct 776           TCGGGCGGTGGGTTGTCATTTTGTGCTCCTT-CTAACAGCTGCACCTGAACCATCGCCAA

Query 823           TGCCCTATGTCCCTTACCCCCGGTCTACCGAGGTCTATGTCCGATCGA-TCTTCGGCCCG
                    |||||||||| || || || || || || ||||| || || || || |-| ||+||||| 
Sbjct 835           TGCCCTATGTTCCATANCCTCGTTCCACTGAGGTTTACGTTCGGTCCATTTTT-GGCCCT

Query 882           GGTGG--CACCCCCTCCCTATTTCCAACCT-CATGCTCCACCAAGTCGACCTTCCATGCT
                    |||||--||++|| ||||| |||||||+||-| ||||| || ||||| || || ||||||
Sbjct 894           GGTGGTTCA--CCATCCCTGTTTCCAA-CTGCCTGCTCTACTAAGTCAACATTTCATGCT

Query 939           GTCCCTGCCCATATCTGGGACCGTCTCATGTTGTTCGGGGCCACCCTAGATGACCAAGCC
                    |||||||  ||||| |||||| | || ||||| ||||| || ||||| || || || |||
Sbjct 951           GTCCCTGTGCATATATGGGACAGACTTATGTTATTCGGTGCGACCCTCGACGATCAGGCC

Query 999           TTTTGCTGCTCCCGCCTAATGACTTACCTCCGCGGCATTAGCTACAAGGTTACTGTGGGC
                    ||||| |||||  | |||||||| |||||||| |||||||||||||| || || || |||
Sbjct 1011          TTTTGTTGCTCGAGGCTAATGACATACCTCCGTGGCATTAGCTACAAAGTCACGGTCGGC

Query 1059          ACCCTTGTTGCCAATGAAGGCTGGAACGCCTCTGAGGACGCTCTTACAGCTGTCATCACT
                     | ||||||||||| || |||||||| ||||| ||||| ||  | || ||||| || |||
Sbjct 1071          GCTCTTGTTGCCAACGAGGGCTGGAATGCCTCCGAGGATGCATTGACCGCTGTGATTACT

Query 1119          GCCGCCTACCTTACCATCTGCCACCAGCGGTACCTCCGCACTCAGGCTATATCTAAGGGG
                    || ||||| |||||||| ||||| ||| ||||||| ||||| ||||| || || || |||
Sbjct 1131          GCGGCCTATCTTACCATTTGCCATCAGAGGTACCTTCGCACGCAGGCCATCTCGAAAGGG

Query 1179          ATGCGTCGCCTGGAGCGGGAGCATGCTCAGAAGTTTATAACACGCC--TCTA---CAGTT
                    |||    | |||||||  ||||| || |||||||| |||||||| |--|  |--- +|||
Sbjct 1191          ATGAAAAGACTGGAGCTTGAGCACGCACAGAAGTTCATAACACGTCTTTACAGCTG-GTT

Query 1234          GGC-------T----CTTTGAGAAG--T-CCGG-C--C--GTG-A---TTATATCCCCG-
                    |  -------|----|  |||  | --|-||||-|--|-- ||-|---|||| +||| |-
Sbjct 1250          GTTTGAAAAATCCGGCCGTGATTACATTCCCGGCCGTCAGCTGCAGTTTTATG-CCCAGT

Query 1270          GCCGTCAGTTGGAGTTCTACGCTCAGTGT--AG---GCGCTGGCTCTCGGCCGGCTTTCA
                    |||| |  +|||  |||++|||| +|| |--| ---| | |++|+|||+|   |||| ++
Sbjct 1309          GCCGCCGA-TGGCTTTC--CGCTG-GTTTCCATCTTGTGAT--C-CTC-GTGTGCTTG--

Query 1325          TCTTGACCC---A-CGGG-TG-TTG-GTTTTTGATGAG-TCGGCCCC------CTGCCAC
                    ||||++   ---|-||| -  -|  -| |   ++  ||-|  +|  |------|||+|+ 
Sbjct 1357          TCTT--TGATGAAGCGGCCCCTTGTCGCTGCC--GTAGTTTC-CTTCGTAAAGCTG-C-T

Query 1371          TGTAGGACTGCGAT-TCGTA-AAGGCGGT--CTCA---AAGTTTTG--CTGCTTTA-TGA
                      ||+||+|++  |-| || - | |||||--||  ---| |  |||--|   ||| -|  
Sbjct 1410          CATA-GA-T--TTTGTTGTTTTATGCGGTGGCTGGGCCAGGGATTGTACCTGTTTCCTCC

Query 1420          AGTG-GCT-GGGCCAGGAGT-GC-ACCTGT-TTTCTACAAC-CTGCA-GA-AGGCGTC--
                    ||  -| |- ||  |||  |-||-| | | -|| | | || -  |||-  -||| |||--
Sbjct 1465          AGCCCGTTGAGGGGAGGGTTGGCGAGCAGGGTTACGATAATGAGGCATTTGAGGGGTCGG

Query 1469          --GTTGGCGAC-C--A-G-GGCCA-TGA-CA-ACGAGGC-CTATGAGGGGTCTGATGTTG
                    --|||| |  |-|--|-|-|||||-|| - |-| ++++|-|+++++ || ||  || |||
Sbjct 1525          ATGTTGACCCCGCTGAGGAGGCCACTGTGAACAT----CTC-----TGGATCATATATTG

Query 1519          ACCCTGCTGAA-TCCGCT--ATTAG-TG-ACATAT---CTGGGTCCTACGTAGTCCCTGG
                     | | |+  +|- | |||--|    -| -|| +| ---|| ||+++++|++|+|||||  
Sbjct 1576          TCACCG-GT-AGCCAGCTACAGCCTCTCTACC-AGGCGCTTGG-----C--A-TCCCTTC

Query 1571          C-A-C-TGCCCTCCAACCGCTTTACCA---A--GCCCTTGAC-CTCCCCGCTGAGATTGT
                     -|-|-||||  || | || + |+| |---|--|++++ ++|-|| ++ ++|||  |  |
Sbjct 1625          TGATCTTGCCGCCCGAGCGG-GT-CGACTTACTG----C--CACTG--T--TGAAGTCCT

Query 1622          GGCT-CGTGCAGGCCGGCTGACC--GC--CA-CAGTAAAGGTCTCCCAGGTCGACGGGCG
                     | |-|+||  ||||| || |+|--| -- |-|| ||  ||+|    | | |++|  ++ 
Sbjct 1673          AGATGC-TGATGGCCGCCTCA-CTTGTAAGACCACTATTGG-CAA-TAAGAC--CTT--T

Query 1676          GATCGA-TTGTGAGACCCTTCTCGGTAATAAAACCTTCCGC--A-----C-GT-C-GTTT
                    +|+| |-   |   ||   ++|+|||  | | +|     ||--|-----|-| -|-|| |
Sbjct 1724          -A-CAACAGTTTTTACTGA--T-GGTGCTCAG-CTAGAGGCTAACGGGCCGGAGCAGTAT

Query 1725          GTTGACGGGGCGGTTTTAGAGACTAATGGCCCAG------A-----G-C-G--C-CACAA
                    ||  + | | |+|+|||+++|||| ++|||| ||------|-----|-|-|--|-|||+|
Sbjct 1779          GTGC-TGTGTC-G-TTT---GACTC--GGCCAAGCAAACTATGGCCGCCGGCCCGCAC-A

Query 1769          TCTCTCTT--TTGATG---C--CA-GT-CAGAGCACT-ATGGC-CGCCG-GCCCTTTCAG
                    + ++||||-- |+|||--- --||- |-| |+||  |-|+|| -|||  -| +|++|| |
Sbjct 1827          -G--TCTTAGCT-ATGCTTTGACATCTGCGG-GCCTTGA-GGTGCGCGTTGT-C--TCTG

Query 1817          TCTCA--C-CTA-TGCCGC-C--TCTG-CTGCTGGGCTGGAGGTGCGCTA-TGT--CG-C
                    +|+| --|-  |-||    -|--| | -|++| + +| ||+||| +|| |-   --| -|
Sbjct 1878          -C-CGGGCTTGACTGTAAGGCTGTATTTC--CA-T-CCGG-GGTT-GCAACCCCCACCAC

Query 1865          CGCCGGGCTTGACCACCGGGCGGTTTTTTGCCCCCGGCGTTTC--ACCC--CGGTCAGCC
                    | | ||    | +| ||++||++++||||    +++  | || --|+| --   + | | 
Sbjct 1931          CCCTGGTGAGGT-CTCC--GC----TTTTTGTT---CAGCTTTGTA-CAGGTTC-AACCG

Query 1919          --CCTGGCGA---GG-TCACCGCCTTCTGTTCT--GCCCTA----TA-CA----G-GTT-
                    --     |  ---  -|+++++||++||  |+|--|   | ----||- |----|-|  -
Sbjct 1979          TTGTGTTCAGCGGCACT-----CC--CTTAT-TGGGGGTTTGTGGTATTACCCTGAGGGG

Query 1960          -TAATC-GCGAGGCCCAGCGCCTTTCGCTGACCGGT-A-ATTTT-T-GGT------TCCA
                    -|||| -||  |   |++|||| || |||+ |||| -|-|  | - -|  ------||| 
Sbjct 2031          CTAATTGGCTTGTTTC--CGCCATTTGCT-CCCGGCCATACCTGGGAGTCAGCCAATCCC

Query 2009          TCCTGAGGG-GCTCCTTGGC-CCCT-T-TGCCC-CG----T--T-T-TCCCCCGGGCATG
                    | ||| +||-|+++ +  ||-||||-|-| ++|-||----|--|- -| + +++++|+++
Sbjct 2088          TTCTGT-GGAG---A-GAGCACCCTCTATA--CTCGCACCTGGTCGGTG-T-----C---

Query 2056          TTTGGGAGTCGGCTAATC-CATTCTCTGTGGCGA---GAGCACACTTTACACCC-GCACT
                    ++ |||  |++++| +||-  || | | |  | |---||||   | ++ | +||-| |||
Sbjct 2131          --GGGGGCT----TC-TCTAGTTGTTTTTCTCCACCCGAGCCACCC--GCT-CCAGAACT

Query 2109          TG---G---TC-GGAGGTTGA-TG-CTGTTC-CTAGTCCAG---C--CCAGC-CCGACTT
                      --- ---| - ||||||||-  -|   | -||  |   |---|--||   -||+||||
Sbjct 2180          ATCATCTCCTGTTGAGGTTGACACACCTGTGGCTGTTGGCGTTCCATCCCCAGCC-ACTT

Query 2153          AGGTTTTACATCTGAGCCTTCTATACCTAGTAGGGCCGCCACACCTAC-CCCGG---CGG
                     ||   ||| +| +| |||||  | |||  +|  |++||| | ||+| - ||||---|||
Sbjct 2239          CGGCAGTACC-CC-AACCTTCAGTCCCTGA-ACAG--GCCGCGCC-ATTGCCGGATTCGG

Query 2209          CCCCTCTACCCCCCCCTGCACCGGATCCTTCCCCTACTCTCTCTGCTCCGGCGCGTGGTG
                    |   | +||  +|  +||+++| | |||  +||| |+++++|+|| +++++++++++| +
Sbjct 2290          CGGTTG-ACGG-CGG-TG---CTGCTCCGG-CCCCA-----T-TGA-----------GC-

Query 2269          AGCCGGCTCCTGGCGCTACCGCCAGG-GCCCCA-GC--CA--TAACCCA-CCAGAC-GGC
                    |+||    +||  | |++||+||+||-|+||  -||--||--|||||||-||| +|-|||
Sbjct 2325          A-CCTCTA-CTACCAC--CC-CC-GGTG-CCAGCGCAGCACGTAACCCACCCAT-CTGGC

Query 2321          CCGGCATCGCCGCCTGCTCTTT-ACCTACCCGGATGGCTCTAAGGTGT-TCGCCGGCTCG
                     | +| ||| ||  | ||+|  -|||||||| |||||||| || ||||-|+|| ||||| 
Sbjct 2376          TCC-CGTCGGCGGTTACT-TCACACCTACCCTGATGGCTCAAAAGTGTAT-GCTGGCTCC

Query 2379          CTGTTTGAGTC-GACATGTACCTGGCTCGTTAACGCGTCTAATG-TTGACCACCGCCCTG
                    || ||||| ||-|| +||||| ||| | ||||| || || ||| -| | +|||||||| |
Sbjct 2433          CTTTTTGAATCTGAG-TGTACTTGGTTAGTTAATGCATCCAATCCTGGT-CACCGCCCCG

Query 2437          GCGGTGGGCTCTGTCATGCATTTTACCAGAGGTACCCCGCCTCCTTTGATGCTGCCTCT-
                    | || || || || || |||||||||||  ||| ||| |  || |||||  |||+||  -
Sbjct 2491          GTGGCGGCCTTTGCCACGCATTTTACCAACGGTTCCCGGAGTCATTTGACCCTG-CTGAG

Query 2496          TTTG-TGA----TG-CGCGACGGCGCGGCCGCCTACACATTAACC-CCCCGGCCAATAAT
                    ||| -|+|----||-|| | ++++ + || ||||| || || |+|-||||| || || ||
Sbjct 2550          TTTATT-ATGTCTGACGGGT----T-TGCGGCCTATACCTTGA-CACCCCGACCCATTAT

Query 2549          TCATGCCGTCGCTCCTGATTATAGGTTGGAACATAACCCAAAGAGGCTTGAGGCTGCCTA
                     ||||| || || ||||||||| || ||||||||||||| |||||||| |||||||||||
Sbjct 2603          CCATGCTGTTGCCCCTGATTATCGGGTGGAACATAACCCTAAGAGGCTCGAGGCTGCCTA

Query 2609          CCGGGAGACTTGCTCCCGCC-TCGGTACCGCTGCATA-CCCACTCC-TCGGGACCGGCAT
                     || ||||| || ||||| |-|+|| || ||||| ||-||| +| |-| | |+|||| ||
Sbjct 2663          TCGAGAGACGTGTTCCCGTCGT-GGGACGGCTGCTTATCCCT-TGCTTGGCG-CCGGTAT

Query 2666          ATACCAGGTGCCGATCGGTCCCAGTTTTGACGCCTGGGAGCGGAATCACCGCCCCGGGGA
                    ||||  ||||||  | || |  || ||||| || |||||||| || ||||| ||||||||
Sbjct 2720          ATACAGGGTGCCCGTTGGGCTGAGCTTTGATGCTTGGGAGCGTAACCACCGACCCGGGGA

Query 2726          CGAGTTGTACCTTCCTGAGCTTGCTGC--CAGATGGTTCGAGGCCAATA--GGCCGAC-C
                     |||||||||||  ||||||  |||  --|+ +||||||||| ||+|+|--| || ||-|
Sbjct 2780          TGAGTTGTACCTGACTGAGCCGGCTATAGC-T-TGGTTCGAGACC-A-ACCGACCTACTC

Query 2781          TGCCCAACTCTCACTATAACTGAGGATGTTGCGCGGACAGCAAATCTGGCTATCGAAACT
                    |+|||  | || ||||| ||||||||    || || ||||| || |||||| | |+|  |
Sbjct 2836          T-CCCCGCGCTTACTATTACTGAGGACACAGCACGAACAGCGAACCTGGCTCTTG-AGTT

Query 2840          TGACTCAGCCACAGACGTCGGCCGGGCCTGTGCCGGCTGTCGAGTCACCCCCGGCGTTGT
                     || |||||||| || |||||| |||| |||||||||||||| |||   || || |||||
Sbjct 2894          AGATTCAGCCACTGAGGTCGGCAGGGCGTGTGCCGGCTGTCGTGTCGAGCCGGGTGTTGT

Query 2900          GCAGTACCAGTTTACCGCAGGTGTGCCTGGATCCGGCAAGTCCCGCTCTATTACCCAA-G
                     || |||||||| || |||||||| ||||| ||||||||||| || || |||   || -|
Sbjct 2954          CCATTACCAGTTCACAGCAGGTGTCCCTGGCTCCGGCAAGTCACGGTCAATTCAGCAGGG

Query 2959          CCGACGTGGACGTTGTCGTGGTCCCGACCCGGGAGTTGCGTAATGCCTGGCGCCGCCGCG
                    +||| || ||||| || ||||| || ||||| |||||||||||  | ||||| |||||||
Sbjct 3013          -CGAGGTAGACGTCGTAGTGGTGCCAACCCGTGAGTTGCGTAACTCGTGGCGGCGCCGCG

Query 3019          GCTTCGCTGCTTTCACCCCGCACACTGCGGCTAGAGTCACC-CAGGGGCGCCGGGTTGTC
                    | || || ||||  || || ||||| |||||  | || |||-  || +||  ||||||| 
Sbjct 3073          GGTTTGCAGCTTATACACCACACACCGCGGCCCGTGTTACCTGTGGC-CGTAGGGTTGTT

Query 3078          ATTGATGAGGCCCCGTCCCTTCCCCCTCATTTGCTGCTGCTCCACATGCAGCGGGCCGCC
                    ||||| ||||||||||| ||||| || ||||| ||  |||| || |||||||| ||| | 
Sbjct 3132          ATTGACGAGGCCCCGTCGCTTCCACCACATTTACTTTTGCTGCATATGCAGCGAGCCTCG

Query 3137          -ACCGTCCACCTTCTTGGCGACCCGAATCAGATCCCAGCCATCGATTTTGAGCACGCCGG
                    -  +|| || || ||||||||||| || || ||||| || |||||||||||||| || ||
Sbjct 3192          TCG-GTTCATCTCCTTGGCGACCCCAACCAAATCCCTGCTATCGATTTTGAGCATGCTGG

Query 3197          GCTCGTTCCCGCCATCAGGCCCGAT-TTGGCCCCCAC-CTCCTGGTGGCATGTTACCCAT
                     |||||||| || ||| |||| || -|||  || +||-   +||||||||  |||| |||
Sbjct 3251          CCTCGTTCCGGCGATCCGGCCTGAGCTTGTTCCA-ACAAAG-TGGTGGCACCTTACTCAT

Query 3255          CGCTGCCCTGCGGATGTATGTGAGCTAATCCGCGGCGCATACCCTATGATTCAGACCACT
                     | || ||||||||||| |||||||||||||||||||| ||||| | ||| |||||  | 
Sbjct 3309          AGGTGTCCTGCGGATGTTTGTGAGCTAATCCGCGGCGCGTACCCAAAGATCCAGACGGCA

Query 3315          AGTCGGGTCCTCCGGTCGTTGTTCTGGGGTGAGCCCGCCGTTGGGCAGAAGCTAGTGTTC
                    || || || ||||| ||  |||||||||| |||||| ||||||| || || |||||||| 
Sbjct 3369          AGCCGAGTTCTCCGCTCCCTGTTCTGGGGGGAGCCCCCCGTTGGCCAAAAACTAGTGTTT

Query 3375          ACCCAGGCGGCTAAGGCCGCCAACCCCGGTTCAGTGACGGTCCATGAGGCACAGGGCGCT
                    || |||||||| |||||||||||||||||| || | || ||||| ||||| ||||| |||
Sbjct 3429          ACTCAGGCGGCGAAGGCCGCCAACCCCGGTGCAATTACAGTCCACGAGGCCCAGGGTGCT

Query 3435          ACCTACACAGAGACTACCATCATTGCCACGGCAGATGCTCGAGGCCTCATTCAGTCGTCC
                    || |  || |||||||| || ||||| ||||| ||||| || || || |||||||| |||
Sbjct 3489          ACATTTACTGAGACTACTATTATTGCAACGGCTGATGCCCGCGGGCTGATTCAGTCCTCC

Query 3495          CGAGCTCATGCCATTGTTGCCTTGACGCGCCACACTGAGAAGTGCGTCATCATTGACGCA
                     | || || || ||||| ||| |||| |||||||| ||||| || ||  || |||||||+
Sbjct 3549          AGGGCCCACGCTATTGTGGCCCTGACTCGCCACACAGAGAAATGTGTGGTCGTTGACGC-

Query 3555          CCAGGC-CTGCTTCGCGAGGTGGGCATCTCCGATGCAATCGTTAATAACTTTTTCCTTGC
                    || || -|| ||||| ||||| ||||| || ||||| || |||||||||||||| ||| |
Sbjct 3608          CCCGGGGCTTCTTCGTGAGGTTGGCATTTCAGATGCCATTGTTAATAACTTTTTTCTTTC

Query 3614          TGGTGGCGAAATTGGCCACCAGCGCCCATCTGTTATCCCTCGCGGCAATCCTGACGCCAA
                    ||| ||| |  |||| || || |||||||| || || ||||| |||| |  |||   |||
Sbjct 3668          TGGCGGCCAGGTTGGTCAGCACCGCCCATCAGTCATACCTCGTGGCACTGTTGATAGCAA

Query 3674          TGTTGACAC-CTTGGCTGCCTTCCCGCCGTCTTGCCAGATTAGCGCCTTCCATCAGTTGG
                    ||||| |||-|||| +||| || || || ||||| ||  |||||||||  || ||| | |
Sbjct 3728          TGTTGCCACGCTTGA-TGCATTTCCACCTTCTTGTCAATTTAGCGCCTATCACCAGCTTG

Query 3733          CTGAGGAGCTTGGCCACAGACCTGCCCCTGTCG-CGGCTGTTCTACCGCCCTGCCCTGAG
                    | ||||||||||| ||  | || |||||  | |-|| |+||||| || || || || |||
Sbjct 3787          CAGAGGAGCTTGGTCATCGGCCGGCCCCGATTGCCGCC-GTTCTGCCCCCTTGTCCGGAG

Query 3792          CTTGAACAGGGCCTTCTCTACCTGCCCCAAGAACTCACCACCTGTGATAGTGTCGTAACA
                    || || || ||| | |||||  ||||||| ||||| ||||| |  ||||||||  | |||
Sbjct 3846          CTCGAGCAAGGCTTACTCTATATGCCCCAGGAACTGACCACGTCCGATAGTGTGCTCACA

Query 3852          TTTGAATTAACAGATATTGTGCATTGTCGTATGGCCGCCCCGAGCCAGCGCAAGGCCGTG
                    || ||| | ||||| ||||| || ||||||||||| || || || |||||||| || || 
Sbjct 3906          TTCGAACTTACAGACATTGTACACTGTCGTATGGCGGCACCTAGTCAGCGCAAAGCAGTC

Query 3912          CTGTCCACGCTCGTGGGCCGTTATGGCCGCCGCACAAAGC--TCTACAATGCCTCCCACT
                    ||||| || || || ||| | || |||||||| || ||| --| |+ ||+||  | ||| 
Sbjct 3966          CTGTCGACCCTTGTCGGCAGGTACGGCCGCCGTACGAAGTTGTAT-GAA-GCTGCTCACA

Query 3970          CTGATGTTCGCGA--CTCTCTCGCCCGTTTTATCCCGGC-CATTGGCCCCGTACAG-GTT
                    | |||||||| | --| ||||+| |  ||| +|||| | -|+|||||||| |+|||-|||
Sbjct 4024          CGGATGTTCGTGGGTCCCTCT-GTCATTTTC-TCCCCGAGC-TTGGCCCCAT-CAGCGTT

Query 4026          ACAACCTGTGAATTGTACGAGCTAGTGGAGGCCATGGTCGAGAAGGGCCAGGACGGCTCC
                    || ||||| ||  | || ||||| || ||||| ||||| |||||||| ||||| ||||| 
Sbjct 4080          ACTACCTGCGAGCTTTATGAGCTTGTTGAGGCTATGGTGGAGAAGGGTCAGGATGGCTCT

Query 4086          GCCGTCCTTGAGCTCGACCTTTGTAGCCGCGACGTGTCCA-GGATCACCTTCTTCCAGAA
                    || ||| | || ||||| || || || || || ||||+||-| || || |||||||||||
Sbjct 4140          GCAGTCTTGGAACTCGATCTATGCAGTCGTGATGTGT-CACGTATAACATTCTTCCAGAA

Query 4145          AGATTGTAATAAATTCACCACGGGGGAGACCATCGCCCATGGTAAAGTGGGCCAGGGCAT
                     || |||||||||||||| || || ||||| || || || |||||||| || ||||| ||
Sbjct 4199          GGACTGTAATAAATTCACAACAGGCGAGACAATAGCGCACGGTAAAGTTGGGCAGGGGAT

Query 4205          TTCGGCCTGGAGTAAGACCTTCTGTGCCCTTTTCGGCCCCTGGTTCCGTGCTATTGAGAA
                     || || ||||| |||||||| |||||||| || ||||| |||||||| |||||||||||
Sbjct 4259          ATCTGCGTGGAGCAAGACCTTTTGTGCCCTGTTTGGCCCATGGTTCCGCGCTATTGAGAA

Query 4265          GGCTATCCTGGC--C-CTGCTCCCTCAGGGTGTGTTTTATGGGGATGCCTTTGATGACAC
                    ||  || || ||--|-||   |||| |+++||| |||||||| ||||| | ||| || ||
Sbjct 4319          GGAGATTCTTGCGGCGCTTGCCCCTAA---TGTATTTTATGGTGATGCATATGAAGATAC

Query 4322          CGTCTTCTCGGCGGCTGTGGCCGCGCAGCAAAGGC-ATCCATGGTG-TTCGAGAATGACT
                     || ||  | || ||||| |||| |   | +||||- | +|+||| -||+|||||||| |
Sbjct 4376          AGTTTTGGCCGCCGCTGTCGCCGGGGCCCC-AGGCTGTA-A-GGTTTTT-GAGAATGATT

Query 4378          TTTCTGAGTTTGATTCCACCCAGAATAATTTTTCCTTGGGCCTAGAGTGTGCT-ATTATG
                    | |||||||||||   |||||| ||||| |||||  | || || |||||  +|-|| |||
Sbjct 4432          TCTCTGAGTTTGACAGCACCCAAAATAACTTTTCACTCGGACTGGAGTGCA-TAATCATG

Query 4437          GAGGAGTGTGGGATGCCGCAGTGGCTCATCCG-CTTGTACCACCTTA-TAAGGTCTGCGT
                    ||||| ||||| |||||||||||| | |||||-|||+|| || ||| -| +| || || |
Sbjct 4491          GAGGAATGTGGCATGCCGCAGTGGATGATCCGACTT-TATCATCTTGTTC-GCTCCGCCT

Query 4495          GGATTCTGCAGGCCCCGAAGGAGTCCCTGCGAGGGTTTTGGAAGAAACACTCCGGTGAGC
                    || | |||||||| || |||||||||||||||||||| |||||||| ||||| || ||||
Sbjct 4549          GGGTCCTGCAGGCTCCCAAGGAGTCCCTGCGAGGGTTCTGGAAGAAGCACTCGGGCGAGC

Query 4555          CCGGCACCCTTCTGTGGAATACTGTCTGGAACATGGCCGTTATCACCCACTGTTATGATT
                    | ||||| || || ||||| ||||||||||||||||| |||||  | || |||||||| |
Sbjct 4609          CTGGCACTCTGCTCTGGAACACTGTCTGGAACATGGCGGTTATTGCGCATTGTTATGAAT

Query 4615          TCCGCGATCTGCAGGTGGCTGCCTTTAAAGGTGATGATTCGATAGTGCTTTGCAGTGAGT
                    |||| || ||  |||| || || |||||||| ||||| ||  | ||||| || ||||| |
Sbjct 4669          TCCGTGACCTAAAGGTCGCGGCATTTAAAGGAGATGACTCAGTTGTGCTCTGTAGTGACT

Query 4675          ACCGTCAGAGCC-CAGGGGCTGCTGTCCTGATTGCTGGCT--GTG--GCCTAAAGTTGAA
                    |||| |||||||-||  +|||||||  || || || || |--| |--|+++||| ||+||
Sbjct 4729          ACCGGCAGAGCCGCAAC-GCTGCTGCTCTAATCGCCGGTTGCGGGTTG---AAACTT-AA

Query 4730          GGTGGA-TTTCCGTCCGATTGGTCTGTATGCAGGTGTTGTGGTGGCCCCCGGCCTTGGCG
                    ||||||-|||  | | +||||| || ||||| |||||||| |||||||| ||||| ||+|
Sbjct 4784          GGTGGATTTTAGGCCT-ATTGGGCTATATGCTGGTGTTGTTGTGGCCCCGGGCCTCGG-G

Query 4788          -CGCTTCCTGATGTCGTGCGCTTCGCCGGTCGGCTTACTGAGAAGAA-TTGGGGCCCTGG
                    -| || |||||||||||  | || || || |||||  | ||||| ||-| |||||| +||
Sbjct 4842          ACCCTCCCTGATGTCGTTAGGTTTGCTGGGCGGCTCTCAGAGAAAAACTGGGGGCCG-GG

Query 4847          C-CCCGAGCGGGCGGAGCAGCTCCGCCTCGCTGTGAGTGATTTTCTCCGCAAGCTCACGA
                     -| +||| ||||||| ||||| || || || ||  |||||||||| || ||| | ||||
Sbjct 4901          TTCA-GAGAGGGCGGAACAGCTACGGCTGGCCGTTTGTGATTTTCTGCGAAAGTTAACGA

Query 4906          ATGTAGCTCAGATGTGTGTGGATGTTGTCTC-TCGTGTTTATGGGGTTTCCCCTGGGCTC
                    |||| |||||| | |||||||||||||| ||-  |+|||||||| ||   ||| ||  | 
Sbjct 4960          ATGTGGCTCAGGTCTGTGTGGATGTTGTTTCGCAG-GTTTATGGTGTCAGCCCCGGTTTA

Query 4965          GTTCATAACCTGATTGGCATGCTACAGGCTGTTGCTGATGGCAAGGCTCATTTCACTGAG
                    || |||||||||||||| ||||| ||| |  |||||||||| ||||| ||||| ||||| 
Sbjct 5019          GTACATAACCTGATTGGAATGCTCCAGACCATTGCTGATGGTAAGGCGCATTTTACTGAA

Query 5025          TCAGTGAAGCCAGTGCTTGACCTGACAAATTCAATTCTGTGT--CGGGTGGAATGAATAA
                     |||| || || || ||||| || || |  || ||| | ++|--||||||||||||||||
Sbjct 5079          ACAGTCAAACCCGTCCTTGATCTTACTAGCTCTATTATA--TACCGGGTGGAATGAATAA

Query 5083          CATG-TCTTTTGCTGCGCCCATGGGTTCGCGACCATGCGCCCTCGGCCTATT-TTGCTGT
                    ||||-|||||||||  |  |||||    || ||||||||| ||||| || ||-|   | +
Sbjct 5137          CATGTTCTTTTGCTCTGTGCATGGAGATGCCACCATGCGCTCTCGGGCTCTTCTGTTTC-

Query 5141          TGCTCCTCATGTTTCTGCCTATGCTGCCCGCGCCACCGCCCGGTCAGCCGTCTGGCCGCC
                    ||||| || || |||||||||||||||||||||||||| ||||||||||||||||||| |
Sbjct 5196          TGCTCTTCGTGCTTCTGCCTATGCTGCCCGCGCCACCGGCCGGTCAGCCGTCTGGCCGTC

Query 5201          GTCGTGGGCGGCGCAGCGGCGGTTCCGGCGGTGGTTTCTGGGGTGACCGGGTTGATTCTC
                    | || |||||||||||||||||| ||||||||||||||||||||||||||||||||||||
Sbjct 5256          GCCGCGGGCGGCGCAGCGGCGGTGCCGGCGGTGGTTTCTGGGGTGACCGGGTTGATTCTC

Query 5261          AGCCCTTCGCAATCCCCTATATTCATCCAACCAACCCCTTCGC--CCCCGATGTCACC-G
                    ||||||||||  |||||||||||||||||||||||||||||||--|++ ||  |+|||- 
Sbjct 5316          AGCCCTTCGCCCTCCCCTATATTCATCCAACCAACCCCTTCGCATC--TGACAT-ACCAA

Query 5318          CTGCGGCCGGGGCTGGACCTCGTGTTCGCCAACCCGCCCGACCACTCGGCTCCGCTTGGC
                    | || |||||| ||||| ||||   ||| || || ||||| |||||||||||||||||||
Sbjct 5373          CCGCAGCCGGGTCTGGAGCTCGCCCTCGGCAGCCGGCCCGTCCACTCGGCTCCGCTTGGC

Query 5378          GTGACCAGGCCCAGCGCCCCGCCGCTGCC-TCACGTCGTAGACCTACCACAGCTGGGGCC
                    |||||||| |||||||||||||||||+||- | || ||| || || || |||||||||| 
Sbjct 5433          GTGACCAGTCCCAGCGCCCCGCCGCT-CCCGCCCGCCGTCGATCTGCCCCAGCTGGGGCT

Query 5437          GCGCCGCTAACCGCGGTCGCTCCGGCCCATGACACCCCGCCAGTGCCTGATGTTGACTCC
                     ||||||| || || || || ||||||| ||| ||| | || ||||| || |||||||||
Sbjct 5492          TCGCCGCTGACTGCTGTGGCCCCGGCCCCTGATACCGCCCCTGTGCCCGACGTTGACTCC

Query 5497          CGCGGCGCCATCCTGCGCCGGCAGTATAACCTATCAACATCTCCCCTCACCTCTTCCGTG
                    |||||||| || || ||||| |||||||| ||||||||||| || || || ||| || | 
Sbjct 5552          CGCGGCGCTATACTACGCCGCCAGTATAATCTATCAACATCCCCGCTTACGTCTACCATC

Query 5557          GCCACCGGCACAAATTTGGTTCTT-TACGCCGCTCCTCTTAGCCCGCTTCTACCCCTCCA
                    || || ||||| ||| | |||+||-|| || ||||| |||||||| || || || || ||
Sbjct 5612          GCTACTGGCACCAATCTTGTT-TTATATGCTGCTCCCCTTAGCCCTCTGCTTCCGCTTCA

Query 5616          GGACGGCACCAATACTCATATAATGGCTACAGAAGCTTCTAATTATGCCCAGTACCGGGT
                     || || || || |||||||| ||||| || ||||| || ||||| ||||||||||| ||
Sbjct 5671          AGATGGGACTAACACTCATATTATGGCCACTGAAGCATCAAATTACGCCCAGTACCGCGT

Query 5676          TGCTCGTGCCACAATTCGCTACCGCCCGCTGGTCCCCAACGCTGTTGGTGGCTACGCTAT
                    ||  |||||||| || || || ||||| || || || || |||||||| || ||||||||
Sbjct 5731          TGTCCGTGCCACCATCCGGTATCGCCCACTTGTGCCGAATGCTGTTGGCGGGTACGCTAT

Query 5736          CTCCATTTCGTTCTGGCCACAGACCACCACCACCCCGACGTCCGTTGACATGAATTCAAT
                     || ||||| |||||||| ||||| || || ||||| || || || || |||||||| ||
Sbjct 5791          ATCTATTTCTTTCTGGCCCCAGACTACAACTACCCCAACATCTGTCGATATGAATTCTAT

Query 5796          AACCTCGACGGATGTCCGTATT-TTAGTCCAGCCCGGCATAGCCTCCGAGCTTGTTATTC
                     ||||| || ||||| || |||-||+|| ||||| || || |||||||||||||| ||||
Sbjct 5851          TACCTCTACTGATGTTCGGATTCTT-GTTCAGCCTGGTATCGCCTCCGAGCTTGTGATTC

Query 5855          CAAGTGAGCGCCTACACTATCGCAACCAAGGTTGGCGCTCTGTTGAGACCTCCGGGGTGG
                    | ||||||||||| ||||| ||||| || || |||||||| ||||||||||| || || |
Sbjct 5910          CCAGTGAGCGCCTGCACTACCGCAATCAGGGCTGGCGCTCGGTTGAGACCTCTGGTGTCG

Query 5915          CGGAGGAGGAGGCCACCTCTGGTCTTGTCATGCTCTGCATACATGGCTCACCTGTAAATT
                    ||||||||||||| ||||| || ||||| ||||||||||| ||||| |||||||| || |
Sbjct 5970          CGGAGGAGGAGGCGACCTCCGGCCTTGTTATGCTCTGCATCCATGGATCACCTGTGAACT

Query 5975          CTTATACTAATACACCCTATACCGGTGCCCTCGGGCTGT-TGGACTTTGCCCTCGAACTT
                    |||| ||||||||||| || || ||||| ||+ ||||  -| || || || || ||||||
Sbjct 6030          CTTACACTAATACACCTTACACTGGTGCTCT-TGGCTTACTCGATTTCGCACTTGAACTT

Query 6034          GAGTTCCGCAACCTCACCCCCGGTAATACCAATACGCGGGTCTCGCGTTACTCCAGCACT
                    |||||||| ||  | || |||||||| || |||||||| || || ||||| || || |++
Sbjct 6089          GAGTTCCGTAATTTGACACCCGGTAACACGAATACGCGCGTTTCCCGTTATTCGAGTA--

Query 6094          GC-C-CGTCACCGCCTTCGTCGCGGTGC-AGATGGGACTGCCGAGCTCACCACCACGGCT
                    ||-|-|| |||   || ||||| ||+||- || || ||||| ||||| |||||||| |||
Sbjct 6147          GCGCGCGCCACAAGCTACGTCGTGG-GCCCGACGGTACTGCTGAGCTAACCACCACTGCT

Query 6151          GCTACTCGCTTCATGAAGGACCTCTATTTT-ACTAGTACTAATGGTGTTGGTGAGATCGG
                    ||||| || || ||||| || ||+|   ||-||  | || ||||||||||||||| ||||
Sbjct 6206          GCTACACGGTTTATGAAAGATCT-TCACTTCACAGGGACCAATGGTGTTGGTGAGGTCGG

Query 6210          CCGCGGGATAGCGCTTACCCTGTTTAACCTTGCTGACACCCTGCTTGGCGGTCTACCGAC
                     ||||| |||||||| || |||||||| ||||||||||| || || ||||| || |||||
Sbjct 6265          TCGCGGTATAGCGCTAACTCTGTTTAATCTTGCTGACACGCTTCTCGGCGGGCTCCCGAC

Query 6270          AGAATTGATTTCGTCGGCTGGTGGCCAGCTGTTCTACTCTCGCCCCGTCGTCTCAGCCAA
                    |||||||||||||||||||||||||||||| || ||||||||||||||||||||||||||
Sbjct 6325          AGAATTGATTTCGTCGGCTGGTGGCCAGCTATTTTACTCTCGCCCCGTCGTCTCAGCCAA

Query 6330          TGGCGAGCCGACTGTTAAGCTGTATACATCTGTGGAGAATGCTCAGCAGGATAAGGGTAT
                    |||||||||||| || ||||| || || || || ||||| || |||||||||||||||||
Sbjct 6385          TGGCGAGCCGACAGTGAAGCTTTACACTTCAGTCGAGAACGCCCAGCAGGATAAGGGTAT

Query 6390          TGCAATCCCGCATGACATCGACCTCGGGGAATCCCGTGTAGTTATTCAGGATTATGACAA
                     || || || ||||| |||||||| || || || || || || || |||||||| || ||
Sbjct 6445          AGCTATTCCACATGATATCGACCTTGGTGAGTCTCGAGTTGTCATCCAGGATTACGATAA

Query 6450          CCAACATGAGCAGGACCGACCGACACCTTCCCCAGCCCCATCGCGTCCTTTTTCTGTCCT
                    ||| || ||||||||||| || || || || |||||||| || || ||||||||||||||
Sbjct 6505          CCAGCACGAGCAGGACCGTCCCACCCCGTCTCCAGCCCCTTCCCGCCCTTTTTCTGTCCT

Query 6510          CCGAGCTAACGATGTGCTTTGGCTTTCTCTCACCGCTGCCGAGTATGACCAGTCCACTTA
                    ||| ||||| |||||||||||||| || || || ||||| |||||||| ||| | |||||
Sbjct 6565          CCGCGCTAATGATGTGCTTTGGCTCTCACTTACAGCTGCTGAGTATGATCAGACTACTTA

Query 6570          CGGCTCTTCGACCGG-CCC-AGTCTATGTCTCTGACTCTGTGAC-CTTGGTTAATGTTGC
                     || ||||| ||+  - ||-|+| |||||||||||  |||||||- |||+| ||||| ||
Sbjct 6625          TGGTTCTTCCAC-TAATCCTA-TGTATGTCTCTGATACTGTGACATTTG-TCAATGTGGC

Query 6627          GACCGGCGCGCAGGCCG-TTGCCCGGTCACTCGACTGGACCAAGGTCACACTTGATGGTC
                    ||| || || ||||+ |-|  | || || || |||||| | || ||||| |||||||| |
Sbjct 6682          GACTGGTGCTCAGG-GGGTCTCTCGCTCTCTGGACTGGTCTAAAGTCACCCTTGATGGGC

Query 6686          GCCCCCTTTCCACCATCCAGCAGTATTCAAAGACCTTCTTTGTCCTGCCGCTCCGCGGTA
                    | || ||| | || ||||||||||| || |||||||||||||| ||||| ||||| || |
Sbjct 6741          GTCCACTTACTACTATCCAGCAGTACTCTAAGACCTTCTTTGTTCTGCCCCTCCGTGGCA

Query 6746          AGCTCTCCTTTTGGGAGGCAGGAACTACTAAAGCCGGGTACCCTTATAATTATAACACCA
                    ||||||| || |||||||| || || ||||| ||||| ||||||||||||||||| ||||
Sbjct 6801          AGCTCTCTTTCTGGGAGGCTGGCACCACTAAGGCCGGCTACCCTTATAATTATAATACCA

Query 6806          CTGCTAGTGACCAACTG-CTCG-TTGAGAATGCCGCTGGGCATCGGGTTGCTATTTCCAC
                    |||| ||||||||+ + -|| |-|||| ||||| || || || || |||  ||| || ||
Sbjct 6861          CTGCCAGTGACCA-G-ATCTTGATTGAAAATGCAGCCGGTCACCGTGTTTGTATCTCAAC

Query 6864          CTACACTACTAGCCT-GGGTGCTGGCCCCGTCTCTATTTCCGCGGTTGCTGTTT-TAGCC
                    |||||||||||  ||-|| |+||||||| || ||||||||  | || | |||+ -| || 
Sbjct 6919          CTACACTACTAATCTTGGCT-CTGGCCCTGTTTCTATTTCTTCTGTCGGTGT-CCTTGCA

Query 6922          CCCCACTCTGTGCTAG-CATTGCTT--GAGGATACCATGGACTACCCTGCCCGCGCCCAT
                    || || |||| |||+|-|++ ||||--||||| ||  | || || ||||| |||||||| 
Sbjct 6977          CCTCATTCTGCGCT-GGC--CGCTTTAGAGGACACTGTTGATTATCCTGCTCGCGCCCAC

Query 6979          ACTTTCGATGACTTCTGCCCGGAGTGCCGCCCCCTTGGCCTCCAGGGTTGTGCTTTTCAG
                    || || ||||| |||||||| ||||||||  | || ||||| ||||| ||||||||||| 
Sbjct 7034          ACCTTTGATGATTTCTGCCCTGAGTGCCGTACGCTCGGCCTTCAGGGCTGTGCTTTTCAA

Query 7039          TCTACTGTCGCTGAGCTTCAGCGCCTTAAGATGAAGGTGGGTAAAACTCGGGAGTTAT--
                    || ||||| |||||||| ||||| ||||| ||||||||||||||||| |||||||+||--
Sbjct 7094          TCAACTGTTGCTGAGCTGCAGCGTCTTAAAATGAAGGTGGGTAAAACCCGGGAGT-ATTG

Query 7097          AGTTTATT-TGCTTGTGCCCCCCTTCTT-TCTGTTGCTT--ATTT
                    |+||||||-||||||| ||  |||||| -| |||| |||--||||
Sbjct 7153          A-TTTATTGTGCTTGTACCTTCCTTCTGATTTGTTTCTTTTATTT
