# Supplementary material for: Pairwise Heuristic Sequence Alignment Algorithm Based on Deep Reinforcement Learning
Source: IEEE Open J Eng Med Biol. 2021 Jan 29;2:36–43. doi: 10.1109/OJEMB.2021.3055424 (PMC8901008; doi:10.1109/OJEMB.2021.3055424)
Supplement: Three supplementary materials are attached to the submitted manuscript. First, we offer the detailed process of the DQNalign in Supplementary material S1. Then, the additional figures and tables are listed in the Supplementary material S2. Finally, the alignment results of the DQNalign are attached  [file ojemb-3055424-mm.zip › OJEMB-3055424-MM/10022021082020_DQNalignOJEMB20210126SupplementaryS3/Supplementary S3/HEV_DDDQN/result20200712173946_11_40.txt]

DQNalign Project v1.0
Pairwise alignment algorithm with deep reinforcement learning based heuristic alignment agent
Sequence 1 : HEV_11, length : 7138
Sequence 2 : HEV_40, length : 7251

Alignment results:
Exact matches: 5275
Gaps: 704

Query 0             GAGGCCCATCAGTTTATCAAGGCTCCTGGCATCACTACTGCTATTGAGCAGGCTGCTCTA
                    |||||||||||||| || |||||||||||| |||| ||||||||||||||||| ||||||
Sbjct 29            GAGGCCCATCAGTTCATAAAGGCTCCTGGCGTCACAACTGCTATTGAGCAGGCAGCTCTA

Query 60            GCAGCGGCCAACTCTGCCCTT-GCGAATGCTGTGGTAGTTAGGCCTTTTCTCTCTCA-CC
                    |||||||||||||| |+||||-|||||||||||||| ||| |||||||||| || | -| 
Sbjct 89            GCAGCGGCCAACTCCG-CCTTGGCGAATGCTGTGGTGGTTCGGCCTTTTCTGTCCCGGCT

Query 118           AGCAGATTGAGATCCTTATTAACCTAATGCAACCTCGCCAGCTTGTTTTCCGCCCCGAGG
                    |+||||  ||||| ||||||||| | ||||| || || |||||||||||||| || ||||
Sbjct 148           A-CAGACAGAGATACTTATTAACTTGATGCAGCCCCGGCAGCTTGTTTTCCGGCCTGAGG

Query 178           TTTTCTGGAACCATCCCATCCAGCGTGTTATCCATAATGAGCTGGAGCTTTACTGTCGCG
                    |  | ||||| || ||||| || || || ||||| |||||||| || |  |||||||| |
Sbjct 207           TCCTGTGGAATCACCCCATTCAACGCGTGATCCACAATGAGCTTGAACAGTACTGTCGGG

Query 237           -CCCGCTCCGGCCGCTGCCTCGAAATTGGTGCCCACCCCCGCTCAATAAATGACAATCCT
                    - | | +|||||||||| || ||| | || || ||||| || || || || ||||| || 
Sbjct 267           CTCGGG-CCGGCCGCTGTCTTGAAGTGGGCGCTCACCCACGTTCGATCAACGACAACCCC

Query 297           AATGTGGTCCACCGTTGC-TTCCTC-CGTCC--TGCCGGGCGTGATGTTCAGCGTTGGTA
                    || ||  | || || || -|| +| -   | --|| |+++|| ||||| ||||| |||||
Sbjct 326           AACGTCTTGCATCGCTGTTTTT-TAAAACCAGTTGGC---CGCGATGTCCAGCGGTGGTA

Query 353           TACTGCCCCTACCCGCGGGCCGGCTGCTAATTGCCGGCGTTCCGCGC-T-GCGCGGGCTC
                     || || ||||||||||| || || || || ||||| || || || |-|-| ++|| ||+
Sbjct 382           CACCGCTCCTACCCGCGGCCCTGCAGCGAACTGCCGCCGGTCAGCCCTTCGT--GGCCT-

Query 411           CCCG-CTGCTGACCGCACTTACTGCTTCGACGGGTTTTCTGGCTGTA-ACTTTCCCGCCG
                    ||||-||| |||||| || || ||||| ||||| ||||| || || |-| || +||||||
Sbjct 439           CCCGCCTGTTGACCGGACATATTGCTTTGACGGTTTTTCCGGTTGCACATTTG-CCGCCG

Query 469           AGACGGGCATCGCCCTCTATTCTCTCCATGATATGTCA-CCATCTGATGTCGCCGAGGCT
                    ||||||| || |||||||| || || |||||  |+|  -||  | ||||| || ||||| 
Sbjct 498           AGACGGGGATTGCCCTCTACTCACTGCATGACCT-TTGGCCTGCCGATGTTGCTGAGGCG

Query 528           ATGTTCCGCCATGGTATGACGCGGCTTTACGCTGCCCTCCACCTCCCGCCTGAGGTCCTG
                    |||  |||||| |||||||| ||||| || || || ||||||||||| |||||||| |||
Sbjct 557           ATGGCCCGCCACGGTATGACCCGGCTGTATGCGGCTCTCCACCTCCCTCCTGAGGTGCTG

Query 588           TTGCCCCCTGGCACATA-CCGCACCGCGTCGTACTTGCTGATCCATGAC-GGCAG-GCGC
                     | |||||||| || ||-|  +||| | |||||| | || |||||||| -|| | -| ||
Sbjct 617           CTCCCCCCTGGTACCTATCAT-ACCACCTCGTACCTACTCATCCATGATGGGGACCGTGC

Query 644           -GTTG-TGGTGACGTATGAGGGTGACACTAGTGCTGGTTATAACCACGATGTTTCCAACC
                    -|+||-|++|+|| |||||||| ||  |||||||||| || ||||| ||||| |||| | 
Sbjct 676           AG-TGAT--T-ACATATGAGGGGGATTCTAGTGCTGGGTACAACCATGATGTGTCCATCT

Query 703           TGCGCTCCTGGATTAGAACCACTAAGGTTACCGGAGACCACCCTCTCGTCATCGAGCGGG
                    ||||| |||||||  | || ||||||||||| || |||||||| || || || ||||| |
Sbjct 732           TGCGCGCCTGGATCCGCACTACTAAGGTTACTGGTGACCACCCGCTGGTGATTGAGCGAG

Query 763           TTAGGGCCATTGGCTGCCACTTTGTCCTT-TTACTCACGGCTGCTCCGGAGCCATCACCT
                    || ||||  | || || || ||||| || -||+|| || ||||| || || ||||| || 
Sbjct 792           TTCGGGCGGTGGGTTGTCATTTTGTGCTCCTT-CTAACAGCTGCACCTGAACCATCGCCA

Query 822           ATGCCCTATGTCCCTTACCCCCGGTCTACCGAGGTCTATGTCCGATCGA-TCTTCGGCCC
                    ||||||||||| || || || || || || ||||| || || || || |-| ||+|||||
Sbjct 851           ATGCCCTATGTTCCATANCCTCGTTCCACTGAGGTTTACGTTCGGTCCATTTTT-GGCCC

Query 881           GGGTGG--CACCCCCTCCCTATTTCCAACCT-CATGCTCCACCAAGTCGACCTTCCATGC
                     |||||--||++|| ||||| |||||||+||-| ||||| || ||||| || || |||||
Sbjct 910           TGGTGGTTCA--CCATCCCTGTTTCCAA-CTGCCTGCTCTACTAAGTCAACATTTCATGC

Query 938           TGTCCCTGCCCATATCTGGGACCGTCTCATGTTGTTCGGGGCCACCCTAGATGACCAAGC
                    ||||||||  ||||| |||||| | || ||||| ||||| || ||||| || || || ||
Sbjct 967           TGTCCCTGTGCATATATGGGACAGACTTATGTTATTCGGTGCGACCCTCGACGATCAGGC

Query 998           CTTTTGCTGCTCCCGCCTAATGACTTACCTCCGCGGCATTAGCTACAAGGTTACTGTGGG
                    |||||| |||||  | |||||||| |||||||| |||||||||||||| || || || ||
Sbjct 1027          CTTTTGTTGCTCGAGGCTAATGACATACCTCCGTGGCATTAGCTACAAAGTCACGGTCGG

Query 1058          CACCCTTGTTGCCAATGAAGGCTGGAACGCCTCTGAGGACGCTCTTACAGCTGTCATCAC
                    | | ||||||||||| || |||||||| ||||| ||||| ||  | || ||||| || ||
Sbjct 1087          CGCTCTTGTTGCCAACGAGGGCTGGAATGCCTCCGAGGATGCATTGACCGCTGTGATTAC

Query 1118          TGCCGCCTACCTTACCATCTGCCACCAGCGGTACCTCCGCACTCAGGCTATATCTAAGGG
                    ||| ||||| |||||||| ||||| ||| ||||||| ||||| ||||| || || || ||
Sbjct 1147          TGCGGCCTATCTTACCATTTGCCATCAGAGGTACCTTCGCACGCAGGCCATCTCGAAAGG

Query 1178          GATGCGTCGCCTGGAGCGGGAGCATGCTCAGAAGTTTATAACACGCC--TCTA---CAGT
                    ||||    | |||||||  ||||| || |||||||| |||||||| |--|  |--- +||
Sbjct 1207          GATGAAAAGACTGGAGCTTGAGCACGCACAGAAGTTCATAACACGTCTTTACAGCTG-GT

Query 1233          TGGC-------T----CTTTGAGAAG--T-CCGG-C--C--GTG-A---TTATATCCCCG
                    ||  -------|----|  |||  | --|-||||-|--|-- ||-|---|||| +||| |
Sbjct 1266          TGTTTGAAAAATCCGGCCGTGATTACATTCCCGGCCGTCAGCTGCAGTTTTATG-CCCAG

Query 1269          -GCCGTCAGTTGGAGTTCTACGCTCAGTGT--AG---GCGCTGGCTCTCGGCCGGCTTTC
                    -|||| |  +|||  |||++|||| +|| |--| ---| | |++|+|||+|   |||| +
Sbjct 1325          TGCCGCCGA-TGGCTTTC--CGCTG-GTTTCCATCTTGTGAT--C-CTC-GTGTGCTTG-

Query 1324          ATCTTGACCC---A-CGGG-TG-TTG-GTTTTTGATGAG-TCGGCCCC------CTGCCA
                    +||||++   ---|-||| -  -|  -| |   ++  ||-|  +|  |------|||+|+
Sbjct 1373          -TCTT--TGATGAAGCGGCCCCTTGTCGCTGCC--GTAGTTTC-CTTCGTAAAGCTG-C-

Query 1370          CTGTAGGACTGCGAT-TCGTA-AAGGCGGT--CTCA---AAGTTTTG--CTGCTTTA-TG
                       ||+||+|++  |-| || - | |||||--||  ---| |  |||--|   ||| -| 
Sbjct 1426          TCATA-GA-T--TTTGTTGTTTTATGCGGTGGCTGGGCCAGGGATTGTACCTGTTTCCTC

Query 1419          AAGTG-GCT-GGGCCAGGAGT-GC-ACCTGT-TTTCTACAAC-CTGCA-GA-AGGCGTC-
                     ||  -| |- ||  |||  |-||-| | | -|| | | || -  |||-  -||| |||-
Sbjct 1481          CAGCCCGTTGAGGGGAGGGTTGGCGAGCAGGGTTACGATAATGAGGCATTTGAGGGGTCG

Query 1469          ---GTTGGCGAC-C--A-G-GGCCA-TGA-CA-ACGAGGC-CTATGAGGGGTCTGATGTT
                    ---|||| |  |-|--|-|-|||||-|| - |-| ++++|-|+++++ || ||  || ||
Sbjct 1541          GATGTTGACCCCGCTGAGGAGGCCACTGTGAACAT----CTC-----TGGATCATATATT

Query 1518          GACCCTGCTGAA-TCCGCT--ATTAG-TG-ACATAT---CTGGGTCCTACGTAGTCCCTG
                    | | | |+  +|- | |||--|    -| -|| +| ---|| ||+++++|++|+||||| 
Sbjct 1592          GTCACCG-GT-AGCCAGCTACAGCCTCTCTACC-AGGCGCTTGG-----C--A-TCCCTT

Query 1570          GC-A-C-TGCCCTCCAACCGCTTTACCA---A--GCCCTTGAC-CTCCCCGCTGAGATTG
                      -|-|-||||  || | || + |+| |---|--|++++ ++|-|| ++ ++|||  |  
Sbjct 1641          CTGATCTTGCCGCCCGAGCGG-GT-CGACTTACTG----C--CACTG--T--TGAAGTCC

Query 1621          TGGCT-CGTGCAGGCCGGCTGACC--GC--CA-CAGTAAAGGTCTCCCAGGTCGACGGGC
                    | | |-|+||  ||||| || |+|--| -- |-|| ||  ||+|    | | |++|  ++
Sbjct 1689          TAGATGC-TGATGGCCGCCTCA-CTTGTAAGACCACTATTGG-CAA-TAAGAC--CTT--

Query 1675          GGATCGA-TTGTGAGACCCTTCTCGGTAATAAAACCTTCCGC--A-----C-GT-C-GTT
                     +|+| |-   |   ||   ++|+|||  | | +|     ||--|-----|-| -|-|| 
Sbjct 1741          T-A-CAACAGTTTTTACTGA--T-GGTGCTCAG-CTAGAGGCTAACGGGCCGGAGCAGTA

Query 1724          TGTTGACGGGGCGGTTTTAGAGACTAATGGCCCAG------A-----G-C-G--C-CACA
                    |||  + | | |+|+|||+++|||| ++|||| ||------|-----|-|-|--|-|||+
Sbjct 1795          TGTGC-TGTGTC-G-TTT---GACTC--GGCCAAGCAAACTATGGCCGCCGGCCCGCAC-

Query 1768          ATCTCTCTT--TTGATG---C--CA-GT-CAGAGCACT-ATGGC-CGCCG-GCCCTTTCA
                    |+ ++||||-- |+|||--- --||- |-| |+||  |-|+|| -|||  -| +|++|| 
Sbjct 1844          A-G--TCTTAGCT-ATGCTTTGACATCTGCGG-GCCTTGA-GGTGCGCGTTGT-C--TCT

Query 1816          GTCTCA--C-CTA-TGCCGC-C--TCTG-CTGCTGGGCTGGAGGTGCGCTA-TGT--CG-
                    |+|+| --|-  |-||    -|--| | -|++| + +| ||+||| +|| |-   --| -
Sbjct 1895          G-C-CGGGCTTGACTGTAAGGCTGTATTTC--CA-T-CCGG-GGTT-GCAACCCCCACCA

Query 1864          CCGCCGGGCTTGACCACCGGGCGGTTTTTTGCCCCCGGCGTTTC--ACCC--CGGTCAGC
                    || | ||    | +| ||++||++++||||    +++  | || --|+| --   + | |
Sbjct 1947          CCCCTGGTGAGGT-CTCC--GC----TTTTTGTT---CAGCTTTGTA-CAGGTTC-AACC

Query 1919          C--CCTGGCGA---GG-TCACCGCCTTCTGTTCT--GCCCTA----TA-CA----G-GTT
                     --     |  ---  -|+++++||++||  |+|--|   | ----||- |----|-|  
Sbjct 1995          GTTGTGTTCAGCGGCACT-----CC--CTTAT-TGGGGGTTTGTGGTATTACCCTGAGGG

Query 1960          --TAATC-GCGAGGCCCAGCGCCTTTCGCTGACCGGT-A-ATTTT-T-GGT------TCC
                    --|||| -||  |   |++|||| || |||+ |||| -|-|  | - -|  ------|||
Sbjct 2047          GCTAATTGGCTTGTTTC--CGCCATTTGCT-CCCGGCCATACCTGGGAGTCAGCCAATCC

Query 2008          ATCCTGAGGG-GCTCCTTGGC-CCCT-T-TGCCC-CG----T--T-T-TCCCCCGGGCAT
                     | ||| +||-|+++ +  ||-||||-|-| ++|-||----|--|- -| + +++++|++
Sbjct 2104          CTTCTGT-GGAG---A-GAGCACCCTCTATA--CTCGCACCTGGTCGGTG-T-----C--

Query 2055          GTTTGGGAGTCGGCTAATC-CATTCTCTGTGGCGA---GAGCACACTTTACACCC-GCAC
                    +++ |||  |++++| +||-  || | | |  | |---||||   | ++ | +||-| ||
Sbjct 2148          ---GGGGGCT----TC-TCTAGTTGTTTTTCTCCACCCGAGCCACCC--GCT-CCAGAAC

Query 2108          TTG---G---TC-GGAGGTTGA-TG-CTGTTC-CTAGTCCAG---C--CCAGC-CCGACT
                    |  --- ---| - ||||||||-  -|   | -||  |   |---|--||   -||+|||
Sbjct 2196          TATCATCTCCTGTTGAGGTTGACACACCTGTGGCTGTTGGCGTTCCATCCCCAGCC-ACT

Query 2152          TAGGTTTTACATCTGAGCCTTCTATACCTAGTAGGGCCGCCACACCTAC-CCCGG---CG
                    | ||   ||| +| +| |||||  | |||  +|  |++||| | ||+| - ||||---||
Sbjct 2255          TCGGCAGTACC-CC-AACCTTCAGTCCCTGA-ACAG--GCCGCGCC-ATTGCCGGATTCG

Query 2208          GCCCCTCTACCCCCCCCTGCACCGGATCCTTCCCCTACTCTCTCTGCTCCGGCGCGTGGT
                    ||   | +||  +|  +||+++| | |||  +||| |+++++|+|| +++++++++++| 
Sbjct 2309          GCGGTTG-ACGG-CGG-TG---CTGCTCCGG-CCCCA-----T-TGA-----------GC

Query 2268          GAGCCGGCTCCTGGCGCTACCGCCAGG-GCCCCA-GC--CA--TAACCCA-CCAGAC-GG
                    +|+||    +||  | |++||+||+||-|+||  -||--||--|||||||-||| +|-||
Sbjct 2341          -A-CCTCTA-CTACCAC--CC-CC-GGTG-CCAGCGCAGCACGTAACCCACCCAT-CTGG

Query 2320          CCCGGCATCGCCGCCTGCTCTTT-ACCTACCCGGATGGCTCTAAGGTGT-TCGCCGGCTC
                    | | +| ||| ||  | ||+|  -|||||||| |||||||| || ||||-|+|| |||||
Sbjct 2392          CTCC-CGTCGGCGGTTACT-TCACACCTACCCTGATGGCTCAAAAGTGTAT-GCTGGCTC

Query 2378          GCTGTTTGAGTC-GACATGTACCTGGCTCGTTAACGCGTCTAATG-TTGACCACCGCCCT
                     || ||||| ||-|| +||||| ||| | ||||| || || ||| -| | +|||||||| 
Sbjct 2449          CCTTTTTGAATCTGAG-TGTACTTGGTTAGTTAATGCATCCAATCCTGGT-CACCGCCCC

Query 2436          GGCGGTGGGCTCTGTCATGCATTTTACCAGAGGTACCCCGCCTCCTTTGATGCTGCCTCT
                    || || || || || || |||||||||||  ||| ||| |  || |||||  |||+||  
Sbjct 2507          GGTGGCGGCCTTTGCCACGCATTTTACCAACGGTTCCCGGAGTCATTTGACCCTG-CTGA

Query 2495          -TTTG-TGA----TG-CGCGACGGCGCGGCCGCCTACACATTAACC-CCCCGGCCAATAA
                    -||| -|+|----||-|| | ++++ + || ||||| || || |+|-||||| || || |
Sbjct 2566          GTTTATT-ATGTCTGACGGGT----T-TGCGGCCTATACCTTGA-CACCCCGACCCATTA

Query 2548          TTCATGCCGTCGCTCCTGATTATAGGTTGGAACATAACCCAAAGAGGCTTGAGGCTGCCT
                    | ||||| || || ||||||||| || ||||||||||||| |||||||| ||||||||||
Sbjct 2619          TCCATGCTGTTGCCCCTGATTATCGGGTGGAACATAACCCTAAGAGGCTCGAGGCTGCCT

Query 2608          ACCGGGAGACTTGCTCCCGCC-TCGGTACCGCTGCATA-CCCACTCC-TCGGGACCGGCA
                    | || ||||| || ||||| |-|+|| || ||||| ||-||| +| |-| | |+|||| |
Sbjct 2679          ATCGAGAGACGTGTTCCCGTCGT-GGGACGGCTGCTTATCCCT-TGCTTGGCG-CCGGTA

Query 2665          TATACCAGGTGCCGATCGGTCCCAGTTTTGACGCCTGGGAGCGGAATCACCGCCCCGGGG
                    |||||  ||||||  | || |  || ||||| || |||||||| || ||||| |||||||
Sbjct 2736          TATACAGGGTGCCCGTTGGGCTGAGCTTTGATGCTTGGGAGCGTAACCACCGACCCGGGG

Query 2725          ACGAGTTGTACCTTCCTGAGCTTGCTGC--CAGATGGTTCGAGGCCAATA--GGCCGAC-
                    | |||||||||||  ||||||  |||  --|+ +||||||||| ||+|+|--| || ||-
Sbjct 2796          ATGAGTTGTACCTGACTGAGCCGGCTATAGC-T-TGGTTCGAGACC-A-ACCGACCTACT

Query 2780          CTGCCCAACTCTCACTATAACTGAGGATGTTGCGCGGACAGCAAATCTGGCTATCGAAAC
                    ||+|||  | || ||||| ||||||||    || || ||||| || |||||| | |+|  
Sbjct 2852          CT-CCCCGCGCTTACTATTACTGAGGACACAGCACGAACAGCGAACCTGGCTCTTG-AGT

Query 2839          TTGACTCAGCCACAGACGTCGGCCGGGCCTGTGCCGGCTGTCGAGTCACCCCCGGCGTTG
                    | || |||||||| || |||||| |||| |||||||||||||| |||   || || ||||
Sbjct 2910          TAGATTCAGCCACTGAGGTCGGCAGGGCGTGTGCCGGCTGTCGTGTCGAGCCGGGTGTTG

Query 2899          TGCAGTACCAGTTTACCGCAGGTGTGCCTGGATCCGGCAAGTCCCGCTCTATTACCCAA-
                    | || |||||||| || |||||||| ||||| ||||||||||| || || |||   || -
Sbjct 2970          TCCATTACCAGTTCACAGCAGGTGTCCCTGGCTCCGGCAAGTCACGGTCAATTCAGCAGG

Query 2958          GCCGACGTGGACGTTGTCGTGGTCCCGACCCGGGAGTTGCGTAATGCCTGGCGCCGCCGC
                    |+||| || ||||| || ||||| || ||||| |||||||||||  | ||||| ||||||
Sbjct 3030          G-CGAGGTAGACGTCGTAGTGGTGCCAACCCGTGAGTTGCGTAACTCGTGGCGGCGCCGC

Query 3018          GGCTTCGCTGCTTTCACCCCGCACACTGCGGCTAGAGTCACC-CAGGGGCGCCGGGTTGT
                    || || || ||||  || || ||||| |||||  | || |||-  || +||  |||||||
Sbjct 3089          GGGTTTGCAGCTTATACACCACACACCGCGGCCCGTGTTACCTGTGGC-CGTAGGGTTGT

Query 3077          CATTGATGAGGCCCCGTCCCTTCCCCCTCATTTGCTGCTGCTCCACATGCAGCGGGCCGC
                     ||||| ||||||||||| ||||| || ||||| ||  |||| || |||||||| ||| |
Sbjct 3148          TATTGACGAGGCCCCGTCGCTTCCACCACATTTACTTTTGCTGCATATGCAGCGAGCCTC

Query 3137          C-ACCGTCCACCTTCTTGGCGACCCGAATCAGATCCCAGCCATCGATTTTGAGCACGCCG
                     -  +|| || || ||||||||||| || || ||||| || |||||||||||||| || |
Sbjct 3208          GTCG-GTTCATCTCCTTGGCGACCCCAACCAAATCCCTGCTATCGATTTTGAGCATGCTG

Query 3196          GGCTCGTTCCCGCCATCAGGCCCGAT-TTGGCCCCCAC-CTCCTGGTGGCATGTTACCCA
                    | |||||||| || ||| |||| || -|||  || +||-   +||||||||  |||| ||
Sbjct 3267          GCCTCGTTCCGGCGATCCGGCCTGAGCTTGTTCCA-ACAAAG-TGGTGGCACCTTACTCA

Query 3254          TCGCTGCCCTGCGGATGTATGTGAGCTAATCCGCGGCGCATACCCTATGATTCAGACCAC
                    | | || ||||||||||| |||||||||||||||||||| ||||| | ||| |||||  |
Sbjct 3325          TAGGTGTCCTGCGGATGTTTGTGAGCTAATCCGCGGCGCGTACCCAAAGATCCAGACGGC

Query 3314          TAGTCGGGTCCTCCGGTCGTTGTTCTGGGGTGAGCCCGCCGTTGGGCAGAAGCTAGTGTT
                     || || || ||||| ||  |||||||||| |||||| ||||||| || || ||||||||
Sbjct 3385          AAGCCGAGTTCTCCGCTCCCTGTTCTGGGGGGAGCCCCCCGTTGGCCAAAAACTAGTGTT

Query 3374          CACCCAGGCGGCTAAGGCCGCCAACCCCGGTTCAGTGACGGTCCATGAGGCACAGGGCGC
                     || |||||||| |||||||||||||||||| || | || ||||| ||||| ||||| ||
Sbjct 3445          TACTCAGGCGGCGAAGGCCGCCAACCCCGGTGCAATTACAGTCCACGAGGCCCAGGGTGC

Query 3434          TACCTACACAGAGACTACCATCATTGCCACGGCAGATGCTCGAGGCCTCATTCAGTCGTC
                    ||| |  || |||||||| || ||||| ||||| ||||| || || || |||||||| ||
Sbjct 3505          TACATTTACTGAGACTACTATTATTGCAACGGCTGATGCCCGCGGGCTGATTCAGTCCTC

Query 3494          CCGAGCTCATGCCATTGTTGCCTTGACGCGCCACACTGAGAAGTGCGTCATCATTGACGC
                    | | || || || ||||| ||| |||| |||||||| ||||| || ||  || |||||||
Sbjct 3565          CAGGGCCCACGCTATTGTGGCCCTGACTCGCCACACAGAGAAATGTGTGGTCGTTGACGC

Query 3554          ACCAGGC-CTGCTTCGCGAGGTGGGCATCTCCGATGCAATCGTTAATAACTTTTTCCTTG
                    +|| || -|| ||||| ||||| ||||| || ||||| || |||||||||||||| ||| 
Sbjct 3624          -CCCGGGGCTTCTTCGTGAGGTTGGCATTTCAGATGCCATTGTTAATAACTTTTTTCTTT

Query 3613          CTGGTGGCGAAATTGGCCACCAGCGCCCATCTGTTATCCCTCGCGGCAATCCTGACGCCA
                    |||| ||| |  |||| || || |||||||| || || ||||| |||| |  |||   ||
Sbjct 3684          CTGGCGGCCAGGTTGGTCAGCACCGCCCATCAGTCATACCTCGTGGCACTGTTGATAGCA

Query 3673          ATGTTGACAC-CTTGGCTGCCTTCCCGCCGTCTTGCCAGATTAGCGCCTTCCATCAGTTG
                    |||||| |||-|||| +||| || || || ||||| ||  |||||||||  || ||| | 
Sbjct 3744          ATGTTGCCACGCTTGA-TGCATTTCCACCTTCTTGTCAATTTAGCGCCTATCACCAGCTT

Query 3732          GCTGAGGAGCTTGGCCACAGACCTGCCCCTGTCG-CGGCTGTTCTACCGCCCTGCCCTGA
                    || ||||||||||| ||  | || |||||  | |-|| |+||||| || || || || ||
Sbjct 3803          GCAGAGGAGCTTGGTCATCGGCCGGCCCCGATTGCCGCC-GTTCTGCCCCCTTGTCCGGA

Query 3791          GCTTGAACAGGGCCTTCTCTACCTGCCCCAAGAACTCACCACCTGTGATAGTGTCGTAAC
                    ||| || || ||| | |||||  ||||||| ||||| ||||| |  ||||||||  | ||
Sbjct 3862          GCTCGAGCAAGGCTTACTCTATATGCCCCAGGAACTGACCACGTCCGATAGTGTGCTCAC

Query 3851          ATTTGAATTAACAGATATTGTGCATTGTCGTATGGCCGCCCCGAGCCAGCGCAAGGCCGT
                    ||| ||| | ||||| ||||| || ||||||||||| || || || |||||||| || ||
Sbjct 3922          ATTCGAACTTACAGACATTGTACACTGTCGTATGGCGGCACCTAGTCAGCGCAAAGCAGT

Query 3911          GCTGTCCACGCTCGTGGGCCGTTATGGCCGCCGCACAAAGC--TCTACAATGCCTCCCAC
                     ||||| || || || ||| | || |||||||| || ||| --| |+ ||+||  | |||
Sbjct 3982          CCTGTCGACCCTTGTCGGCAGGTACGGCCGCCGTACGAAGTTGTAT-GAA-GCTGCTCAC

Query 3969          TCTGATGTTCGCGA--CTCTCTCGCCCGTTTTATCCCGGC-CATTGGCCCCGTACAG-GT
                     | |||||||| | --| ||||+| |  ||| +|||| | -|+|||||||| |+|||-||
Sbjct 4040          ACGGATGTTCGTGGGTCCCTCT-GTCATTTTC-TCCCCGAGC-TTGGCCCCAT-CAGCGT

Query 4025          TACAACCTGTGAATTGTACGAGCTAGTGGAGGCCATGGTCGAGAAGGGCCAGGACGGCTC
                    ||| ||||| ||  | || ||||| || ||||| ||||| |||||||| ||||| |||||
Sbjct 4096          TACTACCTGCGAGCTTTATGAGCTTGTTGAGGCTATGGTGGAGAAGGGTCAGGATGGCTC

Query 4085          CGCCGTCCTTGAGCTCGACCTTTGTAGCCGCGACGTGTCCA-GGATCACCTTCTTCCAGA
                     || ||| | || ||||| || || || || || ||||+||-| || || ||||||||||
Sbjct 4156          TGCAGTCTTGGAACTCGATCTATGCAGTCGTGATGTGT-CACGTATAACATTCTTCCAGA

Query 4144          AAGATTGTAATAAATTCACCACGGGGGAGACCATCGCCCATGGTAAAGTGGGCCAGGGCA
                    | || |||||||||||||| || || ||||| || || || |||||||| || ||||| |
Sbjct 4215          AGGACTGTAATAAATTCACAACAGGCGAGACAATAGCGCACGGTAAAGTTGGGCAGGGGA

Query 4204          TTTCGGCCTGGAGTAAGACCTTCTGTGCCCTTTTCGGCCCCTGGTTCCGTGCTATTGAGA
                    | || || ||||| |||||||| |||||||| || ||||| |||||||| ||||||||||
Sbjct 4275          TATCTGCGTGGAGCAAGACCTTTTGTGCCCTGTTTGGCCCATGGTTCCGCGCTATTGAGA

Query 4264          AGGCTATCCTGGC--C-CTGCTCCCTCAGGGTGTGTTTTATGGGGATGCCTTTGATGACA
                    |||  || || ||--|-||   |||| |+++||| |||||||| ||||| | ||| || |
Sbjct 4335          AGGAGATTCTTGCGGCGCTTGCCCCTAA---TGTATTTTATGGTGATGCATATGAAGATA

Query 4321          CCGTCTTCTCGGCGGCTGTGGCCGCGCAGCAAAGGC-ATCCATGGTG-TTCGAGAATGAC
                    | || ||  | || ||||| |||| |   | +||||- | +|+||| -||+|||||||| 
Sbjct 4392          CAGTTTTGGCCGCCGCTGTCGCCGGGGCCCC-AGGCTGTA-A-GGTTTTT-GAGAATGAT

Query 4377          TTTTCTGAGTTTGATTCCACCCAGAATAATTTTTCCTTGGGCCTAGAGTGTGCT-ATTAT
                    || |||||||||||   |||||| ||||| |||||  | || || |||||  +|-|| ||
Sbjct 4448          TTCTCTGAGTTTGACAGCACCCAAAATAACTTTTCACTCGGACTGGAGTGCA-TAATCAT

Query 4436          GGAGGAGTGTGGGATGCCGCAGTGGCTCATCCG-CTTGTACCACCTTA-TAAGGTCTGCG
                    |||||| ||||| |||||||||||| | |||||-|||+|| || ||| -| +| || || 
Sbjct 4507          GGAGGAATGTGGCATGCCGCAGTGGATGATCCGACTT-TATCATCTTGTTC-GCTCCGCC

Query 4494          TGGATTCTGCAGGCCCCGAAGGAGTCCCTGCGAGGGTTTTGGAAGAAACACTCCGGTGAG
                    ||| | |||||||| || |||||||||||||||||||| |||||||| ||||| || |||
Sbjct 4565          TGGGTCCTGCAGGCTCCCAAGGAGTCCCTGCGAGGGTTCTGGAAGAAGCACTCGGGCGAG

Query 4554          CCCGGCACCCTTCTGTGGAATACTGTCTGGAACATGGCCGTTATCACCCACTGTTATGAT
                    || ||||| || || ||||| ||||||||||||||||| |||||  | || |||||||| 
Sbjct 4625          CCTGGCACTCTGCTCTGGAACACTGTCTGGAACATGGCGGTTATTGCGCATTGTTATGAA

Query 4614          TTCCGCGATCTGCAGGTGGCTGCCTTTAAAGGTGATGATTCGATAGTGCTTTGCAGTGAG
                    ||||| || ||  |||| || || |||||||| ||||| ||  | ||||| || ||||| 
Sbjct 4685          TTCCGTGACCTAAAGGTCGCGGCATTTAAAGGAGATGACTCAGTTGTGCTCTGTAGTGAC

Query 4674          TACCGTCAGAGCC-CAGGGGCTGCTGTCCTGATTGCTGGCT--GTG--GCCTAAAGTTGA
                    ||||| |||||||-||  +|||||||  || || || || |--| |--|+++||| ||+|
Sbjct 4745          TACCGGCAGAGCCGCAAC-GCTGCTGCTCTAATCGCCGGTTGCGGGTTG---AAACTT-A

Query 4729          AGGTGGA-TTTCCGTCCGATTGGTCTGTATGCAGGTGTTGTGGTGGCCCCCGGCCTTGGC
                    |||||||-|||  | | +||||| || ||||| |||||||| |||||||| ||||| ||+
Sbjct 4800          AGGTGGATTTTAGGCCT-ATTGGGCTATATGCTGGTGTTGTTGTGGCCCCGGGCCTCGG-

Query 4788          G-CGCTTCCTGATGTCGTGCGCTTCGCCGGTCGGCTTACTGAGAAGAA-TTGGGGCCCTG
                    |-| || |||||||||||  | || || || |||||  | ||||| ||-| |||||| +|
Sbjct 4858          GACCCTCCCTGATGTCGTTAGGTTTGCTGGGCGGCTCTCAGAGAAAAACTGGGGGCCG-G

Query 4846          GC-CCCGAGCGGGCGGAGCAGCTCCGCCTCGCTGTGAGTGATTTTCTCCGCAAGCTCACG
                    | -| +||| ||||||| ||||| || || || ||  |||||||||| || ||| | |||
Sbjct 4917          GTTCA-GAGAGGGCGGAACAGCTACGGCTGGCCGTTTGTGATTTTCTGCGAAAGTTAACG

Query 4905          AATGTAGCTCAGATGTGTGTGGATGTTGTCTC-TCGTGTTTATGGGGTTTCCCCTGGGCT
                    ||||| |||||| | |||||||||||||| ||-  |+|||||||| ||   ||| ||  |
Sbjct 4976          AATGTGGCTCAGGTCTGTGTGGATGTTGTTTCGCAG-GTTTATGGTGTCAGCCCCGGTTT

Query 4964          CGTTCATAACCTGATTGGCATGCTACAGGCTGTTGCTGATGGCAAGGCTCATTTCACTGA
                     || |||||||||||||| ||||| ||| |  |||||||||| ||||| ||||| |||||
Sbjct 5035          AGTACATAACCTGATTGGAATGCTCCAGACCATTGCTGATGGTAAGGCGCATTTTACTGA

Query 5024          GTCAGTGAAGCCAGTGCTTGACCTGACAAATTCAATTCTGTGT--CGGGTGGAATGAATA
                      |||| || || || ||||| || || |  || ||| | ++|--|||||||||||||||
Sbjct 5095          AACAGTCAAACCCGTCCTTGATCTTACTAGCTCTATTATA--TACCGGGTGGAATGAATA

Query 5082          ACATG-TCTTTTGCTGCGCCCATGGGTTCGCGACCATGCGCCCTCGGCCTATT-TTGCTG
                    |||||-|||||||||  |  |||||    || ||||||||| ||||| || ||-|   | 
Sbjct 5153          ACATGTTCTTTTGCTCTGTGCATGGAGATGCCACCATGCGCTCTCGGGCTCTTCTGTTTC

Query 5140          TTGCTCCTCATGTTTCTGCCTATGCTGCCCGCGCCACCGCCCGGTCAGCCGTCTGGCCGC
                    +||||| || || |||||||||||||||||||||||||| ||||||||||||||||||| 
Sbjct 5212          -TGCTCTTCGTGCTTCTGCCTATGCTGCCCGCGCCACCGGCCGGTCAGCCGTCTGGCCGT

Query 5200          CGTCGTGGGCGGCGCAGCGGCGGTTCCGGCGGTGGTTTCTGGGGTGACCGGGTTGATTCT
                    || || |||||||||||||||||| |||||||||||||||||||||||||||||||||||
Sbjct 5272          CGCCGCGGGCGGCGCAGCGGCGGTGCCGGCGGTGGTTTCTGGGGTGACCGGGTTGATTCT

Query 5260          CAGCCCTTCGCAATCCCCTATATTCATCCAACCAACCCCTTCGC--CCCCGATGTCACC-
                    |||||||||||  |||||||||||||||||||||||||||||||--|++ ||  |+|||-
Sbjct 5332          CAGCCCTTCGCCCTCCCCTATATTCATCCAACCAACCCCTTCGCATC--TGACAT-ACCA

Query 5317          GCTGCGGCCGGGGCTGGACCTCGTGTTCGCCAACCCGCCCGACCACTCGGCTCCGCTTGG
                     | || |||||| ||||| ||||   ||| || || ||||| ||||||||||||||||||
Sbjct 5389          ACCGCAGCCGGGTCTGGAGCTCGCCCTCGGCAGCCGGCCCGTCCACTCGGCTCCGCTTGG

Query 5377          CGTGACCAGGCCCAGCGCCCCGCCGCTGCC-TCACGTCGTAGACCTACCACAGCTGGGGC
                    ||||||||| |||||||||||||||||+||- | || ||| || || || ||||||||||
Sbjct 5449          CGTGACCAGTCCCAGCGCCCCGCCGCT-CCCGCCCGCCGTCGATCTGCCCCAGCTGGGGC

Query 5436          CGCGCCGCTAACCGCGGTCGCTCCGGCCCATGACACCCCGCCAGTGCCTGATGTTGACTC
                      ||||||| || || || || ||||||| ||| ||| | || ||||| || ||||||||
Sbjct 5508          TTCGCCGCTGACTGCTGTGGCCCCGGCCCCTGATACCGCCCCTGTGCCCGACGTTGACTC

Query 5496          CCGCGGCGCCATCCTGCGCCGGCAGTATAACCTATCAACATCTCCCCTCACCTCTTCCGT
                    ||||||||| || || ||||| |||||||| ||||||||||| || || || ||| || |
Sbjct 5568          CCGCGGCGCTATACTACGCCGCCAGTATAATCTATCAACATCCCCGCTTACGTCTACCAT

Query 5556          GGCCACCGGCACAAATTTGGTTCTT-TACGCCGCTCCTCTTAGCCCGCTTCTACCCCTCC
                     || || ||||| ||| | |||+||-|| || ||||| |||||||| || || || || |
Sbjct 5628          CGCTACTGGCACCAATCTTGTT-TTATATGCTGCTCCCCTTAGCCCTCTGCTTCCGCTTC

Query 5615          AGGACGGCACCAATACTCATATAATGGCTACAGAAGCTTCTAATTATGCCCAGTACCGGG
                    | || || || || |||||||| ||||| || ||||| || ||||| ||||||||||| |
Sbjct 5687          AAGATGGGACTAACACTCATATTATGGCCACTGAAGCATCAAATTACGCCCAGTACCGCG

Query 5675          TTGCTCGTGCCACAATTCGCTACCGCCCGCTGGTCCCCAACGCTGTTGGTGGCTACGCTA
                    |||  |||||||| || || || ||||| || || || || |||||||| || |||||||
Sbjct 5747          TTGTCCGTGCCACCATCCGGTATCGCCCACTTGTGCCGAATGCTGTTGGCGGGTACGCTA

Query 5735          TCTCCATTTCGTTCTGGCCACAGACCACCACCACCCCGACGTCCGTTGACATGAATTCAA
                    | || ||||| |||||||| ||||| || || ||||| || || || || |||||||| |
Sbjct 5807          TATCTATTTCTTTCTGGCCCCAGACTACAACTACCCCAACATCTGTCGATATGAATTCTA

Query 5795          TAACCTCGACGGATGTCCGTATT-TTAGTCCAGCCCGGCATAGCCTCCGAGCTTGTTATT
                    | ||||| || ||||| || |||-||+|| ||||| || || |||||||||||||| |||
Sbjct 5867          TTACCTCTACTGATGTTCGGATTCTT-GTTCAGCCTGGTATCGCCTCCGAGCTTGTGATT

Query 5854          CCAAGTGAGCGCCTACACTATCGCAACCAAGGTTGGCGCTCTGTTGAGACCTCCGGGGTG
                    || ||||||||||| ||||| ||||| || || |||||||| ||||||||||| || || 
Sbjct 5926          CCCAGTGAGCGCCTGCACTACCGCAATCAGGGCTGGCGCTCGGTTGAGACCTCTGGTGTC

Query 5914          GCGGAGGAGGAGGCCACCTCTGGTCTTGTCATGCTCTGCATACATGGCTCACCTGTAAAT
                    |||||||||||||| ||||| || ||||| ||||||||||| ||||| |||||||| || 
Sbjct 5986          GCGGAGGAGGAGGCGACCTCCGGCCTTGTTATGCTCTGCATCCATGGATCACCTGTGAAC

Query 5974          TCTTATACTAATACACCCTATACCGGTGCCCTCGGGCTGT-TGGACTTTGCCCTCGAACT
                    ||||| ||||||||||| || || ||||| ||+ ||||  -| || || || || |||||
Sbjct 6046          TCTTACACTAATACACCTTACACTGGTGCTCT-TGGCTTACTCGATTTCGCACTTGAACT

Query 6033          TGAGTTCCGCAACCTCACCCCCGGTAATACCAATACGCGGGTCTCGCGTTACTCCAGCAC
                    ||||||||| ||  | || |||||||| || |||||||| || || ||||| || || |+
Sbjct 6105          TGAGTTCCGTAATTTGACACCCGGTAACACGAATACGCGCGTTTCCCGTTATTCGAGTA-

Query 6093          TGC-C-CGTCACCGCCTTCGTCGCGGTGC-AGATGGGACTGCCGAGCTCACCACCACGGC
                    +||-|-|| |||   || ||||| ||+||- || || ||||| ||||| |||||||| ||
Sbjct 6164          -GCGCGCGCCACAAGCTACGTCGTGG-GCCCGACGGTACTGCTGAGCTAACCACCACTGC

Query 6150          TGCTACTCGCTTCATGAAGGACCTCTATTTT-ACTAGTACTAATGGTGTTGGTGAGATCG
                    |||||| || || ||||| || ||+|   ||-||  | || ||||||||||||||| |||
Sbjct 6222          TGCTACACGGTTTATGAAAGATCT-TCACTTCACAGGGACCAATGGTGTTGGTGAGGTCG

Query 6209          GCCGCGGGATAGCGCTTACCCTGTTTAACCTTGCTGACACCCTGCTTGGCGGTCTACCGA
                    | ||||| |||||||| || |||||||| ||||||||||| || || ||||| || ||||
Sbjct 6281          GTCGCGGTATAGCGCTAACTCTGTTTAATCTTGCTGACACGCTTCTCGGCGGGCTCCCGA

Query 6269          CAGAATTGATTTCGTCGGCTGGTGGCCAGCTGTTCTACTCTCGCCCCGTCGTCTCAGCCA
                    ||||||||||||||||||||||||||||||| || |||||||||||||||||||||||||
Sbjct 6341          CAGAATTGATTTCGTCGGCTGGTGGCCAGCTATTTTACTCTCGCCCCGTCGTCTCAGCCA

Query 6329          ATGGCGAGCCGACTGTTAAGCTGTATACATCTGTGGAGAATGCTCAGCAGGATAAGGGTA
                    ||||||||||||| || ||||| || || || || ||||| || ||||||||||||||||
Sbjct 6401          ATGGCGAGCCGACAGTGAAGCTTTACACTTCAGTCGAGAACGCCCAGCAGGATAAGGGTA

Query 6389          TTGCAATCCCGCATGACATCGACCTCGGGGAATCCCGTGTAGTTATTCAGGATTATGACA
                    | || || || ||||| |||||||| || || || || || || || |||||||| || |
Sbjct 6461          TAGCTATTCCACATGATATCGACCTTGGTGAGTCTCGAGTTGTCATCCAGGATTACGATA

Query 6449          ACCAACATGAGCAGGACCGACCGACACCTTCCCCAGCCCCATCGCGTCCTTTTTCTGTCC
                    |||| || ||||||||||| || || || || |||||||| || || |||||||||||||
Sbjct 6521          ACCAGCACGAGCAGGACCGTCCCACCCCGTCTCCAGCCCCTTCCCGCCCTTTTTCTGTCC

Query 6509          TCCGAGCTAACGATGTGCTTTGGCTTTCTCTCACCGCTGCCGAGTATGACCAGTCCACTT
                    |||| ||||| |||||||||||||| || || || ||||| |||||||| ||| | ||||
Sbjct 6581          TCCGCGCTAATGATGTGCTTTGGCTCTCACTTACAGCTGCTGAGTATGATCAGACTACTT

Query 6569          ACGGCTCTTCGACCGG-CCC-AGTCTATGTCTCTGACTCTGTGAC-CTTGGTTAATGTTG
                    | || ||||| ||+  - ||-|+| |||||||||||  |||||||- |||+| ||||| |
Sbjct 6641          ATGGTTCTTCCAC-TAATCCTA-TGTATGTCTCTGATACTGTGACATTTG-TCAATGTGG

Query 6626          CGACCGGCGCGCAGGCCG-TTGCCCGGTCACTCGACTGGACCAAGGTCACACTTGATGGT
                    |||| || || ||||+ |-|  | || || || |||||| | || ||||| |||||||| 
Sbjct 6698          CGACTGGTGCTCAGG-GGGTCTCTCGCTCTCTGGACTGGTCTAAAGTCACCCTTGATGGG

Query 6685          CGCCCCCTTTCCACCATCCAGCAGTATTCAAAGACCTTCTTTGTCCTGCCGCTCCGCGGT
                    || || ||| | || ||||||||||| || |||||||||||||| ||||| ||||| || 
Sbjct 6757          CGTCCACTTACTACTATCCAGCAGTACTCTAAGACCTTCTTTGTTCTGCCCCTCCGTGGC

Query 6745          AAGCTCTCCTTTTGGGAGGCAGGAACTACTAAAGCCGGGTACCCTTATAATTATAACACC
                    |||||||| || |||||||| || || ||||| ||||| ||||||||||||||||| |||
Sbjct 6817          AAGCTCTCTTTCTGGGAGGCTGGCACCACTAAGGCCGGCTACCCTTATAATTATAATACC

Query 6805          ACTGCTAGTGACCAACTG-CTCG-TTGAGAATGCCGCTGGGCATCGGGTTGCTATTTCCA
                    ||||| ||||||||+ + -|| |-|||| ||||| || || || || |||  ||| || |
Sbjct 6877          ACTGCCAGTGACCA-G-ATCTTGATTGAAAATGCAGCCGGTCACCGTGTTTGTATCTCAA

Query 6863          CCTACACTACTAGCCT-GGGTGCTGGCCCCGTCTCTATTTCCGCGGTTGCTGTTT-TAGC
                    ||||||||||||  ||-|| |+||||||| || ||||||||  | || | |||+ -| ||
Sbjct 6935          CCTACACTACTAATCTTGGCT-CTGGCCCTGTTTCTATTTCTTCTGTCGGTGT-CCTTGC

Query 6921          CCCCCACTCTGTGCTAG-CATTGCTT--GAGGATACCATGGACTACCCTGCCCGCGCCCA
                     || || |||| |||+|-|++ ||||--||||| ||  | || || ||||| ||||||||
Sbjct 6993          ACCTCATTCTGCGCT-GGC--CGCTTTAGAGGACACTGTTGATTATCCTGCTCGCGCCCA

Query 6978          TACTTTCGATGACTTCTGCCCGGAGTGCCGCCCCCTTGGCCTCCAGGGTTGTGCTTTTCA
                     || || ||||| |||||||| ||||||||  | || ||||| ||||| |||||||||||
Sbjct 7050          CACCTTTGATGATTTCTGCCCTGAGTGCCGTACGCTCGGCCTTCAGGGCTGTGCTTTTCA

Query 7038          GTCTACTGTCGCTGAGCTTCAGCGCCTTAAGATGAAGGTGGGTAAAACTCGGGAGTTAT-
                     || ||||| |||||||| ||||| ||||| ||||||||||||||||| |||||||+||-
Sbjct 7110          ATCAACTGTTGCTGAGCTGCAGCGTCTTAAAATGAAGGTGGGTAAAACCCGGGAGT-ATT

Query 7097          -AGTTTATT-TGCTTGTGCCCCCCTTCTT-TCTGTTGCTT--ATTT
                    -|+||||||-||||||| ||  |||||| -| |||| |||--||||
Sbjct 7169          GA-TTTATTGTGCTTGTACCTTCCTTCTGATTTGTTTCTTTTATTT
