# Supplementary material for: Pairwise Heuristic Sequence Alignment Algorithm Based on Deep Reinforcement Learning
Source: IEEE Open J Eng Med Biol. 2021 Jan 29;2:36–43. doi: 10.1109/OJEMB.2021.3055424 (PMC8901008; doi:10.1109/OJEMB.2021.3055424)
Supplement: Three supplementary materials are attached to the submitted manuscript. First, we offer the detailed process of the DQNalign in Supplementary material S1. Then, the additional figures and tables are listed in the Supplementary material S2. Finally, the alignment results of the DQNalign are attached  [file ojemb-3055424-mm.zip › OJEMB-3055424-MM/10022021082020_DQNalignOJEMB20210126SupplementaryS3/Supplementary S3/HEV_DDDQN/result20200712173946_11_41.txt]

DQNalign Project v1.0
Pairwise alignment algorithm with deep reinforcement learning based heuristic alignment agent
Sequence 1 : HEV_11, length : 7138
Sequence 2 : HEV_41, length : 7202

Alignment results:
Exact matches: 5214
Gaps: 762

Query 0             GAGGCCCATCAGTTTATCAAGGCTCCTGGCATCACTACTGCTATTGAGCAGGCTGCTCTA
                    |||||||||||||| || |||||||||||| |||||||||||||||||||||| ||||||
Sbjct 3             GAGGCCCATCAGTTCATAAAGGCTCCTGGCGTCACTACTGCTATTGAGCAGGCAGCTCTA

Query 60            GCAGCGGCCAACTCTGCCCTTGCGAATGCTGTGGTAGTTAGGCCTTTTCTCTCTCACC-A
                    |||||||||||||| ||| | |||||||||||||| ||| ||||||| || || |  |-|
Sbjct 63            GCAGCGGCCAACTCCGCCTTGGCGAATGCTGTGGTGGTTCGGCCTTTCCTATCCCGGCTA

Query 119           GCAGATTGAGATCCTTATTAACCTAATGCAACCTCGCCAGCTTGTTTTCCGCCCCGAGGT
                    +||||  ||||| ||||||||||| ||||| || || |||||||||||||| || || ||
Sbjct 122           -CAGACAGAGATACTTATTAACCTGATGCAGCCCCGGCAGCTTGTTTTCCGGCCTGAAGT

Query 179           TTTCTGGAACCATCCCATCCAGCGTGTTATCCATAATGAGCTGGAGCTTTACTGTCGCGC
                     || |||||||| || || ||||| || ||||| || ||||| ||||  ||||| || ||
Sbjct 182           CTTGTGGAACCACCCAATTCAGCGCGTGATCCACAACGAGCTTGAGCAGTACTGCCGGGC

Query 239           CC--GCTCCGGCCGCTGCCTCGAAATT-GGTGCCCACCCCCGCTCAATAAATGACAATCC
                     |--|||++||||||||||| |+|  |-||||| ||||| || || || |||||||| ||
Sbjct 242           TCGGGCT--GGCCGCTGCCTTG-AGGTGGGTGCTCACCCACGTTCTATTAATGACAACCC

Query 296           TAATGTGGTCCACCGTTGCTTCCTC-CGTCCTGCCGGGCGTGATGTTCAGCGTTGGTATA
                     |||||  | ||||| || ||| | -  +|||| ||| || ||||| ||||| ||||| |
Sbjct 299           CAATGTTCTGCACCGCTGTTTCTTGAAA-CCTGTCGGCCGCGATGTCCAGCGGTGGTACA

Query 355           CTGCCCCTACCCGCGGGCCGGCTGCTAATTGCCGGCGTTCCG-CGCTGCGCGGGCTCCCC
                    | ||||| || || || || || || || ||||| || || |-|+|| || || ||||| 
Sbjct 358           CCGCCCCCACTCGTGGCCCCGCAGCAAACTGCCGCCGGTCGGCC-CTCCGTGGCCTCCCA

Query 414           GCTGCTGACCGCACTTACTGCTTCGACGGGTTTTCTGGCTGTAAC-TTT-CCCGCCGAGA
                     |||| || || || ||||| || || || ||||| ||||| +||-|||-| +|| ||||
Sbjct 417           CCTGCCGATCGAACCTACTGTTTTGATGGCTTTTCCGGCTGC-ACGTTTGCT-GCTGAGA

Query 472           CGGGCATCGCCCTCTATTCTCTCCATGATA--TGTCACCATCTGATGTCGCCGAGGCTAT
                    | || || ||||| || || || || |++|--| |  ||  | |||||||||||||| ||
Sbjct 475           CAGGGATAGCCCTTTACTCACTGCACG--ACCTCTGGCCTGCCGATGTCGCCGAGGCAAT

Query 530           GTTC-CGCCATGGTATGACGCGGCTTTACGCTGCCCTCCACCTCCCGCCTGAGGTCCTGT
                    | +|-|||||||||||||| ||||| || || || ||||||||||| || ||||| ||| 
Sbjct 533           GG-CTCGCCATGGTATGACCCGGCTGTATGCAGCTCTCCACCTCCCCCCGGAGGTACTGC

Query 589           TGCCCCCTGGCACATACCGCACCGCGTCGTACTTGCTGATCCATGAC-GGCAG-GCGC-G
                    | ||||||||||| || |  ||| | |||||| | || |||||||| -|| | -| ||-|
Sbjct 592           TCCCCCCTGGCACCTATCATACCACTTCGTACCTCCTCATCCATGATGGGGACCGTGCAG

Query 646           TTG-TGGTGACGTATGAGGGTGACACTAGTGCTGGTTATAACCACGATGTTTCCAACCTG
                    +||-|++|+|| |||||||| ||| |||||||||| || ||||| ||||| ||||  |||
Sbjct 651           -TGAT--T-ACATATGAGGGGGACTCTAGTGCTGGATACAACCATGATGTGTCCATTCTG

Query 705           CGCTCCTGGATTAGAACCACTAAGGTTACCGGAGACCACCCTCTCGTCATCGAGCGGGTT
                    ||| |||||||  | || |||||||| ||||| |||||||| || || || |||||||| 
Sbjct 708           CGCGCCTGGATCCGCACTACTAAGGTCACCGGCGACCACCCGCTGGTAATTGAGCGGGTC

Query 765           AGGGCCA-TTGGCTGCCACTTTGTCCTTTTACTCACGGCTGCTCCGGAGCCATCACCTAT
                     +|| | -| ||||| |||||||| ||| | ||||| ||||| || || ||||| || ||
Sbjct 768           C-GGGCGGTGGGCTGTCACTTTGTGCTTCTTCTCACAGCTGCACCTGAACCATCGCCAAT

Query 824           GCCCTATGTCCCTTACCCCCGGTCTACCGAGGTCTATGTCCGATCGATCTTCGGCCCGGG
                    ||| |||||||| ||||| || || |||||||| ||||| || || || || ||||| ||
Sbjct 827           GCCTTATGTCCCATACCCTCGTTCCACCGAGGTTTATGTTCGGTCCATTTTTGGCCCTGG

Query 884           TGGCACCCCCTCCCTATTTCCAACCT-CATGCTCCACCAAGTCGACCTTCCATGCTGTCC
                    |||  | || ||||| ||||||||  -|+||||| || ||||| || || ||||| ||||
Sbjct 887           TGGTTCACCATCCCTGTTTCCAACTGCC-TGCTCTACTAAGTCAACATTTCATGCCGTCC

Query 943           CTGCCCATATCTGGGACCGTCTCATGTTGTTCGGGGCCACCCTAGATGACCAAGCCTTTT
                    |||  ||||| |||||| | || ||| | ||||| || ||||| |||||||| |||||||
Sbjct 946           CTGTGCATATATGGGACAGACTTATGCTCTTCGGTGCGACCCTCGATGACCAGGCCTTTT

Query 1003          GCTGCTCCCGCCTAATGACTTACCTCCGCGGCATTAGCTACAAGGTTACTGTGGGCACCC
                    |||| ||  | |||||||| || || || || ||||| ||||| || || || ||| | |
Sbjct 1006          GCTGTTCAAGGCTAATGACATATCTTCGTGGTATTAGTTACAAAGTCACAGTTGGCGCTC

Query 1063          TTGTTGCCAATGAAGGCTGGAACGCCTCTG-AG--G-----AC-GC--TC-TTACAGCTG
                    |||| ||||| || |||||||| ||||| |-||--|-----||-||--||-|||||||+|
Sbjct 1066          TTGTCGCCAACGAGGGCTGGAATGCCTCCGAAGACGCATTAACTGCTGTCATTACAGC-G

Query 1111          TC--ATCACTTGC--C-GCCTACCT---TACCATCTGCCAC-CAGCGGTACCTCCGCACT
                     |--||| +|  |--|-|||  |  ---||+| || |+|||-|||  +|| |||   |  
Sbjct 1125          GCTTATCT-TACCATCTGCCATCAGAGGTA-CCTCCG-CACACAGGC-TATCTCGAAAGG

Query 1161          CAGGCTATATTCT--A---AG-G---G----GATGCGTC-G-C-C-TGGA-GCGGGAGCA
                     |+   | |   |--|--- |-|---|----|| |  | - -|-|-|   -   |  |  
Sbjct 1181          GA-TGAAAAGATTGGAGCTTGAGCATGCACAGAAGTTTATAACACGTCTTTATAGTTGGT

Query 1202          TGC-T-CAGAA---------GTTTATAACACGCCTCTACAGTTGGCTCTTTGA-GAAGTC
                    || -|- | ||---------| ||| | | |    |  |||||+||  ||| |-| +++|
Sbjct 1240          TGTTTGAAAAATCTGGCCGTGATTACATCCCCGGCCGTCAGTT-GCAGTTTTACGC---C

Query 1250          C-G-GCCGTGATTTTATATCCCCGGCCGTCAG-TT-GGAGTTCTACG--CTCA---G-T-
                    |-|-|||||   |   |||| +++|| |+++|-||- ++  +||   --||| ---|-|-
Sbjct 1296          CAGTGCCGTCGATGGCTATCT---GCTG---GTTTCC--AC-CTTGATCCTCGTGTGCTC

Query 1297          G----T-A-G--GCGCTGGCTCTCGGCCGGC-T--T-TCAT-CTTGAC-C----CA---C
                    |----|-|-|--|||++| |+| | ||||  -|--|- | |-|||++|-|----| ---|
Sbjct 1347          GTTTTTGATGAAGCG--GCC-CCCTGCCGCTGTCGTAGCTTGCTT--CGCAAAGCTGCCC

Query 1336          G-G-GTGTTGGTTTTTGAT--G-A-G-T----C-GG---CCCCCTGCCA-CTGT-AGGA-
                     - - | ||| |  || ||--|- -|-|----|-||--- | |||||  -||+|-|+| -
Sbjct 1402          ATAAATTTTGCTGCTTTATGCGATGGCTAGGGCAGGATTGCACCTGCTTCCT-TCA-GCC

Query 1377          -CTGCGATTCGTAAGGCGGT-CTC--AA-AGTTTTGCTGTGCTTT-A-TGAAGTGG--CT
                    - | +||   | +|+|+|||-   --||-||  || +||      - - ++|+++ --  
Sbjct 1460          TGTT-GAGGGGG-A-G-GGTCG-GTGAACAGGGTTA-TGATAACGAGGC--A---TTTGA

Query 1427          GGGCCAGGAGTG-C-A-CCTGTTTTTCTACA--ACCTGCAGAAGGCGTCGT-TGG--CG-
                    |||   |||+||-|-|-|||| |    +|  --|+||| +|+||  +||+|-|||--||-
Sbjct 1508          GGGGTCGGA-TGTCGACCCTGCTGAAG-AGGCCA-CTGT-G-AGTA-TC-TCTGGCTCGT

Query 1477          ACCAGGGCCATGACAA-CGAG-GCCTA-TGAGG-GGTCTGATGTTGACCCTGCTGAATCC
                    |+||+ ++++|+   |-||  -|||  -|++| -| +|| +++||+++++| |+ +|  |
Sbjct 1561          A-CA-T----T-GTCACCGGCAGCCAGTT--GCAGC-CTC---TT-----TAC-C-AGGC

Query 1533          GCTA-TTAGTGACAT-ATCTGGGTCCTA----CGTAGT-CCCTGGCACTGC-CCT-CCAA
                    ||| - ||++ ++  - |||+|  | | ----|  || -  | ||| | +|- ||-||  
Sbjct 1601          GCTCGGTA--T--TCCTTCT-GACCTTGCCGCCCGAGCGGGCCGGCTCA-CTGCTACCGT

Query 1584          CCGCT-TTACCA-AGCCCTTGGACC-TCCCCGCTG-AGATTGTGGCTCGTGCAGGCC-GG
                    +||  -|| +||-|  ||   | ||-||   +++ - |+|     | + |   ||| -  
Sbjct 1654          -CGAAGTTT-CAGATACCGACGGCCGTCTTA---CTTG-TAAGACCA-CTATGGGCAATA

Query 1638          CTGACCG---CCACAGTAA--A-GGTC--T-CCCAGGTCGA--C----GGG-CGGATCGA
                     +|||| ---| |||||  --|- | |--|-||||| | ||--|----|||-|||| |  
Sbjct 1708          A-GACCTTCACAACAGTTTTTACCGACGGTGCCCAGCTGGAGGCTAATGGGCCGGAGCAG

Query 1681          -TTGTGAG-ACCCTTCTCGGTAATAAAACCTTCC---GC-ACG-T-----CGTTTGTTGA
                    - ||||  - ++| ++|+ +| ||    ++++||---  -|| -|-----|++ ++++|+
Sbjct 1767          TATGTGCTAT--CA--T-T-TGATTTGG----CCAAACAGACTATGGCCGC--C----G-

Query 1730          CG--GG-GCGGTTTTAGAGACTAATGGCCCA-GA--GCGCCACAATC-TCTCT-T-TTGA
                    +|-- |-   |  ||||  ||   | | +||-  --| | | +++|    |  -|-||| 
Sbjct 1809          -GCCCGCATAGCCTTAGTTACGCCTTGA-CACCTGCGGGTCT---TGAGGTGCGTGTTGT

Query 1780          ---TGCCAGTCAGAGCAC--TATGGCCGCCGGCCCTTTCAGTCTCACC--T---ATGCCG
                    ---|||| | |  +|+||--|| ||| | |  ++|++ ||+||| +  --|---|++|| 
Sbjct 1865          TTCTGCCGGACTC-G-ACTGTAGGGCTGTCTT--C--CCA-TCTG-GGGTTGCAA--CCC

Query 1831          CCTCTGC-TGCTGGGCTGGAGGTGCGCTATGTCGCCGCCGGGCTTGAC-CAC--CGGGGC
                    |||||||-| | | | +||+ || |||  | |   +++|+||||| | -|| --     |
Sbjct 1915          CCTCTGCTTCCGGTGA-GG-TGTCCGCCTTCTGTT---C-GGCTTTATACAGGTTTAACC

Query 1886          GGTTTTTG-CCCCCGGCGTTTCACCC--CGGTCAGCCCCTGGCGAGGTCACCGCCTTCTG
                    +| +| ||-||  |||| +||| | |-- ||| +|+| +|+++| |||++++++ +++++
Sbjct 1968          -GC-TGTGTCCAGCGGCA-TTCTCTCATTGGTG-G-CT-T---GTGGT------A-----

Query 1943          TTCT-GCCCTATACAGGTTTAATC-G-C-GAGGCCCA--G--CGCCTTTCGCTGACCGGT
                    +|+|- ||  |  ++|| +|||| -|- -|   +|||--|--||++  +|+||| ||  +
Sbjct 2008          -T-TATCCTGAGG--GGC-TAATTGGTTTGTTT-CCACCGTTCG--CC-C-CTGGCCAC-

Query 1995          A------ATTTT--TGGTTCCATCCTGAGGGGCTCCTTGGC-CCCTTTGC-CCCG---TT
                    |------| || --    ||| | ||| |||| +++  +||-||||||  -| ||--- |
Sbjct 2058          ACCTGGGAGTTCAGCCAATCCCTTCTGTGGGGA---GA-GCACCCTTTATACTCGCACCT

Query 2041          --TTC--CCCCGGGCATGTTTGGGAGTCGGCTAAT-CCATTCTG--TGGCGA---GAG--
                    --|  --  +|||||+++++|+++++|   |+++|- |++| | --|  | |---|||--
Sbjct 2113          GGTCGGTGT-CGGGC-----T-----TTTTC---TAGC--TGTTTTTCTCCATTCGAGCC

Query 2090          CACACTTTAC-ACCCGCACTTGGT----CGGAGGTTGATGCT-GT-TTCCTAGTCCA--G
                    | |+|  |+|-   | |||     ----| |||| |||| | - |-|  ||+||| |-- 
Sbjct 2156          CCC-CGCT-CTGGACTCACCACCCCCCGCCGAGGCTGATACACCTATGGCT-GTCGATGT

Query 2140          CCCAGCCCG--A-CT---TAG--GTTTT-ACAT-CTGAGC--CTTCTATACCTAGTAGGG
                     ||+ +|| --|-||---| |-- ||  -||| -||++ |--|| ||+ | |  | |++|
Sbjct 2213          TCC-A-CCTCCAGCTACCTTGACATTACCACAACCT--CCGGCTCCT-GAACGGGCA--G

Query 2187          -CCGCCACACCT--ACCCCGGC---GGCCCCTCTACCCC-CCCCTGCACCGGATCCTTCC
                    - | ||+| || --| |  | |---|||  +| |+| +|-|  ++|++||+++|+|| | 
Sbjct 2266          TACCCC-CGCCAAGATCTTGCCGATGGCGA-TGT-CG-CTCGG--G--CC---T-CTCCG

Query 2241          CCTACTCTCTCTGCTCCGGCGCGTGGTGAGCCGGCTCCTGGCGCTACCGCC--AGGGCCC
                    +  ++| |||||||| | +|+|+++++++ || |+| | ||||| | |+| --| + +++
Sbjct 2312          -GG--TGTCTCTGCTGCA-C-C-------CCCTG-TGCCGGCGCAATC-CGTGAC-T---

Query 2299          CAGCCATAACCCACCAGA---CGGC-CCGGCA-TCGCCGCCTGCTCTTTACCTACCCGGA
                    ++|++||+++||||| | ---|++|-||+|+ - +|   +||++||+ ||| || || ||
Sbjct 2354          --G--AT---CCACCCGTGTCC--CGCC-G-GCG-GTTA-CT--TC-ATACTTATCCTGA

Query 2354          TGGCTCTAAGGTGTTCGCCGGCTCGCTGTTTGAGT-CGACATGTACCTGGCTCGTT-AAC
                    ||| || || |||| ||| ||||| || |||||||-||| +||||| ||| | || -| +
Sbjct 2399          TGGGTCAAAAGTGTACGCTGGCTCCCTCTTTGAGTCCGAG-TGTACTTGGTTGGTCAAT-

Query 2412          GCGTCTAATGTTGGACCACCGCCCTGGCGGTGGGCTCTGTCATGCATTTTACCAGAGGTA
                    ||||| ||| +  | |||||| || || ||||| || || ||||||||||||||| ||| 
Sbjct 2457          GCGTCCAATC-CCGGCCACCGTCCCGGTGGTGGCCTTTGCCATGCATTTTACCAGCGGTT

Query 2471          CCCCGCCTCCTTTGATGCTGCCTCTTTTGTGA--T--GC-GCGACGGCGCGGCC-GCCTA
                    ||| |  || |||||  | |||   || || |--|--| -| | +++ ++ |+|-|| ||
Sbjct 2516          CCCGGAGTCATTTGACCCCGCCGAGTTCGTCATGTCCGATGGGT---T--TG-CAGCTTA

Query 2525          CACATTAACCCCCCGGCCAATAATTCATGCCGTCGCTCCTGATTATAGGTTGGAACATAA
                     || || || ||||| || || || ||||| || ||||| || ||| || | ||||||||
Sbjct 2570          TACCTTGACGCCCCGACCTATTATCCATGCTGTTGCTCCCGACTATCGGGTAGAACATAA

Query 2585          CCCAAAGAGGCTTGAGGCTGCCTACCGGGAGACTTGCTCCCGCCTCGGTACCGCTGCATA
                    ||| |||||||| |||||||| || || ||||| ||||||||||  || || ||||| ||
Sbjct 2630          CCCCAAGAGGCTCGAGGCTGCTTATCGAGAGACGTGCTCCCGCCGTGGCACGGCTGCTTA

Query 2645          CCCACTCCTCGGGA-CCGGCATATACCAGGTGCCGATCGGTCCCAGTTTTGACGCCTGGG
                    ||| || || +|| -||||||||||  |||||||  | || |  |||||||| |||||||
Sbjct 2690          CCCCCTGCTT-GGTGCCGGCATATATAAGGTGCCTGTTGGGCTTAGTTTTGATGCCTGGG

Query 2704          AGCGGAATCACCGCCCCGGGGACGAGTTGTACCTTCCTGAGCTTGCT-GC-CAGATGGTT
                    | || || || || |||||||| |||||||||||| ||||||  |||-  -|+ +|||||
Sbjct 2749          AACGCAACCATCGGCCCGGGGATGAGTTGTACCTTACTGAGCCGGCTATAGC-T-TGGTT

Query 2762          CGAGGCCAATAG-G-CCGAC-CTGCCCAACTCTCACTATAACTGAGGATGTTGCGCGGAC
                    |||||| +|+| -|-|| ||-||+|||  | ||||| || ||||||||    || || ||
Sbjct 2807          CGAGGCT-A-ACCGACCCACTCT-CCCCGCGCTCACCATCACTGAGGACACGGCACGAAC

Query 2819          AGCAAATCTGGCTATCGAACTTGACTCAGCCACAGACGTCGGCCGGGCCTGTGCCGGCTG
                    ||| ||||||||  | || || || || ||||| || ||||| ||||| ||||| || ||
Sbjct 2864          AGCTAATCTGGCGTTGGAGCTAGATTCGGCCACTGAGGTCGGTCGGGCGTGTGCTGGTTG

Query 2879          TCGA-GTCACCCCCGGCGTTGTGCAGTACCAGTTTACCGCAGGTGTGCCTGGATCCGGCA
                     || - | | || +||||| || || |||||||| || || ||||| ||||| |||||||
Sbjct 2924          CCGTGTTGAGCCA-GGCGTCGTTCATTACCAGTTCACGGCGGGTGTCCCTGGTTCCGGCA

Query 2938          AGTCCCGCTCTATTACCCAAGCCGACGTGGACGTTGTCGTGGTCCCGACCCGGGAGTTGC
                    |||| || || |||   || | ||| ||||| || || || || || || || ||| |||
Sbjct 2983          AGTCACGGTCAATTCAGCAGGGCGAGGTGGATGTGGTGGTAGTACCAACTCGTGAGCTGC

Query 2998          GTAATGCCTGGCGCCGCCGCGGCTTCGCTGCTTTCACCCCGCACACTGCGGCTAGAGTCA
                    ||||  | ||||| |||||||| || || || | ||| || |||||||||||  | || |
Sbjct 3043          GTAACTCATGGCGACGCCGCGGGTTTGCAGCCTACACACCCCACACTGCGGCCCGTGTTA

Query 3058          C-CCAGGGGCGCCGGGTTGTCATTGATGAGGCCCCGTCCCTTCCCCCTCATTTGCTGCTG
                    |-|  || +||  ||||||| ||||||||||||||||| ||||| || ||| ||||  ||
Sbjct 3103          CTCGTGGC-CGTAGGGTTGTTATTGATGAGGCCCCGTCACTTCCACCACATCTGCTCTTG

Query 3117          CTCCACATGCAGCGGGCCGCCACCGTCCACCTTCTTGGCGACCCGAATCAGATCCCAGCC
                    || ||||||||||||||| |  | |||||||||||||||||||| || || ||||| |||
Sbjct 3162          CTGCACATGCAGCGGGCCTCGTCGGTCCACCTTCTTGGCGACCCCAACCAAATCCCTGCC

Query 3177          ATCGATTTTGAGCACGCCGGGCTCGTTCCCGCCATCAGGCCCGAT-TTGGCCCCCAC-CT
                    || ||||| ||||| || || || || ||||| ||| |||| || -|||  || +||-  
Sbjct 3222          ATTGATTTCGAGCATGCTGGTCTTGTACCCGCAATCCGGCCTGAGCTTGTACCA-ACAAA

Query 3235          CCTGGTGGCATGTTACCCATCGCTGCCCTGCGGATGTATGTGAGCTAATCCGCGGCGCAT
                    + ||||||||| |||||||  | ||||| || ||||| ||||||||||| |||||||| |
Sbjct 3280          -GTGGTGGCATCTTACCCACAGGTGCCCGGCAGATGTTTGTGAGCTAATTCGCGGCGCGT

Query 3295          ACCCTATGATTCAGACCACTAGTCGGGTC-CTCCG-GTC-GTTGTTCTGGGGTGAGCCCG
                    |||||| |||||||||  | || || || - ||  -  |-|+|+||+||||| |||||| 
Sbjct 3340          ACCCTAAGATTCAGACAGCGAGCCGTGTTTTTCGCTCCCTG-T-TT-TGGGGGGAGCCCC

Query 3352          CCGTT-GGGCAGAAGCTAGTGTTCACCCAGGCGGCTAAGGCCGCCAACCCCGGTTCAGTG
                    | |+|-|| || ||  |||||||||| |||||||| |||||||| ||||| ||| || | 
Sbjct 3397          CTG-TCGGCCAAAAATTAGTGTTCACTCAGGCGGCGAAGGCCGCTAACCCTGGTGCAATT

Query 3411          ACGGTCCATGAGGCACAGGGCGCTACCTACACAGAGACTACCATCATTGCCACGGCAGAT
                    |||||||||||||| ||||||||||| | ||| |||||||| || ||||| ||||| |||
Sbjct 3456          ACGGTCCATGAGGCCCAGGGCGCTACATTCACTGAGACTACTATTATTGCTACGGCGGAT

Query 3471          GCTCGAGGCCTCATTCAGTCGTCCCGAGCTCATGCCATTGTTGCCTTGACGCGCCACACT
                    ||||| || || |||||||| ||  | ||||| || ||||| ||| | || || || || 
Sbjct 3516          GCTCGCGGGCTGATTCAGTCATCTAGGGCTCACGCTATTGTGGCCCTAACCCGTCATACG

Query 3531          GAGAAGTGCGTCATCATTGACGCACCAGGCCTGCTTCGCGAGGTGGGCATCTCCGATGCA
                    ||||| || ||  || |||| || || || || ||||| ||||| || ||||| || || 
Sbjct 3576          GAGAAATGTGTGGTCGTTGATGCCCCGGGACTCCTTCGTGAGGTCGGTATCTCTGACGCC

Query 3591          ATCGTTAATAACTTTTTCCTTGCTGGTGGCGAAATTGGCCACCAGCGCCCATCTGTTATC
                    || |||||||||||||||||| |||||||| | ||||| || || || ||||| || || 
Sbjct 3636          ATTGTTAATAACTTTTTCCTTTCTGGTGGCCAGATTGGTCAGCACCGTCCATCAGTCATA

Query 3651          CCTCGCGGCA--ATCCTGACGCCAATGTTGACAC-CTTGGCTGCCTTCCCGCCGTCTTGC
                    || || ||||--|||   | ++||||||||| ||-|||| +||| ||||| || ||||||
Sbjct 3696          CCGCGTGGCACTATCAACAA--CAATGTTGATACGCTTGA-TGCATTCCCACCCTCTTGC

Query 3708          CAGATTAGCGCCTTCCATCAGTTGGCTGAGGAGCTTGGCCACAGACCTGCCCCTGTCGCG
                    ||| | ||||| | ||| ||| | || || ||||| |||||  |||| |||||  |||| 
Sbjct 3753          CAGTTCAGCGCTTACCACCAGCTTGCGGAAGAGCTCGGCCATCGACCGGCCCCGATCGCT

Query 3768          GCTGTTCTACCGCCCTGCCCTGAGCTTGAACAGGGCCTTCTCTACCTGCCCCAAGAACTC
                    || ||||| || ||||| ||||| ||||||||||| || || ||| |||| || ||| | 
Sbjct 3813          GCCGTTCTGCCCCCCTGTCCTGAACTTGAACAGGGTCTACTTTACATGCCTCAGGAATTG

Query 3828          ACCACCTGTGATAGTGTCGTAACATTTGAATTAACAGATATTGTGCATTGTCGTATGGCC
                    ||||| | |||||||||  | || |||||||| |||||||| ||||| ||||||||||| 
Sbjct 3873          ACCACGTCTGATAGTGTGCTTACGTTTGAATTGACAGATATAGTGCACTGTCGTATGGCG

Query 3888          GCCCCGAGCCAGCGCAAGGCCGTGCTGTCCACGCTCGTGGGCCGTTATGGCCGCCGCACA
                    || || || ||||| ||||| || ||||| || || || ||| | || |||||||| || 
Sbjct 3933          GCACCTAGTCAGCGTAAGGCGGTCCTGTCGACTCTTGTCGGCAGGTACGGCCGCCGTACG

Query 3948          AAGCTCTACAATGCCT-CCCACT-CTGATGTTCGCGACTCTCTCGCCCGTTTTATCCCGG
                    ||| | ||  |+| ||-||||+|-| ||||| || |  |||||   || ||||||||| |
Sbjct 3993          AAGTTGTATGA-GGCTGCCCA-TGCAGATGTCCGTGGGTCTCTAAACCATTTTATCCCTG

Query 4006          CCATTGGCCCCGTACAG-GTTACAACCTGTGAATTGTACGAGCTAGTGGAGGCCATGGTC
                       | ||||| || +||-||||| || |||||| | |||||||| |||||||||||||| 
Sbjct 4051          AGCTCGGCCCTGTT-AGTGTTACCACTTGTGAACTTTACGAGCTTGTGGAGGCCATGGTG

Query 4065          GAGAAGGGCCAGGACGGCTCCGCCGTCCTTGAGCTCGACCTTTGTAGCCGCGACGTGTCC
                    ||||| |||||||| || || || || || ||||||||| | |||||||| || ||||| 
Sbjct 4110          GAGAAAGGCCAGGATGGTTCTGCGGTTCTGGAGCTCGACTTATGTAGCCGTGATGTGTCT

Query 4125          AGGATCACCTTCTTCCAGAAAGATTGTAATAAATTCACCACGGGGGAGACCATCGCCCAT
                     | || || ||||||||||| ||||||||||| || || ||||| ||||| || || |||
Sbjct 4170          CGTATAACATTCTTCCAGAAGGATTGTAATAAGTTTACAACGGGCGAGACAATAGCACAT

Query 4185          GGTAAAGTGGGCCAGGGCATTTCGGCCTGGAGTAAGACCTTCTGTGCCCTTTTCGGCCCC
                    || ||||| |||||||| || || || |||||||| || || |||||  | |||||||| 
Sbjct 4230          GGCAAAGTTGGCCAGGGGATATCTGCATGGAGTAAAACTTTTTGTGCTTTGTTCGGCCCA

Query 4245          TGGTTCCGTGCTATTGAGAAGGCTATCCTGGCCCTGC-T-CCCTCAGGGTGTGTTTTATG
                    |||||||| || ||||||||||  ||||| ||  | |-|-||| || ++||| || ||||
Sbjct 4290          TGGTTCCGCGCCATTGAGAAGGAGATCCTTGCTGTACTTGCCCCCAA--TGTATTCTATG

Query 4303          GGGATGCCTTTGATGACACCG-TCTT-CTCGGCGGCTG-TGGC--CGCAGCAAAGGCATC
                    | ||||| |  || || || |-||| -|+|+|| || |- | |-- || +|  +|| +| 
Sbjct 4348          GTGATGCATACGAAGATACAGTTCTGGC-C-GCCGCAGTCGCCGGAGCC-CCT-GGT-TG

Query 4358          CATGGTGTTCGAGAATGACTTTTCTGAGTTTGATTCCACCCAGAATAATTTTTC-CTTGG
                    || ||| |||||||||||||| || |||||||||  ||| || |||||||||||-|||||
Sbjct 4403          CAAGGTTTTCGAGAATGACTTCTCAGAGTTTGATAGCACTCAAAATAATTTTTCACTTGG

Query 4417          GCCT-AGAGTGTGCTATTATGGAGGAGTGTGGGATGCCGCAGTGGCT-CATCCGCTTGTA
                    ||  -|| || | ++|| ||||||||||| || |||||||||||| |-   | ||||+||
Sbjct 4463          GCTGGAGTGTATA--ATCATGGAGGAGTGCGGCATGCCGCAGTGGATGATCCGGCTT-TA

Query 4475          CCACCTTATAAGGTCTGCGTGGATTCTGCAGGCCCCGAAGGAGTCCCTGCGAGGGTTTTG
                     |||||| |  | ||||| ||| || |||| || || |||||||| ||||| ||||| ||
Sbjct 4520          TCACCTTGTTCGCTCTGCTTGGGTTTTGCAAGCTCCAAAGGAGTCTCTGCGGGGGTTCTG

Query 4535          GAAGAAACACTCCGGTGAGCCCGGCACCCTTCTGTGGAATACTGTCTGGAACATGGCCGT
                    |||||| ||||| || ||||| |||||| | || ||||||||||||||||||||||| ||
Sbjct 4580          GAAGAAGCACTCAGGCGAGCCTGGCACCTTGCTTTGGAATACTGTCTGGAACATGGCGGT

Query 4595          TATCACCCACTGTTATGATTTCCGCGATCTGCAGGTGGCTGCCTTTAAAGGTGATGATTC
                     ||  |||| |||||||| ||||||||  |  | || || || |||||||| ||||| ||
Sbjct 4640          CATAGCCCATTGTTATGAGTTCCGCGACTTAAAAGTCGCCGCATTTAAAGGAGATGACTC

Query 4655          GATAGTGCTTTGCAGTGAGTACCGTCAGAGCC-C-AGGGGCTGCTGTCCTGATTGCTGGC
                      | |||||||| ||||| || || || ||||-|-| | |  +|+| ||| || ||||||
Sbjct 4700          TGTTGTGCTTTGTAGTGATTATCGGCAAAGCCGCGATGCGGC-C-GCCCTAATCGCTGGC

Query 4713          TGTGGC-CTAAAGTTGAAGGTGGATTTCCGTCCGATTGGTCTGTATGCAGGTGTTGTGGT
                    ||||| -  ||| ||+|||||||||||  | || ||||| |||||||| |||||||| ||
Sbjct 4758          TGTGGGTTGAAACTT-AAGGTGGATTTTAGGCCCATTGGGCTGTATGCTGGTGTTGTTGT

Query 4772          GGCCCCCGGCCTT-GGCGCGCTTCCTGATGTCGTGCGCTTCGCCGGTCGGCTTACTGAGA
                    |||||| || || -|| +| ||||||||||| ||  | || || || |||||  | ||||
Sbjct 4817          GGCCCCGGGTCTCGGGA-CCCTTCCTGATGTTGTTAGGTTTGCTGGGCGGCTCTCGGAGA

Query 4831          AGAA-TTGGGGCCCTGGCCCCGAGCGGGCGGAGCAGCTCCGCCTCGCTGTGAGTGATTTT
                    | ||-| ||||||  |  | +||| |||| || ||||| || || |||||  ||||||||
Sbjct 4876          AAAACTGGGGGCCGGGTTCA-GAGAGGGCAGAACAGCTACGGCTGGCTGTCTGTGATTTT

Query 4890          CTCCGCAAGCTCACGAATGTAGCTCAGATGTGTGTGGATGTTGTCT-CTCGTGTTTATGG
                    || || ||| | |||||||| |||||  | |||||||| ||||| |-   |+||||||||
Sbjct 4935          CTGCGAAAGTTAACGAATGTGGCTCAAGTCTGTGTGGACGTTGTTTCGCAG-GTTTATGG

Query 4949          GGTTTCCCCTGGGCTCGTTCATAACCTGATTGGCATGCTACAGGCTGTTGCTGATGGCAA
                     |||  ||| ||  | || |||||||||||||| ||||| ||| |  |||||||||||||
Sbjct 4994          TGTTAGCCCCGGTTTGGTACATAACCTGATTGGGATGCTCCAGACCATTGCTGATGGCAA

Query 5009          GGCTCATTTCACTGAGTCAGTGAAGCCAGTGCTTGACCTGACAAATTCAATTCT-GTGTC
                    ||| || || || ||| |||| || || ||  | ||||| || ||||| ||| |- + ||
Sbjct 5054          GGCACACTTTACAGAGACAGTTAAACCTGTTTTAGACCTCACCAATTCTATTATAC-ATC

Query 5068          GGGTGGAATGAATAACATG-TCTTTTGCTGCGCCCATGG-GTTCGCGACCATGCGCCCTC
                    |||||||||||||||||||-|||||||||  |  |||||-| |  |+||||||||| |||
Sbjct 5113          GGGTGGAATGAATAACATGTTCTTTTGCTCTGTGCATGGAGATGCC-ACCATGCGCTCTC

Query 5126          GGCCTATTT-TGCTGTTGCTCCTCATGTTTCTGCCTATGCTGCCCGCGCCACCGCCCGGT
                    || ||+|||-|| | ||| ||||| || |||||||||||||||||||||||||| |||||
Sbjct 5172          GGGCT-TTTCTGTTTTTGTTCCTCGTGCTTCTGCCTATGCTGCCCGCGCCACCGGCCGGT

Query 5185          CAGCCGTCTGGCCGCCGTCGTGGGCGGCGCAGCGGCGGTTCCGGCGGTGGTTTCTGGGGT
                    |||||||||||||| || || |||||||||||||||||| ||||||||||||||||||||
Sbjct 5231          CAGCCGTCTGGCCGTCGCCGCGGGCGGCGCAGCGGCGGTGCCGGCGGTGGTTTCTGGGGT

Query 5245          GACCGGGTTGATTCTCAGCCCTTCGCAATCCCCTATATTCATCCAACCAACCCCTTCGCC
                    ||||||||||||||||||||||||||  ||||||||||||||||||||||||||||||| 
Sbjct 5291          GACCGGGTTGATTCTCAGCCCTTCGCCCTCCCCTATATTCATCCAACCAACCCCTTCGCA

Query 5305          CCCGATGTCACC-GCTGCGGCCGGGGCTGGACCTCGTGTTCGCCAACCCGCCCGACCACT
                     | ||  |+ ||-|| || |||||||||||| ||||   ||| || || ||||| |||||
Sbjct 5351          TCTGACAT-TCCAGCCGCAGCCGGGGCTGGAGCTCGCCCTCGGCAGCCAGCCCGTCCACT

Query 5364          CGGCTCCGCTTGGCGTGACCAGGCCCAGCGCCCCGCCGCTGCCTCACGTCGTAGACCTAC
                     ||||||||||||||||||||  |||||||||||||| || || | |||||| || || |
Sbjct 5410          TGGCTCCGCTTGGCGTGACCAATCCCAGCGCCCCGCCACTTCCGCCCGTCGTCGATCTGC

Query 5424          CACAGCTGGGGCCGCGCCGCTAACCGCGGTCGCTCCGGCCCATG-ACACCCCGCCAGTGC
                    | ||||||||||  ||||||| || || || || |||||||+  -| ||  | || || |
Sbjct 5470          CCCAGCTGGGGCTTCGCCGCTGACTGCTGTGGCCCCGGCCC-CCGATACTGCTCCTGTTC

Query 5483          CTGATGTTGACTCCCGCGGCGCCATCCTGCGCCGGCAGTATAACCTATCAACATCTCCCC
                    | ||||| || || |||||||| ||  | ||||| ||||||||  ||||||||||||| |
Sbjct 5529          CCGATGTCGATTCTCGCGGCGCTATATTACGCCGCCAGTATAATTTATCAACATCTCCGC

Query 5543          TCACCTCTTCCGTGGCCACCGGCACAAATT-TGGTTCTTTACGCCGCTCCTCTTAGCCCG
                    | || ||| |  | ||||| || ||+ |  -| ||||| || || || || || |||||+
Sbjct 5589          TAACATCTACTATTGCCACTGGTAC-TAACCTTGTTCTATATGCTGCCCCGCTGAGCCC-

Query 5602          CTT-CTACCCCTCCAGGACGGCACCAATACTCATATAATGGCTACAGAAGCTTCTAATTA
                     ||-|| || ||||| || || || || ||||| || ||||| || ||||| || |||||
Sbjct 5647          TTTGCTTCCGCTCCAAGATGGAACTAACACTCACATTATGGCCACTGAAGCATCAAATTA

Query 5661          TGCCCAGTACCGGGTTGCTCGTGCCACAATTCGCTACCGCCCGCTGGTCCCCAACGCTGT
                    |||||||||||| ||||  || ||||| || || ||||| ||||| || || ||||||||
Sbjct 5707          TGCCCAGTACCGTGTTGTCCGCGCCACCATCCGGTACCGTCCGCTTGTGCCGAACGCTGT

Query 5721          TGGTGGCTACGCTATCTCCATTTCGTTCTGGCCACAGACCACCACCACCCCGACGTCCGT
                    ||| || |||||||| || || || |||||||| ||||| || || |||||||| || ||
Sbjct 5767          TGGCGGATACGCTATATCTATCTCTTTCTGGCCTCAGACAACTACTACCCCGACATCTGT

Query 5781          TGACATGAATTCAATAACCTCGACGGATGTCCGTATTTTAGTCCAGCCCGGCATAGCCTC
                     || |||||||| || ||||| ||||||||||| ||| | |||||||| ||  | || ||
Sbjct 5827          GGATATGAATTCTATCACCTCCACGGATGTCCGAATTCTTGTCCAGCCTGGTGTCGCTTC

Query 5841          CGAGCTTGTTATTCCAAGTGAGCGCCTACACTATCGCAACCAAGGTTGGCGCTCTGTTGA
                     || ||||| || || ||||||||||| |||||||| |||||||| |||||||| |||||
Sbjct 5887          AGAACTTGTGATCCCCAGTGAGCGCCTGCACTATCGTAACCAAGGCTGGCGCTCGGTTGA

Query 5901          GACCTCCGGGGTGGCGGAGGAGGAGGCCACCTCTGGTCTTGTCATGCTCTGCATACATGG
                    |||||| || || |||||||||||||| ||||| || ||||||||||| ||||| |||||
Sbjct 5947          GACCTCTGGTGTTGCGGAGGAGGAGGCGACCTCCGGCCTTGTCATGCTTTGCATCCATGG

Query 5961          CTCACCTGTAAATTCTTATACTAATACACCCTATACCGGTGCCCTCGGGCT-GTTGGACT
                     |||||||| ||||| || || ||||| || ||||| ||||||||+ ||||-| | || |
Sbjct 6007          ATCACCTGTGAATTCCTACACCAATACGCCTTATACTGGTGCCCT-TGGCTTGCTTGATT

Query 6020          TTGCCCTCGAACTTGAGTTCCGCAA-C-CTCACCCCCGGTAATACCAATACGCGGGTCTC
                    | || ||||| || |||||||||||- -  |||||++||||| || || || || || ||
Sbjct 6066          TCGCACTCGAGCTCGAGTTCCGCAATTTGACACCC--GGTAACACGAACACACGTGTTTC

Query 6078          GCGTTACTCCAGCACTGCCCGTCACCGCCTTCGTCGCG-GTGC-AGATGGGACTGCCGAG
                     || ||||| || | ||| || ||| +   |   |+||-| ||- ||||| ||||| |||
Sbjct 6124          CCGCTACTCGAGTAGTGCGCGCCACA-AGCTACGC-CGAGGGCCTGATGGCACTGCTGAG

Query 6136          CTCACCACCACGGCTGCTACTCGCTTCATGAAGGACCTCTATTTTACTAGTACTAATGGT
                     | || ||||| |||||||| ||||| |||||||||||  |||||||  | |||||||| 
Sbjct 6182          TTAACTACCACTGCTGCTACACGCTTTATGAAGGACCTTCATTTTACAGGGACTAATGGA

Query 6196          GTTGGTGAGATCGGCCGCGGGATAGCGCTTACCCTGTTTAACCTTGCTGACACCCTGCTT
                    ||||||||  |||| || || |||||| | || ||||| || ||||||||||| || || 
Sbjct 6242          GTTGGTGAAGTCGGTCGTGGTATAGCGTTAACTCTGTTCAATCTTGCTGACACGCTTCTC

Query 6256          GGCGGTCTACCGACAGAATTGATTTCGTCGGCTGGTGGCCAGCTGTTCTACTCTCGCCCC
                    ||||| || ||||||||||||||||||||||||||||| ||| |||| ||||||||||||
Sbjct 6302          GGCGGGCTCCCGACAGAATTGATTTCGTCGGCTGGTGGTCAGTTGTTTTACTCTCGCCCC

Query 6316          GTCGTCTCAGCCAATGGCGAGCCGACTGTTAAGCTGTATACATCTGTGGAGAATGCTCAG
                    |||||||||||||||||||||||||| || ||||| ||||| || || ||||| ||||||
Sbjct 6362          GTCGTCTCAGCCAATGGCGAGCCGACAGTGAAGCTTTATACTTCAGTCGAGAACGCTCAG

Query 6376          CAGGATAAGGGTATTGCAATCCCGCATGACATCGACCTCGGGGAATCCCGTGTAGTTATT
                    ||||| |||||||| || ||||| ||||| || ||||| || || |||||||| || |||
Sbjct 6422          CAGGACAAGGGTATAGCTATCCCACATGATATTGACCTTGGTGAGTCCCGTGTTGTCATT

Query 6436          CAGGATTATGACAACCAACATGAGCAGGACCGACCGACACCTTCCCCAGCCCCATCGCGT
                    |||||||| || |||||||||||||||||||| || || ||||| || || || || || 
Sbjct 6482          CAGGATTACGATAACCAACATGAGCAGGACCGTCCCACCCCTTCTCCTGCTCCCTCTCGG

Query 6496          CCTTTTTCTGTCCTCCGAGCTAACGATGTGCTTTGGCTTTCTCTCACCGCTGCCGAGTAT
                    || ||||||||||| || ||||| |||||||| |||||||| || || || || ||||||
Sbjct 6542          CCCTTTTCTGTCCTTCGTGCTAATGATGTGCTATGGCTTTCACTTACAGCAGCTGAGTAT

Query 6556          GACCAG--TCCACTTACGGCTCTTCGAC-CGGCCCAGTCTATGTCTCTGACTCTGTGACC
                    || |||--|++|| || ||||| || ||-   ||||+| || ||||||||  ||||||| 
Sbjct 6602          GATCAGACT--ACCTATGGCTCCTCTACTAACCCCA-TGTACGTCTCTGATACTGTGACA

Query 6613          TTGGTTAATGTTGCGACCGGCGCGCAGGCCGTTGCCCGGTCACTCGACTGGACCAAGGTC
                    || |||||||| || || || || ||||  ||  | || || || |||||| | || || 
Sbjct 6659          TTTGTTAATGTGGCTACTGGTGCCCAGGGGGTATCTCGCTCTCTGGACTGGTCTAAAGTT

Query 6673          ACACTTGATGGTCGCCCCCTTTCCACCATCCAGCAGTATTCAAAGACCTTCTTTGTCCTG
                    || |||||||| ||||| |||   || |||||||||||||| ||||||||||||||||||
Sbjct 6719          ACCCTTGATGGGCGCCCACTTATGACTATCCAGCAGTATTCTAAGACCTTCTTTGTCCTG

Query 6733          CCGCTCCGCGGTAAGCTCTCCTTTTGGGAGGCAGGAACTACTAAAGCCGGGTACCCTTAT
                    || ||||| ||||||||||||||||||||||| || |||||||| ||||| |||||||||
Sbjct 6779          CCTCTCCGTGGTAAGCTCTCCTTTTGGGAGGCTGGTACTACTAAGGCCGGCTACCCTTAT

Query 6793          AATTATAACACCACTGCTAGTGACCAACTGCTCGTTGAGAATGCCGCTGGGCATCGGGT-
                    |||||||| || || || ||||||||  |  |  |||||||||| ||||| || || ||-
Sbjct 6839          AATTATAATACTACCGCCAGTGACCAGATTTTAATTGAGAATGCAGCTGGTCACCGTGTA

Query 6852          TGCTATTTCCACCTACACTACTAGCCTGGGTGCTGGCCCCGTCTCTATTTCCGCGGTTGC
                    |||+||||| |||||||||||||  || ||  ||||||| || |||||||| || || | 
Sbjct 6899          TGC-ATTTCAACCTACACTACTAATCTTGGATCTGGCCCTGTTTCTATTTCTGCCGTCGG

Query 6912          TGTTT-TAGCCCCCCACTCTGTGCTAG-CATTGCTT--GAGGATACCATGGACTACCCTG
                    |||+ -| || || ||||||| |||+|-|++ ||||--||||| ||  | ||||| ||||
Sbjct 6958          TGT-CCTCGCACCTCACTCTGCGCT-GGC--CGCTTTAGAGGACACTGTTGACTATCCTG

Query 6968          CCCGCGCCCATACTTTCGATGACTTCTGCCCGGAGTGCCGCCCCCTTGGCCTCCAGGGTT
                    |||| || |||||||| ||||| || ||||| ||||||||  | || ||||| |||||||
Sbjct 7014          CCCGTGCTCATACTTTTGATGATTTTTGCCCTGAGTGCCGTGCACTCGGCCTTCAGGGTT

Query 7028          GTGCTTTTCAGTCTACTGTCGCTGAGCTTCAGCGCCTTAAGATGAAGGTGGGTAAAACTC
                    ||||||| || || ||||| |||||||| ||||||||||| ||||||||||||||||| |
Sbjct 7074          GTGCTTTCCAATCGACTGTTGCTGAGCTACAGCGCCTTAAAATGAAGGTGGGTAAAACCC

Query 7088          GGGAGTTA-TAGTTTATTTG-CTTGTGCCCCCCTTCT-TTCTGTT-GCTTATTT
                    ||||||+|-|  ||||||  -||||| ||  ||||||-|||||||-  ||||||
Sbjct 7134          GGGAGT-ACTGATTTATTCTACTTGTACCTTCCTTCTGTTCTGTTCTTTTATTT
