# Supplementary material for: Pairwise Heuristic Sequence Alignment Algorithm Based on Deep Reinforcement Learning
Source: IEEE Open J Eng Med Biol. 2021 Jan 29;2:36–43. doi: 10.1109/OJEMB.2021.3055424 (PMC8901008; doi:10.1109/OJEMB.2021.3055424)
Supplement: Three supplementary materials are attached to the submitted manuscript. First, we offer the detailed process of the DQNalign in Supplementary material S1. Then, the additional figures and tables are listed in the Supplementary material S2. Finally, the alignment results of the DQNalign are attached  [file ojemb-3055424-mm.zip › OJEMB-3055424-MM/10022021082020_DQNalignOJEMB20210126SupplementaryS3/Supplementary S3/HEV_DDDQN/result20200712173946_11_42.txt]

DQNalign Project v1.0
Pairwise alignment algorithm with deep reinforcement learning based heuristic alignment agent
Sequence 1 : HEV_11, length : 7138
Sequence 2 : HEV_42, length : 7202

Alignment results:
Exact matches: 5220
Gaps: 768

Query 0             GAGGCCCATCAGTTTATCAAGGCTCCTGGCATCACTACTGCTATTGAGCAGGCTGCTCTA
                    |||||||||||||| || |||||||||||| |||||||||||||||||||||| ||||||
Sbjct 3             GAGGCCCATCAGTTCATAAAGGCTCCTGGCGTCACTACTGCTATTGAGCAGGCAGCTCTA

Query 60            GCAGCGGCCAACTCTGCCCTTGCGAATGCTGTGGTAGTTAGGCCTTTTCTCTCTCACC-A
                    |||||||||||||| ||| | |||||||||||||| ||| ||||||| || || |  |-|
Sbjct 63            GCAGCGGCCAACTCCGCCTTGGCGAATGCTGTGGTGGTTCGGCCTTTCCTATCCCGGCTA

Query 119           GCAGATTGAGATCCTTATTAACCTAATGCAACCTCGCCAGCTTGTTTTCCGCCCCGAGGT
                    +||||  ||||| ||||||||||| ||||| || || |||||||||||||| || || ||
Sbjct 122           -CAGACAGAGATACTTATTAACCTGATGCAGCCCCGGCAGCTTGTTTTCCGGCCTGAAGT

Query 179           TTTCTGGAACCATCCCATCCAGCGTGTTATCCATAATGAGCTGGAGCTTTACTGTCGCGC
                     || |||||||| || || ||||| || ||||| || ||||| ||||  ||||| || ||
Sbjct 182           CTTGTGGAACCACCCAATTCAGCGCGTGATCCACAACGAGCTTGAGCAGTACTGCCGGGC

Query 239           CC--GCTCCGGCCGCTGCCTCGAAATT-GGTGCCCACCCCCGCTCAATAAATGACAATCC
                     |--|||++||||||||||| |+|  |-||||| ||||| || || || |||||||| ||
Sbjct 242           TCGGGCT--GGCCGCTGCCTTG-AGGTGGGTGCTCACCCACGTTCTATTAATGACAACCC

Query 296           TAATGTGGTCCACCGTTGCTTCCTC-CGTCCTGCCGGGCGTGATGTTCAGCGTTGGTATA
                     |||||  | ||||| || ||| | -  +|||| ||| || ||||| ||||| ||||| |
Sbjct 299           CAATGTTCTGCACCGCTGTTTCTTGAAA-CCTGTCGGCCGCGATGTCCAGCGGTGGTACA

Query 355           CTGCCCCTACCCGCGGGCCGGCTGCTAATTGCCGGCGTTCCG-CGCTGCGCGGGCTCCCC
                    | ||||| || || || || || || || ||||| || || |-|+|| || || ||||| 
Sbjct 358           CCGCCCCCACTCGTGGCCCCGCAGCAAACTGCCGCCGGTCGGCC-CTCCGTGGCCTCCCA

Query 414           GCTGCTGACCGCACTTACTGCTTCGACGGGTTTTCTGGCTGTAAC-TTT-CCCGCCGAGA
                     |||| || || || ||||| || || || ||||| ||||| +||-|||-| +|| ||||
Sbjct 417           CCTGCCGATCGAACCTACTGTTTTGATGGCTTTTCCGGCTGC-ACGTTTGCT-GCTGAGA

Query 472           CGGGCATCGCCCTCTATTCTCTCCATGATA--TGTCACCATCTGATGTCGCCGAGGCTAT
                    | || || ||||| || || || || |++|--| |  ||  | |||||||||||||| ||
Sbjct 475           CAGGGATAGCCCTTTACTCACTGCACG--ACCTCTGGCCTGCCGATGTCGCCGAGGCAAT

Query 530           GTTC-CGCCATGGTATGACGCGGCTTTACGCTGCCCTCCACCTCCCGCCTGAGGTCCTGT
                    | +|-|||||||||||||| ||||| || || || ||||||||||| || ||||| ||| 
Sbjct 533           GG-CTCGCCATGGTATGACCCGGCTGTATGCAGCTCTCCACCTCCCCCCGGAGGTACTGC

Query 589           TGCCCCCTGGCACATACCGCACCGCGTCGTACTTGCTGATCCATGAC-GGCAG-GCGC-G
                    | ||||||||||| || |  ||| | |||||| | || |||||||| -|| | -| ||-|
Sbjct 592           TCCCCCCTGGCACCTATCATACCACTTCGTACCTCCTCATCCATGATGGGGACCGTGCAG

Query 646           TTG-TGGTGACGTATGAGGGTGACACTAGTGCTGGTTATAACCACGATGTTTCCAACCTG
                    +||-|++|+|| |||||||| ||| |||||||||| || ||||| ||||| ||||  |||
Sbjct 651           -TGAT--T-ACATATGAGGGGGACTCTAGTGCTGGATACAACCATGATGTGTCCATTCTG

Query 705           CGCTCCTGGATTAGAACCACTAAGGTTACCGGAGACCACCCTCTCGTCATCGAGCGGGTT
                    ||| |||||||  | || |||||||| ||||| |||||||| || || || |||||||| 
Sbjct 708           CGCGCCTGGATCCGCACTACTAAGGTCACCGGCGACCACCCGCTGGTAATTGAGCGGGTC

Query 765           AGGGCCA-TTGGCTGCCACTTTGTCCTTTTACTCACGGCTGCTCCGGAGCCATCACCTAT
                     +|| | -| ||||| |||||||| ||| | ||||| ||||| || || ||||| || ||
Sbjct 768           C-GGGCGGTGGGCTGTCACTTTGTGCTTCTTCTCACAGCTGCACCTGAACCATCGCCAAT

Query 824           GCCCTATGTCCCTTACCCCCGGTCTACCGAGGTCTATGTCCGATCGATCTTCGGCCCGGG
                    ||| |||||||| ||||| || || |||||||| ||||| || || || || ||||| ||
Sbjct 827           GCCTTATGTCCCATACCCTCGTTCCACCGAGGTTTATGTTCGGTCCATTTTTGGCCCTGG

Query 884           TGGCACCCCCTCCCTATTTCCAACCT-CATGCTCCACCAAGTCGACCTTCCATGCTGTCC
                    |||  | || ||||| ||||||||  -|+||||| || ||||| || || ||||| ||||
Sbjct 887           TGGTTCACCATCCCTGTTTCCAACTGCC-TGCTCTACTAAGTCAACATTTCATGCCGTCC

Query 943           CTGCCCATATCTGGGACCGTCTCATGTTGTTCGGGGCCACCCTAGATGACCAAGCCTTTT
                    |||  ||||| |||||| | || ||| | ||||| || ||||| |||||||| |||||||
Sbjct 946           CTGTGCATATATGGGACAGACTTATGCTCTTCGGTGCGACCCTCGATGACCAGGCCTTTT

Query 1003          GCTGCTCCCGCCTAATGACTTACCTCCGCGGCATTAGCTACAAGGTTACTGTGGGCACCC
                    |||| ||  | |||||||| || || || || ||||| ||||| || || || ||| | |
Sbjct 1006          GCTGTTCAAGGCTAATGACATATCTTCGTGGTATTAGTTACAAAGTCACAGTTGGCGCTC

Query 1063          TTGTTGCCAATGAAGGCTGGAACGCCTCTG-AG--G-----AC-GC--TC-TTACAGCTG
                    |||| ||||| || |||||||| ||||| |-||--|-----||-||--||-|||||||+|
Sbjct 1066          TTGTCGCCAACGAGGGCTGGAATGCCTCCGAAGACGCATTAACTGCTGTCATTACAGC-G

Query 1111          TC--ATCACTTGC--C-GCCTACCT---TACCATCTGCCAC-CAGCGGTACCTCCGCACT
                     |--||| +|  |--|-|||  |  ---||+| || |+|||-|||  +|| |||   |  
Sbjct 1125          GCTTATCT-TACCATCTGCCATCAGAGGTA-CCTCCG-CACACAGGC-TATCTCGAAAGG

Query 1161          CAGGCTATATTCT--A---AG-G---G----GATGCGTC-G-C-C-TGGA-GCGGGAGCA
                     |+   | |   |--|--- |-|---|----|| |  | - -|-|-|   -   |  |  
Sbjct 1181          GA-TGAAAAGATTGGAGCTTGAGCATGCACAGAAGTTTATAACACGTCTTTATAGTTGGT

Query 1202          TGC-T-CAGAA---------GTTTATAACACGCCTCTACAGTTGGCTCTTTGA-GAAGTC
                    || -|- | ||---------| ||| | | |    |  |||||+||  ||| |-| +++|
Sbjct 1240          TGTTTGAAAAATCTGGCCGTGATTACATCCCCGGCCGTCAGTT-GCAGTTTTACGC---C

Query 1250          C-G-GCCGTGATTTTATATCCCCGGCCGTCAG-TT-GGAGTTCTACG--CTCA---G-T-
                    |-|-|||||   |   |||| +++|| |+++|-||- ++  +||   --||| ---|-|-
Sbjct 1296          CAGTGCCGTCGATGGCTATCT---GCTG---GTTTCC--AC-CTTGATCCTCGTGTGCTC

Query 1297          G----T-A-G--GCGCTGGCTCTCGGCCGGC-T--T-TCAT-CTTGAC-C----CA---C
                    |----|-|-|--|||++| |+| | ||||  -|--|- | |-|||++|-|----| ---|
Sbjct 1347          GTTTTTGATGAAGCG--GCC-CCCTGCCGCTGTCGTAGCTTGCTT--CGCAAAGCTGCCC

Query 1336          G-G-GTGTTGGTTTTTGAT--G-A-G-T----C-GG---CCCCCTGCCA-CTGT-AGGA-
                     - - | ||| |  || ||--|- -|-|----|-||--- | |||||  -||+|-|+| -
Sbjct 1402          ATAAATTTTGCTGCTTTATGCGATGGCTAGGGCAGGATTGCACCTGCTTCCT-TCA-GCC

Query 1377          -CTGCGATTCGTAAGGCGGT-CTC--AA-AGTTTTGCTGTGCTTT-A-TGAAGTGG--CT
                    - | +||   | +|+|+|||-   --||-||  || +||      - - ++|+++ --  
Sbjct 1460          TGTT-GAGGGGG-A-G-GGTCG-GTGAACAGGGTTA-TGATAACGAGGC--A---TTTGA

Query 1427          GGGCCAGGAGTG-C-A-CCTGTTTTTCTACA--ACCTGCAGAAGGCGTCGT-TGG--CG-
                    |||   |||+||-|-|-|||| |    +|  --|+||| +|+||  +||+|-|||--||-
Sbjct 1508          GGGGTCGGA-TGTCGACCCTGCTGAAG-AGGCCA-CTGT-G-AGTA-TC-TCTGGCTCGT

Query 1477          ACCAGGGCCATGACAA-CGAG-GCCTA-TGAGG-GGTCTGATGTTGACCCTGCTGAATCC
                    |+||+ ++++|+   |-||  -|||  -|++| -| +|| +++||+++++| |+ +|  |
Sbjct 1561          A-CA-T----T-GTCACCGGCAGCCAGTT--GCAGC-CTC---TT-----TAC-C-AGGC

Query 1533          GCTA-TTAGTGACAT-ATCTGGGTCCTA----CGTAGT-CCCTGGCACTGC-CCT-CCAA
                    ||| - ||++ ++  - |||+|  | | ----|  || -  | ||| | +|- ||-||  
Sbjct 1601          GCTCGGTA--T--TCCTTCT-GACCTTGCCGCCCGAGCGGGCCGGCTCA-CTGCTACCGT

Query 1584          CCGCT-TTACCA-AGCCCTTGGACC-TCCCCGCTG-AGATTGTGGCTCGTGCAGGCC-GG
                    +||  -|| +||-|  ||   | ||-||   +++ - |+|     | + |   ||| -  
Sbjct 1654          -CGAAGTTT-CAGATACCGACGGCCGTCTTA---CTTG-TAAGACCA-CTATGGGCAATA

Query 1638          CTGACCG---CCACAGTAA--A-GGTC--T-CCCAGGTCGA--C----GGG-CGGATCGA
                     +|||| ---| |||||  --|- | |--|-||||| | ||--|----|||-|||| |  
Sbjct 1708          A-GACCTTCACAACAGTTTTTACCGACGGTGCCCAGCTGGAGGCTAATGGGCCGGAGCAG

Query 1681          -TTGTGAG-ACCCTTCTCGGTAATAAAACCTTCC---GC-ACG-T-----CGTTTGTTGA
                    - ||||  - ++| ++|+ +| ||    ++++||---  -|| -|-----|++ ++++|+
Sbjct 1767          TATGTGCTAT--CA--T-T-TGATTTGG----CCAAACAGACTATGGCCGC--C----G-

Query 1730          CG--GG-GCGGTTTTAGAGACTAATGGCCCA-GA--GCGCCACAATC-TCTCT-T-TTGA
                    +|-- |-   |  ||||  ||   | | +||-  --| | | +++|    |  -|-||| 
Sbjct 1809          -GCCCGCATAGCCTTAGTTACGCCTTGA-CACCTGCGGGTCT---TGAGGTGCGTGTTGT

Query 1780          ---TGCCAGTCAGAGCAC--TATGGCCGCCGGCCCTTTCAGTCTCACC--T---ATGCCG
                    ---|||| | |  +|+||--|| ||| | |  ++|++ ||+||| +  --|---|++|| 
Sbjct 1865          TTCTGCCGGACTC-G-ACTGTAGGGCTGTCTT--C--CCA-TCTG-GGGTTGCAA--CCC

Query 1831          CCTCTGC-TGCTGGGCTGGAGGTGCGCTATGTCGCCGCCGGGCTTGAC-CAC--CGGGGC
                    |||||||-| | | | +||+ || |||  | |   +++|+||||| | -|| --     |
Sbjct 1915          CCTCTGCTTCCGGTGA-GG-TGTCCGCCTTCTGTT---C-GGCTTTATACAGGTTTAACC

Query 1886          GGTTTTTG-CCCCCGGCGTTTCACCC--CGGTCAGCCCCTGGCGAGGTCACCGCCTTCTG
                    +| +| ||-||  |||| +||| | |-- ||| +|+| +|+++| |||++++++ +++++
Sbjct 1968          -GC-TGTGTCCAGCGGCA-TTCTCTCATTGGTG-G-CT-T---GTGGT------A-----

Query 1943          TTCT-GCCCTATACAGGTTTAATC-G-C-GAGGCCCA--G--CGCCTTTCGCTGACCGGT
                    +|+|- ||  |  ++|| +|||| -|- -|   +|||--|--||++  +|+||| ||  +
Sbjct 2008          -T-TATCCTGAGG--GGC-TAATTGGTTTGTTT-CCACCGTTCG--CC-C-CTGGCCAC-

Query 1995          A------ATTTT--TGGTTCCATCCTGAGGGGCTCCTTGGC-CCCTTTGC-CCCG---TT
                    |------| || --    ||| | ||| |||| +++  +||-||||||  -| ||--- |
Sbjct 2058          ACCTGGGAGTTCAGCCAATCCCTTCTGTGGGGA---GA-GCACCCTTTATACTCGCACCT

Query 2041          --TTC--CCCCGGGCATGTTTGGGAGTCGGCTAAT-CCATTCTG--TGGCGA---GAG--
                    --|  --  +|||||+++++|+++++|   |+++|- |++| | --|  | |---|||--
Sbjct 2113          GGTCGGTGT-CGGGC-----T-----TTTTC---TAGC--TGTTTTTCTCCATTCGAGCC

Query 2090          CACACTTTAC-ACCCGCACTTGGT----CGGAGGTTGATGCT-GT-TTCCTAGTCCA--G
                    | |+|  |+|-   | |||     ----| |||| |||| | - |-|  ||+||| |-- 
Sbjct 2156          CCC-CGCT-CTGGACTCACCACCCCCCGCCGAGGCTGATACACCTATGGCT-GTCGATGT

Query 2140          CCCAGCCCG--A-CT---TAG--GTTTT-ACAT-CTGAGC--CTTCTATACCTAGTAGGG
                     ||+ +|| --|-||---| |-- ||  -||| -||++ |--|| ||+ | |  | |++|
Sbjct 2213          TCC-A-CCTCCAGCTACCTTGACATTACCACAACCT--CCGGCTCCT-GAACGGGCA--G

Query 2187          -CCGCCACACCT--A-CC--CCGGCGGCCCCTCTAC-C-CC--CCCCTGCACCGGATCCT
                    - | ||+| || --|-| --||| ||||  +| |+|-|-| --|| ||+++|||| ++++
Sbjct 2266          TACCCC-CGCCAAGATCTTGCCGACGGCGA-TGT-CGCTCGGGCCTCT---CCGGG----

Query 2238          TCCCCTACTCTCTCTGCTCCGGCGCGTGGTGAGCCGGCTCCTGGCGCTACCGCC--AGGG
                    |+++ |+|||| +|||| +|++|+|++++++++|| |+| | ||||| | |+| --|  +
Sbjct 2315          T---GT-CTCTG-CTGCA-C--C-C--------CCTG-TGCCGGCGCAATC-CGTGACT-

Query 2296          CCCCAGCCATAACCCACCAGA---CGGC-CCGGCA-TCGCCGCCTGCTCTTTACCTACCC
                    +++++|++||+++||||| | ---|++|-||+|+ - +|   +||++||+ ||| || ||
Sbjct 2354          -----G--AT---CCACCCGTGTCC--CGCC-G-GCG-GTTA-CT--TC-ATACTTATCC

Query 2351          GGATGGCTCTAAGGTGTTCGCCGGCTCGCTGTTTGAGT-CGACATGTACCTGGCTCGTT-
                     ||||| || || |||| ||| ||||| || |||||||-||| +||||| ||| | || -
Sbjct 2396          TGATGGGTCAAAAGTGTACGCTGGCTCCCTCTTTGAGTCCGAG-TGTACTTGGTTGGTCA

Query 2409          AACGCGTCTAATGTTGGACCACCGCCCTGGCGGTGGGCTCTGTCATGCATTTTACCAGAG
                    | +||||| ||| +  | |||||| || || ||||| || || ||||||||||||||| |
Sbjct 2455          AT-GCGTCCAATC-CCGGCCACCGTCCCGGTGGTGGCCTTTGCCATGCATTTTACCAGCG

Query 2468          GTACCCCGCCTCCTTTGATGCTGCCTCTTTTGTGA--T--GC-GCGACGGCGCGGCC-GC
                    || ||| |  || |||||  | |||   || || |--|--| -| | +++ ++ |+|-||
Sbjct 2513          GTTCCCGGAGTCATTTGACCCCGCCGAGTTCGTCATGTCCGATGGGT---T--TG-CAGC

Query 2522          CTACACATTAACCCCCCGGCCAATAATTCATGCCGTCGCTCCTGATTATAGGTTGGAACA
                     || || || || ||||| || || || ||||| || ||||| || ||| || | |||||
Sbjct 2567          TTATACCTTGACGCCCCGACCTATTATCCATGCTGTTGCTCCCGACTATCGGGTAGAACA

Query 2582          TAACCCAAAGAGGCTTGAGGCTGCCTACCGGGAGACTTGCTCCCGCCTCGGTACCGCTGC
                    |||||| |||||||| |||||||| || || ||||| ||||||||||  || || |||||
Sbjct 2627          TAACCCCAAGAGGCTCGAGGCTGCTTATCGAGAGACGTGCTCCCGCCGTGGCACGGCTGC

Query 2642          ATACCCACTCCTCGGGA-CCGGCATATACCAGGTGCCGATCGGTCCCAGTTTTGACGCCT
                     ||||| || || +|| -||||||||||  |||||||  | || |  |||||||| ||||
Sbjct 2687          TTACCCCCTGCTT-GGTGCCGGCATATATAAGGTGCCTGTTGGGCTTAGTTTTGATGCCT

Query 2701          GGGAGCGGAATCACCGCCCCGGGGACGAGTTGTACCTTCCTGAGCTTGCT-GC-CAGATG
                    |||| || || || || |||||||| |||||||||||| ||||||  |||-  -|+ +||
Sbjct 2746          GGGAACGCAACCATCGGCCCGGGGATGAGTTGTACCTTACTGAGCCGGCTATAGC-T-TG

Query 2759          GTTCGAGGCCAATAG-G-CCGAC-CTGCCCAACTCTCACTATAACTGAGGATGTTGCGCG
                    ||||||||| +|+| -|-|| ||-||+|||  | ||||| || ||||||||    || ||
Sbjct 2804          GTTCGAGGCT-A-ACCGACCCACTCT-CCCCGCGCTCACCATCACTGAGGACACGGCACG

Query 2816          GACAGCAAATCTGGCTATCGAACTTGACTCAGCCACAGACGTCGGCCGGGCCTGTGCCGG
                     ||||| ||||||||  | || || || || ||||| || ||||| ||||| ||||| ||
Sbjct 2861          AACAGCTAATCTGGCGTTGGAGCTAGATTCGGCCACTGAGGTCGGTCGGGCGTGTGCTGG

Query 2876          CTGTCGA-GTCACCCCCGGCGTTGTGCAGTACCAGTTTACCGCAGGTGTGCCTGGATCCG
                     || || - | | || +||||| || || |||||||| || || ||||| ||||| ||||
Sbjct 2921          TTGCCGTGTTGAGCCA-GGCGTCGTTCATTACCAGTTCACGGCGGGTGTCCCTGGTTCCG

Query 2935          GCAAGTCCCGCTCTATTACCCAAGCCGACGTGGACGTTGTCGTGGTCCCGACCCGGGAGT
                    ||||||| || || |||   || | ||| ||||| || || || || || || || ||| 
Sbjct 2980          GCAAGTCACGGTCAATTCAGCAGGGCGAGGTGGATGTGGTGGTAGTACCAACTCGTGAGC

Query 2995          TGCGTAATGCCTGGCGCCGCCGCGGCTTCGCTGCTTTCACCCCGCACACTGCGGCTAGAG
                    |||||||  | ||||| |||||||| || || || | ||| || |||||||||||  | |
Sbjct 3040          TGCGTAACTCATGGCGACGCCGCGGGTTTGCAGCCTACACACCCCACACTGCGGCCCGTG

Query 3055          TCAC-CCAGGGGCGCCGGGTTGTCATTGATGAGGCCCCGTCCCTTCCCCCTCATTTGCTG
                    | ||-|  || +||  ||||||| ||||||||||||||||| ||||| || ||| |||| 
Sbjct 3100          TTACTCGTGGC-CGTAGGGTTGTTATTGATGAGGCCCCGTCACTTCCACCACATCTGCTC

Query 3114          CTGCTCCACATGCAGCGGGCCGCCACCGTCCACCTTCTTGGCGACCCGAATCAGATCCCA
                     |||| ||||||||||||||| |  | |||||||||||||||||||| || || ||||| 
Sbjct 3159          TTGCTGCACATGCAGCGGGCCTCGTCGGTCCACCTTCTTGGCGACCCCAACCAAATCCCT

Query 3174          GCCATCGATTTTGAGCACGCCGGGCTCGTTCCCGCCATCAGGCCCGAT-TTGGCCCCCAC
                    ||||| ||||| ||||| || || || || ||||| ||| |||| || -|||  || +||
Sbjct 3219          GCCATTGATTTCGAGCATGCTGGTCTTGTACCCGCAATCCGGCCTGAGCTTGTACCA-AC

Query 3232          -CTCCTGGTGGCATGTTACCCATCGCTGCCCTGCGGATGTATGTGAGCTAATCCGCGGCG
                    -  + ||||||||| |||||||  | ||||| || ||||| ||||||||||| |||||||
Sbjct 3278          AAA-GTGGTGGCATCTTACCCACAGGTGCCCGGCAGATGTTTGTGAGCTAATTCGCGGCG

Query 3292          CATACCCTATGATTCAGACCACTAGTCGGGTC-CTCCG-GTC-GTTGTTCTGGGGTGAGC
                    | ||||||| |||||||||  | || || || - ||  -  |-|+|+||+||||| ||||
Sbjct 3337          CGTACCCTAAGATTCAGACAGCGAGCCGTGTTTTTCGCTCCCTG-T-TT-TGGGGGGAGC

Query 3349          CCGCCGTT-GGGCAGAAGCTAGTGTTCACCCAGGCGGCTAAGGCCGCCAACCCCGGTTCA
                    || | |+|-|| || ||  |||||||||| |||||||| |||||||| ||||| ||| ||
Sbjct 3394          CCCCTG-TCGGCCAAAAATTAGTGTTCACTCAGGCGGCGAAGGCCGCTAACCCTGGTGCA

Query 3408          GTGACGGTCCATGAGGCACAGGGCGCTACCTACACAGAGACTACCATCATTGCCACGGCA
                     | |||||||||||||| ||||||||||| | ||| |||||||| || ||||| ||||| 
Sbjct 3453          ATTACGGTCCATGAGGCCCAGGGCGCTACATTCACTGAGACTACTATTATTGCTACGGCG

Query 3468          GATGCTCGAGGCCTCATTCAGTCGTCCCGAGCTCATGCCATTGTTGCCTTGACGCGCCAC
                    |||||||| || || |||||||| ||  | ||||| || ||||| ||| | || || || 
Sbjct 3513          GATGCTCGCGGGCTGATTCAGTCATCTAGGGCTCACGCTATTGTGGCCCTAACCCGTCAT

Query 3528          ACTGAGAAGTGCGTCATCATTGACGCACCAGGCCTGCTTCGCGAGGTGGGCATCTCCGAT
                    || ||||| || ||  || |||| || || || || ||||| ||||| || ||||| || 
Sbjct 3573          ACGGAGAAATGTGTGGTCGTTGATGCCCCGGGACTCCTTCGTGAGGTCGGTATCTCTGAC

Query 3588          GCAATCGTTAATAACTTTTTCCTTGCTGGTGGCGAAATTGGCCACCAGCGCCCATCTGTT
                    || || |||||||||||||||||| |||||||| | ||||| || || || ||||| || 
Sbjct 3633          GCCATTGTTAATAACTTTTTCCTTTCTGGTGGCCAGATTGGTCAGCACCGTCCATCAGTC

Query 3648          ATCCCTCGCGGCA--ATCCTGACGCCAATGTTGACAC-CTTGGCTGCCTTCCCGCCGTCT
                    || || || ||||--|||   | ++||||||||| ||-|||| +||| ||||| || |||
Sbjct 3693          ATACCGCGTGGCACTATCAACAA--CAATGTTGATACGCTTGA-TGCATTCCCACCCTCT

Query 3705          TGCCAGATTAGCGCCTTCCATCAGTTGGCTGAGGAGCTTGGCCACAGACCTGCCCCTGTC
                    |||||| | ||||| | ||| ||| | || || ||||| |||||  |||| |||||  ||
Sbjct 3750          TGCCAGTTCAGCGCTTACCACCAGCTTGCGGAAGAGCTCGGCCATCGACCGGCCCCGATC

Query 3765          GCGGCTGTTCTACCGCCCTGCCCTGAGCTTGAACAGGGCCTTCTCTACCTGCCCCAAGAA
                    || || ||||| || ||||| ||||| ||||||||||| || || ||| |||| || |||
Sbjct 3810          GCTGCCGTTCTGCCCCCCTGTCCTGAACTTGAACAGGGTCTACTTTACATGCCTCAGGAA

Query 3825          CTCACCACCTGTGATAGTGTCGTAACATTTGAATTAACAGATATTGTGCATTGTCGTATG
                     | ||||| | |||||||||  | || |||||||| |||||||| ||||| |||||||||
Sbjct 3870          TTGACCACGTCTGATAGTGTGCTTACGTTTGAATTGACAGATATAGTGCACTGTCGTATG

Query 3885          GCCGCCCCGAGCCAGCGCAAGGCCGTGCTGTCCACGCTCGTGGGCCGTTATGGCCGCCGC
                    || || || || ||||| ||||| || ||||| || || || ||| | || |||||||| 
Sbjct 3930          GCGGCACCTAGTCAGCGTAAGGCGGTCCTGTCGACTCTTGTCGGCAGGTACGGCCGCCGT

Query 3945          ACAAAGCTCTACAATGCCT-CCCACT-CTGATGTTCGCGACTCTCTCGCCCGTTTTATCC
                    || ||| | ||  |+| ||-||||+|-| ||||| || |  |||||   || ||||||||
Sbjct 3990          ACGAAGTTGTATGA-GGCTGCCCA-TGCAGATGTCCGTGGGTCTCTAAACCATTTTATCC

Query 4003          CGGCCATTGGCCCCGTACAG-GTTACAACCTGTGAATTGTACGAGCTAGTGGAGGCCATG
                    | |   | ||||| || +||-||||| || |||||| | |||||||| ||||||||||||
Sbjct 4048          CTGAGCTCGGCCCTGTT-AGTGTTACCACTTGTGAACTTTACGAGCTTGTGGAGGCCATG

Query 4062          GTCGAGAAGGGCCAGGACGGCTCCGCCGTCCTTGAGCTCGACCTTTGTAGCCGCGACGTG
                    || ||||| |||||||| || || || || || ||||||||| | |||||||| || |||
Sbjct 4107          GTGGAGAAAGGCCAGGATGGTTCTGCGGTTCTGGAGCTCGACTTATGTAGCCGTGATGTG

Query 4122          TCCAGGATCACCTTCTTCCAGAAAGATTGTAATAAATTCACCACGGGGGAGACCATCGCC
                    ||  | || || ||||||||||| ||||||||||| || || ||||| ||||| || || 
Sbjct 4167          TCTCGTATAACATTCTTCCAGAAGGATTGTAATAAGTTTACAACGGGCGAGACAATAGCA

Query 4182          CATGGTAAAGTGGGCCAGGGCATTTCGGCCTGGAGTAAGACCTTCTGTGCCCTTTTCGGC
                    ||||| ||||| |||||||| || || || |||||||| || || |||||  | ||||||
Sbjct 4227          CATGGCAAAGTTGGCCAGGGGATATCTGCATGGAGTAAAACTTTTTGTGCTTTGTTCGGC

Query 4242          CCCTGGTTCCGTGCTATTGAGAAGGCTATCCTGGCCCTGC-T-CCCTCAGGGTGTGTTTT
                    || |||||||| || ||||||||||  ||||| ||  | |-|-||| || ++||| || |
Sbjct 4287          CCATGGTTCCGCGCCATTGAGAAGGAGATCCTTGCTGTACTTGCCCCCAA--TGTATTCT

Query 4300          ATGGGGATGCCTTTGATGACACCG-TCTT-CTCGGCGGCTG-TGGC--CGCAGCAAAGGC
                    |||| ||||| |  || || || |-||| -|+|+|| || |- | |-- || +|  +|| 
Sbjct 4345          ATGGTGATGCATACGAAGATACAGTTCTGGC-C-GCCGCAGTCGCCGGAGCC-CCT-GGT

Query 4355          ATCCATGGTGTTCGAGAATGACTTTTCTGAGTTTGATTCCACCCAGAATAATTTTTC-CT
                    +| || ||| |||||||||||||| || |||||||||  ||| || |||||||||||-||
Sbjct 4400          -TGCAAGGTTTTCGAGAATGACTTCTCAGAGTTTGATAGCACTCAAAATAATTTTTCACT

Query 4414          TGGGCCT-AGAGTGTGCTATTATGGAGGAGTGTGGGATGCCGCAGTGGCT-CATCCGCTT
                    |||||  -|| || | ++|| ||||||||||| || |||||||||||| |-   | ||||
Sbjct 4460          TGGGCTGGAGTGTATA--ATCATGGAGGAGTGCGGCATGCCGCAGTGGATGATCCGGCTT

Query 4472          GTACCACCTTATAAGGTCTGCGTGGATTCTGCAGGCCCCGAAGGAGTCCCTGCGAGGGTT
                    +|| |||||| |  | ||||| ||| || |||| || || |||||||| ||||| |||||
Sbjct 4517          -TATCACCTTGTTCGCTCTGCTTGGGTTTTGCAAGCTCCAAAGGAGTCTCTGCGGGGGTT

Query 4532          TTGGAAGAAACACTCCGGTGAGCCCGGCACCCTTCTGTGGAATACTGTCTGGAACATGGC
                     |||||||| ||||| || ||||| |||||| | || |||||||||||||||||||||||
Sbjct 4577          CTGGAAGAAGCACTCAGGCGAGCCTGGCACCTTGCTTTGGAATACTGTCTGGAACATGGC

Query 4592          CGTTATCACCCACTGTTATGATTTCCGCGATCTGCAGGTGGCTGCCTTTAAAGGTGATGA
                     || ||  |||| |||||||| ||||||||  |  | || || || |||||||| |||||
Sbjct 4637          GGTCATAGCCCATTGTTATGAGTTCCGCGACTTAAAAGTCGCCGCATTTAAAGGAGATGA

Query 4652          TTCGATAGTGCTTTGCAGTGAGTACCGTCAGAGCC-C-AGGGGCTGCTGTCCTGATTGCT
                     ||  | |||||||| ||||| || || || ||||-|-| | |  +|+| ||| || |||
Sbjct 4697          CTCTGTTGTGCTTTGTAGTGATTATCGGCAAAGCCGCGATGCGGC-C-GCCCTAATCGCT

Query 4710          GGCTGTGGC-CTAAAGTTGAAGGTGGATTTCCGTCCGATTGGTCTGTATGCAGGTGTTGT
                    |||||||| -  ||| ||+|||||||||||  | || ||||| |||||||| ||||||||
Sbjct 4755          GGCTGTGGGTTGAAACTT-AAGGTGGATTTTAGGCCCATTGGGCTGTATGCTGGTGTTGT

Query 4769          GGTGGCCCCCGGCCTT-GGCGCGCTTCCTGATGTCGTGCGCTTCGCCGGTCGGCTTACTG
                     |||||||| || || -|| +| ||||||||||| ||  | || || || |||||  | |
Sbjct 4814          TGTGGCCCCGGGTCTCGGGA-CCCTTCCTGATGTTGTTAGGTTTGCTGGGCGGCTCTCGG

Query 4828          AGAAGAA-TTGGGGCCCTGGCCCCGAGCGGGCGGAGCAGCTCCGCCTCGCTGTGAGTGAT
                    |||| ||-| ||||||  |  | +||| |||| || ||||| || || |||||  |||||
Sbjct 4873          AGAAAAACTGGGGGCCGGGTTCA-GAGAGGGCAGAACAGCTACGGCTGGCTGTCTGTGAT

Query 4887          TTTCTCCGCAAGCTCACGAATGTAGCTCAGATGTGTGTGGATGTTGTCT-CTCGTGTTTA
                    ||||| || ||| | |||||||| |||||  | |||||||| ||||| |-   |+|||||
Sbjct 4932          TTTCTGCGAAAGTTAACGAATGTGGCTCAAGTCTGTGTGGACGTTGTTTCGCAG-GTTTA

Query 4946          TGGGGTTTCCCCTGGGCTCGTTCATAACCTGATTGGCATGCTACAGGCTGTTGCTGATGG
                    ||| |||  ||| ||  | || |||||||||||||| ||||| ||| |  ||||||||||
Sbjct 4991          TGGTGTTAGCCCCGGTTTGGTACATAACCTGATTGGGATGCTCCAGACCATTGCTGATGG

Query 5006          CAAGGCTCATTTCACTGAGTCAGTGAAGCCAGTGCTTGACCTGACAAATTCAATTCT-GT
                    |||||| || || || ||| |||| || || ||  | ||||| || ||||| ||| |- +
Sbjct 5051          CAAGGCACACTTTACAGAGACAGTTAAACCTGTTTTAGACCTCACCAATTCTATTATAC-

Query 5065          GTCGGGTGGAATGAATAACATG-TCTTTTGCTGCGCCCATGG-GTTCGCGACCATGCGCC
                     |||||||||||||||||||||-|||||||||  |  |||||-| |  |+||||||||| 
Sbjct 5110          ATCGGGTGGAATGAATAACATGTTCTTTTGCTCTGTGCATGGAGATGCC-ACCATGCGCT

Query 5123          CTCGGCCTATTT-TGCTGTTGCTCCTCATGTTTCTGCCTATGCTGCCCGCGCCACCGCCC
                    ||||| ||+|||-|| | ||| ||||| || |||||||||||||||||||||||||| ||
Sbjct 5169          CTCGGGCT-TTTCTGTTTTTGTTCCTCGTGCTTCTGCCTATGCTGCCCGCGCCACCGGCC

Query 5182          GGTCAGCCGTCTGGCCGCCGTCGTGGGCGGCGCAGCGGCGGTTCCGGCGGTGGTTTCTGG
                    ||||||||||||||||| || || |||||||||||||||||| |||||||||||||||||
Sbjct 5228          GGTCAGCCGTCTGGCCGTCGCCGCGGGCGGCGCAGCGGCGGTGCCGGCGGTGGTTTCTGG

Query 5242          GGTGACCGGGTTGATTCTCAGCCCTTCGCAATCCCCTATATTCATCCAACCAACCCCTTC
                    |||||||||||||||||||||||||||||  |||||||||||||||||||||||||||||
Sbjct 5288          GGTGACCGGGTTGATTCTCAGCCCTTCGCCCTCCCCTATATTCATCCAACCAACCCCTTC

Query 5302          GCCCCCGATG-TCACC-GCTGCGGCCGGGGCTGGACCTCGTGTTCGCCAACCCGCCCGAC
                    ||  | ||+ -|+ ||-|| || |||||||||||| ||||   ||| || || ||||| |
Sbjct 5348          GCATCTGA-CAT-TCCAGCCGCAGCCGGGGCTGGAGCTCGCCCTCGGCAGCCAGCCCGTC

Query 5360          CACTCGGCTCCGCTTGGCGTGACCAGGCCCAGCGCCCCGCCGCTGCCTCACGTCGTAGAC
                    |||||||||||||||||||||||||  |||||||||||||| || || | |||||| || 
Sbjct 5406          CACTCGGCTCCGCTTGGCGTGACCAATCCCAGCGCCCCGCCACTTCCGCCCGTCGTCGAT

Query 5420          CTACCACAGCTGGGGCCGCGCCGCTAACCGCGGTCGCTCCGGCCCATG-ACACCCCGCCA
                    || || ||||||||||  ||||||| || || || || |||||||+  -| ||  | || 
Sbjct 5466          CTGCCCCAGCTGGGGCTTCGCCGCTGACTGCTGTGGCCCCGGCCC-CCGATACTGCTCCT

Query 5479          GTGCCTGATGTTGACTCCCGCGGCGCCATCCTGCGCCGGCAGTATAACCTATCAACATCT
                    || || ||||| || || |||||||| ||  | ||||| ||||||||  |||||||||||
Sbjct 5525          GTTCCCGATGTCGATTCTCGCGGCGCTATATTACGCCGCCAGTATAATTTATCAACATCT

Query 5539          CCCCTCACCTCTTCC-GTGGCCACCGGCACAAAT--TTGGTTCTTTACGCCGCTCCTCTT
                    || || || |||+ |- | ||||| || ||+ | --|||+| || || || || || || 
Sbjct 5585          CCGCTAACATCT-ACTATTGCCACTGGTAC-TAACCTTG-TCCTATATGCTGCCCCGCTG

Query 5596          AGCCCGCTT-CTACCCCTCCAGGACGGCACCAATACTCATATAATGGCTACAGAAGCTTC
                    |||||+ ||-|| || ||||| || || || || ||||| || ||||| || ||||| ||
Sbjct 5642          AGCCC-TTTGCTTCCGCTCCAAGATGGAACTAACACTCACATTATGGCCACTGAAGCATC

Query 5655          TAATTATGCCCAGTACCGGGTTGCTCGTGCCACAATTCGCTACCGCCCGCTGGTCCCCAA
                     ||||||||||||||||| ||||  || ||||| || || ||||| ||||| || || ||
Sbjct 5701          AAATTATGCCCAGTACCGTGTTGTCCGCGCCACCATCCGGTACCGTCCGCTTGTGCCGAA

Query 5715          CGCTGTTGGTGGCTACGCTATCTCCATTTCGTTCTGGCCACAGACCACCACCACCCCGAC
                    ||||||||| || |||||||| || || || |||||||| ||||| || || ||||||||
Sbjct 5761          CGCTGTTGGCGGATACGCTATATCTATCTCTTTCTGGCCTCAGACAACTACTACCCCGAC

Query 5775          GTCCGTTGACATGAATTCAATAACCTCGACGGATGTCCGTATTTTAGTCCAGCCCGGCAT
                     || || || |||||||| || ||||| ||||||||||| ||| | |||||||| || ||
Sbjct 5821          ATCTGTGGATATGAATTCTATCACCTCCACGGATGTCCGAATTCTTGTCCAGCCTGGTAT

Query 5835          AGCCTCCGAGCTTGTTATTCCAAGTGAGCGCCTACACTATCGCAACCAAGGTTGGCGCTC
                     || || || ||||| || || ||||||||||| |||||||| |||||||| ||||||||
Sbjct 5881          CGCTTCAGAACTTGTGATCCCCAGTGAGCGCCTGCACTATCGTAACCAAGGCTGGCGCTC

Query 5895          TGTTGAGACCTCCGGGGTGGCGGAGGAGGAGGCCACCTCTGGTCTTGTCATGCTCTGCAT
                     ||||||||||| || || |||||||||||||| ||||| || ||||||||||| |||||
Sbjct 5941          GGTTGAGACCTCTGGTGTTGCGGAGGAGGAGGCGACCTCCGGCCTTGTCATGCTTTGCAT

Query 5955          ACATGGCTCACCTGTAAATTCTTATACTAATACACCCTATACCGGTGCCCTCGGGCT-GT
                     ||||| |||||||| ||||| || || ||||| || ||||| ||||||||+ ||||-| 
Sbjct 6001          CCATGGATCACCTGTGAATTCCTACACCAATACGCCTTATACTGGTGCCCT-TGGCTTGC

Query 6014          TGGACTTTGCCCTCGAACTTGAGTTCCGCAA-C-CTCACCCCCGGTAATACCAATACGCG
                    | || || || ||||| || |||||||||||- -  |||||++||||| || || || ||
Sbjct 6060          TTGATTTCGCACTCGAGCTCGAGTTCCGCAATTTGACACCC--GGTAACACGAACACACG

Query 6072          GGTCTCGCGTTACTCCAGCACTGCCCGTCACCGCCTTCGTCGCG-GTGC-AGATGGGACT
                     || || || ||||| || | ||| || ||| +   |   |+||-| ||- ||||| |||
Sbjct 6118          TGTTTCCCGCTACTCGAGTAGTGCGCGCCACA-AGCTACGC-CGAGGGCCTGATGGCACT

Query 6130          GCCGAGCTCACCACCACGGCTGCTACTCGCTTCATGAAGGACCTCTATTTTACTAGTACT
                    || ||| | || ||||| |||||||| ||||| |||||||||||  |||||||  | |||
Sbjct 6176          GCTGAGTTAACTACCACTGCTGCTACACGCTTTATGAAGGACCTTCATTTTACAGGGACT

Query 6190          AATGGTGTTGGTGAGATCGGCCGCGGGATAGCGCTTACCCTGTTTAACCTTGCTGACACC
                    ||||| ||||||||  |||| || || |||||| | || ||||| || ||||||||||| 
Sbjct 6236          AATGGAGTTGGTGAAGTCGGTCGTGGTATAGCGTTAACTCTGTTCAATCTTGCTGACACG

Query 6250          CTGCTTGGCGGTCTACCGACAGAATTGATTTCGTCGGCTGGTGGCCAGCTGTTCTACTCT
                    || || ||||| || ||||||||||||||||||||||||||||| ||| |||| ||||||
Sbjct 6296          CTTCTCGGCGGGCTCCCGACAGAATTGATTTCGTCGGCTGGTGGTCAGTTGTTTTACTCT

Query 6310          CGCCCCGTCGTCTCAGCCAATGGCGAGCCGACTGTTAAGCTGTATACATCTGTGGAGAAT
                    |||||||||||||||||||||||||||||||| || ||||| ||||| || || ||||| 
Sbjct 6356          CGCCCCGTCGTCTCAGCCAATGGCGAGCCGACAGTGAAGCTTTATACTTCAGTCGAGAAC

Query 6370          GCTCAGCAGGATAAGGGTATTGCAATCCCGCATGACATCGACCTCGGGGAATCCCGTGTA
                    ||||||||||| |||||||| || ||||| ||||| || ||||| || || |||||||| 
Sbjct 6416          GCTCAGCAGGACAAGGGTATAGCTATCCCACATGATATTGACCTTGGTGAGTCCCGTGTT

Query 6430          GTTATTCAGGATTATGACAACCAACATGAGCAGGACCGACCGACACCTTCCCCAGCCCCA
                    || ||||||||||| || |||||||||||||||||||| || || ||||| || || || 
Sbjct 6476          GTCATTCAGGATTACGATAACCAACATGAGCAGGACCGTCCCACCCCTTCTCCTGCTCCC

Query 6490          TCGCGTCCTTTTTCTGTCCTCCGAGCTAACGATGTGCTTTGGCTTTCTCTCACCGCTGCC
                    || || || ||||||||||| || ||||| |||||||| |||||||| || || || || 
Sbjct 6536          TCTCGGCCCTTTTCTGTCCTTCGTGCTAATGATGTGCTATGGCTTTCACTTACAGCAGCT

Query 6550          GAGTATGACCAG--TCCACTTACGGCTCTTCGAC-CGGCCCAGTCTATGTCTCTGACTCT
                    |||||||| |||--|++|| || ||||| || ||-   ||||+| || ||||||||  ||
Sbjct 6596          GAGTATGATCAGACT--ACCTATGGCTCCTCTACTAACCCCA-TGTACGTCTCTGATACT

Query 6607          GTGACCTTGGTTAATGTTGCGACCGGCGCGCAGGCCGTTGCCCGGTCACTCGACTGGACC
                    ||||| || |||||||| || || || || ||||  ||  | || || || |||||| | 
Sbjct 6653          GTGACATTTGTTAATGTGGCTACTGGTGCCCAGGGGGTATCTCGCTCTCTGGACTGGTCT

Query 6667          AAGGTCACACTTGATGGTCGCCCCCTTTCCACCATCCAGCAGTATTCAAAGACCTTCTTT
                    || || || |||||||| ||||| |||   || |||||||||||||| ||||||||||||
Sbjct 6713          AAAGTTACCCTTGATGGGCGCCCACTTATGACTATCCAGCAGTATTCTAAGACCTTCTTT

Query 6727          GTCCTGCCGCTCCGCGGTAAGCTCTCCTTTTGGGAGGCAGGAACTACTAAAGCCGGGTAC
                    |||||||| ||||| ||||||||||||||||||||||| || |||||||| ||||| |||
Sbjct 6773          GTCCTGCCTCTCCGTGGTAAGCTCTCCTTTTGGGAGGCTGGTACTACTAAGGCCGGCTAC

Query 6787          CCTTATAATTATAACACCACTGCTAGTGACCAACTGCTCGTTGAGAATGCCGCTGGGCAT
                    |||||||||||||| || || || ||||||||  |  |  |||||||||| ||||| || 
Sbjct 6833          CCTTATAATTATAATACTACCGCCAGTGACCAGATTTTAATTGAGAATGCAGCTGGTCAC

Query 6847          CGGGT-TGCTATTTCCACCTACACTACTAGCCTGGGTGCTGGCCCCGTCTCTATTTCCGC
                    || ||-|||+||||| |||||||||||||  || ||  ||||||| || |||||||| ||
Sbjct 6893          CGTGTATGC-ATTTCAACCTACACTACTAATCTTGGATCTGGCCCTGTTTCTATTTCTGC

Query 6906          GGTTGCTGTTT-TAGCCCCCCACTCTGTGCTAG-CATTGCTT--GAGGATACCATGGACT
                     || | |||+ -| || || ||||||| |||+|-|++ ||||--||||| ||  | ||||
Sbjct 6952          CGTCGGTGT-CCTCGCACCTCACTCTGCGCT-GGC--CGCTTTAGAGGACACTGTTGACT

Query 6962          ACCCTGCCCGCGCCCATACTTTCGATGACTTCTGCCCGGAGTGCCGCCCCCTTGGCCTCC
                    | |||||||| || |||||||| ||||| || ||||| ||||||||  | || ||||| |
Sbjct 7008          ATCCTGCCCGTGCTCATACTTTTGATGATTTTTGCCCTGAGTGCCGTGCACTCGGCCTTC

Query 7022          AGGGTTGTGCTTTTCAGTCTACTGTCGCTGAGCTTCAGCGCCTTAAGATGAAGGTGGGTA
                    ||||||||||||| || || ||||| |||||||| ||||||||||| |||||||||||||
Sbjct 7068          AGGGTTGTGCTTTCCAATCGACTGTTGCTGAGCTACAGCGCCTTAAAATGAAGGTGGGTA

Query 7082          AAACTCGGGAGTTA-TAGTTTATTTG-CTTGTGCCCCCCTTCT-TTCTGTT-GCTTATTT
                    |||| |||||||+|-|  ||||||  -||||| ||  ||||||-|||||||-  ||||||
Sbjct 7128          AAACCCGGGAGT-ACTGATTTATTCTACTTGTACCTTCCTTCTGTTCTGTTCTTTTATTT
