# Supplementary material for: Pairwise Heuristic Sequence Alignment Algorithm Based on Deep Reinforcement Learning
Source: IEEE Open J Eng Med Biol. 2021 Jan 29;2:36–43. doi: 10.1109/OJEMB.2021.3055424 (PMC8901008; doi:10.1109/OJEMB.2021.3055424)
Supplement: Three supplementary materials are attached to the submitted manuscript. First, we offer the detailed process of the DQNalign in Supplementary material S1. Then, the additional figures and tables are listed in the Supplementary material S2. Finally, the alignment results of the DQNalign are attached  [file ojemb-3055424-mm.zip › OJEMB-3055424-MM/10022021082020_DQNalignOJEMB20210126SupplementaryS3/Supplementary S3/HEV_DDDQN/result20200712173946_11_43.txt]

DQNalign Project v1.0
Pairwise alignment algorithm with deep reinforcement learning based heuristic alignment agent
Sequence 1 : HEV_11, length : 7138
Sequence 2 : HEV_43, length : 7258

Alignment results:
Exact matches: 5176
Gaps: 871

Query 0             GAGGCCCATCAGTTTATCAAGGCTCCTGGCATCACTACTGCTATTGAGCAGGCTGCTCTA
                    |||||||||||||| || |||||||||||| |||| ||||||||||||||||| ||||||
Sbjct 28            GAGGCCCATCAGTTCATAAAGGCTCCTGGCGTCACAACTGCTATTGAGCAGGCAGCTCTA

Query 60            GCAGCGGCCAACTCTGCCCTT-GCGAATGCTGTGGTAGTTAGGCCTTTTCTCTCTCA-CC
                    |||||||||||||| |+||||-|||||||||||||| ||| |||||||||| || | -| 
Sbjct 88            GCAGCGGCCAACTCCG-CCTTGGCGAATGCTGTGGTGGTTCGGCCTTTTCTGTCCCGGCT

Query 118           AGCAGATTGAGATCCTTATTAACCTAATGCAACCTCGCCAGCTTGTTTTCCGCCCCGAGG
                    |+||||  ||||| ||||||||| | ||||| || || |||||||||||||| || ||||
Sbjct 147           A-CAGACAGAGATACTTATTAACTTGATGCAGCCCCGGCAGCTTGTTTTCCGGCCTGAGG

Query 178           TTTTCTGGAACCATCCCATCCAGCGTGTTATCCATAATGAGCTGGAGCTTTACTGTCGCG
                    |  | ||||| || ||||| || || || ||||| |||||||| || |  |||||||| |
Sbjct 206           TCCTGTGGAATCACCCCATTCAACGCGTGATCCACAATGAGCTCGAACAGTACTGTCGGG

Query 237           -CCCGCTCCGGCCGCTGCCTCGAAATTGGTGCCCACCCCCGCTCAATAAATGACAATCCT
                    - | | +|||||||||| || ||| | || |||||||| || || || || ||||| || 
Sbjct 266           CTCGGG-CCGGCCGCTGTCTTGAAGTGGGCGCCCACCCACGTTCGATCAACGACAACCCC

Query 297           AATGTGGTCCACCGTTGC-TTCCTC-CG-TCC-TGCCGGGCGTGATGTTCAGCGTTGGTA
                    || ||  | || || || -|| +| -  -   -|| |+++|| ||||| ||||| |||||
Sbjct 325           AACGTCTTGCATCGCTGTTTTT-TAAAACCAGTTGGC---CGCGATGTCCAGCGGTGGTA

Query 353           TACTGCCCCTACCCGCGGGCCGGCTGCTAATTGCCGGCGTTCCGCGC-T-GCGCGGGCTC
                     || || ||||||||||| || || || || ||||| || || || |-|-| ++|| |||
Sbjct 381           CACCGCTCCTACCCGCGGCCCTGCAGCGAACTGCCGCCGGTCAGCCCTTCGT--GGCCTC

Query 411           CCCGCTGCTGACCGCACTTACTGCTTCGACGGGTTTTCTGGCTGTA-ACTTTCCCGCCGA
                    ||  ||| |||||| || || ||||| ||||| ||||| || || |-|+||| |||||||
Sbjct 439           CCACCTGTTGACCGGACATATTGCTTTGACGGTTTTTCCGGTTGCACA-TTTGCCGCCGA

Query 470           GACGGGCATCGCCCTCTATTCTCTCCATGATATGTCA--CCATCTGATGTCGCCGAGGCT
                    |||||| || ||||| || || || |||||  |+|  --|   |+||||| || ||||| 
Sbjct 498           GACGGGGATTGCCCTTTACTCACTGCATGACCT-TTGGCCTGCC-GATGTTGCTGAGGCG

Query 528           ATGTTCCGCCATGGTATGACGCGGCTT-TACGCTGCCCTCCACCTCCCGCCTGAGGTCCT
                    |||  |||||| |||||||| |||+||-|| || || ||||||||||| |||||||| ||
Sbjct 556           ATGGCCCGCCACGGTATGACCCGG-TTGTATGCGGCTCTCCACCTCCCTCCTGAGGTGCT

Query 587           GTTGCCCCCTGGCACATACCGCACCGCGTCGTACTTGCTGATCCATGAC-GGCAG-GCGC
                    | | |||||||| || || |  ||| | |||||| | || |||||||| -|| | -| ||
Sbjct 615           GCTCCCCCCTGGTACTTATCATACCACCTCGTACCTACTCATCCATGATGGGGACCGTGC

Query 645           GTTG-TGGTGACGTATGAGGGTGACACTAGTGCTGGTTATAACCACGATGTTTCCAACCT
                      ||-|++|+|| || ||||| ||  |||||||||| || ||||| ||||| |||| | |
Sbjct 675           AGTGAT--T-ACATACGAGGGGGATTCTAGTGCTGGGTACAACCATGATGTGTCCATCTT

Query 704           GCGCTCCTGGATTAGAACCACTAAGGTTACCGGAGACCACCCTCTCGTCATCGAGCGGGT
                    |||  |||||||  | || ||||||||||| || |||||||| || || || ||||| ||
Sbjct 732           GCGTGCCTGGATCCGCACTACTAAGGTTACTGGCGACCACCCGCTGGTGATTGAGCGAGT

Query 764           TAGGGCCATTGGCTGCCACTTTGTCCTT-TTACTCACGGCTGCTCCGGAGCCATCACCTA
                    | ||||  | || || || ||||| || -||+|| || ||||| || || ||||| || |
Sbjct 792           TCGGGCGGTGGGTTGTCATTTTGTGCTCCTT-CTAACAGCTGCACCTGAACCATCGCCAA

Query 823           TGCCCTATGTCCCTTACCCCCGGTCTACCGAGGTCTATGTCCGATCGA-TCTTCGGCCCG
                    ||||||||||||| || || || || || ||||| || || || || |-| ||+|| || 
Sbjct 851           TGCCCTATGTCCCATATCCTCGTTCCACTGAGGTTTACGTTCGGTCCATTTTT-GGTCCT

Query 882           GGTGG--CACCC-C-C----TCC--CTA--T--T-TCC-AA--C--C---TCATGC--T-
                    |||||--|||| -|-|----|||--|| --|--|-| |-||--|--|---||||||--|-
Sbjct 910           GGTGGTTCACCATCTCTGTTTCCAACTGCCTGCTCTACTAAGTCAACATTTCATGCTGTC

Query 916           CC--ACC--A-A---GTCGA-CCT-TC-C-ATGCTGTCCCTG-CCCAT----ATCTGGGA
                    ||--  |--|-|---| |+|- ||-  -|-|| | || +|+|-|||  ----||| || +
Sbjct 970           CCTGTGCATATATGGGAC-AGACTCATGCTATTCGGTG-C-GACCCTCGACGATCAGGC-

Query 959           CCGTCTCATGTTGTTCGGGGCCACCCTA-G--ATGACCAAGCCTTTTGC-TGCTCC-C-G
                    | +|+|++||||| ||| ||| |++++|-|--||+||| ++|| | +||-|   | -|- 
Sbjct 1026          CT-T-T--TGTTGCTCGAGGCTA----ATGACAT-ACCT--CCGTG-GCATTAGCTACAA

Query 1013          CCTAATGACTTACCTCCGCGG-CATTA--GCT-AC-AAGGTTACTGTGGG-CACCCTTGT
                    +++| | ||  +++|| ||| -|+|| --|| -||-| ||||    |++|-| +||  |+
Sbjct 1073          ---AGTCACGG---TCGGCGCTC-TTGTCGCCAACGAGGGTTGGAAT--GCCT-CCGAG-

Query 1067          TGC--CAATGAAGGCTG-GAACGCCT-CTGA-G-GACGCTCTTA-CAGCTGTCATCACTG
                    +| --|| |||  ||||-|+| +++|-||| -|-   ++|||||-||  || |||||  +
Sbjct 1122          -GATGCATTGACTGCTGTG-AT---TACTGCGGCCTA--TCTTACCATTTGCCATCAGA-

Query 1120          CCGCCTACCTTACCATCTGCCAC-CAGCGGTACCTCCGCACTCAGGCT------A-T--A
                    ++| +||||+|++++||+|+|||-|||+|  | ||+|| |  ++|| |------|-|--|
Sbjct 1174          --GG-TACC-T----TC-G-CACGCAG-GCCATCT-CGAAAG--GGATGAAAAGACTGGA

Query 1170          TCTA-AGGG-G-ATGCGTCG-------CCTGGAGCGGGAGCATGCTC-AGAAGTTT-ATA
                     || -||  -|-|     +|-------|  | ++| +++  | +  |- |  ||||-| |
Sbjct 1221          GCTTGAGCACGCACAGAA-GTTTATAACACGT--CT---TTAC-AGCTGGTTGTTTGAAA

Query 1218          ACA-C-GCCTCTACAGTTGGCTCTTT-GAGAAGTC--CGG-C-CGTGATTATATCCCCG-
                    |  - -||| +|  |++|  | +|| -  |  |||--| |- -  | |||    ||| |-
Sbjct 1274          AATCTGGCCG-TTGA--TTACA-TTCCCGGCCGTCAGCTGCAGTTTTATTTATGCCCAGT

Query 1270          GCCGTCAGTTGGAGTTCTACGCTCAGTGT--AG---GCGCTGGCTCTCGGCCGGCTTTCA
                    |||| |+| |||  |||++|||| +|| |--| ---| | |++|+|||+|   |||| ++
Sbjct 1325          GCCGCC-GATGGCTTTC--CGCTG-GTTTCCATCTTGTGAT--C-CTC-GTGTGCTTG--

Query 1325          TCTTGACCC---A-CGGG-TG-TTG-GTTTTTGATGAG-TCGGCCCC------CTGCCAC
                    |||| ++  ---|-||| -  -|  -| |   ++  ||-|  +|  |------|||+|+ 
Sbjct 1373          TCTTT--GATGAAGCGGCCCCTTGTCGCTGCC--GTAGTTTC-CTTCGTAAAGCTG-C-T

Query 1371          TGTAGGACTGCGAT-TCGTA-AAGGCGGT--CTCA---AAGTTTTG--CTGCTTTA-TGA
                      ||+||+|++  |-| || - | |||||--||  ---| |  |||--|   ||| -|  
Sbjct 1426          CATA-GA-T--TTTGTTGTTTTATGCGGTGGCTGGGCCAGGGATTGTACCTGTTTCCTCC

Query 1420          AGTG-GCT-GGGCCAGGAGT-GC-ACCTGT-TTTCTACAAC-CTGCA-GA-AGGCGTC--
                    ||  -| |- ||  |||  |-||-| | | -|| | | || -  |||-  -||| |||--
Sbjct 1481          AGCCCGTTGAGGGGAGGGTTGGCGAGCAGGGTTACGATAATGAGGCATTTGAGGGGTCGG

Query 1469          --GTTGGCGAC-C--A-G-GGCCA-TGA-CA-ACGAGGC-CTATGAGGGGTCTGATGTTG
                    --|||| |  |-|--|-|-|||||-|| - |-| ++++|-|+++++ || ||  || |||
Sbjct 1541          ATGTTGACCCCGCTGAGGAGGCCACTGTGAACAT----CTC-----TGGATCATATATTG

Query 1519          ACCCTGCTGAA-TCCGCT--ATTAG-TG-ACATAT---CTGGGTCCTACGTAGTCCCTGG
                     | | |+  +|- | |||--|    -| -|| +| ---|| ||+++++|++|+|||||  
Sbjct 1592          TCACCG-GT-AGCCAGCTACAGCCTCTCTACC-AGGCGCTTGG-----C--A-TCCCTTC

Query 1571          C-A-C-TGCCCTCCAACCGCTTTACCA----AGCCCTTGAC-CTCCCCGCTGAGATTGTG
                     -|-|-||||  || | || + |++| ----|+++|+|| |-|| ++ ++|||  |  | 
Sbjct 1641          TGATCTTGCCGCCCGAGCGG-GT--CGGCTTA---C-TGCCACTG--T--TGAAGTCCTA

Query 1623          GCT-CGTGCA-GGCCGGCTGACCGCCACAGTAA-AGGTCTCC---C-AGGTCGACGGGCG
                    | |-|++  |-||||| || |+| ++++ ||||-|   ||  ---|-|++|+ |+|  | 
Sbjct 1690          GATGC--TGATGGCCGCCTTA-CT----TGTAAGACCACTATTGGCAA--T-AA-GACCT

Query 1676          GAT-CGATTGTGAGACCCTTCTCGGTAATAAAACCTTCCGC--A-----C-GT-C-GTTT
                     +|-| |  ||     +|+|   |||  | | +|     ||--|-----|-| -|-|| |
Sbjct 1739          T-TACAACAGTTTTTA-C-TGATGGTGCTCAG-CTAGAGGCTAACGGGCCGGAGCAGTAT

Query 1725          GTTGACGG-GGCGG---TTTTAGAGACT-AATG---GCCCAGAGC-G--C-CACAATCTC
                    ||  + | -|   |---  +   ++|  -||  ---| ||+| +|-|--|-|||+|+ ++
Sbjct 1795          GTGC-TGTCGTTTGACCCG-GCC--AAGCAAACTATGGCC-GC-CGGCCCGCAC-A-G--

Query 1773          TCTT--TTGATG---C--CA-GT-CAGAGCACT-ATGGC-CGCCG-GCCCTTTCAGTCTC
                    ||||-- |+|||--- --||- |-| |+||  |-|+|| -|||  -| +|++|| | |  
Sbjct 1845          TCTTAGCT-ATGCTTTGACATCTGCGG-GCCTTGA-GGTGCGCGTTGT-C--TCTGCCCG

Query 1821          AC-CTATGCCGCCTCTGCTGCTGGGCTGGAGGTGC-GCTATGTCGCC-GCCGGGCTTG--
                      -|++|+ +| +++++++++|++++|| |+  ||-|+||| |++||- ||||| |||--
Sbjct 1897          -GGC--T-T-GA---------T----TGTA-AGGCTG-TATTT--CCATCCGGGGTTGCA

Query 1876          ACCACCGGG--CGGTTTTTGC---C-CC-CGGCGT-TTCACC----C-C-GG-TCAGCCC
                    ||| ||   --|  +|  || ---|-||-|    |-|||| |---- -|-||-||| || 
Sbjct 1936          ACCCCCACCACCCC-TGGTGAGGTCTCCGCTTTTTGTTCAGCTTTGTACAGGTTCAACCG

Query 1921          C---TGGCGA---GG-TCACCGCCTTCTGTTCT--GCCCTA----TA-CA----G-GTT-
                     ---   |  ---  -|+++++||++||  |+|--|   | ----||- |----|-|  -
Sbjct 1995          TTGTGTTCAGCGGCACT-----CC--CTTAT-TGGGGGTTTGTGGTATTACCCTGAGGGG

Query 1960          -TAATC-GCGAGGCCCAGCGCCTTTCGCTGACCGGT-A-ATTTT-T-GGT------TCCA
                    -|||| -||  |   |++|||| || |||+ |||| -|-|  | - -|  ------||| 
Sbjct 2047          CTAATTGGCTTGTTTC--CGCCATTTGCT-CCCGGCCATACCTGGGAGTCAGCCAATCCC

Query 2009          TCCTGAGGG-GCTCCTTGGC-CCCT-T-TGCCC-CG----T--T-T-TCCCCCGGGCATG
                    | ||| +||-|+++ +  ||-||||-|-| ++|-||----|--|- -| + +++++|+++
Sbjct 2104          TTCTGT-GGAG---A-GAGCACCCTCTATA--CTCGCACCTGGTCGGTG-T-----C---

Query 2056          TTTGGGAGTCGGCTAATC-CATTCTCTGTGGCGA---GAGCACACTTTACACCCGC-AAC
                    ++ |||  |++++| +||-  || | | |  | |---||||   | ++ | ++|  -|| 
Sbjct 2147          --GGGGGCT----TC-TCTAGTTGTTTTTCTCCACCCGAGCCACCC--GCT--CCAGAAT

Query 2108          T-TGGTCGGAGGTTGATGCTGT-TCCTAGTCCAGCCCAGCCCGACTTAGGTTTTACATCT
                    |-|  |     |||||+|+  |- +|+|+++||+++|+  ++|+++| | | ||    +|
Sbjct 2195          TATCATTTCCTGTTGA-G-GTTGA-C-A---CA---C-CT--G---TGGCTGTTGGCG-T

Query 2166          GAGCC-TT-CTAT--ACCT---AGTAGGGCCGCCACACCT-A---CC----CCGGCGGC-
                     ++||-| -| | --|| |--- ++||  || | ||+| |-|---||----| ||| ||-
Sbjct 2238          T--CCATCCCCAGCCACTTCGGC--AGTACCCCAAC-CTTCAGTCCCTGAACAGGCCGCG

Query 2210          CCCTCTAC--CCCCCCCTGCAC-CGGATCCTTCCCCTACTCTCTCTGCTCCGGCGCGTG-
                    || |   |--   |   ||+||-  | | + | ++||+|+|  +|++|+||  ++++||-
Sbjct 2293          CCATTGCCAGATTCGGTTG-ACGGCGGTG-CTG--CT-C-CGG-C--C-CCAT----TGA

Query 2266          GTGAGCCGGCTCCTGGCGCTACCGCCAGGGC----CCCA-GC--CA--TAACCCA-CCAG
                    | +|+||    +|| +++|+|||+||++++|----||  -||--||--|||||||-||| 
Sbjct 2339          GC-A-CCTCTA-CTA---C-ACC-CC----CGGTGCCAGCGCAGCACGTAACCCACCCAT

Query 2316          AC-GGCCCGGCATCGCCGCCTGCTCTTT-ACCTACCCGGATGGCTCTAAGGTGT-T-CGC
                    +|-||| | +| ||| ||  | ||+|  -|||||||| |||||||| || || |-|-| +
Sbjct 2386          -CTGGCTCC-CGTCGGCGGTTACT-TCACACCTACCCTGATGGCTCAAAAGTATATGCT-

Query 2372          CGGCTCGCTGTTTGAGTCGACA-TGTACCTGGCTCGTTAACGCGTCTAATG-TTGACCAC
                    +||||| || ||||||||  +|-||||| ||| | ||||| || || ||| -| | +|||
Sbjct 2442          -GGCTCCCTTTTTGAGTCTG-AGTGTACTTGGTTAGTTAATGCATCCAATCCTGGT-CAC

Query 2430          CGCCCTGGCGGTGGGCTCTGTCATGCATTTTACCAGAGGTACCCCGCCTCCTTTGATGCT
                    ||||| || || || || || || |||||||||||  ||| ||| |  || |||||  ||
Sbjct 2500          CGCCCCGGTGGCGGCCTTTGCCACGCATTTTACCAACGGTTCCCGGAGTCATTTGACCCT

Query 2490          GCCTCT-TTTG-TGA----TG-CGCGACGGCGCGGCCGCCTACACATTAACCCCCCGGCC
                    |+||  -||| -|+|----||-|| | ++++ + || ||||| || || || ||||| ||
Sbjct 2560          G-CTGAGTTTATT-ATGTCTGACGGGT----T-TGCGGCCTATACTTTGACACCCCGACC

Query 2543          AATAATTCATGCCGTCGCTCCTGATTATAGGTTGGAACATAACCCAAAGAGGCTTGAGGC
                     || || ||||| || || ||||||||| || ||||||||||||| |||||||| |||||
Sbjct 2613          CATTATCCATGCTGTTGCCCCTGATTATCGGGTGGAACATAACCCTAAGAGGCTCGAGGC

Query 2603          TGCCTACCGGGAGACTTGCTCCCGCC-TCGGTACCGCTGCATA-CCCACTCC-TCGGGAC
                    |||||| || ||||| || ||||| |-|+|| || ||||| ||-||| +| |-| | |+|
Sbjct 2673          TGCCTATCGAGAGACGTGTTCCCGTCGT-GGGACGGCTGCTTATCCCT-TGCTTGGCG-C

Query 2660          CGGCATATACCAGGTGCCGATCGGTCCCAGTTTTGACGCCTGGGAGCGGAATCACCGCCC
                    ||| ||||||  ||||||  | || |  || ||||| ||||||||||| || ||||| ||
Sbjct 2730          CGGTATATACAGGGTGCCCGTTGGGCTGAGCTTTGATGCCTGGGAGCGTAACCACCGACC

Query 2720          CGGGGACGAGTTGTACCTTCCTGAGCTTGCTGC--CAGATGGTTCGAGGCCAATAGGCCG
                    |||||| |||||||||||  ||||||  |||  --|+ +||||||||| ||||  | || 
Sbjct 2790          CGGGGATGAGTTGTACCTGACTGAGCCGGCTATAGC-T-TGGTTCGAGACCAACCGACCT

Query 2778          AC-CTGCCCAACTCTCACTATAACTGAGGATGTTGCGCGGACAGCAAATCTGGCTATCGA
                    ||-|| |||+ | || ||||| ||||||||    || || ||||| || |||||| | |+
Sbjct 2848          ACTCTCCCC-GCGCTTACTATTACTGAGGACACAGCACGAACAGCGAACCTGGCTCTTG-

Query 2837          AACTTGACTCAGCCACAGACGTCGGCCGGGCCTGTGCCGGCTGTCGAGTCACCCCCGGCG
                    |  | || |||||||| || |||||| |||| |||||||||||||| |||   || || |
Sbjct 2906          AGTTAGATTCAGCCACTGAGGTCGGCAGGGCGTGTGCCGGCTGTCGTGTCGAGCCGGGTG

Query 2896          TTGTGCAGTACCAGTTTACCGCAGGTGTGCCTGGATCCGGCAAGTCCCGCTCTATTACCC
                    |||| || |||||||| || |||||||| ||||| ||||||||||| || || |||   |
Sbjct 2966          TTGTCCATTACCAGTTCACAGCAGGTGTCCCTGGCTCCGGCAAGTCACGGTCAATTCAGC

Query 2956          AA-GCCGACGTGGACGTTGTCGTGGTCCCGACCCGGGAGTTGCGTAATGCCTGGCGCCGC
                    | -|+||| || ||||| || ||||| || ||||| |||||||||||  | ||||| |||
Sbjct 3026          AGGG-CGAGGTAGACGTCGTAGTGGTGCCAACCCGTGAGTTGCGTAACTCGTGGCGGCGC

Query 3015          CGCGGCTTCGCTGCTTTCACCCCGCACACTGCGGCTAGAGTCACC-CAGGGGCGCCGGGT
                    ||||| || || ||||  || || ||||| |||||  | || |||-  || +||  ||||
Sbjct 3085          CGCGGGTTTGCAGCTTATACACCACACACCGCGGCCCGTGTTACCTGTGGC-CGTAGGGT

Query 3074          TGTCATTGATGAGGCCCCGTCCCTTCCCCCTCATTTGCTGCTGCTCCACATGCAGCGGGC
                    |||||| || ||||||||||| ||||| || ||||| ||  |||| ||||||||||| ||
Sbjct 3144          TGTCATCGACGAGGCCCCGTCGCTTCCACCACATTTACTTTTGCTGCACATGCAGCGAGC

Query 3134          CGCC-ACCGTCCACCTTCTTGGCGACCCGAATCAGATCCCAGCCATCGATTTTGAGCACG
                    | | -  +|| || || ||||||||||| || || ||||| || |||||||||||||| |
Sbjct 3204          CTCGTCG-GTTCATCTCCTTGGCGACCCCAACCAAATCCCTGCTATCGATTTTGAGCATG

Query 3193          CCGGGCTCGTTCCCGCCATCAGGCCCGAT-TTGGCCCCCACC-TCCTGGTGGCATGTTAC
                    | || ||||| || || ||| | || || -||| ||| +|| -  +||||||||  ||||
Sbjct 3263          CTGGCCTCGTCCCGGCGATCCGACCTGAGCTTGTCCCA-ACAAAG-TGGTGGCACCTTAC

Query 3251          CCATCGCTGCCCTGCGGATGTATGTGAGCTAATCCGCGGCGCATACCCTATGATTCAGAC
                    |||| | |||||||||||||| |||||||||||||||||||| ||||| | ||| |||||
Sbjct 3321          CCATAGGTGCCCTGCGGATGTTTGTGAGCTAATCCGCGGCGCGTACCCAAAGATCCAGAC

Query 3311          CACTAGTCGGGTCCTCCGGTCGTTGTTCTGGGGTGAGCCCGCCGTTGGGCAGAAGCTAGT
                      | || || || ||||| ||  |||||||||| || ||| |||| || || || |||||
Sbjct 3381          GGCAAGCCGTGTTCTCCGCTCCCTGTTCTGGGGGGAACCCCCCGTCGGCCAAAAACTAGT

Query 3371          GTTCACCCAGGCGGCTAAGGCCGCCAACCCCGGTTCAGTGACGGTCCATGAGGCACAGGG
                    |||||| |||||||| |||||||||||||||||| || | || ||||| ||||| |||||
Sbjct 3441          GTTCACTCAGGCGGCGAAGGCCGCCAACCCCGGTGCAATTACAGTCCACGAGGCCCAGGG

Query 3431          CGCTACCTACACAGAGACTACCATCATTGCCACGGCAGATGCTCGAGGCCTCATTCAGTC
                     ||||| |  || |||||||| || ||||| ||||| ||||| || || || ||||||||
Sbjct 3501          TGCTACATTTACTGAGACTACTATTATTGCAACGGCTGATGCCCGCGGGCTGATTCAGTC

Query 3491          GTCCCGAGCTCATGCCATTGTTGCCTTGACGCGCCACACTGAGAAGTGCGT-CATCATTG
                     ||| | || || || ||||| ||| |||| |||||||| ||||| || ||-  | +|||
Sbjct 3561          CTCCAGGGCCCACGCTATTGTGGCCCTGACTCGCCACACAGAGAAATGTGTGGTTG-TTG

Query 3550          ACGCACCAGGC-CTGCTTCGCGAGGTGGGCATCTCCGATGCAATCGTTAATAACTTTTTC
                    ||||+|| || -|| ||||| ||||| ||||| || ||||| || |||||||||||||||
Sbjct 3620          ACGC-CCCGGGGCTTCTTCGTGAGGTTGGCATTTCAGATGCCATTGTTAATAACTTTTTC

Query 3609          CTTGCTGGTGGCGAAATTGGCCACCAGCGCCCATCTGTTATCCCTCGCGGCAATCCTGAC
                    ||  | || ||| |  ||||||| || |||||||| || || ||||| |||| |  ||| 
Sbjct 3679          CTATCCGGCGGCCAGGTTGGCCAGCACCGCCCATCAGTCATACCTCGTGGCACTGTTGAT

Query 3669          GCCAATGTTGACAC-CTTGGCTGCCTTCCCGCCGT-C-TTGCCAGATTAGCGCCTTCCAT
                      |||||||| |||-|||| +||| || || || |-|- |  +| +|||||||||  || 
Sbjct 3739          AGCAATGTTGCCACGCTTGA-TGCATTTCCACCTTCCTGTCA-AT-TTAGCGCCTATCAC

Query 3726          CAGTTGGCTGAGGAGCTTGGCCACAGACCTGCCCCTGTCGCGGCTGTTCTACCGCCCTGC
                    ||| | || ||||||||||| ||  | || |||||  | || || ||||| || || || 
Sbjct 3796          CAGCTTGCAGAGGAGCTTGGTCATCGGCCGGCCCCGATTGCCGCCGTTCTGCCCCCTTGT

Query 3786          CCTGAGCTTGAACAGGGCCTTCTCTACCTGCCCCAAGAACTCACCACCTGTGATAGTGTC
                    || ||||| || || ||| | |||||  |||| || ||||| ||||| |  |||||||| 
Sbjct 3856          CCGGAGCTCGAGCAAGGCTTACTCTATATGCCTCAGGAACTGACCACGTCCGATAGTGTG

Query 3846          GTAACATTTGAATTAACAGATATTGTGCATTGTCGTATGGCCGCCCCGAGCCAGCGCAAG
                     | ||||||||| | ||||| ||||| || ||||||||||| || || || |||||||||
Sbjct 3916          CTCACATTTGAACTTACAGACATTGTACACTGTCGTATGGCGGCACCTAGTCAGCGCAAG

Query 3906          GCCGTGCTGTCCACGCTCGTGGGCCGTTATGGCCGCCGCACAAAGCTCTA-CAATGCCTC
                    || || ||||| || || || ||| | || |||||||| || ||| | ||- ||+||  |
Sbjct 3976          GCAGTCCTGTCGACTCTTGTCGGCAGGTACGGCCGCCGTACGAAGTTGTATGAA-GCTGC

Query 3965          CCACTCTGATGTTCGCGA--CTCTCTCGCCCGTTTTATCCC-G-GC-CATTGGCCCCGTA
                     ||| | |||||||| | --| ||||+| |  ||| +||||-|-||-|+++|||||| |+
Sbjct 4035          TCACACGGATGTTCGTGGGTCCCTCT-GTCACTTTC-TCCCTGAGCTC---GGCCCCAT-

Query 4020          CAG-GTTACAACCTGTGAATTGTACGAGCTAGTGGAGGCCATGGTCGAGAAGGGCCAGGA
                    |||-||||| ||||| ||  | || ||||| || ||||| ||||| |||||||| |||||
Sbjct 4089          CAGCGTTACTACCTGCGAGCTTTATGAGCTTGTTGAGGCTATGGTGGAGAAGGGTCAGGA

Query 4079          CGGCTCCGCCGTCCTTGAGCTCGACCTTTGTAGCCGCGACGTGTCCAGGATCACCTTCTT
                     |||||||| ||||| ||||| || || |||||||| || |||||  | || || |||||
Sbjct 4149          TGGCTCCGCAGTCCTGGAGCTTGATCTATGTAGCCGTGATGTGTCACGTATAACATTCTT

Query 4139          CCAGAAAGATTGTAATAAATTCACCACGGGGGAGACCATCGCCCATGGTAAAGTGGGCCA
                     ||||| || |||||||||||||| || || ||||| || || || || ||||| || ||
Sbjct 4209          TCAGAAGGACTGTAATAAATTCACAACAGGCGAGACAATAGCGCACGGCAAAGTTGGGCA

Query 4199          GGGCATTTCGGCCTGGAGTAAGACCTTCTGTGCCCTTTTCGGCCCCTGGTTCCGTGCTAT
                    ||| || || || ||||| ||||||||||||||||| || ||||| ||||||||||||||
Sbjct 4269          GGGGATATCTGCGTGGAGCAAGACCTTCTGTGCCCTGTTTGGCCCATGGTTCCGTGCTAT

Query 4259          TGAGAAGGC-TATCCTGGC-C-CTGCTCCCTCAGGGTGTGTTTTATGGGGATGCCTTTGA
                    |||||||| -  || ||  -|-||   |||| |+++||| |||||||| ||||| | |||
Sbjct 4329          TGAGAAGGAGATTCTTGCGGCGCTTGCCCCTAA---TGTATTTTATGGTGATGCATATGA

Query 4316          TGACAC-CGTCTTCTCGGCGGCTGTGGCCGCGCAGCAAAGGC-ATCCATGGTGTTCGAGA
                     || ||-  |||   |+|| ||||| |||| |   | +||||- | +|+||| || ||||
Sbjct 4386          AGATACAGTTCTGGCC-GCCGCTGTTGCCGGGGCCCC-AGGCTGTA-A-GGTTTTTGAGA

Query 4372          ATGACTTTTCTGAGTTTGATTCCACCCAGAATAATTTTTCCTTGGGCCTAGAGTGTGCT-
                    |||| || ||||||||||||  |||||| ||||| |||||  | || || |||||  +|-
Sbjct 4442          ATGATTTCTCTGAGTTTGATAGCACCCAAAATAACTTTTCACTCGGACTGGAGTGCA-TA

Query 4431          ATTATGGAGGAGTGTGGGATGCCGCAGTGGCTCATCCG-CTTGTACCACCTTATAAGGTC
                    || |||||||||||||| |||||||||||| | |||||-|||+|| || ||| |  | ||
Sbjct 4501          ATCATGGAGGAGTGTGGCATGCCGCAGTGGATGATCCGACTT-TATCATCTTGTTCGCTC

Query 4490          TGCGTGGATTCTGCAGGCCCCGAAGGAGTCCCTGCGAGGGTTTTGGAAGAAACACTCCGG
                     || ||| | ||||||||||| |||||||||||||| ||||| |||||||| ||||| ||
Sbjct 4560          CGCCTGGGTCCTGCAGGCCCCCAAGGAGTCCCTGCGGGGGTTCTGGAAGAAGCACTCGGG

Query 4550          TGAGCCCGGCACCCTTCTGTGGAATACTGTCTGGAACATGGCCGTTATCACCCACTGTTA
                     ||||| |||||||| || ||||| ||||||||||||||||| |||||  | || |||||
Sbjct 4620          CGAGCCTGGCACCCTGCTTTGGAACACTGTCTGGAACATGGCGGTTATTGCGCATTGTTA

Query 4610          TGATTTCCGCGATCTGCAGGTGGCTGCCTTTAAAGGTGATGATTCGATAGTGCTTTGCAG
                    ||| ||||| ||  |  |||| || || |||||||| ||||| ||  | ||||| || ||
Sbjct 4680          TGAATTCCGTGACTTAAAGGTCGCGGCATTTAAAGGAGATGACTCAGTTGTGCTCTGTAG

Query 4670          TGAGTACCGTCAGAGCC-C-AGGG-GCTGCTGTCCTGATTGCTGGCT--GTG--GCCTAA
                    ||| ||||| |||||||-|-| | -|||||| |++ +|| || || |--| |--|+++||
Sbjct 4740          TGACTACCGGCAGAGCCGCAACGCCGCTGCTTT--A-ATCGCCGGTTGCGGGTTG---AA

Query 4723          AGTTGAAGGTGGA-TTTCCGTCCGATTGGTCTGTATGCAGGTGTTGTGGTGGCCCCCGGC
                    | ||+||||||||-|||  | | +||||| |||||||| |||||||| |||||||| |||
Sbjct 4794          ACTT-AAGGTGGATTTTAGGCCT-ATTGGGCTGTATGCTGGTGTTGTTGTGGCCCCGGGC

Query 4782          CTTGGCGCGCTTCCTGATGTCGTGCGCTTCGCCGGTCGGCTTACTGAGAAGAA-TTGGGG
                    || ||  | || |||||||||||  | ||||| || |||||  | ||||| ||-| ||||
Sbjct 4852          CTCGGGACCCTCCCTGATGTCGTTAGGTTCGCTGGGCGGCTCTCAGAGAAAAACTGGGGG

Query 4841          CCCTGGC-CCCGAGCGGGCGGAGCAGC--TC-C--GCCTCGCTGTGAGTGATTTTCTCCG
                    || +|| -| +||| ||||||| ||| --  -|--|||  +|++|++|||||||||| ||
Sbjct 4912          CCG-GGTTCA-GAGAGGGCGGAACAGTTACGGCTGGCCGT-C--T--GTGATTTTCTGCG

Query 4895          CAAGCTCACGAATGTAGCTCAGATGTGTGTGGATGTTGTCTC-TCGTGTTTATGGGGTTT
                     ||| | |||||||| |||||| | |||||||||||||| ||-  |+||||| || ||  
Sbjct 4965          AAAGTTAACGAATGTGGCTCAGGTCTGTGTGGATGTTGTTTCGCAG-GTTTACGGTGTCA

Query 4954          CCCCTGGGCTCGTTCATAACCTGATTGGCATGCTACAGGCTGTTGCTGATGGCAAGGCTC
                     ||| ||  | || |||||||||||||| ||||| ||| |  |||||||||| ||||| |
Sbjct 5024          GCCCCGGTTTAGTACATAACCTGATTGGTATGCTCCAGACCATTGCTGATGGTAAGGCGC

Query 5014          A-TTTCACTGAGTCAGTGAAGCCAGTGCTTGACCTGACAAATTCAATTCTGTGT--CGGG
                    |-|||+|||||  |||| || || || ||||| || || |  || ||| | ++|--||||
Sbjct 5084          ACTTT-ACTGAAACAGTCAAACCTGTCCTTGATCTTACTAGCTCTATTATA--TACCGGG

Query 5071          TGGAATGAATAACATG-TCTTTTGCTGCGCCCATGG-GTTCGCGACCATGCGCCCTCGGC
                    ||||||||||||||||-|||||||||  |  |||||-| |  |+||||||||| ||||| 
Sbjct 5141          TGGAATGAATAACATGTTCTTTTGCTCTGTGCATGGAGATGCC-ACCATGCGCTCTCGGG

Query 5129          CTATTTTGCTGTTGCTCCTCATGTTTCTGCCTATGCTGCCCGCGCCACCGCCCGGTCAGC
                    || || || | |||||| || || |||||||||||||||||||||||||| |||||||||
Sbjct 5200          CTCTTCTGTTTTTGCTCTTCGTGCTTCTGCCTATGCTGCCCGCGCCACCGGCCGGTCAGC

Query 5189          CGTCTGGCCGCCGTCGTGGGCGGCGCAGCGGCGGTTCCGGCGGTGGTTTCTGGGGTGACC
                    |||||||||| || || |||||||||||||||||| ||||||||||||||||||||||||
Sbjct 5260          CGTCTGGCCGTCGCCGCGGGCGGCGCAGCGGCGGTGCCGGCGGTGGTTTCTGGGGTGACC

Query 5249          GGGTTGATTCTCAGCCCTTCGCAATCCCCTATATTCATCCAACCAACCCCTTCGC--CCC
                    ||||||||||||||||||||||  |||||||||||||||||||||||||||||||--|++
Sbjct 5320          GGGTTGATTCTCAGCCCTTCGCCCTCCCCTATATTCATCCAACCAACCCCTTCGCATC--

Query 5307          CGATGTCACC-GCTGCGGCCGGGGCTGGACCTCGTGTTCGCCAACCCGCCCGACCACTCG
                     ||  |+|||- | || |||||| ||||| ||||   ||| || || ||||| |||||||
Sbjct 5378          TGACAT-ACCAACCGCAGCCGGGTCTGGAGCTCGCCCTCGGCAGCCGGCCCGTCCACTCG

Query 5366          GCTCCGCTTGGCGTGACCAGGCCCAGCGCCCCGCCGCTGCCTCACGTCGTAGACCTACCA
                    |||||||||||||||||||| ||||||||||||||||| || | || ||| || || || 
Sbjct 5437          GCTCCGCTTGGCGTGACCAGTCCCAGCGCCCCGCCGCTTCCGCCCGCCGTCGATCTGCCC

Query 5426          CAGCTGGGGCCGCGCCGCTAACCGCGGTCGCTCCGGCCCATGACACCCCGCCAGTGCCTG
                    ||||||||||  ||||||| || || || || ||||||| ||| ||| | || || || |
Sbjct 5497          CAGCTGGGGCTTCGCCGCTGACTGCTGTGGCCCCGGCCCCTGATACCGCCCCTGTCCCCG

Query 5486          ATGTTGACTCCCGCGGCGCCATCCTGCGCCGGCAGTATAACCTATCAACATCTCCCCTCA
                    | ||||| ||||||||||| || || ||||| ||||||||  |||||||||| || || |
Sbjct 5557          ACGTTGATTCCCGCGGCGCTATACTACGCCGCCAGTATAATTTATCAACATCCCCGCTTA

Query 5546          CCTCTTCCGTGGCCACCGGCACAAAT-TTGGTTCTT-TACGCCGCTCCTCTTAGCCCGCT
                    | ||| || | || |||||||| |||-|||+||+||-|| || ||||| || |||||+ |
Sbjct 5617          CGTCTACCATCGCTACCGGCACCAATCTTG-TT-TTATATGCTGCTCCCCTGAGCCC-TT

Query 5604          T-CTACCCCTCCAGGACGGCACCAATACTCATATAATGGCTACAGAAGCTTCTAATTATG
                    |-|| || || || || || || || |||||||| ||||| || ||||| || ||||| |
Sbjct 5674          TGCTTCCGCTTCAAGATGGGACTAACACTCATATTATGGCCACTGAAGCATCAAATTACG

Query 5663          CCCAGTACCGGGTTGCTCGTGCCACAATTCGCTACCGCCCGCTGGTCCCCAACGCTGTTG
                    |||||||||| ||||  |||||||| || || || ||||| || || || ||||||||||
Sbjct 5734          CCCAGTACCGCGTTGTCCGTGCCACCATCCGGTATCGCCCACTCGTGCCGAACGCTGTTG

Query 5723          GTGGCTACGCTATCTCCATTTCGTTCTGGCCACAGACCACCACCACCCCGACGTCCGTTG
                    | || |||||||| || ||||| |||||||| ||||| || || || ||||| || || |
Sbjct 5794          GCGGGTACGCTATATCTATTTCTTTCTGGCCCCAGACTACAACTACTCCGACATCTGTCG

Query 5783          ACATGAATTCAATAACCTCGACGGATGTCCGTATT-TTAGTCCAGCCCGGCATAGCCTCC
                    | |||||||| || ||||| || ||||| || |||-||+|| ||||| || || ||||||
Sbjct 5854          ATATGAATTCTATTACCTCTACAGATGTTCGGATTCTT-GTTCAGCCTGGTATCGCCTCC

Query 5842          GAGCTTGTTATTCCAAGTGAGCGCCTACACTATCGCAACCAAGGTTGGCGCTCTGTTGAG
                    |||||||| ||||| ||||||||||| ||||| || ||||| || ||||| || ||||||
Sbjct 5913          GAGCTTGTGATTCCCAGTGAGCGCCTGCACTACCGTAACCAGGGCTGGCGTTCGGTTGAG

Query 5902          ACCTCCGGGGTGGCGGAGGAGGAGGCCACCTCTGGTCTTGTCATGCTCTGCATACATGGC
                    ||||| || || |||||||||||||| ||||| || ||||| ||||||||||| ||||| 
Sbjct 5973          ACCTCTGGTGTCGCGGAGGAGGAGGCGACCTCCGGCCTTGTTATGCTCTGCATCCATGGA

Query 5962          TCACCTGTAAATTCTTATACTAATACACCCTATACCGGTGCCCTCGGGCTGT--TGGACT
                    |||||||| || ||||| ||||||||||| ||||| ||||| ||+ ||||+|--| || |
Sbjct 6033          TCACCTGTGAACTCTTACACTAATACACCTTATACTGGTGCTCT-TGGCT-TGCTCGATT

Query 6020          TTGCCCTCGAACTTGAGTTCCGCAACCTCACCCCCGGTAATACCAATACGCGGGTCTCGC
                    | || || |||||||||||||||||  | || |||||||| || |||||||| || || |
Sbjct 6091          TCGCACTTGAACTTGAGTTCCGCAATTTGACACCCGGTAACACGAATACGCGCGTTTCCC

Query 6080          GTTACTCCAGCACTGC-C-CGTCACCGCCTTCGTCGCGGTGC-AGATGGGACTGCCGAGC
                    |||| || || |++||-|-|| |||   || ||||| ||+||- || || ||||| ||||
Sbjct 6151          GTTATTCGAGTA--GCGCGCGCCACAAGCTACGTCGTGG-GCCCGACGGTACTGCTGAGC

Query 6137          TCACCACCACGGCTGCTACTCGCTTCATGAAGGACCTCTATTTT-ACTAGTACTAATGGT
                    | |||||||| |||||||| || || ||||| || ||+|   ||-||  | || ||||||
Sbjct 6208          TAACCACCACTGCTGCTACACGGTTTATGAAAGATCT-TCACTTCACAGGGACCAATGGT

Query 6196          GTTGGTGAGATCGGCCGCGGGATAGCGCTTACCCTGTTTAACCTTGCTGACACCCTGCTT
                    ||||||||| |||| ||||| |||||||| || |||||||| ||||||||||| || || 
Sbjct 6267          GTTGGTGAGGTCGGTCGCGGTATAGCGCTAACTCTGTTTAATCTTGCTGACACGCTTCTC

Query 6256          GGCGGTCTACCGACAGAATTGATTTCGTCGGCTGGTGGCCAGCTGTTCTACTCTCGCCCC
                    ||||| || ||||||||||||||||||||||||||||||||||| || ||||||||||||
Sbjct 6327          GGCGGGCTCCCGACAGAATTGATTTCGTCGGCTGGTGGCCAGCTATTTTACTCTCGCCCC

Query 6316          GTCGTCTCAGCCAATGGCGAGCCGACTGTTAAGCTGTATACATCTGTGGAGAATGCTCAG
                    |||||||||||||||||||||||||| || ||||| || || || || ||||| || |||
Sbjct 6387          GTCGTCTCAGCCAATGGCGAGCCGACAGTGAAGCTTTACACTTCAGTCGAGAACGCCCAG

Query 6376          CAGGATAAGGGTATTGCAATCCCGCATGACATCGACCTCGGGGAATCCCGTGTAGTTATT
                    |||||||||||||| || || || ||||| |||||||| || || || || || ||||| 
Sbjct 6447          CAGGATAAGGGTATAGCTATTCCACATGATATCGACCTTGGTGAGTCTCGAGTTGTTATC

Query 6436          CAGGATTATGACAACCAACATGAGCAGGACCGACCGACACCTTCCCCAGCCCCATCGCGT
                    |||||||| || ||||| |||||||||||||| || || || || |||||||| || || 
Sbjct 6507          CAGGATTACGATAACCAGCATGAGCAGGACCGTCCCACCCCGTCTCCAGCCCCTTCCCGC

Query 6496          CCTTTTTCTGTCCTCCGAGCTAACGATGTGCTTTGGCTTTCTCTCACCGCTGCCGAGTAT
                    ||||||||||||||||| ||||| ||||||||||||||||| || || ||||| ||||||
Sbjct 6567          CCTTTTTCTGTCCTCCGCGCTAATGATGTGCTTTGGCTTTCACTTACAGCTGCTGAGTAT

Query 6556          GACCAGTCCACTTACGGCTCTTCGACCGG-CCC-AGTCTATGTCTCTGACTCTGTGAC-C
                    || ||| | ||||| || ||||| ||+  - ||-|+| |||||||||||  |||||||- 
Sbjct 6627          GATCAGACTACTTATGGTTCTTCCAC-TAATCCTA-TGTATGTCTCTGATACTGTGACAT

Query 6613          TTGGTTAATGTTGCGAC-CGGCGCGCAGGCCG-TTGCCCGGTCACTCGACTGGACCAAGG
                    |||+| ||||| |||||- |+ || ||||+ |-|  | || || || |||||| | || |
Sbjct 6685          TTG-TCAATGTGGCGACTGG-TGCTCAGG-GGGTCTCTCGCTCTCTGGACTGGTCTAAAG

Query 6671          TCACACTTGATGGTCGCCCCCTTTCCACCATCCAGCAGTATTCAAAGACCTTCTTTGTCC
                    |||| |||||||| || || ||| | || ||||||||||| || ||||||||||||||  
Sbjct 6742          TCACCCTTGATGGGCGTCCACTTACTACTATCCAGCAGTACTCTAAGACCTTCTTTGTTT

Query 6731          TGCCGCTCCGCGGTAAGCTCTCCTTTTGGGAGGCAGGAACTACTAAAGCCGGGTACCCTT
                    |||| ||||| || |||||||| || |||||||| || || ||||| ||||| |||||||
Sbjct 6802          TGCCCCTCCGTGGCAAGCTCTCTTTCTGGGAGGCTGGCACCACTAAGGCCGGCTACCCTT

Query 6791          ATAATTATAACACCACTGCTAGTGACCAACTG-CTCG-TTGAGAATGCCGCTGGGCATCG
                    |||||||||| |||||||| ||||||||+ + -|| |-|||| ||||| || || || ||
Sbjct 6862          ATAATTATAATACCACTGCCAGTGACCA-G-ATCTTGATTGAAAATGCAGCCGGTCACCG

Query 6849          GGTTGCTATTTCCACCTACACTACTAGCCT-GGGTGCTGGCCCCGTCTCTATTTCCGCGG
                     |||  ||| || |||||||||||||  ||-|| |+||||||| || ||||||||  | |
Sbjct 6920          TGTTTGTATCTCAACCTACACTACTAATCTTGGCT-CTGGCCCTGTTTCTATTTCTTCTG

Query 6908          TTGCTGTTT-TAGCCCCCCACTCTGTGCTAG-CATTGCTT--GAGGATACCATGGACTAC
                    | | |||+ -| || || || |||| |||+|-|+ +||||--||||| ||  | || |||
Sbjct 6979          TCGGTGT-CCTTGCACCTCATTCTGCGCT-GGC-C-GCTTTAGAGGACACTGTTGATTAC

Query 6964          CCTGCCCGCGCCCATACTTTCGATGACTTCTGCCCGGAGTGCCGCCCCCTTGGCCTCCAG
                    ||||| |||||||| || || ||||| |||||||| ||||||||  | || ||||| |||
Sbjct 7035          CCTGCTCGCGCCCACACCTTTGATGATTTCTGCCCTGAGTGCCGTACACTCGGCCTTCAG

Query 7024          GGTTGTGCTTTTCAGTCTACTGTCGCTGAGCTTCAGCGCCTTAAGATGAAGGTGGGTAAA
                    || |||||||||||||| ||||| |||||||| ||||||||||| |||||||||||||||
Sbjct 7095          GGCTGTGCTTTTCAGTCAACTGTTGCTGAGCTGCAGCGCCTTAAAATGAAGGTGGGTAAA

Query 7084          ACTCGGGAGTTAT--AGTTTATTT-GCTTGTGCCCCCCTTCTT-TCTGTTGCTT--ATTT
                    || |||||||+||--|+|||||||-|||||| ||  |||||| -| |||| |||--||||
Sbjct 7155          ACCCGGGAGT-ATTGA-TTTATTTTGCTTGTACCTTCCTTCTGATTTGTTTCTTTTATTT
