# Supplementary material for: Pairwise Heuristic Sequence Alignment Algorithm Based on Deep Reinforcement Learning
Source: IEEE Open J Eng Med Biol. 2021 Jan 29;2:36–43. doi: 10.1109/OJEMB.2021.3055424 (PMC8901008; doi:10.1109/OJEMB.2021.3055424)
Supplement: Three supplementary materials are attached to the submitted manuscript. First, we offer the detailed process of the DQNalign in Supplementary material S1. Then, the additional figures and tables are listed in the Supplementary material S2. Finally, the alignment results of the DQNalign are attached  [file ojemb-3055424-mm.zip › OJEMB-3055424-MM/10022021082020_DQNalignOJEMB20210126SupplementaryS3/Supplementary S3/HEV_DDDQN/result20200712173946_11_44.txt]

DQNalign Project v1.0
Pairwise alignment algorithm with deep reinforcement learning based heuristic alignment agent
Sequence 1 : HEV_11, length : 7138
Sequence 2 : HEV_44, length : 7270

Alignment results:
Exact matches: 5205
Gaps: 791

Query 0             GAGGCCCATCAGTTTATCAAGGCTCCTGGCATCACTACTGCTATTGAGCAGGCTGCTCTA
                    |||||||||||||| || |||||||||||| |||||||||||||||||||||| ||||||
Sbjct 36            GAGGCCCATCAGTTCATAAAGGCTCCTGGCGTCACTACTGCTATTGAGCAGGCAGCTCTA

Query 60            GCAGCGGCCAACTCTGCCCTT-GCGAATGCTGTGGTAGTTAGGCCTTTTCTCTCTCACC-
                    |||||||||||||| |+||||-|||||||||||||| ||| |||||||  | || |  |-
Sbjct 96            GCAGCGGCCAACTCCG-CCTTGGCGAATGCTGTGGTGGTTCGGCCTTTCTTGTCCCGGCT

Query 118           AGCAGATTGAGATCCTTATTAACCTAATGCAACCTCGCCAGCTTGTTTTCCGCCCCGAGG
                     +|||| ||||||||| || ||| | ||||| || || |||||||||||||| || ||||
Sbjct 155           C-CAGACTGAGATCCTCATAAACTTGATGCAGCCCCGGCAGCTTGTTTTCCGGCCTGAGG

Query 178           TTTTCTGGAACCATCCCATCCAGCGTGTTATCCATAATGAGCTGGAGCTTTACTGTCGCG
                    |||| ||||| || || || |||||||| ||||| || ||||| ||||  || || || |
Sbjct 214           TTTTGTGGAATCACCCAATTCAGCGTGTGATCCACAACGAGCTTGAGCAGTATTGCCGAG

Query 238           CCCGCTCCGGCCGCTGCCTCGAAATTGGTGCCCACCCCCGCTCAATAAATGACAATCCTA
                    ||||  |||| ||||| || ||  | ||||||||||| || || || |||||||| ||||
Sbjct 274           CCCGGGCCGGGCGCTGTCTTGAGGTGGGTGCCCACCCACGTTCTATTAATGACAACCCTA

Query 298           ATGTGGTCCACCGTTGCTTCCTCCGTCCTGCCGGGCGTGATGTTCAGCGTTGGTATACTG
                    | ||  | || || ||||| ||    ||||  || || || |||||||| |||||||| |
Sbjct 334           ACGTCCTGCATCGCTGCTTTCTTAAACCTGTTGGCCGCGACGTTCAGCGGTGGTATACCG

Query 358           CCCCTACCCGCGGGCCGGCTGCTAATTGCCGGCGTTCCGCGCTGCGCGGGCTCCCCGCTG
                    | |||||||| || || || || ||||||||||| ||||| || |||||||| ||  |||
Sbjct 394           CTCCTACCCGTGGCCCTGCAGCAAATTGCCGGCGGTCCGCTCTCCGCGGGCTTCCACCTG

Query 417           -CTGACCGCACTTACTGCTTCGACGGGTTTTCTGGCTGTAACTTTCCCGCCGAGACGGGC
                    -|+|| || ||||| || |||||||| ||||| || ||||  ||| | || |||||||| 
Sbjct 454           TC-GATCGGACTTATTGTTTCGACGGTTTTTCAGGTTGTACTTTTGCTGCTGAGACGGGG

Query 477           ATCGCCCTCTATTCTCTCCATGA--TATGTCACCATCTGATGTCGCCGAGGCTATGTTCC
                     | || ||||| || || || ||--| || |+|  +||||||| || ||||| |||  ||
Sbjct 513           GTTGCACTCTACTCACTGCACGACCTTTGGC-CTG-CTGATGTTGCGGAGGCAATGGCCC

Query 535           GCCATGGTATGACGCGGCTTTACGCTGCCCTCCACCTCCCGCCTGAGGTC-CTGTTGCCC
                    ||||||| ||||| ||| | || ||  |||| || ||||| || ||||| -   || | +
Sbjct 571           GCCATGGCATGACTCGGTTGTATGCAACCCTTCATCTCCCCCCGGAGGTATTGCTTCCT-

Query 594           CCTGGCACATACCGCAC--CGCGTCGTACT-TGCTGATCCATGAC-GGCAG-GCGCGTTG
                    |||||||| ||||  ||--|+|+|| |+ |-| || |||||||| -|| | -| ||  ||
Sbjct 630           CCTGGCACTTACCATACTAC-C-TCAT-ATCTCCTAATCCATGATGGGGACCGTGCAGTG

Query 649           TGGTGACGTATGAGGGTGAC-ACTAGTGCT-GGTTATAACCACGATGTTTCCAACCT--G
                     + |+|| |||||||| || - |+||||| -|||   | +|| ||||| || | | |--|
Sbjct 687           A-TT-ACATATGAGGGGGATTCC-AGTGCCGGGTACAAT-CATGATGTGTCTATCTTACG

Query 705           CGCTCCTGGATTAGAACCACTAAGGTTACCGGAGACCACCCTCTCGTCATCGAGCGGGTT
                    ||||++|||||  | || |||||||| ||||| |||||||| || || ||||||||||| 
Sbjct 743           CGCT--TGGATCCGTACGACTAAGGTCACCGGTGACCACCCGCTGGTGATCGAGCGGGTC

Query 765           AGGGCCATTGGCTGCCACTTTGTCCTT-TTACTCACGGCTGCTCCGGAGCCATCACCTAT
                     ||||  | || || ||||| || || -| +||||| ||||| || ||||| ||||| ||
Sbjct 801           CGGGCTGTGGGATGTCACTTCGTGCTCCTC-CTCACAGCTGCACCTGAGCCGTCACCGAT

Query 824           GCCCTATGTCCCTTACCCCCGGTCTACCGAGGTCTATGTCCGATCGATCTTCGGCCCGGG
                    ||||||||| || ||||| || || || ||||| |||||||| || || || ||||| ||
Sbjct 860           GCCCTATGTTCCATACCCTCGCTCGACTGAGGTTTATGTCCGTTCTATTTTTGGCCCTGG

Query 884           TGGCACCCCCTCCCTATTTCCAACCT--CATGCTCCACCAAGTCGACCTTCCATGCTGTC
                    |||| | || ||||| |||+| | ||--|+||||| |||||||| || || ||||| |||
Sbjct 920           TGGCTCACCATCCCTTTTT-CCATCTGCC-TGCTCGACCAAGTCAACATTTCATGCCGTC

Query 942           CCTGCCCATATCTGGGACCGTCTCATG-TTGTTCGGGGCCACCCTAGATGACCAAGCCTT
                    ||||  ||||| |||||| | || |||-|| ||+|| |||||||| |||||||| |||||
Sbjct 978           CCTGTGCATATATGGGACAGGCTTATGCTTTTT-GGAGCCACCCTCGATGACCAGGCCTT

Query 1001          TTGCTGCTCCCGCCTAATGACTTACCTCCGCGGCATTAGCTACAAGGTTACTGTGGGCAC
                     || |||||  | || ||||| ||||| ||||||||||| || ||||| || || ||  |
Sbjct 1037          CTGTTGCTCTAGGCTTATGACATACCTTCGCGGCATTAGTTATAAGGTCACGGTTGGTGC

Query 1061          CCTTGTTGCCAATGAAGGCTGGAACGCCTCTGAGGACG-CTCTTACAGCTGTCATCACTG
                    |||||| ||||| || |||||||| || ||||| || |- |  +|| ||||| |||||||
Sbjct 1097          CCTTGTCGCCAACGAGGGCTGGAATGCTTCTGAAGATGCATTG-ACTGCTGTAATCACTG

Query 1120          CCGCCTACCTT-ACCATCTGCCACCAGCGGTACCTCCGCACTCAGGCTATATCTAAGGGG
                    | ||||| +||-|| || || |||||| ||||||||||||| || ||||| ||||| |||
Sbjct 1156          CTGCCTAT-TTAACTATTTGTCACCAGAGGTACCTCCGCACGCAAGCTATTTCTAAAGGG

Query 1179          ATGCGTCGCCTGGAGCGGGAGCATGCTC---AG------A-A-G--TTTATAACA-CGCC
                    |||    | |||||||  || || || |---||------|-|-|--||||||   -    
Sbjct 1215          ATGAAAAGGCTGGAGCTTGAACACGCACAAAAGTTTATAACACGCCTTTATAGTTGGTTA

Query 1225          TCTACAGTTGGCTCTT-TGAGA-AG-T-CC--G--GCC--GT-GA-TTATATCCCCGGCC
                    |+|  ||  | ||   -     -| -|-||--|--|||-- |-||-|| ||| ||| | +
Sbjct 1275          T-TTGAGAAGTCTGGGCGTGACTACATCCCTGGTCGCCAGTTGGAGTTTTATGCCCAGT-

Query 1273          GTCAGTTGGAGT---TCTAC-GCTCAGTG---TA-G--GCGCTGGCTCTCGGCCGGCTTT
                    |||+| + |+||---| |+|-||| +|  --- |- --| ++|++|+| |||  |  | |
Sbjct 1333          GTC-GC-CG-GTGGCTAT-CTGCTG-GGCTTCCATCTCGA--T--C-CCCGGGTGCTTGT

Query 1323          CATCTTGACCCA--CGGGTGT--T---G--GTT-TT-T-TGATGAGTC--GGC-CCCCTG
                     +|+||+    |--|+||   --|---|--|| -| -| |  |    |--|||- ||| +
Sbjct 1382          T-T-TT-GATGAGGC-GGCCCCCTGCCGTTGTCGTAGTTTTCTTTCGCAAGGCTGCCCA-

Query 1367          CCA--C-TGTAGGACTGCG--ATTC-GTAAGGCGGTC--TCAAAGT-T----TTG-CTGC
                    +||-- -|+|++|+|||| --|| |-||+++|+| | -- || +| -|----|||- | |
Sbjct 1435          -CAGGTTT-T--G-CTGCTTCATGCGGT---G-GCTTGGCCAG-GACTGCACTTGTTTTC

Query 1413          TTTATGAAG----TG-GC----TGG-GCC--AGGA--GTGCACCCTGTTTTCTACAA-CC
                    ++|+  |  ----||-| ---- | -|  --|  |--|  +|    +  +++| ++|- |
Sbjct 1485          --T-CCAGCCCATTGAGGGGAGGGTTGGTGAAACAGGGCT-ATGAC-AA---TG--AGGC

Query 1456          -TGCAGAAGG--CGTCGT-TGGCGACCAGGGCCATG-AC-AACGAGGCCTATGAGG-GGT
                    -|    | | --||   |-|++|||||  +|+|+||-| -| | |     |  |+ -  |
Sbjct 1535          ATTTGAAGGATCCGCGATAT--CGACCCC-G-C-TGAAGAAGCCACTGTGAGTA-TTTCT

Query 1510          CTGATGTTGAC-CCTGCTGA---ATCCG--CTATT-A--G--TG--A-CATATCTGGGTC
                      ||  +|+| - |      ---|+++|--   | -|-- --| -- - |   ||+ | |
Sbjct 1587          GGGACA-T-ATATCATTACTGGTA---GCCAGTTACAGCCCCTCTACCAAGCACT-CGGC

Query 1556          CTACGTAGT-CCCT-GGCA------C-TGCCCTCCAACCGCTT-TACC---AA-GCC-CT
                     |||     -  ||-| | ------|- |||  | +++  || -||| --- |-| |-|+
Sbjct 1641          ATACCCTCCGATCTCGCCGCTCGTGCAAGCCGGCT---TACTGCTACTGTTGAGGTCTC-

Query 1601          TGA--CCT-C--CCCGCTGA---GATTGTGGCT--CGT-GC-AGGCCGGCTGACCG---C
                    |||--|| -|--|| ||| |---|++|    | --| |-| -| ++  + +|||| ---|
Sbjct 1697          TGATGCCGACGGCCAGCTTACCTG--TAAAACCACCATGGGTAA--TA-A-GACCTTCTC

Query 1646          CACAGTA------AAGGTCTCCCAGGTCGACGGGCGGATCGATT-GTGAGACCCTTCTCG
                     ||||| ------ | | | ||||| | ||++|||++++| || -|  |||+++++++++
Sbjct 1751          AACAGTCTTTGCTGACGGCGCCCAGCTGGA--GGC----CAATGGGCCAGA---------

Query 1699          GTAATAAAACCTTCCGCACGTCGTTTGTTGACCGGGGCGGTTTTAGAGACTAATGGCC-C
                    |+++++++++| +       | ||   |||+    |||| +++ | | |||+||||| -|
Sbjct 1796          G---------CA-ATATGTCTTGTCATTTG-ATCCGGCGA---AACAAACT-ATGGCAGC

Query 1757          AGAGCG--C-CACAATCTCT--CTTTTGATGC--CA-GT-CAGAGCACTATG-GCCGCC-
                    ++||+|--|-|| | |||+|--|+|       --||- |-|||+||+|| +|-|  || -
Sbjct 1840          --AG-GCCCGCATAGTCT-TAGC-TACACCTTGACACCTGCAG-GC-CTC-GAGGTGCAT

Query 1806          G-GCCCTTTCAGTCTCAC-CTATGCCGCCTCTGCTGCTGGGCTGGA-GG-TGCGCTATGT
                    |-|  |++|| | | ++ -||+|+++| +++|++||| + +++|| -| -| |+| || |
Sbjct 1893          GTGGTC--TCGGCCG--GGCT-T---GA---T--TGCA-A---GGCCGTTTTC-CCATCT

Query 1862          CGCCG--CCGGGCTTGAC-CACCGGGCGGT-----T-TTTGCC--C--C-C-GGCGTTTC
                     |+||-- |+||||  +|-|  |+ || | -----|-| ||||--|--|-|-| | | |+
Sbjct 1935          GG-CGTAGC-GGCTCC-CTCTGC-TGCCGGGGAGGTGTCTGCCTTCTGCTCGGCCCTAT-

Query 1907          ACCCCGG-TC-A--GCCCC--TGGCGAGGTCACCGCCTTCTGTTCT--GCCC------T-
                    |++  ||-||-|--||   --|     ||+||   |||| +++|| --| ||------ -
Sbjct 1990          A--TAGGTTCAACCGCTGTGTTTCAACGG-CATTCCCTTA---TCGGAGGCCTGTGGTAC

Query 1951          -ATACAGGTTTAA-T--CGCGAGGCCCAGCGCCTTTCGCTGA----------CC-GG--T
                    -| +|++++++  - -- ||  | | ++||   |||++| +|----------||-| --|
Sbjct 2043          CAC-C------CTGAGGGGCTTGTCG--GCCTGTTT--CC-ACCGTTCTCCCCCGGCCAT

Query 1995          AATTTTTGGTTC--C--ATCC-TGAGG-GGCTCCTTGGCCCCTTTGCCC-C-G---T--T
                    |  +|  |  ||--|--||||-|   |-|||  +  |  |||| | | |-|-|---|--|
Sbjct 2091          AGC-TGGGAGTCTGCTAATCCATTTTGTGGCGA-GAGCACCCTCTACACTCGGACCTGGT

Query 2042          TTCCCCCGGGCATGTTTGGGAGTCGGCTAATCCATTCTG----TGGCGAG--AGCACACT
                       + +|++ |+++  +|  ++|  +|++++ +| + ||----|  | +|-- |  |||+
Sbjct 2149          CGG-T-C--TC---GG-GCT--TTT-C----T-AG-TTGTTTCTCACC-GCTCGAGCAC-

Query 2096          TTACACCCGC-A-CTTGGTCGGAGGTTGATGCTGTTCCTAGTCCAGCCCAGCCCGACTTA
                    +| |||||+|-|-| || |      + +++| ||   |||++++   +||+||||+++|+
Sbjct 2189          -TGCACCC-CGAGCGTGTTGCCCCC-C---GTTGAGGCTA----GTA-CA-CCCG---T-

Query 2154          GG--TT--TTACATCTGAGC------CTTCT-ATACCTAGTAGGGCCGCCACACCTCCTA
                    ||--||-- |++| || | |------ ||| -| ++++|| |||  |  |+| ||  || 
Sbjct 2234          GGTTTTAAAT--ACCTCACCTTTAGGGTTCACAG----AGCAGGCTCAGC-CCCCGGCTC

Query 2200          CC---CCGGCGGCCCCTCTACCCC-CCCCTGCACCGGATCCT-TCC-CC-TACTCTCTCT
                    ||---||| |||| |||||| || -||| +|     |||   -|  -  -||++++ +| 
Sbjct 2287          CCGAACCGACGGCACCTCTATCCGACCCA-GT-GTTGATATAATTAGTATTA----G-CC

Query 2253          GCTCCGGCGCGTGGTGAGCCGGCTCCTGGCG-CTACCGCCAG-GGCCCCAGCCA-TAACC
                    +|| |  |+ ++  |+||    | | | |||-||+||| |  -||+  | | | -|||||
Sbjct 2334          -CTACCCC-A--CCT-AGTGCTCCCATTGCGCCT-CCGGCGCCGG-TGCTGTCTGTAACC

Query 2310          CACC-AGACGGCCCGGCATCGCCGCCTGCT-C-T-TTACCTA-CCCGGATGGCTCTAAGG
                    ||||-|  ||| ||++|++||||| | |||-|-|- ||| ||-|| +|||||||| || |
Sbjct 2388          CACCTATCCGGACC--C--CGCCGGCGGCTGCTTCATACTTATCCT-GATGGCTCAAAAG

Query 2365          TGT-TCGCCGGCTCGCTGTTTGAGTC-GACATGTACCTGGCTCGTTAACGCGTCTAATGT
                    |||-|+||||| || || ||||| ||-|| +||||||||||| ||||| || |||||   
Sbjct 2443          TGTAT-GCCGGTTCTCTTTTTGAATCTGAG-TGTACCTGGCTGGTTAATGCATCTAACCC

Query 2423          TGACCACCGCCCTGGCGGTGGGCTCTGTCATGCATTTTA-CCAGAGGTACCCCGCC-TCC
                     |  ||||||||||| ||||| || || ||||| || ||-| | +||| +||||  -|| 
Sbjct 2501          CGGTCACCGCCCTGGTGGTGGCCTTTGCCATGCTTTCTATCAAC-GGTT-CCCGGAATCG

Query 2481          TTTGATGCTGCCTCTTTTGTGATG-C-GC--GACGGCGCGGCCGCCTACACATTAACCCC
                    |||||| |||||   ||||| |||-|-| --| |  ++++|| ||||| || ||||| ||
Sbjct 2559          TTTGATCCTGCCGAGTTTGTCATGTCGGATGGGCTT----GCAGCCTATACTTTAACTCC

Query 2537          CCGGCCAATAATTCATGCCGTCGCTCCTGATTATAGGTTGGAACATAA-CCCAAAGAGGC
                    |||||| || |||||||| ||||||||||| ||| || | ||||||||-|||||| +|||
Sbjct 2615          CCGGCCTATTATTCATGCTGTCGCTCCTGACTATCGGGTCGAACATAACCCCAAAC-GGC

Query 2596          TTGAGGCTGCCTACCGGGAGACTTGCTCCCGCCTCGGTACCGCTGCATACCCACTCCTCG
                    | ||||| ||||| |||||||| |||||||| |  || || ||||| ||||| || ||||
Sbjct 2674          TCGAGGCCGCCTATCGGGAGACCTGCTCCCGACGGGGGACGGCTGCTTACCCCCTGCTCG

Query 2656          GGACCGGCATATACCAGGTGCC-GATCGGTCCCAGTTTTGACGCCTGGGAGCGGAATCAC
                    |  ||||||||||  |||| ||-| | |||  +|| ||||| ||||||||||| || |||
Sbjct 2734          GTGCCGGCATATATAAGGTCCCTGTTGGGTTG-AGCTTTGATGCCTGGGAGCGTAACCAC

Query 2715          CGCCCCGGGGACGAGTTGTACCTTCCTGAGCTTGC--TGCCAGATGGTTCGAGGCCAATA
                    || |||||||| || ||||| ||  ||||||  ||--|  | ++||||| ||||| +|+|
Sbjct 2793          CGACCCGGGGATGAATTGTATCTGACTGAGCCGGCTATAGCC--TGGTTTGAGGCT-A-A

Query 2772          --GGCCGA-CCTGCCCAACTCTC-ACTATAACTGAGGATGTT-GCGCGG-ACAGCAAATC
                    --|||| |-||| || + |+|| -|| ||||| |||||| + -|| |+|-||||| ||||
Sbjct 2849          CCGGCCCACCCTTCCT-GC-CTTGACCATAACCGAGGATA-CGGCCC-GTACAGCGAATC

Query 2827          TGGCTATCGAACTTGACTCAGCCACAGACGTCGGCCGGGCCTGTGCCGGCTGTCGAGTC-
                    ||||  | || || ||| | ||||| || || ||||| || ||||| |||||||| || -
Sbjct 2905          TGGCGCTTGAGCTGGACGCGGCCACTGAGGTGGGCCGTGCGTGTGCTGGCTGTCGTGTGG

Query 2886          ACCCCCGGCGTTGTG-CAGTACCAGTTTACCGCAGGTGTGCCTGGATCCGGCAAGTCCCG
                    | +||||| || || -  +|||||||| || || ||||| || || ||||| |||||| |
Sbjct 2965          AA-CCCGGTGTGGTCCGC-TACCAGTTCACGGCGGGTGTCCCCGGCTCCGGTAAGTCCAG

Query 2945          CTCTATTACCCAAGGCCGACGTGGACGT--TGTCGTGGTCCCGACCCGGGAGTTGCGTAA
                     || |||   || ||   |+|| || ||--| | ||||| || || || |||||||| ||
Sbjct 3023          GTCGATTCAACAGGGGGAA-GTAGATGTGATATAGTGGTGCCAACTCGTGAGTTGCGCAA

Query 3002          TGCCTGGCGCCGCCGCGGCTTCGCTGCTTTCACCCCGCACACTGCGGCTAGAGTCA-CCC
                    | | |||||||||||||| ||||| |||| ||| || ||||| || ||| | || |-|| 
Sbjct 3080          TTCGTGGCGCCGCCGCGGGTTCGCAGCTTACACACCTCACACGGCAGCTCGTGTGACCCG

Query 3061          AGGGGCGCCGGGTTGTCATTGATGAGGCCCCGTCCCTTCCCCCTCATTTGCTGCTGCTCC
                     || +||| |||| || || |||||||| || || || || || |||||||| ||| | |
Sbjct 3140          TGGC-CGCAGGGTCGTTATCGATGAGGCTCCTTCACTCCCGCCGCATTTGCTCCTGTTGC

Query 3121          ACATGCAGCGGGCCGCCACC-GTCCACCTTCTTGGCGACCCGAATCAGATCCCAGCCATC
                    |||||||||||||| +|| |-|||||||||||||| ||||| ||||| ||||| || || 
Sbjct 3199          ACATGCAGCGGGCCT-CATCAGTCCACCTTCTTGGTGACCCTAATCAAATCCCTGCTATT

Query 3180          GATTTTGAGCACGCCGGGCTCGTTCCCGCCATCAGGCCCGAT-TTGGCCCCCACCTCCTG
                    |||||||| || ||||| || || || || |||  ||| || -| | ||| +||    ||
Sbjct 3258          GATTTTGAACATGCCGGCCTTGTACCAGCAATCCAGCCTGAGCTAGTCCCT-ACAAAGTG

Query 3239          GTGGCATGTTACCCATCGCTGCCCTGCGGATGTATGTGAGCTAATCCGCGGCGCATACCC
                    ||||||  | |||||| | || || ||||| || |||||| | ||||||||||| |||||
Sbjct 3317          GTGGCACCTCACCCATAGATGTCCGGCGGACGTCTGTGAGTTGATCCGCGGCGCGTACCC

Query 3299          TATGATTCAGACCACTAGTCGGGTCCTCCGGT-CGTTGTTCTGGGGTGAGCCCGCCGTTG
                     |  || |||||| | || || ||||| || |-| +|||||||||| || ||| | || |
Sbjct 3377          GAAAATCCAGACCGCGAGCCGCGTCCTTCGCTCCC-TGTTCTGGGGGGAACCCCCTGTGG

Query 3358          GGCAGAAGCTAGTGTTCACCCAGGCGGCTAAGGCCGCCAACCCCGGTT-CAGTGACGGTC
                    | |||||||| || |||||||||||||| ||||| || ||||| ||| -||+| || |||
Sbjct 3436          GTCAGAAGCTGGTATTCACCCAGGCGGCAAAGGCTGCGAACCCTGGTGCCA-TCACAGTC

Query 3417          CATGAGGCACAGGGCGCTACCTACACAGAGACTACCATCATTGCCACGGCAGATGCTCGA
                    ||||| || ||||| || || | ||| ||||| || || ||||||||||| ||||| || 
Sbjct 3495          CATGAAGCTCAGGGTGCAACATTCACCGAGACAACGATTATTGCCACGGCTGATGCCCGT

Query 3477          GGCCTCATTCAGTC--GTCCCGAGCTCATGCCATTGTTGCCTTGACGCGCCACACTGAGA
                    || || || || ||-- |+ +|||| ||||| ||||| ||| |||| |||||||| ||||
Sbjct 3555          GGGCTGATCCAATCATCT-A-GAGCCCATGCAATTGTGGCCCTGACCCGCCACACGGAGA

Query 3535          AGTGCGTCATCATTGACGCACCAGGCCTGCTTCGCGAGGTGGGCATCTCCGATGCAATCG
                    |||| ||  |  | |||||||| || || || || ||||||||||| || ||||| || |
Sbjct 3613          AGTGTGTGGTGGTCGACGCACCGGGGCTCCTCCGTGAGGTGGGCATTTCTGATGCCATTG

Query 3595          TTAATAACTTTTTCCTTGCTGGTGGCGAAATTGGCCACCAGCGCCCATCTGTTATCCCTC
                    ||||||||||||||||  |||| ||  | || ||||| || || || || ||||| || |
Sbjct 3673          TTAATAACTTTTTCCTCTCTGGCGGTCAGATCGGCCAACATCGTCCGTCGGTTATACCGC

Query 3655          GCGGCAATCCTGACGCCAATGTTGACAC-CTTGGCTGCCTTCCCGCCGTCTTGCCAGATT
                    |||||| |  | | | ||||||| | ||-|||| +||| |||||||| ||||| ||| ||
Sbjct 3733          GCGGCATTATTAATGACAATGTTAATACACTTGA-TGCTTTCCCGCCTTCTTGTCAGTTT

Query 3714          AGCGCCTTCCATCAGTTGGCTGAGGAGCTTGGCCACAGACCTGCCCCTGTCGCGGCTGTT
                    || || | ||| ||| | || ||||| ||||||||| ||||||| ||  | || || || 
Sbjct 3792          AGTGCTTACCACCAGCTTGCCGAGGAACTTGGCCACCGACCTGCTCCAATTGCTGCCGTC

Query 3774          CTACCGCCCTGCCCTGAGCTTGAACAGGGCCTTCTCTACCTGCCCCAAGAACTCACCACC
                    || || ||||| || |||||||||||||| || |||||  |||| |||||| | || || 
Sbjct 3852          CTGCCCCCCTGTCCGGAGCTTGAACAGGGTCTACTCTATATGCCTCAAGAATTAACAACA

Query 3834          TGTGATAGTGTCGTAACATTTGAATTAACAGATATTGTGCATTGTCGTATGGCCGCCCCG
                    |  ||||||||  | || |||||  | || || || ||||| || |||||||| || || 
Sbjct 3912          TCAGATAGTGTGCTCACTTTTGAGCTCACGGACATAGTGCACTGCCGTATGGCAGCGCCC

Query 3894          AGCCAGCGCAAGGCCGTGCTGTCCACGCTCGTGGGCCGTTATGGCCGCCGCACAAAGCTC
                    |||||||||||||| || ||||| || || || ||| | || ||||| || || ||  | 
Sbjct 3972          AGCCAGCGCAAGGCGGTCCTGTCAACTCTTGTCGGCAGGTACGGCCGACGTACTAAATTG

Query 3954          TACAATGCCTCCCACTCTGATGTTCGCGACTCTCTCG-CCCGTTTTATCCCGGCCATTGG
                    ||| | ||| | ||| | ||||| ||||  |||||  - |  ||   ||| |  |+| ||
Sbjct 4032          TACGAGGCCGCACACGCAGATGTCCGCGGATCTCTGAATCATTTCATTCCTGAGC-TCGG

Query 4013          CCCCG-TACAGGTTACA--ACC-TGTGAATTGTACGAGCTAGTGGAGGCCATGGTCGAGA
                    |||  -||  +|+|+||--|+|-|||||  | | |||||| |||||||| ||||| ||||
Sbjct 4091          CCCTATTAGT-G-T-CACCA-CTTGTGAGCTTTTCGAGCTTGTGGAGGCTATGGTAGAGA

Query 4069          AGGGCCAGGACGGCTCCGCCGTCCTTGAGCTCGACCTTTGTAGCCGCGACGTGTCCAGGA
                    | |||||||| ||||| || || || ||||| || || || ||||| || |||||| |||
Sbjct 4147          AAGGCCAGGATGGCTCTGCAGTTCTGGAGCTTGATCTATGCAGCCGTGATGTGTCCCGGA

Query 4129          TCACCTTCTTCCAGAAAGATTGTAATAAATTCACCACGGGGGAGACCATCGCCCATGGTA
                    | || ||||||||||| |||||||||||||| || ||||| || || || || || ||||
Sbjct 4207          TAACATTCTTCCAGAAGGATTGTAATAAATTTACAACGGGTGAAACAATAGCGCACGGTA

Query 4189          AAGTGGGCCAGGGCATTTCGGCCTGGAGTAAGACCTTCTGTGCCCTTTTCGGCCCCTGGT
                    |||| || ||||| || || || |||||||||||||||||||| || |||||||| ||||
Sbjct 4267          AAGTCGGGCAGGGAATATCCGCATGGAGTAAGACCTTCTGTGCTCTGTTCGGCCCATGGT

Query 4249          TCCGTGCTATTGAGAAGGCTATCCTGGCC---C-TGCTCCCTCAGGGTGTGTTTTATGGG
                    |||| ||||||||||| |  || ||||| ---|-||| +||| |+++|||||||||||| 
Sbjct 4327          TCCGCGCTATTGAGAAAGAAATTCTGGCAGTGCTTGCA-CCTAA---TGTGTTTTATGGT

Query 4305          GATGCCTTTGATGACACCGTCTTCTCGGCGGCTGTGGCCGC--AGCAA---AGGCATCCA
                    ||||| | ||| ||||| |||||  | || ||||| |||| --  |  --- +|++| +|
Sbjct 4383          GATGCATATGAGGACACAGTCTTGGCCGCTGCTGTTGCCGGTGCCCCTGGTT-G--TA-A

Query 4360          TGGTGTTCGAGAATGACTTTTCTGAGTTTGATTCCACCCAGAATAATTTTTC-CTTGGGC
                    +||| || |||||||| || |||||||| |||  ||| ||||||||||| ||-||||||+
Sbjct 4438          -GGTTTTTGAGAATGATTTCTCTGAGTTCGATAGCACTCAGAATAATTTCTCACTTGGG-

Query 4419          CTAGAGTGT-GCTATTATGGAGGAGTGTGGGATGCCGCAGTGGCT-CATCCGCTTG-TAC
                    |||||||||-  +|| ||||| |||||||| |||||||||||| |-   | |||  -|+|
Sbjct 4497          CTAGAGTGTATA-ATCATGGAAGAGTGTGGCATGCCGCAGTGGATGATCCGGCTCTAT-C

Query 4476          CACCT-TATAAGGTCTGCGTGGATTCTGCAGGCCCCGAAGGAGTCCCTGCGAGGGTTTTG
                      |  -|+|    ||||| ||| |||| ||||| ||||||||||| |||||||| || ||
Sbjct 4555          ACCTCGT-TCG-CTCTGCTTGGGTTCTACAGGCACCGAAGGAGTCTCTGCGAGGCTTCTG

Query 4535          GAAGAAACACTCCGGTGAGCCCGGCACCCTTCTGTGGAATACTGTCTGGAACATGGCCGT
                    |||||||||||| |||||||| ||||||||  | |||||||| || ||||||||||| ||
Sbjct 4613          GAAGAAACACTCTGGTGAGCCTGGCACCCTATTATGGAATACCGTTTGGAACATGGCTGT

Query 4595          TATCA-CCCACTGTTATGATTTCCGCGATCTGCAGGTGGCTGCCTTTAAAGGT-GATGAT
                     ||  - +||||||||||| |||||||| ||  |||| || || +|| |||| -|| |||
Sbjct 4673          CATAGCA-CACTGTTATGAATTCCGCGACCTTAAGGTTGCAGCA-TTCAAGGGGGACGAT

Query 4653          TCGATAGTGCTTTGCAGTGAGTACCGTCAGAGCCCAGGGGCTGCTG-TCCTGATTGCTGG
                    ||  | |||||||||||||| || || |||||||  |  || ||||-| +||||||||||
Sbjct 4731          TCTGTTGTGCTTTGCAGTGATTATCGGCAGAGCCGTGATGCAGCTGCTT-TGATTGCTGG

Query 4712          CTGTGGC--CTAAAGTTGAAGGTGGATTTCCGTCCGATT-GGTCTGTATGCAGGTGTTGT
                     ||||| -- +||  ||+||||| |||||  | || |||-|||+|||| || ||||| ||
Sbjct 4790          TTGTGGGTTG-AAGCTT-AAGGTAGATTTTAGGCCTATTGGGT-TGTACGCTGGTGTGGT

Query 4769          GGTGGCCCCCGGCCTTGGCGCGC-TTCCTGATGTCGTGCGCTTCGCCGGTCGGCTTACTG
                     |||||||| ||||||||  |+ -| |||||||| ||  | || ||||| |||||  | |
Sbjct 4847          TGTGGCCCCGGGCCTTGGGAC-TTTGCCTGATGTTGTTAGATTTGCCGGCCGGCTCTCGG

Query 4828          AGAAGAA-TTGGGGCCCTGGCCCCGAGCGGGCGGAGCAGCTCCGCCTCGCTGTGAGTGAT
                    | |||||-| |||||| +||||| ||| ||| |||||||||||| || |||||  |||||
Sbjct 4906          AAAAGAACTGGGGGCCA-GGCCCGGAGAGGGTGGAGCAGCTCCGGCTGGCTGTTTGTGAT

Query 4887          TTTCTCCGCAAGCTCACGAATGTAGCTCAGATGTGTGTGGATGTTGTCTC-TCGTGTTTA
                    ||||| || ||| | |||||||| |||||| | |||||||||||||| ||-  |+|||||
Sbjct 4965          TTTCTGCGAAAGTTAACGAATGTGGCTCAGGTTTGTGTGGATGTTGTTTCGCAG-GTTTA

Query 4946          TGGGGTTTCCCCTGGGCTCGTTCATAACCTGATTGGCATGCTACAGGCTGTTGCTGATGG
                     || |||  ||||||  | || ||||||||||| || ||||| ||| || |||| |||||
Sbjct 5024          CGGTGTTAGCCCTGGTTTGGTACATAACCTGATCGGAATGCTTCAGACTATTGCCGATGG

Query 5006          CAAGGCTCATTTCACTGAGTCAGTGAAGCCAGTGCTTGACCTGACAAATTCAATTCTGTG
                    ||| || ||||| |||||| || | ||||| || |||||||| || |  || ||  | | 
Sbjct 5084          CAAAGCACATTTTACTGAGACAATTAAGCCTGTTCTTGACCTTACTAGCTCCATCATATA

Query 5066          TCGGGTGGAATGAATAACATG-TCTTTTGCTGCGCCCATGG-GTTCGCGACCATGCGCCC
                    |||||||||||||||||||||-|||||||||  || |||||-| |  |+||||||||| |
Sbjct 5144          TCGGGTGGAATGAATAACATGTTCTTTTGCTCTGCGCATGGAGATGCC-ACCATGCGCTC

Query 5124          TCGGCCTATTTTGC-TGTTGCTCCTCATGTTTCTGCCTATGCTGCCCGCGCCACCGCCCG
                    |||| || || || -| +|||||||| ||||| ||||||||||||||||||||||| |||
Sbjct 5203          TCGGGCTCTTCTGTTTC-TGCTCCTCGTGTTTTTGCCTATGCTGCCCGCGCCACCGGCCG

Query 5183          GTCAGCCGTCTGGCCGCCGTCGTGGGCGGCGCAGCGGCGGTTCCGGCGGTGGTTTCTGGG
                    ||||||| |||||||| || || |||||||||||||||||| ||||| ||||||||||||
Sbjct 5262          GTCAGCCCTCTGGCCGTCGCCGCGGGCGGCGCAGCGGCGGTGCCGGCAGTGGTTTCTGGG

Query 5243          GTGACCGGGTTGATTCTCAGCCCTTCGCAATCCCCTATATTCATCCAACCAACCCCTTCG
                    ||||||||||||||||||||||||||||  ||||||||||||||||||||||||||||||
Sbjct 5322          GTGACCGGGTTGATTCTCAGCCCTTCGCCCTCCCCTATATTCATCCAACCAACCCCTTCG

Query 5303          CCCCCGATG-TCACC-GCTGCGGCCGGGGCTGGACCTCGTGTTCGCCAACCCGCCCGACC
                    |  | ||+ -|+ ||-|| || |||||||||||| ||||   ||| || || ||||| ||
Sbjct 5382          CATCTGA-CAT-TCCAGCCGCAGCCGGGGCTGGAGCTCGCCCTCGGCAGCCAGCCCGTCC

Query 5361          ACTCGGCTCCGCTTGGCGTGACCAGGCCCAGCGCCCCGCCGCTGCCTCACGTCGTAGACC
                    |||||||||||||||||| |||||| ||||||||||||||||| || | |||||| ||||
Sbjct 5440          ACTCGGCTCCGCTTGGCGCGACCAGTCCCAGCGCCCCGCCGCTTCCACCCGTCGTCGACC

Query 5421          TACCACAGCTGGGGCCGCGCCGCTAACCGCGGTCGCTCCGGCCCATGACAC--CCCGCCA
                    | || ||||||||||  ||||| | || || || |||||||| | ||||||--|++ || 
Sbjct 5500          TGCCCCAGCTGGGGCTTCGCCGTTGACGGCTGTGGCTCCGGCTCCTGACACTGC--ACCC

Query 5479          GTGCCTGATGTTGACTCCCGCGGCGCCATCCTGCGCCGGCAGTATAA-CCTATCAACATC
                    || ||||||||||| ||||| ||||| ||| ||||||| ||||||||- +| || || ||
Sbjct 5558          GTCCCTGATGTTGATTCCCGTGGCGCTATCTTGCGCCGCCAGTATAATT-TGTCTACGTC

Query 5538          TCCCCTCACCTCTTC-CGTGGCCACCGGCACAAAT-TTGGTTCTTTACGCCGCTCCTCTT
                     || ||||| ||| |-  ||+| || |||||||||-|||+| || || || || || |||
Sbjct 5617          CCCGCTCACATCTACTATTG-CTACTGGCACAAATCTTG-TACTATATGCTGCCCCACTT

Query 5596          AGCCCGCTTCTACCCCTCCAGGACGGCACCAATACTCATATAATGGCTACAGAAGCTTCT
                    || ||  | || || |||||||| || || ||||| || || |||||||| |||||||| 
Sbjct 5675          AGTCCTTTGCTGCCGCTCCAGGATGGTACTAATACCCACATTATGGCTACTGAAGCTTCC

Query 5656          AATTATGCCCAGTACCGGGTTGCTCGTGCCACAATTCGCTACCGCCCGCTGGTCCCCAAC
                    |||||||||||||| || |||| ||||||||| ||||| || || ||  |||| || |||
Sbjct 5735          AATTATGCCCAGTATCGTGTTGTTCGTGCCACCATTCGATATCGTCCCTTGGTGCCGAAC

Query 5716          GCTGTTGGTGGCTACGCTATCTCCATTTCGTTCTGGCCACAGACCACCACCACCCCGACG
                    || |||||||| || ||||| || || || |||||||| ||||| || ||||||||||||
Sbjct 5795          GCCGTTGGTGGGTATGCTATATCTATCTCTTTCTGGCCTCAGACAACAACCACCCCGACG

Query 5776          TCCGTTGACATGAATTCAATAACCTCGACGGATGTCCGTATTTTAGTCCAGCCCGGCATA
                    || ||||| ||||||||||| || || || |||||||| ||  | ||||| ||||| |||
Sbjct 5855          TCTGTTGATATGAATTCAATCACTTCCACTGATGTCCGCATCCTTGTCCAACCCGGTATA

Query 5836          GCCTCCGAGCTTGTTATTCCAAGTGAGCGCCTACACTATCGCAACCAAGGTTGGCGCTCT
                    ||||| ||| | || ||||| ||||||||||| |||||||| || || || ||||| || 
Sbjct 5915          GCCTCTGAGTTGGTGATTCCTAGTGAGCGCCTGCACTATCGAAATCAGGGATGGCGTTCA

Query 5896          GTTGAGACCTCCGGGGTGGCGGAGGAGGAGGCCACCTCTGGTCTTGTCATGCTCTGCATA
                    ||||||||||| || || || ||||| ||||| ||||| || ||||| ||||||||||| 
Sbjct 5975          GTTGAGACCTCTGGCGTCGCTGAGGAAGAGGCTACCTCCGGCCTTGTTATGCTCTGCATT

Query 5956          CATGGCTCACCTGTAAATTCTTATACTAATACACCCTATACCGGTGCCCTCGGGCT-GTT
                    ||||| || ||||| ||||| || |||||||| ||||| |||||||||||||| ||- | 
Sbjct 6035          CATGGGTCGCCTGTGAATTCCTACACTAATACGCCCTACACCGGTGCCCTCGGCCTACTC

Query 6015          GGACTTTGCCCTCGAACTTGAGTTCCG-CAACCTCACCCCCGGTAATACCAATACGCGGG
                    |+|||| || || || || ||||||||- |+  | || || ||||| || || ||||| |
Sbjct 6095          G-ACTTCGCACTTGAGCTCGAGTTCCGTAA-TTTGACACCTGGTAACACTAACACGCGCG

Query 6074          TCTCGCG-TTACTCCAGCACTGC-C-CGTCACCGCCTTCGT-C-GCGGTGC-AGATGGGA
                    | || ||-|+| || || |++||-|-|||||+    ||+| -|-|+ | ||- ||||| |
Sbjct 6153          TTTCTCGCT-ATTCGAGTA--GCGCACGTCA-TAAATT-GCGCCG-TGGGCCTGATGGTA

Query 6128          CTGCCGAGCTCACCACCACGGCTGCTACTCGCTTCATGAAGGACCTCTATTTTACTAGTA
                    |||  || || || || || ||||| || || || ||||| |||||| | |||||  | |
Sbjct 6207          CTGTAGAACTGACTACTACTGCTGCCACACGTTTTATGAAAGACCTCCACTTTACGGGGA

Query 6188          CTAATGGTGTTGGTGAGATCGGCCGCGGGATAGCGCTTACCCTGTTTAACCTTGCTGACA
                    ||||||||||||||||| |||| || || |||||| | ||| ||||||| |||||||| |
Sbjct 6267          CTAATGGTGTTGGTGAGGTCGGTCGTGGTATAGCGTTAACCTTGTTTAATCTTGCTGATA

Query 6248          CCCTGCTTGGCGGTCTACCGACAGAATTGATTTCGTCGGCTGGTGGCCAGCTGTTCTACT
                    |  |||| ||||| || |||||||||||||||||||||||||| |||||||| || ||||
Sbjct 6327          CGTTGCTCGGCGGGCTTCCGACAGAATTGATTTCGTCGGCTGGAGGCCAGCTATTTTACT

Query 6308          CTCGCCCCGTCGTCTCAGCCAATGGCGAGCCGACTGTTAAGCTGTATACATCTGTGGAGA
                    | |||||||| ||||||||||||||||||||||| || || || || || || || ||||
Sbjct 6387          CCCGCCCCGTTGTCTCAGCCAATGGCGAGCCGACAGTGAAACTTTACACCTCAGTCGAGA

Query 6368          ATGCTCAGCAGGATAAGGGTATTGC-AATCCCGCATGACATCGACCTCGGGGAATCCCGT
                    ||||||||||||| |||||||| ||-| |||+ ||||| || || ||||| || ||||||
Sbjct 6447          ATGCTCAGCAGGACAAGGGTATAGCTATTCC-ACATGATATTGATCTCGGTGAGTCCCGT

Query 6427          GTAGTTATTCAGGATTATGACAACCAACATGAGCAGGACCGACCGACACC-TTCCCCAGC
                    || || |||||||||||||| || ||||||||||| ||||| || ||+||- || || ||
Sbjct 6506          GTGGTCATTCAGGATTATGATAATCAACATGAGCAAGACCGCCCCAC-CCCCTCTCCTGC

Query 6486          -CCCATCGCGTCCTTTTTCTGTCCTCCGAGCTAACGATGTGCTTTGGCTTTCTCTCACCG
                    -|||+|| || |||||||| ||||| || ||||| |||||||| ||||| || || ||||
Sbjct 6565          TCCC-TCTCGCCCTTTTTCCGTCCTTCGTGCTAATGATGTGCTCTGGCTCTCGCTTACCG

Query 6545          CTGCCGAGTATGACCAGTCCACTTACGGCTCTTCGACCGGC-CC-AGTCTATGTCTCTGA
                    ||||||||||||| ||  | ||||| |||||||| ||+   -||-|+| ||||| |||||
Sbjct 6624          CTGCCGAGTATGATCAAACGACTTATGGCTCTTCTAC-TAATCCTA-TGTATGTTTCTGA

Query 6603          CTCTGTGACCTTGGTTAATGTTGCGACCGGCGCGCAGGCCGTTGCCCGGTCACTCGACTG
                      |||| || || |||||||| ||||| || || ||||  ||| | || ||  | |||||
Sbjct 6682          TACTGTTACATTTGTTAATGTGGCGACTGGTGCCCAGGGGGTTTCGCGCTCTTTGGACTG

Query 6663          GACCAAGGTCACACTTGATGGTCGCCCCCTTTCCACCATCCAGCAGTATTCAAAGACCTT
                    | | |||||||| |||||||| ||||| ||  | || || ||||||||||| ||||||||
Sbjct 6742          GTCTAAGGTCACTCTTGATGGCCGCCCGCTCACTACTATTCAGCAGTATTCTAAGACCTT

Query 6723          CTTTGTCCTGCCGCTCCGCGGTAAGCTCTCCTTTTGGGAGGCAGGAACTACTAAAGCCGG
                    || |||| ||||  | || |||||||| |||||||||||||| || ||||| ||||| ||
Sbjct 6802          CTATGTCTTGCCTTTACGTGGTAAGCTTTCCTTTTGGGAGGCTGGTACTACCAAAGCTGG

Query 6783          GTACCCTTATAATTATAACACCACTGCTAGTGACCAACTGCTCGTT-GAGAATGCCGCTG
                     |||||||| || || || ||||||||||| || ||  |+ | | |-|||||||| ||||
Sbjct 6862          CTACCCTTACAACTACAATACCACTGCTAGCGATCAGAT-TTTGATCGAGAATGCGGCTG

Query 6842          GGCATCGGGT-TGCTATTTCCACCTACACTACTAGCCTGGG-TGCTGGCCCCGTCTCTAT
                    | ||||| ||-||+|||||||||||| || |||| | ||||-|+|||| ||||| |||||
Sbjct 6921          GCCATCGCGTGTG-TATTTCCACCTATACCACTAACTTGGGCT-CTGGGCCCGTGTCTAT

Query 6900          TTCCGCGGTTGCTGTTTTAGCCCCCCACTCTGTGCTAG-CAT-TGCTTGAGGATACCATG
                    ||| || |||| |||  | ||||| || |||| |||+|-|+|-| || ||||| |||   
Sbjct 6979          TTCTGCTGTTGGTGTCCTTGCCCCTCATTCTGCGCT-GGC-TATTCTGGAGGACACCGCT

Query 6958          GACTACCCTGCCCGCGCCCATACTTTCGATGACTTCTGCCCGGAGTGCCGCCCCCTTGGC
                    || |||||||| |||||||||||||| ||||| |||||||| ||||||||  | || |||
Sbjct 7037          GATTACCCTGCTCGCGCCCATACTTTTGATGATTTCTGCCCTGAGTGCCGTTCACTCGGC

Query 7018          CTCCAGGGTTGTGCTTTTCAGTCTACTGTCGCTGAGCTTCAGCGCCTTAAGATGAAGGTG
                    || ||||||||||||||||| |||||||| |||||||| ||||| ||||| |||||||||
Sbjct 7097          CTTCAGGGTTGTGCTTTTCAATCTACTGTTGCTGAGCTGCAGCGTCTTAAAATGAAGGTG

Query 7078          GGTAAAACTCGGGAGTTAT-AGTTTATTT-GCTTGTGCCC-CCCTTCTTT-CTGTTGCTT
                    |||||||| |||||||+||-  |||||||-||||||||||- |||||| |-   || |||
Sbjct 7157          GGTAAAACCCGGGAGT-ATTGATTTATTTTGCTTGTGCCCTTCCTTCTGTTACTTTCCTT

Query 7134          ---ATTT
                    ---||||
Sbjct 7216          TTTATTT
