# Supplementary material for: Pairwise Heuristic Sequence Alignment Algorithm Based on Deep Reinforcement Learning
Source: IEEE Open J Eng Med Biol. 2021 Jan 29;2:36–43. doi: 10.1109/OJEMB.2021.3055424 (PMC8901008; doi:10.1109/OJEMB.2021.3055424)
Supplement: Three supplementary materials are attached to the submitted manuscript. First, we offer the detailed process of the DQNalign in Supplementary material S1. Then, the additional figures and tables are listed in the Supplementary material S2. Finally, the alignment results of the DQNalign are attached  [file ojemb-3055424-mm.zip › OJEMB-3055424-MM/10022021082020_DQNalignOJEMB20210126SupplementaryS3/Supplementary S3/HEV_DDDQN/result20200712173946_11_45.txt]

DQNalign Project v1.0
Pairwise alignment algorithm with deep reinforcement learning based heuristic alignment agent
Sequence 1 : HEV_11, length : 7138
Sequence 2 : HEV_45, length : 7232

Alignment results:
Exact matches: 5118
Gaps: 881

Query 0             GAGGCCCATCAGTTTATCAAGGCTCCTGGCATCACTACTGCTATTGAGCAGGCTGCTCTA
                    |||||||| |||||||| |||||||||||| |||||||||||||||||||||| ||||||
Sbjct 28            GAGGCCCACCAGTTTATAAAGGCTCCTGGCGTCACTACTGCTATTGAGCAGGCAGCTCTA

Query 60            GCAGCGGCCAACTCTGCCCTTGCGAATGCTGTGGTAGTTAGGCCTTTTCTCTCTCACC-A
                    |||||||||||||| ||||| |||||||||||||| ||| |||||||  | || |  |- 
Sbjct 88            GCAGCGGCCAACTCCGCCCTGGCGAATGCTGTGGTGGTTCGGCCTTTCTTGTCCCGGCTT

Query 119           GCAGATTGAGATCCTTATTAACCTAATGCAACCTCGCCAGCTTGTTTTCCGCCCCGAGGT
                    +|||| |||||| || || ||  | ||||| ||| | |||||||||||||| || |||||
Sbjct 147           -CAGACTGAGATTCTCATAAATTTGATGCAGCCTTGGCAGCTTGTTTTCCGGCCTGAGGT

Query 179           TTTCTGGAACCATCCCATCCAGCGTGTTATCCATAATGAGCTGGAGCTTTACTGTC--GC
                      | ||||| || || ||||||||||| ||||| |||||||| ||||  || || |--||
Sbjct 207           CCTGTGGAATCACCCAATCCAGCGTGTGATCCACAATGAGCTTGAGCAATATTGCCGAGC

Query 237           GCCCGCTCCGGCCGCTGCCTCGAA-ATTGGTGCCCACCCCCGCT-CAATAAATGACAATC
                     |  |||++|| ||||| || || -| +||||| || || || |-|+|| |||||| | |
Sbjct 267           CCGGGCT--GGACGCTGTCTTGAGGAG-GGTGCTCATCCACGTTCC-ATTAATGACGACC

Query 295           CTAATGTGGTCCACCGTTGCTTCCTCCGTCCTGCCGGGCGTGATGTTCAGCGTTGGTATA
                    |||| ||  | ||||| ||||| ||    ||||  || |||||||||||||| |||||||
Sbjct 323           CTAACGTCCTGCACCGCTGCTTTCTTAAACCTGTTGGCCGTGATGTTCAGCGGTGGTATA

Query 355           CTGCCCCTACCCGCGGGCCGGCTGCTAATTGCCGGCGTTCCGCGCTGCGCGGGCTCCCCG
                    | || |||||||| || || || ||||| |||||||| ||||| || |||||||| ||  
Sbjct 383           CCGCTCCTACCCGTGGCCCTGCAGCTAACTGCCGGCGGTCCGCTCTTCGCGGGCTTCCAC

Query 415           CTGCTGACCGCACTTACTGCTTCGACGGGTTTTCTGGCTGTAACTTTCCCGCCGAGACGG
                    ||| |||||| ||||||||||| || || ||||| ||||| |  ||| ||||||||||||
Sbjct 443           CTGTTGACCGGACTTACTGCTTTGATGGTTTTTCAGGCTGCACATTTGCCGCCGAGACGG

Query 475           GCATCGCCCTCTATTCTCTCCATGATA--TGTCACCATCT-GATGTCGCCGAGGCTATGT
                    |  | || || || || || || |++|--| |  ||+|  -||||| || ||||| ||| 
Sbjct 503           GGGTTGCACTTTACTCACTGCACG--ACCTTTGGCC-TGCCGATGTTGCGGAGGCAATGG

Query 532           TCCGCCATGGTATGACGCGGCTT-TACGCTGCCCTCCACCTCCCGCCTGAGGTC-CTGTT
                     ||||||||| ||||| |||+||-|| || |||||||| || || || ||||| -   | 
Sbjct 560           CCCGCCATGGCATGACTCGG-TTGTATGCAGCCCTCCATCTTCCCCCGGAGGTATTACTC

Query 590           GCCCCCTGGCACATACCGCACCGCGTCGTACTTGCTGATCCATGAC-GGCA-GGCGCGTT
                    +||||||||||| ||||  ||| | || ||| | || || ||||| -|| |- | ||  |
Sbjct 618           -CCCCCTGGCACTTACCATACCACCTCATACCTCCTAATTCATGATGGGGACCGTGCAGT

Query 648           G-TGGTGACGTATGAGGGTGACACTAGTGCT-GGTTATAACCACGATGTTTCCAACCTGC
                    |-|++|+|| || ||||| ||  ||||||| -|||   | +|| ||||| |||| | | |
Sbjct 678           GAT--T-ACATACGAGGGGGATTCTAGTGCCGGGTACAAT-CATGATGTGTCCATCTTAC

Query 705           --GCTCCTGGATTAGAACCACTAAGGTTACCGGAGACCACCCTCTCGTCATCGAGCGGGT
                    --|||++|||||  | || || || || ||||| || ||||| || || || ||||||||
Sbjct 734           GTGCT--TGGATCCGTACGACCAAAGTCACCGGTGATCACCCGCTGGTGATTGAGCGGGT

Query 764           TAGGGCCATT-GGCTGCCACTTTGTCCTT-TTACTCACGGCTGCTCCGGAGCCATCACCT
                      |||+|  |-|| ||||| ||||| || -| +||||| ||||| || || || || || 
Sbjct 792           CCGGG-CTGTGGGATGCCATTTTGTACTCCTC-CTCACAGCTGCACCTGAACCGTCGCCG

Query 822           ATGCCCTATGTCCCTTACCCCCGGTCTACCGAGGTCTATGTCCGATCGATCTTCGGCCCG
                    ||||| || ||||| ||||| || || |||||||| ||||| || || ||||||||||| 
Sbjct 850           ATGCCTTACGTCCCATACCCTCGTTCGACCGAGGTTTATGTTCGTTCTATCTTCGGCCCT

Query 882           GGTGGCACCCCCTCCCTATTTCCAACCT--CATGCT---C-----C-AC----CAAGTCG
                    || ||| | || ||||| |||||+| ||--|+||||---|-----|-||----|| | ||
Sbjct 910           GGCGGCTCACCATCCCTTTTTCC-ATCTGCC-TGCTCGACTAAGTCAACATTTCATGCCG

Query 927           A-CCT-TCCAT-G-CTGTCCCTGCC-C-A-TATCTGGGACCGTCTCATG-T-TGTTCGGG
                     -|||-| |||- -  |  |  || - - -| | |+||| || | | ||-|-    +++|
Sbjct 968           TCCCTGTGCATATATGGGACAGGCTTATGCTTTTT-GGAGCGACCCTTGATGACCA---G

Query 978           GCCACCCTA--G----A---TGAC-CAAGCCTT-T-TGC-T-GC--TCCCGCCTAATGAC
                    |||  +|| --|----|---| | -  |++++|-|-| |-|-||--|+ ++ ++++| |+
Sbjct 1024          GCCTT-CTGCTGCTCCAGGCTTATGACA----TATCTCCGTGGCATT-A--G----TTA-

Query 1022          TTACC-CT-CCGC--G-GCATTAGCTA-CAAGGTT-ACTGTGGGCA--CC-CTTGTTGC-
                    +||    |-| | --|-||  | |+| -| | ++|-|  || || |--| -|+ |  | -
Sbjct 1070          -TAAGGTTACGGTTGGTGCCCTTG-TCGCTAA--TGAAGGTTGGAATGCTTC-CGAAGAT

Query 1069          -CAATGAAG-GC------T--GGAACGCC--TCTGAGGACGCTCTTA-CAGCTGTCAT-C
                    -|| ||+| -||------|-- | |+|||--| |+|++|+ |  || -|| | |  ||-|
Sbjct 1126          GCACTG-ACTGCTGTAATTACTGCA-GCCTATTT-A--A-CCATTTGTCATCAGAGATAC

Query 1116          ACTGCCGCCGCCTACCTTACCATCT-GCCACCAGCGGTACGGTACCTC-CGCACTCAGGC
                    +||+||||   | | + |+++|| |-   |+ +|+| |   |   || - || +| |++ 
Sbjct 1179          -CT-CCGCACGCAAG-CT---ATTTCTAAA-G-G-GATGAAGAGGCTGGAGCT-TGA--G

Query 1166          TATATCTAAGG--GGATG--CGTCGCCTGGAGCGGG--AGCATGCTC----AGAAG--T-
                     ++|++|++| --  | |--| |  +|  |+ |   --||   | | ----|||||--|-
Sbjct 1228          C--A--T--GCACAAAAGTTCATAA-CACG-CCTTTACAGTTGGTTATTTGAGAAGTCTG

Query 1212          ----TTA-TA-ACACGCC-TCTACAGTTGGCTCTTTGA-GA--AGTCCGGCCGTGATTTT
                    ----| |-||-|  |   - |  |||||+||  ||| |-| --||| | |+| +|+ |  
Sbjct 1280          GGCGTGATTACATCCCTGGCCGCCAGTT-GCAGTTTTACGCCCAGTGCCG-CC-G-GTGG

Query 1261          ATATC-CCCGGCCGT-CAGT-TGGAGT--TCTACG--CTC--AG-TG-T-AGGCGCTGGC
                     ||||- ||||| +|-||+|-| ||+|--||  +|--|| --| -||-|-|||||++| |
Sbjct 1336          TTATCTGCCGGCT-TCCA-TCTTGA-TCCTCGG-GTACTTGTATTTGATGAGGCG--GCC

Query 1309          TCTCGGCCGGCT-T--TCATCTTGAC--C-C-A---CGG-GT---GTTGGTTTTTGATGA
                    +| | | || +|- --   |+|| +|--|-|-|--- | -  ---|||+ +|  ||+  +
Sbjct 1389          -CCCTGTCGT-TGCCGGAGT-TTT-CTTCGCAAGGCTGCCACAAAGTT-C-TGCTG-CT-

Query 1355          GTCGGCCCCCTGCCACTGTAGGACTGCGATTCG-TAAGGCGGTCTCAAA---GTTTTGCT
                    +|++++| ++||+| ++|| |  |+|  +   |-| ++||++ |+|   --- |   || 
Sbjct 1441          -T----CA--TG-CG--GTGGCTC-GGC-CAGGATT--GC--AC-CTGTTTCCTCCAGCC

Query 1411          GCTTTAT--GAAGTGGCTGGG-C--CAGGAGTGCAC--CTGTTTTCTA-CA---ACCTGC
                      || | --|+|++|| | ||- --||||+|| +| --| +++++++|- |---|++|+ 
Sbjct 1485          CATTGAGGGG-A--GGGTCGGTGAGCAGG-GTT-ATGACA-------ATGAGGCA--T-T

Query 1460          AGAAGGCGTCGT-TGGCGACCAGGGCCAT--GACAACGAGGCC-----TATGAGGGGTC-
                     |+||| |||| -|   |||| + ||   --||+| | |++||-----||++  +| | -
Sbjct 1530          TG-AGGGGTCGGATATTGACCC-CGCTTGAAGA-AGCCA--CCGTGAGTA--TC-GCTGG

Query 1510          -TGATGT-TGACCCTG-CTGA--ATCCGCTATTAGTGACATATCTGGGTCCTACGTAGTC
                    -| || |-|++|| | -||+ --| || + ++|++|+ |+   |+  +|+||||  ||+|
Sbjct 1581          GTCATATAT--CCGTCACT-GGTAGCCA-G--T--T-GC-AGCC-CC-T-CTACCAAG-C

Query 1566          CCT-GGCACTGCCCTCCAA-CC-GCTTT-AC---CAAGCCCT-TGACCTCC--CCGCTGA
                     ||-||||+| || ||| |-| -|| + - |---||||||  -| |+|| |--||| |||
Sbjct 1626          ACTCGGCA-TACCTTCCGATCTTGCC-GCTCGTGCAAGCCGACTCA-CTGCTACCGTTGA

Query 1616          GA-TTGTGGCT-CGTGCA-GGCCGGCTGACC-GCCACAGTAA-A-GGTCTCCC--AGGTC
                    | -|| |+| |-|++  |-||||| || |||-|  | | || -|-|| +|   --|+| |
Sbjct 1683          GGTTTCT-GATGC--TGATGGCCGTCTTACCTGTAAGACTACTATGGG-TAAATAA-GAC

Query 1668          GA-CGG-GC--GGATCGATTGTGAGACCCTTCTCGGTAATAAAACCTTCCGCAC-GTC-G
                      -   - |--   |   |  ||  |+||     ||     ||     | | ||- | -|
Sbjct 1737          CTTTTCAACAGTTTTTACTGATGGCA-CCCAGCTGGAGGCCAATGGGCCAGAACAATATG

Query 1721          -TTTGTTGACG--G--G-GCGGTTTTAGAGACTAATGGCC-CAGAGCG--C-CACAATCT
                    -|||+ | |+ --|-- -|  | ++ | | |||+||||| -|++||+|--|-|| +| +|
Sbjct 1796          TTTT-GTCA-TTTGATCCGGCGA--AACAAACT-ATGGCAGC--AG-GTCCACAT-AG-T

Query 1772          CTCT-TTTGA-TGCCAGT-CAGAGCACTA-TGGCCGCC-GG--CCCTTTCAGTCTCACCT
                    ||+|- ||+|-   |+  -|| ++++|| -|||||   -||--| ++|   |||||  | 
Sbjct 1846          CT-TAGTT-ACACTC-TGACAT----CTGCTGGCCTTGAGGTACA--TGTGGTCTCGGCC

Query 1825          ATGCCGCCTCTGCTGCTGGGCTGGAGGTGCGC-TA-TGTCGCCGCCGG-GCTTGACCACC
                     +|++|+|||  +++||++|+  +||||   |-| - |||+| |+|| -|| +|+||+||
Sbjct 1897          G-G--G-CTCGA---CT--G-CA-AGGTCGTCTTCCAGTC-CGG-CGTAGCG-G-CC-CC

Query 1882          GGGCGGT--T--TT-TGC--CC-CCGGCGTTTCACCCCGGTCAGCCCCTGGCG-A---GG
                      +|++|--|--| - | --  -||+|+ ||||  | |+| |++||  |    -|--- +
Sbjct 1941          CT-C--TGCTGCTGGGGAGGTGACC-G-CTTTCTGCTC-GGC--CCTGT--TACAGGTT-

Query 1930          TCACCGCCTTCTGTTC--TGCCC-TATACAGGTTTAATCGC---G--AGGCCCAGCGCCT
                    | |||||  ++|||||-- | | -| + |++++||+|| | --- --| |  +| | +| 
Sbjct 1989          TAACCGCTG--TGTTCAACGGCATTC-TC----TT-ATTGGAGGCCTATGGT-ATCA-CC

Query 1982          TTCGCTGA--CCGGTAATTTTT-G---GTT-CCATCCTGAGGGGCTCCTTGGCCCCT-TT
                    +  | +| --|  |++++++||-|---|||-||| | |    ++|+|| +||+|| |- |
Sbjct 2038          -CTGA-GGGGCTTG------TTGGCCTGTTCCCACCGTTCTC--C-CCC-GG-CCATAGT

Query 2034          GCCCCGT---T-T--TCCCCCGGGCATGTTTGGGAGTCGGCTAATCC-AT--TCT-GTG-
                     ++++| ---|-|--|  |||   |+||| +| ++|   ||+|| ||- |-- ||-|+|-
Sbjct 2086          T----GGGAGTCTGCTAACCCTTTC-TGTG-GT--GAAAGC-AACCCTTTACACTCG-GA

Query 2083          GC---GA-GAGCACA-CTTTACAC-CC--GCA-C--TTGGTCGGAGGT-TGATGCTGTTC
                     |---  -|    | - ++++|    |--|| -|--||   |+ +| |-  |   |||  
Sbjct 2135          CCTGGTCGGTTTCCGGG----CTTTTCTAGCTGCTTTTCCAC-C-GCTCGAACCTTGTGT

Query 2131          CTAGTCCA--GCCCA-GCC-CGACTTAGG----------T-T--T-TACATCTGAGCCTT
                    |  |   |-- | |   ||-|| +++|||----------|-|--|-| +|  ||+ ||| 
Sbjct 2187          CCCGAGTATGCCACCTCCCGCGG---AGGTTAATACACCTGTGGTCTT-AGATG-CCCTA

Query 2172          -CTATACCTAG--TA--GGGCC-G-CCACA-C-CTA-C--C----CCGGCGGCCCCTCTA
                    -||  |+ +||--||--| |||-|-|||+|-|-| |-|--|----|||||||| |||| |
Sbjct 2242          CCTTCA-G-AGATTATGGAGCCGGCCCA-ACCTCCAGCTTCTGAGCCGGCGGCACCTCCA

Query 2217          CCCCCCCCTGCACC-G--GATCCT-TCCCCTACTTCTCTCTGCTCCTCCGGCGCGTGGTG
                    ++ +||  |+++ |-|--|||  |- +++ |++||  |+| +| +|  |  |+|+++|+|
Sbjct 2298          --T-CCGAT---TCAGTCGATAATAG---TT--TTAGC-CC-CA-CCTCATC-C---G-G

Query 2269          AGCCGGCTCCTG-GCGCTACCGC--CA-GGGCCCCAGCCA-TAACCCACC-A-GACGGCC
                     ||   | + ||- |+||++|+|--||- ||+| | ||| -|||||||||-|-   ||||
Sbjct 2340          TGCTCCCA-TTGCAC-CT--C-CGGCACCGG-CGCTGCCTGTAACCCACCTATCTGGGCC

Query 2322          CGGCATCGCCGCCTGC-TCTTTACCTACCCGGATGGCTCTAAGGTGT-T-CGCCGGCTCG
                    | ||  +|+||  |||-|| +||| ||||| || ||||| || ||||-|-| ++||||| 
Sbjct 2394          CCGCCG-G-CGGTTGCTTCA-TACTTACCCTGACGGCTCAAAAGTGTATGCT--GGCTCC

Query 2379          CTGTTTGAGTCGACA-TGTACCTGGCTCGTTAACGCGTCTAATGTTGACCACCGCCCTGG
                    || ||||||||  +|-|| |||||||| ||||| || || ||    |  |||||||| ||
Sbjct 2449          CTTTTTGAGTCTG-AGTGCACCTGGCTGGTTAATGCATCCAACCCCGGTCACCGCCCCGG

Query 2438          CGGTGGGCTCTGTCATGCATTTTACCAGAGGTACCCCGCCTCCTTTGATGCTGCCTCT--
                     || || ||||||||||| || |||||| ||| ||| |  || |||||| | |+|+| --
Sbjct 2508          TGGCGGTCTCTGTCATGCCTTCTACCAGCGGTTCCCAGAATCGTTTGATCCCG-C-CGAG

Query 2496          TTTGTGATG-CGCGACGGCGCGGCCGCCTACACATTAACCCCCCGGCCAATAATTCATGC
                    ||| | |||-||+|||||    || ||||||||  |||| |||||||| || || |||||
Sbjct 2566          TTTATCATGTCG-GACGGGTTTGCAGCCTACACCCTAACTCCCCGGCCCATTATCCATGC

Query 2555          CGTCGCTCCTGATTAT-AGGTTGGAACATAACCCAAAGAGGCTTGAGGCTGCCTACCGGG
                     || ||||| || |||- ||||+||||||||||| ||| |||||||||| ||||| ||||
Sbjct 2625          TGTTGCTCCCGACTATCGGGTT-GAACATAACCCTAAGCGGCTTGAGGCCGCCTATCGGG

Query 2614          AGACTTGCTCCCGCCTCGGTACCGCTGCATACCCACTCCTCGGGACCGGCATATACCAGG
                    |||| || || ||||  || || ||||| ||||| || |||||   ||||||||||| ||
Sbjct 2684          AGACATGTTCTCGCCGGGGAACGGCTGCCTACCCTCTGCTCGGTGTCGGCATATACCGGG

Query 2674          TG-CCGATCGGTCCCAGTTTTGACGCCTGGGAGCGGAATCACCGCCCCGGGGACG-AGTT
                    | -||| | |||  +|| || || || |||||||| || || || || ||||| |-| | 
Sbjct 2744          TCCCCGTTGGGTTG-AGCTTCGATGCTTGGGAGCGTAACCATCGACCTGGGGATGAACTA

Query 2732          GTACCTTCCTGAGCTTGCTGCC--AGA-TGGTTCGAGGCCAATAGGCCGACCTGCCCAA-
                    +|| ||  ||||||+++| |||--|| -||||| || |||||| |||| |||  |||  -
Sbjct 2802          -TATCTGACTGAGC---CAGCCATAGCCTGGTTTGAAGCCAATCGGCCCACCCTCCCTGC

Query 2788          CTCTCACTATAACTGAGGATGTTGCGCGGACAGCAAATCTGGCTATCGAACTTGA--CTC
                    ||+| |||||||||||||||   || || ||||| ||||||||  | || || ||--| +
Sbjct 2859          CT-TGACTATAACTGAGGATACGGCCCGTACAGCGAATCTGGCGCTTGAGCTGGATGCG-

Query 2846          AGCCACAGACGTCGGCCGGGCCTGTGCCGGCTGTCGAGTC-ACCCCCGGCGTTGTGCAGT
                    +|||||||| || ||||| || ||||  |||||||| || -| +||||||||  | || |
Sbjct 2916          -GCCACAGAGGTGGGCCGTGCGTGTGTTGGCTGTCGTGTGGAG-CCCGGCGTGATTCACT

Query 2905          ACCAGTTTACCGCAGGTGTGCCTGGATCCGGCAAGTCCCGCTC--TATTACCCAA-GCCG
                    | || || || || ||||| || || || || |||||| | ||--|  +| +|| -| +|
Sbjct 2975          ATCAATTCACGGCGGGTGTCCCCGGCTCTGGTAAGTCCAGGTCGGTTC-AA-CAGGGG-G

Query 2962          ACGTGGACGT-TG-TCGTGGTCCCGACCCGGGAGTTGCGTAATGCCTGGCGCCGCCGCGG
                    | ||++|  |-||-| ||||| || ||||| ||| |||||||| | ||||| || || ||
Sbjct 3032          ATGT--AGATGTGATAGTGGTGCCAACCCGCGAGCTGCGTAATTCATGGCGTCGTCGTGG

Query 3020          CTTCGCTGCTTTCACCCCGCACACTGC-G---G-CTAGAGTCACCCAGGGGCGCCGGGTT
                     ||||| || | ||| || ||||| ||-|---|- |+|| || ++|+|| +||| |||| 
Sbjct 3090          GTTCGCAGCCTACACACCCCACACGGCAGTCCGTGT-GACTCG--C-GGC-CGCAGGGTC

Query 3075          GTCATTGATGAGGCCCCGTCCCTTCCCCCTCATTTGCTGCTGCTCCACATGCAGCGGGCC
                    ||||||||||||||||| || || || || ||| |||| ||| | |||||||||||||||
Sbjct 3145          GTCATTGATGAGGCCCCTTCACTCCCACCACATCTGCTTCTGTTGCACATGCAGCGGGCC

Query 3135          GCCA-CCGTCCACCTTCTTGGCGACCCGAATCAGATCCCAGCCATCGATTTTGAGCACGC
                     +||-| ||||| || ||||| || || || || ||||| || || ||||||||||||||
Sbjct 3205          T-CATCAGTCCATCTCCTTGGTGATCCTAACCAAATCCCTGCTATTGATTTTGAGCACGC

Query 3194          CGGGCTCGTTCCCGCCATCAGGCCCGATTTGGC-CCCCAC-CTCCTGGTGGCATGTTACC
                    ||| || || || || ||  |||| ||  ||| -|| +||-   +||||||||| |||||
Sbjct 3264          CGGCCTTGTACCGGCAATTCGGCCTGAGCTGGTTCCT-ACAAAG-TGGTGGCATCTTACC

Query 3252          CATCGCTGCCCTGCGGATGTATGTGAGCTAATCCGCGGCGCATACCCTATGATTCAGACC
                     || | ||||| |||||||| ||||||||||||||||| |||||||| | ||| ||||| 
Sbjct 3322          TATAGATGCCCGGCGGATGTCTGTGAGCTAATCCGCGGTGCATACCCGAAGATCCAGACT

Query 3312          ACTAGTCGGGTCCTCCGGTCGTTGTTCTGGGGTG-AGCCCGCCGTTGGGCAGAAGCTAGT
                     | || || |||||||| || ||||| ||||  |-|+||| | || || || || || ||
Sbjct 3382          GCAAGCCGCGTCCTCCGCTCTTTGTTTTGGGAGGAA-CCCCCTGTGGGTCAAAACCTCGT

Query 3371          GTTCACCCAGGCGGCTAAGGCCGCCAACCCCGGTTCAGTGACGGTCCATGAGGCACAGGG
                     || ||||||||||| ||||| || ||||||||  || | || || ||||| || |||||
Sbjct 3441          ATTTACCCAGGCGGCGAAGGCTGCAAACCCCGGCGCAATCACTGTTCATGAAGCCCAGGG

Query 3431          CGCTACCTACACAGAGACTACCATCATTGCCACGGCAGATGCTCGAGGCCTCATTCAGTC
                     || || | ||| |||||||| || |||||||||||||| ||||| || || || |||||
Sbjct 3501          TGCGACATTCACTGAGACTACGATTATTGCCACGGCAGACGCTCGTGGGCTGATCCAGTC

Query 3491          GTCCCGAGCTCATGCCATTGTTGCCTTGACGCGCCACACTGAGAAGTGCGTCATCATTGA
                     ||  |||| || || || || ||| |||| |||||||| |||||||||||  |  | ||
Sbjct 3561          ATCTAGAGCCCACGCAATCGTGGCCCTGACCCGCCACACGGAGAAGTGCGTGGTGGTCGA

Query 3551          CGCACCAGGCCTGCTTCGCGAGGTGGGCATCTCCGATGCAATCGTTAATAACTTTTTCCT
                     ||||| || || || || ||||| ||||| || ||||| || |||||||| ||||||||
Sbjct 3621          TGCACCGGGGCTCCTCCGTGAGGTAGGCATTTCTGATGCCATTGTTAATAATTTTTTCCT

Query 3611          TGCTGGTGGCGAAATTGGCCACCAGCGCCCATCTGTTAT-CCCTCGCGGCAATCCTGACG
                    | |||||||  | || ||||| || || ||||| || ||-|  +|| |||| |  |||++
Sbjct 3681          TTCTGGTGGTCAGATCGGCCAGCACCGTCCATCAGTCATACGG-CGTGGCACTATTGA--

Query 3670          C--CAATGTTGACAC-CTTGGCTGCCTTCCCGCCGTCTTGCCAGATTAGCGCCTTCCATC
                     --||||||||||||-|||| +|||||||||||| ||||||||| |||| || | ||| |
Sbjct 3738          TAACAATGTTGACACACTTGA-TGCCTTCCCGCCCTCTTGCCAGTTTAGTGCTTACCACC

Query 3727          AGTTGGCTGAGGAGCTTGGCCACAGACCTGC-CCCTGTCGCGGCTGTTCTACCGCCCTGC
                    |||| || |||||||| |||||| | || ||-||  +| || |||||||| || ||||||
Sbjct 3797          AGTTAGCCGAGGAGCTCGGCCACCGGCCCGCTCCAA-TTGCTGCTGTTCTGCCTCCCTGC

Query 3786          CCTGAGCTTGAACAGGGCCTTCTCTACCTGCCCCAAGAACTCACCACCTGTGATA--GTG
                    || ||||||||||||||||| |||||  |||| |||||| | || || |  ||||--|||
Sbjct 3856          CCGGAGCTTGAACAGGGCCTGCTCTATATGCCTCAAGAATTGACAACATCGGATAGCGTG

Query 3844          TCGTAACATTTGAATTAACAGATATTGTGCATTGTCGTATGGCCGCCCCGAGCCAGCGCA
                    +|  +|| |||||  | || || || ||||| ||||||||||| || || ||||||||||
Sbjct 3915          -CTC-ACTTTTGAGCTCACGGACATAGTGCACTGTCGTATGGCGGCGCCCAGCCAGCGCA

Query 3904          AGGCCGTGCTGTCCACGCTCGTGGGCCGTTATGGCCGCCGCACAAAGCTCTACAATGCCT
                      || || ||||| || || || ||| | || ||||| ||||| ||| | ||| | ||| 
Sbjct 3974          GAGCAGTCCTGTCAACTCTTGTTGGCAGGTACGGCCGTCGCACCAAGTTGTACGAGGCCG

Query 3964          CCCACTCTGATGTTCGCGA--CTCTCTCGCC-CGTTTTATCCCGGCCATTGGCCCCGTAC
                    | ||| | |||||||| | --| ||  +  |-| || |+||| |  |+|||||||| |  
Sbjct 4034          CACACACAGATGTTCGTGGGTCCCTGA-ATCACTTTAT-TCCTGAGC-TTGGCCCCATTA

Query 4021          AGGTTACAACCTGTGAATTGTACGAGCTAGTGGAGGCCATGGTCGAGAAGGGCCAGGACG
                    | ||||| ||||||||  | || ||||| |||||||| ||||| ||||| ||||| ||||
Sbjct 4091          ATGTTACCACCTGTGAGCTTTATGAGCTTGTGGAGGCTATGGTTGAGAAAGGCCAAGACG

Query 4081          GCTCCGCCGTCCTTGAGCTCGACCTTTGTAGCCGCGACGTGTCCAGGATCACCTTCTTCC
                    | || || || || ||||| || || || ||||| || |||||  |||| || |||||||
Sbjct 4151          GTTCTGCGGTTCTGGAGCTTGATCTATGCAGCCGTGATGTGTCTCGGATAACATTCTTCC

Query 4141          AGAAAGATTGTAATAAATTCACCACGGGGGAGACCATCGCCCATGGTAAAGTGGGCCAGG
                    |||| ||||||||||| || || || || ||||| || || ||||||||||| |||||||
Sbjct 4211          AGAAGGATTGTAATAAGTTTACAACAGGTGAGACGATAGCGCATGGTAAAGTCGGCCAGG

Query 4201          GCATTTCGGCCTGGAGTAAGACCTTCTGTGCCC-TT-TTCGGCCCCTGGTTCCGTGCTAT
                    | || || || ||||| ||||||+|+| ||| |-||-|| |||||||||||||| |||||
Sbjct 4271          GGATATCCGCATGGAGCAAGACC-T-TCTGCGCTTTGTTTGGCCCCTGGTTCCGCGCTAT

Query 4259          TGAGAAGGCTATCCTGGCC-CTGCT-C-CCTCAGGGTGTGTTTTATGGGGATGCCTTTGA
                    |||||| |  || ||||| -|   |-|-|||+|  || |  ++|| || ||||| | |||
Sbjct 4329          TGAGAAAGAAATTCTGGCAGCGCTTGCACCT-AATGTTTTC--TACGGTGATGCGTATGA

Query 4316          TGACAC-CGTCTTCTCG--GC-GGCTG--TG-GCCGCAGCAAAGGCATCCATGGTGTTCG
                     || ||-  |||   ||--||-|   |-- |-||| | |+  + |++|+ | | | ||+|
Sbjct 4386          GGATACAGTTCTGGCCGCTGCTGT-AGCCGGTGCCCCCG-GT-TG--T-AAGGTTTTT-G

Query 4369          AGAATGACTTTTCTGAGTTTGATTCCACCCAGAATAATTTTTC-CTTGGGCCTAGAGTGT
                    ||||||| ||||| |||||||||  |||||| |||||||||||-|| ||| +||||||||
Sbjct 4439          AGAATGATTTTTCCGAGTTTGATAGCACCCAAAATAATTTTTCACTCGGGT-TAGAGTGT

Query 4427          -GCTATTATGGAGGAGTGTGGGATGCCGCAGTGGCT-CATCCGCTTGTACCA-C-CTTAT
                    -  +|| |||||||||||||| |||||||||||| |-  || ||| +|| ||-|-| |  
Sbjct 4498          ATA-ATCATGGAGGAGTGTGGCATGCCGCAGTGGATGATTCGGCTC-TATCATCTCGTCC

Query 4484          AAGGTCTGCGTGGATTCTGCAGGCCCCGAAGGAGTCCCTGCGAGGGTTTTGGAAGAAACA
                    ++| || || |||||| |||||||||||||||| || ||||| || || |||||||||||
Sbjct 4555          --GCTCCGCCTGGATTTTGCAGGCCCCGAAGGAATCTCTGCGTGGCTTCTGGAAGAAACA

Query 4544          CTCCGGTGAGCCCGGCACCCTTCTGTGGAATACTGTCTGGAACATGGCCGTTATCACCCA
                    ||| ||||||||||||||| |  | ||||| || || ||||||||||| |||||  | ||
Sbjct 4614          CTCTGGTGAGCCCGGCACCTTATTATGGAACACCGTTTGGAACATGGCTGTTATAGCACA

Query 4604          CTGTTATGATTTCCGCGATCTGCAGGTGGCTGCCTTTAAAGGTGATGATTCGATAGTGCT
                     |||||||| |||||||| ||  | || || || |||||||| ||||| ||  | |||||
Sbjct 4674          TTGTTATGAGTTCCGCGACCTCAAAGTCGCAGCATTTAAAGGGGATGACTCTGTTGTGCT

Query 4664          TTGCAGTGAGTACCGTCAGAGCCCAGGGGCTGCTGTCCTGATTGCTGGCTGTGGCCTAAA
                    ||| ||||| ||||| ||||| |  |  || |||||  |||| || || |||||| | ||
Sbjct 4734          TTGTAGTGACTACCGGCAGAGTCGTGATGCAGCTGTTTTGATCGCNGGTTGTGGCTTGAA

Query 4724          G-TTGAAGGTGGA-TTTCCGTCCGATTGGTCTGTATGCAGGTGTTGTGGTGGCCCCCGGC
                    |-||+|| |||||-||| +| || |||||  ||||||| ||||| || || ||||| || 
Sbjct 4794          GCTT-AAAGTGGACTTTA-GACCTATTGGGTTGTATGCTGGTGTGGTTGTAGCCCCAGGT

Query 4782          CTTGGCGCGCTTCCTGATG-TCGT-GC---GCTTCGCCGGTCGGCTTACTGAGAAGAATT
                    |||||  | || |||||||-|  |-| ---||| +|||||+|  ||  ++|| ||||| |
Sbjct 4852          CTTGGGACTCTGCCTGATGTTGTTAGGTTTGCTG-GCCGG-CCTCTCG--GAAAAGAACT

Query 4836          -GGGGCCCTGGCCCCGAGCGGGCGGAGCAGCTCCGCCTCGCTGTGAGTGATTTTCTCCGC
                    -|||||| +||||| ||| ||||||||||||||||  | || ||  | |||||||| || 
Sbjct 4907          GGGGGCCA-GGCCCGGAGAGGGCGGAGCAGCTCCGGTTGGCCGTTTGCGATTTTCTGCGA

Query 4896          AAGCTCACGAATGTAGCTCAGATGTGTGTGGATGTTGTCTC-TCGTGTTTATGGGGTTTC
                    ||||| |||||||| || ||| | |||||||||||||| ||-  |+|||||||| |||  
Sbjct 4966          AAGCTAACGAATGTGGCCCAGGTTTGTGTGGATGTTGTTTCGCAG-GTTTATGGCGTTAG

Query 4955          CCCTGGGCTCGTTCATAACCTGATTGGCATGCTACAGGCTGTTGCTGATGGCAAGGCTCA
                    ||||||  | || |||||||||||||| ||||| ||| |  |||| ||||||||||| ||
Sbjct 5025          CCCTGGTTTGGTACATAACCTGATTGGGATGCTTCAGACCATTGCCGATGGCAAGGCACA

Query 5015          TTTCACTGAGTCAGTGAAGCCAGTGCTTGACCTGACAAATTCAATTCTGT-GTCGGGTGG
                    ||| || ||| || | ||||| || |||||||| || |  || ||| | |- +|||||||
Sbjct 5085          TTTTACCGAGACAATTAAGCCTGTCCTTGACCTTACTAGCTCCATTATATAC-CGGGTGG

Query 5074          AATGAATAACATG-TCTTTTGCTGCGCCCATGGGT-TCGCGACCATGCGCCCTCGGCCTA
                    |||||||||||||-||||||||| ||  |||||  -|  |+||||||||| ||||| || 
Sbjct 5144          AATGAATAACATGTTCTTTTGCTCCGTGCATGGAGATGCC-ACCATGCGCTCTCGGGCTC

Query 5132          TT-TTGCTGTTGCTCCTCATGTTTCTGCCTATGCTGCCCGCGCCACCGCCCGGTCAGCCG
                    ||-|   | +||||| || || ||||||||||| |||||||||||||| |||||||||||
Sbjct 5203          TTCTGTTTC-TGCTCTTCGTGCTTCTGCCTATGTTGCCCGCGCCACCGGCCGGTCAGCCG

Query 5191          TCTGGCCGCCGTCGTGGGCGGCGCAGCGGCGGTTCCGGCGGTGGTTTCTGGGGTGACCGG
                    |||||||| || ||+ ||+|  ++|||||+||| +|||||||||||||||||||||||||
Sbjct 5262          TCTGGCCGTCGCCG-CGG-GCA--AGCGG-GGTG-CGGCGGTGGTTTCTGGGGTGACCGG

Query 5251          GTTGATTCTCAGCCCTTCGCAATCCCCTATATTCATCCAACCAACCCCTTCGCCCCCGAT
                    ||||||||||||||||||||  |||||||||||||||||||||||||||||||  | ||+
Sbjct 5316          GTTGATTCTCAGCCCTTCGCCCTCCCCTATATTCATCCAACCAACCCCTTCGCATCTGA-

Query 5311          GTCA--CC-GCTGCGGCCGGGGCTGGACCTCGTGTTCGCCAACCCGCCCGACCACTCGGC
                    ++||--||-|| || |||||| ||||| ||||   ||| || ||   ||| |||||||||
Sbjct 5375          --CATTCCAGCCGCCGCCGGGACTGGAGCTCGCCCTCGGCAGCCAATCCGTCCACTCGGC

Query 5368          TCCGCTTGGCGTGACCAGGCCCAGCGCCCCGCCGCTGCCTCACGTCGTAGACCTACCACA
                    |||||||||||||||||| ||||||||||||||||| || | |||||| ||||| || ||
Sbjct 5433          TCCGCTTGGCGTGACCAGTCCCAGCGCCCCGCCGCTTCCACCCGTCGTCGACCTGCCCCA

Query 5428          GCTGGGGCCGCGCCGCTAACCGCGGTCGCTCCGGCCCATGACACCCCGCCAGTGCCTGAT
                    ||||||||  ||||| | || || || |||||||| | ||||||  | || || || |||
Sbjct 5493          GCTGGGGCTTCGCCGTTGACTGCTGTGGCTCCGGCTCCTGACACTGCACCTGTCCCCGAT

Query 5488          GTTGACTCCCGCGGCGCCATCCTGCGCCGGCAGTATAA-CCTATCAACATCTCCCCTCAC
                    | ||| ||||| ||||| || || ||||| ||||| ||- +| || ||||| || |||||
Sbjct 5553          GCTGATTCCCGTGGCGCTATTCTACGCCGCCAGTACAATT-TGTCCACATCCCCGCTCAC

Query 5547          CTCTTCC-GTGGCCACCGGCACAAATTTGGTTCTTTACGCCGCTCCTCTTAGCCCGCTTC
                     ||+  |- | || || ||||| ||||| || || || || || || ||||| || || |
Sbjct 5612          GTC-CACTATTGCAACTGGCACCAATTTTGTGCTATATGCTGCCCCACTTAGTCCCCTGC

Query 5606          TACCCCTCCAGGACGGCACCAATACTCATATAATGGCTACAGAAGCTTCTAATTATGCCC
                    |||| || ||||| ||||||||||| || || |||||||| ||||| |||||||||||||
Sbjct 5671          TACCGCTTCAGGATGGCACCAATACCCACATCATGGCTACTGAAGCATCTAATTATGCCC

Query 5666          AGTACCGGGTTGCTCGTGCCACAATTCGCTACCGCCCGCTGGTCCCCAACGCTGTTGGTG
                    |||| || |||| |||||| || || || || |||||  |||| || || || ||||| |
Sbjct 5731          AGTATCGTGTTGTTCGTGCTACCATCCGATATCGCCCCTTGGTGCCGAATGCCGTTGGCG

Query 5726          GCTACGCTATCTCCATTTCGTTCTGGCCACAGACCACCACCACCCCGACGTCCGTTGACA
                    | || || || || || || || ||||| ||||| || |||||||| ||||| ||||| |
Sbjct 5791          GGTATGCCATATCTATCTCCTTTTGGCCTCAGACAACGACCACCCCAACGTCTGTTGATA

Query 5786          TGAATTCAATAACCTCGACGGATGTCCGTATTTTAGTCCAGCCCGGCATAGCCTCCGAGC
                    |||||||||| ||||| || |||||||| ||| | |||||||| || ||||| || |||+
Sbjct 5851          TGAATTCAATTACCTCCACTGATGTCCGCATTCTTGTCCAGCCTGGTATAGCTTCTGAG-

Query 5846          TTGTTA-TTCCAAGTGAGCGCCTACACTATCGCAACCAAGGTTGGCGCTCTGTTGAGACC
                    ||| ||- ||| ||||||||||| || ||||| || ||||| ||||| || |||||||||
Sbjct 5910          TTGGTAACTCCCAGTGAGCGCCTGCATTATCGAAATCAAGGATGGCGTTCGGTTGAGACC

Query 5905          TCCGGGGTGGCGGAGGAGGAGGCCACCTCTGGTCTTGTCATGCTCTGCATACATGGCTCA
                    || || || || ||||| || || |||||||| ||||| ||||| ||||| ||||| |||
Sbjct 5970          TCTGGTGTCGCTGAGGAAGAAGCGACCTCTGGCCTTGTTATGCTTTGCATTCATGGGTCA

Query 5965          CCTGTAAATTCTTATACTAATACACCCTATACCGGTGCCCTCGGGCT-GTTGGACTTTGC
                    ||||| ||||| |||||||||||||| |||||||||||||||||  |- |||+|||||||
Sbjct 6030          CCTGTGAATTCCTATACTAATACACCTTATACCGGTGCCCTCGGCTTACTTG-ACTTTGC

Query 6024          CCTCGAACTTGAGTTCCGCAACCTCACCCCCGGTAATACCAATACGCGGGTCTCGCGTTA
                     ||||| || ||||| |||||  | || || ||||| ||||||||||| || || |||||
Sbjct 6089          ACTCGAGCTCGAGTTTCGCAATTTGACACCTGGTAACACCAATACGCGCGTTTCTCGTTA

Query 6084          CTCCAGCACTGCCCGTCACCGCCTTCGTCGCGGTGC-AGATGGGACTGCCGAGCTCACCA
                     || || |  || ||||||   || || ||+ | ||- ||||| ||||| ||| | || |
Sbjct 6149          TTCGAGTAGCGCGCGTCACAAACTGCGCCG-AGGGCCTGATGGTACTGCTGAGTTGACTA

Query 6143          CCACGGCTGCTACTCGCTTCATGAAGGACCTCTATTTTACTAGTACTAATGGTGTTGGTG
                    | || || || || || || ||||| |||||| |||||||  | ||||||||||||||||
Sbjct 6208          CTACTGCCGCCACACGTTTTATGAAAGACCTCCATTTTACGGGGACTAATGGTGTTGGTG

Query 6203          AGATCGGCCGCGGGATAGCGCTTACCCT-GTTTAACCTTGCTGACACCCTGCTTGGCGGT
                    || |||| || || ||||||+||| | |-|||||| |||||||| || || || || || 
Sbjct 6268          AGGTCGGTCGTGGTATAGCG-TTAACTTTGTTTAATCTTGCTGATACGCTTCTCGGTGGG

Query 6262          CTACCGACAGAATTGATTTCGTCGGCTGGTGGCCAGCTGTTCTACTCTCGCCCCGTCGTC
                    || ||||||||||||||||||||||| || || ||| | |||||||| |||||||| |||
Sbjct 6327          CTTCCGACAGAATTGATTTCGTCGGCAGGGGGTCAGTTATTCTACTCCCGCCCCGTTGTC

Query 6322          TCAGCCAATGGCGAGCCGACTGTTAAGCTGTATACATCTGTGGAGAATGCTCAGCAGGAT
                    |||||||||||||||| ||| || || || || || || || ||||| ||||||||||| 
Sbjct 6387          TCAGCCAATGGCGAGCTGACAGTGAAACTTTACACTTCAGTCGAGAACGCTCAGCAGGAC

Query 6382          AAGGGTATTGC-AATCCCGCATGACATCGACCTCGGGGAATCCCGTGTAGTTATTCAGGA
                    |||||| | ||-| |||+ ||||| || ||||| || || |||||||| |||||||||||
Sbjct 6447          AAGGGTGTAGCTATTCC-ACATGATATTGACCTTGGTGAGTCCCGTGTGGTTATTCAGGA

Query 6441          TTATGACAACCAACATGAGCAGGACCGACCGACACCTTCCCCAGCCCCATCGCGTCCTTT
                    ||||||||||||||||||||| || || || || || ||||| || || || ||||| ||
Sbjct 6506          TTATGACAACCAACATGAGCAAGATCGTCCCACTCCCTCCCCTGCTCCCTCTCGTCCATT

Query 6501          TTCTGTCCTCCGAGCTAACGATGTGCTTTGGCTTTCTCTCACCGCTGCCGAGTATGACCA
                    |||||| || || ||||| ||||||||||||||||| || || ||||| |||||||| ||
Sbjct 6566          TTCTGTTCTTCGTGCTAATGATGTGCTTTGGCTTTCACTTACTGCTGCTGAGTATGATCA

Query 6561          GTCCACTTACGGCTCTTCGACCGGCCC-AGTCTATGTCTCTGACTCTGTGACCTTGGTTA
                      | ||||| ||||| || |||  |||-|+| ||||| |||||| |||| || || ||||
Sbjct 6626          AACGACTTATGGCTCCTCTACCAACCCTA-TGTATGTTTCTGACACTGTTACATTTGTTA

Query 6620          ATGTTGCGACCGGCGCGCAGGCCGTTGCCCGGTCACTCGACTGGACCAAGGTCACACTTG
                    | || ||||| || || ||||  ||| | || || || || ||| | |||||||| || |
Sbjct 6685          ACGTAGCGACTGGTGCCCAGGGGGTTTCGCGCTCTCTGGATTGGTCTAAGGTCACTCTCG

Query 6680          ATGGTCGCCCCCTTTCCACCATCCAGCAGTATTCAAAGACCTTCTTTGTCCTGCCGCTCC
                    |||| || || ||  ||||||||||||||||||| ||||| |||| |||| |||| || |
Sbjct 6745          ATGGCCGTCCACTCACCACCATCCAGCAGTATTCTAAGACTTTCTATGTCTTGCCCCTTC

Query 6740          GCGGTAAGCTCTCCTTTTGGGAGGCAGGAACTACTAAAGCCGGGTACCCTTATAATTATA
                    | |||||||| |||||||||||||| || || ||||||||||| ||||||||||||||||
Sbjct 6805          GTGGTAAGCTTTCCTTTTGGGAGGCCGGCACCACTAAAGCCGGCTACCCTTATAATTATA

Query 6800          ACACCACTGCTAGTGACCAACTGC-TCGTTGAGAATGCCGCTGGGCATCGGGTT-GCTAT
                    |||| |||||||||||||| +  |-|  |||||||||| || || || || |||-||+||
Sbjct 6865          ACACTACTGCTAGTGACCAG-ATCCTGATTGAGAATGCAGCGGGCCACCGAGTTTGC-AT

Query 6858          TTCCACCTACACTACTAGCCTGGGTG-CTGGCCCCGTCTCTATT-TCCGCGGTTGCTGTT
                     || ||||||||||||| ||||||+ -| || || || |||+ |-|| || |||| ||| 
Sbjct 6923          CTCTACCTACACTACTAACCTGGG-CTCCGGGCCTGTGTCT-GTATCTGCTGTTGGTGTC

Query 6916          TTAGCCCCCCACTCTGTGCTAGCAT-TGCTTGAGGATACCATGGACTACCCTGCCCGCGC
                     | ||||| ||||||| ||| ||+|-   | |||||||||   ||||||||||| |||||
Sbjct 6981          CTCGCCCCTCACTCTGCGCTGGC-TGCTTTGGAGGATACCGCTGACTACCCTGCTCGCGC

Query 6975          CCATACTTTCGATGACTTCTGCCCGGAGTGCCGCCCCCTTGGCCTCCAGGGTTGTGCTTT
                    ||||||||| ||||| |||||||| || |||||  | || ||||| ||||||||||| ||
Sbjct 7040          CCATACTTTTGATGATTTCTGCCCTGAATGCCGTGCACTCGGCCTTCAGGGTTGTGCCTT

Query 7035          TCAGTCTACTGTCGCTGAGCTTCAGCGCCTTAAGATGAAGGTGGGTAAAACTCGGGAGT-
                     || |||||||| | |||| | ||||| ||||| ||||||||||||||||| |||||||-
Sbjct 7100          CCAATCTACTGTTGGTGAGTTACAGCGTCTTAAAATGAAGGTGGGTAAAACCCGGGAGTA

Query 7094          TATAGTTTATTTGCTTGTGCCCCCCTTCTTTC-TGTT-GCTT-ATTT
                    |+|  ||||||||||||||||||||||||  |-||||- |||-||||
Sbjct 7160          T-TGATTTATTTGCTTGTGCCCCCCTTCTGCCATGTTTTCTTTATTT
