# Supplementary material for: Pairwise Heuristic Sequence Alignment Algorithm Based on Deep Reinforcement Learning
Source: IEEE Open J Eng Med Biol. 2021 Jan 29;2:36–43. doi: 10.1109/OJEMB.2021.3055424 (PMC8901008; doi:10.1109/OJEMB.2021.3055424)
Supplement: Three supplementary materials are attached to the submitted manuscript. First, we offer the detailed process of the DQNalign in Supplementary material S1. Then, the additional figures and tables are listed in the Supplementary material S2. Finally, the alignment results of the DQNalign are attached  [file ojemb-3055424-mm.zip › OJEMB-3055424-MM/10022021082020_DQNalignOJEMB20210126SupplementaryS3/Supplementary S3/HEV_DDDQN/result20200712173946_11_46.txt]

DQNalign Project v1.0
Pairwise alignment algorithm with deep reinforcement learning based heuristic alignment agent
Sequence 1 : HEV_11, length : 7138
Sequence 2 : HEV_46, length : 7193

Alignment results:
Exact matches: 4820
Gaps: 1217

Query 0             GAGGCCCATCAGTTTATCAAGGCTCCTGGCAT-CAC-TACTGCTATTGAGCAG--GCT--
                    ++++++++|++ ++||||  |||| |+ |+| - | -||||  |+ ++|++| --| |--
Sbjct 118           --------T--C--TATCCCGGCTAC-AG-ACAGAGATACTTAT-A--A--ACCTGATGC

Query 53            -GCTCTAGCAGCGGCC-AACTCTGC--CCTTGCGAATGCTGTGGTAGTTAGGCCTTT-TC
                    -||+|++ | || || -  +| | |--|||   | +|+|||||| |+| |+++++  - +
Sbjct 160           AGC-C--CCGGCAGCTTGT-TTTCCGGCCTGAGGT-T-CTGTGGAA-TCA-----CCCG-

Query 109           TCTCTCA-C-CAGCAGATTGAGATCCTTATT-AACCT------A-A-TG-CAACCTCGCC
                    + ||+||-|-   ++||+|+++|++| ||  -|| ||------|-|-||-|  ++ + | 
Sbjct 206           -ATC-CAGCGGGT--GA-T---A--CATAACGAAGCTCGAGCAATACTGCCGG--G-CCA

Query 156           -AGCTTGTT---T-TCCGCCCCGAGGTTTTCTGGAACCATCC-CCATCCAGCGTGTTATC
                    - || +| |---|-|| +|   | +|++  +||    || ||-|  |||| |  +| |++
Sbjct 253           GGGCC-GGTCGCTGTCT-CGAAGT-G--GG-TGCGCTCACCCTCGTTCCATCAA-TGA--

Query 210           CATAATGAGC--TGG-AGCTTTA-CTG-TCGCGCC-C--G-CTCCCGGCCGCTGCCTCG-
                    ||+||    |--|| -     | - ||-|+ ++| - -- -||   |||||+|| +|  -
Sbjct 302           CA-AACCCCCAATGTTTTGCATCGTTGCT-T--CTTAAAACCTGTTGGCCG-TGA-TGTC

Query 258           -AAA-TTGGTGC-CCACCCCCGCTCAAT-TAAATGA-CAATCCTAA---T-GTGGTCCAC
                    -|| - |||| |-|| ||||| | |          |-|||+ ||  --- - | +  | |
Sbjct 354           CAACGGTGGTACACCGCCCCCACCCGCGGCCCTGCAGCAA-ACTGCCGCCGTTC-AGCCC

Query 308           --CGTT-GCTTCCT-C---CGTCCTGCC-GGGCG--T-GA---TG-TTCAGCGTTGGTAT
                    --||  -|||||| -|---|| || | |-    |--|-||---| -|||++|| |++| |
Sbjct 412           TTCGCGGGCTTCCACCAGTCGACCGGACTTACTGTTTCGACGGTTTTTC--CGGT--TGT

Query 354           AC---TGCC-CCTACCCGCGGGCCGGCTGCTA-ATTGCCGGCGTTCCGC-----GCTGCG
                    ||---||||-|| |  || ||| || ||++||-|||  |  | | +   ----- |||| 
Sbjct 468           ACTTTTGCCGCCGAGACGGGGGTCGCCT--TATATTCGCTACATG-ATTTGTGGCCTGCT

Query 404           CGG-GCTCCCCGCT--GCT-GACCGC-A-CTTACTGCTT-CGACGG--GTTTTCTGGCTG
                    +| -| | +|||  --| |-|++| |- - |    +++|-   |||--|| +++|+|| |
Sbjct 524           -GATGTTG-CCGAGGCGATGG--CTCGCCATGGTA---TGACCCGGCTGTA---T-GCAG

Query 455           TAACTTTCCCGCCGAGA----CG--GGCA-------TCGCCCTCTATTCTCTCC-AT-GA
                    +++++++||| || |  ----| --||  -------||+||| || +++ | ||-||-|+
Sbjct 573           -------CCCTCCAA-CCTCCCCCCGGAGGTGCTGCTC-CCCCCTG---GCACCTATCG-

Query 500           TATGTCAC-CATCTGA--TGTC---GC----CGAGG-CTATGTTCCGC-CAT-GGTATGA
                    ||   |+|-||++|+|--| | --- |----|| ||-| ++|| | | -  |-  |||||
Sbjct 620           TACCAC-CTCA--T-ACCTTTTGATCCATGACGGGGACC--GTGCTGTGATTACATATGA

Query 546           -CGCGGCT-TT-ACG-CTGCCCT-CCACC-TCC--CG-----CCTGAGGTCCTGTTGCCC
                    - | | ||-| - +|-|+|+  |-| | |-|  -- |-----|||| |  ||||  + +|
Sbjct 674           GGGGGACTCTAGT-GCC-G-GGTACAATCATGATGTGTCTATCCTGCGTGCCTGGA-T-C

Query 594           CCTGGCACATACCGCA-CCGCGTCGTACTTGCT-G--ATCCATGACG-GCAGG--CGCGT
                    | |  |||| |   ||-| | |+   ||  |||-|--||+++|+++|-|| ||--|| | 
Sbjct 729           CGTACCACAAAGGTCACCGGTG-ATCACCCGCTAGTAAT---T---GAGCGGGTCCGGGC

Query 647           TGTGGTGACGTATGAGGGTGACA--CTAGTGCTGGTTATAACCACGATGTTTCCAACCTG
                    +++|||++|++++++||||| ||-- |+|| ||  ||+| |++||+|+| +|+  |||||
Sbjct 781           ---GGT--C------GGGTGCCATTTT-GTACTCCTT-TTA--AC-A-GC-T-GCACCTG

Query 705           CGCTCCTGGATTAGAACCACTAAGGTTACCGG----A-GACCACCCTCTCGTCA-TCG-A
                     |++||+++|+|+ +|||| | +  |||    ----|-  || +++++|  |+|-|+|-|
Sbjct 823           AG--CC---A-T-C-ACCAATG-CCTTATGTTCCATACCCCCG-----TTCT-ACT-GAA

Query 758           GCGGGTTTAGGG-CCATTGGCTGCCACTTTTGTCCTT----TTAC---TCACGGCTGCTC
                    |    | |  ||-|||||  | ||| |   +|+ || ----| ||---|| || ||||+|
Sbjct 867           GTCTATGTCCGGTCCATTTTCGGCCCCGGC-G-GCTCGCCCTCACTTTTCCCGTCTGC-C

Query 808           CG--GAGCC-ATCACCTAT-GC-CCTA-TGTCCCTTACCCCCGGTC-TACCCGAGGTCTA
                     |--   | -| ++ ||| -  -| | - ||||||  ++++++|+|-||   |+|| |  
Sbjct 924           TGCTCGACTAAG--TCTACATTTCATGCCGTCCCTGT------G-CATATATG-GGACAG

Query 859           --TGTCCGAT-CGATCTTCGGCCCG-GG-T--GGCACCCCCTCCCTATTTC-CAAC-CTC
                    --|+|+++||-|  | | +|  |  -  -|-- |+|+++||   ||+||| -|   -|  
Sbjct 974           GCT-T---ATGCTTTTTG-GTGCGACCCTTGATG-A---CCAGGCT-TTTTGCTGTTCCG

Query 911           ATGCTCCACCAAGTCGACCTTCCAT-GCTGTC--CC-T---GCCCATA-TCTGGGGGGAC
                    | ||| +| + | +  |||+||| |-|+| ||--| -|---| +||  -|  | |    |
Sbjct 1023          AGGCTT-AT-GAC-ATACC-TCCGTGG-TATCAGCTATAAAGT-CACGGTTGGCGCTCTC

Query 959           --CGTCTCATGTTGTTCGGGGCCA-----CCCTAGATGACCA-AGCC-T-TTTGCTGCT-
                    --|| | +|||  | +|+ || +|-----||  ||| |    -|++|- -| |+  + |-
Sbjct 1077          GTCGCCA-ATGAAGG-C-TGGA-ATGCCTCCGAAGACGCATTGA--CAGCTGT-GA-TTA

Query 1008          -CCC-GCCTAATG--ACTTAC-CTCCGCGG-CAT-TAGCTACA--AGGTTACTGTGGGCA
                    -| |-|| |+|| --|+ |+ -|| |+|  -|| - +|+||| -- +|  ||+++++|||
Sbjct 1129          CCGCGGCGT-ATCTTA-CT-ATCTGC-CCATCAGAG-G-TACCTGC-GGCAC-----GCA

Query 1060          CCCTTGTTGCCAATGAAGGC--TGGAACG-GCC-TCT-GAGGACGCTCTT-ACAGCTGTC
                      ||  ||   || ||| | -- || + |   |-|+ -    | || |  -| +  | | 
Sbjct 1175          AGCTATTTCTAAAGGAATGAAGAGGT-TGGAGCTT-GAACA-ATGCCCAAAAG-TTTATA

Query 1113          ATCACTGCCG-CCTACCTTACCATCTGC-C----A--CCAG-CGGTACCTCCGCA-----
                    |+|||+||| -  || || ++ ++||| - ----|--|| |-|+||  ++    |-----
Sbjct 1230          A-CAC-GCCTTTATAGCTG--G--CTGTTTGAGAAGTCCGGTC-GTGA--TTATATCCCT

Query 1158          --CT-CAGGCTATA--TC-TAAGGGGATG-C-GT--CGCCTGGAGCGG-GAGCATGCTCA
                    --| -|  |||+| --| -|+| ++|   -|-||--|| |+|| |+| -| +|+|||+| 
Sbjct 1281          GGCCGCCAGCT-TCGGTTTT-AT--G-GCCCAGTGCCGTC-GGTG-GTTGT-C-TGC-CG

Query 1208          GAA---GTTTATAACACGCCTCTACCAGTTGGCTC----TT--TGAGA-AG-TCCG-GCC
                    |+ ---  + ++++|  | | ||+|  |+|+||| ----||--|||| -||-||| -|||
Sbjct 1330          G-TTTCCA-C----CTTGACCCT-CGTG-T-GCTTGTGTTTGATGAGGCAGCTCCCTGCC

Query 1254          ---GT-G-A----T-TA--TA-T-CCCCGGCCGTCA-----GTTGGAGTTC-TACGCTCA
                    ---||-|-|----|-| -- |- -|  |++||   |-----|||| ++|||-| ||+++|
Sbjct 1381          GTTGTCGCAGCCTTCTTCGCAGGGCTGC--CCACAAGTTCTGTTGT--TTCATGCG---A

Query 1295          GT--GTA-GGC--GC-TGGCT-CTCGGC-C-CGGCTTTCATCTTGACCCACGGGTGTTGG
                    +|-- | -|||--| -|| + -|+ |  -|   +|+  | | | || + + | | |||||
Sbjct 1433          -TGGCTGGGGCAGGATTGT-ACC-TGTTTCCTC-C-AGCCTATCGAG-G-GGAGGGTTGG

Query 1345          TTTTTGATGAGTCG--G-C-C-----CC-CTGCCACTGTAGGACT-GCGAT-TCGTAAGG
                    |  +  | |+||+ --|-|- -----| - |++ |++++||| +|-|+|||-|||+|  +
Sbjct 1487          TGA-GCAGG-GT-TATGACAATGAGGCATTT--GA----AGGG-TCG-GATGTCG-ATC-

Query 1393          CGGTCTCAAAGTTTTGCTGCTTT-ATGAAGTGGCTGGGCCAGGAGTGCACCTGTTTT-CT
                    |||+++|  || +  ||| || |-|+| |+++++|++++++++++| ++||+|  +|- |
Sbjct 1534          CGG---CCGAGG-AGGCTACTGTGA-GCA-----T----------TT--CC-GGG-TCTT

Query 1451          ACAACCTG-CA--GGAAGGCGTC-GTTGGCGACCAGGGCCATGACAACGAGGC-CTATGA
                    ||| ++ |-||--|| |+++|||-| |++++|+|||  ||+|++| |  ||||-||  | 
Sbjct 1570          ACAT--CGTCACCGGCA---GTCAGCT----A-CAGCCCC-T--CTATCAGGCGCTCGGC

Query 1505          GGG------GTCTGATGTTGACCCTGCTGA---ATCCG-CT-ATTAG---TG--ACA-TA
                    || ------  |     |    ||++|+| ---| |||-||-| |  ---||-- +|- +
Sbjct 1614          GGCATCCCTTCCGATCTTGCTGCC--C-GGGCCAGCCGCCTCACTGCTACTGTTG-AGG-

Query 1548          TCTGGGTCCTACGTA-GTCCCTGGCA-CTGCC-CTCCAACCGCTTTACCAAGCCCTTGAC
                    |+  +    |  | |-| || |   |-|||| -  ||| +|     ++|||+++++|+|+
Sbjct 1669          T-CT-CGGATGTGGACGGCCGTCTTACCTGCAAGACCAT-CTTGGG--CAA-----T-A-

Query 1605          CTCCCCGCTGAGATTGTGGCTCGTGCAGGCCGGCTGACCGC-CACAG-TAAAGGTCTCCC
                    ++++++++++| |+ +|   ||          || ||| ||-| |||-|| |||+||  |
Sbjct 1716          ----------AAA-C-TTTTTCAACAGCCTTTGCCGACGGCGCCCAGCTAGAGG-CTAAC

Query 1663          AGGTCGACGGGCGGAT-CGATTGTGAGACCCTTCTCGG-T-AAT-AAAACCTTCCCCGC-
                    +||++|+|+++|||| - |  ||||  |++++++||| -|-| |-| |  |  ||   |-
Sbjct 1763          -GG--G-C---CGGAGCAGTATGTGTTA------TCGTTTGATTCAGATTCAGCCAAACA

Query 1715          -ACG-T--CGT-TTGTTG-AC-GGGGCGGTTTTAGAGACTAATGGCC-CAGA---GCGCC
                    -|| -|--|+|-  |++|- |-    ++ ++| + + | | ||| ||- | |---||| +
Sbjct 1805          GACTATGGC-TGCCG--GTCCGCATA--A--TC-T-TAGTTATGCCCTAACACCTGCGG-

Query 1765          ACAATCTCTCTTT-T-G--ATGGCCA-GTCAGAGCACTA-TGGCCGCCGGCCCTTTCAGT
                    ++++ |+||    -|- --|| | | -  |+++|+  +|-|++ +| ++++++||  |++
Sbjct 1854          ----GC-CTTGAGGTACACATTGTCTCCGC---G-GG-ACT--T-GA------TTGTA--

Query 1818          CTCACCTATG-C--CGCCTCTGCTGCTGGGCTG-GAGGTGCGCTATGTCG-CCGCCG-GG
                     ++  | ++|-|--|+|| +|+||| || ++||-|| + +| ||+   | -|||  |-||
Sbjct 1894          A--GACG--GTCTTC-CCG-T-CTGGTGT--TGCGAC-C-CCCT-CCGCTCCCGGGGAGG

Query 1872          C-T-TGACCACC-G----GGCGG-T-T---TT---T-GC--C--CCCGGCGT--TTCACC
                     -|-||+||  |-|----| |  -|-|---||---|-||--|--||| ||| --||++++
Sbjct 1942          TGTCTG-CCTTCTGTTCAGCCCTATATAGGTTCAATCGCTGCATCCCAGCGGCATT----

Query 1910          CCGGTCAGCCC-C--TGGCGAGGTCACCGCCTTCTGTTCTGCCCTATACAGGTTTAATC-
                    || +||+    - --|++++  ||   +++ ++++++++|   | +|  ||| ||||| -
Sbjct 1996          CCC-TC-ATTGGGGGT----CTGTGGT---A--------TTATCC-TGAAGGGTTAATTG

Query 1966          GCGA-GGCCCAGCGCCTTTCGCT-GACCGGTAATTTTT-G-GTTCCAT-CCTGA-GG-GG
                    |   -  |||| || +|||| | -| || +||  |   -|- | ||| -|||  - |-||
Sbjct 2038          GTTTGTTCCCACCGT-TTTCTCCCGGCCA-TAGCTGGGAGTCTGCCAACCCTTTCTGCGG

Query 2019          CTCCTTGGCCCCTTTGC-CCCGTTTTCCC-C-CGGGCATGTTTGGGAGTCGGCTA-ATCC
                        + |  |||||| |-||||| ++|| - -|+||++||| ++||  |   |||- | |
Sbjct 2096          TGAG-AGCACCCTTTACACCCGTA--CCTGGTC-GG--TGTC--GGGCTTTTCTAGTTGC

Query 2075          ATTCTGTGGCGAGAG-CACACTTTACACCCGCACTTGG-TC-GGAGGTTGATGCTGTTCC
                    +|||| +  | |  |-  ||+| | ++++|+| |++||-||-      |  | ||| | |
Sbjct 2147          -TTCTC-CCCAATTGAGCCA-TGTG----C-CCC--GGATCTACCACCTTCTACTGATAC

Query 2132          TAGTCCA-GCCC-AGCCCGACT----TA-GG-----TT--TTACATCTGAGC--CTTCTA
                    || |++|-|+||-|  | | | ----||- |-----||--|||| || ||||--||||  
Sbjct 2198          TAAT--ACG-CCTACACAGCCCCAAATATTGTACCATTAGTTACTTCAGAGCAACTTCGC

Query 2176          TACCTAG----T--AG-GGCCGCCACAC-CTACCCCGG-CGGC-CCCTCTACCCCCCCCT
                      || ||----|--| -|| |||  |+|-|+|| ++||-|   -    |  +| +|| ||
Sbjct 2253          CCCCCAGTTCTTGAACAGGTCGCGCC-CTC-ACT--GGCCTTAGTTGGCAG-CG-CCGCT

Query 2226          GCACCGGA-TCCTTCCCCTACTCTCTCT-GCTCCGGCGCGTGGTGAGCCG-GCTCCTGGC
                    |  |||| -||   || |++|+|+|| |-|| ||++|+|+ +++++|++|-|++|| +||
Sbjct 2307          GGCCCGGCCTCAGGCCTC--C-C-CTGTGGCACC--C-C-C-----G--GTG--CCA-GC

Query 2283          GCTACCG-CCAGG-G-CCCCAGCCATAACCCACCAGACGGCCCGGCATCGCC-G--CCTG
                    ||+|++|-||++|-|-|||  +|| |+++++++| |+ | | |+|++ || |-|-- ||+
Sbjct 2348          GC-A--GTCC--GTGACCCAC-CCGT-------CTG-GGCCTC-G--CCGACGGTTACT-

Query 2337          CTCTTTACCTACCCGGATGGCTCTAAGGTGTTC-GCCGGCTCGCTGTTTGAGTCGACA-T
                    +||+ |||||| || || ||||| |||||+|| -|| ||||| || ||||||||  +|-|
Sbjct 2389          -TC-ATACCTATCCTGACGGCTCAAAGGT-TTATGCTGGCTCCCTCTTTGAGTCTG-AGT

Query 2395          GTACCTGGCTCGTTAACGCGTCTAATGTTGACCACCGCCCTGGCGGTGGGCTCTGTCATG
                    |||||||||| || || || |||||   || |||||| ||||||||||| || || ||||
Sbjct 2446          GTACCTGGCTGGTCAATGCATCTAACCCTGGCCACCGTCCTGGCGGTGGCCTTTGCCATG

Query 2455          CATTTTACCAGAGGTACCCCGCCTCCTTTGATGCTGCCTCT--TTTGTGATG-C--GC--
                    | ||||||||| |||  || |  || |||||  | |+|+| --||| | |||-|-- |--
Sbjct 2506          CGTTTTACCAGCGGTTTCCGGAGTCATTTGACCCCG-C-CGAGTTTATTATGTCTGACGG

Query 2508          GACGGCGCG-GCCGCCTACACATTAACCCCCCGGCCAATAATTCATGCCGTCGCTCCTGA
                    |   ++++|-|++||||| || |||||||| ||||| || |||||||| || || || ||
Sbjct 2564          GTTT----GCG--GCCTATACTTTAACCCCACGGCCTATTATTCATGCTGTTGCCCCCGA

Query 2567          TTATAGGTTGGAACATAACCCAAAGAGGCTTGAGGCTGCCTACCGGGAGACTTGCTCCCG
                     ||  || | ||||||||||| |||||||||||||| ||||| |||||||| || |||||
Sbjct 2618          CTACCGGGTCGAACATAACCCTAAGAGGCTTGAGGCCGCCTATCGGGAGACGTGTTCCCG

Query 2627          CCTCGGTACCGCTGCATACCCACTCCTCGGGACCGGCATATACCAGGTGCC-GATCGGTC
                     | ||| || ||||| ||||| || |||||  | ||||||||  |||||||-| | ||+|
Sbjct 2678          TCGCGGGACGGCTGCTTACCCCCTACTCGGCGCTGGCATATATAAGGTGCCTGTTGGG-C

Query 2686          CCAGTTTTGACGCCTGGGAGCGGAATCACCGCCCCGGGGACGAGTTGTACCTTCCTGAGC
                      |||||||| || |||||||| || || || |||||||| ||| | |||||  ||||||
Sbjct 2737          TTAGTTTTGATGCTTGGGAGCGCAACCATCGGCCCGGGGATGAGCTCTACCTGACTGAGC

Query 2746          TTGCTGC---CAGATGGTTCGAGGCCAATA--GGCCGAC-CTGCCCAACTCTCACTATAA
                      ||+| ---| ++||||| ||| ||+|+|--|||| ||-||+|||  |||||||||| |
Sbjct 2797          CAGC-GATAGCC--TGGTTTGAGTCC-A-ACCGGCCTACACT-CCCTGCTCTCACTATCA

Query 2800          CTGAGGAT-GTTGCGCGG-ACAGC-AAATCTGGCTATCGAA-CTTGACTCAGCCACAGAC
                    ||||||| -  +|| |+|-|| ||-|| |+||||  | |+|-|| ||||| ||||| || 
Sbjct 2851          CTGAGGACACG-GCAC-GTACGGCGAACT-TGGCGCTGG-AGCTGGACTCGGCCACCGAG

Query 2856          GTCGGCCGGGCCTGTGCCGGCTGT--C---GAGTCACCCCCGGCGTTGTGCAGTACCAGT
                    || |||||||| ||||| || |||--|---||| ||++   | ||||  ++ +|||||||
Sbjct 2907          GTTGGCCGGGCTTGTGCTGGTTGTCGCGTTGAGCCA--GGTGTCGTTCA--C-TACCAGT

Query 2911          TTACCGCAGGTGTGCCTGGATCCGGCAAGTCCCGCTCTATTACC-CAAGCCGACGTGGAC
                    |||| || ||||| ||||| ||||||||||| || || || +| -|||| ||| ||||| 
Sbjct 2962          TTACGGCGGGTGTCCCTGGCTCCGGCAAGTCTCGATCGATC-CAGCAAGGCGAGGTGGAT

Query 2970          GTTGTCGTGGTCCCGACCCGGGAGTTGCGTAATGCCTGGCGCCGCCGCGGCTTCGCTGCT
                    || || ||||| |||||||| ||  |||||||  | |||||||||||||| ||||| |||
Sbjct 3021          GTGGTGGTGGTACCGACCCGCGAACTGCGTAACTCGTGGCGCCGCCGCGGGTTCGCAGCT

Query 3030          TTCACCCCGCACACTGCGGCTAGAGTCACCCAGGGGCGCCGGGTTGTCATTGATGAGGCC
                    | ||| || |||||||| ||  | || ||||  || ||  |||| || || || ||||| 
Sbjct 3081          TACACACCCCACACTGCAGCCCGCGTTACCCGTGGCCGTAGGGTCGTTATCGACGAGGCT

Query 3090          CCGTCCCTTCCCCCTCATTTGCTGCTGCTCCACATGCAGCGGGCCGCCACCGTCCACCTT
                    ||||| ||||| || ||||| || ||||| || |||||||||||| |  | ||||| || 
Sbjct 3141          CCGTCACTTCCACCACATTTACTTCTGCTGCATATGCAGCGGGCCTCGTCGGTCCATCTC

Query 3150          CTTGGCGACCCGAATCAGATCCCAGCCATCGATTTTGAGCACGCCGGGCTCGTTCCCGCC
                    ||||| ||||| ||||||||||| ||||| || |||||||||||||| || || || || 
Sbjct 3201          CTTGGTGACCCTAATCAGATCCCTGCCATTGACTTTGAGCACGCCGGCCTTGTCCCGGCA

Query 3210          ATCAGGCCCGAT-TTGGCCCCCAC-CTCCTGGTGGCATGTTACCCATCGCTGCCCTGCGG
                    ||  |||| || -|||  || +||-  + ||||||||  |||| ||| | || || || |
Sbjct 3261          ATTCGGCCTGAGCTTGTTCCA-ACAAA-GTGGTGGCACCTTACTCATAGATGTCCGGCAG

Query 3268          ATGTATGTGAGCTAATCCGCGGCGCATACCCTATGATTCAGACCACTAGTCGGGTCCTCC
                    | || |||||| |||||||||| || ||||| | ||| |||||  |||| || |||||||
Sbjct 3319          ACGTCTGTGAGTTAATCCGCGGTGCGTACCCAAAGATCCAGACTGCTAGCCGTGTCCTCC

Query 3328          GGTCGTTGTTCTGGGGTGAGCCCGCCGTTGGGCAGAAGCTAGTGTTCACCCAGGCGGCTA
                    | ||  |||| ||||| |||||| | ||||| |||||||| || ||||| |||||||| |
Sbjct 3379          GCTCCCTGTTTTGGGGGGAGCCCCCTGTTGGCCAGAAGCTTGTATTCACTCAGGCGGCGA

Query 3388          AGGCCGCCAACCCCGGTTCAGTGACGGTCCATGAGGCACAGGGCGCTACCTACACAGAGA
                    ||||||| || || ||| |  | || ||||||||||| || || || || | ||| ||||
Sbjct 3439          AGGCCGCTAATCCTGGTGCGATTACAGTCCATGAGGCTCAAGGTGCCACATTCACTGAGA

Query 3448          CTACCATCATTGCCACGGCAGATGCTCGAGGCCTCATTCAGTCGTCCCGAGCTCATGCCA
                    | || || ||||||||||| ||||| || || || |||||||| ||  |||| || || |
Sbjct 3499          CCACTATTATTGCCACGGCGGATGCCCGCGGGCTGATTCAGTCTTCTAGAGCCCACGCAA

Query 3508          TTGTTGCCTTGACGCGCCACACTGAGAAGTGCGT-CATCATTGACGCACCAGGCCTGCTT
                    | || ||| | || |||||||| |||||||| ||-  | +| ||||| || || || || 
Sbjct 3559          TCGTGGCCCTAACCCGCCACACAGAGAAGTGTGTGGTTG-TCGACGCCCCGGGGCTCCTC

Query 3567          CGCGAGGTGGGCATCTCCGATGCAATCGTTAATAACTTTTTCCTTGCTGGTGGCGAAATT
                    || || || ||||| || ||||| || || |||||||| || ||| |||||||  |||| 
Sbjct 3618          CGTGAAGTCGGCATTTCTGATGCTATTGTAAATAACTTCTTTCTTTCTGGTGGTCAAATC

Query 3627          GGCCACCAGCGCCCATCTGTTATCCCTCGCGGCAATC-CTGAC-GCCAATGTTGACACCT
                    ||||| || |||||||| || || || || |||| | -| +||-|  ||||| ||||| |
Sbjct 3678          GGCCAACATCGCCCATCAGTCATACCACGTGGCACTGTCA-ACTGGTAATGTCGACACGT

Query 3685          TGGCTGCCTTCCCGCCGTCTTGCCAGATTAGCGCCTTCCATCAGTTGGCTGAGGAGCTTG
                    ||| ||| || ||||| || |||||| |||| || | ||| ||| |||| |||||||| |
Sbjct 3736          TGGATGCATTTCCGCCCTCCTGCCAGTTTAGTGCTTACCACCAGCTGGCAGAGGAGCTCG

Query 3745          GCCACAGACCTGCCCCTGTCGCGGCTGTTCTACCGCCCTGCCCTGAGCTTGAACAGGGCC
                    ||||  |||| |||||  | || || || || ||||| ||||| ||||| || |||||| 
Sbjct 3796          GCCATCGACCGGCCCCAATTGCTGCCGTCCTGCCGCCTTGCCCGGAGCTCGAGCAGGGCT

Query 3805          TTCTCTACCTGCCCCAAG-AACTCACCACCT-GTGATAGTGTCGTAACATTTGAATTAAC
                    | || ||  |||| || |-  +| || || |-|+|| |||||  | | ||| ||  | ||
Sbjct 3856          TACTTTATATGCCTCAGGAGT-TGACTACGTCG-GACAGTGTGCTTATATTCGAGCTTAC

Query 3863          AGATATTGTGCATTGTCGTATGGCCGCCCCGAGCCAGCGCAAGGCCGTGCTGTCCACGCT
                    |||||| ||||| || |||||||| || || || ||||||||||| ||  |||| || ||
Sbjct 3914          AGATATAGTGCACTGCCGTATGGCGGCGCCCAGTCAGCGCAAGGCAGTTTTGTCAACTCT

Query 3923          CGTGGGCCGTTATGGCCGCCGCACAAAGCTCTACAATGCCTCCCACT-CTGATGTTCGCG
                     || ||| | || ||||||||||| || || ||| | ||  ||||+|-| ||||||||||
Sbjct 3974          TGTCGGCAGGTACGGCCGCCGCACGAAACTGTACGAGGCTGCCCA-TGCAGATGTTCGCG

Query 3982          ACTCTCTCG-CCCGTTTTATCCCGGCCATTGGCCCCGTACAG-GTTACAACCTGTGAATT
                      |||||  - |  ||   ||| |  |+|| ||||  |+ ||-||||| ||||| ||  |
Sbjct 4033          GGTCTCTGAATCATTTCATTCCTGAGC-TTAGCCCTAT-TAGAGTTACTACCTGCGAGCT

Query 4040          GTACGAGCTAGTGGAGGCCATGGTCGAGAAGGGCCAGGACGGCTCCGCCGTCCTTGAGCT
                     || ||||| || ||||| ||||| ||||| || ||||| ||||| || || || |||||
Sbjct 4091          CTATGAGCTCGTCGAGGCTATGGTGGAGAAAGGTCAGGATGGCTCGGCGGTTCTGGAGCT

Query 4100          CGACCTTTGTAGCCGCGACGTGTCCAGGATCACCTTCTTCCAGAAAGATTGTAATAAATT
                     ||||| |||||||| || |||||  |||| || |||||||| || || || || || ||
Sbjct 4151          TGACCTGTGTAGCCGTGATGTGTCTCGGATAACATTCTTCCAAAAGGACTGCAACAAGTT

Query 4160          CACCACGGGGGAGACCATCGCCCATGGTAAAGTGGGCCAGGGCATTTCGGCCTGGAGTAA
                     ||||| || ||||| || || ||||| ||||| || ||||| || || || ||||||||
Sbjct 4211          TACCACAGGTGAGACAATAGCACATGGCAAAGTTGGGCAGGGGATATCCGCGTGGAGTAA

Query 4220          GACCTTCTGTGCCCTTTTCGGCCCCTGGTTCCGTGCTATTGAGAAGGCTATCCTGGCCCT
                     ||||| |||||| | || ||||| ||||| ||||||||||||||||  ||||||||  |
Sbjct 4271          AACCTTTTGTGCCTTGTTTGGCCCTTGGTTTCGTGCTATTGAGAAGGAAATCCTGGCGGT

Query 4280          GC-T-C-CCTCAGGGTGTGTTTTATGGGGATGCCTTTGATGACACCGT-CTTCTCGGCGG
                    ||-|-|-||| | +|| |  ++|| || || || | ||| ||||| ||-||   |+|| |
Sbjct 4331          GCTTGCACCTAAT-GTTTTC--TACGGTGACGCATATGAGGACACAGTCCTAGCC-GCCG

Query 4336          CTGTGGC-----CG-CAGCAAAGGCATCCATGGTGTTC--GAGAATGACTTTTCTGAGTT
                    |||| ||-----| -|++  |  |++|++|+ + ||| --|| ||||| ||||| |||||
Sbjct 4387          CTGTTGCAGGAGCCCC--TGATTG--T--A-A-GGTTTTTGAAAATGATTTTTCCGAGTT

Query 4388          TGATTCCACCCAGAATAATTTTTCCT-TGGGCCTAGAGTGTGCT-ATTATGGAGGAGTGT
                    ||||  ||| || || || || |+| -| ||  | |||||| +|-|||||||||||||||
Sbjct 4439          TGATAGCACTCAAAACAACTTCT-CGCTCGGATTGGAGTGTA-TAATTATGGAGGAGTGT

Query 4446          GGGATGCCGCAGTGGCT-CATCCGCTTGTACCACCTTATAAGGTCTGCGTGGATTCTGCA
                    || |||||||||||| |-   | ||||+|| || ||| |  | ||||| ||| | || ||
Sbjct 4497          GGTATGCCGCAGTGGATGATCCGGCTT-TATCATCTTGTCCGCTCTGCCTGGGTCCTCCA

Query 4505          GGCCCCGAAGGAGTCCCTGCGAGGGTTTTGGAAGAAACACTCCGGTGAGCCCGGCACCCT
                     |||||||| || || || || ||||| |||||||||||||| || |||||||| |||||
Sbjct 4556          AGCCCCGAAAGAATCTCTACGGGGGTTCTGGAAGAAACACTCTGGCGAGCCCGGTACCCT

Query 4565          TCTGTGGAATACTGTCTGGAACATGGCCGTTATCACCCACTGTTATGATTTCCGCGATCT
                     |||||||||||||||||||||||||| || ||  | || || || || ||||| || ||
Sbjct 4616          GCTGTGGAATACTGTCTGGAACATGGCAGTCATAGCACATTGCTACGAGTTCCGTGACCT

Query 4625          GCAGGTGGCTGCCTTTAAAGGTGATGATTC-GATAGTGCTTTGCAGTGAGTACCGTCAGA
                    |  ||| || || || ||||| ||||| ||-| |+|| || ||||| || || || ||||
Sbjct 4676          GAGGGTTGCGGCGTTCAAAGGGGATGACTCTGTT-GTACTCTGCAGCGATTATCGGCAGA

Query 4684          GCCC--A-GGGGCTGCTG-TCCTGATTGCTGGCTGTGGCCTAAAG-TTGAAGGTGGATTT
                    ||| --|-| ||| ||+ -|+ ++|| || || ||||| || |||-|| ||+||||||||
Sbjct 4735          GCCGTGATGCGGCCGC-CTT-A--ATCGCCGGTTGTGGGCTGAAGCTTAAA-GTGGATTT

Query 4739          CCGTCCGATTGGTCTGTATGCAGGTGTTGTGGTGGCCCCCGGCCTT-GGCGCGCTTCCTG
                      | || ||||| || ||||| |||||||| |||||||| || || -|| +| |||||||
Sbjct 4790          TAGGCCTATTGGGCTTTATGCTGGTGTTGTTGTGGCCCCGGGTCTCGGGA-CCCTTCCTG

Query 4798          ATGTCGT--GC---GCTTCGCCGGTCGGCTTACTGAGAAGAATTGGGGCCCTGGCCCCGA
                    |||| ||--| ---||+| | |||+|  || + +|||||||| ||||| ||||||   ||
Sbjct 4849          ATGTTGTCAGGTTTGC-TGGACGG-CCTCTC-A-GAGAAGAACTGGGGGCCTGGCTTGGA

Query 4853          GCGGGCGGAGCAGCTCCGCCTCGCTGTGAGTGATTTTCTCCGCAAGCTCACGAATGTAGC
                    |||||| |||||||| || || |||||  ||||||| || || ||| | |||||||| ||
Sbjct 4904          GCGGGCAGAGCAGCTGCGGCTGGCTGTATGTGATTTCCTGCGAAAGTTAACGAATGTGGC

Query 4913          TCAGATGTGTGTGGATGTTGTCTCTCGTGTTTATGGGGTTTCCCCTGGGCTCGTTCATAA
                     ||| | |||||||||||||| || |  |||||||| ||   ||||||  | || |||||
Sbjct 4964          CCAGGTATGTGTGGATGTTGTTTCGCAAGTTTATGGTGTCAGCCCTGGTTTAGTACATAA

Query 4973          CCTGATTGGCATGCTACAGGCTGTTGCTGATGGCAAGGCTCATTTCACTGAGTCAGTGAA
                    ||||||||| ||||| ||  |  | || ||||||||||| |||||||||||  |||| ||
Sbjct 5024          CCTGATTGGGATGCTCCAAACCATCGCCGATGGCAAGGCGCATTTCACTGAAACAGTCAA

Query 5033          GCCAGTGCTTGACCTGACAAATTCAATTCTGTG-TCGGGTGGAATGAATAACATG-TCTT
                     || || || ||| | || || || ||  |   -|||| ||||||||||||||||-||||
Sbjct 5084          ACCGGTCCTAGACTTAACTAACTCTATCATTACATCGGATGGAATGAATAACATGTTCTT

Query 5091          TTGCTGCGCCCATGG-GTTCGCGACCATGCGCCCTCGGCCTATTTTGCTGTTGCTCCTCA
                    |||||  |  |||||-| |+|| ||||||||| ||||| || ||||| |  |||||||| 
Sbjct 5143          TTGCTCTGTGCATGGAGAT-GCCACCATGCGCTCTCGGGCTCTTTTGTTTCTGCTCCTCG

Query 5150          TGTTTCTGCCTATGCTGCCCGCGCCACCGCCCGGTCAGCCGTCTGGCCGCCGTCGTGGGC
                    || |||||||||||||||||||||||||| ||||||||||||||||||| || || ||||
Sbjct 5202          TGCTTCTGCCTATGCTGCCCGCGCCACCGGCCGGTCAGCCGTCTGGCCGTCGCCGCGGGC

Query 5210          GGCGCAGCGGCGGTTCCGGCGGTGGTTTCTGGGGTGACCGGGTTGATTCTCAGCCCTTCG
                    ||||||||||| || |||||||||||||||||||||||||||||||||||||||||||||
Sbjct 5262          GGCGCAGCGGCAGTACCGGCGGTGGTTTCTGGGGTGACCGGGTTGATTCTCAGCCCTTCG

Query 5270          CAATCCCCTATATTCATCCAACCAACCCCTTCGCCCCCGATG-T-C-ACCGCTGCGGCCG
                    |  |||||||||||||||||||||||||||||||  | ||+ -|-|-| |+|+|| ||||
Sbjct 5322          CCCTCCCCTATATTCATCCAACCAACCCCTTCGCATCTGA-CATTCCAAC-C-GCCGCCG

Query 5327          GGGCTGGACCTCGTGTTCGCCAACCCGCCCGACCACTCGGCTCCGCTTGGCGTGACCAGG
                    |||||||| ||||   ||| || || ||||| |||||||||||||||||||| || ||  
Sbjct 5379          GGGCTGGAGCTCGCCCTCGGCAGCCAGCCCGCCCACTCGGCTCCGCTTGGCGCGATCAAT

Query 5387          CCCAGCGCCCCGCCGCTGCCTCACGTCGTAGACCTACCACAGCTGGGGCCGCGCCGCTAA
                    ||||||||||||||||| || | |||||| || || || ||||||||||  ||||| | |
Sbjct 5439          CCCAGCGCCCCGCCGCTCCCGCCCGTCGTCGATCTGCCCCAGCTGGGGCTTCGCCGTTGA

Query 5447          CCGCGGTCGCTCCGGCCCATGACAC-CCCGCCAGTGCCTGATGTTGACTCCCGCGGCGCC
                    | || || || ||||||| ||||||- ||+|| || |||||||||||||| || || |||
Sbjct 5499          CGGCTGTAGCCCCGGCCCCTGACACTGCC-CCGGTCCCTGATGTTGACTCTCGTGGTGCC

Query 5506          ATCCTGCGCCGGCAGTATAA-CCTATCAACATCTCCCCTCACCTCTTCCGTGGCCACCGG
                    ||  ||||||| ||||||||-     ||+|||| || || |||||| || | ||||| ||
Sbjct 5558          ATATTGCGCCGCCAGTATAATTTGTCCA-CATCCCCACTTACCTCTACCATTGCCACTGG

Query 5565          CACAAATTTGGTTCTTTACGCCGCTCCTCTTAG-CC-CGCTTCTACCCCTCCAGGACGGC
                     || ||| | || || || || ||||| || ||-||-|++| || || || || || || 
Sbjct 5617          TACTAATCTTGTGCTGTATGCTGCTCCGCTGAGTCCTC--TGCTTCCGCTTCAAGATGGG

Query 5623          ACCAATACTCATATAATGGCTACAGAAGCTTCTAATTATGCCCAGTACCGGGTTGCTCGT
                    || || || ||||| ||||| || || ||||||||||| |||||||| || ||||  |||
Sbjct 5675          ACTAACACGCATATTATGGCCACTGAGGCTTCTAATTACGCCCAGTATCGTGTTGTCCGT

Query 5683          GCCACAATTCGCTACCGCCCGCTGGTCCCCAACGCTGTTGGTGGCTACGCTATCTCCATT
                    ||||| ||||| ||||||||| | || || || || || || ||||| ||||| || |||
Sbjct 5735          GCCACCATTCGGTACCGCCCGTTAGTGCCGAATGCCGTCGGCGGCTATGCTATATCTATT

Query 5743          TCGTTCTGGCCACAGACCACCACCACCCCGACGTCCGTTGACATGAATTCAATAACCTCG
                    || |||||||| ||||| || || ||||| ||||| ||||| |||||||| || || || 
Sbjct 5795          TCTTTCTGGCCCCAGACAACGACTACCCCAACGTCTGTTGATATGAATTCCATCACTTCT

Query 5803          ACGGATGTCCGTATTTTAGTCCAGCCCGGCATAGCCTCCGAGCTTGTTATTCCAAGTGAG
                    || ||||| || ||| | ||||||||||| |||||||| || ||||| || || ||||||
Sbjct 5855          ACCGATGTTCGGATTCTTGTCCAGCCCGGTATAGCCTCTGAACTTGTGATCCCTAGTGAG

Query 5863          CGCCTACACTATCGCAACCAAGGTTGGCGCTCTGTTGAGACCTCCGGGGTGGCGGAGGAG
                    ||||||||||| || ||||| ||||||||||| ||||||||||| || || || ||||||
Sbjct 5915          CGCCTACACTACCGTAACCAGGGTTGGCGCTCGGTTGAGACCTCTGGTGTTGCTGAGGAG

Query 5923          GAGGCCACCTCTGGTCTTGTCATGCTCTGCATACATGGCTCACCTGTAAATTCTTATACT
                    ||||| || || || ||||||||||||||||| || || |||||||| || ||||| |||
Sbjct 5975          GAGGCGACTTCCGGCCTTGTCATGCTCTGCATCCACGGTTCACCTGTGAACTCTTACACT

Query 5983          AATACACCCTATACCGGTGCCCTCGGGCTGTTGGACTTTGCCCTCGAACTTGAGTTCCGC
                    || |||||||||||||| |||||||| ||| | || ||||| ||||| |||||||| || 
Sbjct 6035          AACACACCCTATACCGGGGCCCTCGGCCTGCTCGATTTTGCGCTCGAGCTTGAGTTTCGT

Query 6043          AACCTCACCCCCGGTAATACCAATACGCGGGTCTCGCGTTACTCCAGCACTGCCCGTCAC
                    ||  | || || |||||||| || ||||| ||||| ||||| || || | ||| ||||||
Sbjct 6095          AATTTAACACCTGGTAATACGAACACGCGTGTCTCCCGTTATTCGAGTAGTGCACGTCAC

Query 6103          CGCC-TTCGTCGCG-GTGC-AGATGGGACTGCCGAGCTCACCACCACGGCTGCTACTCGC
                     +  -| ||+|+||-| ||- ||||| || || ||  | || || || |||||||| || 
Sbjct 6155          A-AGCTACG-C-CGTGGGCCTGATGGCACCGCTGAATTGACTACGACTGCTGCTACACGT

Query 6160          TTCATGAAGGACCTCTA-TTTTACTAGTACTAATGGTGTTGGTGA-GATCGGCCGCGGGA
                    |||||||| |||||+| - |||||| | || || |||||||||||-|+| ||||| || |
Sbjct 6212          TTCATGAAAGACCT-TCACTTTACTGGGACCAACGGTGTTGGTGAAG-TAGGCCGTGGTA

Query 6218          TAGCGCTTACCCTGTTTAACCTTGCTGACACCCTGCTTGGCGGTCTACCGACAGAATTGA
                    |||| || ||||||||||| ||||||||||| || || || || || |||||||||||||
Sbjct 6270          TAGCTCTAACCCTGTTTAATCTTGCTGACACGCTTCTCGGTGGGCTTCCGACAGAATTGA

Query 6278          TTTCGTCGGCTGGTGGCCAGCTGTTCTACTCTCGCCCCGTCGTCTCAGCCAATGGCGAGC
                    |||||||||| ||||| |||||||| ||||||||||||||||||||||||||||||||||
Sbjct 6330          TTTCGTCGGCCGGTGGTCAGCTGTTTTACTCTCGCCCCGTCGTCTCAGCCAATGGCGAGC

Query 6338          CGACTGTTAAGCTGTATACATCTGTGGAGAATGCTCAGCAGGATAAGGGTATTGCAATCC
                    ||||||| || || || || || || |||||||| |||||||||||||| || || || |
Sbjct 6390          CGACTGTGAAACTTTACACTTCAGTTGAGAATGCCCAGCAGGATAAGGGAATAGCTATAC

Query 6398          CGCATGACATCGACCTCGGGGAATCCCGTGTAGTTATTCAGGATTATGACAACCAACATG
                    ||||||| ||||| || || || ||||| || ||||||||||||||||| || || ||||
Sbjct 6450          CGCATGATATCGATCTTGGTGAGTCCCGAGTTGTTATTCAGGATTATGATAATCAGCATG

Query 6458          AGCAGGACCGACCGACACCTTCCCCAGCCCCATCGCGTCCTTTTTCTGTCCTCCGAGCTA
                    |||||||||| || || ||||| || || || || |||||||| ||||| ||||| ||||
Sbjct 6510          AGCAGGACCGTCCTACCCCTTCGCCCGCTCCCTCTCGTCCTTTCTCTGTTCTCCGTGCTA

Query 6518          ACGATGTGCTTTGGCTTTCTCTCACCGCTGCCGAGTATGACCAGTCCACTTACGGCTCTT
                    | |||||||||||||| || || || ||||| |||||||| ||| ||||||| || || |
Sbjct 6570          ATGATGTGCTTTGGCTCTCACTTACAGCTGCTGAGTATGATCAGACCACTTATGGTTCCT

Query 6578          CGACCGGC-CCAGTCTATGTCTCTGACTCTGTGACCTTGGTTAATGTTGCGACCGGCGCG
                    | ||+   -||  | |||||||||||| |||| || || ||||| || || ||||| || 
Sbjct 6630          CTAC-AAATCCTATGTATGTCTCTGACACTGTTACATTTGTTAACGTCGCTACCGGTGCC

Query 6637          CAGGCCG-TTGCC-CGGTCACTCGACTGGACCAAGGTCACACTTG-ATGGTCGCCCCCTT
                    ||||+ |-||+ |-|| || || |||||| | ||||| ||+||||-|||| ||||| |||
Sbjct 6689          CAGG-GGGTT-TCTCGCTCCCTGGACTGGTCTAAGGTTAC-CTTGGATGGGCGCCCGCTT

Query 6694          TCCACCATCCAGCAGTATTCAAAGACCTTCTTTGTCCTGCCGCTCCGCGGTAAGCTCTCC
                       || |||||||||||||| ||||| ||||||||  |||| || || || || || |||
Sbjct 6746          ATGACTATCCAGCAGTATTCTAAGACTTTCTTTGTTTTGCCCCTTCGTGGCAAACTTTCC

Query 6754          TTTTGGGAGGCAGGAACTACTAAAGCCGGGTACCCTTATAATTATAACACCACTGCTAGT
                    || ||||| || || ||||| || || || ||||| ||||| ||||| || |||||||||
Sbjct 6806          TTCTGGGAAGCTGGTACTACCAAGGCTGGCTACCCCTATAACTATAATACTACTGCTAGT

Query 6814          GACCAACTG-CTCGTT-GAGAATGCCGCTGGGCATCGGGTTGCTATTTCCACCTACACTA
                    |||||+ + - | | |-|||||||| || || ||||| |||  ||| || || |||||||
Sbjct 6866          GACCA-G-ATTTTGATCGAGAATGCAGCCGGCCATCGTGTTTGTATCTCGACTTACACTA

Query 6872          CTAGCCTGGGTGCTGGCCCCGTCTCTATTTCCGCGGTTGCTGTTTTAGC-CCC-CC--AC
                    |||  || ||  ||||||| || |||||||| || |||| |||++++ |-| |-||--| 
Sbjct 6924          CTAATCTTGGATCTGGCCCTGTTTCTATTTCTGCTGTTGGTGT----CCTCGCACCTCAT

Query 6928          TCTGTGCTAGCATTGC-TT-GAGGATACCATGGACTACCCTGCCCGCGCCCATACTTTCG
                    |||| | ||||+|+||-||-||||| ||  | ||||| ||||| || || |||||||| |
Sbjct 6980          TCTGCGTTAGC-T-GCATTAGAGGACACTGTTGACTATCCTGCACGTGCTCATACTTTTG

Query 6986          ATGACTTCTGCCCGGAGTGCCGCCCCCTTGGCCTCCAGGGTTGTGCTTTTCAGTCTACTG
                    |||| ||||| || ||||||||  | |||||||||||||| ||||||||||| || ||||
Sbjct 7038          ATGATTTCTGTCCAGAGTGCCGTGCGCTTGGCCTCCAGGGCTGTGCTTTTCAATCAACTG

Query 7046          TCGCTGAGCTTCAGCGCCTTAAGATGAAGGTGGGTAAAACTCGGGAGT-TATAGTTTATT
                    | |||||| | ||||| ||||| ||||||||||||||||| |||||||-|+|  ||||||
Sbjct 7098          TTGCTGAGTTACAGCGTCTTAAAATGAAGGTGGGTAAAACCCGGGAGTAT-TGATTTATT

Query 7105          -TGCTTGT-GCCCCCCTTC-TTT-CTGTTG-CTTATTT
                    -| |+ +|-|++  |||||-|||- | |||-|||+|||
Sbjct 7157          CTTC-C-TTG--TGCCTTCCTTTAGTTTTGTCTT-TTT
