# Supplementary material for: Pairwise Heuristic Sequence Alignment Algorithm Based on Deep Reinforcement Learning
Source: IEEE Open J Eng Med Biol. 2021 Jan 29;2:36–43. doi: 10.1109/OJEMB.2021.3055424 (PMC8901008; doi:10.1109/OJEMB.2021.3055424)
Supplement: Three supplementary materials are attached to the submitted manuscript. First, we offer the detailed process of the DQNalign in Supplementary material S1. Then, the additional figures and tables are listed in the Supplementary material S2. Finally, the alignment results of the DQNalign are attached  [file ojemb-3055424-mm.zip › OJEMB-3055424-MM/10022021082020_DQNalignOJEMB20210126SupplementaryS3/Supplementary S3/HEV_DDDQN/result20200712173946_12_13.txt]

DQNalign Project v1.0
Pairwise alignment algorithm with deep reinforcement learning based heuristic alignment agent
Sequence 1 : HEV_12, length : 7202
Sequence 2 : HEV_13, length : 7212

Alignment results:
Exact matches: 6424
Gaps: 15

Query 1             GCAGACCACCTATGTGGTCGATGCCATGGAGGCCCATCAGTTTATCAAGGCTCCTGGCAT
                    ||||||||| |||||||||||||||||||||||||| |||||||| ||||||||||||||
Sbjct 0             GCAGACCACATATGTGGTCGATGCCATGGAGGCCCACCAGTTTATTAAGGCTCCTGGCAT

Query 61            CACTACTGCTATTGAGCAGGCTGCTCTGGCAGCGGCCAACTCTGCCCTGGCGAATGCTGT
                    ||||||||||||||||||||||||| | ||||||||||| |||||| |||||||||||||
Sbjct 60            CACTACTGCTATTGAGCAGGCTGCTTTAGCAGCGGCCAATTCTGCCTTGGCGAATGCTGT

Query 121           GGTAGTTAGGCCCTTTCTCTCTCACCAGCAGATTGAGATCCTCATTAACCTAATGCAACC
                    ||| |||||||| |||||||||||||||||||||||||| ||||||||||||||||||||
Sbjct 120           GGTGGTTAGGCCTTTTCTCTCTCACCAGCAGATTGAGATTCTCATTAACCTAATGCAACC

Query 181           TCGCCAGCTTGTTTTCCGCCCCGAGGTTTTCTGGAACCACCCCATCCAGCGTGTTATCCA
                    |||||||||||||||||||||||||||||||||||| || ||||||||||| ||||||||
Sbjct 180           TCGCCAGCTTGTTTTCCGCCCCGAGGTTTTCTGGAATCATCCCATCCAGCGCGTTATCCA

Query 241           CAATGAGTTGGAGCTTTACTGCCGTGCCCGCTCCGGCCGCTGTCTTGAGATTGGTGCCCA
                     |||||| ||||||| |||||||| || |||||||||||||||||||||||||| || ||
Sbjct 240           TAATGAGCTGGAGCTCTACTGCCGCGCTCGCTCCGGCCGCTGTCTTGAGATTGGCGCTCA

Query 301           TCCCCGCTCAATAAATGACAATCCTAATGTGGTCCACCGCTGCTTCCTCCGCCCTGTCGG
                    |||||||||||||||||||||||||||||||||||||||||| || ||||||||||| ||
Sbjct 300           TCCCCGCTCAATAAATGACAATCCTAATGTGGTCCACCGCTGTTTTCTCCGCCCTGTTGG

Query 361           GCGCGATGTTCAGCGCTGGTATACTGCCCCCACTCGCGGGCCAGCTGCTAATTGCCGGCG
                    ||| ||||||||||||||||||||||| ||||||||||| || |||||||||||||||||
Sbjct 360           GCGTGATGTTCAGCGCTGGTATACTGCTCCCACTCGCGGACCGGCTGCTAATTGCCGGCG

Query 421           TTCCGCACTGCGCGGGCTCTCTGCCGCTGACCGCACTTACTGCTTCGACGGGTTTTCTGG
                    ||| |||||||| |||||| |||| || |||||||| ||||| || || |||||||||||
Sbjct 420           TTCTGCACTGCGTGGGCTCCCTGCTGCCGACCGCACCTACTGTTTTGATGGGTTTTCTGG

Query 481           TTGTAACTTTCCCGCCGAAACGGGCATCGCCCTCTATTCCCTCCATGATATGTCACCATC
                     || |  |||||||| || || ||||||||||||||||||||||| || ||||| || ||
Sbjct 480           CTGCAGTTTTCCCGCTGAGACAGGCATCGCCCTCTATTCCCTCCACGACATGTCGCCGTC

Query 541           TGATGTCGCCGAGGCCATGTTCCGCCATGGTATGACGCGGCTTTATGCCGCCCTCCATCT
                    |||||||||||||||||||||||| ||||| ||||||||||||||||| |||||||||||
Sbjct 540           TGATGTCGCCGAGGCCATGTTCCGTCATGGCATGACGCGGCTTTATGCTGCCCTCCATCT

Query 601           TCCGCCTGAGGTCTTGTTGCCTCCTGGCACATACCGCACCGCGTCGTATCTGCTGATCCA
                     ||||| |||||  |  ||||||| ||||||||||| ||| |||||||| | ||||| ||
Sbjct 600           CCCGCCCGAGGTTCTACTGCCTCCCGGCACATACCGTACCACGTCGTATTTACTGATTCA

Query 661           TGACGGCAGGCGCGTTGTGGTGACGTACGAGGGTGACACTAGTGCTGGTTATAACCATGA
                    |||||| ||||| |||||||||||||||||||| || || |||||||||||||| |||||
Sbjct 660           TGACGGTAGGCGTGTTGTGGTGACGTACGAGGGCGATACCAGTGCTGGTTATAATCATGA

Query 721           TGTTTCCAACCTGCGCTCCTGGATTAGAACCACTAAGGTCACCGGAGACCACCCTCTCGT
                    |||||| || || || ||||||||||| ||||||||||||||||| ||||| ||||||||
Sbjct 720           TGTTTCTAATCTACGTTCCTGGATTAGGACCACTAAGGTCACCGGGGACCATCCTCTCGT

Query 781           TATCGAGCGGGTTAGGGCCATTGGCTGTCACTTTGTTCTCTTACTCACGGCTGCCCCGGA
                    ||||||||||||||||||||| ||||| || ||||||||| | |||||||| ||||||||
Sbjct 780           TATCGAGCGGGTTAGGGCCATCGGCTGCCATTTTGTTCTCCTGCTCACGGCCGCCCCGGA

Query 841           GCCATCACCTATGCCTTATGTCCCTTACCCCCGGTCTACCGAGGTCTATGTCCGATCGAT
                     ||||| |||||||||||||| |||||||||||||| |||||||||||||||||||| ||
Sbjct 840           ACCATCCCCTATGCCTTATGTGCCTTACCCCCGGTCCACCGAGGTCTATGTCCGATCAAT

Query 901           CTTCGGCCCGGGCGGCACCCCTTCCCTATTCCCAACCTCATGCTCCACTAAGTCGACCTT
                    ||| |||||||| || ||||| ||  | || |||||||| |||||||||||||| |||||
Sbjct 900           CTTTGGCCCGGGTGGAACCCCCTCATTGTTTCCAACCTCGTGCTCCACTAAGTCAACCTT

Query 961           CCATGCCGTCCCTGCCCATATTTGGGACCGTCTTATGCTGTTCGGGGCCACCCTGGATGA
                    |||||| ||||||| |||||| ||||||||||||||| |||||||||||||  |||| ||
Sbjct 960           CCATGCTGTCCCTGTCCATATCTGGGACCGTCTTATGTTGTTCGGGGCCACTTTGGACGA

Query 1021          CCAAGCCTTTTGCTGCTCCCGTCTAATGACCTACCTTCGCGGCATTAGCTACAAGGTTAC
                    ||| ||||||||||| |||||||| ||||| ||||| || ||||||||||||||||||||
Sbjct 1020          CCAGGCCTTTTGCTGTTCCCGTCTTATGACTTACCTCCGTGGCATTAGCTACAAGGTTAC

Query 1081          TGTGGGCACTCTTGTGGCCAATGAAGGCTGGAACGCCTCTGAGGACGCTCTCACAGCTGT
                    ||| ||||| |||||||||||||| |||||||||||||| |||||||| |||||||||||
Sbjct 1080          TGTCGGCACCCTTGTGGCCAATGAGGGCTGGAACGCCTCCGAGGACGCCCTCACAGCTGT

Query 1141          CATTACTGCCGCCTACCTTACCATCTGCCACCAGCGGTATCTCCGCACCCAAGCTATATC
                    |||||||||||||||||| ||||| ||||||||||||||||| |||||||| ||||||||
Sbjct 1140          CATTACTGCCGCCTACCTAACCATATGCCACCAGCGGTATCTTCGCACCCAGGCTATATC

Query 1201          TAAGGGGATGCGTCGTTTGGAGCGGGAGCATGCCCAGAAATTCATAACACGCCTCTACAG
                    ||||||||||||||||||||||||||||||||||||||| || ||||||||||| || ||
Sbjct 1200          TAAGGGGATGCGTCGTTTGGAGCGGGAGCATGCCCAGAAGTTTATAACACGCCTTTATAG

Query 1261          TTGGCTTTTTGAGAAGTCCGGCCGTGATTATATCCCCGGCCGTCAGTTGGAGTTCTACGC
                     ||||| |||||||||||||||||||| || ||||||||||||||| ||||||| || ||
Sbjct 1260          CTGGCTCTTTGAGAAGTCCGGCCGTGACTACATCCCCGGCCGTCAGCTGGAGTTTTATGC

Query 1321          CCAGTGTAGGCGCTGGCTCTCGGCCGGCTTTCACCTTGACCCACGGGTGCTGGTTTTTGA
                    |||||||||||| |||||||| |||||||| || ||||||||||||||| ||||||||||
Sbjct 1320          CCAGTGTAGGCGTTGGCTCTCAGCCGGCTTCCATCTTGACCCACGGGTGTTGGTTTTTGA

Query 1381          TGAGTCGGCCCCCTGCCACTGCAGGACCGCGATTCGTAAGGC-GGTCTCAAAGTTTTGCT
                     ||||||| |||||||||||| |||||| |||| || | || -| |+|||||||| || |
Sbjct 1380          CGAGTCGGTCCCCTGCCACTGTAGGACCACGATCCGCAGGGTTGCT-TCAAAGTTCTGTT

Query 1440          GCTTTATGAAGTGGCTTGGCCAGGAATGTACCTGCTTTCTACAGCCTGCAGAGGGTGCCG
                    |||| ||||||||||| |||||||| || ||||| || |||||||| ||||||||||  |
Sbjct 1439          GCTTCATGAAGTGGCTCGGCCAGGAGTGCACCTGTTTCCTACAGCCCGCAGAGGGTGTTG

Query 1500          CTGGCGACCAGGGCCATGATAATGAAGCCTATGAGGGGTCTGATGTTGACCCTGCTGAAT
                     |||||||||||||||||| || || || |||||||| ||||||||||||||||| ||||
Sbjct 1499          TTGGCGACCAGGGCCATGACAACGAGGCTTATGAGGGCTCTGATGTTGACCCTGCCGAAT

Query 1560          CCGCCATTAGTGATATATCTGGGTCCTACGTAGTCCCTGGCACTGCCCTCCAGCCGCTTT
                    | ||||   |||| ||||||||||||||||| || |||||  |||||||||||||||| |
Sbjct 1559          CTGCCACCTGTGACATATCTGGGTCCTACGTGGTGCCTGGTGCTGCCCTCCAGCCGCTCT

Query 1620          ATCAGGCCCTTGACCTCCCCGCTGAGATTGTGGCCCGTGCAGGCCGGCTGACCGCCACAG
                    | ||||| ||||| ||||| || || ||||||||||||||||| ||||||||||||||||
Sbjct 1619          ACCAGGCTCTTGATCTCCCTGCCGATATTGTGGCCCGTGCAGGTCGGCTGACCGCCACAG

Query 1680          TAAAGGTCTCCCAGGTCGACGGGCGGATCGATTGTGAGACCCTTCTTGGTAACAAAACCT
                    ||||||| || ||||  || |||||||| || || ||||||  ||||||||| ||||| |
Sbjct 1679          TAAAGGTTTCTCAGGCTGAGGGGCGGATTGACTGCGAGACCTATCTTGGTAATAAAACTT

Query 1740          TTCGCACGTCGTTCGTTGACGGGGCGGTCTTAGAGACCAATGGCCCAGAGCGCCACAATC
                    | |||||||||||||| ||||| ||||| |||||||| |||||||||||||||| |||||
Sbjct 1739          TCCGCACGTCGTTCGTCGACGGAGCGGTTTTAGAGACTAATGGCCCAGAGCGCCTCAATC

Query 1800          TCTCTTTTGATGCCAGTCAGAGCACTATGGCCGCTGGCCCCTTCAGTCTTACCTATGCCG
                    |||| ||||| ||||||||||||||||||||||| |||| ||| |||||||||||  || 
Sbjct 1799          TCTCCTTTGACGCCAGTCAGAGCACTATGGCCGCCGGCCTCTTTAGTCTTACCTACACCA

Query 1860          CCTCTGCCGCTGGGCTGGAGGTGCGCTATGTTGCTGCTGGGCTTGACCACCGGGCGGTTT
                    | ||||| ||||||||||||||||  ||||| ||||| ||||||||||| ||||||||||
Sbjct 1859          CTTCTGCAGCTGGGCTGGAGGTGCATTATGTCGCTGCCGGGCTTGACCATCGGGCGGTTT

Query 1920          TCGCCCCCGGCGTTTCACCCCGGTCGGCCCCTGGCGAGGTCACCGCCTTTTGCTCTGCCC
                    | ||||| || || |||||||||||||||||||||||||| |||||||| ||||| ||||
Sbjct 1919          TTGCCCCGGGTGTCTCACCCCGGTCGGCCCCTGGCGAGGTTACCGCCTTCTGCTCCGCCC

Query 1980          TATACAGGTTTAATCGTGAAGCCCAGCGTCATGCGCTGACCGGTAATTTTTGGTTCCATC
                    |||| ||||| || ||||| |||||||| ||  | |||||||| || |||||||| ||||
Sbjct 1979          TATATAGGTTCAACCGTGAGGCCCAGCGCCACTCACTGACCGGCAACTTTTGGTTTCATC

Query 2040          CTGAGGGGCTCCTTGGCCTCTTTGCCCCGTTTTCGCCCGGGCATGTCTGGGAGTCGGCTA
                    | |||||||||||||||| ||| |  || || || ||||||||||| |||||||||||||
Sbjct 2039          CCGAGGGGCTCCTTGGCCCCTTCGTTCCTTTCTCTCCCGGGCATGTTTGGGAGTCGGCTA

Query 2100          ATCCATTTTGTGGCGAGAGCACACTCTACACCCGTACTTGGTCGGAGGTTGATGCTGTTT
                    | || |||||||| ||||||||||||||||||||||| |||||||| |||||||| | ||
Sbjct 2099          ACCCGTTTTGTGGTGAGAGCACACTCTACACCCGTACCTGGTCGGAAGTTGATGCCGCTT

Query 2160          CTAGTCCAGCCCGGCCTGACTTAGGTTTTGCATCTGAGCCTTCTATACCTAGCAGGGCCG
                    |||  || |||| ||| ||| ||||  |||||||||||||| | ||||| || |||||||
Sbjct 2159          CTAACCCGGCCCAGCCCGACCTAGGCCTTGCATCTGAGCCTCCCATACCCAGTAGGGCCG

Query 2220          CCACACCTACCCCGGC-GGCTCT-TCAACCCTCCTCTGCACCGGACCCTTTCCCCCCCCC
                    |||| |||| |  |||-| | ||-| ++||||||  || ||||| |||   |||||||||
Sbjct 2219          CCACGCCTATCTTGGCGGCCCCTCTG--CCCTCCATTGTACCGGGCCCCACCCCCCCCCC

Query 2278          CTCTGCTCCGGCGCTTGGTGAGCCGGCCCCTGGCGTTA-CTGCCGTGGCCCCGGCCATAA
                    ||| || | || || | ||||||||||| |||| |  |-|+|||| ||| | ||||||||
Sbjct 2277          CTCCGCCCTGGTGCCTAGTGAGCCGGCCTCTGGTGCCAGC-GCCGGGGCTCTGGCCATAA

Query 2337          CCCACCAGACGGCTCGGCATCGCCGCCTGCTCTTCACCTACCCGGATGGCTCCAAGGTAT
                    ||||||||||||  || || |||||  |||| ||||||||||||||||| |||||||| |
Sbjct 2336          CCCACCAGACGGTCCGACACCGCCGTTTGCTTTTCACCTACCCGGATGGTTCCAAGGTGT

Query 2397          TTGCCGGCTCGCTGTTTGAGTCGACATGTACGTGGCTTGTTAACGCGTCTAATGTTGACC
                    |||||||||||||||| |||||  | ||||||||||||||||||||||||||||||||||
Sbjct 2396          TTGCCGGCTCGCTGTTCGAGTCAGCGTGTACGTGGCTTGTTAACGCGTCTAATGTTGACC

Query 2457          ATCGCCCTGGCGGCGGGCTCTGCCATGCATTTTACCAAAGGTACCCCACCTCCTTTGATG
                    | |||||||| |||||||||||||||||||| ||||||||||| ||| | |||||||| |
Sbjct 2456          ACCGCCCTGGTGGCGGGCTCTGCCATGCATTCTACCAAAGGTATCCCGCTTCCTTTGACG

Query 2517          CTGCCTCTTTTGTGATGCGCGACGGCGCGGCCGCTTATACATTAACCCCCCGGCCAATAA
                    |||||||||||||||||||||| ||||||||||| || |||||||| |||||||| ||||
Sbjct 2516          CTGCCTCTTTTGTGATGCGCGATGGCGCGGCCGCGTACACATTAACTCCCCGGCCGATAA

Query 2577          TTCATGCCGTCGCCCCTGATTATAGGTTGGAACATAACCCAAAGAGGCTTGAGGCCGCCT
                    ||||||||||||||||||| ||||||||||||||||||||||||||||| |||||||| |
Sbjct 2576          TTCATGCCGTCGCCCCTGACTATAGGTTGGAACATAACCCAAAGAGGCTCGAGGCCGCTT

Query 2637          ACCGGGAGACTTGCTCCCGTCTCGGCACCGCTGCATACCCGCTCCTCGGGACCGGCATAT
                    |||||||||| ||||| || || || |||||||||||||||||||||||||| |||||||
Sbjct 2636          ACCGGGAGACCTGCTCTCGCCTTGGTACCGCTGCATACCCGCTCCTCGGGACTGGCATAT

Query 2697          ACCAGGTACCGATCGGTCCCAGTTTCGACGCCTGGGAGCGGAACCACCGCCCCGGTGATG
                    | |||||||| ||||| || ||||| |||||||||||||||||||||||||| || || |
Sbjct 2696          ATCAGGTACCAATCGGCCCGAGTTTTGACGCCTGGGAGCGGAACCACCGCCCTGGGGACG

Query 2757          AGTTGTATCTTCCTGAGCTTGCTGCCAGATGGTTCGAGGCCAATAGGCCGGCCTGCCCAA
                    |||||||||||||||||||||| |||| ||||||||||||||||| |||  || |||| |
Sbjct 2756          AGTTGTATCTTCCTGAGCTTGCCGCCAAATGGTTCGAGGCCAATAAGCCTACCCGCCCGA

Query 2817          CTCTTACTATAACTGAGGATGCTGCACGGACAGCGAACCTGGCCATCGAGCTTGACTCAG
                    |||||||||||||||||||||  |||||||| || ||| |||||||||| |||||||| |
Sbjct 2816          CTCTTACTATAACTGAGGATGTCGCACGGACGGCAAACTTGGCCATCGAACTTGACTCGG

Query 2877          CCACAGATGTCGGCCGGGCTTGTGCTGGTTGTCGAGTCACCCCCGGCGTTGTGCAGTACC
                    ||||||| ||||||||||| || || || || ||||||||||||||  |||||||||| |
Sbjct 2876          CCACAGACGTCGGCCGGGCCTGCGCCGGCTGCCGAGTCACCCCCGGTATTGTGCAGTATC

Query 2937          AGTTTACTGCAGGTGTGCCTGGGTCCGGCAAGTCCCGCTCTATCACCCA-AGCCGACGTG
                    ||||||| ||||||||||| ||||| || |||||||| ||| | | |||-|+| ||||||
Sbjct 2936          AGTTTACCGCAGGTGTGCCCGGGTCTGGAAAGTCCCGTTCTGTTATCCAGA-CTGACGTG

Query 2996          GACGTTGTCGTGGTCCCGACCCGGGAGTTGCGTAATGCCTGGCGCCGCCGCGGCTTCGCT
                    |||||||| ||||| ||||| |||||| ||||||| ||||||||||||||||| || |||
Sbjct 2995          GACGTTGTTGTGGTTCCGACTCGGGAGCTGCGTAACGCCTGGCGCCGCCGCGGTTTTGCT

Query 3056          GCTTTCACCCCGCACACTGCTGCTAGAGTCACTCAGGGGCGCCGGGTTGTCATTGATGAA
                    ||||| |||||||| ||||| ||||| ||||| |||||||| || || ||||| ||||||
Sbjct 3055          GCTTTTACCCCGCATACTGCCGCTAGGGTCACCCAGGGGCGTCGTGTCGTCATCGATGAA

Query 3116          GCTCCATCTCTTCCCCCCCACCTGCTGCTGCTCCACATGCAGCGGGCCGCCACCGTTCAC
                    || || ||||| ||||| |||||| ||||||||||||||||||||||||||||||| |||
Sbjct 3115          GCCCCGTCTCTCCCCCCGCACCTGTTGCTGCTCCACATGCAGCGGGCCGCCACCGTCCAC

Query 3176          CTTCTTGGCGACCCGAACCAGATCCCAGCCATCGACTTTGAGCACGCCGGGCTCGTCCCC
                    ||||||||||||||||| ||||||||||||||||| ||||||||||||||||||||||||
Sbjct 3175          CTTCTTGGCGACCCGAATCAGATCCCAGCCATCGATTTTGAGCACGCCGGGCTCGTCCCC

Query 3236          GCCATCAGGCCTGACCTAGCCCCTACCTCCTGGTGGCATGTTACCCATCGTTGCCCTGCG
                    ||||||||||| ||  |||||||||| |||||||||||||| || || || || || |||
Sbjct 3235          GCCATCAGGCCCGATTTAGCCCCTACTTCCTGGTGGCATGTCACTCACCGCTGTCCCGCG

Query 3296          GATGTATGTGAGCTGATCCGTGGTGCATACCCTATGATCCAGACCACTAGCCGGGTCCTC
                    ||||| ||||||||||| || |||||||| |||||||||||| |||||||||||||||| 
Sbjct 3295          GATGTGTGTGAGCTGATTCGCGGTGCATATCCTATGATCCAGCCCACTAGCCGGGTCCTT

Query 3356          CGTTCGTTGTTCTGGGGTGAGCCTGCCGTTGGGCAGAAACTAGTGTTCACCCAGGCGGCT
                    ||||||||||| ||||||||||||||||||||||||||||||||||||||||||||||||
Sbjct 3355          CGTTCGTTGTTTTGGGGTGAGCCTGCCGTTGGGCAGAAACTAGTGTTCACCCAGGCGGCT

Query 3416          AAGGCTGCCAACCCCGGTTCAGTGACGGTCCACGAGGCACAGGGCGCTACCTATACAGAG
                    ||||||||||||||||| ||||||||||||||||||||||||||||||||||| ||||||
Sbjct 3415          AAGGCTGCCAACCCCGGCTCAGTGACGGTCCACGAGGCACAGGGCGCTACCTACACAGAG

Query 3476          ACCACCATTATCGCTACGGCAGATGCCCGAGGCCTCATTCAGTCGTCTCGGGCTCATGCC
                    ||||||||||| || |||||||| ||||| ||||| ||||||||||| ||||||||||||
Sbjct 3475          ACCACCATTATTGCAACGGCAGACGCCCGTGGCCTTATTCAGTCGTCCCGGGCTCATGCC

Query 3536          ATTGTTGCCCTGACGCGCCATACTGAGAAGTGCGTCATCATTGACGCGCCAGGCCTGCTT
                    ||||| |||||||||||||| || ||||||||||||||||||||||| |||||| |||||
Sbjct 3535          ATTGTCGCCCTGACGCGCCACACAGAGAAGTGCGTCATCATTGACGCACCAGGCTTGCTT

Query 3596          CGCGAGGTGGGCATTTCCGATGCAATCGTTAATAACTTTTTCCTTGCCGGTGGCGAAATT
                    || ||||||||||| || || ||||| || ||||| || ||||| || || || ||  ||
Sbjct 3595          CGTGAGGTGGGCATCTCTGACGCAATTGTCAATAATTTCTTCCTCGCTGGCGGTGAGGTT

Query 3656          GGCCACCAACGCCCGTCTGTTATCCCTCGCGGCAACCCTGACACAAACGTTGACACCTTG
                    || ||||| || |||||||||||||||||||||||||| ||| | || || |||||| ||
Sbjct 3655          GGTCACCAGCGTCCGTCTGTTATCCCTCGCGGCAACCCCGACGCCAATGTCGACACCCTG

Query 3716          GCTGCCTTCCCGCCGTCTTGCCAGATTAGCGCCTTCCACCAGTTGGCTGAGGAGCTTGGC
                    |||||||| || ||||| ||||||||||| || |||||||| ||||| ||||||||||| 
Sbjct 3715          GCTGCCTTTCCACCGTCATGCCAGATTAGTGCTTTCCACCAATTGGCCGAGGAGCTTGGT

Query 3776          CATAGACCTGCCCCTGTTGCAGCTGTTCTACCGCCCTGCCCTGAGCTCGAACAGGGCCTC
                    || ||||| ||||||||||| ||||||||||| |||||||||||||||||||||||||| 
Sbjct 3775          CACAGACCCGCCCCTGTTGCGGCTGTTCTACCACCCTGCCCTGAGCTCGAACAGGGCCTT

Query 3836          CTCTATCTGCCCCAGGAGCTCACCACCTGTGATAGTGTTGTAACATTTGAATTAACAGAT
                    ||||| |||||||||||||||||||||||||||||||||||||||||||| || ||||||
Sbjct 3835          CTCTACCTGCCCCAGGAGCTCACCACCTGTGATAGTGTTGTAACATTTGAGTTGACAGAT

Query 3896          ATTGTGCATTGTCGCATGGCCGCCCCGAGTCAGCGCAAGGCCGTGCTGTCCACGCTCGTG
                    ||||||||||| ||||||||||||||||| ||||||||||||||||||||||| || |||
Sbjct 3895          ATTGTGCATTGCCGCATGGCCGCCCCGAGCCAGCGCAAGGCCGTGCTGTCCACACTTGTG

Query 3956          GGCCGTTACGGCCGTCGCACAAAGCTCTACAATGCCTCTCACTCTGATGTTCGTGACTCT
                    || || ||||| || || |||||||| || |||||||| || |||||||| || ||||||
Sbjct 3955          GGTCGATACGGTCGGCGTACAAAGCTTTATAATGCCTCCCATTCTGATGTCCGCGACTCT

Query 4016          CTTGCCCGTTTTATCCCGACCATTGGCCCCGTACAAGTTACAACCTGTGAATTGTATGAG
                    || |||||||| |||||||||||||||||||| || |||||||| |||||  |||| |||
Sbjct 4015          CTCGCCCGTTTCATCCCGACCATTGGCCCCGTGCAGGTTACAACTTGTGAGCTGTACGAG

Query 4076          CTAGTGGAGGCCATGGTCGAGAAGGGCCAGGATGGCTCCGCCGTCCTTGAGCTCGACCTC
                     ||||||| |||||||| ||||||||||||||||||||||||||||||||||||||||| 
Sbjct 4075          TTAGTGGAAGCCATGGTTGAGAAGGGCCAGGATGGCTCCGCCGTCCTTGAGCTCGACCTT

Query 4136          TGCAACCGTGACGTATCCAGGATCACCTTCTTCCAGAAAGATTGTAATAAGTTTACCACG
                    |||||||||||||| |||||||| ||||| ||||||||||| ||||||||||||||||| 
Sbjct 4135          TGCAACCGTGACGTGTCCAGGATTACCTTTTTCCAGAAAGACTGTAATAAGTTTACCACC

Query 4196          GGAGAGACCATCGCCCATGGTAAAGTGGGCCAGGGCATTTCGGCCTGGAGTAAGACCTTT
                    || |||||||| ||||||||||||||||| |||||||| ||||| ||||||||||| || 
Sbjct 4195          GGGGAGACCATTGCCCATGGTAAAGTGGGTCAGGGCATCTCGGCTTGGAGTAAGACTTTC

Query 4256          TGTGCCCTTTTTGGCCCCTGGTTCCGCGCTATTGAGAAGGCTATTCTGGCCCTACTCCCT
                    |||||||| || |||||||||||||| |||||||||||||| || || || || ||||| 
Sbjct 4255          TGTGCCCTCTTCGGCCCCTGGTTCCGTGCTATTGAGAAGGCCATCCTAGCTCTGCTCCCC

Query 4316          CAGGGTGTGTTTTATGGAGATGCCTTTGACGACACTGTCTTCTCGGCGGCTGTGGCCGCA
                    ||||||||||| ||||| ||||| ||||| ||||| |||||||| |||||||||||||| 
Sbjct 4315          CAGGGTGTGTTCTATGGGGATGCTTTTGATGACACCGTCTTCTCTGCGGCTGTGGCCGCT

Query 4376          GCAAAGGCGTCCATGGTGTTTGAGAATGACTTTTCCGAGTTTGACTCCACCCAGAATAAC
                    || ||||| ||||||||||||||||||||||| || ||||||||||| || |||||||| 
Sbjct 4375          GCGAAGGCTTCCATGGTGTTTGAGAATGACTTCTCTGAGTTTGACTCTACTCAGAATAAT

Query 4436          TTTTCCTTGGGCCTAGAGTGCGCTATCATGGAGGAGTGCGGGATGCCGCAGTGGCTCATC
                    || |||||||| || ||||| ||||| |||||||||||||| ||||||||||||||||||
Sbjct 4435          TTCTCCTTGGGACTTGAGTGTGCTATTATGGAGGAGTGCGGAATGCCGCAGTGGCTCATC

Query 4496          CGCTTGTACCACCTTATAAGGTCTGCGTGGATCCTGCAGGCCCCGAAGGAGTCTCTGCGA
                    ||| | |||||||||||||||||||| |||||||||||||||||||||||||| ||||| 
Sbjct 4495          CGCCTTTACCACCTTATAAGGTCTGCATGGATCCTGCAGGCCCCGAAGGAGTCCCTGCGG

Query 4556          GGGTTTTGGAAGAAACACTCCGGTGAGCCCGGCACTCTTCTTTGGAATACTGTCTGGAAC
                    ||||| |||||||| ||||||||||||||||||||||| || |||||||| |||||||||
Sbjct 4555          GGGTTCTGGAAGAAGCACTCCGGTGAGCCCGGCACTCTCCTATGGAATACCGTCTGGAAC

Query 4616          ATGGCCGTTATTACCCACTGTTATGATTTTCGTGATTTGCAGGTGGCTGCCTTTAAAGGT
                    ||||| |||||||||||||||||||| || || ||| |||| |||||||| |||||||||
Sbjct 4615          ATGGCTGTTATTACCCACTGTTATGACTTCCGGGATCTGCAAGTGGCTGCTTTTAAAGGT

Query 4676          GATGATTCGATAGTGCTTTGCAGTGAGTACCGTCAGAGTCCAGGAGCTGCTGTCCTGATT
                    |||||||| |||||||||||||||||||||||||||||||||||||| || ||||| |||
Sbjct 4675          GATGATTCAATAGTGCTTTGCAGTGAGTACCGTCAGAGTCCAGGAGCCGCAGTCCTAATT

Query 4736          GCTGGTTGTGGCTTAAAGCTGAAGGTGGATTTTCGCCCTATTGGTCTGTATGCAGGTGTT
                    ||||| || ||| | ||| ||||||||||||| ||||| |||||  | ||||||||||||
Sbjct 4735          GCTGGCTGCGGCCTGAAGTTGAAGGTGGATTTCCGCCCGATTGGCTTATATGCAGGTGTT

Query 4796          GTGGTGGCCCCCGGCCTTGGCGCGCTTCCTGACGTTGTGCGCTTCGCCGGCCGGCTCACT
                    |||||||||||||||||||| || || |||||||||||||| || |||||||||||||||
Sbjct 4795          GTGGTGGCCCCCGGCCTTGGTGCACTCCCTGACGTTGTGCGTTTTGCCGGCCGGCTCACT

Query 4856          GAGAAGAATTGGGGCCCTGGCCCCGAGCGGGCGGAGCAGCTCCGCCTTGCTGTAAGTGAT
                    ||||||||||||||||| ||||| ||||| ||||||||||||||||| |||||  |||||
Sbjct 4855          GAGAAGAATTGGGGCCCCGGCCCTGAGCGAGCGGAGCAGCTCCGCCTCGCTGTGTGTGAT

Query 4916          TTCCTCCGCAAGCTTACGAATGTAGCTCAGATGTGTGTGGATGTTGTTTCTCGTGTTTAT
                    ||||| |||||||| |||||||| |||||||||||||||||||||| |||||||||||||
Sbjct 4915          TTCCTTCGCAAGCTCACGAATGTGGCTCAGATGTGTGTGGATGTTGCTTCTCGTGTTTAT

Query 4976          GGGGTTTCTCCTGGGCTCGTTCATAACCTGATTGGCATGCTACAGACTGTTGCTGATGGC
                    ||||| || || ||||| ||||||||||||||||| ||||||||| ||||||| || |||
Sbjct 4975          GGGGTCTCCCCAGGGCTAGTTCATAACCTGATTGGTATGCTACAGGCTGTTGCCGACGGC

Query 5036          AAGGCCCATTTCACTGAGTCAGTAAAGCCAGTGCTCGACCTGACAAATTCAATCCTGTGT
                    |||||||||||||||||||| |||||||||||||| |||||||| ||||||||| |||||
Sbjct 5035          AAGGCCCATTTCACTGAGTCGGTAAAGCCAGTGCTTGACCTGACGAATTCAATCTTGTGT

Query 5096          CGGGTGGAATGAATAACATGTCTTTTGCTGCGCCCATGGGTTCGCGACCATGCGCCCTCG
                    ||||||||||||||||||||||||||||||||||||||||||||||||||||||||||||
Sbjct 5095          CGGGTGGAATGAATAACATGTCTTTTGCTGCGCCCATGGGTTCGCGACCATGCGCCCTCG

Query 5156          GCCTATTCTGTTGTTGCTCCTCATGTTTTTGCCTATGTTGCCCGCGCCACCGCCCGGTCA
                    ||||||| ||||| || ||||||||||| ||||||||||||||||||||||| |||||||
Sbjct 5155          GCCTATTTTGTTGCTGTTCCTCATGTTTCTGCCTATGTTGCCCGCGCCACCGTCCGGTCA

Query 5216          GCCGTCTGGCCGCCGTCGTGGGCGGCGCAGCGGCGGTTCCGGCGGTGGTTTCTGGGGTGA
                    ||||||||||||||||||||||||||||||||||||||||||||||||||||||||||||
Sbjct 5215          GCCGTCTGGCCGCCGTCGTGGGCGGCGCAGCGGCGGTTCCGGCGGTGGTTTCTGGGGTGA

Query 5276          CCGGGTTGATTCTCAGCCCTTCGCAATCCCCCATATTCATCCAACCAACCCCTTTGCCCC
                    ||||||||||||||||||||||||||||||| |||||||||||||||||||||| |||||
Sbjct 5275          CCGGGTTGATTCTCAGCCCTTCGCAATCCCCTATATTCATCCAACCAACCCCTTCGCCCC

Query 5336          CGATGTCACCGCTGCGGCCGGGGCTGGACCTCGCGTTCGCCAACCCGCCCGACCACTCGG
                    ||||||||||||||||||||||||||||||||| ||||||||||||||||||||||||||
Sbjct 5335          CGATGTCACCGCTGCGGCCGGGGCTGGACCTCGTGTTCGCCAACCCGCCCGACCACTCGG

Query 5396          CTCCGCTTGGCGTGACCAGGCCCAGCGCCCCGCCGCTACCTCACGTCGTAGACCTACCAC
                    ||||||||||||||||||||||||||||||||||||| ||||||||||||||||||||||
Sbjct 5395          CTCCGCTTGGCGTGACCAGGCCCAGCGCCCCGCCGCTGCCTCACGTCGTAGACCTACCAC

Query 5456          AGCTGGGGCCGCGCCGCTAACCGCGGTCGCCCCGGCTCATGACACCCCGCCAGTGCCTGA
                    |||||||||||||||||| || ||||| || ||||| ||||| |||||||| ||||| ||
Sbjct 5455          AGCTGGGGCCGCGCCGCTGACTGCGGTTGCTCCGGCCCATGATACCCCGCCTGTGCCCGA

Query 5516          TGTCGACTCCCGCGGCGCTATCTTGCGCCGGCAGTATAACCTATCAACATCCCCTCTCAC
                    ||| || || ||||||||||||||||||||||||||||| || |||||||||||||| ||
Sbjct 5515          TGTTGATTCTCGCGGCGCTATCTTGCGCCGGCAGTATAATCTTTCAACATCCCCTCTTAC

Query 5576          CTCTCCCGTGGCCACCGGCACAAATTTGGTCCTTTATGCCGCCCCTCTTAGCCCGCTTTT
                    |||  |||||||||| ||||| ||||||||||||||||| ||||||||||||||||||||
Sbjct 5575          CTCCTCCGTGGCCACTGGCACCAATTTGGTCCTTTATGCTGCCCCTCTTAGCCCGCTTTT

Query 5636          ACCCCTTCAGGACGGCACCAATACTCATATAATGGCTACAGAAGCCTCTAACTATGCCCA
                     ||||||||||||||||||||||||||||||||||| || || || || || ||||||||
Sbjct 5635          GCCCCTTCAGGACGGCACCAATACTCATATAATGGCCACGGAGGCTTCCAATTATGCCCA

Query 5696          GTACCGGGTTGCCCGTGCCACAATTCGTTATCGCCCGCTTGTCCCCAATGCTGTTGGTGG
                    |||||| |||||||| |||||||| || || ||||| || || |||||||||||||||||
Sbjct 5695          GTACCGAGTTGCCCGCGCCACAATCCGCTACCGCCCTCTGGTTCCCAATGCTGTTGGTGG

Query 5756          TTATGCCATCTCCATCTCGTTCTGGCCACAAACCACCACCACTCCGACGTCCGTTGATAT
                     ||||| ||||| || ||||||||||| || ||||| ||||| ||||||||||| || ||
Sbjct 5755          CTATGCTATCTCTATATCGTTCTGGCCGCAGACCACTACCACCCCGACGTCCGTCGACAT

Query 5816          GAATTCAATAACTTCGACGGATGTTCGTATTTTAGTTCAGCCCGGCATAGCCTCTGAGCT
                    |||||| ||||| |||||||||||||||||| | || |||||||| || ||||| |||||
Sbjct 5815          GAATTCTATAACCTCGACGGATGTTCGTATTCTCGTCCAGCCCGGTATTGCCTCAGAGCT

Query 5876          TGTGATCCCAAGTGAGCGCTTACACTATCGTAACCAAGGGTGGCGCTCTGTTGAGACCTC
                    |||||| |||||||| ||| | || ||||| ||||| || |||||||||||||| |||||
Sbjct 5875          TGTGATTCCAAGTGAACGCCTGCATTATCGCAACCAGGGTTGGCGCTCTGTTGAAACCTC

Query 5936          CGGGGTGGCGGAAGAGGAGGCCACCTCTGGTCTCGTTATGCTTTGCATACATGGCTTACC
                    |||||||||||| ||||||||||||||||| || || |||||||| |||||||||| |||
Sbjct 5935          CGGGGTGGCGGAGGAGGAGGCCACCTCTGGCCTTGTCATGCTTTGTATACATGGCTCACC

Query 5996          CGTAAATTCTTACACTAATACACCCTACACCGGCGCCCTCGGGCTGTTGGATTTTGCCCT
                     || || ||||| ||||| ||||| ||||| || ||||||||| ||||||||||||| ||
Sbjct 5995          TGTGAACTCTTATACTAACACACCTTACACTGGTGCCCTCGGGTTGTTGGATTTTGCTCT

Query 6056          TGAATTTGAGTTCCGCAACCTCACTCCCGGCAACACCAATACTCGGGTCTCTCGTTACTC
                     ||  ||||||||||||||||||| || || ||||||||||| ||||| || || |||||
Sbjct 6055          CGAGCTTGAGTTCCGCAACCTCACCCCTGGTAACACCAATACACGGGTTTCCCGCTACTC

Query 6116          CAGCACTGCTCGCCACCGTCTTCGCCGCGGTGCAGATGGGACCGCCGAGCTCACCACCAC
                     ||||| || ||||||||||||||||| || ||||| ||||| |||||||||||||||||
Sbjct 6115          TAGCACCGCCCGCCACCGTCTTCGCCGTGGCGCAGACGGGACTGCCGAGCTCACCACCAC

Query 6176          GGCTGCCACCCGCTTTATGAAGGATCTCTATTTTACTAGTACTAATGGTGTCGGTGAGAT
                    |||||| || |||||||||||||||||||||||| |||| ||||||||||| || |||||
Sbjct 6175          GGCTGCGACTCGCTTTATGAAGGATCTCTATTTTTCTAGCACTAATGGTGTTGGCGAGAT

Query 6236          CGGCCGCGGGATAGCCCTAACCCTGTTTAATCTTGCTGACACTCTGCTTGGCGGCCTACC
                    |||||||||||||||||| ||||||||||||||||||||||| |||||||||||||||||
Sbjct 6235          CGGCCGCGGGATAGCCCTTACCCTGTTTAATCTTGCTGACACCCTGCTTGGCGGCCTACC

Query 6296          GACAGAATTGATTTCGTCGGCTGGTGGCCAGCTGTTCTACTCCCGTCCCGTCGTCTCAGC
                    |||||||||||||||||||||||||||||| ||||| ||||| || || |||||||||||
Sbjct 6295          GACAGAATTGATTTCGTCGGCTGGTGGCCAACTGTTTTACTCTCGCCCGGTCGTCTCAGC

Query 6356          CAATGGCGAGCCGACTGTTAAGCTGTATACATCTGTAGAGAATGCTCAGCAGGATAAGGG
                    |||||||||||||||||| |||||||||||||||||||||||||||||||||||||||||
Sbjct 6355          CAATGGCGAGCCGACTGTCAAGCTGTATACATCTGTAGAGAATGCTCAGCAGGATAAGGG

Query 6416          TATTGCAATCCCGCATGACATCGACCTCGGGGAATCTCGTGTGGTCATTCAGGATTATGA
                    |||||||||||| || ||||||||||| |||||||||||||| ||||| |||||||||||
Sbjct 6415          TATTGCAATCCCTCACGACATCGACCTTGGGGAATCTCGTGTAGTCATCCAGGATTATGA

Query 6476          TAACCAACATGAGCAAGATCGGCCGACACCTTCTCCAGCCCCATCGCGCCCTTTTTCTGT
                     || || |||||||| || || ||||||||||| |||||||| || ||||||||||||||
Sbjct 6475          CAATCAGCATGAGCAGGACCGTCCGACACCTTCCCCAGCCCCGTCTCGCCCTTTTTCTGT

Query 6536          CCTCCGAGCTAATGATGTGCTTTGGCTTTCTCTCACCGCTGCCGAGTATGACCAGTCCAC
                     ||||| || ||||||||||||||||| |||||||| ||||| |||||||| ||||||||
Sbjct 6535          TCTCCGGGCCAATGATGTGCTTTGGCTCTCTCTCACTGCTGCTGAGTATGATCAGTCCAC

Query 6596          TTACGGTTCTTCGACCGGCCCAGTCTATGTTTCTGACTCTGTGACCCTGGTTAATGTTGC
                     || || ||||| || |||||||||||||| || |||||||||||| |||| ||||||||
Sbjct 6595          CTATGGCTCTTCTACTGGCCCAGTCTATGTCTCCGACTCTGTGACCTTGGTCAATGTTGC

Query 6656          GACCGGCGCGCAGGCCGTTGCCCGGTCGCTTGACTGGACCAAGGTCACACTTGATGGTCG
                    ||||||||||||||||||||| ||||||||||||||||| ||||||||||||||||| ||
Sbjct 6655          GACCGGCGCGCAGGCCGTTGCTCGGTCGCTTGACTGGACTAAGGTCACACTTGATGGCCG

Query 6716          CCCCCTCTCCACCATCCAGCAGTATTCAAAGACCTTCTTCGTCCTGCCGCTCCGCGGTAA
                    ||| || || || |||||||||||||| ||||| ||||| ||||||||||| || |||||
Sbjct 6715          CCCTCTTTCTACTATCCAGCAGTATTCGAAGACTTTCTTTGTCCTGCCGCTTCGTGGTAA

Query 6776          GCTCTCCTTCTGGGAGGCAGGTACCACTAAGGCCGGGTACCCCTATAATTATAATACCAC
                     || |||||||||||||||||||||||||| ||||||||||| || ||||||||||| ||
Sbjct 6775          ACTTTCCTTCTGGGAGGCAGGTACCACTAAAGCCGGGTACCCTTACAATTATAATACTAC

Query 6836          TGCTAGCGATCAACTGCTTATTGAGAATGCCGCCGGGCATCGGGTTGCTATTTCCACTTA
                    |||||| || ||||||||  ||||||||||||||||||| ||||| ||||||||||| ||
Sbjct 6835          TGCTAGTGACCAACTGCTCGTTGAGAATGCCGCCGGGCACCGGGTGGCTATTTCCACCTA

Query 6896          CACCACTAGCCTGGGTGCTGGCCCCGTTGCCATCTCTGCGGTTGCTGTTTTGGCCCCCCA
                    |||||||||| ||||||||||||| ||  |||| |||||||| |||||  ||||||||||
Sbjct 6895          CACCACTAGCTTGGGTGCTGGCCCTGTCTCCATTTCTGCGGTGGCTGTCCTGGCCCCCCA

Query 6956          CTCTGCGCTAGCCCTGCTTGAGGATACCATGGACTACCCTGCCCGCGCCCACACTTTTGA
                    ||||||| |||| ||||||||||||||| |||| |||||||| |||||||| ||||||||
Sbjct 6955          CTCTGCGTTAGCACTGCTTGAGGATACCCTGGATTACCCTGCTCGCGCCCATACTTTTGA

Query 7016          TGATTTCTGCCCAGAGTGCCGCCCCCTTGGCCTCCAGGGCTGTGCTTTCCAGTCTACTGT
                    ||||||||||||||||||||||||||| |||||||||||||| || || ||||| |||||
Sbjct 7015          TGATTTCTGCCCAGAGTGCCGCCCCCTCGGCCTCCAGGGCTGCGCCTTTCAGTCCACTGT

Query 7076          CGCTGAGCTTCAGCGCCTTAAGATGAAGGTGGGTAAAACTCGGGAGTTATAGTTTATTTG
                    ||||||||| ||||| ||||||||||||||||||||||||||||||||||||||||||||
Sbjct 7075          CGCTGAGCTCCAGCGGCTTAAGATGAAGGTGGGTAAAACTCGGGAGTTATAGTTTATTTG

Query 7136          CTTGTGCCCCCCTTCTTTCTGCTGCTTATTTCTCTTTTCTGCGTTTCGCGCTCCCTGAAA
                    ||||||||| ||||||||||| ||||||||||||||||||||||||||||||||||||||
Sbjct 7135          CTTGTGCCCTCCTTCTTTCTGTTGCTTATTTCTCTTTTCTGCGTTTCGCGCTCCCTGAAA

Query 7196          AAAAAA
                    ||||||
Sbjct 7195          AAAAAA
