# Supplementary material for: Pairwise Heuristic Sequence Alignment Algorithm Based on Deep Reinforcement Learning
Source: IEEE Open J Eng Med Biol. 2021 Jan 29;2:36–43. doi: 10.1109/OJEMB.2021.3055424 (PMC8901008; doi:10.1109/OJEMB.2021.3055424)
Supplement: Three supplementary materials are attached to the submitted manuscript. First, we offer the detailed process of the DQNalign in Supplementary material S1. Then, the additional figures and tables are listed in the Supplementary material S2. Finally, the alignment results of the DQNalign are attached  [file ojemb-3055424-mm.zip › OJEMB-3055424-MM/10022021082020_DQNalignOJEMB20210126SupplementaryS3/Supplementary S3/HEV_DDDQN/result20200712173946_12_14.txt]

DQNalign Project v1.0
Pairwise alignment algorithm with deep reinforcement learning based heuristic alignment agent
Sequence 1 : HEV_12, length : 7202
Sequence 2 : HEV_14, length : 7170

Alignment results:
Exact matches: 6407
Gaps: 17

Query 44            --TC---AAGGCTCCTGGCATCACTACTGCTATTGAGCAGGCTGCTCTGGCAGCGGCCAA
                    --||---||||||||||||||||||||||||||||||||||||||||| |||||||||||
Sbjct 0             GTTCATTAAGGCTCCTGGCATCACTACTGCTATTGAGCAGGCTGCTCTAGCAGCGGCCAA

Query 100           CTCTGCCCTGGCGAATGCTGTGGTAGTTAGGCCCTTTCTCTCTCACCAGCAGATTGAGAT
                     |||||| ||||||||||||||||||||||||| ||||||||||||||||||||||||||
Sbjct 60            TTCTGCCTTGGCGAATGCTGTGGTAGTTAGGCCTTTTCTCTCTCACCAGCAGATTGAGAT

Query 160           CCTCATTAACCTAATGCAACCTCGCCAGCTTGTTTTCCGCCCCGAGGTTTTCTGGAACCA
                     |||||||||||||||||||||||||||||||||||||| ||||||||||||||||| ||
Sbjct 120           TCTCATTAACCTAATGCAACCTCGCCAGCTTGTTTTCCGTCCCGAGGTTTTCTGGAATCA

Query 220           CCCCATCCAGCGTGTTATCCACAATGAGTTGGAGCTTTACTGCCGTGCCCGCTCCGGCCG
                    ||| |||||||| ||||| || || ||| |||||||||| ||||| ||||||||||||||
Sbjct 180           CCCTATCCAGCGCGTTATTCATAACGAGCTGGAGCTTTATTGCCGCGCCCGCTCCGGCCG

Query 280           CTGTCTTGAGATTGGTGCCCATCCCCGCTCAATAAATGACAATCCTAATGTGGTCCACCG
                     || ||||||||||| || |||||||||||||||||||| ||||||||||||||||||||
Sbjct 240           TTGCCTTGAGATTGGCGCTCATCCCCGCTCAATAAATGATAATCCTAATGTGGTCCACCG

Query 340           CTGCTTCCTCCGCCCTGTCGGGCGCGATGTTCAGCGCTGGTATACTGCCCCCACTCGCGG
                    |||||| ||||||||||||||||| ||||||||||| ||||||||||| || || |||||
Sbjct 300           CTGCTTTCTCCGCCCTGTCGGGCGTGATGTTCAGCGTTGGTATACTGCTCCTACCCGCGG

Query 400           GCCAGCTGCTAATTGCCGGCGTTCCGCACTGCGCGGGCTCTCTGCCGCTGACCGCACTTA
                    ||| |||||||| ||||||||||||||||||||||||||  | || ||||||||||| ||
Sbjct 360           GCCGGCTGCTAACTGCCGGCGTTCCGCACTGCGCGGGCTTCCCGCTGCTGACCGCACCTA

Query 460           CTGCTTCGACGGGTTTTCTGGTTGTAACTTTCCCGCCGAAACGGGCATCGCCCTCTATTC
                    |||| | || ||||||||||| ||||  || || ||||| |||||||| |||||||| ||
Sbjct 420           CTGCCTTGATGGGTTTTCTGGCTGTAGTTTCCCAGCCGAGACGGGCATTGCCCTCTACTC

Query 520           CCTCCATGATATGTCACCATCTGATGTCGCCGAGGCCATGTTCCGCCATGGTATGACGCG
                    |||||| |||||||||||||| |||||||| |||||||||||||||||||| ||||||||
Sbjct 480           CCTCCACGATATGTCACCATCCGATGTCGCAGAGGCCATGTTCCGCCATGGCATGACGCG

Query 580           GCTTTATGCCGCCCTCCATCTTCCGCCTGAGGTCTTGTTGCCTCCTGGCACATACCGCAC
                    ||||||||| ||||||||||| || ||||| ||| ||||||| |||||||||||||| ||
Sbjct 540           GCTTTATGCTGCCCTCCATCTCCCACCTGAAGTCCTGTTGCCCCCTGGCACATACCGTAC

Query 640           CGCGTCGTATCTGCTGATCCATGACGGCAGGCGCGTTGTGGTGACGTACGAGGGTGACAC
                    ||||||||| || || || ||||| |||||||| |||||||||||||| |||||||| ||
Sbjct 600           CGCGTCGTACCTTCTAATTCATGATGGCAGGCGTGTTGTGGTGACGTATGAGGGTGATAC

Query 700           TAGTGCTGGTTATAACCATGATGTTTCCAACCTGCGCTCCTGGATTAGAACCACTAAGGT
                     |||||||| ||||||||||||||||| ||||| || |||||||| ||||| || |||||
Sbjct 660           CAGTGCTGGCTATAACCATGATGTTTCTAACCTACGTTCCTGGATCAGAACTACCAAGGT

Query 760           CACCGGAGACCACCCTCTCGTTATCGAGCGGGTTAGGGCCATTGGCTGTCACTTTGTTCT
                    ||||||  ||||||| |||||||||||||||||||||||||||||||| |||||||||||
Sbjct 720           CACCGGGAACCACCCCCTCGTTATCGAGCGGGTTAGGGCCATTGGCTGCCACTTTGTTCT

Query 820           CTTACTCACGGCTGCCCCGGAGCCATCACCTATGCCTTATGTCCCTTACCCCCGGTCTAC
                    ||| |||||||| |||||||||||||| |||||||||||||| |||||||||||||||||
Sbjct 780           CTTGCTCACGGCCGCCCCGGAGCCATCTCCTATGCCTTATGTTCCTTACCCCCGGTCTAC

Query 880           CGAGGTCTATGTCCGATCGATCTTCGGCCCGGGCGGCACCCCTTCCCTATTCCCAACCTC
                    |||||||||||| || || |||||||||||||| || ||||| ||| | || ||||||||
Sbjct 840           CGAGGTCTATGTTCGGTCAATCTTCGGCCCGGGTGGTACCCCCTCCTTGTTTCCAACCTC

Query 940           ATGCTCCACTAAGTCGACCTTCCATGCCGTCCCTGCCCATATTTGGGACCGTCTTATGCT
                    |||||| |||||||| || |||||||| || |||| |||||| ||||| ||||| ||| |
Sbjct 900           ATGCTCTACTAAGTCAACTTTCCATGCTGTTCCTGTCCATATCTGGGATCGTCTCATGTT

Query 1000          GTTCGGGGCCACCCTGGATGACCAAGCCTTTTGCTGCTCCCGTCTAATGACCTACCTTCG
                    |||||||||||||||||| || || || ||||||||||||||||| |||||||| || ||
Sbjct 960           GTTCGGGGCCACCCTGGACGATCAGGCTTTTTGCTGCTCCCGTCTTATGACCTATCTCCG

Query 1060          CGGCATTAGCTACAAGGTTACTGTGGGCACTCTTGTGGCCAATGAAGGCTGGAACGCCTC
                    |||||||||||||||||||||||| || || |||||||||||||| || |||||||||||
Sbjct 1020          CGGCATTAGCTACAAGGTTACTGTCGGTACCCTTGTGGCCAATGAGGGTTGGAACGCCTC

Query 1120          TGAGGACGCTCTCACAGCTGTCATTACTGCCGCCTACCTTACCATCTGCCACCAGCGGTA
                     |||||||| ||||||||||| ||||||||||| || || ||||| || || ||||| ||
Sbjct 1080          CGAGGACGCCCTCACAGCTGTTATTACTGCCGCTTATCTAACCATATGTCATCAGCGCTA

Query 1180          TCTCCGCACCCAAGCTATATCTAAGGGGATGCGTCGTTTGGAGCGGGAGCATGCCCAGAA
                    |||||||||||| |||||||||||||||||||| ||| ||||||||||||| ||||||||
Sbjct 1140          TCTCCGCACCCAGGCTATATCTAAGGGGATGCGCCGTCTGGAGCGGGAGCACGCCCAGAA

Query 1240          ATTCATAACACGCCTCTACAGTTGGCTTTTTGAGAAGTCCGGCCGTGATTATATCCCCGG
                     ||||| |||||||| ||||||||||| ||||||||||| ||||||||||| ||||| ||
Sbjct 1200          GTTCATTACACGCCTTTACAGTTGGCTCTTTGAGAAGTCTGGCCGTGATTACATCCCTGG

Query 1300          CCGTCAGTTGGAGTTCTACGCCCAGTGTAGGCGCTGGCTCTCGGCCGGCTTTCACCTTGA
                    ||||||| ||||||| |||||||||||||||||||||||||| || ||||| ||||||||
Sbjct 1260          CCGTCAGCTGGAGTTTTACGCCCAGTGTAGGCGCTGGCTCTCCGCTGGCTTCCACCTTGA

Query 1360          CCCACGGGTGCTGGTTTTTGATGAGTCGGCCCCCTGCCACTGCAGGACCGCGATTCGTAA
                    |||||||||| |||||||||| |||||||||||||||||||| ||||||  ||| |||| 
Sbjct 1320          CCCACGGGTGTTGGTTTTTGACGAGTCGGCCCCCTGCCACTGTAGGACCATGATCCGTAG

Query 1420          GGCGGTCTCAAAGTTTTGCTGCTTTATGAAGTGGCTTGGCCAGGAATGTACCTGCTTTCT
                    ||||||||||||||||||||| |||||||||||||||||||| || ||||||||||| ||
Sbjct 1380          GGCGGTCTCAAAGTTTTGCTGTTTTATGAAGTGGCTTGGCCAAGAGTGTACCTGCTTCCT

Query 1480          ACAGCCTGCAGAGGGTGCCGCTGGCGACCAGGGCCATGATAATGAAGCCTATGAGGGGTC
                    |||||||||||| || |  | ||| ||||||||||||||||| |||||||||||||||||
Sbjct 1440          ACAGCCTGCAGAAGGGGGTGTTGGTGACCAGGGCCATGATAACGAAGCCTATGAGGGGTC

Query 1540          TGATGTTGACCCTGCTGAATCCGCCATTAGTGATATATCTGGGTCCTACGTAGTCCCTGG
                     |||||||| |||||||| || |||| | |||| ||||| |||||||| || || |||||
Sbjct 1500          CGATGTTGATCCTGCTGAGTCTGCCACTTGTGACATATCCGGGTCCTATGTGGTACCTGG

Query 1600          CACTGCCCTCCAGCCGCTTTATCAGGCCCTTGACCTCCCCGCTGAGATTGTGGCCCGTGC
                      ||||||| || ||||| || || || ||||| || ||||| || ||||||||||||||
Sbjct 1560          TGCTGCCCTTCAACCGCTCTACCAAGCTCTTGATCTTCCCGCCGACATTGTGGCCCGTGC

Query 1660          AGGCCGGCTGACCGCCACAGTAAAGGTCTCCCAGGTCGACGGGCGGATCGATTGTGAGAC
                    ||||||||||||||||||||||||||| ||||||| ||| ||||||||||| ||||||||
Sbjct 1620          AGGCCGGCTGACCGCCACAGTAAAGGTTTCCCAGGCCGAGGGGCGGATCGACTGTGAGAC

Query 1720          CCTTCTTGGTAACAAAACCTTTCGCACGTCGTTCGTTGACGGGGCGGTCTTAGAGACCAA
                    |||  ||||||| ||||| || |||||||||||||| |||||||||||||||||||||||
Sbjct 1680          CCTCATTGGTAATAAAACTTTCCGCACGTCGTTCGTCGACGGGGCGGTCTTAGAGACCAA

Query 1780          TGGCCCAGAGCGCCACAATCTCTCTTTTGATGCCAGTCAGAGCACTATGGCCGCTGGCCC
                     ||||||||||||||||||||||||||||| | ||||||||| || |||||||| || ||
Sbjct 1740          CGGCCCAGAGCGCCACAATCTCTCTTTTGACGTCAGTCAGAGTACCATGGCCGCCGGTCC

Query 1840          CTTCAGTCTTACCTATGCCGCCTCTGCCGCTGGGCTGGAGGTGCGCTATGTTGCTGCTGG
                     || ||||||||||| ||||||||||| |||||| |||||||||||||||||||||| ||
Sbjct 1800          TTTTAGTCTTACCTACGCCGCCTCTGCTGCTGGGTTGGAGGTGCGCTATGTTGCTGCCGG

Query 1900          GCTTGACCACCGGGCGGTTTTCGCCCCCGGCGTTTCACCCCGGTCGGCCCCTGGCGAGGT
                    ||||||||||||||||||||| |||||||||||||| ||||||||||| || || |||||
Sbjct 1860          GCTTGACCACCGGGCGGTTTTTGCCCCCGGCGTTTCGCCCCGGTCGGCTCCCGGTGAGGT

Query 1960          CACCGCCTTTTGCTCTGCCCTATACAGGTTTAATCGTGAAGCCCAGCGTCATGCGCTGAC
                    ||||||||| ||||| |||||||||||||| |||||||| |||||||| ||| |  ||||
Sbjct 1920          CACCGCCTTCTGCTCCGCCCTATACAGGTTCAATCGTGAGGCCCAGCGCCATTCATTGAC

Query 2020          CGGTAATTTTTGGTTCCATCCTGAGGGGCTCCTTGGCCTCTTTGCCCCGTTTTCGCCCGG
                    ||| || || |||||||| ||||| ||||||||||||| |||||||||||| ||||||||
Sbjct 1980          CGGCAACTTCTGGTTCCACCCTGAAGGGCTCCTTGGCCCCTTTGCCCCGTTCTCGCCCGG

Query 2080          GCATGTCTGGGAGTCGGCTAATCCATTTTGTGGCGAGAGCACACTCTACACCCGTACTTG
                    |||||||||||||||||| || || |||||||| ||||||||||||||||||||||||||
Sbjct 2040          GCATGTCTGGGAGTCGGCCAACCCGTTTTGTGGTGAGAGCACACTCTACACCCGTACTTG

Query 2140          GTCGGAGGTTGATGCTGTTTCTAGTCCAGCCCGGCCTGACTTAGGTTTTGCATCTGAGCC
                    |||||| ||||||||||| ||  | || |||| ||| ||||||||   || |||||| ||
Sbjct 2100          GTCGGAAGTTGATGCTGTCTCCGGCCCGGCCCAGCCCGACTTAGGCCCTGTATCTGAACC

Query 2200          TTCTATACCTAGCAGGGCCGCCACACCTACCCCGGCGGCT--CTTCAACCCTCC-TCTG-
                     || ||  ||||||||||||||||||| |||  |||||||--|||++|||||| -|+||-
Sbjct 2160          CTCCATGTCTAGCAGGGCCGCCACACCCACCTTGGCGGCTCCCTT--ACCCTCTGT-TGT

Query 2256          CACCGGACCCTTTCCCCCCC-CCCTCTGCTCCGGCGCTTGGTGAGCCGGCCCCTGGCGTT
                        ||+||| +||||| ||-|| ||||| ||||||    | |||||||||||||| | |
Sbjct 2217          ATTAGG-CCCC-TCCCCTCCTCCTTCTGCCCCGGCGTCCAGCGAGCCGGCCCCTGGTGCT

Query 2315          ACTGCCGTGGCCCCGGCCATAACCCACCAGACGGCTCGGCATCGCCGCCTGCTCTTCACC
                    |  |||| | ||||||||||||||||||||| ||| ||||||||||||||||| || |||
Sbjct 2275          AGCGCCGGGACCCCGGCCATAACCCACCAGATGGCCCGGCATCGCCGCCTGCTTTTTACC

Query 2375          TACCCGGATGGCTCCAAGGTATTTGCCGGCTCGCTGTTTGAGTCGACATGTACGTGGCTT
                    || || ||||| || ||||| || ||||||||| |||| |||||| | ||||||||||||
Sbjct 2335          TATCCAGATGGTTCTAAGGTGTTCGCCGGCTCGTTGTTCGAGTCGGCGTGTACGTGGCTT

Query 2435          GTTAACGCGTCTAATGTTGACCATCGCCCTGGCGGCGGGCTCTGCCATGCATTTTACCAA
                    ||||| ||||||||||||||||||||||||||||| ||||| ||||||||||| ||||| 
Sbjct 2395          GTTAATGCGTCTAATGTTGACCATCGCCCTGGCGGTGGGCTTTGCCATGCATTCTACCAG

Query 2495          AGGTACCCCACCTCCTTTGATGCTGCCTCTTTTGTGATGCGCGACGGCGCGGCCGCTTAT
                    ||||||||||||||||||||||||||||||||||||||||| |||||||||||||| |||
Sbjct 2455          AGGTACCCCACCTCCTTTGATGCTGCCTCTTTTGTGATGCGTGACGGCGCGGCCGCGTAT

Query 2555          ACATTAACCCCCCGGCCAATAATTCATGCCGTCGCCCCTGATTATAGGTTGGAACATAAC
                    ||| |||| |||||||||||||| ||||||||||||||||||||||||||||||||||||
Sbjct 2515          ACACTAACTCCCCGGCCAATAATCCATGCCGTCGCCCCTGATTATAGGTTGGAACATAAC

Query 2615          CCAAAGAGGCTTGAGGCCGCCTACCGGGAGACTTGCTCCCGTCTCGGCACCGCTGCATAC
                    ||||| ||||||||||| ||||| |||||||||||||| || ||||||||||| ||||||
Sbjct 2575          CCAAAAAGGCTTGAGGCTGCCTATCGGGAGACTTGCTCTCGCCTCGGCACCGCCGCATAC

Query 2675          CCGCTCCTCGGGACCGGCATATACCAGGTACCGATCGGTCCCAGTTTCGACGCCTGGGAG
                    ||||||||||||||||||||||| |||||||| |||||||| || || ||||||||||||
Sbjct 2635          CCGCTCCTCGGGACCGGCATATATCAGGTACCAATCGGTCCTAGCTTTGACGCCTGGGAG

Query 2735          CGGAACCACCGCCCCGGTGATGAGTTGTATCTTCCTGAGCTTGCTGCCAGATGGTTCGAG
                    ||||||||||||||||| |||||| | ||||| |||||||||||||| | ||||||||||
Sbjct 2695          CGGAACCACCGCCCCGGGGATGAGCTCTATCTACCTGAGCTTGCTGCTAAATGGTTCGAG

Query 2795          GCCAATAGGCCGGCCTGCCCAACTCTTACTATAACTGAGGATGCTGCACGGACAGCGAAC
                    ||||||| |||| || | || ||||| |||||||||||||||| ||||||||| ||||||
Sbjct 2755          GCCAATAAGCCGACCCGTCCGACTCTCACTATAACTGAGGATGTTGCACGGACGGCGAAC

Query 2855          CTGGCCATCGAGCTTGACTCAGCCACAGATGTCGGCCGGGCTTGTGCTGGTTGTCGAGTC
                     |||||||||||||||| ||||||||||||||||||||||| || ||||| || ||||||
Sbjct 2815          TTGGCCATCGAGCTTGATTCAGCCACAGATGTCGGCCGGGCCTGCGCTGGCTGCCGAGTC

Query 2915          ACCCCCGGCGTTGTGCAGTACCAGTTTACTGCAGGTGTGCCTGGGTCCGGCAAGTCCCGC
                    |||||||| |||||||||||||||||||| ||||||||||| ||||| ||||||||||| 
Sbjct 2875          ACCCCCGGTGTTGTGCAGTACCAGTTTACCGCAGGTGTGCCCGGGTCTGGCAAGTCCCGT

Query 2975          TCTATCACCCAAGCCGACGTGGACGTTGTCGTGGTCCCGACCCGGGAGTTGCGTAATGCC
                    ||| | | |||| | |||||||| ||||| ||||| ||||| |||||||||||||| |||
Sbjct 2935          TCTGTTATCCAAACTGACGTGGATGTTGTTGTGGTTCCGACTCGGGAGTTGCGTAACGCC

Query 3035          TGGCGCCGCCGCGGCTTCGCTGCTTTCACCCCGCACACTGCTGCTAGAGTCACTCAGGGG
                    |||||||||||||||||||||||||| ||||| |||||||| |||||||| || ||||||
Sbjct 2995          TGGCGCCGCCGCGGCTTCGCTGCTTTTACCCCCCACACTGCCGCTAGAGTTACCCAGGGG

Query 3095          CGCCGGGTTGTCATTGATGAAGCTCCATCTCTTCCCCCCCACCTGCTGCTGCTCCACATG
                    |||||||| || |||||||| |||||||| || ||||| ||||||||||||||||| |||
Sbjct 3055          CGCCGGGTCGTTATTGATGAGGCTCCATCACTCCCCCCTCACCTGCTGCTGCTCCATATG

Query 3155          CAGCGGGCCGCCACCGTTCACCTTCTTGGCGACCCGAACCAGATCCCAGCCATCGACTTT
                    ||||||||||||||||| |||||||| || ||||||||||||||||||||||| ||||| 
Sbjct 3115          CAGCGGGCCGCCACCGTCCACCTTCTCGGTGACCCGAACCAGATCCCAGCCATTGACTTC

Query 3215          GAGCACGCCGGGCTCGTCCCCGCCATCAGGCCTGACCTAGCCCCTACCTCCTGGTGGCAT
                    || ||||| |||||||| ||||||||||||||||| |||||||| |||||||||||||| 
Sbjct 3175          GAACACGCTGGGCTCGTTCCCGCCATCAGGCCTGATCTAGCCCCCACCTCCTGGTGGCAC

Query 3275          GTTACCCATCGTTGCCCTGCGGATGTATGTGAGCTGATCCGTGGTGCATACCCTATGATC
                    || ||||| || || || ||||||||||||||||||||||||||||||||||| ||||||
Sbjct 3235          GTCACCCACCGCTGTCCCGCGGATGTATGTGAGCTGATCCGTGGTGCATACCCCATGATC

Query 3335          CAGACCACTAGCCGGGTCCTCCGTTCGTTGTTCTGGGGTGAGCCTGCCGTTGGGCAGAAA
                    |||||||||||||||||||||||||||||||| ||||| || |||||||| || ||||||
Sbjct 3295          CAGACCACTAGCCGGGTCCTCCGTTCGTTGTTTTGGGGCGAACCTGCCGTCGGCCAGAAA

Query 3395          CTAGTGTTCACCCAGGCGGCTAAGGCTGCCAACCCCGGTTCAGTGACGGTCCACGAGGCA
                     ||||||||||||||||||| |||||||| |||||||| || |||||||| || ||||| 
Sbjct 3355          TTAGTGTTCACCCAGGCGGCCAAGGCTGCGAACCCCGGCTCGGTGACGGTTCATGAGGCG

Query 3455          CAGGGCGCTACCTATACAGAGACCACCATTATCGCTACGGCAGATGCCCGAGGCCTCATT
                    |||||||||||||| |||||||| ||||| || || || ||||| ||||| |||||||||
Sbjct 3415          CAGGGCGCTACCTACACAGAGACTACCATCATTGCAACAGCAGACGCCCGTGGCCTCATT

Query 3515          CAGTCGTCTCGGGCTCATGCCATTGTTGCCCTGACGCGCCATACTGAGAAGTGCGTCATC
                    |||||||| |||||||||||||||||||||||||||||||| ||||||||||||||||| 
Sbjct 3475          CAGTCGTCCCGGGCTCATGCCATTGTTGCCCTGACGCGCCACACTGAGAAGTGCGTCATT

Query 3575          ATTGACGCGCCAGGCCTGCTTCGCGAGGTGGGCATTTCCGATGCAATCGTTAATAACTTT
                    |||||||| || || |||||||| ||||||||||| || || ||||| ||||||||||||
Sbjct 3535          ATTGACGCACCTGGTCTGCTTCGTGAGGTGGGCATCTCTGACGCAATTGTTAATAACTTT

Query 3635          TTCCTTGCCGGTGGCGAAATTGGCCACCAACGCCCGTCTGTTATCCCTCGCGGCAACCCT
                    ||||| || || |||||  |||||||||| |||||||||||||| || |||||||| |||
Sbjct 3595          TTCCTCGCTGGAGGCGAGGTTGGCCACCAGCGCCCGTCTGTTATTCCCCGCGGCAATCCT

Query 3695          GACACAAACGTTGACACCTTGGCTGCCTTCCCGCCGTCTTGCCAGATTAGCGCCTTCCAC
                    ||| | || || |||||| |||| |||||||| ||||||||||||||||| |||||||| 
Sbjct 3655          GACGCTAATGTCGACACCCTGGCCGCCTTCCCACCGTCTTGCCAGATTAGTGCCTTCCAT

Query 3755          CAGTTGGCTGAGGAGCTTGGCCATAGACCTGCCCCTGTTGCAGCTGTTCTACCGCCCTGC
                    ||| ||||||| ||||| ||||| ||||| |||||||| ||||||||| |||| ||||||
Sbjct 3715          CAGCTGGCTGAAGAGCTCGGCCACAGACCCGCCCCTGTCGCAGCTGTTTTACCACCCTGC

Query 3815          CCTGAGCTCGAACAGGGCCTCCTCTATCTGCCCCAGGAGCTCACCACCTGTGATAGTGTT
                    |||||||| ||||||||||| ||||| ||||| ||||| |||||||||||||| ||||||
Sbjct 3775          CCTGAGCTTGAACAGGGCCTTCTCTACCTGCCTCAGGAACTCACCACCTGTGACAGTGTT

Query 3875          GTAACATTTGAATTAACAGATATTGTGCATTGTCGCATGGCCGCCCCGAGTCAGCGCAAG
                    ||||||||||| || ||||||||||||||||||||||||||||||||||| |||||||||
Sbjct 3835          GTAACATTTGAGTTGACAGATATTGTGCATTGTCGCATGGCCGCCCCGAGCCAGCGCAAG

Query 3935          GCCGTGCTGTCCACGCTCGTGGGCCGTTACGGCCGTCGCACAAAGCTCTACAATGCCTCT
                    |||||||| ||||| || |||||||| |||||||||||||| ||||| || |||||||||
Sbjct 3895          GCCGTGCTCTCCACACTTGTGGGCCGGTACGGCCGTCGCACGAAGCTTTATAATGCCTCT

Query 3995          CACTCTGATGTTCGTGACTCTCTTGCCCGTTTTATCCCGACCATTGGCCCCGTACAAGTT
                    || ||||||||||| || ||||| ||||| || |||||||||||||| || ||||| || 
Sbjct 3955          CATTCTGATGTTCGCGATTCTCTCGCCCGCTTCATCCCGACCATTGGTCCTGTACAGGTC

Query 4055          ACAACCTGTGAATTGTATGAGCTAGTGGAGGCCATGGTCGAGAAGGGCCAGGATGGCTCC
                    |||||||||||  |||| ||| |||||||||||||||| |||||||||||||||||||||
Sbjct 4015          ACAACCTGTGAGCTGTACGAGTTAGTGGAGGCCATGGTTGAGAAGGGCCAGGATGGCTCC

Query 4115          GCCGTCCTTGAGCTCGACCTCTGCAACCGTGACGTATCCAGGATCACCTTCTTCCAGAAA
                    ||||||||||||||||| ||||| ||||| || || ||||||||||||||||||||||||
Sbjct 4075          GCCGTCCTTGAGCTCGATCTCTGTAACCGCGATGTGTCCAGGATCACCTTCTTCCAGAAA

Query 4175          GATTGTAATAAGTTTACCACGGGAGAGACCATCGCCCATGGTAAAGTGGGCCAGGGCATT
                    || |||||||||||||| || || |||||||| ||||| || |||||||| ||||| |||
Sbjct 4135          GACTGTAATAAGTTTACTACTGGGGAGACCATTGCCCACGGCAAAGTGGGTCAGGGTATT

Query 4235          TCGGCCTGGAGTAAGACCTTTTGTGCCCTTTTTGGCCCCTGGTTCCGCGCTATTGAGAAG
                    ||||| ||||| ||||| || |||||||| ||||||||||||||||| ||||||||||||
Sbjct 4195          TCGGCATGGAGCAAGACTTTCTGTGCCCTCTTTGGCCCCTGGTTCCGTGCTATTGAGAAG

Query 4295          GCTATTCTGGCCCTACTCCCTCAGGGTGTGTTTTATGGAGATGCCTTTGACGACACTGTC
                    || ||  |||| || ||||| ||||| || || ||||| || || ||||| |||||||||
Sbjct 4255          GCCATCTTGGCTCTGCTCCCCCAGGGCGTATTCTATGGGGACGCTTTTGATGACACTGTC

Query 4355          TTCTCGGCGGCTGTGGCCGCAGCAAAGGCGTCCATGGTGTTTGAGAATGACTTTTCCGAG
                    ||||| |||||||||||||| || | |||||||||||||||||||||||||||||| |||
Sbjct 4315          TTCTCTGCGGCTGTGGCCGCTGCGAGGGCGTCCATGGTGTTTGAGAATGACTTTTCTGAG

Query 4415          TTTGACTCCACCCAGAATAACTTTTCCTTGGGCCTAGAGTGCGCTATCATGGAGGAGTGC
                    || || ||||| |||||||| || ||||||||||| ||||| ||||| ||||||||||| 
Sbjct 4375          TTCGATTCCACTCAGAATAATTTCTCCTTGGGCCTTGAGTGTGCTATTATGGAGGAGTGT

Query 4475          GGGATGCCGCAGTGGCTCATCCGCTTGTACCACCTTATAAGGTCTGCGTGGATCCTGCAG
                    |||||||||||||||||||||||| ||||||| ||||||||||| || |||||| |||||
Sbjct 4435          GGGATGCCGCAGTGGCTCATCCGCCTGTACCATCTTATAAGGTCCGCATGGATCTTGCAG

Query 4535          GCCCCGAAGGAGTCTCTGCGAGGGTTTTGGAAGAAACACTCCGGTGAGCCCGGCACTCTT
                    ||||||||||| |||||||| ||||| ||||||||||||||||||||||| |||||||| 
Sbjct 4495          GCCCCGAAGGAATCTCTGCGCGGGTTCTGGAAGAAACACTCCGGTGAGCCTGGCACTCTC

Query 4595          CTTTGGAATACTGTCTGGAACATGGCCGTTATTACCCACTGTTATGATTTTCGTGATTTG
                     | ||||||||||||||||| ||||||||||| |||||||||||||| || || || |||
Sbjct 4555          TTATGGAATACTGTCTGGAATATGGCCGTTATCACCCACTGTTATGACTTCCGGGACTTG

Query 4655          CAGGTGGCTGCCTTTAAAGGTGATGATTCGATAGTGCTTTGCAGTGAGTACCGTCAGAGT
                    || |||||||| |||||||||||||||||||||||||||||||||||||||||||| |||
Sbjct 4615          CAAGTGGCTGCTTTTAAAGGTGATGATTCGATAGTGCTTTGCAGTGAGTACCGTCAAAGT

Query 4715          CCAGGAGCTGCTGTCCTGATTGCTGGTTGTGGCTTAAAGCTGAAGGTGGATTTTCGCCCT
                    || || ||||| |||||||||||||| || ||||| |||||||||||||| || ||||| 
Sbjct 4675          CCGGGTGCTGCAGTCCTGATTGCTGGCTGCGGCTTGAAGCTGAAGGTGGACTTCCGCCCG

Query 4775          ATTGGTCTGTATGCAGGTGTTGTGGTGGCCCCCGGCCTTGGCGCGCTTCCTGACGTTGTG
                    || ||| |||| || |||||||| ||||||||||||||||| |||||||||||||| |||
Sbjct 4735          ATCGGTTTGTACGCGGGTGTTGTTGTGGCCCCCGGCCTTGGTGCGCTTCCTGACGTCGTG

Query 4835          CGCTTCGCCGGCCGGCTCACTGAGAAGAATTGGGGCCCTGGCCCCGAGCGGGCGGAGCAG
                    ||||||||||| |||||||||||||||||||||||||||||||| |||||||||||||||
Sbjct 4795          CGCTTCGCCGGTCGGCTCACTGAGAAGAATTGGGGCCCTGGCCCTGAGCGGGCGGAGCAG

Query 4895          CTCCGCCTTGCTGTAAGTGATTTCCTCCGCAAGCTTACGAATGTAGCTCAGATGTGTGTG
                    |||||||||||||| |||||||| || |||||||| ||||||||||| || |||||||||
Sbjct 4855          CTCCGCCTTGCTGTGAGTGATTTTCTTCGCAAGCTCACGAATGTAGCCCAAATGTGTGTG

Query 4955          GATGTTGTTTCTCGTGTTTATGGGGTTTCTCCTGGGCTCGTTCATAACCTGATTGGCATG
                    |||||||||||||||||||||||||| || || || || |||||||||||||| ||||||
Sbjct 4915          GATGTTGTTTCTCGTGTTTATGGGGTCTCCCCGGGACTTGTTCATAACCTGATCGGCATG

Query 5015          CTACAGACTGTTGCTGATGGCAAGGCCCATTTCACTGAGTCAGTAAAGCCAGTGCTCGAC
                    ||||||||||| || ||||||||||||||||| || |||||  |||| ||||||||||||
Sbjct 4975          CTACAGACTGTCGCCGATGGCAAGGCCCATTTTACCGAGTCTATAAAACCAGTGCTCGAC

Query 5075          CTGACAAATTCAATCCTGTGTCGGGTGGAATGAATAACATGTCTTTTGCTGCGCCCATGG
                     |||||||||||||| ||||||||||||||||||||||||||||||||||||||||||||
Sbjct 5035          TTGACAAATTCAATCTTGTGTCGGGTGGAATGAATAACATGTCTTTTGCTGCGCCCATGG

Query 5135          GTTCGCGACCATGCGCCCTCGGCCTATTCTGTTGTTGCTCCTCATGTTTTTGCCTATGTT
                    |||||||||||||||||||||||||||| || || |||||||||||||| ||||||||||
Sbjct 5095          GTTCGCGACCATGCGCCCTCGGCCTATTTTGCTGCTGCTCCTCATGTTTCTGCCTATGTT

Query 5195          GCCCGCGCCACCGCCCGGTCAGCCGTCTGGCCGCCGTCGTGGGCGGCGCAGCGGCGGTTC
                    ||||||||||||||||||||||||||||||||||||||||||||||||||||||||||||
Sbjct 5155          GCCCGCGCCACCGCCCGGTCAGCCGTCTGGCCGCCGTCGTGGGCGGCGCAGCGGCGGTTC

Query 5255          CGGCGGTGGTTTCTGGGGTGACCGGGTTGATTCTCAGCCCTTCGCAATCCCCCATATTCA
                    |||||||||||||||||||||||||||||||||||||||||||||||||||| |||||||
Sbjct 5215          CGGCGGTGGTTTCTGGGGTGACCGGGTTGATTCTCAGCCCTTCGCAATCCCCTATATTCA

Query 5315          TCCAACCAACCCCTTTGCCCCCGATGTCACCGCTGCGGCCGGGGCTGGACCTCGCGTTCG
                    ||||||||||||||| |||||||||||||||||||||||||||||||||||||| |||||
Sbjct 5275          TCCAACCAACCCCTTCGCCCCCGATGTCACCGCTGCGGCCGGGGCTGGACCTCGTGTTCG

Query 5375          CCAACCCGCCCGACCACTCGGCTCCGCTTGGCGTGACCAGGCCCAGCGCCCCGCCGCTAC
                    |||||||||||||||||||||||||||||||||||||||||||||||||||||||||| |
Sbjct 5335          CCAACCCGCCCGACCACTCGGCTCCGCTTGGCGTGACCAGGCCCAGCGCCCCGCCGCTGC

Query 5435          CTCACGTCGTAGACCTACCACAGCTGGGGCCGCGCCGCTAACCGCGGTCGCCCCGGCTCA
                    |||||||||||||||| |||||||||||||||||||||| ||||||||||| ||||| ||
Sbjct 5395          CTCACGTCGTAGACCTGCCACAGCTGGGGCCGCGCCGCTGACCGCGGTCGCTCCGGCCCA

Query 5495          TGACACCCCGCCAGTGCCTGATGTCGACTCCCGCGGCGCTATCTTGCGCCGGCAGTATAA
                    |||||||||||| ||| | ||||| || || || ||||||||||||||||| ||||||||
Sbjct 5455          TGACACCCCGCCGGTGTCCGATGTTGATTCTCGTGGCGCTATCTTGCGCCGACAGTATAA

Query 5555          CCTATCAACATCCCCTCTCACCTCTCCCGTGGCCACCGGCACAAATTTGGTCCTTTATGC
                     || ||||||||||| ||||| ||| |||||||||| ||||| || ||||| ||||||||
Sbjct 5515          TCTTTCAACATCCCCCCTCACTTCTTCCGTGGCCACTGGCACCAACTTGGTTCTTTATGC

Query 5615          CGCCCCTCTTAGCCCGCTTTTACCCCTTCAGGACGGCACCAATACTCATATAATGGCTAC
                    ||| || |||||||||||||||||||||||||||||||||||||| ||||||||||| ||
Sbjct 5575          CGCTCCCCTTAGCCCGCTTTTACCCCTTCAGGACGGCACCAATACCCATATAATGGCCAC

Query 5675          AGAAGCCTCTAACTATGCCCAGTACCGGGTTGCCCGTGCCACAATTCGTTATCGCCCGCT
                     ||||||||||| ||||||||||| |||||||  ||||||||||| || || || |||||
Sbjct 5635          GGAAGCCTCTAATTATGCCCAGTATCGGGTTGTTCGTGCCACAATCCGCTACCGTCCGCT

Query 5735          TGTCCCCAATGCTGTTGGTGGTTATGCCATCTCCATCTCGTTCTGGCCACAAACCACCAC
                     |||||||||||||||||||| ||||| || ||||||||||| |||||||| ||||||||
Sbjct 5695          AGTCCCCAATGCTGTTGGTGGCTATGCTATTTCCATCTCGTTTTGGCCACAGACCACCAC

Query 5795          CACTCCGACGTCCGTTGATATGAATTCAATAACTTCGACGGATGTTCGTATTTTAGTTCA
                     || |||||||||||||| |||||||| ||||| |||||||||||||||||  | || ||
Sbjct 5755          TACCCCGACGTCCGTTGACATGAATTCCATAACCTCGACGGATGTTCGTATCCTTGTCCA

Query 5855          GCCCGGCATAGCCTCTGAGCTTGTGATCCCAAGTGAGCGCTTACACTATCGTAACCAAGG
                    |||||| |||||||| |||||||||||||||||||||||| | |||||||| ||||| ||
Sbjct 5815          GCCCGGTATAGCCTCCGAGCTTGTGATCCCAAGTGAGCGCCTGCACTATCGCAACCAGGG

Query 5915          GTGGCGCTCTGTTGAGACCTCCGGGGTGGCGGAAGAGGAGGCCACCTCTGGTCTCGTTAT
                     ||||| || ||||||||||||||||||||||| ||||||||||| ||||| || |||||
Sbjct 5875          CTGGCGTTCCGTTGAGACCTCCGGGGTGGCGGAGGAGGAGGCCACTTCTGGCCTTGTTAT

Query 5975          GCTTTGCATACATGGCTTACCCGTAAATTCTTACACTAATACACCCTACACCGGCGCCCT
                    ||| || |||||||||| ||| || || ||||| |||||||||||||||||||| |||||
Sbjct 5935          GCTCTGTATACATGGCTCACCTGTGAACTCTTATACTAATACACCCTACACCGGTGCCCT

Query 6035          CGGGCTGTTGGATTTTGCCCTTGAATTTGAGTTCCGCAACCTCACTCCCGGCAACACCAA
                    ||||||| ||||||| ||||||||  |||| |||||||||||||| || || ||||||||
Sbjct 5995          CGGGCTGCTGGATTTCGCCCTTGAGCTTGAATTCCGCAACCTCACCCCTGGTAACACCAA

Query 6095          TACTCGGGTCTCTCGTTACTCCAGCACTGCTCGCCACCGTCTTCGCCGCGGTGCAGATGG
                    ||| |||||||| ||||||||||||||||| |||||||||||||||||||| ||||| ||
Sbjct 6055          TACGCGGGTCTCCCGTTACTCCAGCACTGCCCGCCACCGTCTTCGCCGCGGCGCAGACGG

Query 6155          GACCGCCGAGCTCACCACCACGGCTGCCACCCGCTTTATGAAGGATCTCTATTTTACTAG
                     ||||| ||||| |||||||||||||| |||||||| ||||| || || |||||| ||||
Sbjct 6115          CACCGCTGAGCTTACCACCACGGCTGCAACCCGCTTCATGAAAGACCTTTATTTTTCTAG

Query 6215          TACTAATGGTGTCGGTGAGATCGGCCGCGGGATAGCCCTAACCCTGTTTAATCTTGCTGA
                     |||||||||||||| ||||||||||||||||| ||||| ||||||||||| ||||||||
Sbjct 6175          CACTAATGGTGTCGGCGAGATCGGCCGCGGGATCGCCCTTACCCTGTTTAACCTTGCTGA

Query 6275          CACTCTGCTTGGCGGCCTACCGACAGAATTGATTTCGTCGGCTGGTGGCCAGCTGTTCTA
                    |||||||||||||||||||||||||||||||||||||||||| |||||||| ||||||||
Sbjct 6235          CACTCTGCTTGGCGGCCTACCGACAGAATTGATTTCGTCGGCCGGTGGCCAACTGTTCTA

Query 6335          CTCCCGTCCCGTCGTCTCAGCCAATGGCGAGCCGACTGTTAAGCTGTATACATCTGTAGA
                     || || || |||||||||||||||||||||||||| |||||||||||||||||||||||
Sbjct 6295          TTCACGCCCAGTCGTCTCAGCCAATGGCGAGCCGACCGTTAAGCTGTATACATCTGTAGA

Query 6395          GAATGCTCAGCAGGATAAGGGTATTGCAATCCCGCATGACATCGACCTCGGGGAATCTCG
                    ||||||||||||||| ||||||||||| ||||||||||| ||||||||||||||||| ||
Sbjct 6355          GAATGCTCAGCAGGACAAGGGTATTGCTATCCCGCATGATATCGACCTCGGGGAATCCCG

Query 6455          TGTGGTCATTCAGGATTATGATAACCAACATGAGCAAGATCGGCCGACACCTTCTCCAGC
                    ||| || || ||||| ||||| ||||||||||||||||| || ||||||||||| |||||
Sbjct 6415          TGTAGTTATCCAGGACTATGACAACCAACATGAGCAAGACCGACCGACACCTTCCCCAGC

Query 6515          CCCATCGCGCCCTTTTTCTGTCCTCCGAGCTAATGATGTGCTTTGGCTTTCTCTCACCGC
                    ||| ||||||||||| |||||||| || ||||||||||||||||||||||||||||||||
Sbjct 6475          CCCGTCGCGCCCTTTCTCTGTCCTTCGGGCTAATGATGTGCTTTGGCTTTCTCTCACCGC

Query 6575          TGCCGAGTATGACCAGTCCACTTACGGTTCTTCGACCGGCCCAGTCTATGTTTCTGACTC
                    ||||||||||||||||||||| ||||| || ||||| |||||||||||||| ||||||||
Sbjct 6535          TGCCGAGTATGACCAGTCCACCTACGGCTCCTCGACTGGCCCAGTCTATGTCTCTGACTC

Query 6635          TGTGACCCTGGTTAATGTTGCGACCGGCGCGCAGGCCGTTGCCCGGTCGCTTGACTGGAC
                    ||||||| |||| |||||||||||||||||||||||||||||||||||||| ||||||||
Sbjct 6595          TGTGACCTTGGTCAATGTTGCGACCGGCGCGCAGGCCGTTGCCCGGTCGCTCGACTGGAC

Query 6695          CAAGGTCACACTTGATGGTCGCCCCCTCTCCACCATCCAGCAGTATTCAAAGACCTTCTT
                    |||||||||||| ||||||||||| || || || || ||||||||||| ||||| |||||
Sbjct 6655          CAAGGTCACACTCGATGGTCGCCCTCTATCTACTATTCAGCAGTATTCGAAGACTTTCTT

Query 6755          CGTCCTGCCGCTCCGCGGTAAGCTCTCCTTCTGGGAGGCAGGTACCACTAAGGCCGGGTA
                    |||||||||||| || || |||||||||||||||||||| ||||| ||||| ||||||||
Sbjct 6715          CGTCCTGCCGCTTCGTGGCAAGCTCTCCTTCTGGGAGGCGGGTACTACTAAAGCCGGGTA

Query 6815          CCCCTATAATTATAATACCACTGCTAGCGATCAACTGCTTATTGAGAATGCCGCCGGGCA
                    ||| |||||||||||||||||||||||||| ||| |||| || ||||| | ||| |||||
Sbjct 6775          CCCTTATAATTATAATACCACTGCTAGCGACCAATTGCTCATCGAGAACGTCGCTGGGCA

Query 6875          TCGGGTTGCTATTTCCACTTACACCACTAGCCTGGGTGCTGGCCCCGTTGCCATCTCTGC
                    |||||| ||||||||||| || ||||||||| | ||||| ||||| ||| ||||||| ||
Sbjct 6835          TCGGGTGGCTATTTCCACCTATACCACTAGCTTAGGTGCAGGCCCTGTTTCCATCTCCGC

Query 6935          GGTTGCTGTTTTGGCCCCCCACTCTGCGCTAGCCCTGCTTGAGGATACCATGGACTACCC
                    ||| |||||| | ||||||||||||||  |||| ||||||||||||||| |||| |||||
Sbjct 6895          GGTCGCTGTTCTAGCCCCCCACTCTGCTTTAGCACTGCTTGAGGATACCTTGGATTACCC

Query 6995          TGCCCGCGCCCACACTTTTGATGATTTCTGCCCAGAGTGCCGCCCCCTTGGCCTCCAGGG
                    ||||||||| || |||||||||||||| ||||| ||||||||||||||||||||||||||
Sbjct 6955          TGCCCGCGCTCATACTTTTGATGATTTTTGCCCGGAGTGCCGCCCCCTTGGCCTCCAGGG

Query 7055          CTGTGCTTTCCAGTCTACTGTCGCTGAGCTTCAGCGCCTTAAGATGAAGGTGGGTAAAAC
                    ||||||||| |||||||||||||||||||| ||||| |||||||||||||||||||||||
Sbjct 7015          CTGTGCTTTTCAGTCTACTGTCGCTGAGCTCCAGCGGCTTAAGATGAAGGTGGGTAAAAC

Query 7115          TCGGGAGTTATAGTTTATTTGCTTGTGCCCCCCTTCTTTCTGCTGCTTATTTCTCTTTTC
                    |||||||||||||||||||||||||||||||||||||||||| | ||||||| |||||||
Sbjct 7075          TCGGGAGTTATAGTTTATTTGCTTGTGCCCCCCTTCTTTCTGTTTCTTATTTTTCTTTTC

Query 7175          TGCGTTTCGCGCTCCCTGAAAAAAAAA
                    |||||| ||||||||||||||||||||
Sbjct 7135          TGCGTTCCGCGCTCCCTGAAAAAAAAA
