# Supplementary material for: Pairwise Heuristic Sequence Alignment Algorithm Based on Deep Reinforcement Learning
Source: IEEE Open J Eng Med Biol. 2021 Jan 29;2:36–43. doi: 10.1109/OJEMB.2021.3055424 (PMC8901008; doi:10.1109/OJEMB.2021.3055424)
Supplement: Three supplementary materials are attached to the submitted manuscript. First, we offer the detailed process of the DQNalign in Supplementary material S1. Then, the additional figures and tables are listed in the Supplementary material S2. Finally, the alignment results of the DQNalign are attached  [file ojemb-3055424-mm.zip › OJEMB-3055424-MM/10022021082020_DQNalignOJEMB20210126SupplementaryS3/Supplementary S3/HEV_DDDQN/result20200712173946_12_15.txt]

DQNalign Project v1.0
Pairwise alignment algorithm with deep reinforcement learning based heuristic alignment agent
Sequence 1 : HEV_12, length : 7202
Sequence 2 : HEV_15, length : 7180

Alignment results:
Exact matches: 5503
Gaps: 459

Query 23            GCCATGGAGGCCCATCAGTTTATCAAGGCTCCTGGCATCACTACTGCTATTGAGCAGGCT
                    |||||||||||||| ||||| || |||||||||||||||||||||||||||||||| || 
Sbjct 0             GCCATGGAGGCCCACCAGTTCATTAAGGCTCCTGGCATCACTACTGCTATTGAGCAAGCA

Query 83            GCTCTGGCAGCGGCCAACTCTGCCCTGGCGAATGCTGTGGTAGTTAGGCCCTTT-CTCTC
                    ||||| |||||||||||||| ||||| |||||||||||||| ||  ||+|||||-|| ||
Sbjct 60            GCTCTAGCAGCGGCCAACTCCGCCCTTGCGAATGCTGTGGTGGTCCGG-CCTTTCCTTTC

Query 142           TCACCAGCAGATTGAGATCCTCATTAACCTAATGCAACCTCGCCAGCTTGT-TTTCCGCC
                     || |||||| |||||||||| || || || ||||||||||| ||||| ||-|||+|| |
Sbjct 119           CCATCAGCAGGTTGAGATCCTTATAAATCTCATGCAACCTCGGCAGCTGGTGTTT-CGTC

Query 201           CCGAGGTTTTCTGGAACCACCCCATCCAGCGTGTTATCCACAATGAGTTGGAGCTTTACT
                    | |||||||| ||||| ||||| || || |||||||| || |||||| | ||||  || |
Sbjct 178           CTGAGGTTTTTTGGAATCACCCGATTCAACGTGTTATACATAATGAGCTTGAGCAGTATT

Query 261           GCCGTGCCCGCTCCGGCCGCTGTCTTGAGATTGGTGCCCATCCCCGCTCAATAAATGACA
                    ||||||| ||||| || ||||| ||||||||||| ||||| || ||||| || ||||| |
Sbjct 238           GCCGTGCTCGCTCGGGTCGCTGCCTTGAGATTGGAGCCCACCCACGCTCCATTAATGATA

Query 321           ATCCTAATGTGGTCCACCGCTGCTTCCTCCGCCCTGTCGGGCGCGATGTTCAGCGCTGGT
                    ||||||||||  |||| |||||||| |||| ||| ||||| || ||||||||||||||||
Sbjct 298           ATCCTAATGTCCTCCATCGCTGCTTTCTCCACCCCGTCGGCCGGGATGTTCAGCGCTGGT

Query 381           ATACTGCCCCCACTCGCGGGCCAGCTGCTAATTGCCGGCGTTCCGCACTGCGCGGGCT-C
                    | || ||||| ||| | || || || || || || || || || ||||| || || ||-|
Sbjct 358           ACACAGCCCCGACTAGGGGACCTGCGGCGAACTGTCGCCGCTCGGCACTTCGTGGTCTGC

Query 439           CTCTGCCG-CTGACCGCACTTACTGCTTCGACGGGTTTTCTGGTTGTGTAACTTTCCCGC
                    | |  | |-|+|||||||||||||| || || || ||| | || ||    ++||| ||||
Sbjct 418           CACCCCAGCC-GACCGCACTTACTGTTTTGATGGCTTTGCCGGCTGCCGT--TTTGCCGC

Query 496           CGAAACGGGCATCGCCCTCTATTCCCTCCATGATATGTCA-CCATCTGATGTCGCCGAGG
                    ||| || ||  | || |||||||| ||||||||  ||+||-||  ||||||| |||||||
Sbjct 473           CGAGACTGGTGTGGCTCTCTATTCTCTCCATGACTTG-CAGCCGGCTGATGTTGCCGAGG

Query 555           CCATGTTC-CGCCATGGTATGACGCGGCTTTATGCCGCCCTCCATCTTCCGCCT-GAGGT
                    | ||| +|-||||| || ||||| || |||||||| ||  ||||+||| |  | -|||||
Sbjct 532           CGATGG-CTCGCCACGGCATGACCCGCCTTTATGCAGCTTTCCA-CTTGCCTCCAGAGGT

Query 612           -CTTGTTGCCTCCTGGCACATACCGCACCGCGTCGTA-TCTGCTGATCCATGAC-G---G
                    -||  +||||||||||||| ||||| ||  | || ||-|+|||||||||| || -|---|
Sbjct 590           GCTCC-TGCCTCCTGGCACCTACCGGACATCATCCTACT-TGCTGATCCACGATGGTAAG

Query 667           CAGGCGCGTTGTGGTGACGTACGAGGGTGACACTAGTGCTGGTTATAACCATGATGTTTC
                    |  |||+|||||+ ++|| || |||||||||||||| || ||||| || ||||||||| |
Sbjct 648           CGCGCG-GTTGT-C--ACTTATGAGGGTGACACTAGCGCCGGTTACAATCATGATGTTGC

Query 727           CAACCTGCGCTCCTGGATTAGAACCACTAAGGTC-ACCGGAGACCACCCTCTCGTTATCG
                    || ||| ||| | ||||| || || |||||||| -   | +|| |||||| | || ||||
Sbjct 704           CACCCTCCGCACATGGATCAGGACAACTAAGGTTGTGGGT-GAACACCCTTTGGTGATCG

Query 786           AGCGGGTTAGGGCCATTGGCTGTCACTTTGTTCTCTTACTCACGGCTGCCCCGGAGCCAT
                    |||||||  |||  |||||||||||||||||  | ||  |||| || ||||| ||||| |
Sbjct 763           AGCGGGTGCGGGGTATTGGCTGTCACTTTGTGTTGTTGATCACTGCGGCCCCTGAGCCCT

Query 846           CACCTATGCCTTATGTCCCTTACCCCCGGTCTACCGAGGTCTATGTCCGATCGATC-TTC
                    | || ||||| || || |||||||| || || || |||||||||||||| || |||-|| 
Sbjct 823           CCCCGATGCCCTACGTTCCTTACCCGCGTTCGACGGAGGTCTATGTCCGGTCTATCTTTG

Query 905           GGCCCGGGCGGCACCCCTTCCCTATTCCCAA-C-CTCATGCTCCACTAAGTCGACCTTC-
                    |||||+|||||  |||| || || ||||| |-|-||  ||||+  |+||||| |+||| -
Sbjct 883           GGCCC-GGCGGGTCCCCGTCGCTGTTCCCGACCGCTTGTGCT-GTC-AAGTCCA-CTTTT

Query 962           CATGCCGTCCCTGCC-CATATTTGGGACCGTCTTATGCTGTTCGGGGCCACCCTGGATGA
                    || ||||||||  +|-|| || ||||||||||| ||||| || ||||||||||| || ||
Sbjct 939           CACGCCGTCCCCA-CGCACATCTGGGACCGTCTCATGCTCTTTGGGGCCACCCTCGACGA

Query 1021          CCAAGCCTTTTGCTGCTCCCGTCTAATGACCTACCTTCGCGGCATTAGCTACAAGGTTAC
                    ||| ||||||||||||||| | || ||||| |||||||| ||||||||||| ||||| ||
Sbjct 998           CCAGGCCTTTTGCTGCTCCAGGCTTATGACGTACCTTCGTGGCATTAGCTATAAGGTAAC

Query 1081          TGTGGGCACTCTTGTGGCCAATGAAGGCTGGAACGCCTCTGAGGACGCTCTCACAGCTGT
                    ||||||  | || || || |||||||||||||| ||| | ||||| || ||||| || ||
Sbjct 1058          TGTGGGTGCCCTGGTCGCTAATGAAGGCTGGAATGCCACCGAGGATGCGCTCACTGCAGT

Query 1141          CATTACTGCCGCCTACCTTACCATCTGCCACCAGCGGTATCTCCGCACCCAAGCTATATC
                     ||||| || || ||||| || || || || ||||| ||| | || ||||| || || ||
Sbjct 1118          TATTACGGCGGCTTACCTCACAATATGTCATCAGCGTTATTTGCGGACCCAGGCGATTTC

Query 1201          TAAGGGGATGCGTC-GTTTGGAGCGGGAGCATGCCCAGAAATTCATAACACGCCTCTACA
                    |||||| ||||| |-| ||+||||  || ||||| |||||||| ||  ||||||||||||
Sbjct 1178          TAAGGGCATGCGCCGGCTT-GAGCTTGAACATGCTCAGAAATTTATTTCACGCCTCTACA

Query 1260          GTTGGCTTTTTGAGAAGTCCGGCCGTGATTATATCCCCGGCCGTCAGTTGGAGTTCTACG
                    | ||||| ||||||||||| || |||||||| ||||| ||||| ||| || |||||||||
Sbjct 1237          GCTGGCTATTTGAGAAGTCAGGTCGTGATTACATCCCAGGCCGCCAGCTGCAGTTCTACG

Query 1320          CCCAGTGTAGGCGCTGGCTCTCGGCCGGCTTTCACCTTGACCCACGGG-TGCTGGTTTT-
                    | |||||  | |||||| | || ||||| || || || ||||| ||  -    | ||||-
Sbjct 1297          CTCAGTGCCGCCGCTGGTTATCTGCCGGGTTCCATCTCGACCCCCGCACCTTAGTTTTTG

Query 1377          -TGA-TGAGTCGG-CCCCCTGCCACCTGCAGGACCG-CGAT-TCGTAAGGCGGTCTCAAA
                    -|||-| |||   -       +  |   |  + |  -||  -       |+| ++++|||
Sbjct 1357          ATGAGTCAGTGCCTTGTAGCT-GCCGAACCA-CCATCCGGCGGATCGCTG-GA----AAA

Query 1432          GTTTTGCTGCTTTATGAAGTGGCTTGGCCAGGAATGTACCTGCTTTCTACAGCCTGCAGA
                    +|||||||| |||||||||||||| || ||||| ||| | || || || ||||| || ||
Sbjct 1409          -TTTTGCTGTTTTATGAAGTGGCTCGGTCAGGAGTGTTCTTGTTTCCTCCAGCCCGCCGA

Query 1492          GGGTG-CCGCTGGCGACCAGGGCCATGATAATGAAGCCTATGAGGGGTCTGATGTTGACC
                    |||+|-  || |||||||| || ||||| ||||| |||||||| || |||||||||||  
Sbjct 1469          GGG-GCTGGCGGGCGACCAAGGTCATGACAATGAGGCCTATGAAGGCTCTGATGTTGATA

Query 1551          CTGCTGAATCCGCCA--TT--A-GTGATATTATC-TGGGTCCTACGTAG-TCC-CTGGCA
                    |||||||  | ||||-- |--|- | | |   ||-|  ++ +|+||| |-|  -| | | 
Sbjct 1528          CTGCTGAGCCTGCCACCCTAGACATTACAGGCTCATAC--A-T-CGTGGATGGTCGGTCT

Query 1602          CTGCCCTCCAGCCGCTTTATCAGGCCCTTGACCTCCCCGCTGAGATTGTGGCCCGTGCAG
                    |||| ++++| | |+| ||||| || || ||||| || |||||  | || || || ||||
Sbjct 1584          CTGCA----AACTG-TCTATCAAGCTCTCGACCTGCCAGCTGACCTGGTAGCTCGCGCAG

Query 1662          GCCGGCTGACCGCCACAGTAA-AGGT-CTC---CCAGGTCGCGACGGGC-GGATCG-ATT
                     ||| ||| | || ||||| |- | |-|| ---||+++||  | ||| |-|||| |-   
Sbjct 1639          CCCGACTGTCTGCTACAGTTACTGTTACTGAAACC---TCTGGCCGGTCTGGATTGCCAA

Query 1713          GTGA-GACCCTTCTTGGTAACAAAACCTTTCGCACGTCGTTCGTTGACGGGGCGGGTCTT
                       |-|| |     +++||| +++|| |||| |||  | || ||||| |||||  | |+|
Sbjct 1695          ACAATGATCGGCAA---TAAG---ACTTTTCTCACTACCTTTGTTGATGGGGCACGCC-T

Query 1771          AGA-G--ACCAATGGCCCAGAGC-GCC--ACAATCTCTCTTTTGAT-GCCAGTCAGAGCA
                     ||-|--| | ++|||| +||||-|| --||+++||||||||||| -|||||+||| | |
Sbjct 1748          TGAGGTTAACG--GGCCT-GAGCAGCTTAAC---CTCTCTTTTGACAGCCAG-CAGTGTA

Query 1824          CTATGGCCGCTGGCCCCTTCAGTCTTACCTATGCCGCC-TCTGCCGCTGGGCTGGAGGTG
                     |||||| || ||||| ||  | || |||||||| |||-|     ||+|||||||| || 
Sbjct 1801          GTATGGCAGCCGGCCCGTTTTGCCTCACCTATGCTGCCGTAGATGGC-GGGCTGGAAGTT

Query 1883          CGCTATGTTGCT--GCTGGGCTTGACCA-CCGGGCGGTTTTCGCCCCCGGCGTTTCACCC
                    | +| |+|| | --||||| || ||+ |-||| |  ||||||+||||| |+||    |||
Sbjct 1860          CA-TTT-TTCCACCGCTGGCCTCGA-GAGCCGTGTTGTTTTC-CCCCCTG-GTAATGCCC

Query 1940          CGG-TCGGCCC-CTGGGGCGAGGTCACCGCCTTTTGCTCTGCCCTATACAGGTTTAATCG
                    || -|+| |||-|+ | | |||||||||||||| ||||| || || || |||   || ||
Sbjct 1915          CGACT-GCCCCGC-CGAGTGAGGTCACCGCCTTCTGCTCAGCTCTTTATAGGCACAACCG

Query 1996          TGA-AGCCCAGCGTCATG-CGCTGACCGGTAATTTTTGGTTCCATCCTGAGGGGCTC-CT
                      |-||+|||||| ||+|-|| | |  |||| ||| ||| | || ||||| +|| | -||
Sbjct 1973          GCAGAG-CCAGCGCCA-GTCGGTTATTGGTAGTTTGTGGCTGCACCCTGAA-GGTTTGCT

Query 2053          TGGCCTCTTTGCCCCCGTTTTCGCCCGGGCATGT-CTGGGAGTCGGCTAATCCATTTTGT
                     ||||| +|| || || ||||| |||||||||| -  | |+||| ||||| |||||||| 
Sbjct 2030          CGGCCTG-TTCCCGCCCTTTTCACCCGGGCATGAGTGGCG-GTCTGCTAACCCATTTTGC

Query 2111          GGCGAGAGCACACTCTACACCCGTACTTGGTCGGAGGTTGATGCTGTTTCTAGTCCA--G
                    ||||||||||| ||||||||||| |||||||| +|   | |+           |  |--|
Sbjct 2088          GGCGAGAGCACGCTCTACACCCGCACTTGGTCC-ACAATTA-CAGACACACCCTTAACTG

Query 2169          CCCGGCCTGACTTA-G-GTTTTGCA--TCTGA-GCCTTCTATACCTAGCAGGGCC-GCCA
                    + |||+++|+|| |- -    |+||--|+ ||-|+|| ||  +||   |+|||  -||||
Sbjct 2145          -TCGG---G-CTAATTTCCGGT-CATTT-GGATG-CTGCTCC-CCACTC-GGGGGGGCCA

Query 2223          CAC-CTACC-CCG--GCGG-CT-CTTTCAACCCTCCTCTG-CACCG---GACCCTTTCCC
                    |  -|||| -|| --|+| -||-|+|  ||  ||| ||||-| +| ---||||||  ++|
Sbjct 2196          CCTGCTACTGCCACAG-GCCCTGC-TGTAAGGCTCGTCTGACT-CTCCAGACCCTGA--C

Query 2272          CCCCC-CCT-CTGCT-CCGGCGCTTGG-TGAGCCG-----GCCCCTGGC--GTTACTGCC
                    || | -|||- || |-| ++++++++|-|++|++|-----|+||| + |--| ++ + ||
Sbjct 2250          CCGCTACCTGATGTTACA--------GAT--G--GCTCACG-CCCC-TCTGGG--G-CCC

Query 2321          GTGGCC--CCGGCCATAACCCACCA--GACGGCTCGGCATCGCCGCCTGCTCTTCACCTA
                    ||++||--| ||||  |||||  +|--|+|| +|| ||| |||||| | ||   ||||||
Sbjct 2293          GT--CCGGCTGGCCCCAACCCGA-ATGG-CGT-TCCGCAGCGCCGCTTACTACACACCTA

Query 2377          CCCGGATGGCTCCAAGGTA-TTTGCCGGCTCGCTGTTT-GAGTC-GACATGTACGTGGCT
                    ||| || ||| | ||| | - +|| ||||||  |+|||-|||||-|| +|| || |||||
Sbjct 2348          CCCTGACGGCGCTAAGATCTA-TGTCGGCTCCAT-TTTCGAGTCTGAG-TGCACCTGGCT

Query 2434          TGTTAACGCGTCTAATGTTGACCATCGCCCTGGCGGCGGGCTCTGCCATGCATTTTACCA
                    ||| ||||| ||||| |  | ||| |||||||| |||||||| || ||||| ||||  ||
Sbjct 2405          TGTCAACGCATCTAACGCCGGCCACCGCCCTGGTGGCGGGCTTTGTCATGCTTTTTTTCA

Query 2494          AAGGTACCCCACCTCCTTTGATGCTGCCT-CT--TTTGTGATGCGCGAC-GGCGCGGCCG
                       ||  |||   | | ||++||  ||| -| --||||||||||| || -| |  +||||
Sbjct 2465          GGCGTTACCCTGATTCGTT--TGACGCCACCAAGTTTGTGATGCGTGATGGTCTT-GCCG

Query 2550          CTTATACATTAACC-CCCCGGCCAATAATTCATGCCGTCGCCCCTGATTATAGGTTGGAA
                    | |||||  | |+|-|||||||| || |||||||| || ||||| || ||| | ||||||
Sbjct 2521          CGTATACCCTTA-CACCCCGGCCGATCATTCATGCGGTGGCCCCGGACTATCGATTGGAA

Query 2609          CATAACCCAAAGAGGCTTGAGGCCGCCTACCGGGAGACTTGCTCCCGTCTCGGCACCGCT
                    |||||||| |||||||| ||||| |||||||| ||||||||| |||| |  ||||| |||
Sbjct 2580          CATAACCCCAAGAGGCTCGAGGCTGCCTACCGCGAGACTTGCGCCCGCCGAGGCACTGCT

Query 2669          GCATACCCGCTCCTC-GGGACCGGCATATACCAGGTACC-GATCGGTCCCAGTTTCGACG
                    || || || ||| | -| |  +||||| |||||||| ||-| | | |  +||||| || |
Sbjct 2640          GCCTATCCACTCTTAGGCGCT-GGCATTTACCAGGTGCCTGTTAGTTTG-AGTTTTGATG

Query 2727          CCTGGGAGCGGAACCACCGCCCCGGTGATGAGTTGTATCTTCCTGAGCTTGCTGC-CAGA
                    ||||||||||||||||||||||   ||| ||| | || ||  | ||||| || ||-| |+
Sbjct 2698          CCTGGGAGCGGAACCACCGCCCGTTTGACGAGCTTTACCTAACAGAGCTGGCGGCTCGG-

Query 2786          TGGTTCGAGGCCAATAG-G--CCGGCCTGCCCAACTCTT--ACTATAACTGAGGATGCTG
                    ||||| ||  ||+|+| -|--|||| | ||||+|| +||--||+|||||||||||| | |
Sbjct 2757          TGGTTTGAATCC-A-ACCGCCCCGGTCAGCCC-ACG-TTGAAC-ATAACTGAGGATACCG

Query 2841          CACGGA-CAGCGAACCTGGCCATCGAGCTTGACTCAGCCACAGATGTCGGCCGGGCTTGT
                    | |+| -| || ||||||||| | ||||||||||| |  |  || || ||||| || |||
Sbjct 2812          CCC-GTGCGGCCAACCTGGCCCTGGAGCTTGACTCCGGGAGTGAAGTAGGCCGCGCATGT

Query 2900          GCTGGTTGTCGAGTC-ACCCCCGGCGTTGTGCAGTACCAGTTTACTGCAGGTGTGCCTGG
                    || || |||  ||||-| || +|||||||||| ||| |||||||| || ||||| || ||
Sbjct 2871          GCCGGGTGTAAAGTCGAGCCT-GGCGTTGTGCGGTATCAGTTTACAGCCGGTGTCCCCGG

Query 2959          GTCCGGCAAGTCC-CG--C-T-CTATCACCCAAGCCGACGTGGAC---GTTGTCGTGGTC
                     || |||||||| - |--|-|-|+|++||  ++|| || ||||| ---||||| |+ | |
Sbjct 2930          CTCTGGCAAGTCAAAGTCCGTGC-A--ACAG--GCGGATGTGGATGTTGTTGTTG-TGCC

Query 3011          CCGACCCGGGAG-TTGCGTAATGCCTGGCGCCGCCGCGGCTTCGCTGCTTTCACCCCGCA
                    |   ++|| |||-||+|| || || ||||| ||||| ||||| || || ||||| |||||
Sbjct 2984          CACT--CGCGAGCTT-CGGAACGCTTGGCGGCGCCGGGGCTTTGCGGCATTCACTCCGCA

Query 3070          CACTGCTGCTAGAGTCACTCAG-GGGCGCCGGGTTGTCATTGATGAAGCTCCATCTCTTC
                    |||||| ||  | ||||||+||-|| ||  |||||||||||||||| || || || || |
Sbjct 3041          CACTGCGGCCCGTGTCACT-AGCGGCCGTAGGGTTGTCATTGATGAGGCCCCTTCGCTCC

Query 3129          CCCCCCACCTGCTGCTGCTCCACATGCAGCGGGCCGCCACCGTT-CACCTTCTTGGCGAC
                    |||| ||| |||||||  | || |||||||| || ||  | |+|-||||| ||||| |||
Sbjct 3100          CCCCACACTTGCTGCTTTTACATATGCAGCGTGCTGCATCTG-TGCACCTCCTTGGGGAC

Query 3188          CCGAACCAGATCCCAGCCATCGACTTTGAGCACGCCGGGCTCGTCCCCGCCATCAGGCCT
                    ||||| |||||||| ||||| || ||||||||| |||| ||  | || || ||  |||| 
Sbjct 3159          CCGAATCAGATCCCCGCCATAGATTTTGAGCACACCGGTCTGATTCCAGCAATACGGCCG

Query 3248          GACCTAGCCCCTACCTCCTGGTGGCATGTTACCCATCGTTGCCCTGCGGATGTATGTGAG
                    ||  | | ||| || || ||||||||||| ||||| ||||||||||| ||||| ||||||
Sbjct 3219          GAGTTGGTCCCGACTTCATGGTGGCATGTCACCCACCGTTGCCCTGCAGATGTCTGTGAG

Query 3308          CTGATCCGTGGTGCATACCCTATGATCCAGACCACTAGCCGGGTCCTCCGTTCGTTGTTC
                     |  |||||||||| |||||||  |||||||| || ||   ||| ||||||||  | |||
Sbjct 3279          TTAGTCCGTGGTGCTTACCCTAAAATCCAGACTACAAGTAAGGTGCTCCGTTCCCTTTTC

Query 3368          TGGGGTGAGCCTGCCGTTGGGCAGAAACTAGTGTTCACCCAGGCGGCTAAGGCTGCCAAC
                    ||||| ||||| || || || ||||| ||||||||||| ||||| |||||||| ||  ||
Sbjct 3339          TGGGGAGAGCCAGCTGTCGGCCAGAAGCTAGTGTTCACACAGGCTGCTAAGGCCGCGCAC

Query 3428          CCCGGTTCAGTGACGGTCCACGAGGCACAGGGCGCTACCTATA-CAGAGACCACCATTAT
                    ||||| ||  | |||||||| ||||| ||||| || || | ||-|| + || || || ||
Sbjct 3399          CCCGGATCTATAACGGTCCATGAGGCCCAGGGTGCCACTTTTACCAC-TACAACTATAAT

Query 3487          CGCTACGGCAGATGCCCGAGGCCTCATTCAGTCGTCTCGGGCTCATGCCATTGTTGCCCT
                     || || ||||||||||| |||||||| ||||| || |||||||| || || ||||| ||
Sbjct 3458          TGCAACTGCAGATGCCCGTGGCCTCATACAGTCCTCCCGGGCTCACGCTATAGTTGCTCT

Query 3547          GACGCGCCATACTGAGAAGTGCGTCAT-CATTGACGCGCCAGGCCTGCTTCGCGAGGTGG
                     ||  | |||||||| || || || ||-|+||||| | || |||||| | || |||||||
Sbjct 3518          CACTAGGCATACTGAAAAATGTGTTATAC-TTGACTCTCCCGGCCTGTTGCGTGAGGTGG

Query 3606          GCATTTCCGATGCAATCGTTAATAACTTTTTCCTTGCCGGTGGCGAAATTGGCCACCAAC
                    | || || ||||| || |||||||| || |||||| | ||||||||  |||| |||||  
Sbjct 3577          GTATCTCAGATGCCATTGTTAATAATTTCTTCCTTTCGGGTGGCGAGGTTGGTCACCAGA

Query 3666          GCCCGTCTG---TTATCCCTCGCGGCAACCCTGACACAAACGTTGACAC-CTTGGCTGCC
                    | || || |---|| +| | + +||||||||||||   || ||||||  -|||+|| || 
Sbjct 3637          GACCATCGGTCATTC-CGCG-A-GGCAACCCTGACCGCAATGTTGACGTGCTT-GCGGCG

Query 3721          -TTCCCGCCGTCTTGCCAGATTAGCGCCTTCCACCAGTTGGCTGAGGAGCTTGGCCATAG
                    -|||| +|| || ||||| || ||||||||||| ||| | ||||||||||| |||||  |
Sbjct 3693          TTTCCA-CCTTCATGCCAAATAAGCGCCTTCCATCAGCTTGCTGAGGAGCTGGGCCACCG

Query 3781          ACCTGCCCCTGTTGCAGCTGTTCTACCGCCCTGCCCTGAGCTCGAACAGGGCCTCCTCTA
                     || || || || || ||||| ||||| |||||||||||||| || |||||||| |||||
Sbjct 3752          GCCGGCGCCGGTGGCGGCTGTGCTACCTCCCTGCCCTGAGCTTGAGCAGGGCCTTCTCTA

Query 3841          TCTGCCCCAGGAGCTCACCACCTGTGATAGTGTTGTAACATTTGAATTAACAGATATTGT
                    |||||| ||||||||  || ||||||| |||||||| ||||||||  |||| || |||||
Sbjct 3812          TCTGCCACAGGAGCTAGCCTCCTGTGACAGTGTTGTGACATTTGAGCTAACTGACATTGT

Query 3901          GCATTGTCGCATGGCCGCCCCGAGTCAGCGCAAGGCCGTGCTGTCCACGCTCGTGGGCCG
                    ||| || |||||||| ||||| || ||  | || || ||  |||||||||| || |||||
Sbjct 3872          GCACTGCCGCATGGCGGCCCCTAGCCAAAGGAAAGCTGTTTTGTCCACGCTGGTAGGCCG

Query 3961          TTACGGCCGTCGCACAAAGCTCTACAATGCCTCTCACTCTGATGTTCGTGACTCTCTTGC
                     || ||| | ||||||| ||| ||  ||||   |||| | ||||| || | ||| |||||
Sbjct 3932          GTATGGCAGACGCACAAGGCTTTATGATGCGGGTCACACCGATGTCCGCGCCTCCCTTGC

Query 4021          CCGTTTTA-TCCCGAC-CATTGGCCC--CGTACA-AGTTA-CAACCTGTGAATTGTATGA
                     || ||||-||||+||-|+| ||+ |--  ||| - + +|-|+||||||||| | | |||
Sbjct 3992          GCGCTTTATTCCC-ACTC-TCGG-GCGGGTTACTGC-C-ACC-ACCTGTGAACTCTTTGA

Query 4075          GCTAGTGGAGGCCATGGTCGAGAAGGGCCAGGATGGCTCCGCCGTCCTTGAG--C----T
                    ||| || ||||| ||||| ||||||||||| || || || |||||||| |||-- ----|
Sbjct 4046          GCTTGTAGAGGCGATGGTGGAGAAGGGCCAAGACGGTTCAGCCGTCCTCGAGTTGGATTT

Query 4129          CGACCTCTGCAACCGTGACGTATCCAGGATCACCTTCTTCCAGAAAGATTGTAATAAGTT
                    +|+++++|||| ||| || || ||| | || ||||| |||||||| |||||||| |||||
Sbjct 4105          -G-----TGCAGCCGAGATGTCTCCCGCATAACCTTTTTCCAGAAGGATTGTAACAAGTT

Query 4189          TACCACGGGAGAGACCATCGCCCATGGTAAAGTGGGCCAGGGCAT-TTCGGCCTGGAGTA
                     || || || ||||| || || ||||| ||||| || ||||| ||-||| |+||||||||
Sbjct 4160          CACGACCGGCGAGACAATTGCGCATGGCAAAGTCGGTCAGGGTATCTTCCG-CTGGAGTA

Query 4248          AGACCTTTTGTGCCCTTTTTGGCCCCTGGTTCCGCGCTATTGAGAAGGCTATTCTGGCCC
                    |||| ||||||||||| ||||||||||||||||| || |||||||||||||||||  |||
Sbjct 4219          AGACGTTTTGTGCCCTGTTTGGCCCCTGGTTCCGTGCGATTGAGAAGGCTATTCTATCCC

Query 4308          TACTCCCTCAGGGTGTGTTTTATGGAGATGCCTTTGACGACACTGTCTTCTC-G--G-CG
                    |  | || || | |||||| || || ||||| | ||||||| | || |||||-|--|-||
Sbjct 4279          TTTTACCACAAGCTGTGTTCTACGGGGATGCTTATGACGACTCAGTATTCTCTGCTGCCG

Query 4363          -GCTG-TGGCCGCAGCAAAGGCGTCCATGGTGTTTGAGAATGACTTTTCCGAGTTTGACT
                    -|++|-||||  |||| +|+ +|+||||||||||||| ||||| ||||| ||||||||||
Sbjct 4339          TG--GCTGGCGCCAGCC-A-T-G-CCATGGTGTTTGAAAATGATTTTTCTGAGTTTGACT

Query 4422          CCACCCAGAATAACTTTTCCTTGGGCCTAGAGTGCGCTATCATGGAGGAGTGCGGGATGC
                    | || ||||||||||||||| | || || |||||||| || ||||| ||||| || ||||
Sbjct 4393          CGACTCAGAATAACTTTTCCCTAGGTCTTGAGTGCGCCATTATGGAAGAGTGTGGTATGC

Query 4482          CGCAGTGGCTCATCCGCTTGTACCA--CCTTATAAGGTCTGCGTGGATCCTGCAGGCCCC
                    | ||||||||  || | ||||||||--|| | + +|||| ||||||||||||||||||||
Sbjct 4453          CCCAGTGGCTTGTCAGGTTGTACCATGCCGTC-C-GGTCGGCGTGGATCCTGCAGGCCCC

Query 4540          GAAGGAGTCTCTGCGAGGGTTTTGGAAGAAACACTCCGGTGAGCCCGGCA-CTCTTCTTT
                     || |||||| || ||||||| |||||||| || || |||||||| ||||-||+| || |
Sbjct 4511          AAAAGAGTCTTTGAGAGGGTTCTGGAAGAAGCATTCTGGTGAGCCGGGCAGCT-TGCTCT

Query 4599          GGAATACTGTCTGGAACATGGCCGTTATTACCCACTGTTATGATTTTCGTGATTTGCAGG
                    ||||||| || |||||||||||  | ||| |||| || ||||| || || ||  | ||||
Sbjct 4570          GGAATACGGTGTGGAACATGGCAATCATTGCCCATTGCTATGAGTTCCGGGACCTCCAGG

Query 4659          TGGCTGCCTTTAAA-GGTGATGATTCGATAGTGCTTTGCAGTGAGTACCGTCAGAGTCCA
                    | || ||||| +||-|| || || ||| | || || || ||||| ||||| ||||| |||
Sbjct 4630          TTGCCGCCTTC-AAGGGCGACGACTCGGTCGTCCTCTGTAGTGAATACCGCCAGAGCCCA

Query 4718          GGAG-CTGCTGTCCTGATTGCTGGTTGTGGCTTAAAGCTGAAGGTGGATTTTCGCCCTAT
                    || |-| | |  +|| || || || ||||| || ||| ||||||  || || || || ||
Sbjct 4689          GGCGCCGGTTCG-CTTATAGCAGGCTGTGGTTTGAAGTTGAAGGCTGACTTCCGGCCGAT

Query 4777          TGGTCTGTATGCAGGTGTTGTGGTGGCCCCCGGCCTTGGCG-CGCTTCCTGACGTTGTGC
                    ||| |||||||| || ||||| || ||||| || || || |-|+|| || || || || |
Sbjct 4748          TGGGCTGTATGCCGGGGTTGTCGTCGCCCCGGGGCTCGGGGCC-CTACCCGATGTCGTTC

Query 4836          GCTTCGCCGGCCGGCTCACTGAGAAGAATTGGGGCCCTGGCCCCGAGCGGGCGGAGCAGC
                    | |||||||| |||||  | |||||||| ||||| ||||  || |||||||| |||||||
Sbjct 4807          GATTCGCCGGACGGCTTTCGGAGAAGAACTGGGGGCCTGATCCGGAGCGGGCAGAGCAGC

Query 4896          TCCGCCTTGCTGTA-AGTGATTTCCTCCGCAAGCTT-ACGAATGTAGCTCAGATGTGTGT
                    ||||||| || || -||+||||||||||| +|| ||-|||||||| || ||||| |||||
Sbjct 4867          TCCGCCTCGCCGTGCAG-GATTTCCTCCGT-AGGTTAACGAATGTGGCCCAGATTTGTGT

Query 4954          GGATGTTGTTTCTCGTGTTTATGGGGTTTCTCCTGGGCTCGTTCATAACCTGATTGGCAT
                     || || || ||| | ||||| |||||||| || || || |||||||||||||| |||||
Sbjct 4925          TGAGGTGGTGTCTAGAGTTTACGGGGTTTCCCCGGGTCTGGTTCATAACCTGATAGGCAT

Query 5014          GCTACAGACTGTTGCTGATGGCAAGGCCCATTTCACTGAGTCAGTAAAGCCAGTGCTCGA
                    ||| |||||| ||| |||||| ||||| ||||| || ||||| || |||||  | || ||
Sbjct 4985          GCTCCAGACTATTGGTGATGGTAAGGCGCATTTTACAGAGTCTGTTAAGCCTATACTTGA

Query 5073          -C---CTGACCAAATTCAATC-CTGTGTCGGGTGGAATGAATAACATGTCTTTTGCTGCG
                    -|---|  ||  ||||+|  |-| |+|||+++|+|||||||||||||||  |||||||||
Sbjct 5045          CCTTACACACTCAATT-ATGCACCG-GTC---T-GAATGAATAACATGTGGTTTGCTGCG

Query 5128          CCCATGGGTTCGCGACCATGCGCCCTCGGCCTATTCTGTTGTTGCTCCTCATGTTTTTGC
                    ||||||||||||| |||||||||||| ||||| || || ||||| ||||| ||||| |||
Sbjct 5099          CCCATGGGTTCGCCACCATGCGCCCTAGGCCTCTTTTGCTGTTGTTCCTCTTGTTTCTGC

Query 5188          CTATGTTGCCCGCGCCACCGCCCGGTCAGCCGTCTGGCCGCCGTCGTGGGCGGCGCAGCG
                    |||||||||||||||||||| |||||||||||||||||||||||||||||||||||||||
Sbjct 5159          CTATGTTGCCCGCGCCACCGACCGGTCAGCCGTCTGGCCGCCGTCGTGGGCGGCGCAGCG

Query 5248          GCGGTTCCGGCGGTGGTTTCTGGGGTGACCGGGTTGATTCTCAGCCCTTCGCAATCCCCC
                    ||||| ||||||||||||||||||||||||||||||||||||||||||||||||||||| 
Sbjct 5219          GCGGTACCGGCGGTGGTTTCTGGGGTGACCGGGTTGATTCTCAGCCCTTCGCAATCCCCT

Query 5308          ATATTCATCCAACCAACCCCTTTGCCCCCGATGTCACCGCTGCGGCCGGGGCTGGACCTC
                    |||||||||||||||||||||||||||| || ||  |||||||| ||||| |||||||||
Sbjct 5279          ATATTCATCCAACCAACCCCTTTGCCCCAGACGTTGCCGCTGCGTCCGGGTCTGGACCTC

Query 5368          GCGTTCGCCAACCCGCCCGACCACTCGGCTCCGCTTGGCGTGACCAGGCCCAGCGCCCCG
                    || |||||||||| ||||| ||||| |||||| ||||||| || ||||||||||||||| 
Sbjct 5339          GCCTTCGCCAACCAGCCCGGCCACTTGGCTCCACTTGGCGAGATCAGGCCCAGCGCCCCT

Query 5428          CCGCTACCTCACGTCGTAGACCTACCACAGCTGGGGCCGCGCCGCTAACCGCGGTCGCCC
                    ||||| |||| |||||  ||||| ||||||| ||||| ||| |||| || || || || |
Sbjct 5399          CCGCTGCCTCCCGTCGCCGACCTGCCACAGCCGGGGCTGCGGCGCTGACGGCTGTGGCGC

Query 5488          CGGCTCATGACACC-C-CGCCAGTGCCTGATGTCGACTCCCGCGGCGCTATCT-TGCGCC
                    | || |||||||||-|-| |++|| || || || || || ||||| || ||+|-| ||||
Sbjct 5459          CTGCCCATGACACCTCACCC--GTCCCGGACGTTGATTCTCGCGGTGCAAT-TCTACGCC

Query 5545          GGCAGTATAACCT-ATCAACAT-CCCCTCTCACCTCTCCCGTGGCCACCGGCACAAATTT
                    | ||||||||+ |- || ||+|-| || || || ||  | |||||| | ||||| |||||
Sbjct 5516          GCCAGTATAA-TTTGTCTAC-TTCACCCCTGACATCCTCTGTGGCCTCTGGCACTAATTT

Query 5603          GGTCCTTTATGCCGCCCCTCTTAGCCCGCTTTTACCCCTTCAGGACGGCACCAATACTCA
                     ||||| ||||| ||||| ||||  |||| | | || || |||||||| || ||||||||
Sbjct 5574          AGTCCTGTATGCAGCCCCCCTTAATCCGCCTCTGCCGCTGCAGGACGGTACTAATACTCA

Query 5663          TATAATGGCTACAGAAGCCTCTAACTATGCCCAGTACCGGGTTGCCCGTGCCACAATTCG
                     || ||||| ||||| ||||| || ||||| ||||||||||||||||| || || || ||
Sbjct 5634          CATTATGGCCACAGAGGCCTCCAATTATGCACAGTACCGGGTTGCCCGCGCTACTATCCG

Query 5723          TTATCGCCCGCTTGTCCCCAATGCTGTTGGTGGTTATGCCATCTCCATCTCGTTCTGGCC
                    ||| || || || || || ||||| ||||| || ||||| || ||||| || ||||||||
Sbjct 5694          TTACCGGCCCCTAGTGCCTAATGCAGTTGGAGGCTATGCTATATCCATTTCTTTCTGGCC

Query 5783          ACAAACCACCACCACTCCGACGTCCGTTGATATGAATTCAATAACTTCGACGGATGTTC-
                     ||||| ||||| || || || || ||||| |||||||| || ||||| || |||||+|-
Sbjct 5754          TCAAACAACCACAACCCCTACATCTGTTGACATGAATTCCATTACTTCCACTGATGT-CA

Query 5842          GTATTTTAGTTCAGCCCGGCATAGCCTCTGAGCTTG-TGATCCCAAGTGAGCGCTTACAC
                    | ||| | ||||| || |||||||| |||||+ |||-| |||||||| |||||| | |||
Sbjct 5813          GGATTCTTGTTCAACCTGGCATAGCATCTGA-ATTGGTCATCCCAAGCGAGCGCCTTCAC

Query 5901          TATCGTAACCAAGGGTGGCGCTCTGTTGAGACCTCCGGGGTGGCGGAAGAGGAGGCCACC
                    || || || ||||| |||||||| |||||||| || || || || || ||||| ||||||
Sbjct 5872          TACCGCAATCAAGGTTGGCGCTCGGTTGAGACATCTGGTGTTGCTGAGGAGGAAGCCACC

Query 5961          TCTGGTCTCGTTATGCTTTGCATACATGGCTTAC-CC-GTAAATTCTTACACTAATACAC
                    || ||||| || ||| | |||||||||||||++|-||-|| || || || || ||||| |
Sbjct 5932          TCCGGTCTTGTCATGTTATGCATACATGGCT--CTCCAGTTAACTCCTATACCAATACCC

Query 6019          CCTACACCGGCGCCCTCGGGCTG-TTGGATTTTGCCCTTGAATTTGAGTTCCGCAACCTC
                    | || ||||| |||||+ |||| - |||| |||||| | ||  ||||||| ||||| |||
Sbjct 5990          CTTATACCGGTGCCCT-TGGCTTACTGGACTTTGCCTTAGAGCTTGAGTTTCGCAATCTC

Query 6078          ACTCCCGGCAACACCAATACTCGGGTCTCTCGTTACTCCAGCACTGCTCGCCACCGTCTT
                    ||  || | ||||||||||| || || || |||||||||||||||||||| |||++||++
Sbjct 6049          ACCACCTGTAACACCAATACACGTGTGTCCCGTTACTCCAGCACTGCTCGTCAC--TC--

Query 6138          CGCC-GCGGTGCAGATGGGACCGCCGAGCTCACCACCACGGCTGCCACCCGCTTTATGAA
                    ||||-| || || || ||||| || ||||| ||||| || || |||||| | || |||||
Sbjct 6105          CGCCCGAGGGGCCGACGGGACTGCGGAGCTGACCACAACTGCAGCCACCAGGTTCATGAA

Query 6197          GGATCTCTATTTTACTAGTACTAATGGTGTCGGTGAGATCGGCCGCGGGATAGCCCTAAC
                     |||||| | |||||  |   |||||| || |||||  |||||||||||||||| |||||
Sbjct 6165          AGATCTCCACTTTACCGGCCTTAATGGGGTAGGTGAAGTCGGCCGCGGGATAGCTCTAAC

Query 6257          CCTGTTTAATCTTGCTGACACTCTGCTTGGCGGCCTACCGACAGAATTGATTTCGTCGGC
                      |  |||| ||||||||||| || || ||||| || ||||||||||| |||||||||||
Sbjct 6225          ATTACTTAACCTTGCTGACACGCTCCTCGGCGGGCTCCCGACAGAATTAATTTCGTCGGC

Query 6317          TGGTGGCCAGCTGTTCTACTCCCGTCCCGTCGTCTCAGCCAATGGCGAGCCGACTGTTAA
                    ||| || || ||||| || ||||| || || |||||||||||||||||||| || || ||
Sbjct 6285          TGGCGGGCAACTGTTTTATTCCCGCCCGGTTGTCTCAGCCAATGGCGAGCCAACCGTGAA

Query 6377          GCTGTATACATCTGTAGAGAATGCTCAGCAGGATAAGGGTATTGCAATCCCGCATGACAT
                    ||| |||||||| || |||||||||||||||||||||||| |||| ||||| || || ||
Sbjct 6345          GCTCTATACATCAGTGGAGAATGCTCAGCAGGATAAGGGTGTTGCTATCCCCCACGATAT

Query 6437          CGACCTCGGGGAATCTCGTGTGGTCATTCAGGATTATGATAACCAACATGAGCAAGATCG
                    ||| || || || || ||||||||||||||||||||||| ||||| |||||||| |||||
Sbjct 6405          CGATCTTGGTGATTCGCGTGTGGTCATTCAGGATTATGACAACCAGCATGAGCAGGATCG

Query 6497          GCCGACACCTTCTCCAGCCCCATCGCGCCCTTTTTCTGTCCTCCGAGCTAATGATGTGCT
                    ||| || || || || || ||||| || ||||||||||| |||||||| |||||||| ||
Sbjct 6465          GCCCACCCCGTCGCCTGCGCCATCTCGGCCTTTTTCTGTTCTCCGAGCAAATGATGTACT

Query 6557          TTGGCTTTCTCTCACCGCTGCCGAGTATGACCAGTCCACTTACGGTTCTTCGACCGGCCC
                    |||||| || ||||| || |||||||||||||||||||||||||| || || || |||||
Sbjct 6525          TTGGCTGTCCCTCACTGCAGCCGAGTATGACCAGTCCACTTACGGGTCGTCAACTGGCCC

Query 6617          AGTCTATGTTTCTG--ACTCTGTGACCCTGGTTAATGTTGCGACCGGCGCGCAGGCCGTT
                    +|  |+| | ||| --||   |||||  |||| ||||||||||| |||||||||||||| 
Sbjct 6585          -GGTT-TATATCTCGGACAGCGTGACTTTGGTGAATGTTGCGACTGGCGCGCAGGCCGTA

Query 6675          GCCCGGTCGCTTGACTGGACCAAGGTCACACTTGATGGTCGCCCCCTCTCCACCATCCAG
                    ||||| |||||||||||| |||| ||||| || || || || |||||| | ||  |  ||
Sbjct 6643          GCCCGATCGCTTGACTGGTCCAAAGTCACCCTCGACGGGCGGCCCCTCCCGACTGTTGAG

Query 6735          CAGTATTCAAAGACCTTCTTCGTCCTGCCGCTCCGCGGTAAGCTCTCCTTCTGGGAGGCA
                    || ||||| ||||| ||||| || || || || || || ||||||||||| |||||||| 
Sbjct 6703          CAATATTCCAAGACATTCTTTGTGCTCCCCCTTCGTGGCAAGCTCTCCTTTTGGGAGGCC

Query 6795          GGTACCACTAAGGCCGGGTACCCCTATAATTATAATACCACTGCTAGCGATCAACTGCTT
                    || || || || || || || || |||||||||||||| |||||||| || ||  | || 
Sbjct 6763          GGCACAACAAAAGCAGGTTATCCTTATAATTATAATACTACTGCTAGTGACCAGATTCTG

Query 6855          ATTGAGAATGCCGCCGGGCATCGGGTTGCTATTTCCACTTACACCACTAG-CCTGGGTGC
                    ||||| ||||| ||||| |||||||| || ||||| || || ||||| ||-| ||||+||
Sbjct 6823          ATTGAAAATGCTGCCGGCCATCGGGTCGCCATTTCAACCTATACCACCAGGCTTGGG-GC

Query 6914          TGGCCCCGTTGCCATCTCTGCGGTTGCTGTTTTGGCCCCCC-ACTCTGCGCTAGCCCTGC
                     || || || ||||| |||||||  || ||||||||+ || - ||| || || || ||||
Sbjct 6882          CGGTCCGGTCGCCATTTCTGCGGCCGCGGTTTTGGC-TCCACGCTCCGCCCTGGCTCTGC

Query 6973          TTGAGGATACCATGGACTACCCTGCCCGCGCCCACACTTTTGATGATTTCTGCCCAGAGT
                    | ||||||||  | || || || |  || || ||||| |||||||| |||||||| || |
Sbjct 6941          TGGAGGATACTTTTGATTATCCGGGGCGGGCGCACACATTTGATGACTTCTGCCCTGAAT

Query 7033          GCCGCCCCCTTGGCCTCCAGGGCTGTGCTTTCCAGTCTACTGTCGCTGAGCTTCAGCGCC
                    ||||| |  | ||||||||||| |||||||||||||| |||||||||||||| |||||||
Sbjct 7001          GCCGCGCTTTAGGCCTCCAGGGTTGTGCTTTCCAGTCAACTGTCGCTGAGCTCCAGCGCC

Query 7093          TTAAGATGAAGGTGGGTAAAACTCGGGAGTTATAGTTTATTTGCTTGTGCCCCCCTTCTT
                    ||||  | ||||||||||||||||||||||| |||||||||||  ||||||| ||| |||
Sbjct 7061          TTAAAGTTAAGGTGGGTAAAACTCGGGAGTTGTAGTTTATTTGGCTGTGCCCACCTACTT

Query 7153          -T--CTGCTGCTT--ATTT--CTC-TTTTCT-GCGTT-TCGCGCTCCCTGAAAAAAAAA
                    -|--|||||| ||-- |||-- ||-||||+|- || |- ||||||||||||||||||||
Sbjct 7121          ATATCTGCTGATTTCCTTTATTTCCTTTT-TCTCGGTCCCGCGCTCCCTGAAAAAAAAA
