# Supplementary material for: Pairwise Heuristic Sequence Alignment Algorithm Based on Deep Reinforcement Learning
Source: IEEE Open J Eng Med Biol. 2021 Jan 29;2:36–43. doi: 10.1109/OJEMB.2021.3055424 (PMC8901008; doi:10.1109/OJEMB.2021.3055424)
Supplement: Three supplementary materials are attached to the submitted manuscript. First, we offer the detailed process of the DQNalign in Supplementary material S1. Then, the additional figures and tables are listed in the Supplementary material S2. Finally, the alignment results of the DQNalign are attached  [file ojemb-3055424-mm.zip › OJEMB-3055424-MM/10022021082020_DQNalignOJEMB20210126SupplementaryS3/Supplementary S3/HEV_DDDQN/result20200712173946_12_16.txt]

DQNalign Project v1.0
Pairwise alignment algorithm with deep reinforcement learning based heuristic alignment agent
Sequence 1 : HEV_12, length : 7202
Sequence 2 : HEV_16, length : 7262

Alignment results:
Exact matches: 4244
Gaps: 2087

Query 1             GCAGACCACCTATGTGGTCGATGCCATGGAGGCCCATCAGTTTATCAAGGCTCCTGGCAT
                    ||||||||| |||||||||||||||||||||||||||||||| || ||||||||||||||
Sbjct 0             GCAGACCACGTATGTGGTCGATGCCATGGAGGCCCATCAGTTCATTAAGGCTCCTGGCAT

Query 61            CACTACTGCTATTGAGCAGGCTGCTCTGGCAGCGGCCAACTCTGCCCTGGCGAATGCTGT
                     |||||||| |||||||||||||||||||| |||||||| || ||| |||||||||||||
Sbjct 60            TACTACTGCCATTGAGCAGGCTGCTCTGGCTGCGGCCAATTCCGCCTTGGCGAATGCTGT

Query 121           GGTAGTT-AGGCCCTTTCTCTCTCACCAGCAGATTGAGATCCTCATTAACCTAATGCAAC
                    |||+| |- |||| ||| | ||||    ||| |  ||||| || |||||  | |||||||
Sbjct 120           GGT-GGTCCGGCCGTTTTTATCTCGTGTGCAAACCGAGATTCTTATTAATTTGATGCAAC

Query 180           CTCGCCAGCTTGTTTTCCGCCCCGAGGTTTTCTGGAACCACCCCATCCAGCGTGTTATCC
                    | || ||| | || ||||| || |||||  ||||||| || || |||||||| ||||| |
Sbjct 179           CCCGGCAGTTGGTCTTCCGTCCTGAGGTGCTCTGGAATCATCCTATCCAGCGGGTTATAC

Query 240           ACAATGAGTTGGAGCTTTACTGCCGTGCCCGCTCCGGC----CGCTGTCTTGA-GATTGG
                    ||||||| || || |  |||||||| |||||++++|||----|| ||+|||| -| | ||
Sbjct 239           ACAATGAATTAGAACAGTACTGCCGGGCCCG----GGCTGGTCGTTG-CTTGGAGGTCGG

Query 295           TGCCCATCCC-CGCTCAATAAATGACAATCCTAATGTGGT-CCACCGCTGCTTCCTCCGC
                     || ||+|||- | || || ||||| |||||||||||+ |- ||| | ||||||||  | 
Sbjct 294           GGCTCA-CCCGAGGTCCATTAATGATAATCCTAATGT-CTTGCACAGGTGCTTCCTTAGA

Query 353           CCTGTCGGGCGCGATGTTCAGCGCTGGTATACTGCCCCCACTCGCGGGCCAGCTGCTAAT
                    || || || || ||||| |||||||||||  |||||||||| || || || || || |||
Sbjct 352           CCGGTTGGCCGAGATGTCCAGCGCTGGTACTCTGCCCCCACCCGTGGCCCTGCGGCCAAT

Query 413           TGCCGGCGTTCCGCACTGCGCGGGCTCTCTGCCGCTGACCGCACTTACTGCTTCGACGGG
                    ||||| || |||||| |||| || ||| |  ||| |||||||||||| ||||| || || 
Sbjct 412           TGCCGCCGCTCCGCATTGCGTGGCCTCCCCCCCGTTGACCGCACTTATTGCTTTGATGGA

Query 473           TTTTCTGGTTGTAACTTTCCCGCC-GAAACGGGCATCGCCCTCTATTCCCTCCATGATAT
                    || ||  | |||+ ||||  |  |-|| || ||| | ||||| || ||  | || || + 
Sbjct 472           TTCTCCCGCTGT-GCTTTTGCTGCAGAGACCGGCGTGGCCCTTTACTCTTTGCACGAC-C

Query 532           GTCACC-ATCTGATGTCGCCGAGGCCATGTTCCGCCATGGTATGACGCGGCTTTATGCCG
                     |   |-  |||||||||| ||||| |||  ||||||||| ||||| || || ||||| |
Sbjct 530           TTTGGCCGGCTGATGTCGCAGAGGCTATGGCCCGCCATGGGATGACACGCCTATATGCTG

Query 591           CCCTCCATCTTCCGCCTGAGGTCTTGT--TGCCTCCTGGCACATACCGCACCGCGTCGTA
                    | || || ||||| ||||||||+ + |--| || || ||||| |||| |||  | |||||
Sbjct 590           CACTACACCTTCCTCCTGAGGT-A-CTGCTACCGCCCGGCACTTACCACACAACCTCGTA

Query 649           TCTGCTGATCCATGACGGC-A-GGCGCGTTGTGGTGACGTACGAGGGTGACACTAGTGCT
                    ||| ||||| || ||||||-|- |||| ++|| || || || ||||| || |||||||| 
Sbjct 648           TCTCCTGATTCACGACGGCGACCGCGCC--GTTGTAACTTATGAGGGCGATACTAGTGCG

Query 707           GGTTATAACCATGATGTTTCCA-ACCTGCGCTCCTGGATTAGAACCACTAAGGTCACCGG
                    || ||||| || ||||||||||-||+| ||  | |||||  | || |||||  |    ||
Sbjct 706           GGCTATAATCACGATGTTTCCATAC-TCCGTGCGTGGATCCGCACTACTAAAATAGTTGG

Query 766           AGACCACCCTCTCGTTATCGAGCGGGTTAGGGCCATTGGCTGTCACTTTGTTCTCTTACT
                     |||||||| || ||||| ||||| ||  |||||||||||||||| ||||| ||  | ||
Sbjct 765           TGACCACCCGCTGGTTATAGAGCGTGTGCGGGCCATTGGCTGTCATTTTGTGCTGCTGCT

Query 826           CACGGCTGCCCCGGAGCCATCACCTATGCCTTATGTCCCTTACCCCCGGTCTACCGAGGT
                    ||| || ||||| ||||| |||||||||||||||||||| ||||| || || || |||||
Sbjct 825           CACCGCAGCCCCTGAGCCGTCACCTATGCCTTATGTCCCCTACCCTCGTTCAACTGAGGT

Query 886           CTATGTCCGATCGATCTTCGGCCCGGGCGGCACCCCTTCCCTATTCCC-A-ACCTCATGC
                     ||||||||||| || || ||||| |||||| |||| ||  | |||||- -|++ | |||
Sbjct 885           GTATGTCCGATCTATATTTGGCCCTGGCGGCTCCCCATCTTTGTTCCCGTCA--GCCTGC

Query 944           TCCACTAAGTCGACCTTCCATGCCGTCCCTGCCCATATTTGGGACCGTCTTATGCTGTTC
                    |||||||| || || || ||||| ||||| |  ||||| ||||| || |||||||| || 
Sbjct 943           TCCACTAAATCTACTTTTCATGCTGTCCCGGTTCATATCTGGGATCGACTTATGCTCTTT

Query 1004          GGGGCCACCCTGGATGACCAAGCCTTTTGCTGCTCCCGTCTAATGACCTACCTTCGCGGC
                    || |||||||||||||| || || || || || || || || ||||| |||||||| || 
Sbjct 1003          GGTGCCACCCTGGATGATCAGGCGTTCTGTTGTTCACGGCTCATGACTTACCTTCGTGGT

Query 1064          ATTAGCTACAAGGTTACTGTGGGCACTCTTGTGGCCAATGAAGGCTGGAACGCCTCTGAG
                    |||||||||||||| ||||| ||| | ||||| || ||||| || |||||||||||||||
Sbjct 1063          ATTAGCTACAAGGTCACTGTCGGCGCGCTTGTTGCTAATGAGGGGTGGAACGCCTCTGAG

Query 1124          GACGCTCTCACAGCTGTCATTACTGCCGCCTACCTTACCATCTGCCACCAGCGGTATCTC
                    ||||| ||||| || || || ||||| || || || || |||||||||||||| || || 
Sbjct 1123          GACGCCCTCACTGCAGTGATCACTGCGGCTTATCTGACTATCTGCCACCAGCGCTACCTT

Query 1184          CGCACCCAAGCTATATCTAAGGGGATGCGTCGTTTGGAGCGGGAGCATGCCCAGAAATTC
                    || ||||| || ||||| ||||| ||||| || ||||||   ||||||||||||||||| 
Sbjct 1183          CGAACCCAGGCGATATCCAAGGGTATGCGCCGGTTGGAGGTTGAGCATGCCCAGAAATTT

Query 1244          ATAACACGCCTCTACAGTTGGCTTTTTGAGAAGTCCGGCCGTGATTATATCCCCGGCCGT
                    || ||| | || ||||| ||||| ||||||||||| |||||||||||||| |||||||| 
Sbjct 1243          ATCACAAGGCTTTACAGCTGGCTATTTGAGAAGTCTGGCCGTGATTATATTCCCGGCCGC

Query 1304          CAGTTGGAGTTCTACGCCCAGTGTAGGCGCTGGCTCTCGGCCGGCTTTCACCTTGACCCA
                    ||| |  |||| || || || ||  |||| ||||| || || ||||| ||||| ||||| 
Sbjct 1303          CAGCTTCAGTTTTATGCACAATGCCGGCGGTGGCTATCTGCAGGCTTCCACCTAGACCCC

Query 1364          CGGGTGCTGGTTTTTGATGAGTCGGCCCCCTGCCACTGCAGGACAGGACCGCGATTCGTA
                     ||||||| || || |||||||| |  || ||||  || ||||||     | +|+++| |
Sbjct 1363          AGGGTGCTTGTCTTCGATGAGTCAGTGCCATGCCGTTGTAGGACATTTTTGA-A---GAA

Query 1419          AGGCGGTCTC--A-AAGTTTTGCTGCTTTATGAAGTGGCTTGGCCAGGAATGTACCTGCT
                    ||+++ |+ |-- -|| || ||||| ||||||  |||| | || ||||| ||||||||||
Sbjct 1419          AG---TT-GCGGGTAAATTCTGCTGTTTTATGCGGTGGTTAGGGCAGGAGTGTACCTGCT

Query 1476          TTCTACAGCCTGCAGAGGGTGC-CGCTGGCGACCAGGGCCATGATAATGAAGCCTATGAG
                    || |  |||| || ||||||+|-   ||| |||||||||||||| || || |||||||||
Sbjct 1475          TTTTGGAGCCAGCCGAGGGT-CTAATTGGAGACCAGGGCCATGACAACGAGGCCTATGAG

Query 1535          GGGTCTGATGTTGACCCTGCTGAATCC-GCCATT-AGTGATATATCTGGGTCCTACGTAG
                    || ||||| || ||||| ||||||+||-||+|  -  |||| | || ||| |||| |  |
Sbjct 1534          GGTTCTGAGGTCGACCCGGCTGAA-CCTGC-ACATCTTGATGTTTCGGGGACCTATGCTG

Query 1593          TCC-CTGGCACTGCC-CTCCAGCCGCTTTATCAGGCC-CTTGACCTCCCCGC-TGAGATT
                    || -| |||||++| -||  || | ||||||+||| |-|||+| +|+  | |-   ||| 
Sbjct 1592          TCTACGGGCAC--CAGCTTGAGGCCCTTTAT-AGGGCACTT-AA-T-GTCCCACATGATA

Query 1649          GTGGCCCGTGCAG-GCCG-GCTGACCGCCAC----A--GTAAAG-GTCTCCCAGG-TCGA
                     ||+||+|+   |-||| - | |+|+  +||----|--||+ +|-|+||   + |-  | 
Sbjct 1646          TTG-CC-G-CTCGAGCCTCCCGG-C-TA-ACGGCTACTGT-T-GAG-CTTGT-CGCGAGT

Query 1699          CGGGC-GGA--TCGAT--TGTG-AGACCCTT-CTTGGTAACAAAACCTTTCGCACGTCGT
                    |+++|-|+|-- |+ |-- |||- |  |  |-|||||||| || |||||||| ||| || 
Sbjct 1696          C---CAG-ACCGC-TTAGAGTGCCGCACTGTGCTTGGTAATAAGACCTTTCGGACGACGG

Query 1752          TCGTTGACGGGGCGG-TCTTAGA-GACCAATGGCCCAGAGCGCCACAAT-CTCT--CTTT
                    | ||||| || ||  -||||+||-|+| |||||||| ||||+  ++ ||- |||--| ||
Sbjct 1751          TGGTTGATGGCGCCCATCTT-GAAG-CAAATGGCCCTGAGC-AG--TATGTTCTATCATT

Query 1807          TGATGCC---AGTCAGAGCACTATGGCCG-CTGGGCCCCTTCAGTCTTACCTATG--C-C
                    ||| |||--- |||||+++ ||||||  |-| ||  | |+ ||| || || ||||--|-|
Sbjct 1806          TGACGCCTCCCGTCAG---TCTATGGGGGGCCGGATCGC-ACAGCCTCACTTATGAGCTC

Query 1859          GCCTCTGCCGCTGGGCTGGAGGTGC-G-----CTATGTTGCTG-CTGGGCTTGACCACCG
                     || ||||||++|| ||| ||||+|-|-----|+||+ |  ||-|  || |||++ ||||
Sbjct 1861          ACCCCTGCCG--GGTCTGCAGGT-CAGGATTTC-AT-CTAATGGCCTGGATTG--TACCG

Query 1912          GGCGGTT-TTCGCCCCCGGCGTTTCACCCC--GGTCGGCCCCTGGCGAGGTCACCGCCTT
                    ++|+ ||-||| | |||||||++ | ||||--|  | || || || |||||  | |||||
Sbjct 1913          --C-TTTATTCCCTCCCGGCG--GCGCCCCTAGCGCCGCACCGGGGGAGGTGGCAGCCTT

Query 1969          TTGCTCTGCCCTAT-ACAGGTT-TAATCG-TGAAGCCCAGCGTCATGCGCTGACCGGTAA
                    ||||  ||||||+|-| ||+ |-|||  |-|  | || |+|| ||  ||||||||||| +
Sbjct 1968          TTGCAGTGCCCT-TTATAG-ATATAACAGGTTCACCCAA-CGGCACTCGCTGACCGGTG-

Query 2026          TTTT-TGGTTCCATCCTGAGGGGCTCCTTGGCCTCTTTGCCCCGTTTTCGCCCGGGCATG
                      ||-||| | || ||||||||| | || ||| ||||  |||| || ||||| |||||| 
Sbjct 2024          GATTATGGCTACACCCTGAGGGGTTGCTGGGCATCTTCCCCCCTTTCTCGCCTGGGCATA

Query 2085          TCTGGGAGTCGGCTAATCCATTTTGTGGCGAGAGCACACTCTACACCCGTACTTGGTCG-
                    | |||||||| ||||| |||||||| || ||| | ||  | || ||||| || ||||| -
Sbjct 2084          TTTGGGAGTCTGCTAACCCATTTTGCGGGGAGGGGACCTTGTATACCCGAACCTGGTCAA

Query 2144          GA---GGTT---GAT-GC--T------------GTTTC----TAGTCCAGC-CCGGC--C
                     |---|| |--- +|-| --|------------|   |---- |+ || ||-|||||--|
Sbjct 2144          CATCTGGCTTTTC-TAGTGATTTCTCCCCCCCTGAGGCGGCCGA-CCCTGCTCCGGCTGC

Query 2176          TG-------ACTTAGGTTT--T---GCATCTGAGCCTTCTAT-ACCTA-GCAGGGCCGCC
                    ||------- |||      --|--- || |||++++|| + |-|  | -| +| || |||
Sbjct 2202          TGCCCCGGGGCTTCCCCACCCTACCCCACCTG----TTA-GTGATATTTGG-GTGCTGCC

Query 2222          ACACCTACCCCGGCGGCTCTTCAACCCTCCTCTGC-ACC-GGA--CCCTTTCCC-CCCCC
                    ||+|++||||++ |+++ +++++++   +   | |-|  - ||--|  +  || -  || 
Sbjct 2256          AC-C--ACCC--TC---A-------GAG-GAGTCCCAGATCGATGCGG-CACCTGTACCT

Query 2277          CCTCT-GCTTCCGGCGCT--TGG--TGAGCCGGCCCCTGGCGTTACTGCC-GTGGCCCCG
                    ||| |- ||  +|++ ||--|||--|+| |  |||||  + ||   ||||- |  |||| 
Sbjct 2299          CCTGTCTCTAA-G--ACTGCTGGACT-ACCTAGCCCCAT-TGTACTTGCCCCTCCCCCCC

Query 2330          GCCATA-ACCCACCA-GACGGCT-CGG-CATC-GCCGCCTGC-TCTTCACCTAC-C--CG
                     || | -| || || -|+||   -|  -||||- || |++||-|+|+| |  ||-|--||
Sbjct 2354          CCCTTTCATCCCCCGTG-CGTAAGCCATCATCACCCCC--GCCT-T-CTCGCACTCGTCG

Query 2381          -GATGGCTCCAAGGTATTTGCCGGCTCG-CTGTTTGAGTCGACATGTACGTGGCTTGTTA
                    - +| +||++++++|+|++ | + ||  -| +     | ||  | |++ +|+++++ |+|
Sbjct 2409          TC-TC-CT------T-T--ACA-CCTTATCC-CCGACGGCGCTAAG--G-T-----AT-A

Query 2439          ---ACGCGTCTAATGTT-GACCATCGCCCTGGCGGCGGGCTCTGCCATGC--ATTTTACC
                    ---  |+|||+  ||||-||++|||++++ | | | |+ || +|| ++| --| + + | 
Sbjct 2445          TGCGGG-GTC-GTTGTTTGA--ATC----AGACTGTG-ACTG-GCT--GGTTAA-C-GCT

Query 2493          A-AAGGTACCC-CACC-TCCTTTGATGCTG-CCTCTTTTGTGATGCGCG---ACGG-CGC
                     -||       -||||- ||++ |  | ||-|||||    ||+++|+| ---||  -||+
Sbjct 2491          TCAAACCCGGGTCACCGCCC--CGGAGGTGGCCTCTGCCATG---C-CTTTTACCAACG-

Query 2545          G-GCCGCTTATACATTA-ACCCCCCGGCCAATAATTCATGCC-GTCGCCCCTG-AT--TA
                       ||+|  |  |||| -|||| ++    |||   |||||| -|  | || ||-| --||
Sbjct 2544          TTTCC-CAGAGGCATTTTACCCG--ACTGAATTCATCATGCGTGAGGGCCTTGCAGCATA

Query 2599          TAGGTTGGAAC--AT-AACCCAA-AAGAGGCT--TGAGGC-C--G-C------------C
                    ||   ||  +|--  -  | +| -|  + + |-- | |||-|--|-|------------|
Sbjct 2601          TACCCTGAC-CCCGCGCCCT-ATCATT-C-ATGCAGTGGCTCCCGACTATAGGGTTGAGC

Query 2636          -TA--CCGGGAGACTTGCTCCCGTCTCGGCACCGCTGCATACCCGCTCC--TCG-GG-AC
                    - |--||| +|||++ |||   |+ +| ||    | | | ||  |||||--|||-||-||
Sbjct 2657          AGAATCCGA-AGA--GGCTTGAG-G-CAGCGTATCGGGAAACTTGCTCCCGTCGTGGCAC

Query 2689          CGGCATATAC--CAGGTACCGAT-CGGTC-CCAGTTTCGAC--GC-CTGGGAGCGGAAAC
                    ||+|+|+  |--|  |++|   |- | ||-    | |++||--| -|   |++ + |  |
Sbjct 2712          CG-C-T-GCCTACCCG--CTTTTGGGCTCGGGTATAT--ACCAGGTCCCTG--T-TAGTC

Query 2740          CCACCGC-CCCGGTG-ATGAGT-TG-TATCTTCCTGAGCTTGCTGCC-A-GATGGTTCGA
                     ||++||-   | ||- || | - |- |||+ ||+|++|++ | | |-|-|| + ||+ |
Sbjct 2762          TCA--GCTT-TGATGCCTGGGAACGCAATC-ACC-G--C--CCCGGCGACGAG-CTT-TA

Query 2794          GGCCAATA-GGCCGGCCTGCCCAACT-CTTACTATAACTGAGGAT-GCTGCACGGACAGC
                    ++|    |- |+ |+|| ||+++++|-|   || +   ||||| |- +| +|+|  |  |
Sbjct 2811          --CTTTGACTG-AG-CCCGC-----TGCAGCCTG-GTTTGAGGCTAA-TA-A-GC-CGTC

Query 2851          GAAC-CTGGC-CAT-CGA--GCTT-GACTCAGCC--ACAGATGTCGGCC-GGGCTTG--T
                    |+  -| |||-| |-| |-- || -|+  ||+| -- |+|+|+ |||||-  +|| |--|
Sbjct 2856          G-CAGCCGGCGCTTACCATAACTGAG-GACA-CGGCTC-G-T-ACGGCCAAC-CTGGCAT

Query 2900          GCTG-GTTGTCGA-GTCACCCC-CGGCGTT-GTGC-AGTACCAGTTTACTGCAGGTGTGC
                      +|-|++ | ||-|+|+| ||-| | | |-|  |- |++|  || + | || |   |+ 
Sbjct 2909          TA-GAG--ATTGATG-C-CGCCACAGAGGTTGGCCGTG--CTTGTG-CCGGCTGCACT-A

Query 2955          CTGGGTCCGGCAAGTCCCGCTCTATCACCCAAGCCGACG-TGGACGTTG--TCGTGGTCC
                     | |+ || |+   |   ||  |||||   +  ||| ||- |  | + |--|||+||+| 
Sbjct 2960          TTAG-CCCTG-GGATTGTGCATTATCAGTT-TACCGCCGGGGTCCC-GGGCTCG-GG-CA

Query 3012          CGACCCGGGAGTTG-CGTAATGCCTGGC-GCCG-CCG-CGGCTTCGCTGCTTTCACC-CC
                    ++|+++|  |+  |-|+ |+|+ |+  |-|   - ||-||+ |  |++|  ++++     
Sbjct 3014          --A---GTCA-AGGTC-CA-T-AC-AACAGGGAGACGTCG-ATGTG--GTG----GTTGT

Query 3066          CGCAC-ACTGC-----TGC-TAGAGTCACTC-AGG-GGCGCCGGGTTGTCATTGATGAAG
                    +||+|-||   -----| |-||+|+|+|++ - ||-| |||||||++||+ |||+++  |
Sbjct 3057          -GC-CCACCCGGGAACTTCGTA-A-T-A--GTTGGCGTCGCCGGG--GT-TTTG---CGG

Query 3117          CT-CCATCTCTTCCCCC-CC-ACC--TGCTGCTGCTCCACATGC-AG-CGGGCC-G-C--
                    ||- ||+| | || | |- |- ||--|| | ||  | + |   |- |- | |  -|- --
Sbjct 3104          CTTTCA-CACCTCACACGGCGGCCCGTGTTACTATTG-GCCGCCGCGTTGTGATTGATGA

Query 3166          C--ACCGT---TC-------ACCTTCTTGGCGACCCGAACCAGATCC-CA--G-CCATCG
                     -- ||||---||-------|||| ||+|  |+|+++ ||+|++|  -||--|- | || 
Sbjct 3162          GGCTCCGTCCCTCCCGCCGCACCTGCT-GCTG-C---TAC-A--TATGCAACGGGCCTCC

Query 3210          ACTTTGAGC-A-CGCCGGGCT-CGTCCCCGC-CATCAGGC--CTGACCTA-GC--CCCTA
                     |+ +|+ |-|-| ||++ | - | |||   -||     |--||     |-  -- +++|
Sbjct 3214          TC-G-G-TCCATCTCC--TCGGTGACCCAAATCAGATTCCTGCTATT-GATTTTGA---A

Query 3261          CCTCCTGGTGGCATGTTACCCATCGTTGCCCTGCCGGATGTATG-T-GAGCTGATCCGTG
                    | | |+ |+|+| || |+|||  || | |+++||| ++ | ++|-|-| || ||+|+| |
Sbjct 3265          CATGC-CG-G-CCTGGT-CCCCGCGATCC---GCCC--CGA--GCTTGCGCCGA-C-GAG

Query 3318          GTGCATACCCTATGATCCAG--ACCACTAGCCGGGTCCTCCGTTCGTTGTTCTGGGGTGA
                    ++  ++     +++++|  |--||+||+|+|||+ | |+|||  || |||+ ||+++ ||
Sbjct 3312          --CT--GGTGG-----CACGTTAC-AC-A-CCG-CTGC-CCGGCCGATGT-GTG---CGA

Query 3376          GCCTG-CCGTTGGGCAGAAACTA-GTGT-TCACCCA-GGCGGCTAAGGCTGCCAAC--CC
                    || | - ||| | ||  |  |||-|   -  |||+|-|+ |+|+ +|  |||+ ||-- |
Sbjct 3354          GCTTATACGTGGAGCTTACCCTAAGATCCAGACC-ACG-AG-C-C-GTGTGC-TACGGTC

Query 3430          C-GGTTTCAGTGACGGTCCACGAGGCACAGGGCGCTACCTATACAGAGACCACCATTATC
                    |- |||| +|  |||  ||+ | ++|| ++ | +|++|++|++++||+|++ | +++++ 
Sbjct 3408          CCTGTTTT-GGAACGAACC-GGC--CAT--TGG-C--C--A----GA-A--GCT-----G

Query 3488          G-CTAC-GGCAGATGCCCG--AGGCCTCATTCAGTCGTC-TCGGGCTCATG-C----CAT
                    |- | |- |||| ++| +|--| | ||+++ |++|  ||-| | ||+ || -|----|||
Sbjct 3445          GTTTTCACGCAGG--CT-GCTAAGGCT---GC--TAATCCTGGTGC-GATCACGGTTCAT

Query 3538          TGTTGCCC-TGACGCGCCATACT-GAGAAGTGCGTCATCA-TT-GACGCGCCAGGCCTGC
                    +|  || |- |++| ||||   |-  |++| |+  ||+||-||- |+||  | |  ++|+
Sbjct 3496          -GAAGCTCAGG--GTGCCACCTTCACG--GAG-ACCA-CAATTATA-GCCACGGCG--G-

Query 3594          TT-C--G---CGA--GGTGGG-CATTTCCGATG-CAATCGTTA-A-T-A-ACT--TTTTC
                     |-|--|---|  --   + |-|||+ |||   -||   | ||-|-|- -|||-- |  |
Sbjct 3545          ATGCCAGGGGCCTTATTC-AGTCAT-CCCGGGCTCACATGCTATAGTTGCACTCACTCGC

Query 3638          CTTGC-CGGTGGCGAAATTG-GC-CACCAACGCCCGTC-TGTTATCCCTCGC-GGCAAC-
                    |++ |-| | |  |  +|+|-  -|    | ||||   -  |  | | |   -||++ |-
Sbjct 3601          C--ACACTGAGAAGTG-T-GTCATCTTAGATGCCCCCGGCCTGCTGCGTGTGAGG--TCG

Query 3692          -C--CTGACACAA---A-CGTTGACACCTTGGCTGCCTT--CC-CGCCGTCTTGCCAGA-
                    -|-- |++|  | ---|- ||+++||++ |  ||+++||--||- ||++|  ||+ |||-
Sbjct 3653          GCATTT--CGGATGTGATTGT---CA--ATAACT---TTTTCCTTGC--TGGTG-GAGAG

Query 3741          TT-AGC-GCCTTCCACCCAGTTGGCTGA-G-GAGCTTGGCCATAGACCTGCCCCTGTTGC
                     |- ||- ||+ || |||   || ++||- - ++|++ |+++| |     ||  |++++|
Sbjct 3700          GTCGGCCACC-ACCGCCCCTCTGT--GATACC--C--CG---TGGTAACCCCGAT----C

Query 3796          AGCTGTTCTACCGCCCTGCCCTGAG-CTCGAACAGGGCCT--CC-TC-TATCTGCCCCA-
                    || ++++++|++++++|+| | |+|-||| |+||||+|+|--||- |-   |||||  |-
Sbjct 3746          AGA------A------T-CTCGG-GACTCTA-CAGG-C-TTTCCCGCCGTCCTGCCAGAT

Query 3850          GGAGCTCACCACCTCTGTGATAGTGTTG-TAACATTTGAATTAAC----AG---ATATTG
                     +||  |+  ||| |  +|+|++||++|-| |    | |    ||---- |--- ++ ||
Sbjct 3789          T-AGTGC-TTACCACCA-G-T--TG--GCTGAGGAATTAGGCCACCGCCCGGCCC--CTG

Query 3900          T-GCATTG-T--CGCAT-GGCC-GCCCCGAG-TCAGCGCAAGGCCGTGCTGTCCACGCT-
                    |-||++ |-|--|  | -  | -|||| |||-| +| ||| ||||+|||| | || || -
Sbjct 3839          TCGC--CGCTGTCTTACCCCCTTGCCCGGAGCTT-GAGCAGGGCC-TGCTCTACATGCCA

Query 3952          CGTGGGCCGTTACGGCCGTCGCA-CA---AAGCTCTACAATGCCTCTCACT---CTGATG
                    |  | ||++|||| |+ |||+| - |---    | ++++++|+ |||+ +|---|| |++
Sbjct 3895          CAAGAGC--TTACTG-TGTC-CGATAGTGTGTGTT------G-GTCT-T-TGAGCTCA--

Query 4005          TTCG-TG-ACTCTCTTGCCCGTTTTATCCCGACCATTGGCCCCG-TA----CA----AGT
                      +|-| -| ||  |||||+|| |   | |+ |||++ |||+ |- |----| ----  |
Sbjct 3938          CA-GATATAGTCCATTGCC-GTATGGCCGC-CCCA--AGCC-AGCGAAAGGCTGTTCTCT

Query 4054          TA-CAACCTGTG-AATTGTATGA--GCTAGT-GGAGGC-CATGGTCGAG--A--AGGGCC
                     |-||+| ||||-    ||||| --|+||| -  |+  - ||+ |+|||-- --|    |
Sbjct 3992          CAACA-CTTGTGGGGAGGTATGGCCG-TAGAACAA-AATTAT-AT-GAGGCGGCACATTC

Query 4104          AGGATGGCTCCG-CCGTCCTTGAGCTC-G-ACCTCTGCCAACCGTGA-CGTATCCAGGAT
                    ||+||| +||||-  ||||||+|||  -|- | ||++|| |||   |-|| + || |+  
Sbjct 4047          AG-ATGT-TCCGTGAGTCCTT-AGCCAAGTTCATC--CCCACCACTATCGG-GCCTG-TA

Query 4159          CA--CCTTCTTCCAGAAAG----AT---T-GGTA-ATAAGTTTACC-ACGGGAGA-GACC
                    ||--|| +|  |  |  ||----||---|-||| -|+++|+ + | -   |||||-|+ +
Sbjct 4096          CAGGCCA-CCACATGTGAGTTGTATGAGTTGGTTGA---G-G-CCATGGTGGAGAAG-G-

Query 4205          ATCGCCCATG--GT-A-AAG-TGGGCC-AGGGCATTTCGGCCTGGAGTAAGACCTT--TT
                    + |+|++| |--| - -  |- | +||-||+++|  | |+ +|+ ++|++++++||--  
Sbjct 4148          -GC-C--AGGACGGCTCC-GCCGT-CCTAG---AGCTTG-A-T-C--T------TTGCAA

Query 4257          GTGCCCTTTTTGGC--C-C-C-TGGTTCCGCGCTATTGAGAAGGCTATTCTGGCCCTACT
                    +|+|+++++ || |--|-|-|-     |     |++  | ||||++|||+  ++  ||++
Sbjct 4188          -T-C-----GTGACGTCTCGCGCATCACATTTTT--CCAAAAGG--ATT-GC--AATA--

Query 4312          CCCTCAGGGTGTGTTT-TATGG--AGA-T---GCCTTTGAC--G-ACACTGTC-TTCTCG
                    + ++++|| |+|+ + -  |||--|||-|---|||+++++|--|-  |   | - +| +|
Sbjct 4232          -A----GGTT-T-A-CAACTGGTGAGACTATCGCC-----CATGGCAAGGTTGGC-CA-G

Query 4361          G--CGGCTGTGGCCGCAGCAAAGGCGTCCATGGTGTTTGAGAATGACT-TT-TC--CGAG
                    |--   +|+ |||| + | + + +    | |  || +   + +|| +|-  - |-- | +
Sbjct 4276          GGTATA-T-CGGCCT-GGA-G-T-AAGACCTTCTGC-GCC-C-TGT-TCGGCCCGTGGT-

Query 4415          TTTG-ACTCCACCCA-GAATA-ACTTTTCCT--T-GGGCCTA--------GAGTGCGCTA
                    |  |- ||  |   |-| | |-|||   | |--|-  |||||-------- |+||+|| |
Sbjct 4325          TCCGCGCTATAGAAAAGGAAATACTGGCCTTACTTCCGCCTAATATTTTCTA-TG-GCGA

Query 4461          -TCAT-GGAGGAGTGCG-GGATGC--C-GCAGTGGCTC----------ATCCGCTTGTA-
                    - | |- |||||||  |-|  |||--|-|| ||| || ----------|| | +| |||-
Sbjct 4383          CGCTTATGAGGAGTCAGTGTTTGCTGCCGCTGTGTCTGGGGCGGGGTCATGCA-TGGTAT

Query 4504          -CCAC--C--TTATAAGGTCTGCGT-GGATCCTGCAGGCCCC-GAAGGAGTC--T-CTGC
                    -  | -- --||+|  +++| | ||- ||+|+ | |  |   - ||    ||--|-   |
Sbjct 4442          TTGAAAATGATT-TTT---CGGAGTTTGA-C-AGTACTCAGAATAATTTTTCCCTTGGCC

Query 4554          -G-AG-GGTTTTGGAAGAAACACTCCGG-TGAGCCCGGCA--CTCTTC--TTTGG-AA-T
                    - -||-|+| |+||+  |+ ++++++||- |||  |||||--|+||+|--|++||- |-|
Sbjct 4496          TTGAGTG-TGT-GG-TCA-T------GGAGGAGTGCGGCATGC-CT-CAAT--GGTTAAT

Query 4604          ACTGT-CTGGAACATGGCCGTTATTACC-C-ACTGTTATGATTTTC-GTGATTT-GCAGG
                    ++|+ - | |++++|+++++++||++| -|-  |+|  +|+|   |-  |||||-|||||
Sbjct 4542          --T-AGGTTG----T-------AT--CATCTGGT-TCG-G-TCAGCCTGGATTTTGCAGG

Query 4659          TGGCTG--C---CTTTAAA-GGTGATGATTCGATAGTGCTT--TGCAGTGA-GTACC-GT
                     | |  -- ---||+   |-||+|+|  || || ||+    --|+|++|| -|  ||-| 
Sbjct 4583          CGCCGAAGGAGTCT-CTCAAGG-G-TTTTTGGAAAG-AAGCACT-C--TGGTGAGCCTGG

Query 4709          CAGAGT-CCAGGAGCTGCTGTC-CTGATTGCTGGTTG-TGGCT--TAAAGCTGA-AGGTG
                     |   |-|  ++ |   |    -|||     |||+ |-|  +|-- |+  ||| -| | |
Sbjct 4635          TACCCTTCTC--TGGAACACCGTCTGGAACATGG-CGATTA-TAGCA-CACTGTTATGAG

Query 4763          --GATTTTCGCCCT-ATTG--GTC-TGT--ATGCAGGTGTTGTGGTGGCCCCCGGCCTTG
                    --  + | ++ | |-  ||--| |-  |--| |+ |+|| ||++++++++++++++++++
Sbjct 4690          TTCC-GTG--ACTTTCGTGTTGCCGCCTTCAAG-GG-TGATG------------------

Query 4815          GCGCGCTTCCTGACGTTGTGCGCTTC-G--CCGGCCGGCTCACTG--AGAAGAATTGGGG
                    +++++ |||++|++||+|+|+ |++|- -- + ||+| ||+|| |--|||+| ++ | ++
Sbjct 4727          -----ATTC--G--GT-G-G-TC--CTTTGT-AGC-GACT-ACCGGCAGA-GC--CGC--

Query 4870          CCCTGGCCCCGAGCGGGCGG-AGCAGCTCCGCCTTGCTGTAAGTGATTTCCTCCGCAAGC
                     + ||+|+ +|  +|++|  -|++| +| |+++  |||||  |++++++|+||+++||++
Sbjct 4765          A-ATG-C-G-GCT-G--CCTTA--AT-TGC---AGGCTGTGGG------C-TC---AA--

Query 4929          TTACGAATGTAGCT--CAGA-TGTGTGT-GGATGTTGTTTC-TCGTGTTTATGGG-GTTT
                     |+ ||| || | |--|+    ++ | |-||++| ||| | -|+|+|++  ||| -||  
Sbjct 4800          AT-TGAAGGTCGATTAC-CGCC--CTATTGG--GCTGTATGCT-G-G--GGTGGTTGTGG

Query 4983          CTCCTGGGCTCGT-TCA-TAACC--TG--------ATTG--G--C--ATGCTA----CAG
                    | |||||  | | - ||-|  ||--||-------- |||--|--|-- ||+| ---- ||
Sbjct 4850          CCCCTGGTTTGGGGACACTGCCCGATGTGGTGCGTTTTGCTGGTCGGTTG-TCTGAAAAG

Query 5021          ACTGTTGCTGATGGCAAGGCCCATT-TCA-CTG-AG----TC----------A-----GT
                    | |   |     |||  ||  | | -| |-| |- |----||----------|----- |
Sbjct 4909          AATTGGGGCCCCGGCCCGGAGCGTGCTGAGCAGCTGCGCCTCGCTGTTTGTGACTTCCTT

Query 5059          --A------A--A--G---CC-AGTGCTCGACCTGACAAATTCAATCCTGTGTCGGGTGG
                    --|------|--|--|---| -||+| | |+++||+++++||+ ||  ||||||  ||| 
Sbjct 4969          CGAGGGTTGACGAATGTTGCGCAG-GTTTG---TG-----TT-GATGTTGTGTCCCGTG-

Query 5103          AATGAATA---A--CATGTCTTTTGCTG---C-GGCCCAT-GGGTTCGCGACCATGC-GC
                      ||  ||---|--||   || + ||||---|-   ||+|-  +|++|+|+|+||||-||
Sbjct 5014          CGTGTCTATGGAGTCAGCCCTG-GGCTGGTACATAACC-TTAT-T--G-G-C-ATGCTGC

Query 5151          CCTCGGCCTATTCTGTTGTTGCTCCTCATGTTTTT-GCCTATGTTGCCCGCGCCAC--C-
                      +++ ||    ||| ||++||    |    ||| -    | ++++| +++++   --|-
Sbjct 5066          AG---ACCATCGCTGATG--GCAAGGCCCACTTTACAGAAAC----CA-----TTAAACC

Query 5207          -GCCCGG--TC--AG-----CCGTCTGGCCGCCG-TCG--TGGG---C--GGCGCAGC-C
                    -|  |  -- |--| -----|  ||   | || |-| |--||  ---|--|+++++ |  
Sbjct 5112          TGTGCTTGACCTTACGAATTCTATCATACAGCGGGTGGAATGAATAACATG-----TCTT

Query 5247          GGCGGTTCCGGCGGTGGTTTC----TGGGGTTGACCGGGTTGATTCTTCAG-CC--CTTC
                     + |+   || |  |||  ||----|| |    |++||| ||+|||| | |-  --| ||
Sbjct 5167          T-TG-CATCGCCCATGGGATCACCATGCGCCCTA--GGGCTG-TTCTGCTGTTGTTCCTC

Query 5298          GCAATCCCCCATATTCATCCAACC---AACCCCTTTGC-CCCCGATGTCACCGCTGC-GG
                    ++|+|+++++++++++++++++ |--- + ||+| |||- ||||+ | |||||++||-||
Sbjct 5222          --A-T-----------------GCTTCT-GCC-TATGCTGCCCG-CGCCACCG--GCCGG

Query 5353          CCGG--GGCTGGACCTCG-CGTTCGC-CAAC-C--CGCCCGACCAC--TCGGCT---CCG
                    || |--| |||| | |||-|||++| -|  |-|--|| |+|+  ||-- |||+|--- + 
Sbjct 5257          CCAGCCGTCTGGCCGTCGTCGT--GGGCGGCGCAGCGGC-G-GTACCAGCGG-TGGTT-T

Query 5401          CTTGGCGTGAC-----CAG-GCCC-AGCGCC-CCGCCGCTACC-TCACGTCGT-AGACCT
                    ||+|| |||||----- +|-  ||-|||+||- ||||+|| ||-|    || |-  ||| 
Sbjct 5311          CT-GGGGTGACAGGGTT-GATTCCCAGC-CCTTCGCC-CTCCCCTATATTCATCCAACCA

Query 5451          ACCAC-----AGCTGGGGC-CGCGCCGC-TAACC-G---CGG----TCGCCCCGGCTCAT
                    ||| |----- || |+   -||+    |- ||||-|---| |----||||||  |+ ||+
Sbjct 5367          ACCCCTTCGCCGCCG-ATGTCG-TTTTCACAACCCGGGGCTGGAGCTCGCCCTCG-ACA-

Query 5496          GACACCCCGCCAGTGCCTGATGTCGACTCC-CGCGGCGCTATCT-TGCGCCGGC----AG
                    | | |||||||+++ |||++||++|+||||-|  ||||  | | -| |+|+ ||----  
Sbjct 5422          GCCGCCCCGCC---CCCT--TG--G-CTCCGCTTGGCGTGACCAGTCC-C-AGCGCCCCT

Query 5550          TATAACCTATCAACATC-CCCTC-TCACCTCTCC--C-GTGGCCACCGGCACAAATTT--
                     + ++  |  |++|  |-|| ||-    + | ||--|-| |||+  ||+|+|++ || --
Sbjct 5472          C-C--GTTGCC--CCCCGCCGTCGATCT-GCCCCAGCTGGGGC-TGCG-C-C--GTTGAC

Query 5603          GGTCCTTTAT-GCCGCCCCTCTTAGCCCGCTTTT--ACC-----CCT-TCAGGACG-GCA
                     |+|+| | |- ||| |||+|| |  | ||   |--|||-----   -|++  |||-|  
Sbjct 5521          CG-C-TGTGTCACCGGCCC-CTGACACAGCCCCTGTACCTGATGTTGAT--TCACGTGGT

Query 5653          CCAATACT-CATATAATGG-CTACA-GAA-GCC-TCTA-AC---T-A-TGCCCAGTACCG
                     | ||  |-|  +  ++| - ||||- + -| |- |  - |---|-|-  |++|+|+| |
Sbjct 5576          GCTATCTTGCGC-CG--GCAGTACAAC-TTGTCCACGTCCCCGCTTACGTC--A-T-CTG

Query 5702          GGTTGCC-CG--T------GC-CACAATT----CGTTATCGCCCGCTT-GTCC-CCAATG
                    ++|||||-||--|------  -   + ||----|+|++ |+|||||||- |||-|   ||
Sbjct 5628          --TTGCCTCGGGTACTAATCTGGTT-CTTTATGC-T--GC-CCCGCTTAATCCTCTCCTG

Query 5746          C-TGTTGGTGGTTATGCCATCTCCAT-C-TCGTTCTGGCCAC-AAA-CCACCA-CCA--C
                    |-| ||+  || | +||  +|  || -|-| +|| |||||||- | -|  |||-  |--|
Sbjct 5681          CCTCTT-CAGGATG-GCAC-CAACACTCATA-TTATGGCCACTGAGGCATCCAATTATGC

Query 5798          TCCGA-C-GTCCGTTGAT--A--T--GAATTC--AAT---------------AAC--T-T
                    +||+|- -    |||| |--|--|--||+| |-- ||---------------|||--|-|
Sbjct 5737          -CC-AGTATCGGGTTGTTCGAGCTACGA-TCCGTTATCGCCCGTTGGTGCCGAACGCTGT

Query 5830          CG------A-CGGATGTTC---GT-ATTTT------A-----GT--T-C----AGC-C--
                     |------|-   ||+|||--- |- ||||------|-----  --|-|----| |-|--
Sbjct 5794          TGGTGGTTATGCTAT-TTCTATCTCCTTTTGGCCTCAAACCACAACTACCCCCACCTCTG

Query 5858          -CGGCATAGCCTCTGAGCTTGTGA-TCCCAAGTGA--GCGCTTA--CACTATCGTA---A
                    - | |||    ||+ |++||+++|-|+ |+++|+|--|+   | -- | | |+|+ ---|
Sbjct 5853          TTGACATGAATTC-CA--TT---ACT-TC---T-ACTG-ATGTTAGGATTCT-G-GTTCA

Query 5909          CCAAGG-GTGGCGCTCT-GTTGAGACCTCCGGGGTGGCG-GAAG--AG-G-AG--GCCAC
                     |  ||- | ||   | -|||+||+++||+++++  +| - |+|--||-|-  -- | ||
Sbjct 5899          GCCCGGTATTGCCTCCGAGTT-AG---TC-----AT-CCCTA-GTGAGCGCCTTCACTAC

Query 5960          CTC--T--GGTCTCGTTATGCTTTGCATACATGGCTTACC-CGTAAATTCTTACACTAAT
                    | |--|-- | ||+|    +||+++|+|++ | |  +|||-||    |+ +  |+ +|++
Sbjct 5948          CGCAATCAAGGCT-GGGCG-CT---C-T--GTTGAG-ACCACGGGTGT-G-GCC-G-A--

Query 6015          ACACCC-TACACCGGCGCCCTCGGGC-TG-T--TGGATTTTGCCC-T--T-GA-ATTTGA
                      |+  -  |+ ++++ ||+|| |||-||-|--||  || |  ||-|-- -  - | | |
Sbjct 5992          GGA-GGAGGC-T----ACC-TCCGGCCTGGTAATGCTTTGTATCCATGGCTCTCCTGTTA

Query 6065          GTTCCGCAACCTCACTCCCGGCAACACCAATACTCGGG-TCTCTCGTTACTCCAGC-AC-
                     ||||   ||       ||    ||      ||| |||-||  |  ||   |    -| -
Sbjct 6045          ATTCCTATACTAATACACCTTACACTGGTGCACTGGGGCTCCTTGATTTTGCATTAGAAC

Query 6122          TGCTCGCCACCGTCTTCGCCGCGG----TG--CAGATGGGACC-G--CCGAGC--T-CAC
                    |       | +   ||+++ |   ---- |--||+ |   |||-|--     |--|- ||
Sbjct 6105          TTGAATTTAG-AAATT---TGACACCCGGGAACA-CTAACACCCGTGTTTCCCGGTATAC

Query 6170          CACCACGGC-TGCCACCCGCTTTATGAAGGAT-CTCT-ATTTTACTAGTACTAATGGTGT
                    || ||| ||- | |||| |||      + | |-||  -         |  || |      
Sbjct 6160          CAGCACAGCCCGTCACCGGCTGCGCCG-CGGTGCTGATGGGACCGCTGAGCTTACCACCA

Query 6227          CGG------T--GAGATCGGCCGCGG----GATAGC--C-CTAACCCTGTTTAA-T--CT
                    | |------ --|   ||+     ||----| +|+ -- -||  | |+|+++||- -- |
Sbjct 6219          CAGCAGCCACACGTTTTC-ATGAAGGATTTGC-A-TTTTACTGGCAC-G---AACGGTGT

Query 6269          TGCTGACACTCTG--CTTGGCGGCCT-AC-CCGACAGAAT-TGATTTC-GTCGGCTGGT-
                    || |||+  |  |--| ||||+++ |- |-| |||| ++|-|++||  - |+ |||| |-
Sbjct 6271          TGGTGA-GGTTGGGTCGTGGC---ATCGCTCTGACAT--TGT--TTAATCT-TGCTGATA

Query 6321          GGC--C--AGCTGTTC---TACTCCCGTT-CC-CGTCGTCTCAGCGCCA----A--TG-G
                     ||--|-- |  ||| --- ||+++ |     -  |||||++ ||    ----|--||- 
Sbjct 6321          CGCTTCTCGGTGGTTTACCGAC---AGAATTGATTTCGTC--GGCTGGGGGTCAACTGTT

Query 6362          --CG---AGCC--G----A-CTGTTAA-GCTGTA-T-ACATCTGTA--G--A--------
                    --  --- |||--|---- -| |  ||-|+   |- -|+|+| |||--|--|--------
Sbjct 6376          TTACTCCCGCCCTGTTGTCTCGGCCAATG-GCGAGCCA-A-CAGTAAAGTTATATACATC

Query 6395          -G---A-A-TGCTCAGCAGGATAAGGGTATTGCAATCCCGCATGACATCGACCTCGGGGA
                    -|---|-|-||| ||||| |||||||| ||| | ||||| || || || || || || ||
Sbjct 6433          TGTTGAGAATGCGCAGCAAGATAAGGGCATTACCATCCCACACGATATAGATCTGGGTGA

Query 6449          ATCTCGTGTGGTCATTCAGGATTATGATAACCAACATGAGCAAGATCGGCCGACACCTTC
                     || |||||||| |||||||||||||||||||| || ||||||||||| || || || ||
Sbjct 6493          CTCCCGTGTGGTTATTCAGGATTATGATAACCAGCACGAGCAAGATCGACCTACCCCGTC

Query 6509          TCCAGCCCCATCGCGCCCTTTTTCTGTCCTCCGAGCTAATGATGTGCTTTGGCTTTCTCT
                     || ||||| || |||||||| || || || || |||||||||||  | ||||| |||||
Sbjct 6553          ACCTGCCCCCTCCCGCCCTTTCTCAGTTCTTCGTGCTAATGATGTTTTGTGGCTCTCTCT

Query 6569          CACCGCTGCCGAGTATGACCAGTCCACTTACGGT-T-CTTCGACCGGCCCAGTCTATGT-
                    |||||| || ||||||||||||+++|||+|||+|-|-  ||| ||  || |  ||||||-
Sbjct 6613          CACCGCCGCTGAGTATGACCAG---ACT-ACG-TATGGGTCGTCCCACCAACCCTATGTA

Query 6626          T-TCT--GACTCTGTGACCCTGGTTAATGTTGCGACCGGCGCGCAGGCCGTTGCCCGGTC
                    |-|||--||| | || ||  | |||||||| || || || || ||||| |||||||| ||
Sbjct 6667          TGTCTCCGACACAGTCACTTTCGTTAATGTGGCCACTGGTGCTCAGGCTGTTGCCCGCTC

Query 6683          GCTTGACTGGACCAAGGTCACACTTGATGGTCGCCCCCTCTCCACCATCCAGCAGTATTC
                     ||||| ||| | || || ||  | ||||| ||||||||  | ||||| |||||||||||
Sbjct 6727          TCTTGATTGGTCTAAAGTTACCTTGGATGGCCGCCCCCTTACTACCATTCAGCAGTATTC

Query 6743          AAAGACCTTCT-TCGTCCTGCCGCTCCGCGGTAAGCTCTCCTTCTGGGAGGCAGGTACCA
                     ||||| || |-|+|| || |||||||| || ||||| || || |||||||| ||||| |
Sbjct 6787          TAAGACATTTTAT-GTTCTCCCGCTCCGTGGGAAGCTGTCTTTTTGGGAGGCTGGTACGA

Query 6802          CTAAGGCCGGGTACCCCTATAATTATAATACCACTGCTAGCGATCAACTGCTTATTGAGA
                    |||||||||| || || |||||||||||||| |||||||| |||||| |  | |||||||
Sbjct 6846          CTAAGGCCGGCTATCCGTATAATTATAATACTACTGCTAGTGATCAAATTTTGATTGAGA

Query 6862          ATGCCGCCGGGCATCGGGTTGCTATTTCCACTTACACCACTAGCCTGGGTGCTGGCCCC-
                    | || ||||| || || || |||||||| || || || |||||| ||||||| || || -
Sbjct 6906          ACGCGGCCGGCCACCGTGTCGCTATTTCTACCTATACTACTAGCTTGGGTGCCGGTCCTA

Query 6921          GTTGCCATCTCTGCGGTTGCTGTTTTGGCCCCCCACT-CTGCGCTAGCCCTGCTTGAGGA
                     ||+| ||||||||||| | |||  | ||+ ||   |-| || || ||| | || |||||
Sbjct 6966          CTT-CGATCTCTGCGGTCGGTGTACTAGC-TCCACATTCGGCCCTCGCCGTTCTAGAGGA

Query 6980          TACCATGGACTACCCTGCCCGCGCCCACACTTTTGATGATTTCTGCCCAGAGTGCCGCCC
                    |||| | || ||||| ||||| || || |||||||||||||||||||| ||||||||| |
Sbjct 7024          TACCGTTGATTACCCCGCCCGTGCTCATACTTTTGATGATTTCTGCCCGGAGTGCCGCAC

Query 7040          CCTTGGCCTCCAGGGCTGTGCTTTCCAGTCTACTGTCGCTGAGCTTCAGCGCCTTAAGAT
                    ||||||  | ||||| || || |||||||||||| | |||||||||||||||||||| ||
Sbjct 7084          CCTTGGTTTGCAGGGTTGCGCATTCCAGTCTACTATTGCTGAGCTTCAGCGCCTTAAAAT

Query 7100          GAAGGTGGGTAAAACTCGGGAGT-T-ATAGTTTATTTG-CTTGTGCCCCC--CTT--CTT
                    |||||| |||||||| |||||||-|-|+| |   |+  - ||||||||||--| |--|||
Sbjct 7144          GAAGGTAGGTAAAACCCGGGAGTCTTA-ATTAATT-CCTTTTGTGCCCCCTTCGTAGCTT

Query 7153          TCTGCTGCTT-ATTTCTCTTTTCTGCGTTTCGCGCTCCCTGAAAAAAAAA
                     ||   ||||-||||||  ||||||| || ||||||||||| ||||||||
Sbjct 7202          CCTCTGGCTTTATTTCTTATTTCTGCTTTCCGCGCTCCCTGGAAAAAAAA
