# Supplementary material for: Pairwise Heuristic Sequence Alignment Algorithm Based on Deep Reinforcement Learning
Source: IEEE Open J Eng Med Biol. 2021 Jan 29;2:36–43. doi: 10.1109/OJEMB.2021.3055424 (PMC8901008; doi:10.1109/OJEMB.2021.3055424)
Supplement: Three supplementary materials are attached to the submitted manuscript. First, we offer the detailed process of the DQNalign in Supplementary material S1. Then, the additional figures and tables are listed in the Supplementary material S2. Finally, the alignment results of the DQNalign are attached  [file ojemb-3055424-mm.zip › OJEMB-3055424-MM/10022021082020_DQNalignOJEMB20210126SupplementaryS3/Supplementary S3/HEV_DDDQN/result20200712173946_12_17.txt]

DQNalign Project v1.0
Pairwise alignment algorithm with deep reinforcement learning based heuristic alignment agent
Sequence 1 : HEV_12, length : 7202
Sequence 2 : HEV_17, length : 7256

Alignment results:
Exact matches: 4267
Gaps: 2276

Query 1             GCAGACCACCTATGTGGTCGATGCCATGGAGGCCCATCAGTTTATCAAGGCTCCTGGCAT
                    ||||||||| |||||||||||||||||||||||||||||||| || ||||||||||||||
Sbjct 0             GCAGACCACGTATGTGGTCGATGCCATGGAGGCCCATCAGTTCATTAAGGCTCCTGGCAT

Query 61            CACTACTGCTATTGAGCAGGCTGCTCTGGCAGCGGCCAACTCTGCCCTGGCGAATGCTGT
                     |||||||| |||||||||||||||||||| |||||||| || ||| |||||||||||||
Sbjct 60            TACTACTGCCATTGAGCAGGCTGCTCTGGCTGCGGCCAATTCCGCCTTGGCGAATGCTGT

Query 121           GGTAGTTAGGCCCTTTCTCTCTC-ACCAG--CAGATTGAGATCCTCATTAACCTAATGCA
                    ||| ||  ||||+ ||||+| ||-  + |--|| | |||||| || |||||  | |||||
Sbjct 120           GGTGGTCCGGCC-GTTCT-TATCTCG-TGTACAAACTGAGATTCTTATTAATTTGATGCA

Query 178           ACCTCGCCAGCTTGTTTTCCGCCCCGAGGTTTTCTGGAACCACCCCATCCAGCGTGTTAT
                    ||| || ||| | ||||||||||| |||||  ||||||| ||||| |||||||| |||||
Sbjct 177           ACCCCGGCAGTTGGTTTTCCGCCCTGAGGTGCTCTGGAATCACCCTATCCAGCGGGTTAT

Query 238           CCACAATGAGTTGGAGCTTTACTGCCGTGCCCGCTCCGGCCGCTGTCTTGAGATTGGTGC
                     || ||||| ||||| |  |||||||| |||||  ||||||| || || ||| |||| ||
Sbjct 237           ACATAATGAATTGGAACAGTACTGCCGGGCCCGGGCCGGCCGTTGCCTGGAGGTTGGGGC

Query 298           CCATCCCCGCTCAATAAATGACAATCCTAATGTGGTCCACCGCTGCTTCCTCCGCCCTGT
                     || ||  | || || ||||||||||| |||||  | ||| | ||||| ||  | || ||
Sbjct 297           TCACCCGAGGTCCATTAATGACAATCCCAATGTCCTGCACAGGTGCTTTCTTAGACCGGT

Query 358           CGGGCGCGATGTTCAGCGCTGGTATACTGCCCCCACTCGCGGGCCAGCTGCTAATTGCCG
                     || || || || |||||||||||  |||||||||| || || || || || || |||||
Sbjct 357           TGGCCGAGACGTCCAGCGCTGGTACTCTGCCCCCACCCGTGGCCCTGCGGCCAACTGCCG

Query 418           GCGTTCCGCACTGCGCGGGCTCTCTGCCGCTGACCGCACTTACTGCTTCGACGGGTTTTC
                     || |||||  |||| || ||| || |||||||||||||||| ||||| || || || ||
Sbjct 417           CCGCTCCGCGTTGCGTGGTCTCCCTCCCGCTGACCGCACTTATTGCTTTGATGGATTCTC

Query 478           TGGT-TGTAACTTTCCCGCC-GAAACGGGCATCGCCCTCTATTCCCTCCATGATATGTCA
                     +  -|||+ ||||  |  |-|| || ||| | ||||| || || || |||||  | |  
Sbjct 477           C-CGCTGT-GCTTTTGCTGCAGAGACCGGCGTGGCCCTTTACTCTCTGCATGACCTTTGG

Query 536           CCATCTGATGTCGCCGAGGCCATGTTCCGCCATGGTATGACGCGGCTTTATGCCGCCCTC
                    ||| |||||||||| ||||| |||  |||||| || ||||| || || ||||| || || 
Sbjct 535           CCAGCTGATGTCGCAGAGGCTATGGCCCGCCACGGGATGACACGCCTATATGCTGCACTA

Query 596           CATCTTCCGCCTGAGGTCTTGTTGCCTCCTGGCACATACCGCACCGCGTCGTATCTGCTG
                    || || || ||||||||  ||||||| || ||||| |||| |||  | |||||||| |||
Sbjct 595           CACCTCCCTCCTGAGGTGCTGTTGCCACCCGGCACTTACCACACAACCTCGTATCTCCTG

Query 656           ATCCATGACGGCAGGCGCGT-T-GTGGTGACGTACGAGGGTGACACTAGTGCTGGTTATA
                    ||||| ||||||+| |+|||- -|| || || || ||||| || |||||||| || || |
Sbjct 655           ATCCACGACGGC-GAC-CGTGCCGTCGTAACTTATGAGGGCGATACTAGTGCAGGCTACA

Query 714           ACCATGATGTTTCCA-ACCTGCGCTCCTGGATTAGAACCACTAAGGTCAC-CGGAGACCA
                    | || ||||||||||-||+| ||  | |||||  | || |||||+   | - || |||||
Sbjct 713           ATCACGATGTTTCCATAC-TTCGTGCGTGGATCCGTACTACTAA-AATAGTTGGTGACCA

Query 772           CCCTCTCGTTATCGAGCGGGTTAGGGCCATTGGCTGTCACTTTGTTCTCTTACTCACGGC
                    |||  | ||||| ||||| ||  |||||||||| ||||| ||||| ||  | ||||| ||
Sbjct 771           CCCGTTGGTTATAGAGCGTGTGCGGGCCATTGGATGTCATTTTGTGCTGCTGCTCACCGC

Query 832           TGCCCCGGAGCCATCACCTATGCCTTATGTCCCTTACCCCCGGTCTACCGAGGTCTATGT
                     ||||| ||||| |||||||||||||||||||| ||||| || || || ||||| |||||
Sbjct 831           AGCCCCTGAGCCGTCACCTATGCCTTATGTCCCCTACCCTCGTTCAACTGAGGTGTATGT

Query 892           CCGATCGATCTTCGGCCCGGGCGGCACCCCTTCCCTATTCCCAACC-TCATGCTCCACTA
                     ||||| || || ||||| || ||| |||| ||  | |||||   |- | ||||| ||||
Sbjct 891           ACGATCTATATTTGGCCCTGGTGGCTCCCCATCTTTGTTCCCCGTCAGCCTGCTCTACTA

Query 951           AGTCGACCTTCCATGCCGTCCCTGCCCATATTTGGGACCGTCTTATGCTGTTCGGGGCCA
                    | || || || ||||| ||||| |  ||||| |||||||| |||||||| || || ||||
Sbjct 950           AATCTACTTTTCATGCTGTCCCGGTTCATATCTGGGACCGGCTTATGCTTTTTGGTGCCA

Query 1011          CCCTGGATGACCAAGCCTTTTGCTGCTCCCGTCTAATGACCTACCTTCGCGGCATTAGCT
                    ||||||| || || || ||||| || || || || ||||| ||||| || || |||||||
Sbjct 1010          CCCTGGACGATCAGGCGTTTTGTTGTTCACGGCTCATGACTTACCTCCGTGGTATTAGCT

Query 1071          ACAAGGTTACTGT-GG-GCACTCTTGTGGCCAATGAAGGCTGGAACGCCTCTGAGGACGC
                    ||||||| |||||-||-||++ ||||| || ||||| || ||||| ||||||||||||||
Sbjct 1070          ACAAGGTCACTGTCGGTGC--GCTTGTTGCTAATGAGGGATGGAATGCCTCTGAGGACGC

Query 1129          TCTCACAGCTGTCATTACTGCCGCCTACCTTACCATCTGCCACCAGCGGTATCTCCGCAC
                     || || || || || ||||| || ||||| || || |||||||| || || || || ||
Sbjct 1128          CCTTACTGCAGTGATCACTGCGGCTTACCTGACTATTTGCCACCAACGCTACCTTCGAAC

Query 1189          CCAAGCTATATCTAAGGGGATGCGTCGTTTGGAGCGGGAGCATGCCCAGAAATTCATAAC
                    ||| || ||||| ||||| ||||| || ||||||   |||||||||||||||||||| ||
Sbjct 1188          CCAGGCGATATCCAAGGGTATGCGCCGGTTGGAGGTTGAGCATGCCCAGAAATTCATCAC

Query 1249          ACGCCTCTACAGTTGGCTTTTTGAGAAGTCCGGCCGTGATTATATCCCCGGCCGTCAGTT
                    | | |||||||| ||||| |||||||| || || |||||||||||||||||||| ||| |
Sbjct 1248          AAGGCTCTACAGCTGGCTATTTGAGAAATCTGGTCGTGATTATATCCCCGGCCGCCAGCT

Query 1309          GGAGTTCTACGCCCAGTGTAGGCGCTGGCTCTCGGCCGGCTTTCACCTTGACCCACGGGT
                      ||||||| || || ||| |||| ||| | || || ||||| ||||| |||||  ||||
Sbjct 1308          TCAGTTCTATGCACAATGTCGGCGGTGGTTATCTGCAGGCTTCCACCTCGACCCCAGGGT

Query 1369          GCTGGTTTTTGATGAGTCGGCCCCCTGCCA--CTGC---AGGACCGCGATTCG--TAAGG
                    ||| || || |||||++ |+|++  |||||--| ||---|||||+|+  || |-- ||||
Sbjct 1368          GCTTGTCTTCGATGA--AG-C--AGTGCCATGCCGCTGTAGGAC-G-TTTTTGAAGAAGG

Query 1422          CGGTCTC--A-AAGTTTTGCTGCTTTATGAAGTGGCTTGGCCAGGAATGTACCTGCTTTC
                    +++|| |-- -|| || ||||| ||||||  |||||| || ||||| || |||||+||||
Sbjct 1421          ---TCGCGGGTAAATTCTGCTGTTTTATGCGGTGGCTAGGGCAGGAGTGCACCTG-TTTC

Query 1479          TA-CAGCCTGCAGAGGGTGCCGCTGG-CGACCAGGGCCATGATAATGAAGCCTATGAGGG
                    | - |||| || |||||+ |   | |- ||||| |||||||||||||| |||||||||||
Sbjct 1477          TTGGAGCCAGCTGAGGG-CCTAATTGGAGACCAAGGCCATGATAATGAGGCCTATGAGGG

Query 1537          GTCTGATGTTGACCCTGCTGAATCC-GCCAT-TAGTGATATATCTGGGTCCTACGTAGTC
                     ||||| || ||||| ||||||+||-||+| -|  |||| | || ||| |||| |  |||
Sbjct 1536          TTCTGAGGTCGACCCGGCTGAA-CCTGC-ACATCTTGATGTTTCGGGGACCTATGCTGTC

Query 1595          CCTGG-CACTGCC-CTCCAGCCGCTTTATCAGGCCCTTGACCTCCCC-GCTGAGATTGTG
                    | |||-||+|+| -||  || | ||||||+||| |  | | +|  ||- |+  |||++  
Sbjct 1594          CATGGGCA-T-CAGCTTGAGGCCCTTTAT-AGGGCACTCAA-TGTCCCAC-ATGAT--AT

Query 1652          GCCCGTGC-AG-GCCGGCTGACCGCC-AC-AGTAAAG--GTCTC-CCAG-G-TCGACGGG
                      |||  |-||-  | +| |+|   |- |-|+++  |--| + |-    -|-  | |+  
Sbjct 1647          TGCCGCTCGAGCCTCC-CGG-CTAACGGCTA---CTGTCGA-GCTTG-TTGCAAGTC-CA

Query 1703          CGGA---TCGAT--TGTG-AGACCCTT-CTTGGTAACAAAACCTTTCGCACGTCGTTCGT
                    +|+|--- ++ |-- |||- |  |  |-|||||||| || |||||||| ||  || | ||
Sbjct 1699          -G-ACCGC--TTAGAGTGCCGTACTGTGCTTGGTAATAAGACCTTTCGGACAACGGTGGT

Query 1756          TGACGGGGCGG-TCTTAGA-GACCAATGGCCCAGAGCGCCACAATCTCTCT-T--TT-GA
                    ||| || ||  -||||+||-|+| |||||||| |||+|++|  || |+|||-|--||-||
Sbjct 1755          TGATGGTGCCCATCTT-GAAG-CAAATGGCCCTGAG-G--AGTATGT-TCTATCATTCGA

Query 1810          TGCC---AGTCAGAGCACTATGGCCG-CTGGGCCCCTTCAGTCTTACCTATGCCGCCTCT
                     |||--- |||||+++ ||||||  |-| ||  | |+ ||| || || ||||  ||+|| 
Sbjct 1809          CGCCTCTCGTCAG---TCTATGGGGGGCCGGATCGC-ACAGCCTCACATATGGAGC-TCA

Query 1865          GCC--GCTGGGCTGGAGGTGC-G-----CTATGTTGCTG-CTGGGCTTGACCACCGG-GC
                     ||--||||| ||| ||||+|-|-----|+|| ||  ||-|| ||++++| +     -||
Sbjct 1862          CCCCTGCTGGTCTGCAGGT-CAGGATTTC-ATCTTAATGGCTTGG----AT-TGTACCGC

Query 1915          GGTTTTCGCCCCCGGCGTTTCACCCC--GGTCGGCCCCTGGCG-AGGTCACCGCCTTTTG
                     || ||| | |||||||++ | ||||--|  | ||+ | || |-||||  | ||||| ||
Sbjct 1914          CGTATTCCCTCCCGGCG--GCGCCCCTAGCGCCGC-ACCGGGGGAGGTGGCAGCCTTCTG

Query 1972          CTCTGCCCTATACAGGTT-TAA-TCGTGAAGCCCAGCGTCATGCGCTGACCGGT-AATTT
                    |   ||||| || ||+ |-|||-  ||  | ||+| || ||  |||| ||||||- ||| 
Sbjct 1971          CAGCGCCCTTTATAG-ATATAACAGGTTCACCC-AACGGCACTCGCTAACCGGTGGATTA

Query 2029          TTGGTTCCATCCTGAGGGGCTCCTTGGCCTCTTTGCCCCGTTT-TCGCCCGGGCATGTCT
                    |+|||| || ||||||||| | || ||| ||||+ |||| |||-|| || || ||  |||
Sbjct 2029          T-GGTTACACCCTGAGGGGTTGCTGGGCATCTT-CCCCCCTTTCTCTCCTGGACACATCT

Query 2088          GGGAGTCGGCTAATCCATTTTGTGGCGAGAGC-AC----ACTCTACACCCGTACTTGGTC
                    ||||||| ||||| ||||||||||| |||+| -||---- ++++| ||||| || |||||
Sbjct 2087          GGGAGTCTGCTAACCCATTTTGTGGGGAG-GGGACCTTGT----ATACCCGAACCTGGTC

Query 2143          GGAGG-T-TGA-TGCTGTTTCTA-GTC-CAGCCCGGCCTGACTT----AGGTTTTGCATC
                    ++|  -|-|| -| || |  | |- ||-|++|||+ |||||   ----  ++ ++ |+| 
Sbjct 2142          --AACATCTGGCTTCTCTAGCGACTTCTC--CCC-CCCTGAGGCGGCCGC--C--CC-TG

Query 2194          TG-AGCCTTCTATACCTAGCAGGGCCGCCACACC-TACCCCGGCGGCTCTTCAACCCTCC
                    | - | || ||++++    | |||| ||| ||||- |||||+++  || || ++ ++| +
Sbjct 2192          TTCCGGCTGCT----GCCCCGGGGCTGCCCCACCCCACCCC---ACCTGTTA--G--TG-

Query 2252          TCTGCAC-CGGAC-CCTTTCCCCCCCCCCTCTGCTCCGGCGCTTG---GTGA-GCCGGCC
                    +++++||-     -   | || ||+ ||||| |    | |+|  |---|++|-|| |+| 
Sbjct 2240          -----ACATTTGGGTGCTGCCACC-ACCCTCAGAGGAGTC-CCAGATCG--ATGCGG-CA

Query 2306          CCTGG-CGTTACTGCC-GT-GG-C-C-CCG--GCCATAACCCACCAG----ACG-GCTCG
                    |||| -|   +||| |- |- |-|- -  |--  | || |||+|   ----|| -|||| 
Sbjct 2290          CCTGTGCCCC-CTGTCCCTAAGACTGTTGGATTGCCTAGCCC-C-CATTGTACTTGCTCC

Query 2353          GCATCGCC-GCCTGCTCTTCACCTAC-C-----C-------G--G-----ATGGCTCCAA
                     |+ | ||-  || |+|||| ||   -|-----|------- -- ----- |++|||+++
Sbjct 2346          TC-CCTCCCCTCTTC-CTTCCCCCGTGCGTAAGCCACCATCACCCCCGCCTT--CTC---

Query 2392          GGTATTTGCCGGCTC-GCTGTTTG-AGTCGACATGTACG-TGGCTTGTTAA--CG-CGTC
                    |+ | | | || |||- ||     -|+||   | |+ ||-|+ +  ||  |--||- |||
Sbjct 2399          G-CACTCGTCGTCTCCTCTACACCTA-TCCTGACG-GCGCT-A-GGGTATATGCGGGGTC

Query 2446          -TAATGTTGACCATCGCCCTGGCGG-CGGGCTCTG-CCA-T--GCATTTTAC-CAAA---
                    -|++||||+ +++++|+ ++  | |-| |   |||-| |-|-- |++++  |-||||---
Sbjct 2454          GT--TGTT-T-----G-A--ATCAGACTGTGACTGGCTAGTTAAC----GCCTCAAATCC

Query 2496          GGTAC-CCCACCTCCTTTGATGCTGCCTCT-TTTGTGATGC-G-CGACG-GCGCGGCC--
                    ||  |-||+++ ||||+ || |  ||||||-    +|+++|- -  || - |||  ||--
Sbjct 2499          GGGCCACC---GTCCT-GGAGGTGGCCTCTGCCAC-G---CCTTTTACCAACGCTTCCCA

Query 2549          GCTTATACATTAACCCCCCGGCCAATA-ATTCATGCCGTCGCCCCT-G-AT--TATAG-G
                    |        || |||| ++    ||| -|||+||||    |  |||-|-| --|||| - 
Sbjct 2551          GAA-GGCGTTTTACCCA--ACTGAATTCATT-ATGCGTGAGGGCCTTGCAGCATATACCC

Query 2603          TTGGAAC-----ATAACCCAAAGAGGCT--TGAGGC-CGCCTACC---GGGAGACTTGCT
                    |     |----- ||++ ||+++    |-- | |||-|+|| || ---|||++ |  ||+
Sbjct 2606          TGACCCCGCGCCCTA--TCA---TTCATGCAGTGGCTC-CCGACTATAGGG--TCGAGC-

Query 2652          CCCGTCTCGGCACCGCTG-CATACCCGCTCCTCGGGACCGG----CAT-ATACCA--G-G
                     ++|  || | | +++ | | |    +|++  ||+ |||||----| |- | || --|-|
Sbjct 2657          A--GAATCCGAAG---AGGCTTGAGG-C--AGCG-TACCGGGAAACTTGCTCCCGTCGCG

Query 2703          -TACCGATC-G-GT--CCCAG-TTTCGACGCCTGGGAGCGGAA--CC-ACCGCCCCGGTG
                    - ||||++|-|- |--||++|-||| |+ ||+|+++ | | | -- |-|  | ||| ||+
Sbjct 2708          GCACCG--CTGCCTATCC--GCTTTTG-GGC-T---CGGGTATATACCAAGGTCCCTGT-

Query 2754          ATGAGTTGTATCTTCCTGAGCTTGCTGCCA-GATGGTTCG-AG-GCCAAT-AGGCCGGCC
                    +|+|||+++ ||++++++||+||  ||++|-| +++ | |-| -||+|||-|+ |+| ||
Sbjct 2757          -T-AGT---CTC------AG-TTTTTG--ATGC---CTGGGAACGC-AATCA-TC-GCCC

Query 2810          TGCCCAACTCTTACTATAACTG-AGGATGCTGCACGGACAGCGAACCTGGCCATCGAG-C
                     | | |+|++   || ||+|| -| ++||+ || ||++| ||+| | |||++ | |||-|
Sbjct 2796          CGGCGA-C--GAGCTTTA-CTTGAC--TG-AGCCCG--CTGC-AGCTTGG--TTTGAGGC

Query 2868          TTGACTCAGCCA-CAGATGTCGGCCGG-GCTTGTGCTGGTTGTCGAG---TCACCCCC-G
                    | +|+| |||||-|+|++++| |||||-||||   ||++ |  |+ |--- ||| + |- 
Sbjct 2844          TA-A-TAAGCCATC-G----CAGCCGGCGCTTTA-CT--ATAAC-TGAGGACACG-GCTC

Query 2922          GCGT-TGTGC-AGT-A--CCAGTTTACTGCAG-G-TG-TGCC--TGGGTCCGGCAAGTCC
                    ||||- |+||-| |- --|+|+||+|+   | -|-||- |||-- | |+++|++  | ||
Sbjct 2891          GCGTACG-GCCAATCTGGC-A-TT-A-GAGATTGATGCCGCCACAGAG---G--TTGGCC

Query 2972          -CGCTCTAT-C--AC--CCA-AGC-CGACGGTGGACGTTGTCGTGGT-CCCGACCCGGGA
                    - |||+| |-|-- |--|+|- + -|+|+|   |++|++|+ ||++|-  |+|+++++++
Sbjct 2939          GTGCT-TGTGCCGGCTGC-ACT-ATC-A-GCCCG--G--G-GGT--TGTGC-A-------

Query 3022          GTTGCGTA-ATGCCTGGCGCCG--CCGCGGCTTCGCT-GCTTTCACCCCGCACACTGCTG
                    +|| |+ |- |  ||| ||+ |--||+|||++++|||-|+++ ++++++|||+|++|+|+
Sbjct 2979          -TTAC-CAGTTTACTGCCG-GGGTCC-CGG----GCTCG---G------GCA-A--G-T-

Query 3078          CTAGAGTCACTCAG--GGGCGCCGGGTTGTCAT-TGATGAAGCTCCATCTCTTCCCCCCC
                    | ||   ||  || --||| | ||   ++++||-||++|  |+|+++|++++++   |||
Sbjct 3017          CAAGGTCCATACAACAGGGAGACGTCG----ATGTG--GTGG-T---T------GTGCCC

Query 3135          ACCTG----CTGCTGCTCCACATGCAGCGGGCCGCCACCGTT-------CACCTTCTTGG
                    ||| |----||++|+|++   ||++|| + | |||| |||+ -------|  |||+|+  
Sbjct 3061          ACCCGGGAGCT--T-C--GTAAT--AGT-TGGCGCCGCCG-GGGTTTTGCGGCTT-T-CA

Query 3184          CGACCCGAACCAGATC-CCAGCC-AT-CGACTTTGAGCA--CGCCGGGCTC-GTCCCCGC
                    |+|||+ ++|+|+  |- | |||- |-  |||+++|   --||||| | | -|++   |+
Sbjct 3110          C-ACC-T--C-A-CACAGCGGCCCGTGTTACT---ATTGGTCGCCGCGTTGTG--ATTG-

Query 3238          CATCAGGC-CTG-ACCT--AGCC-CCTACCTCCTGGTG--GCATGTTACCCA-TCGTTGC
                    +|| ||||-| |- |||-- |||-|++|| | ||| ||-- ||  |+ | +|-  |   |
Sbjct 3158          -ATGAGGCTCCGTCCCTCCCGCCGC--ACTTGCTGCTGCTACACAT-GCA-ACGGGCCTC

Query 3290          CCTGCGG-ATGTA-T-G-TGAGC-TGATCCG-TGGTGC-ATACC-CTATGATCCAGACCA
                    |  |   -|| | -|-|- || |-  ||| |-|+    - ||    |+|+ | +|+|| +
Sbjct 3213          CTCGGTCCATCTCCTCGGCGACCCAAATCAGAT-TCCTGCTATTGAT-T-TTG-A-ACA-

Query 3342          CTAGC--C-GGGTCCTC-CGTTC-GTTGTT---CT-GGGGTGAGC--CTGC-C-GTTGGG
                    +|  |--|- ||||| |-|| ||-||  + ---||-| + ++  |--|+| -|-| ||| 
Sbjct 3267          -TGCCGGCCTGGTCCCCGCGATCCGTCC-CGAGCTTGC-A--CCCAAC-GAGCTGGTGGC

Query 3389          CAGAAACTA--GTGTTCACCCAGGC-GGCTAAGGCTGCCAA-CCCCGGTTCAGTGACG-G
                      |  ||+|--  | |+ |||+|||-|    +|++||+  |-|+++++||+|+|+|||-|
Sbjct 3320          ATGTTAC-ACACCGCT-GCCC-GGCAGATGT-G--TG-TGAGC-----TT-A-T-ACGTG

Query 3444          -TCCACGAGGCAC-AGGG-CGCTACCTATACAGAGACCACCATTATCGCTACGGCAGATG
                    -  |   + +|+|-| | -|   |||+|++|+||| | ++++|++++|+|++|+|+++|+
Sbjct 3365          GGGCCTA-C-C-CTAAGATCCAGACC-A--C-GAGTCG----T----G-T--G-C---T-

Query 3501          CC---C--GAGGCCTCATTC-A--GTCGTCTCGGGC--TCATG-CCATTGTTGCCCTG--
                     |---|--  ++++|+ || -|--|      | |||--|++||-|||++|  ||++||--
Sbjct 3402          ACGGTCCCTG----T-TTTGGAACGAACGAACCGGCCAT--TGGCCA--GAAGC--TGGT

Query 3548          -ACGC--GCCATACTGAGAAGTGC-GTCATCAT--TGACGC-G--CCAGGC----CCTGC
                    -  +|--||+|  |||  |||+||-|+|+| ||--||+   -|--|+|++|----| ||+
Sbjct 3447          TTT-CACGC-AGGCTGCTAAG-GCTG-C-TAATCCTG-GTGCGATC-A--CGGTTCATG-

Query 3594          TTCG-C-GAGGTGGGCATTTC-CGA-TG-CAATCGTT-AATAAC-T-TTTTCCTTGC-CG
                    + +|-|- |||+| ||+   |-  |- |- |      - ||| |- - +     |||- |
Sbjct 3497          -A-GGCTCAGG-GTGC-CACCTTCACGGAGACCACAATCATAGCCACG-GCTGATGCTAG

Query 3645          G-TGGCG-AAATT-GGCCACC--AACGCCCG-TCT-GT--TATC-CCTCGCGGCAACCCT
                    |-  +| -| +| -| |  ||--| | | ||-| |-||-- |+|-|+ | ||+| || ||
Sbjct 3552          GGGC-CTTAT-TCAGTCATCCCGAGCTCACGCTATAGTCGCA-CTC-ACCCG-CCACACT

Query 3695          GACA---------C---A-AACGT----TGAC--ACCTTGGCTGCCCTTCCCGCCGTCT-
                    || |--------- ---|-|+ | ---- |+|--|| ++|+|+||    + ||   | |-
Sbjct 3607          GAGAAGTGTGTTATTTTAGA-TGCCCCCGG-CCTACT--G-C-GCGAGG-TCGGTATTTC

Query 3734          TGCCCAGATT---A-----GCGCCTTCCACCAG-TTG--GCTGAGGAGCTTGGCCATAGA
                     |    ||||---|----- ++++||++++   -|||--| ||  ||| |||||||++++
Sbjct 3660          AGATGTGATTGTCAATAACT----TT----TTCCTTGCTGGTGGAGAGGTTGGCCA----

Query 3782          CCTGCCCCTGTTGCAGCTGTTCT-ACCGC---CCTGCCCTGAGCTCGAACAG--GGCCTC
                    ||+ ||+++|+++|++|+  || - |   ---|||+| | |+++|++|||+ --|++ ||
Sbjct 3708          CC-ACC---G---C--C-CCTCCGTCGTGATACCT-CGCGG---T--AAC-CCCG--ATC

Query 3836          CTCTATCT-G---C-CCCAGGAGCTCA-CCAC-CTGTGATAGTGT---TGTA-ACATTTG
                     +  ||||-|---|-| +| +||+ ||- | |-|+ +|+|  |+|--- |+|-   | ||
Sbjct 3746          A-GAATCTCGGGACTCT-AC-AG-GCATTCCCGC-C-G-TTCT-TGCCAG-ATTAGTGTG

Query 3885          AATTA--AC-AGAT-ATTGTGCA-TT-G----TCGCATGGCCGCCCCGAGTC-A-GC-G-
                       ||--||-|| |-  || | |-||-|---- |||+++ | || ||+ |||- -||-| 
Sbjct 3794          -CCTACCACCAGTTGGCTGAGGAATTAGGCCACCGC---CCAGCTCC-TGTCGCCGCCGT

Query 3930          GCAAGGCCGTGCTG-TCCACGC--T--CGTG-G--GCCGTTACGGCCGTCGC---ACAAA
                      +++  |+++|  -|  +|+|-- --| ||-|--|++|++++| |++|+||---|||  
Sbjct 3849          CT---TAC---CCCCTTG-C-CCGGAGCTTGAGCAG--G----GCC--T-GCTCTACATG

Query 3979          GCTCTACAA-TGCCT--CTC--ACTC-TGATGTTCGTGACT--CTCT------TGC---C
                     | | | | -|  ||-- ||--|+| -||+||||+|  | |--  ||------|  ---|
Sbjct 3892          CCACAAGAGCTTACTGTGTCCGA-TAGTG-TGTT-GGTATTTGAACTCACAGATATAGTC

Query 4022          CGTTT---TAT-CCCGAC-CATTGGCCCCG-TA----CA----AGTTACA-AC----C--
                    | || ---|||- |||+|-| +  |||+ |- |----| ----  | |+|-||----|--
Sbjct 3949          CATTGCCGTATGGCCG-CTCC-AAGCC-AGCGAAAGGCTGTTCTCTCA-ACACTTGTCGG

Query 4061          ----T--G----T-GAATTGTA-TGAGCTAGTGGAGGCCATGGTCGAGAAGGGCCAGGAT
                    ----|--|----|-|||+ | |-| |++||+||  |+|+++|| ++|+ | ++ |||+||
Sbjct 4005          GAGGTATGGCCGTAGAA-CGAAATTA--TA-TGAGG-C---GGC--A-CAT--TCAG-AT

Query 4109          GGCTC-CG---CCGTCCTTG--AG-CTCGACCTCTGCAACCGTGA-CGTATCCAGGATCA
                    | +||- |---||++|  +|--||- ||+|++||++|++||   |-|| + || |+ |||
Sbjct 4051          GT-TCGTGAGTCC--CTA-GCTAGGTTC-A--TC--C--CCACTATCGG-GCCTG-TTCA

Query 4161          C-CTTCTTCCAGAAAGAT-T--G--T----A-ATAAGTTTAC----------CACGGG-A
                     -|  |  |  |  || |-|--|--|---- -|+ +| +++|----------   || -|
Sbjct 4098          GGCCACCACATGTGAGTTGTATGAGTTGGTTGA-G-GC---CATGGTGGAGAA-GGGTCA

Query 4199          G-A-GACCATCGCCCATGGTAAAGTGGGCCAGGGCATT-TCGGCCTGGAGTAAGACCTTT
                    |-|-| |++|| + |++++++++++ | ||  |++|  -| | |||++++|++++++|  
Sbjct 4152          GGACGGC--TCT-GC----------CGTCCTAG--AAGCTTGACCT----T------TGC

Query 4256          TG-TGCCCTTTTTGGC--C-C-C-TGGTTCCGCGCTATTGAGAAGGCTATTCTGCTGGC-
                    + -|+|+++++ || |--|-|-|-|    |  ++ |+||   ||++++|    | | ||-
Sbjct 4186          -AAT-C-----GTGACGTCTCGCGTATCACAT--TT-TTCCAAA----A--AGGATTGCA

Query 4306          -CCTACTCCCTCAGGGTGTGTTT-TATGG--AGATGCCTTT-GACGACACTGTC--TTC-
                    -  +| | |+++|+++++++++ -  |||--|||++|+| |-|+| +||  |  -- | -
Sbjct 4229          ATA-AATTC---A---------CAACTGGTGAGA--C-TATTG-CC-CATGGCAAGGTTG

Query 4358          -TC-GGCGGCT---GTGGCCGCAGCAAAGGCGTCCA--TGGTGTTTGAGAATGACTTT--
                    - |-||+|  |---|+| | | ||++++ +++   |--|  |||  ++  +||++|||--
Sbjct 4271          GCCAGG-GTATATCG-GCCTGGAG----T---AAGACCTTCTGTGC--CC-TG--TTTGG

Query 4409          -TCC-G-AGT-TTGACTCCACCCAGAATA-A-CTTTTCCTTGGGCCT----A--------
                    - | -|- +|-    ||  |   | |+ |-|- ||  || ||  || ----|--------
Sbjct 4317          CCCGTGGT-TCCGCGCTATAGAAAAA-GAGATATTGGCCCTGCTCCCGCCTAATATCTTT

Query 4451          GA-GTGCG-CTATCATG--GAG-GAGTGCGGGATGCCGCAGTGGCT----C----A--TC
                     |-|+|||-|  | |||--|||- ||||   | |||||| ||| ||----|---- --| 
Sbjct 4375          TATG-GCGACGCTTATGAAGAGTCAGTGTTTGCTGCCGCTGTGTCTGGGGCGGGGTCATG

Query 4496          CG-----CTTGTACCACCCTT----ATAAGGT---C--TGC---G--T-GGATCCT-GC-
                    + ----- ||  |  |   ||----  ||+ |---|--| |---|-- -   ||+|- |-
Sbjct 4434          -TATGGTATTTGAAAATGATTTTTCGGAA-TTTGACAGTACTCAGAACAACTTC-TCTCT

Query 4533          AGGCCCCGAA-G-GAGTCT-C-TGC-GAGGGTTTTGGAAGAAACACTCCGGTGAGCCCGG
                     ||||  || -|-|++|  -|-|| -|+| ||   | | |+ +|+| | |+||+|++  |
Sbjct 4491          CGGCCTTGAGTGTG--TGGTCATGGAG-GAGTGCGGCATG-C-C-CCCAG-TG-G--TTG

Query 4588          CACTCTTCTTTGGA--ATACTGTCTGGAACATGGCCGTTATTACCCACTGTTATGATTTT
                    +|+|+|   ||| |--||+|||+ | |  |++||+  ++|++ ||+++||++++||||||
Sbjct 4540          -A-T-TAGGTTGTACCAT-CTG-GT-GTTC--GG-TC--A--GCC---TG----GATTTT

Query 4646          -CGTGATTTGCAGGTGGCTGCCTTTAAAGG-TGATGATTCGA-TA-GTGCTTTGCAGTGA
                    -|+++|   || |  || +| || | ||||-|++|+ || ||- |-|++|+   |++||+
Sbjct 4578          GC---AGGCGCCGAAGGA-GTCTCTTAAGGGT--T-TTTGGAAGAAG--C-ACTC--TG-

Query 4702          GT-ACC--G-TCAG-AGTCCA-GGAGCTGCTGTCCTGATTGCTGGTTG-TGGCT-TAAA-
                    ||-| |--|-|+| -  ||  -||| |+ | |||+||     ||| +|-|  +|-    -
Sbjct 4625          GTGAGCCTGGT-ACCCTTCTCTGGAAC-ACCGTC-TGGAACATGGC-GATTA-TAGCCGC

Query 4753          GCTGA-A-G-GTGGATTTTCGCC-CTAT-T-G--GTC--T-----GT-ATGCAGGTGTTG
                     ||| -|-|-||  +++++||  -|| |- -|--| |-- -----| -   ++++||+++
Sbjct 4679          ACTGTTACGAGTTC-----CGTGACTTTCGCGTTGCCGCCTTCAAGGGTGA----TG---

Query 4797          TGGTGGCCCCCGGCCTT-GG-CG-CGCTTC-CTGACG-TTGTGCGCTTCGCCGG--C-CG
                    ++++++++++++++ ||-||- |-|+||| -|+  ||- | |  ||   |||| -- -||
Sbjct 4727          --------------ATTCGGTGGTC-CTTTGC-AGCGACTATCGGCAGAGCCGCAATGCG

Query 4849          GCTCAC-T-GAG---AAGAATTG-GGGCCCTGGCCCCGAGCGGG-CGGA-G-----C---
                    |||+ |-|- | ---|+| + ||-||||++|  ++ ++|++  |- || -|-----|---
Sbjct 4771          GCT-GCCTTAATTGCA-GG-CTGTGGGC--TCA--A--A--TTGAAGGTCGATTATCGTC

Query 4893          --A--GCTCCGCCT-TG--CTGT-AAGTGAT-T-TCCTCCGCAAGCTT--ACGA-ATGTA
                    --|--|++++| ||-| --||| - +  |  -|- ||+||+++ | ||--  ||-|  ++
Sbjct 4820          CTATTG----GGCTGTATGCTGGGG-TGGTGGTGGCC-CC---TGGTTTGGGGACACT--

Query 4940          GCTCAGATGTGTGTG-GATGTTGTTTCTCG-T-GTTT-A--TGG---GGTTTCTCCTGCT
                    ||+| || |||+|||-| |+||| |  |||-|-|| |-|-- | ---||+  | || || 
Sbjct 4869          GC-CCGACGTG-GTGCGTT-TTGCTGGTCGGTTGTCTGAAAAGAATTGG-GGCCCCGGCC

Query 4988          GGGCTCGTTC--A-TA--------AC-CTGATTG-G----C-----A---T-GCTACAGA
                      |  ||| |--|- |-------- |-||| |||-|----|-----|---|-|++||+||
Sbjct 4925          CTGAACGTGCTGAGCAGCTGCGTCTCGCTGTTTGTGATTTCCTTCGAGGGTTG--AC-GA

Query 5022          CTGTTGC-----T-G--AT-G-GCAAGGCCCATTTCACTGAGT-CA-GTAAAGCCAGT-G
                     ||||||-----|- -- |-|-   +++ ++ | ||+| | ||- |-|+ |+|+++  -|
Sbjct 4982          ATGTTGCGCAGGTTTGTGTTGATGT---T--GTGTC-CCGTGTTTACG-GA-G---TCAG

Query 5069          C-TCGACCTGACAAATTCAATCCTGTGTCGGGTGGAATG-AAT-AACATGTCTTTTGCTG
                    |- ||  |||+++ +| ||+|++ +++++   |+ | ||- ||-     | |  |||| |
Sbjct 5031          CCCCGGGCTG---G-TACA-T--A-----ACCT-TATTGGCATGCTGCAGACCATTGCCG

Query 5126          CGCCCATGGGTTCGCG-ACCAATGCGCCCTCGGCC-TATTCTGTTGTTGCTCCTCATGTT
                    +++++||||++ +  |-  || | | |  + | ||-|+|+++++++++++  + | ||| 
Sbjct 5078          -----ATGG--C-AAGGCTCACTTCACAG-AGACCAT-T-----------AA-ACCTGTG

Query 5183          TTTGCC-TATGT--TGCCCGCGCCACCGC----C---CGG-T--CA-GCCGTCT-GGCCG
                     ||| |-|  + --   ||     || ||---- --- | -|--||-| |+|+|- ||  
Sbjct 5116          CTTGACCTTA-CGAATTCCATCATACAGCGGGAAGAATGAATAACATGTC-T-TTTGCAT

Query 5228          CCGTC--GTGGGCGGCGCAGC--GGCGGTTC--CGGC-G--GTGGTTTCT-GGGGTGTGA
                    |+|+|-- ||||+++  ||+|-- |||+  |-- |||-|-- ||+|| +|-|+ +|   +
Sbjct 5173          C-G-CCCATGGG---ATCA-CCATGCG-CCCTAGGGCTGTTCTG-TTG-TTG-T-TCCT-

Query 5276          CCGGG-TT--G---ATTCTCAGCCCTTCGCAATCCCCCATATTCATCCAACC----AA-C
                    |+| |-||--|---|| || + ||++ |||+ ++ || ++++++++++++ |---- |-|
Sbjct 5221          C-GTGCTTTTGCCTATGCTG-CCC--GCGC-C--ACCG------------GCCGGTCAGC

Query 5325          CCCTTTG-C-C-CCCGATGTC-A---CCGCTGC-G-GCCGGGGCTGG------ACCTCGC
                    |+++++|-|- -|| ++|  |- --- ||  ||-|-| ||| || ||------     | 
Sbjct 5262          C-----GTCTGGCCG--TCGCCGTGGGCGGCGCAGCGGCGGTGCCGGCGGTGGTTTCTGG

Query 5370          GTTCG-C--CAAC-----C-CGCCCGACCACTCGGC-TCCGCT-T--GGCGTGACCAGGC
                    | |+|-|--    -----|-|++++  ||  ||| |-||| ||-|-- +| |+ |+|+ |
Sbjct 5315          GGT-GACAGGG-TTGATTCTC----AGCCCTTCGCCCTCCCCTATATT-CAT-CC-A-AC

Query 5417          CCAGCGCCCCGCCGCTACCTCACG----TCGTAGACCTACCACA-GCTGGGGCCG---C-
                    |+|++ ||||+++++| |+ |+||----|+|| |++ |+ ||||- | ||||| |---|-
Sbjct 5365          C-A--ACCCC-----TTC-GC-CGCCGAT-GTCG--TT-TCACAACCCGGGGCTGGAACT

Query 5468          -GCCGC-TA-A-CCGCGGTCGCCCCGGCTCATGACAC-CCCGCCAGTG-CCTGATGTCGA
                    -|||  - |-|-||||+  ||||||++||++||++ |-||+||++ ||-| |||+ +|+|
Sbjct 5411          CGCCCTCGACAGCCGC-CCCGCCCC--CT--TG--GCTCC-GC--TTGGCGTGA-C-C-A

Query 5522          CTCCC-GCGGCGCTAT-CT-TGCGCCGGCAGTATAACCTATCAACATCCCCTC-TCACCT
                     ||||-||| | ||  -||- +|+||++|++ +++++  ++|++++++++ ||-    + 
Sbjct 5458          GTCCCAGCGCCCCTCCGCTGC-C-CC--C--C-----GC--C--------GTCGATCT-G

Query 5578          CTCC--C-G----TG-GCC-AC--CGGC-AC-AAATT-TGG-TCCTTTA-TGCCGCCCCT
                    | ||--|-|----||-|||-  --|++|-  - |   - ||-|||| +|- +| ||||||
Sbjct 5496          CCCCAGCTGGGGCTGCGCCGTTGAC--CGCTGTATCACCGGCTCCTG-ACA-CAGCCCCT

Query 5622          CTTAGCC---CGCTTTTACCCCTTCAG-G-----A-C-GGCACCAATACTCAATATAATG
                     |++|||--- |+|| +| + |+ |+|-|-----|-|- || || ++++ || || ||| 
Sbjct 5552          GT--GCCTGATG-TTG-AT-TC-AC-GCGGTGCTATCCTGCGCCG----GCAGTACAATC

Query 5670          -GCTACA-GGAAGCCTCTAAC-T-AT--GCCCAGTACCGGGTT-G--C-C----C-GTGC
                    -|+| ||-|  + || || ||-|-||--|+++++|+|+|+  |-|--|-|----|-|+|+
Sbjct 5601          TG-TCCACGTC-CCCGCTCACGTCATCTG-----T-C-G-CCTCGGGCACAAATCTG-G-

Query 5714          CACAAT-TC---GTTAT-C-GC-CCG-CTTGTCCCCAATGCT-GTTGGTGGTTTATGCCA
                    ++ ++|-||---|+ +|-|- |-|  - |  || ||++||| - ||+  || |    |||
Sbjct 5649          --T--TCTCTATG-C-TGCCCCGCTTAATCCTCTCC--TGCCCCTT-CAGGATGGCACCA

Query 5764          TC--TCCATCTCGTTCTGGCCAC--AAACCACCA-CCA--CTCCGA----CGTCCGTTGA
                     |--||+|| |++|+ |||||||--|  |  |||-  |--|+||+|----||+  +||| 
Sbjct 5700          ACACTC-ATAT--T-ATGGCCACTGAGGCATCCAATTATGC-CC-AGTATCG-GG-TTGT

Query 5813          T--A--T--GAATTCAATA----------------A---C--TT--CG---A-CGGATGT
                    |--|--|--||+| |  ||----------------|---|--||--||---|-   ||+|
Sbjct 5752          TCGAGCTACGA-TCCGTTATCGCCCGTTGGTGCCGAATGCAGTTGGCGGTTATGCTAT-T

Query 5840          TC---GTATTTT-------A-----------GT-TCAGCCCGGCATAGCC-T-C-TGAGC
                    ||--- | ||||-------|----------- |- || | |+ + | | |-|- -|    
Sbjct 5810          TCTATTTCTTTTTGGCCTCAAACCACAACTACTCCCACCTC-T-GTCGACATGAATTCTA

Query 5875          TTGTGATCCCAAGTGAGCGCTTA-CACTATCGTA---ACCAAGG-GTGGCGCTCT-GTTG
                    |  +  |||+|+ |||+ |+|||- | | |+|+ ---| |  ||- | ||   | -|||+
Sbjct 5868          TCA-CTTCC-A-CTGA-TG-TTAGGATTTT-G-GTTCAGCCCGGCATTGCCTCCGAGTT-

Query 5929          AGACCTCCGGGGTGGCGGAAG--AG-GAGGCCACCT-CTGGTCTCGT----T-ATGCTTT
                    ||+++||++++ |  |+ |+|--||-|   ||||+|-| |   ||+ ----|-  |||++
Sbjct 5920          AG---TC----ATCCC-TA-GTGAGCGCCTCCAC-TACCGCAATC-AAGGCTGGCGCT--

Query 5980          GCATACATGGCTTACCCGTAAATTCTTACACTAATACACCCTACACCGGCGCCCTC-GGG
                    +|+| + ||      | |      |  |+++  |++ ++ ++|++++|||  | ||-|| 
Sbjct 5967          -C-TG-TTGAGACCACGGGTGTGGCCGA---GGA--G--G--A----GGCTACTTCCGGT

Query 6039          CTG-T--TGGATTTTGCCC-T--T-GA-ATTTGAGTTCCGCAACCTCACTCCCGGCAACA
                    |||-|--||  || |   |-|-- -  - | | | ||||   ||       ||    || 
Sbjct 6011          CTGGTAATGCTTTGTATTCATGGCTCTCCTGTTAATTCCTACACTAATACACCTTATACT

Query 6091          CCAATACTCGGGTCTCTCGTTACTCCAGCACTGCTCGCCACCGTCTTCGCCG-CGG----
                         ||| |||   || | |  | ||  |  ||| |       +  +  | -   ----
Sbjct 6071          GGTGCACTGGGGCTCCTTGATTTTGCATTAGAGCTTGAATTTAG-AA-ATCTGACACCCG

Query 6146          --TGCAGATGGGACC-G--CCGAGCTC---ACCACCA-CGGCTGCCACCCGCTTTATGAA
                    --  || |+   |||-|--   ++| |---|  +|||-|+ | |||+| +++|    |  
Sbjct 6129          GGAACACA-AACACCCGTGTTT--CCCGGTATA-CCAGC-ACAGCC-CG---TCACCGGC

Query 6197          GGATCTCTATTTTACTAGTACTAATGGTGT-C-G-GT---G-AG-A--TC-GGCCGCGGG
                     |  |     |++ ||+|+|+| ++||  |-|-|-| --- -| -|-- |-|+|| |+++
Sbjct 6180          TGCGCCGCGGT--GCT-G-A-TG--GGACTGCTGAGCTTACCACCACAGCAG-CCAC---

Query 6246          ATA-GCC--CTA--ACCCTGTTTAATCTTGCTGACAC-TCTGCT-T-GG----------C
                    |  -  |--  |--|    +++ |+| || ||| |||-  || |-|-||----------|
Sbjct 6229          ACGTTTCATGAAGGATTTA---CA-TTTTACTGGCACGAATGGTGTTGGTGAGGTGGGTC

Query 6288          G-GCC-TA-C-CGACAGAATTGATTTCGTC-GGCTGGT-GGC--C--AGCTGTTC---TA
                    |-| |-| -|-| + |+ |||| || + ||- ||||  - ||--|-- |  ||| --- |
Sbjct 6285          GTGGCATCGCTCT-GA-CATTGTTTA-ATCTCGCTGACACGCTTCTCGGTGGTTTACCGA

Query 6335          CTCCCG--TCC-CGTCGTCTCAGCC-A-----A--TG-G--CG---AGCC--G----A-C
                    |+++ |--|  -  |||||+ +|||- -----|--||- --  --- |||--|---- -|
Sbjct 6342          C---AGAATTGATTTCGTC-G-GCCGGGGGTCAACTGTTTTACTCCCGCCCTGTTGTCTC

Query 6371          TGTTAA-GCTGT-ATACATCTGTA--G--A---------G---A-A-TGCTCAGCAGGAT
                     |  ||-|++| -|  || | |||--|--|---------|---|-|-||| ||||| |||
Sbjct 6397          GGCCAATG--GCGAGCCAACAGTAAAGTTATACACATCTGTTGAGAATGCGCAGCAAGAT

Query 6411          AAGGGTATTGCAATCCCGCATGACATCGACCTCGGGGAATCTCGTGTGGTCATTCAGGAT
                    ||||| ||| | ||||| || || || || || || || || |||||||| |||||||||
Sbjct 6455          AAGGGCATTACCATCCCACACGATATAGATCTGGGTGACTCCCGTGTGGTTATTCAGGAT

Query 6471          TATGATAACCAACATGAGCAAGATCGGCCGACACCTTCTCCAGCCCCATCGCGCCCTTTT
                    ||||||||||| || |||||||||||||| || || || || ||||| || |||||||| 
Sbjct 6515          TATGATAACCAGCACGAGCAAGATCGGCCTACTCCGTCACCTGCCCCCTCCCGCCCTTTC

Query 6531          TCTGTCCTCCGAGCTAATGATGTGCTTTGGCTTTCTCTCACCGCTGCCGAGTATGACCAG
                    || || || || ||||||||||| || ||||| || |||||||| || ||||||||||||
Sbjct 6575          TCAGTTCTTCGTGCTAATGATGTTCTGTGGCTCTCCCTCACCGCCGCTGAGTATGACCAG

Query 6591          TCCACTTACGGT-T-CTTCGACCGGCCCAGTCTATGT-T-TCT--GACTCTGTGACCCTG
                    +++|||+|||+|-|-  ||| ||  |+ |  ||||||-|-|||--||| | || || || 
Sbjct 6635          ---ACT-ACG-TATGGGTCGTCCACC-AACCCTATGTATGTCTCCGACACAGTCACGCTC

Query 6645          GTTAATGTTGCGACCGGCGCGCAGGCCGTTGCCCGGTCGCTTGACTGGACCAAGGTCACA
                    |||||||| || || || || ||||| || ||||| || ||||| ||| | || || ||+
Sbjct 6689          GTTAATGTGGCCACTGGAGCCCAGGCTGTGGCCCGCTCTCTTGATTGGTCTAAAGTTAC-

Query 6705          CTTG-ATGGTCGCCCCCTCTCCACCATCCAGCAGTATTCAAAGACCTTCTTCGTCCTGCC
                    ||||-|||| ||||||||  | ||||| ||||||||||| ||||| ||||  ||||| ||
Sbjct 6748          CTTGGATGGCCGCCCCCTTACTACCATTCAGCAGTATTCTAAGACATTCTATGTCCTTCC

Query 6764          GCTCCGCGGTAAGCTCTCCTTCTGGGAGGCAGGTACCACTAAGGCCGGGTACCCCTATAA
                    ||||||||| ||||| || ||||||||||| ||||| ||||||||||| ||||| |||||
Sbjct 6808          GCTCCGCGGGAAGCTGTCTTTCTGGGAGGCTGGTACGACTAAGGCCGGTTACCCGTATAA

Query 6824          TTATAATACCACTGCTAGCGATCAACTGCTT-ATTGAGAATGCCGCCGGGCATCGGGTTG
                    ||||||||| |||||||| |||||+   |||-|||||||| || ||||| || || || |
Sbjct 6868          TTATAATACTACTGCTAGTGATCA-GATCTTGATTGAGAACGCGGCCGGCCACCGTGTCG

Query 6883          CTATTTCCACTTACACCACTAGCCTGGGTGCTGGCCCCGT--TGCCATCTCTGCGGTTGC
                    ||||||| || || || |||||| ||||||| |||||++|--  | ||||||||||| | 
Sbjct 6927          CTATTTCTACCTATACTACTAGCTTGGGTGCCGGCCC--TACCTCGATCTCTGCGGTCGG

Query 6941          TGTTTTGGCCCCCCACTCTGCGCTAGC-CCTG-CTTGAGGATACCATGGACTACCCTGCC
                    |||  | ||+ ||   |  |  | + |-||  -|| ||||| ||| | || ||||| |||
Sbjct 6985          TGTACTAGC-TCCACATTCGGCCC-TCGCCGTTCTAGAGGACACCGTTGATTACCCCGCC

Query 6999          CGCGCCCACACTTTTGATGATTTCTGCCCAGAGTGCCG-CCCCCTTGGCCTCCAGGGCTG
                    ||||| ||||||||||||||||||||||| ||||||||- |||+| ||  | ||||| ||
Sbjct 7043          CGCGCTCACACTTTTGATGATTTCTGCCCGGAGTGCCGTACCC-TCGGTTTGCAGGGTTG

Query 7058          TGCTTTCCAGTCTACTGTCGCTGAGCTTCAGCGCCTTAAGATGAAGGTGGGTAAAACTCG
                    ||| |||||||||||| |||||||||||||||| ||||| |||||||| |||||||| ||
Sbjct 7102          TGCATTCCAGTCTACTATCGCTGAGCTTCAGCGTCTTAAAATGAAGGTAGGTAAAACCCG

Query 7118          GGAGT-T-ATAGTT-TATT-TGCTTGTGCCCCC--C--TTCTTTCTGCTGCTT-ATTTCT
                    |||||-|-|+| | -| + -|+ ||||||||||--|--  ||||||   ||||-||||||
Sbjct 7162          GGAGTCTTA-ATTAATT-CCT-TTTGTGCCCCCTTCGCAGCTTTCTCTGGCTTTATTTCT

Query 7169          CTTTTCTGCGTTTCGCGCTCCCTGAAAAAAAAA
                      ||||||| |||||||||||||| ||||||||
Sbjct 7219          TATTTCTGCTTTTCGCGCTCCCTGGAAAAAAAA
