# Supplementary material for: Pairwise Heuristic Sequence Alignment Algorithm Based on Deep Reinforcement Learning
Source: IEEE Open J Eng Med Biol. 2021 Jan 29;2:36–43. doi: 10.1109/OJEMB.2021.3055424 (PMC8901008; doi:10.1109/OJEMB.2021.3055424)
Supplement: Three supplementary materials are attached to the submitted manuscript. First, we offer the detailed process of the DQNalign in Supplementary material S1. Then, the additional figures and tables are listed in the Supplementary material S2. Finally, the alignment results of the DQNalign are attached  [file ojemb-3055424-mm.zip › OJEMB-3055424-MM/10022021082020_DQNalignOJEMB20210126SupplementaryS3/Supplementary S3/HEV_DDDQN/result20200712173946_12_18.txt]

DQNalign Project v1.0
Pairwise alignment algorithm with deep reinforcement learning based heuristic alignment agent
Sequence 1 : HEV_12, length : 7202
Sequence 2 : HEV_18, length : 7240

Alignment results:
Exact matches: 5427
Gaps: 480

Query 17            GTCGATGCCATGGAGGCCCATCAGTTTATCAAGGCTCCTGGCATCACTACTGCTATTGAG
                    ||||||||||||||||||||||| || || |||||||||||||| |||||||| ||||||
Sbjct 0             GTCGATGCCATGGAGGCCCATCAATTCATTAAGGCTCCTGGCATTACTACTGCCATTGAG

Query 77            CAGGCTGCTCTGGCAGCGGCCAACTCTGCCCTGGCGAATGCTGTGGTAGTTAGGCCCTTT
                    |||||||||||||| |||||||| || ||| |||||||||||||||| ||  |||| |||
Sbjct 60            CAGGCTGCTCTGGCTGCGGCCAATTCCGCCTTGGCGAATGCTGTGGTGGTCCGGCCGTTT

Query 137           CTCTCTCA-CCAGCAGATTGAGATCCTCATTAACCTAATGCAACCTCGCCAGCTTGTTTT
                     | |||| -  |+|| |  ||||| || |||||  | |||||||| || ||| | |||||
Sbjct 120           TTATCTCGTGTA-CAAACCGAGATTCTTATTAATTTGATGCAACCCCGGCAGTTGGTTTT

Query 196           CCGCCCCGAGGTTTTCTGGAACCACCCCATCCAGCGTGTTATCCACAATGAGTTGGAGCT
                    ||| || |||||  ||||||| || || || ||||| ||||| || ||||| ||||| | 
Sbjct 179           CCGTCCTGAGGTGCTCTGGAATCATCCTATTCAGCGGGTTATACATAATGAATTGGAACA

Query 256           TTACTGCCGTGCCCGCTCCGGCCGCTGTCTTGAGATTGGTGCCCATCCCCGCTCAATAAA
                     |||||||| |||||  |||||||||| || ||| |||| ||||| ||  | || || ||
Sbjct 239           GTACTGCCGGGCCCGGGCCGGCCGCTGCCTGGAGGTTGGGGCCCACCCGAGATCCATTAA

Query 316           TGACAATCCTAATGTGGTCCACCGCTGCTTCCTCCGCCCTGTCGGGCGCGATGTTCAGCG
                    ||| ||||| |||||  | ||| | ||||| ||  | || ||||| || ||||| || ||
Sbjct 299           TGATAATCCCAATGTCCTGCACAGGTGCTTTCTTAGACCGGTCGGCCGAGATGTCCAACG

Query 376           CTGGTATACTGCCCCCACTCGCGGGCCAGCTGCTAATTGCCGGCGTTCCGCACTGCGCGG
                    ||||||  |||||||||| ||||| || || || |||||||| || |||||  |||| ||
Sbjct 359           CTGGTACTCTGCCCCCACCCGCGGTCCTGCGGCCAATTGCCGCCGCTCCGCGTTGCGTGG

Query 436           GCTCTCTGCCGCTGACCGCACTTACTGCTTCGACGGGTT-TTCTGGT-TGTAACTTTCCC
                     ||| || |||||||||||||||| ||||| || || ||-| | | |-||  ++||| | 
Sbjct 419           TCTCCCTCCCGCTGACCGCACTTATTGCTTTGATGGATTCTCCCGCTGTGCT--TTTGCT

Query 494           GCCGAA-ACGGGCATCGCCCTCTATTC-CC-TCCATGATATGTC-ACCATCTGATGTCGC
                    || |+|-|| ||| | || || ||++|-| -| |||||  |+| - ||| ||||||| ||
Sbjct 477           GCAG-AGACCGGCGTGGCTCTTTA--CTCTTTGCATGACCT-TTGGCCAGCTGATGTTGC

Query 550           CGAGGCCATGTTCCGCCATGGTATGACGCGGCTTTATGCCGCCCTCCATCTTCCGCCTGA
                     ||||| |||  ||||||||| ||||| || || ||||| |  || || ||||| |||||
Sbjct 533           AGAGGCTATGGCCCGCCATGGGATGACACGCCTATATGCTGTACTACACCTTCCTCCTGA

Query 610           GGTCTTGTTGCCTCCTGGCACATACCGCACCGCGTCGTATCTGCTGATCCATGACGGCAG
                    |||  || | || || ||||| |||| |||  | |||||||| |||||||| ||||||  
Sbjct 593           GGTGCTGCTACCACCCGGCACTTACCACACAACTTCGTATCTCCTGATCCACGACGGCGA

Query 670           GC--G-CGTTGTGGTGACGTACGAGGGTGACACTAGTGCTGGTTATAACCATGATGTTTC
                     |--|-|||||| +++|| || |||||||| |||||||| || || ||||| ||||||||
Sbjct 653           CCGTGCCGTTGTA---ACTTATGAGGGTGATACTAGTGCGGGCTACAACCACGATGTTTC

Query 727           CA-ACCT-GCGCTCCTGGATTAGAACCACT--AAG-GTCACCGGAGACCACCCTCTCGTT
                    ||-|| |-| || ++|||||  | || |||--|| -||    +++|||||||| || |||
Sbjct 710           CATACTTCGTGCG--TGGATCCGCACTACTAAAATAGTTGGT---GACCACCCGCTGGTT

Query 782           ATCGAGCGGGTTAGGGCCATTGGCTGTCACTTTGTTCTCTTACTCACGGCTGCCCCGGAG
                    || ||||| ||  |||||||||| ||||||||||| ||  | ||||| || ||||| |||
Sbjct 765           ATAGAGCGTGTGCGGGCCATTGGATGTCACTTTGTGCTGCTGCTCACCGCAGCCCCTGAG

Query 842           CCATCACCTATGCCTTATGTCCCTTACCCCCGGTCTACCGAGGTCTATGTCCGATCGATC
                    || |||||||||||||||||||| ||||| || || || ||||| ||||| ||||| || 
Sbjct 825           CCGTCACCTATGCCTTATGTCCCCTACCCTCGTTCAACTGAGGTGTATGTACGATCTATA

Query 902           TTCGGCCCGGGCGGCACCCCTTCCCTATTCCCA--ACCTCATGCTCCACTAAGTCGACCT
                    || ||||| || ||| |||| || || ||||| --| |+|+||||| ||||| || |+||
Sbjct 885           TTTGGCCCTGGTGGCTCCCCATCTCTGTTCCCGTCAGC-C-TGCTCTACTAAATCTA-CT

Query 960           TC-CATGCCGTCCCTGCCCATATTTGGGACCGTCTTATGCTGTTCGGGGCCACCCTGGAT
                    | -||||| ||||| |  ||||| ||||| || |||||||| || || ||||||||||| 
Sbjct 942           TTTCATGCTGTCCCGGTTCATATCTGGGATCGGCTTATGCTTTTTGGTGCCACCCTGGAC

Query 1019          GACCAAGCCTTTTGCTGCTCCCGTCTAATGACCTACCTTCGCGGCATTAGCTACAAGGTT
                    || || || ||||| || || || || ||||| ||||| || || |||||||||||||| 
Sbjct 1002          GATCAGGCGTTTTGTTGTTCACGGCTCATGACTTACCTCCGTGGTATTAGCTACAAGGTC

Query 1079          ACTGTGGGCACTCTTGTGGCCAATGAAGGCTGGAACGCCTCTGAGGACGCTCTCACAGCT
                    ||||| ||| | || || || |||||||| |||||||||||||||||||| || || || 
Sbjct 1062          ACTGTCGGCGCGCTGGTCGCTAATGAAGGATGGAACGCCTCTGAGGACGCCCTTACTGCA

Query 1139          GTCATTACTGCCGCCTACCTTACCATCTGCCACCAGCGGTATCTCCGCACCCAAGCTATA
                    || || ||||| || || || || || ||||||||||| || ||||| ||||| || |||
Sbjct 1122          GTGATCACTGCGGCTTATCTGACTATTTGCCACCAGCGCTACCTCCGAACCCAGGCGATA

Query 1199          TCTAAGGGGATGCGTCGTTTGGAGCGGGAGCATGCCCAGAAATTCATAACACGCCTCTAC
                    || ||||| ||||| || ||||||   ||||||||||||||||| || ||| | ||||||
Sbjct 1182          TCCAAGGGTATGCGCCGGTTGGAGGTTGAGCATGCCCAGAAATTTATTACAAGGCTCTAC

Query 1259          AGTTGGCTTTTTGAGAAGTCCGGCCGTGATTATATCCCCGGCCGTCAGTTGGAGTTCTAC
                    || ||||| |||||||| || |||||||||||||| |||||||| ||| |  ||||||| 
Sbjct 1242          AGCTGGCTATTTGAGAAATCTGGCCGTGATTATATTCCCGGCCGCCAGCTTCAGTTCTAT

Query 1319          GCCCAGTGTAGGCGCTGGCTCTCGGCCGGCTTTCACCTTGACCCACGGGTGCTGGTTTTT
                    || || ||  |||| ||||| || || || || || || |||||  ||||||| || |||
Sbjct 1302          GCACAATGCCGGCGGTGGCTATCTGCAGGTTTCCATCTCGACCCCAGGGTGCTTGTCTTT

Query 1379          GATGAGTC-GGCCCCCTGCCACTGCAGGACCGCGATT--CGTAAGG-CGGTC---TCAAA
                    ||||| ||-|  || +||||  || ||||+||   ||-- |+||||-|+|+|---|++||
Sbjct 1362          GATGAATCAGTGCCA-TGCCGTTGTAGGA-CGTTTTTGAAG-AAGGTC-G-CGGGT--AA

Query 1432          GTTTTGCTGCTTTATGAAGTGGCTTGGCCAGGAATGTACCTGCTTTCTACAGCCTGCAGA
                     || ||||| ||||||  |||||| || ||||| || ||||| ||| |  |||| || ||
Sbjct 1415          ATTCTGCTGTTTTATGCGGTGGCTGGGGCAGGAGTGCACCTGTTTTTTGGAGCCCGCCGA

Query 1492          GGGTGCCGCTGGCGACCAGGGCCATGATAATGAAGCCTATGAGGGGTCTGATGTTGACCC
                    ||||   | ||| ||||| |||||||| || || ||||||||||| ||||| || |||||
Sbjct 1475          GGGTTTAGTTGGAGACCAAGGCCATGACAACGAGGCCTATGAGGGTTCTGAGGTCGACCC

Query 1552          TGCTGAATCCGC-CATTAGTGATATATCTGGGT-CCTACGTAGTCCCT-GGCACT-GCCC
                     || ||| | ||-||+|  |||| | ||+||||-|||| |  |||| |-||||| -|| +
Sbjct 1535          GGCCGAACCTGCACA-TCTTGATGTTTC-GGGTACCTATGCTGTCCATGGGCACCAGCT-

Query 1608          TCCAGCCGCTTTATCAG-GCCCTTGACCT-CCCCGCTGAGATTGTGGCCCGTGCAGGCCG
                    |   |||+||||||+||-|| ||| |  |-|| | +||| ||||  || || ||   |||
Sbjct 1592          TGAGGCC-CTTTAT-AGAGCACTTAATGTCCCACA-TGATATTGCCGCTCGAGCCTCCCG

Query 1666          GCTGACCGCCACAGTA-AAG--GTCT-CCCAGGTC-GACGGGCGGA--TCGATTGTGAGA
                    ||| || || || || -|  --|+ |-|| ||  |-|||+++|+| -- +||++||| ++
Sbjct 1649          GCTAACGGCTACTGTCGAGCTTG-TTGCCAAGTCCAGAC---C-GCTTG-GA--GTGC--

Query 1719          CC--CTTCT--T-GGTAACAAAACCTTTCGCACGTCGTTCGTTGACGGGG-CGGTCTTAG
                    | --|+| |--|-||||| || ||||| || ||  || | ||||| || |-|  ||||  
Sbjct 1698          CGTAC-TGTGCTCGGTAATAAGACCTTCCGGACAACGGTGGTTGATGGCGCCCATCTTGA

Query 1773          AGACCAATGGCCCAGAGC-GCCACAATCTCTCTTTTGATGCCAGTCAGAGCA--CTATGG
                    ||+| |||||||| ||||-| +|   ||| || ||||| ||| + | |+ ||--||||||
Sbjct 1757          AG-CAAATGGCCCTGAGCAGT-ATGTTCTATCATTTGACGCCT-CCCG-TCAGTCTATGG

Query 1830          CCG-CTGGCCCCTTCAGTCTTACCTATGC-CGCCT--CTGCCGCTGGGCTGGAGGT----
                      |-| || | | |+|| || || |||| -| |  --|||||| |+++||| ||||----
Sbjct 1813          GGGCCGGGTCGCAT-AGCCTCACTTATGAGCTCACCCCTGCCGGT---CTGCAGGTCAGG

Query 1882          GC-GCTATGTTGCT-G-CTGGGCTTGACCACCGG-GCGGTTTTCGCCCCCGGC-G-TTTC
                      - |+|| +|  |-|-|||| +|||++||||| -|  +++||| | ||||||-|-   |
Sbjct 1869          ATTTC-ATC-TAATGGCCTGGA-TTG--CACCGCTGTA---TTCCCTCCCGGCGGCGCCC

Query 1936          AC-CCCGGTCGGCCCCTGGCGAGGTCACCGCCTTTTGCTCT-GCCCTATACAGGTTTAAT
                    +|-  |+| |+|| || || |||||  | ||||| ||| + -||||| || || | ||| 
Sbjct 1920          -CTAGC-GCC-GCACCGGGGGAGGTGGCAGCCTTCTGCA-GCGCCCTTTATAGATATAAC

Query 1994          C-GTGAAGCCCAGCGTCA-TGCGCTGACCGGTA-ATTTTTGGTTCCATCCTGAGGGGCTC
                     -||  |+|||| || ||-|+||||||| ||| -||| +||||| || |||||||||+| 
Sbjct 1977          AGGTTCA-CCCAACGGCACT-CGCTGACTGGTGGATTA-TGGTTACACCCTGAGGGG-TT

Query 2051          CTTGGCCTCTTTGCCCCGTTTTCGC-CC-GGGCATGTCTGGGAGTCGGCTAATCCATTTT
                      |||     || |||| +|||| |-||-|||||  |||||||||| |||||||||||||
Sbjct 2033          GCTGGGTATCTTCCCCCC-TTTCTCACCTGGGCACATCTGGGAGTCTGCTAATCCATTTT

Query 2109          GTGGCGAGAGCA-CACTCTACACCCGTACTTGGT--CG-GA-GGTTGATTGC-TGT-TTC
                    |||| ||| | |-| +| || ||||| || ||||--  -  -|| |  |   -|| -|||
Sbjct 2092          GTGGGGAGGGGACCT-TGTATACCCGAACCTGGTCAACATCTGGCTTTTCTAGTGACTTC

Query 2161          T-A-GT-C-----CAGCCCGG-CC---T---GA--CT----TAGG-TTT-TGCATCTGAG
                    |- -  -|-----| |+||| -||---|---| --||----  ||-|| -  || |  | 
Sbjct 2151          TCCCCCCCTGAGGCGG-CCGCCCCTGTTCCGGCTGCTGCCCCGGGATTGCCCCACCCTAC

Query 2197          -CCTTC-TATAC-CTAGCAGGGCC-GCC--ACACCTACCCC-G-GCGGCTCGCTCTTC-A
                    -||  |-  || - +|     |  -|+|-- ||||  || |-|-|+|| || |   ||-|
Sbjct 2210          TCCACCTGTTAGTG-ATATTTGGGTG-CTGCCACCCCCCTCAGAG-GGGTCCCAGATCGA

Query 2245          A-C-CCTCCTCTGCACCG-GACCCTTTCCCCCC-CC-C-CTCTGCTCCGGCGCTTGGTGA
                     -|- | ||| ||| || -|+++++|||| +  - |- -      | |   ||    |  
Sbjct 2267          TGCGGCACCTGTGCCCCCTG-----TTCCT-AAGACTGTTGGGATTGCCTAGCCCCATTG

Query 2299          G-C---CGGCCCCTGGCGTTACTGCCGTGGCCCCGGCCA--TAACCCA-CCAGACGGCT-
                     -|---|  | ||+ +|    ||  | ++  |||     --||| |||-|   ||  | -
Sbjct 2320          TACTTGCTCCTCC-C-CCCCCCTTTCC--TTCCCCCGTGCGTAAGCCATCATCACCCCCG

Query 2350          -CGGCATCGCCG--CC-T-G-CT--CTT-CACCTACCCGGATGGCTCCAAGGTATTTGCC
                    -| +++|| |  --||-|-|-||--  |-|||||| || || ||| | | ||||| ||| 
Sbjct 2376          CCT---TCTCGCACCCGTCGTCTCCTCTACACCTATCCTGACGGCGCTAGGGTATATGCG

Query 2401          -GGCTCGCTGTTTGAGTCGACA-TGT-ACGTGGCTTGTTAACGCGTCTAATGT-TGACCA
                    -||    +||||||| ||+| |-|||-||+||||| ||||| || || ||   - ||+||
Sbjct 2433          GGGTCAT-TGTTTGAATC-AGATTGTGAC-TGGCTGGTTAATGCCTCAAACCCGGGA-CA

Query 2458          TCGCCCTGGCGGCGGGCTCTGCCATGCATTTTACCAAAGGTACCCCACCT-CCTTTGATG
                     || ||||| || || || |||||||| ||||||||  +||  ||||   -| ||| | +
Sbjct 2489          CCGTCCTGGAGGTGGCCTTTGCCATGCCTTTTACCAGC-GTTTCCCAGAGGCGTTTTAC-

Query 2517          CTGCCTC-TTTTGTGATGCGCGACGGCGCG-GCCGCTTATACATTAA-C---CCCCCGGC
                    | | || - ||  | ||||| || |||+| -|| ||++||++|+|| -|---||||  ||
Sbjct 2547          CCGACTGAATTCATTATGCGTGAGGGC-CTCGCAGC--AT--A-TACCCTGACCCCGCGC

Query 2571          CAATA--ATTCATGCCGTCGCCCCTGATTATAGGTTGGAACATAACCCAAAGAGGCTTGA
                    | +||--|||||||| || || || || |||||| | || || ||||| |||||||||||
Sbjct 2601          CC-TATCATTCATGCAGTGGCTCCCGACTATAGGGTTGAGCAGAACCCGAAGAGGCTTGA

Query 2629          GGCCGCCTACCGGGAGACTTGCTCCCGTCTCGGCACCGCTGCATACCCGCTCCTCGGGAC
                    ||| || || ||||| |||||||| ||||  ||||||||||| || |||||  |+|||  
Sbjct 2660          GGCAGCGTATCGGGAAACTTGCTCTCGTCGTGGCACCGCTGCCTATCCGCTTTT-GGGCT

Query 2689          C-GGCATATACCAGGTACCGATCGGTCCCAGTTTCGACGCCTGGGAGCGGAACCACCGCC
                    |-|| ||||||||||| ||  |  ||| |||||| || |||||||| || || || ||||
Sbjct 2719          CGGGTATATACCAGGTCCCTGTTAGTCTCAGTTTTGATGCCTGGGAACGCAATCATCGCC

Query 2748          CCGGTGATGAGTTGTATCTTCCTGAGCTTGCTGCCAGA-TGGTTCGAGGCCAATAGGCCG
                    |||| || ||| | |||||  ||||||  ||||+||| -||||| ||||| |||| ||| 
Sbjct 2779          CCGGCGACGAGCTTTATCTGACTGAGCCCGCTG-CAGCCTGGTTTGAGGCTAATAAGCCC

Query 2807          GC-CTGCCCAACTCTTACTATAACTGAGGATGCTGCACGGACAGCGAACCTGGCCATC-G
                     |-| ||| + | |||||||||||||||||  | || || || || |||||||+||| -|
Sbjct 2838          TCGCAGCCG-GCGCTTACTATAACTGAGGACACGGCTCGTACGGCCAACCTGG-CATTAG

Query 2865          AGCTTGA-CTCAGCCACAGATGTCGGCCGGGCTTGTGCTGGTTGT-CGAGTCA-CCCCCG
                    || ||||-  |+|||||||| || ||||| |||||||| || || -| |+| |-|||  |
Sbjct 2896          AGATTGATGCC-GCCACAGAGGTTGGCCGTGCTTGTGCCGGCTGCACTA-TTAGCCCAGG

Query 2922          GCGTTGTGCAGTACCAGTTTACTGCAGGTGTGCCTGGGTCCGGCAAGTCCCGCT-C-TAT
                    | +||||||| || ||||||||||| || || || || || ||||||||  | |-|-||+
Sbjct 2954          GA-TTGTGCATTATCAGTTTACTGCCGGGGTCCCGGGCTCGGGCAAGTCAAGGTCCATA-

Query 2980          CACCCA---AGCCGACGTGGGACGTTGTCGTGGTCCCGACCCGGGAGTTGCGTAATGCCT
                    || +||---|| || ||  |  +|| || ||+|+|||+||||||||| | ||||||   |
Sbjct 3012          CAA-CAGGGAGACGTCGATGTG-GTGGTTGT-G-CCC-ACCCGGGAGCTTCGTAATAGTT

Query 3036          GGCGCCGCCGCGGCTTCGCTGCTTTCACCCCGCACACTGCTGCT--AGAGT-CACTCAGG
                    |||| ||||| || || || |||||||| || ||||| || || -- |+ |-|  ||+||
Sbjct 3067          GGCGTCGCCGGGGTTTTGCGGCTTTCACGCCTCACACAGCGGCCCGTG-TTACTATC-GG

Query 3093          GGCGCCGGGTTGTCATTGATGAAGCTCCATCTCTTCCCCCC-CACCTGCTGCTGCTCCAC
                     +||||| ||||| |||||||| || ||||| |+|||| ||-|| ||||||||| | |||
Sbjct 3125          T-CGCCGCGTTGTGATTGATGAGGCCCCATCCC-TCCCGCCGCATCTGCTGCTGTTACAC

Query 3152          ATGCAGCGGGCCGCCACCGTTCACCTTCTTGGCGACCCGAACCAGATCCCAGCCATCGAC
                    ||||| |||||| || | || || || || |||||||| || ||||| || || || || 
Sbjct 3183          ATGCAACGGGCCTCCTCGGTCCATCTCCTCGGCGACCCAAATCAGATTCCTGCTATTGAT

Query 3212          TTTGAGCACGCCGGGCTC-GTCCCCGCCATCAGGCCTGACCTAGCCCCTACCTCCTGGTG
                    |||||||| |||+|||| -|||||||| ||| | || || || || || ||   ||||||
Sbjct 3243          TTTGAGCATGCC-GGCTTGGTCCCCGCGATCCGCCCCGAGCTTGCGCCAACGAGCTGGTG

Query 3271          GCATGTTACCCATCGTTGCCCTGCGGATGTATGTGAGCTGATCCGTGGTGCATACCCTAT
                    ||| ||||| || || ||||| || || || || ||||| || ||||| || ||||||| 
Sbjct 3302          GCACGTTACACACCGCTGCCCGGCAGACGTGTGCGAGCTTATACGTGGAGCCTACCCTAA

Query 3331          GATCCAGACCACTAGCCGGGTCCT-CCGT-TCGTTGTTCTGGGGTGAGCCTGCCGTTGGG
                    |||||||||||| ||||| || ||-| ||-|+ +|||| |||   || || ||| |||| 
Sbjct 3362          GATCCAGACCACGAGCCGTGTGCTACGGTCT-C-TGTTTTGGAACGAACCGGCCATTGGC

Query 3389          CAGAAACTAGTGTTCACCCAGGCGGCTAAGGCTGCCAACCCCGGTTCAGTGACGGTCCAC
                    ||||| || || ||||| ||||| ||||||||||| || || ||| |  | ||||| || 
Sbjct 3420          CAGAAGCTGGTTTTCACGCAGGCTGCTAAGGCTGCTAATCCTGGTGCGATCACGGTTCAT

Query 3449          GAGGCACAGGGCGCTACCTATACAGAGACCACCATTATCGCTACGGCAGATGCCCGA-GG
                    || || ||||| || ||||  || |||||||| ||||| || ||||| || |+||  -||
Sbjct 3480          GAAGCTCAGGGTGCCACCTTCACGGAGACCACAATTATAGCCACGGCTGACG-CCAGGGG

Query 3508          CCTCATTCAGTCGTCTCGGGCTCATGCCATTGTTGCCCTGACGCGCCATACTGAGAAGTG
                    ||| |||||||| || |||||||| || || ||||| || || ||||| |||||||||||
Sbjct 3539          CCTTATTCAGTCATCCCGGGCTCACGCTATAGTTGCACTCACTCGCCACACTGAGAAGTG

Query 3568          CG-TCATCATTGACGCGCCAGGCCTGCTTCGCGAGGTGGGCATTTCCGATGCAATCGTTA
                     |-|  |   +|| || || |||||| | |||||||| || ||||| ||||  || ||||
Sbjct 3599          TGTTATTTTA-GATGCCCCCGGCCTGTTGCGCGAGGTCGGTATTTCGGATGTGATTGTTA

Query 3627          ATAACTTTTTCCTTGCCGGTGGCGAAATTGGCCACCAACGCCCGTCTGTTATCCCTCGCG
                    | |||||||||||||| ||||| ||  | |||||||| ||||| ||||| || || ||||
Sbjct 3658          ACAACTTTTTCCTTGCTGGTGGAGAGGTCGGCCACCACCGCCCCTCTGTGATACCCCGCG

Query 3687          GCAACCCTGA-CACAAACGTTGACACCTT--GGCTGCCTTCCCGCCGTCTTGCCAGATTA
                    ||||||| ||-|| || |   | +|| ||-- |++|| ||||||||||||||||||||||
Sbjct 3718          GCAACCCCGATCAGAATCTCGGG-ACTTTACAG--GCATTCCCGCCGTCTTGCCAGATTA

Query 3744          GCGCCTTCCACCAGTTGGCTGAGGAGCTTGGCCATAGACCTGCCCCTGTTGCAGCTGT-T
                    | |||| ||||||||||||||||||  | |||||  | || |||||||| || || ||-|
Sbjct 3775          GTGCCTACCACCAGTTGGCTGAGGAATTAGGCCACCGCCCGGCCCCTGTCGCTGCCGTCT

Query 3803          CTACCGCCCTGCCCTGAGCTCGAACAGGGCCTCCTCTATCTGCCCCAGGAGCTCACCACC
                    +|||| || ||||| ||||| || |||||||| |||||  |||| || ||||| ||    
Sbjct 3834          -TACCCCCTTGCCCGGAGCTTGAGCAGGGCCTACTCTACATGCCACAAGAGCTTACTGTG

Query 3863          TGTGATAGTGTTGTA-ACATTTGAA-TTAACAGATATTGTGCATTGTCGCATGGCCGCCC
                    |  ||||||||  | -  +||||| -| +|||||||| || || ||||| ||||||||||
Sbjct 3894          TCCGATAGTGTGTTGGTT-TTTGAGCTC-ACAGATATAGTCCACTGTCGTATGGCCGCCC

Query 3921          CGAGTCAGCGCAAGGCCGTGCTGTCCACGCTCGTGGGCCGTTACGGCCGTCGCACAAAGC
                    | |||||||| ||||| || || || || || |||||  | || |||||| | || || +
Sbjct 3952          CAAGTCAGCGAAAGGCTGTTCTCTCTACACTTGTGGGGAGGTATGGCCGTAGAACGAAA-

Query 3981          TCTACAAT---GCCTCTCACTCTGATGTTCGTGACTCTC-TTGCCCGTTTTATCCCGACC
                    |+|| +||---||  | || || ||||||||||| ||+|-| ||  | || ||||| || 
Sbjct 4011          T-TAT-ATGAGGCGGCGCATTCAGATGTTCGTGAGTC-CTTAGCTAGGTTCATCCCCACT

Query 4037          ATTGGCCCC-GTACAAGTTA-CAACCTGTGAATTGTATGAGCTAGTGGAGGCCATGGTCG
                    || || +||-|| || |  |-|+|| ||||| ||||||||| | || ||||||||||| |
Sbjct 4068          ATCGGG-CCTGTTCAGGCCACC-ACATGTGAGTTGTATGAGTTGGTCGAGGCCATGGTGG

Query 4095          AGAAGGGCCAGGATGGCTCCGCCGTCCTTGAGCTCGACCTCTGCAACCGTGACGTATCCA
                    ||||||| ||||| ||||| |||||||| ||||| || || ||||| |||||||| |+| 
Sbjct 4126          AGAAGGGTCAGGACGGCTCTGCCGTCCTAGAGCTTGATCTTTGCAATCGTGACGTCT-CG

Query 4154          -GGATCACCTTCTTCCAGAAAGATTGTAATAAGTTTACCACGGGAGAGACCATCGCCCAT
                    -| ||||| || ||||| || ||||| ||||||||||| || || ||||| || ||||||
Sbjct 4185          CGTATCACATTTTTCCAAAAGGATTGCAATAAGTTTACAACTGGTGAGACTATAGCCCAT

Query 4214          GGTAAAGTGGGCCAGGGCATTTCGGCCTGGAGTAAGACCTTTTGTGCCCTTTTTGGCCCC
                    || || || |||||||| || ||||||||||| |||||||| || ||||| || ||||| 
Sbjct 4245          GGCAAGGTTGGCCAGGGTATATCGGCCTGGAGCAAGACCTTCTGCGCCCTGTTCGGCCCG

Query 4274          TGGTTCCGCGCTATTGAGAAGGCTATTCTGGCCCTACTCCCT-CAGGGTGTGTTTTATGG
                    |||||||||||||| || || |  ||  ||||||| ||||| -|   +| | ||||||||
Sbjct 4305          TGGTTCCGCGCTATAGAAAAAGAAATATTGGCCCTGCTCCCGCCTAA-TATTTTTTATGG

Query 4333          AGATGCCTT-TGA-C-GACACTGTCTTCTCGGCGG-CT-G-TGGCCGC-AGCCAAAGGCG
                     || |+|||-|||- -| || ||| | ||+| || - |- -||| +||- |   +|++++
Sbjct 4364          CGACG-CTTATGAGGAGTCAGTGTTTGCT-GCCGCTGTGTCTGGG-GCGGGGTC-A----

Query 4385          TCCATGGTGTTTGAGAATGACTTTTCCGAGTTTGACTCCACCCAGAATAACTTTTC-CTT
                    |  ||||| ||||| ||||| || || |||||||||   || |||||||| || ||-|| 
Sbjct 4416          TGTATGGTATTTGAAAATGATTTCTCGGAGTTTGACAGTACTCAGAATAATTTCTCTCTC

Query 4444          GGGCCT-AGAGTGCGCTATCATGGAGGAGTGCGGGATGCCGCAGTGGCT-CATCCGCTTG
                    || | |-|| ||| | ++|||||||||||||||| ||||| || ||| |-  |  |+|||
Sbjct 4476          GGTCTTGAGTGTGTGG--TCATGGAGGAGTGCGGCATGCCCCAATGGTTGATTAGG-TTG

Query 4502          TACCACCTTAT-AAGGTCTGCGTGGATCCTGCAGGCCCCGAAGGAGTCTCTGCGAGGG-T
                    ||||| || +    |||| || |||||  ||||||| ||||||||||| || + ||||-|
Sbjct 4533          TACCATCTG-GTTCGGTCAGCCTGGATTTTGCAGGCGCCGAAGGAGTCCCTT-AAGGGTT

Query 4560          TTTGGAAGAAACACTCCGGTGAGCCCGGCACTCTTCTTTGGAATACTGTCTGGAACATGG
                    |||||||||| ||||| |||||||||||||| ||||| |||||||| |||||||||||||
Sbjct 4591          TTTGGAAGAAGCACTCTGGTGAGCCCGGCACCCTTCTCTGGAATACCGTCTGGAACATGG

Query 4620          CCGTTATTACCCACTGTTATGATTTTCGTGATTTGCAGGTGGCTGCCTTTAAAGGTGATG
                    |  ||||  | || ||||| || || ||||| || |  || || ||||| || |||||||
Sbjct 4651          CGATTATAGCGCATTGTTACGAGTTCCGTGACTTTCGCGTTGCCGCCTTCAAGGGTGATG

Query 4680          ATTCGATAGTGCTTTGCAGTGAGTACCGTCAGAGTC-CAGGA-GCTGCTGTCCTGATTGC
                    ||||| | |||||||| || || ||||| ||||| |-||++|-|| |||| | | |||||
Sbjct 4711          ATTCGGTGGTGCTTTGTAGCGACTACCGGCAGAGCCGCA--ATGCGGCTGCCTTAATTGC

Query 4738          T-GGTTGTGGCTTAAAGCTGAAGGTGGATTTTCGCCCTATTGGTCTGTATGCAGGTGTTG
                     -| |   |||| ||| +||||||| ||||  ||||||||||| ||||| || || || |
Sbjct 4769          AGGCTGTGGGCTCAAAT-TGAAGGTCGATTACCGCCCTATTGGGCTGTACGCTGGGGTGG

Query 4797          TGGTGGCCCCCGGCCTT-GGCGCGCTTCCTGACGTTGTGCGCTTCGCCGGCCGGCTCACT
                    ||||||+|||| |  ||-||  | || ||||| || ||||| || || || ||| |  ||
Sbjct 4828          TGGTGG-CCCCTGGTTTAGGGACACTGCCTGATGTGGTGCGTTTTGCTGGTCGGTTGTCT

Query 4856          GAGAAGAATTGGGGCCCTGGCCCCGAGCGGGCGGAGCAGCTCCGCCTTGCTGTAAGTGAT
                    || |||||||||||||| ||||| || || || |||||||| || || || ||  |||||
Sbjct 4887          GAAAAGAATTGGGGCCCCGGCCCTGAACGCGCTGAGCAGCTGCGTCTCGCCGTTTGTGAT

Query 4916          TTCCTCCGCAAGC-TTACGAATGTAGCTCAGATGTGTGTGGATGTTGTTTCTCGTGTTTA
                    ||||| ||+| | -| |||||||| || ||| | ||||| |||||||| || ||||| ||
Sbjct 4947          TTCCTTCG-AGGGTTGACGAATGTCGCGCAGGTCTGTGTTGATGTTGTGTCCCGTGTCTA

Query 4975          TGGGGT-TTCTCCTGGGCTCGTTCATAACCTGATTGGCATGCTACAGACTGTTGCTGATG
                     || ||-  |+|| ||||| || |||||||| ||||||||||| |||||| | || ||||
Sbjct 5006          CGGAGTCAGC-CCCGGGCTGGTACATAACCTTATTGGCATGCTGCAGACTATCGCCGATG

Query 5034          GCAAGGCCCATTTCACTGAGTCAGTAAAGCCAGTGCTCGACCTGACAAATTCAATCCT-G
                    |||||||||| || || ||| |  | || || ||||| ||||| || ||||| ||| |- 
Sbjct 5065          GCAAGGCCCACTTTACAGAGACCATTAAACCTGTGCTTGACCTTACGAATTCCATCATAC

Query 5093          TGTCGGGTGGAATGAATAACATGTCTTTTGCTGCGCCCATGGGTTCGCGACCATGCGCCC
                     |+|||| |||||||||||||||||||||||  |||||||||| |++|+|||||||||||
Sbjct 5125          AG-CGGGAGGAATGAATAACATGTCTTTTGCACCGCCCATGGGAT--C-ACCATGCGCCC

Query 5153          TCGGCCTATTCTGTTGTTGCTCCTCATGTTTTTGCCTATGTTGCCCGCGCCACCGCCCGG
                    | || || ||||||||||| ||||| || || |||||||| |||||||||||||| ||||
Sbjct 5181          TAGGGCTGTTCTGTTGTTGTTCCTCGTGCTTCTGCCTATGCTGCCCGCGCCACCGGCCGG

Query 5213          TCAGCCGTCTGGCCGCCGTCGTGGGCGGCGCAGCGGCGGTTCCGGCGGTGGTTTCTGGGG
                     |||||||||||||| |||||||||||||||||||||||| |||||||||||||||||||
Sbjct 5241          CCAGCCGTCTGGCCGTCGTCGTGGGCGGCGCAGCGGCGGTACCGGCGGTGGTTTCTGGGG

Query 5273          TGACCGGGTTGATTCTCAGCCCTTCGCAATCCCCCATATTCATCCAACCAACCCCTTTGC
                    |||| ||||||||||||||||||||||  ||||| |||||||||||||||||||||| ||
Sbjct 5301          TGACAGGGTTGATTCTCAGCCCTTCGCCCTCCCCTATATTCATCCAACCAACCCCTTCGC

Query 5333          CCCCGATGTCACCGCTGCGGCCGGGGCTGGACCTCGCGTTCGCCAACCCG-CCCGACCAC
                    | ||||||||    |     ||||||||||| |||||  ||| |+| |||-|||| || |
Sbjct 5361          CGCCGATGTCGTTTCACAACCCGGGGCTGGAGCTCGCCCTCGAC-AGCCGCCCCGCCCCC

Query 5392          TCGGCTCCGCTTGGCGTGACCAGGCCCAGCGCCCCGCCGCTA-CCTCACGTCGTAGACCT
                    | ||||||||||||||||||||| ||||||||||| ||||| -|| |+|| ||| || ||
Sbjct 5420          TTGGCTCCGCTTGGCGTGACCAGTCCCAGCGCCCCTCCGCTGCCCCC-CGCCGTCGATCT

Query 5451          ACCACAGCTGGGGCCGCGCCGCTAACCGCGGTCGCCCCGGCTCATGACACCCCGCCAGTG
                     || |||||||||| |||||| | ||||| ||  | ||||||| ||||||  | || || 
Sbjct 5479          GCCCCAGCTGGGGCTGCGCCGTTGACCGCTGTATCACCGGCTCCTGACACAGCCCCTGTA

Query 5511          CCTGATGTCGACTCCCGCGGCGCTATCTTGCGCCGGCAGTATAACCTATCAACATCCCCT
                    |||||||| || || |||||||||||  ||||||||||||| ||  | || || ||||| 
Sbjct 5539          CCTGATGTTGATTCACGCGGCGCTATTCTGCGCCGGCAGTACAATTTGTCCACGTCCCCG

Query 5571          CTCACCTCTCCCGTGGCCACCGGCACAAATTTGGTCCTTTATGCCGCCCCTCTTAGCCCG
                    || || ||  |||| ||| | || |||||| |||| |||||||| ||||| ||||  || 
Sbjct 5599          CTTACGTCATCCGTTGCCTCGGGTACAAATCTGGTTCTTTATGCTGCCCCGCTTAATCCT

Query 5631          CTT-TTACCCCTTCAGGACGGCACCAATACTCATATAATGGCTACAGAAGCCTCTAACTA
                    || -||+||||||||||| |||||||| |||||||| ||||| || || || ||||| ||
Sbjct 5659          CTCCTT-CCCCTTCAGGATGGCACCAACACTCATATTATGGCCACTGAGGCATCTAATTA

Query 5690          TGCCCAGTACCGGGTTGCCCGTGCCACAATTCGTTATCGCCCGCTTGTCCCCAATGCTGT
                    ||||||||| |||||||  || || || || |||||||||||| | || || || |||||
Sbjct 5718          TGCCCAGTATCGGGTTGTTCGAGCTACGATCCGTTATCGCCCGTTGGTGCCGAACGCTGT

Query 5750          TGGTGGTTATGCCATCTCCATCTCGTTCTGGCCACAAACCACCACCACTCCGACGTCCGT
                    ||| |||||||| || || ||||| || ||||| |||||||| || ||||| || || ||
Sbjct 5778          TGGCGGTTATGCTATTTCTATCTCTTTTTGGCCTCAAACCACAACTACTCCAACTTCTGT

Query 5810          TGATATGAATTCAATAACTTCGACGGATGTTCGTATTTTAGTTCAGCCCGGCATAGCCTC
                    |||||||||||| || ||||| || |||||| | ||||| ||||||||||| || |||||
Sbjct 5838          TGATATGAATTCCATTACTTCCACTGATGTTAGGATTTTGGTTCAGCCCGGTATTGCCTC

Query 5870          TGAGCTT-GTGATCCCAAGTGAGCGCTTACACTATCGTAACCAAGGGTGGCGCTCTGTTG
                     |||+||-|| ||||| ||||||||| | ||||| || || ||||| |||||||||||||
Sbjct 5898          CGAG-TTAGTCATCCCTAGTGAGCGCCTCCACTACCGCAATCAAGGCTGGCGCTCTGTTG

Query 5929          AGACCTCCGGGGTGGCGGAAGAGGAGGCCACCTCTGGTCTCGTTATGCTTTGCATACATG
                    ||||| | || ||||| || |||||||| || || ||||| || ||||||||||| ||||
Sbjct 5957          AGACCACGGGTGTGGCCGAGGAGGAGGCTACTTCCGGTCTGGTAATGCTTTGCATTCATG

Query 5989          GCT-TACCCGTAAATTCTTACACTAATACACCCTACACCGGCGCCCTCGGGCTGTTGGAT
                    | |-|+|| || ||||| || ||||||||||| || || || || || |||||  | |||
Sbjct 6017          GTTCT-CCTGTTAATTCCTATACTAATACACCTTATACTGGTGCACTGGGGCTCCTTGAT

Query 6048          TTTGCCCTT-GAAT-TTGAGTTCCGCAACCTCACTCCCGGCAACACCAATACTCGGGTCT
                    ||||| +||-|+| -|||| ||  | || || || ||||| ||||| || || || || |
Sbjct 6076          TTTGCA-TTAG-AGCTTGAATTTAGAAATCTGACACCCGGGAACACAAACACCCGTGTTT

Query 6106          CTCGTTA-CTCCAGCACTGCTCGCCACCGTCTTCGCCGCGGTGCAGATGGGACCGCCGAG
                    | || ||- +||||||| || || ||||| || || |||||||| |||||||| || |||
Sbjct 6134          CCCGGTATA-CCAGCACAGCCCGTCACCGGCTGCGACGCGGTGCTGATGGGACTGCTGAG

Query 6165          CTCACCACCACGGCTGCCACCCGCTTTATGAAGGATCTCTATTTTACTAGTACTAATGGT
                    ||||||||||| || ||||| || |||||||||||| |  |||||||| | || || |||
Sbjct 6193          CTCACCACCACAGCAGCCACACGTTTTATGAAGGATTTGCATTTTACTGGCACGAACGGT

Query 6225          GTCGGTGAGATCGGCCGCGGGATAGCCCTAACCCTGTTTAATCTTGCTGACACTCTGCTT
                    || |||||| | || || || || || || ||  |||||||||| ||||| || || || 
Sbjct 6253          GTTGGTGAGGTGGGTCGTGGCATCGCTCTGACATTGTTTAATCTCGCTGATACGCTTCTC

Query 6285          GGC-GGCCTACCGACAGAATTGATTTCGTCGGCTGGTGGCCAGCTGTTCTACTCCCGTCC
                    || -|  +||||||||||||||||||||||||| || || |||||||| |||||||| ||
Sbjct 6313          GGTGGTT-TACCGACAGAATTGATTTCGTCGGCCGGGGGTCAGCTGTTTTACTCCCGCCC

Query 6344          CGTCGTCTCAGCCAATGGCGAGCCGACTGTTAAGCTGTATACATCTGTAGAGAATGCTCA
                     || |||||||||||||||||||| || || ||| | ||||||||||| ||||| || ||
Sbjct 6372          TGTTGTCTCAGCCAATGGCGAGCCAACAGTAAAGTTATATACATCTGTTGAGAACGCGCA

Query 6404          GCAGGATAAGGGTATTGCAATCCCGCATGACATCGACCTCGGG-GAATCTCGTGTGGTCA
                    ||| |||||||| ||| | ||||| || || || ||+ | |||-|| || |||||||| |
Sbjct 6432          GCAAGATAAGGGCATTACCATCCCACACGATATAGA-TTTGGGTGACTCCCGTGTGGTTA

Query 6463          TTCAGGATTATGATAACCAACATGAGCAAGATCGGCCGACACCTTCTCCAGCCCCATCGC
                    | ||||||||||||||||| || |||||||||||||| || || || || ||||| || |
Sbjct 6491          TCCAGGATTATGATAACCAGCACGAGCAAGATCGGCCTACCCCGTCACCTGCCCCCTCCC

Query 6523          GCCCTTTTTCTGTCCTCCGAGCTAATGATGTGCTTTGGCTTTCTCTCACCGCTGCCGAGT
                    ||||||| || || || || || |||||||| || ||||| || |||||||| || ||||
Sbjct 6551          GCCCTTTCTCAGTTCTTCGTGCCAATGATGTTCTGTGGCTCTCCCTCACCGCCGCTGAGT

Query 6583          ATGACCAGTCCACTTAC-G--GT-TCTTCGACCGGCCCAGT--CTATGTTTCTGACTCTG
                    | ||||||+++|||+||- --| -|| || ||| + ||+ |-- ||||| || ||| | |
Sbjct 6611          ACGACCAG---ACT-ACATATGGGTCGTCCACCA-ACC-CTATGTATGTCTCCGACACGG

Query 6637          TGACCCTGGTTAATGTTGCGACCGGCGCGCAGGCCGTTGCCCGGTCGCTTGACTGGACCA
                    | || || |||||||| || || || || ||||| |||||||| || || || ||| | |
Sbjct 6665          TCACGCTCGTTAATGTGGCCACTGGTGCTCAGGCTGTTGCCCGCTCTCTCGATTGGTCTA

Query 6697          AGGTCACACTTG-ATGGTCGCCCCCTCTCCACCATCCAGCAGTATTCAAAGACCTTCTTC
                    | || ||+||||-|||| ||||||||  | || || ||||||||||| ||||| ||||  
Sbjct 6725          AAGTTAC-CTTGGATGGCCGCCCCCTTACTACTATTCAGCAGTATTCTAAGACATTCTAT

Query 6756          GTCCTGCCGCTCCGCGGTAAGCTCTCCTTCTGGGAGGCAGGTACCACTAAGGCCGGGTAC
                    ||||| ||||| ||||| ||||| || || |||||||| || || || |||||||| |||
Sbjct 6784          GTCCTCCCGCTTCGCGGGAAGCTGTCTTTTTGGGAGGCTGGCACTACCAAGGCCGGCTAC

Query 6816          CCCTATAATTATAATACCACTGCTAGCGATCAACTGCTTATTGAGAATGCCGCCGGGCAT
                    || |||||||||||||| |||||||| |||||| |  | |||||||| || ||||| || 
Sbjct 6844          CCGTATAATTATAATACTACTGCTAGTGATCAAATTTTGATTGAGAACGCGGCCGGCCAC

Query 6876          CGGGTTGCTATTTCCACTTACACCACTAGCCTGGGTGCTGGCCCCG--TTGCCATCTCTG
                    || || |||||||| || || || |||||  ||||||| ||+ || -- |+| |||||||
Sbjct 6904          CGTGTCGCTATTTCTACCTATACTACTAGTTTGGGTGCCGG-TCCTACCT-CGATCTCTG

Query 6934          CGGTTGCTGTTTTGGCCCCCCACTCTGCGCTAGCCCTGCT-T-GAGGATACCATGGACTA
                    |||| | |||| | ||||| ||||| || || |||++|||-|-||||| ||| | || ||
Sbjct 6962          CGGTCGGTGTTCTAGCCCCACACTCGGCCCTCGCC--GCTCTAGAGGACACCGTTGATTA

Query 6992          CCCTGCCCGCGCCCACACTTTTGATGATTTCTGCCCAGAGTGCCG-CCCCCTTGGCCTCC
                    ||| |||||||| ||||||||||||||||| ||||| ||||||||- |||+| ||  | |
Sbjct 7020          CCCCGCCCGCGCTCACACTTTTGATGATTTTTGCCCGGAGTGCCGTACCC-TCGGTTTGC

Query 7051          AGGGCTGTGCTTTCCAGTCTACTGTCGCTGAGCTTCAGCGCCTTAAGATGAAGGTGGGTA
                    |||| ||||| |||||||||||| |||||||||||||||| ||||| |||||||| ||||
Sbjct 7079          AGGGTTGTGCATTCCAGTCTACTATCGCTGAGCTTCAGCGTCTTAAAATGAAGGTAGGTA

Query 7111          AAACTCGGGAGT-T-ATAGTTTATT-TGCTTGTGCCCCC--CTT-CTTTCTGCTG-CTT-
                    |||| |||||||-|-|+|+|| |||-   ||||||||||--| |- || |  |||-|||-
Sbjct 7139          AAACCCGGGAGTCTTA-A-TTAATTCCTTTTGTGCCCCCTTCGTAGTTCCCTCTGGCTTT

Query 7163          ATTTCTCTTTTCTGCGTTTCGCGCTCCCTGAAAAAAAAA
                    ||||||  |||||||    ||||||||||| ||||||||
Sbjct 7197          ATTTCTTATTTCTGCTCCCCGCGCTCCCTGGAAAAAAAA
