# Supplementary material for: Pairwise Heuristic Sequence Alignment Algorithm Based on Deep Reinforcement Learning
Source: IEEE Open J Eng Med Biol. 2021 Jan 29;2:36–43. doi: 10.1109/OJEMB.2021.3055424 (PMC8901008; doi:10.1109/OJEMB.2021.3055424)
Supplement: Three supplementary materials are attached to the submitted manuscript. First, we offer the detailed process of the DQNalign in Supplementary material S1. Then, the additional figures and tables are listed in the Supplementary material S2. Finally, the alignment results of the DQNalign are attached  [file ojemb-3055424-mm.zip › OJEMB-3055424-MM/10022021082020_DQNalignOJEMB20210126SupplementaryS3/Supplementary S3/HEV_DDDQN/result20200712173946_12_19.txt]

DQNalign Project v1.0
Pairwise alignment algorithm with deep reinforcement learning based heuristic alignment agent
Sequence 1 : HEV_12, length : 7202
Sequence 2 : HEV_19, length : 7207

Alignment results:
Exact matches: 5248
Gaps: 754

Query 15            TGGTCGATGCCATGGAGGCCCATCAGTTTATCAAGGCTCCTGGCATCACTACTGCTATTG
                    |++||||||||||||||||||||||||| || |||||||||||||| |||||||| ||||
Sbjct 0             T--TCGATGCCATGGAGGCCCATCAGTTCATTAAGGCTCCTGGCATTACTACTGCCATTG

Query 75            AGCAGGCTGCTCTGGCAGCGGCCAACTCTGCCCTGGCGAATGCTGTGGTAGTTAGGCCCT
                    |||||||||||||||| ||||||||||| ||| |||||||||||||||| ||| |||| |
Sbjct 58            AGCAGGCTGCTCTGGCTGCGGCCAACTCCGCCTTGGCGAATGCTGTGGTGGTTCGGCCGT

Query 135           TTCTCTCTCA-CCAGCAGATTGAGATCCTCATTAACCTAATGCAACCTCGCCAGCTTGTT
                    || | |||| -  |+|| | ||||||||| |||||  | |||||||| || ||| | |||
Sbjct 118           TTTTATCTCGTGTA-CAAACTGAGATCCTTATTAATTTGATGCAACCCCGGCAGTTGGTT

Query 194           TTCCGCCCCGAGGTTTTCTGGAACCACCCCATCCAGCGTGTTATCCACAATGAGTTGGAG
                    |||||||| |||||  | ||||| || || |||||||| |  || || |||||  |||| 
Sbjct 177           TTCCGCCCTGAGGTACTTTGGAATCATCCTATCCAGCGGGCAATACATAATGAACTGGAA

Query 254           CTTTACTGCCGTG-CCC-GCTCCGGCCGCTGTC--TTGAGA-TTGGTGCCCATCCCCGCT
                    |  |||||||| |-|| -|||++|| +++||| --|||  |-|||| ||||||||  | |
Sbjct 237           CAGTACTGCCGAGCCCGGGCT--GGT---TGTTGTTTGGAAGTTGGAGCCCATCCGAGAT

Query 309           CAATAAATGACAATCCTAATGTGGTCCACCGCTGCTTCCTCCGCCCTGTCGGGCGCGATG
                      || ||||||||||| || ||  | ||||| ||||||||  | || || || || ||||
Sbjct 292           TTATTAATGACAATCCCAACGTCCTGCACCGGTGCTTCCTTAGACCGGTTGGCCGAGATG

Query 369           TTCAGCGCTGGTATACTGCCCCCACTCGCGGGCCAGCTGCTAATTGCCGGCGTTCCGCAC
                    | |||||||||||  |||||||||| || || || || || ||||| || || ||||| |
Sbjct 352           TCCAGCGCTGGTACTCTGCCCCCACCCGTGGCCCTGCGGCCAATTGTCGCCGCTCCGCGC

Query 429           TGCGCGGGCTCT--CTGCCG-CTGACCGCACTTACTGCTTCGACGGGTTTTCTGGTTGTA
                    |||| || ||+|--| +|||-|+|||||||||||||| || || || || ||| ||||| 
Sbjct 412           TGCGTGGCCT-TCCCC-CCGTC-GACCGCACTTACTGTTTTGATGGATTCTCTCGTTGTG

Query 486           ACTTTCCC-GCCGAAACGGGCATCGCCCTCTATTCCCTCCATGATATGTC-ACCATCTGA
                    +||||| |-|| || || ||  | |||||||| ||  | |||||  |+| - ||| ||||
Sbjct 468           -CTTTCGCTGCAGAGACCGGTGTGGCCCTCTACTCTTTACATGACCT-TTGGCCAGCTGA

Query 544           TGTCGCCGAGGCCATGTTCCGCCATGGTATGACGCGGCTTTATGCCGCCCTCCATCTTCC
                    ||| || ||||| |||  |||||| || ||||| || || || ||||| || || |||| 
Sbjct 527           TGTTGCGGAGGCTATGGCCCGCCACGGGATGACACGCCTATACGCCGCACTGCACCTTCT

Query 604           GCCTGAGGTCTTGTTGCCTCCTGGCACATACCGCACCGCG-----TCGTATCTGCTGATC
                     || |||||  || | || || ||++|++||| +||| | -----||||| || ||||| 
Sbjct 587           TCCCGAGGTGCTGCTACCACCCGG--C--ACCT-ACCACACAACTTCGTACCTCCTGATT

Query 659           CATGACGGC-AGGCGCGTTGTGGTGACGTACGAGGGTGACACTAGTGCTGGTTATAACCA
                    || ||||| -| +|||| ||| ||||| || ||||| || |||||||| || ||||||||
Sbjct 642           CACGACGGTGAC-CGCGCTGTTGTGACTTATGAGGGCGATACTAGTGCGGGCTATAACCA

Query 718           TGATGTTTCCAACCTGCG-CTCCTGGATTAGAACCACT--AAG-GTCACCGGAGACCACC
                    |||||| ||||  || ||- +| |||||  | ||||||--|| -|| + +|| |||||||
Sbjct 701           TGATGTCTCCATACTCCGTG-CGTGGATCCGTACCACTAAAATAGTT-G-GGTGACCACC

Query 774           CTCTCGTTATCGAGCGGGTTAGGGCCATTGGCTGTCACTTTGTTCTCTTACTCACGGCTG
                    |  | ||||| ||||| ||  |||||||||||||||| ||||| ||  | ||||| || |
Sbjct 757           CGTTGGTTATAGAGCGTGTGCGGGCCATTGGCTGTCATTTTGTGCTGCTGCTCACCGCAG

Query 834           CCCCGGAGCCATCACCTATGCCTTATGTCCCTTACCCCCGGTCTACCGAGGTCTATGTCC
                    |||| || || |||||||||||||||||||| ||||| || || || ||||| ||||| |
Sbjct 817           CCCCTGAACCGTCACCTATGCCTTATGTCCCCTACCCTCGTTCAACGGAGGTGTATGTTC

Query 894           GATCGATCTTCGGCCCGGGCGGCACCCCTTCCCTA-TTCCCA-ACCTCATGCTCCACTAA
                    |||| || || ||||| |||||| |||| ||| | -||||  -| + |+||||| |||||
Sbjct 877           GATCCATATTTGGCCCTGGCGGCTCCCCATCCTTGTTTCCGTCAG-CC-TGCTCTACTAA

Query 952           GTCGAC-CTTCCATGCCGTCCCTGCCCATATTTGGGACCGTCTTATGCTGTTCGGGGCCA
                     || ||- ||+||||| ||||| |  ||||| ||||| || || ||||| || || ||||
Sbjct 935           ATCTACATTT-CATGCTGTCCCGGTTCATATCTGGGATCGGCTCATGCTTTTTGGTGCCA

Query 1011          CCCTGGATGACCAAGCCTTTTGCTGCTCCCGTCTAATGACCTACCTTCGCGGCATTAGCT
                    ||||||||||||| |||||||| || || || || ||||||||||| || || |||||||
Sbjct 994           CCCTGGATGACCAGGCCTTTTGTTGTTCACGGCTCATGACCTACCTCCGTGGTATTAGCT

Query 1071          ACAAGGTTACTGTGGGCACTCTTGTGGCCAATGAAGGCTGGAACGCCTCTGAGGACGCTC
                    ||||||| ||||| ||  | ||||| || ||||| || |||||||||||||| || ||||
Sbjct 1054          ACAAGGTCACTGTCGGTGCGCTTGTCGCTAATGAGGGGTGGAACGCCTCTGAAGATGCTC

Query 1131          TCACAGCTGTCATTACTGCCGCCTACCTTACCATCTGCCACCAGCGGTATCTCCGCACCC
                    | || || || ||||||||||| || || || || ||||| ||||| ||||| |||||||
Sbjct 1114          TTACTGCAGTGATTACTGCCGCTTATCTGACTATTTGCCATCAGCGTTATCTTCGCACCC

Query 1191          AAGCTATATCTAAGGGGATGCGTCGTTTGGAGCGGGAGCATGCCCAGAAA--T-TCATAA
                    | || ||||| ||||| ||||| ||  |||||   ||||| |||||||||--|-||| ||
Sbjct 1174          AGGCGATATCCAAGGGCATGCGCCGGCTGGAGGTTGAGCACGCCCAGAAATTTATCACAA

Query 1248          CAC-G--C------CTCTAC-AGTTGGCTTTT--TG---AGAAGTCCGGCCGTGATTATA
                     ||- --|------|| |  -||  | ||   --||---| |   |||||||| | + |+
Sbjct 1234          GACTTTACAGTTGGCTATTTGAGAAGTCTGGCCGTGATTATATCCCCGGCCGTCAG-CT-

Query 1293          TCC---CCGGCCGTCAGTTGGAGT------TC----TACG-CCCAGTG----TAG---G-
                    || ---|  ++||+||++++ |||------  ----||  -  |||+|---- | ---|-
Sbjct 1292          TCAGTTCTA--CG-CA----CAGTGCCGGCGGTGGTTAATCTGCAG-GCTTCCACCTAGA

Query 1331          CGCTGGCTCTCGGC-CGGCTTTCACCT--TGAC----CCACG--GGTGC----TGGTTTT
                    | |  |+  |+|  -   +||| |   --|++|----||| |--| |||---- | ||||
Sbjct 1343          CCCCAG-GGT-GCTTGTT-TTTGATTGAAT--CAGTGCCATGCCGCTGCAGGACGTTTTT

Query 1378          T--GATGAGTCGGCC-CCCTGCCACTGCAGGACC-GC-GATTCGTAAGGC-GGTCTCAAA
                     --||+ |||||   -  +++++| | ++++++|-||-| ||  |  || -| |     |
Sbjct 1397          GAAGA-AAGTCGCAGGTA-----AGTT------CTGCTGTTTTATGCGGTGGTTAGGGCA

Query 1432          GT-TTTG-CTGCTTTA-TGAAGGTGGCTTGGCC-AGG--AATGT-A--CC--T-G-CTT-
                    |   |  -|   ||| -|| ||  +   +++| -|||--    |- -- |--|-|-| |-
Sbjct 1445          GGAGTGTACCTGTTTCTTGGAGCC-AGC---CGAAGGCTTGGTTGGCGACTATGGCCATG

Query 1477          TCTAC-A-GCCTGCAGAGGGTGCCGCTGG-CGACCAGGGCCATGA-----TAA---TGAA
                     | ||-|-||||+  |||||| | | +||-||||| +|||  + |-----| |---||| 
Sbjct 1501          ACAACGAGGCCT-ATGAGGGTTCTGA-GGTCGACCC-GGCTG-AACCTGCTCATCTTGAT

Query 1526          GCCTATGA-GGGGTC--TGATGTTGA--CCC-T--GC-TGAATC-CGCCATTAGTGATAT
                    |  | |  -|||  |--||  ||| |--  |- --||-|||  |-| | |+||| | +| 
Sbjct 1557          GTTTTTTCTGGGACCTATGCCGTTCACGGGCGCCAGCTTGAGGCTCTCTA-TAGGGC-AA

Query 1576          ATCTG-GGTCCTACGTAG---TCCCTGG-CAC-T-GCCCT-CCAGCC-G---CT-TTATC
                     |+| - |||| || |+|---|| | | -|      ||| -| |+ |-|---||-|| ++
Sbjct 1611          CT-TAATGTCCCACAT-GACATCGCCGCTCGAGCCTCCCGCCTA-ACGGCTACTGTTG--

Query 1623          AGGCCCT-TG-ACCTCCCCG--CTGAGATTGTGGCCCG---TGCAGGCCGGCTG--ACCG
                    |+|| | -||-| + ||| |--|+|  +| | |  |||---||+ +||  | | --| +|
Sbjct 1666          A-GCTCACTGCAA-GCCCAGACC-GTT-TAGAGTGCCGCACTG-T-GCTTGGTAATAA-G

Query 1674          CCACAGTAAAGGTCTCCC--AGGTCGACGG-GCGGATC--GATTGTG-A-GACCCTTCT-
                    ++||  | +||| |  +|-- ||| || ||-||  |||--||+ | |-|-|+  |++||-
Sbjct 1718          --ACCTTC-AGGACGA-CGGTGGTTGATGGCGCCCATCTTGA-GGCGAATG-GTC--CTG

Query 1726          TGGTA--A----C-AAAACCTTTCG-CA-----CGTC-GT-TCGTTGACGGG-GCGGTCT
                     +| |--|----|-|  |+++||||-| -----|| |-||-|+ +||+ |||-  |||| 
Sbjct 1771          A-GCAGTATGTCCTATCA---TTCGACGCCTCCCGCCAGTCT-A-TG-GGGGCCGGGTCA

Query 1770          TAGAGACCAATGGCC--C-A---GA-G-C-GCCACAATCT-C---TC------T--TTTG
                     | ||+||++|  | -- -|--- |- -|-||| ++  ||-|---||------|--| | 
Sbjct 1824          CATAG-CC--TCACTTATGAGCTCACCCCTGCCG--GCCTGCAGGTCAGGATTTCATCTA

Query 1809          ATGCCAGTCA-GAGCACTATGGCCGC-TGGCCCCTT--CAGT----CTTA-C-CTAT-GC
                    ||| |    |- +||||+|++||| |-|  ||||  --| | ----|+||-|-||  - |
Sbjct 1879          ATGGCCTGGATT-GCAC-A--GCCACATTCCCCCCCGGCGGCGCCCC-TAGCGCTGCGCC

Query 1858          CGC---CTCTGCCG-CTGGGCTGGAGGTGCGC--TATGT-TGCTGCTGGGCTTGA-CCAC
                     | ---    || |-||  ++|| |+|||| |--|||  -|+ |  | ||+|| |-||| 
Sbjct 1934          GGGGGAGGTGGCGGCCTTT--TGCA-GTGCCCTTTATAGAT-ATAATAGG-TTCACCCAG

Query 1910          CGGG-CG-GTTTTCGCCC-C--CGGCGTTTCACCCCGGTC-GGCCCC-TGGC-GAGG-TC
                    ||| -  -| |  ++|| - --         || +|+   - | +  -||  -|+| -|+
Sbjct 1989          CGGCATTCGCTGA--CCGGTGGGTTATGGCTACA-C-CCTGAGG-GATTGCTGG-GCAT-

Query 1961          ACCGCCT--TTTGCTCTGCCCTAT-AC-A-GGTTTA-ATCG-TGAAGC-CCAGCGTCA-T
                        || --|||+||| +||    -||- - |+++ -|+  -||  + -||++|+|  -|
Sbjct 2042          CTTCCCCCCTTT-CTCC-CCTGGGCACATTTG---GGA-GCCTGCT-AACC--C-TTTCT

Query 2012          GCGCT-GA-CCGGTAATTTTTGGT-TCCATCCTGAGGG-GCTC--CTTGGCCTC-TTTGC
                    |||+ -||-  |    || | ++|- ||   || +|| -   |--|+|||| | - | |+
Sbjct 2092          GCG-GGGAGGGGACTTTTGTA--TACCCGGACTT-GGTCAAACATC-TGGCTTTTCTAG-

Query 2065          CCCGTTT-TCG-CCCGGGCATGTCTGGGAGTCGGCTAATCCATTTTGTGGCGA-GA-GCA
                    +|  |||-|| -|||  |+| |+|+||  |+|  | + ++++|||||+| || -| - | 
Sbjct 2143          -CGATTTCTCCCCCCCTG-AGG-C-GGCCG-CCCCC-G----TTTTG-GCCGCTGCCCCG

Query 2121          CACT-CTA-CAC-CCGTACTTGGTC-----G-GAGGTTGAT--GCTGTTTCTAGTCCAG-
                    ++  -|| -| |-|| |||     |-----|-||  ||++|--|+|||| | |++||| -
Sbjct 2192          --GGGCTGCCCCACCCTACCCCACCTGTTAGTGACATT--TGGG-TGTTACCA--CCACC

Query 2168          -----CCCGGCCTGA-CTTAGGTTTT-GCATCTGAGCCTTCT-ATACCT-AGCAGGGCCG
                    -----    | || |- | +| +|  -||||||| |||  ||- |+|||-|||   || |
Sbjct 2246          TTCAAAGGAGTCTCAGGTC-GA-TGCGGCATCTGTGCCCCCTGCT-CCTGAGCCCCGCTG

Query 2220          CCACACCTACCCCGGCGGCTCTTCAACCCTCCTCTGCACC--GGACCCTTTCCCCCCCCC
                    +++++  |  ++++++++|+|++|+|+++++++++|| ||-- |++++++|         
Sbjct 2301          -----GATTA--------C-C--C-A---------GCTCCATTG------TTTG------

Query 2278          CTCTGCTCCGGCGCTTGGTGAGCCGGCCCCTGGCGTTACTGCCGTGGCCCC-GGCCATAA
                      ||++| |++|+|++++|++++|++||||  +|    |   | ||  |  - |||++| 
Sbjct 2320          TGCT--TAC--C-C----T----C--CCCCCC-CCCCTCCCTCCTGTGCGTAAGCC--AC

Query 2337          CC-CA--CCAGACGGC-T-CGGCA-TCGCCGCCTGCTCTTCACCTACCCGGATGGCTCCA
                    | -||--||+++|| |-|-| |||-||| || || |||| |||||| || || ||| | |
Sbjct 2362          CAACACCCC---CGCCTTCCCGCACTCGTCGTCTCCTCTACACCTATCCCGACGGCGCAA

Query 2391          AGGTATTTGCCGGC-TCGCTGTTTGAGTC-GACATGTACGTGGCTTGTTAACGCGTCTAA
                    |||| | ||| || -   +||||||| ||-|||+||||  ||||| ||||| || || ||
Sbjct 2419          AGGTGTATGCGGGGTCAT-TGTTTGAATCAGAC-TGTAACTGGCTGGTTAATGCCTCAAA

Query 2449          TGTTGA-CCATCGCCCTGGCGGCGGGCTCTGCCATGCATTTTACCAAAGG-TACCCCACC
                    +   | -||| |||||||| || || ||||||||||| ||||||||| | -| ||  |  
Sbjct 2476          -CCCGGGCCACCGCCCTGGAGGTGGCCTCTGCCATGCTTTTTACCAACGTTTCCCAGAGG

Query 2507          TCCTTTGAT--GCTGTGCCTCTTTTGTGA-TGCGCGACGGCGCGGCCGCTTATACATTAA
                       |||   -- ||| | +|| || +|| -|| | | | ++++ || ||++||++|+|| 
Sbjct 2536          CGTTTTACCCGACTGAGT-TCATTA-TGCGTGAGGGCCT----TGCAGC--AT--A-TAC

Query 2562          CC--CCCCGGCCA--ATA--ATTCATGCCGTCGCCCCTGATTATAGGTTGGAACATAACC
                    ||-- ||| ||| -- ||--|||||||| || ||||| || |||||| | || || || |
Sbjct 2585          CCTGACCCCGCCGCCCTATCATTCATGCAGTGGCCCCCGACTATAGGGTTGAGCAGAATC

Query 2616          CAAAGAGGCTTGAGGCCGCCTACCGGGAGACTTGCTCCCGTCTCGGCACCGCTGCATACC
                    | |||||||||||||| || ||||||||||||||||||||||  |||||||| || ||||
Sbjct 2644          CGAAGAGGCTTGAGGCAGCGTACCGGGAGACTTGCTCCCGTCGTGGCACCGCCGCCTACC

Query 2676          CGCTCCTCGGGA-CCGGCATATACCAGGTACCGATCGGTCCCAGTTTCGACGCCTGGGAG
                    |||| ||+ || -| || ||||||||||| ||  || | | |||||| || |||||||| 
Sbjct 2704          CGCTTCT-AGGCTCGGGTATATACCAGGTCCCTGTCAGCCTCAGTTTTGATGCCTGGGAA

Query 2735          CGGAACCACCGCCCCGGTGATGAGTTGTATCTTCCTGAGCTTGCTGCCAGA-TGGTTCGA
                    || || ||||||||||| |||||| | ||| |  ||||||  || |+||| -||||||||
Sbjct 2763          CGCAATCACCGCCCCGGCGATGAGCTTTATTTGACTGAGCCCGCCG-CAGCCTGGTTCGA

Query 2794          GGCCAATAGGCCGGC-CTGCCCAACTCTTACTATAACTGAGGATGCTGCACGGACAGCGA
                    ||| |||| ||||||-| ||| + | |||||||||||||||||  | || || || || |
Sbjct 2822          GGCTAATAAGCCGGCGCAGCCG-GCGCTTACTATAACTGAGGACACAGCCCGTACGGCCA

Query 2853          ACCTGGCCATC--GA--GCTTGACTCAGCCACAGATGTCGGCCGGGCTTGTGCTGGTTGT
                    |||| ||  | --||--| +||+||++||||||||||| ||||| |||||||| || ||+
Sbjct 2881          ACCTAGCGTTAGAGATCGA-TG-CT--GCCACAGATGTTGGCCGTGCTTGTGCCGGCTG-

Query 2909          CGAG-TCACCCCCGGCG-TTGTGCAGTACCAGTTTACTGCAGGTGTGCCTGGGTCCGGCA
                    |   -||| + || | |-||||||| || ||||| ||||| || || || || || ||||
Sbjct 2936          CACTATCAG-TCCTGGGATTGTGCACTATCAGTTCACTGCCGGGGTCCCAGGCTCGGGCA

Query 2967          AGTCCCGCTCTAT-CACCCAA-GGCCGACGTGGACGTTGTCGTGGTCCCGACCCGGGAGT
                    |||| || || ||-|| +|+|-|| +|| || || || || || || || ||||||||| 
Sbjct 2995          AGTCTCGGTCCATACAA-C-AGGGA-GATGTCGATGTGGTGGTCGTGCCCACCCGGGAGC

Query 3024          TGCGTAAT-GCCTGGCGCCGCCGCGGCTTCGCTGCTTTCACCCCGCACACTGCTGCTAGA
                    | ||||||-| +||||| ||||| || || || |||||||| || ||||| || ||  | 
Sbjct 3052          TCCGTAATAGT-TGGCGTCGCCGGGGTTTTGCGGCTTTCACACCTCACACAGCAGCCCGT

Query 3083          GTCACTCAGGGGCGCCGGGTTGTCATTGATGAAGCTCCATCTCTTCCCCCC-CACCTGCT
                    ||||||   || ||||| ||||| |||||||| ||||||||||+|||| ||-|||||| |
Sbjct 3111          GTCACTATCGGTCGCCGCGTTGTGATTGATGAGGCTCCATCTC-TCCCTCCACACCTGTT

Query 3142          GCTGCTCCACATGCAGCGGGCCGCCACCGTTCACCTTCTTGGCGACCCGAACCAGATCCC
                    |||| | ||||||||||||||| || | || || || ||||| ||||| || ||||||||
Sbjct 3170          GCTGTTACACATGCAGCGGGCCTCCTCGGTCCATCTCCTTGGTGACCCAAATCAGATCCC

Query 3202          AGCCATCGACTTTGAGCACGCCGGGCTCGTCCCCGCCATCAGGCCTGACCTAGCCCCTAC
                     ||||| || ||||| |||||||| || || ||||| ||| | ||||| || || || ||
Sbjct 3230          TGCCATTGATTTTGAACACGCCGGCCTGGTTCCCGCGATCCGCCCTGAGCTTGCTCCAAC

Query 3262          CTCCTGGTGGCATGTTACCCATCGTTGCCCTGCGGATGTATGTGAGCTGATCCGTGGTGC
                       ||||||||| ||||| || |||||||| || |||||||| ||||| || || || ||
Sbjct 3290          GAGCTGGTGGCACGTTACACACCGTTGCCCGGCCGATGTATGCGAGCTCATACGCGGAGC

Query 3322          ATACCCTATGATCCAGACCACTAGCCGGGTCCT-CCGTTCGTTGTTCTGGGGTGAGCCTG
                     |||||||  ||||||||||| ||||| || ||-| || | +||||||||   || ||||
Sbjct 3350          CTACCCTAAAATCCAGACCACGAGCCGTGTGCTGCGGTCCC-TGTTCTGGAACGAACCTG

Query 3381          CCGTT-GGGCAGAAACTAGTGTTCACCCAGGCGGCTAAGGCTGCCAACCCCGGTTCAGTG
                    |  +|-|| |||||  | || ||||| ||||| ||||| ||||| ||||| ||| |  | 
Sbjct 3409          CTA-TCGGCCAGAAGTTGGTCTTCACGCAGGCTGCTAAAGCTGCTAACCCTGGTGCGATT

Query 3440          ACGGTCCACGAGGCACAGGGCGCTACC-TATACAGAGACCACCATTATCGCTACGGCAGA
                    ||||| || || || ||||| || || -|+|||||||||||| ||||| || ||||| ||
Sbjct 3468          ACGGTTCATGAAGCTCAGGGTGCCACTTT-TACAGAGACCACAATTATAGCCACGGCCGA

Query 3499          TGCCCGAGGCCTCATTCAGTCGTCTCGGGCTCATGCCATTGTTGCCCTGACGCGCCATAC
                    |||| | ||||| || ||||| || |||||||| || || || || || || ||||| ||
Sbjct 3527          TGCCAGGGGCCTTATCCAGTCATCCCGGGCTCACGCTATAGTCGCACTCACCCGCCACAC

Query 3559          TGAGAAGTGCGTCATCATTGACGC-GCCAGGCCTGCTTCGCGAGGTGGGCATTTCCGATG
                    ||||||||| || ||  | || ||- ||+|||||||| || ||||| |||||||| ||||
Sbjct 3587          TGAGAAGTGTGTTATTCTGGATGCTCCC-GGCCTGCTGCGTGAGGTCGGCATTTCGGATG

Query 3618          CAATCGTTAATAACTTTTTCCTTGCCGGTGGCGAAATTGGCCACCAACGCCCGTCTGTTA
                      || || ||||||||||||||||| || || ||| | ||||| || ||||| ||||| |
Sbjct 3646          TGATTGTCAATAACTTTTTCCTTGCTGGCGGAGAAGTCGGCCATCACCGCCCTTCTGTGA

Query 3678          TCCCTCGCGGCAACCCTGACACA-AACGTTGACAC-CTTG-GCTGCCTTCCCGCCGTCTT
                    | || ||||| |||||||| +||-||| | |  ||-||  -|++|||||||||||||| |
Sbjct 3706          TACCCCGCGGTAACCCTGAT-CAGAACCTCGGGACTCTACAG--GCCTTCCCGCCGTCCT

Query 3735          GCCAGATTAGCGCCTTCCACCAGTTGGCTGAGGAGCTTGGCCATAGACCTGCCCCTGTTG
                    |||||||||| || | |||||| |||||||| ||  | |||||  | || || |||||||
Sbjct 3763          GCCAGATTAGTGCTTACCACCAATTGGCTGAAGAATTAGGCCACCGTCCGGCTCCTGTTG

Query 3795          CAGCT-GTTCTA-CCGCCCTGCCCTGAGCTCGAACAGGGCCTCCTCTATCTGCCCCAGGA
                    | || -  |+| -||+|| ||||||||||| || |||||||| |||||| |||| || ||
Sbjct 3823          CCGCCGTCT-TGCCC-CCTTGCCCTGAGCTTGAGCAGGGCCTGCTCTATATGCCACAAGA

Query 3853          GCTCACCACCTGTGATAGTGTTGTA-ACATTTGAA-TTAACAGATATTGTGCATTGTCGC
                    ||| ||    | |||||||||  | -  +||||| -| +|| ||||| || || ||||||
Sbjct 3881          GCTTACTGTGTCTGATAGTGTGTTGGTT-TTTGAGCTC-ACGGATATAGTCCACTGTCGC

Query 3911          ATGGCCGCCCCGAGTCAGCGCAAGGCCGTGCTGTC-CACGCTCGTG-GGCC-GTTACGGC
                    |||||||| ||||| ||||| ||||| |+ +| ||-|| +| | ||- |  -| ||||||
Sbjct 3939          ATGGCCGCTCCGAGCCAGCGAAAGGCTG-T-TCTCTCAA-CACTTGTAGGGAGATACGGC

Query 3968          CGTCGCAC-AAAGCTCTACAATGCCTCTCACTCTGATGTTCGTGACTCTCTTGCCCGTTT
                    ||| | ||-||| +| ||  | ||  | || || ||||||||||| || || ||| | ||
Sbjct 3996          CGTAGGACGAAAT-TATATGAGGCAGCGCATTCAGATGTTCGTGAGTCCCTGGCCAGGTT

Query 4027          TATCCCGACCATT-GGCCCCGTACAAGTTA-CAACCTGTGAATTGTATGAGCTAGTGGAG
                     || || || || -||+|| || || |  |-|+|| ||||| ||||||||| | || |||
Sbjct 4055          CATTCCCACTATCGGG-CCTGTTCAGGCCACC-ACATGTGAGTTGTATGAGTTGGTTGAG

Query 4085          GCCATGGTCGAGAAGGGCCAGGATGGCTCCGCCGTCCTTGAGCTCGACCTCTGCAACCGT
                    |||||||| |||||||| ||||| ||||| |||||||| ||||| ||||| ||||| |||
Sbjct 4113          GCCATGGTGGAGAAGGGACAGGACGGCTCTGCCGTCCTAGAGCTTGACCTTTGCAATCGT

Query 4145          GACGTATCCAGGATCACCTTCTTCCAGAAAGATTGTAATAAGTTTACCACGGGAGAGACC
                    ||||||||  | ||||| || ||||| || ||||| || |||||||| || || ||||| 
Sbjct 4173          GACGTATCGCGCATCACATTTTTCCAAAAGGATTGCAACAAGTTTACAACTGGTGAGACT

Query 4205          ATCGCCCATGGTAAAGTGGGCCAGGGCATTTCGGCCTGGAGTAAGACCTTTTGTGCCCTT
                    ||||||||||| || || || ||||| || |||||||||||||||||||| ||||| || 
Sbjct 4233          ATCGCCCATGGCAAGGTTGGTCAGGGTATATCGGCCTGGAGTAAGACCTTCTGTGCTCTG

Query 4265          TTTGGCCCCTGGTTCCGCGCTATTGAGAAGGCTATTCTGGCCCTACTCCCT-CAGGGTGT
                    |||||||| |||||||| || ||||| || |  || |||||||||||||| -|   +| |
Sbjct 4293          TTTGGCCCGTGGTTCCGTGCCATTGAAAAAGAAATACTGGCCCTACTCCCGCCTAA-TAT

Query 4324          GTTTTATGGAGATGCCTTTGACGACACTGTCTTCTCGGCGGCTGTGGCCGC--AGCAAAG
                     |||||||| || |||| ||| ||  | || ||| | || |||||| ||| -- |   + 
Sbjct 4352          CTTTTATGGCGACGCCTATGAGGAATCAGTGTTCGCTGCCGCTGTGTCCGGGGCGGGG-T

Query 4382          GCGTCCATGGTGTTTGAGAATGACTTTTCCGAGTTTGACTCCACCCAGAATAACTT-TTC
                    +||| |||||| ||||| ||||||||||| |||||||||   ||||| ||||| ||-| |
Sbjct 4410          -CGTGCATGGTATTTGAAAATGACTTTTCAGAGTTTGACAGTACCCAAAATAATTTCTCC

Query 4441          CTTGGGCCT-AGAGTGCGCTATCATGGAGGAGTGCGGGATGCCGCAGTGGCTCATCCGCT
                    ||||| | |-|| ||| | |+|+|||||||||||||| ||||| |||||||| ||  | |
Sbjct 4470          CTTGGCCTTGAGTGTGTGGT-T-ATGGAGGAGTGCGGCATGCCCCAGTGGCTAATTAGGT

Query 4500          TGTACCACCTTAT-AAGGTCTGCGTGGATCCTGCAGGCCCCGAAGGAGTCTCTGCGA-GG
                    |||| || || +    |||| || |||||  ||||||| |||||||||||||| + |-||
Sbjct 4528          TGTATCATCTG-GTTCGGTCAGCCTGGATTTTGCAGGCGCCGAAGGAGTCTCTT-AAGGG

Query 4558          GTTTTGGAAGAAACACTCCGGTGAGCCCGGCACTCTTCTTTGGAATACTGTCTGGAACAT
                     || |||||||| || || |||||||| || || ||||| ||||| || |||||||||||
Sbjct 4586          TTTCTGGAAGAAGCATTCTGGTGAGCCTGGTACCCTTCTCTGGAACACCGTCTGGAACAT

Query 4618          GGCCGTTATTA-CCCACTGTTATGATTTTCGTGATTTGCAGGTGGCTGCCTTTAAAGGTG
                    |||  |||+||-| || |||||||| |||||||| || |  || || ||||| || ||||
Sbjct 4646          GGCGATTA-TAGCACATTGTTATGAGTTTCGTGACTTTCGTGTTGCCGCCTTCAAGGGTG

Query 4677          ATGATTCGATAGTGCTTTGCAGTGAGTACCGTCAGAGTCCAGGA-GCTGCTGTCCTGATT
                    |||||||  | || ||||| ||||| ||||| |||||+||   |-|| |||| | | |||
Sbjct 4705          ATGATTCAGTGGTCCTTTGTAGTGACTACCGACAGAG-CCGTAATGCGGCTGCCTTAATT

Query 4736          GCTGG-TTGTGGCTTAAAGCTGAAGGTGGATTTTCGCCCTATTGGTCTGTATGCAGGTGT
                    || ||-|   |||| ||| +||||||| || |  ||||||||||| |||||||| || ||
Sbjct 4764          GCAGGCTGTGGGCTCAAAT-TGAAGGTTGACTACCGCCCTATTGGGCTGTATGCCGGGGT

Query 4795          TGTGGTGGCCCCCGGCCTTGGCG-CGCTTCCTGACGTTGTGCGCTTCGCCGGCCGGCTCA
                     ||||||||||| || |+||| |-| || ||||| |||||||| |||||||| ||| |  
Sbjct 4823          GGTGGTGGCCCCTGGTC-TGGGGACACTGCCTGATGTTGTGCGTTTCGCCGGTCGGTTGT

Query 4854          CTGAGAAGAATTGGGGCCCTGGCCCCGAGCGGGCGGAGCAGCTCCGCCTTGCTGTAAGTG
                    |||| |||||||||||||| ||||| ||||| || |||||||| || ||||||||  |||
Sbjct 4882          CTGAAAAGAATTGGGGCCCCGGCCCAGAGCGTGCTGAGCAGCTGCGTCTTGCTGTTTGTG

Query 4914          ATTTCCTCCGCAAGC-TTACGAATGTAGCTCAGATGTGTGTGGATGTTGTTTCTCGTGTT
                    | ||||| ||+| | -| || ||||| || ||| | ||||| |||||||| || ||||||
Sbjct 4942          ACTTCCTTCG-AGGGTTGACAAATGTTGCGCAGGTTTGTGTTGATGTTGTGTCCCGTGTT

Query 4973          TATGGGGTTT-CTCCTGGGCTCGTTCATAACCTGATTGGCATGCTACAGACTGTTGCTGA
                    ||||| ||| -|+|| ||||| || |||||||| ||||||||||| |||||| |||| ||
Sbjct 5001          TATGGAGTTAGC-CCCGGGCTGGTGCATAACCTTATTGGCATGCTGCAGACTATTGCCGA

Query 5032          TGGCAAGGCCCATTTCACTGAGTCAGTAAAGCCAGTGCTCGACCTGACAAATTCAATCCT
                    |||||||||||| || || ||| |  | || || ||||| ||||| ||||| || ||| |
Sbjct 5060          TGGCAAGGCCCACTTTACAGAGACTATTAAACCTGTGCTTGACCTTACAAACTCTATCAT

Query 5091          -GTGTCGGGTGGAATGAATAACATGTCTTTTGCTGCGCCCATGGGTTCGCGACCATGCGC
                    -  |+||||||||||||||||||||||||||||  |||||||||| ||+++|||||||||
Sbjct 5120          ACAG-CGGGTGGAATGAATAACATGTCTTTTGCATCGCCCATGGGATC---ACCATGCGC

Query 5151          CCTCGGCCTATTCTGTTGTTGCTCCTCATGTTTTTGCCTATGTTGCCCGCGCCACCGCCC
                    ||| || || |||||||||||||| || || || |||||||| |||||||||||||| ||
Sbjct 5176          CCTAGGGCTGTTCTGTTGTTGCTCTTCGTGCTTCTGCCTATGCTGCCCGCGCCACCGGCC

Query 5211          GGTCAGCCGTCTGGCCGCCGTCGTGGGCGGCGCAGCGGCGGTTCCGGCGGTGGTTTCTGG
                    || |||||||||||||||||| |||||||||||| ||||||| |||||||||||||||||
Sbjct 5236          GGCCAGCCGTCTGGCCGCCGTTGTGGGCGGCGCAACGGCGGTGCCGGCGGTGGTTTCTGG

Query 5271          GGTGACCGGGTTGATTCTCAGCCCTTCGCAATCCCCCATATTCATCCAACCAACCCCTTT
                    |||||| ||||||||||||||||||||||  ||||| |||||||||||||||||||||| 
Sbjct 5296          GGTGACAGGGTTGATTCTCAGCCCTTCGCCCTCCCCTATATTCATCCAACCAACCCCTTC

Query 5331          GCCCCCGATGTCACCG-CTGCGGCCGGGGCTGGACCTCGCGTTCGCCAACCCGCCCGACC
                    ||  |||||||| +  -|     |||||||||||  ||||  ||| ||+ ||||||  ||
Sbjct 5356          GCTGCCGATGTCG-TTTCACAACCCGGGGCTGGAGTTCGCCCTCGACA-GCCGCCCCGCC

Query 5390          -ACTCGGCTCCGCTTGGCGTGACCAGGCCCAGCGCCCCGCCGCTACCTCACGTCGTAGAC
                    - || ||||||||||||||||||||| ||||||||||| || || || | |||||| || 
Sbjct 5414          CCCTTGGCTCCGCTTGGCGTGACCAGTCCCAGCGCCCCTCCACTGCCCCCCGTCGTCGAT

Query 5449          CTACCACAGCTGGGGCCGCGCCGCTAACCGCGGTCGCCCCGGCTCATGACACCCCGCCAG
                    || || |||||||||| |||||||| || || ||  | ||||| |  |||||  | || |
Sbjct 5474          CTGCCCCAGCTGGGGCTGCGCCGCTGACTGCTGTATCACCGGCCCCCGACACAGCTCCTG

Query 5509          TGCCTGATGTCGACTCCCGCGGCGCTATCTTGCGCCGGCAGTATAACCTATCAACATCCC
                    | |||||||| ||||| || || |||||| ||||||||||||| || || || || ||||
Sbjct 5534          TACCTGATGTTGACTCACGTGGTGCTATCCTGCGCCGGCAGTACAATCTGTCTACGTCCC

Query 5569          CTCTCACCTC-TCCCGTGGCCACCGG-CACAAATTTGGTCCTTTATGCCGCCCCTCTTAG
                    | ||||| ||-||+ || ||+  | |- || ||  |||| || ||||||||||| || | 
Sbjct 5594          CGCTCACGTCATC-TGTCGC-TGCTGGTACCAACCTGGTTCTCTATGCCGCCCCGCTGAA

Query 5627          CCCGCTTTTACCCCTTCAGGACGGCACCAATACTCATATAATGGCTACAGAAGCCTCTAA
                     || || || ||||| ||||| |||||||| |||||||| |||||||| || || || ||
Sbjct 5652          TCCTCTCTTGCCCCTCCAGGATGGCACCAACACTCATATTATGGCTACTGAGGCGTCCAA

Query 5687          CTATGCCCAGTACCGGGTTGCCCGTGCCACAATTCGTTATCGCCCGCTTGTCCCCAATGC
                     ||||| ||||| |||||||  || || || || |||||||||||||| || || |||||
Sbjct 5712          TTATGCTCAGTATCGGGTTGTTCGAGCTACGATCCGTTATCGCCCGCTGGTGCCAAATGC

Query 5747          TGTTGGTGGTTATGCCATCTCCATCTCGTTCTGGCCACAAACCACCACCACTCCGACGTC
                    ||||||||| ||||| ||||| || || |||||||| ||||| || ||||| || || ||
Sbjct 5772          TGTTGGTGGCTATGCTATCTCTATTTCTTTCTGGCCTCAAACTACAACCACCCCTACTTC

Query 5807          CGTTGATATGAATTCAATAACTTCGACGGATGTTCGTATTTTAGTTCAGCCCGGCATAGC
                     ||||| ||||| || || || || || |||||  | ||||| ||||||||||| || ||
Sbjct 5832          AGTTGACATGAACTCTATTACCTCCACTGATGTCAGGATTTTGGTTCAGCCCGGTATTGC

Query 5867          CTCTGAGCTT-GTGATCCCAAGTGAGCGCTTACACTATCGTAACCAAGGGTGGCGCTCTG
                    ||| |||+||-|| ||||| ||||||||| | || || || || ||||| ||||||||||
Sbjct 5892          CTCCGAG-TTAGTCATCCCTAGTGAGCGCCTTCATTACCGCAATCAAGGCTGGCGCTCTG

Query 5926          TTGAGACCTCCGGGGTGGCGGAAGAGGAGGCCACCTCTGGTCTCGTTATGCTTTGCATAC
                    | |||||| | || ||||| || ||||| || ||||| ||||| || ||||||||||| |
Sbjct 5951          TAGAGACCACGGGCGTGGCCGAGGAGGAAGCTACCTCCGGTCTGGTAATGCTTTGCATTC

Query 5986          ATGGCTTACCC-GTAAAT-TCTTACACTAATACACCCTACACCGGCGCCCTCGGGCTGTT
                    | ||+||  ||-||+ | -|| || ||||| ||||| ||||| || ||  | |||||  |
Sbjct 6011          ACGG-TTCTCCTGT-TAACTCCTATACTAACACACCTTACACTGGTGCATTGGGGCTCCT

Query 6044          GGATTTTGCCCTT-GAATTTGAGTTCCGCAACCTCACTCCCGGCAACACCAATACTCGGG
                     ||||||||+ ||-||  |||| ||| | ||  | || ||||| ||||| || || || |
Sbjct 6069          TGATTTTGC-ATTAGAGCTTGAATTCAGAAATTTGACACCCGGGAACACTAACACCCGTG

Query 6103          TCTCTCGTTACTCCAGCACTGCTCGCCACCGTCTTCGCCGCGGTGCAGATGGGACCGCCG
                    | || || ||| ||||||| || ||||| || || ||||||||||| ||||||||||| |
Sbjct 6128          TTTCCCGGTACACCAGCACAGCCCGCCATCGGCTGCGCCGCGGTGCTGATGGGACCGCAG

Query 6163          AGCTCACCACCACGGCTGCCACCCGCTTTATGAAGGATCTCT-ATTTTACTAGTACTAAT
                    |||| |||||||| || ||||| || || ||||||||+||  -|||| ||  | || || 
Sbjct 6188          AGCTTACCACCACAGCAGCCACACGTTTCATGAAGGA-CTTGCATTTCACCGGCACGAAC

Query 6222          GGTGTCGGTGAGATCGGCCGCGGGATAGCCCTAACCCTGTTTAATCTTGCTGACACTCTG
                    || || |||||| | || ||||| ||||| ||||| |||||||| |||||||| || || 
Sbjct 6247          GGCGTTGGTGAGGTGGGTCGCGGTATAGCTCTAACACTGTTTAACCTTGCTGATACGCTT

Query 6282          CTTGGCGGCCTACCGACAGAATTGATTTCGTCGGCTGGTGGCCAGCTGTTCTACTCCCGT
                    ||||| ||  ||||||||||||||||||||||||| || ||||| ||||| |||||||| 
Sbjct 6307          CTTGGTGGTTTACCGACAGAATTGATTTCGTCGGCCGGGGGCCAACTGTTTTACTCCCGC

Query 6342          CCCGTCGTCTCAGCCAATGGCGAGCCGACTGTTAAGCTGTATACATCTGTAGAGAATGCT
                    || |||||||| ||||||||||||||||| |||||| | ||||||||||| |||||||| 
Sbjct 6367          CCTGTCGTCTCGGCCAATGGCGAGCCGACGGTTAAGTTATATACATCTGTTGAGAATGCG

Query 6402          CAGCAGGATAAGGGTATTGCAATCCCGCATGACATCGACCTCGGGGAATCTCGTGTGGTC
                    |||||||| ||||| ||| | ||||| || || || || || || || || |||||||| 
Sbjct 6427          CAGCAGGACAAGGGCATTACCATCCCACACGATATAGATCTGGGTGATTCCCGTGTGGTT

Query 6462          ATTCAGGATTATGATAACCAACATGAGCAAGATCGGCCGACACCTTCTCCAGCCCCATCG
                    |||||||||||||||||||| || |||||||| || || || || || |||||||| || 
Sbjct 6487          ATTCAGGATTATGATAACCAGCACGAGCAAGACCGACCTACTCCGTCACCAGCCCCCTCT

Query 6522          CGCCCTTTTTCTGTCCTCCGAGCTAATGATGTGCTTTGGCTTTCTCTCACCGCTGCCGAG
                    |||||||| || || || || || |||||||| || ||||| || |||||||| || |||
Sbjct 6547          CGCCCTTTCTCAGTTCTTCGCGCCAATGATGTTCTGTGGCTCTCCCTCACCGCCGCTGAG

Query 6582          TATGACCAGTCCACTTACGGTT-C-TTCGACCGGCCCAGTCTATGT-T-TCT--GACT-C
                    || || |||+++||||||+ | - - ||| ||  || |  ||||||-|-|||--||+|-|
Sbjct 6607          TACGATCAG---ACTTAC-ATATGGGTCGTCCCACCAACCCTATGTATGTCTCCGA-TAC

Query 6635          TGTGACCCTGGTTAATGTTGCGACCGGCGCGCAGGCCGTTGCCCGGTCGCTTGACTGGAC
                     || || || |||||||| || || || || ||||| |||||||| || ||||| ||| |
Sbjct 6660          GGTCACGCTAGTTAATGTGGCCACTGGTGCTCAGGCTGTTGCCCGCTCTCTTGATTGGTC

Query 6695          CAAGGTCACACTTGATGGTCGCCCCCTCTCCACCATCCAGCAGTATTCAAAGACCTTCTT
                     || ||||| || ||||| ||||||||| | ||||| ||||||||||||||||| |||| 
Sbjct 6720          TAAAGTCACTCTGGATGGCCGCCCCCTCACTACCATTCAGCAGTATTCAAAGACATTCTA

Query 6755          CGTCCTGCCGCTCCGCGGTAAGCTCTCCTTCTGGGAGGCAGGTACCACTAAGGCCGGGTA
                     || || ||||||||||| ||||| ||||| |||||||| ||||||||||||||||| ||
Sbjct 6780          TGTTCTCCCGCTCCGCGGGAAGCTGTCCTTTTGGGAGGCTGGTACCACTAAGGCCGGCTA

Query 6815          CCCCTATAATTATAATACCACTGCTAGCGATCAACTGCTT--ATTGAGAATGCCGCCGGG
                    ||| ||||||||||||||||||||||| ||||||++  ||--|||||||| || || || 
Sbjct 6840          CCCGTATAATTATAATACCACTGCTAGTGATCAA--ATTTTGATTGAGAACGCGGCTGGC

Query 6873          CATCGGGTTGCTATTTCCACTTACACCACTAGCCTGGGTGCTGGCCCCGTTGCC-ATCTC
                    || || |||||||| || || || ||||||||| ||||||| |||||+     |-|| ||
Sbjct 6898          CACCGTGTTGCTATCTCTACCTATACCACTAGCTTGGGTGCCGGCCC-TACCTCGATTTC

Query 6932          TGCGGTTGCTGTTTTGGCCCCCCACTCTGCGCTAGCCCTGCTTGAGGATACCATGGACTA
                     || |||| |||  | ||||| ||||| || || ||| | |||||||||||  | || ||
Sbjct 6957          CGCCGTTGGTGTGCTAGCCCCACACTCGGCTCTCGCCGTCCTTGAGGATACTGTTGATTA

Query 6992          CCCTGCCCGCGCCCACACTTTTGATGATTTCTGCCCAGAGTGCCGCCCCCTTGGCCTCCA
                    |||||| || || || |||||||||||||||||||| ||||||||| |||||||  | ||
Sbjct 7017          CCCTGCTCGTGCTCATACTTTTGATGATTTCTGCCCGGAGTGCCGCACCCTTGGTTTGCA

Query 7052          GGGCTGTGCTTTCCAGTCTACTGTCGCTGAGCTTCAGCGCCTTAAGATGAAGGTGGGTAA
                    ||| ||||| |||||||||||| | |||||||||||||| ||||| |||||||| |||||
Sbjct 7077          GGGTTGTGCATTCCAGTCTACTATTGCTGAGCTTCAGCGTCTTAAAATGAAGGTAGGTAA

Query 7112          AACTCGGGAGT-TATAGTTTATTTGCTT--GTGCCCCCCTTCTT-TCTGC-TGCTTATTT
                    ||| |||||||-|+|| || |||+ |||--||||||||+||| |- || |-|  |  |||
Sbjct 7137          AACCCGGGAGTCT-TAATTAATT-CCTTTTGTGCCCCC-TTCATAGCTTCCTTTTGGTTT

Query 7167          CTCTTTTCTGCGTTTC
                    +| |||+|| + ||||
Sbjct 7193          -TATTT-CTT-ATTTC
