# Supplementary material for: Pairwise Heuristic Sequence Alignment Algorithm Based on Deep Reinforcement Learning
Source: IEEE Open J Eng Med Biol. 2021 Jan 29;2:36–43. doi: 10.1109/OJEMB.2021.3055424 (PMC8901008; doi:10.1109/OJEMB.2021.3055424)
Supplement: Three supplementary materials are attached to the submitted manuscript. First, we offer the detailed process of the DQNalign in Supplementary material S1. Then, the additional figures and tables are listed in the Supplementary material S2. Finally, the alignment results of the DQNalign are attached  [file ojemb-3055424-mm.zip › OJEMB-3055424-MM/10022021082020_DQNalignOJEMB20210126SupplementaryS3/Supplementary S3/HEV_DDDQN/result20200712173946_12_20.txt]

DQNalign Project v1.0
Pairwise alignment algorithm with deep reinforcement learning based heuristic alignment agent
Sequence 1 : HEV_12, length : 7202
Sequence 2 : HEV_20, length : 7202

Alignment results:
Exact matches: 5401
Gaps: 536

Query 53            CCTGGCATCACTACTGCTATTGAGCAGGCTGCTCTGGCAGCGGCCAACTCTGCCCTGGCG
                    |||||||| |||||||| |||||||||||||||||||| |||||||| |||||| |||||
Sbjct 0             CCTGGCATTACTACTGCCATTGAGCAGGCTGCTCTGGCTGCGGCCAATTCTGCCTTGGCG

Query 113           AATGCTGTGGTAGTTAGGCCCTTTCTCTCTCACCAGCAGATTGAGATCCTCATTAACCTA
                    ||||||||||| ||| |||| ||| | |||| |  ||| |  ||||| || |||||  | 
Sbjct 60            AATGCTGTGGTGGTTCGGCCGTTTTTATCTCGCGTGCAAACCGAGATTCTTATTAATTTG

Query 173           ATGCAACCTCGCCAGCTTGTTTTCCGCCCCGAGGTTTTCTGGAACCACCCCATCCAGCGT
                    |||||||| || ||| | ||||||||||| |||||  | ||||| ||||| |||||||| 
Sbjct 120           ATGCAACCCCGGCAGTTGGTTTTCCGCCCTGAGGTACTTTGGAATCACCCTATCCAGCGG

Query 233           GTTATCCACAATGAGTTGGAGCTTTACTGCCGTGC-CC-GCTCCGGCCGCTGT-CTT-GA
                    ||||| || ||||| || || |  |||||||| ||-| -|||+ | +++|  |-|||-||
Sbjct 180           GTTATACATAATGAATTAGAACAGTACTGCCGGGCTCGGGCT-GGT---CGTTGCTTGGA

Query 289           GATTGGTGCCCATCCCC-GCTCAATAAATGACAATCCTAATGTGGTCCACCGCTGCTTCC
                    | |||| || ||+||| -| || || |||||||| || || ||  | || || || ||||
Sbjct 236           GGTTGGAGCTCA-CCCAAGATCCATTAATGACAACCCCAACGTTCTGCATCGGTGTTTCC

Query 348           TCCGCCCTGTCGGGCGCGATGTTCAGCGCTGGTATACTGCCCCCACTCGCGGGCCAGCTG
                    |  | || || || || |||||||||||||||||  |||||||||| ||||| || || |
Sbjct 295           TTAGACCGGTTGGCCGAGATGTTCAGCGCTGGTACTCTGCCCCCACCCGCGGCCCTGCGG

Query 408           CTAATTGCCGGCGTTCCGCACTGCGCGGGCTCT-CTGCCGCTGACCGCACTTACTGCTTC
                    |||||||||| || |||||  |||| || ||| -| +|||||||||||||||||||||| 
Sbjct 355           CTAATTGCCGCCGCTCCGCGTTGCGTGGTCTCCCCC-CCGCTGACCGCACTTACTGCTTT

Query 467           GA-CGGGTTTTCTGGT-TGTAACTTTCCCGCCGAA-ACGGGCATCGCCCTCTATTCCCTC
                    ||- |  | | | | |-||  ++||| | || |+|-|| ||  | || || || || || 
Sbjct 414           GATGGATTCTCCCGTTGTGCT--TTTGCTGCAG-AGACCGGTGTGGCTCTTTACTCTCTG

Query 524           CATGATATGTCACCATCTGATGTCGCCGAGGCCATGTTCCGCCATGGTA-TG-ACGCGGC
                    |||||  | |  ||| ||||||| || ||||| |||  |||||| || |-  -||||+ +
Sbjct 471           CATGACCTTTGGCCAGCTGATGTTGCAGAGGCTATGGCCCGCCACGGGATNACACGC-T-

Query 582           TTTATGCCGCCCTCCATCTTCCGCCTGAGGTCTTGTTGCCTCCTGGCACATACCGCACCG
                    | |||||||| || || ||||| ||||||||  || | || || ||||| ||+|+||| +
Sbjct 529           TGTATGCCGCACTGCACCTTCCCCCTGAGGTGCTGCTACCACCCGGCACCTA-C-CACA-

Query 642           CG---TCGTATCTGCTGATCCATGACGGCAGGCGCGTTGTGGTGACGTACGAGGGTGACA
                    | ---|||||||| ||||| || ||||||   |||| ||| || || |||||||| || |
Sbjct 586           CAACCTCGTATCTCCTGATTCACGACGGCGACCGCGCTGTTGTAACTTACGAGGGCGATA

Query 699           CTAGTGCTGGTTATAACCATGATGTTTCCAACCTGCG-CTCCTGGATTAGAACCACT--A
                    ||||||| || ||||| |||||||| ||||  || ||- +| |||||  | || || --|
Sbjct 646           CTAGTGCGGGCTATAATCATGATGTCTCCATACTTCGTG-CGTGGATCCGTACTACAAAA

Query 756           AG-GTCACCGGAG-ACCACCCTCTCGTTATCGAGCGGGTTAGGGCCATTGGCTGTCACTT
                    | -||    +|| -||  || |+| || || ||||| ||  |||||||||| ||||| ||
Sbjct 705           ATAGTTGGT-GATCACATCCGT-TGGTCATAGAGCGTGTGCGGGCCATTGGATGTCATTT

Query 814           TGTTCT-CTTACTCACGGCTGCCCCGGAGCCATCACCTATGCCTTATGTCCCTTACCCCC
                    |||  |-|| +||||| || ||||| ||||| ||||| ||||||||||| |||||||| |
Sbjct 761           TGTGTTGCTG-CTCACCGCAGCCCCTGAGCCGTCACCCATGCCTTATGTTCCTTACCCTC

Query 873           GGTCTACCGAGGTCTATGTCCGATCGATCTTCGGCCCGGGCGGCACCCCTTCCCTA-TTC
                    | || || ||||| |||||||| || || || ||||| |||||| |||| ||| | -|||
Sbjct 820           GTTCAACGGAGGTGTATGTCCGGTCCATATTTGGCCCTGGCGGCTCCCCATCCTTGTTTC

Query 932           CCA-ACCTCATGCTCCACTAAGTCGACCTTCCATGCCGTCCCTGCCCATATTTGGGACCG
                    |  -| + |+||||| ||||| || || |||||||| ||||| |  ||||| ||||| ||
Sbjct 880           CGTCAG-CC-TGCTCTACTAAATCTACTTTCCATGCTGTCCCGGTGCATATCTGGGATCG

Query 991           TCTTATGCTGTTCGGGGCCACCCTGGATGACCAAGCCTTTTGCTGCTCCCGTCTAATGAC
                     || ||||| || || ||||||||||| || || || |||||||| || || || |||||
Sbjct 938           GCTCATGCTCTTTGGTGCCACCCTGGACGATCAGGCGTTTTGCTGTTCACGGCTCATGAC

Query 1051          CTACCTTCGCGGCATTAGCTACAAGGTTACTGTGGGCACTCTTGTGGCCAATGAAGGCTG
                     ||||| || || ||||| |||||||| ||||| ||| | ||||| || ||||| || ||
Sbjct 998           TTACCTCCGTGGTATTAGTTACAAGGTCACTGTCGGCGCGCTTGTCGCTAATGAGGGGTG

Query 1111          GAACGCCTCTGAGGACGCTCTCACAGCTGTCATTACTGCCGCCTACCTT-ACCATCTGCC
                    |||||||||||| |||||||| || ||  | || ||||| |+||   ||-|| || ||||
Sbjct 1058          GAACGCCTCTGAAGACGCTCTTACTGCANTGATCACTGCAG-CTTATTTGACTATTTGCC

Query 1170          ACCAGCGGTATCTCCGCACCCAAGCTATATCTAAGGGGATGCGTCGTTTGGAGCGGGAGC
                    | ||||| |||||||||||||| || ||||| ||||| ||||| || |||| |   ||||
Sbjct 1117          ATCAGCGTTATCTCCGCACCCAGGCGATATCCAAGGGCATGCGCCGGTTGGGGGTTGAGC

Query 1230          ATGCCCAGAAATTCATAACACGCCTCTACAGTTGGCTTTTTGAGAAGTCCGGCCGTGATT
                    | ||||||||||| || ||| | |||||||||||||| ||||||||||| ||||||||||
Sbjct 1177          ACGCCCAGAAATTTATCACAAGACTCTACAGTTGGCTATTTGAGAAGTCTGGCCGTGATT

Query 1290          ATATCCCCGGCCGTCAGTTGGAGTTCTACGCCCAGTGTAGGCGCTGGCTCTCGGCCGGCT
                    ||||||||||||| ||| |  ||||||| || |||||  | || ||||| || || ||||
Sbjct 1237          ATATCCCCGGCCGCCAGCTTCAGTTCTATGCACAGTGCCGACGGTGGCTATCTGCAGGCT

Query 1350          TTCACCTTGACCCACGGGTGCTGGTTTTTGATGAGTCGGCCCCCTGCCACTGCAGGACCG
                    | ||||| |||||  |||| || |||||||||||||| |  || |||| ||| ||||+||
Sbjct 1297          TCCACCTAGACCCCAGGGTACTTGTTTTTGATGAGTCAGTACCATGCCGCTGTAGGA-CG

Query 1410          CGATT--CGTAAG--GCGGTCTCAAAGTTTTGCTGCTTTATGAAGTGGCTTGGCCAGGAA
                       ||-- | |||--|||| +|+||| || ||||| ||||||  |||||| || ||||| 
Sbjct 1356          TTTTTGAAGAAAGTTGCGGG-T-AAATTTCTGCTGTTTTATGCGGTGGCTCGGGCAGGAG

Query 1466          TGTACCTGCTTTCTACAGCCTGCAGAGGGTGCCGCT-GGCGACCAGGGCCATGATAATGA
                    |||||||||||  |  |||| || ||||||   |+|-||||| || |||||||| || ||
Sbjct 1413          TGTACCTGCTTCTTGGAGCCGGCCGAGGGTTTAG-TCGGCGATCATGGCCATGACAACGA

Query 1525          AGCCTATGAGGGGTCTGATGTTGACCCTGCTGAATCCGC-CATTAGTGATATATCTGGGT
                     ||||||||||| ||||| || ||||| |||||| | ||-||| + |||| | |||||| 
Sbjct 1472          GGCCTATGAGGGTTCTGAGGTCGACCCGGCTGAACCTGCACATC-TTGATGTTTCTGGGA

Query 1584          CCTACGTAGTCC-CTGGCACT-GCCCTCC--AGCCGCTTTA-T-CAGGCCCTTG-ACCTC
                    | ||||  ||||-| ||||| -|+| |  -- +|| || ||- -||     |  - |   
Sbjct 1531          CTTACGCCGTCCACGGGCACCAG-CTTGAGGC-CCTCTATAGGGCACTTAATGTCCCACA

Query 1637          CCCGCTGAGATTGTGGCCCGTGCAGGGC--CGG-C-TGACCGCCA-CAGTAA--AGGTCT
                     +++++|| ||||  || || ||    |--|  -|-  |+++ | -  | | -- | | +
Sbjct 1589          A-----GATATTGCCGCTCGAGCTTCCCGACTAACGGCA---ACTGTTGAAGCTCGTTG-

Query 1689          CCCAGGT-C-GACGGGCGGATCGATTGTGAGAC-CC-TTCTTGGTAACAAAACCTTTCGC
                    ++|| ||-|-|||+++||  | ||++|||   |-||-| || ||||| || ||||| || 
Sbjct 1638          --CAAGTCCAGAC---CGCTTAGA--GTGCCGCACCGTGCTCGGTAATAAGACCTTCCGG

Query 1745          ACGTCGTTCGTTGACGG-GGCGGTC-T-TAGAGACCAATGGCCCAGAGCGCCACAA-TCT
                    ||| || |+| |++|| -||||  |-|-||||| | |||||||| ||||   |   -|+|
Sbjct 1692          ACGACGGT-GGT--CGACGGCGCCCATCTAGAGGCGAATGGCCCTGAGCAGTATGTCT-T

Query 1801          CTCTTTTGATGCCAGT-CAGAGCA--CTATGGCCG-CTGGCCCCTTCAGTCTTACCTATG
                     || ||||| |||++|-| |+ ||--||||||  |-| || | | |+|| || || ||||
Sbjct 1748          ATCATTTGACGCC--TCCCG-TCAGTCTATGGGGGCCGGGTCGCAT-AGCCTCACTTATG

Query 1857          C-CGC-CT-CTGCCGCTGGGCTGGA-GGTGC-GC--TATGT-TGCT-G-CTGGGCTTG-A
                     -| |-| -||+++|||||  || |-| |  -| --|  +|-|  |-|-|||| +|||-|
Sbjct 1804          AGCTCACCCCT---GCTGGTTTGCAGGTTTAGGATTTCA-TCTAATGGTCTGGA-TTGCA

Query 1906          CC-ACCGGG---CGGTTTTCGCCCCCGGCGTTTCACCCCGGT-C-G-GCCCCTGGCGA-G
                    +|- +|   ---|++++++|+||||||| |   |+|||  | -|-|-|+||| ||+||-|
Sbjct 1857          -CTG-CTACATTC------C-CCCCCGGTGGAGC-CCCTAGCGCTGCG-CCCGGG-GAGG

Query 1957          -GTCACCGCCTTTTGCTCTGCCCTATACAGGTTTAATC--GTGAAGCCCAGCGTCATGCG
                    -| ||++|||||||||  |||||| || || | |||+|--||  |+||||||| ||  ||
Sbjct 1906          TGGCA--GCCTTTTGCAGTGCCCTTTATAGATATAA-CAGGTTCA-CCCAGCGGCACTCG

Query 2015          CTGACCGGT-AATTTTTGGTTCCATCCTGAGGGGCTCCTTGGC-CTCTTTGCCCCGTTTT
                    ||||| || - ||| +||||| || ||||||||| | || || - |+||  |||| || |
Sbjct 1962          CTGACTGGCGGATTA-TGGTTACACCCTGAGGGGTTGCTGGGTATT-TTCCCCCCTTTCT

Query 2073          CGCCCGGGCATGTCTGGGAGTCGGCTAATCCATTTTGTGGCGAGAGC-ACACTCTACACC
                    | || |||||| |||||||||| || || || ||||| || ||| | -   +| || |||
Sbjct 2020          CCCCTGGGCATATCTGGGAGTCTGCGAACCCCTTTTGCGGGGAGGGGACTT-TGTATACC

Query 2132          CGTACTTGGTCGGAGGT-TGATGCTGTTTCTA--G-----TCCAGCCC-G--GC--CTGA
                    || |||||||| +|  |-||++|||+||||||--|-----|||  |||-|--||--| | 
Sbjct 2079          CGAACTTGGTCA-ACATCTG--GCT-TTTCTAGTGATTTCTCCCCCCCTGAAGCGGCCGC

Query 2178          -----CT-TAGG-TT-T----------TG--CATCTG-AG-CCTTC---TATACCTAGCA
                    -----||-|+||-| -|----------||--|   | -| -||  |---|| +| +|   
Sbjct 2135          TCCTGCTAT-GGCTGCTACCCCGGGGCTGCCCCATTCTACCCCACCTGTTAG-CG-ATAT

Query 2213          -GGGCC-GCC-A-CACCTACCCCGGCGGCTC--TTCAACCCTCCTCTGCACCGGACCCTT
                    - ||+ -|+|-|-||||  || | | +| + --||||  ++|++| +   | | |||  |
Sbjct 2192          TTGG-GTG-CTACCACCGCCCTCAGA-GG-AGTTTCAGG--T--TG-ATGCAGCACCTGT

Query 2268          TCCCCCCCCCCTCTGCTCCGGC--GCTTGGTGAGCCGGCCCCTGGCGT--TACTGCCGTG
                     +|||||  || |||  || ||--| ||+||   |||| |||+|  ||--|    ||   
Sbjct 2243          G-CCCCCTGCCCCTGACCCTGCTGGATT-GT-GCCCGGTCCC-GTTGTGCTTACCCCCCC

Query 2324          G-CCCCG-GCCA-TAAC-----CCACCAGACGGCT-CG----GCA-TCGCCGCCTG-CTC
                     -|||| - || -   |-----||| ||+|   | -||---- | -|  ||| |+|-|||
Sbjct 2297          CCCCCCTCCCCCTGTGCATAAGCCATCA-ATACCCCCGCCTTCCCGTAACCGTC-GTCTC

Query 2369          TTC---ACCTACCCGGATGGCTCC-AAGGTATTTGCCGGCTCGCTGTTTGAGTC-GACAT
                     ||---||||| || || ||| +|-||||| | ||| || || |||||||| ||-|||+|
Sbjct 2355          CTCTATACCTATCCTGACGGCG-CTAAGGTGTATGCAGGGTCACTGTTTGAATCAGAC-T

Query 2424          GT-ACGTGGCTTGTTAACGCGTCTAATGTTGA-CCATCGCCCTGGCGGCGGGCTCTGCCA
                    ||-||+||||| ||||| || || ||    | -|||||| || || || || ||||||||
Sbjct 2413          GTGAC-TGGCTGGTTAATGCCTCAAACCCCGGGCCATCGTCCCGGAGGTGGCCTCTGCCA

Query 2482          TGCATTTTACCAAAGG-TACCCCACCTC-CTTTGATGCTGCCTCT-T-TTG-TGATGCGC
                    ||| ||||||||| | -| ||  |+  |- |||+|  |  +++||- -|| -| ||||| 
Sbjct 2471          TGCCTTTTACCAACGTTTTCCAGA-AGCGTTTT-ACCCAA---CTGAATTCATCATGCGT

Query 2537          GACGGCGCG-GCC-GCTTATA-CATTAACCCCCCGGCCAATA--ATTCATGCCGTCGCCC
                    || ||+ | -|+|-|| || |-|+|| ||||| |+||| +||--|||||||| ||||| |
Sbjct 2526          GAGGG-TCTTG-CAGCATACACC-TTGACCCCGC-GCCC-TATCATTCATGCAGTCGCTC

Query 2592          CTGATTATAGGTTGGAACATAACCCAAAGAGGCTTGAGGCCGCCTACCGGGAGACTTGCT
                    | ||||||||| | || || ||||| |||||||||||||| || ||||| || ||||| |
Sbjct 2581          CCGATTATAGGGTTGAGCAGAACCCGAAGAGGCTTGAGGCAGCGTACCGTGAAACTTGTT

Query 2652          CCCGTCTCGGCACCGCTGCATACCCGCTCCTCGGGACCGGCATATACCAGGTA-CCGATC
                    ||||||  ||||||||||| ||||||||  | ||  | || ||||||||||| -| | | 
Sbjct 2641          CCCGTCGTGGCACCGCTGCCTACCCGCTTTTGGGTTCGGGTATATACCAGGTCCCTGTTA

Query 2711          GGTCCCAGTTTCGACGCCTGGGAGCGGAACCACCGCCCCGGTGATGAGTTGTATCTTC-C
                    | +| |||||| || |||||||| || || ||||||||||| |||||| | ||+||| -|
Sbjct 2701          GC-CTCAGTTTTGATGCCTGGGAACGTAATCACCGCCCCGGCGATGAGCTTTA-CTTGAC

Query 2770          TGAGCTTGCTGCCAGA-TGGTTCGAGGCCAATAGGCCGGC-CTGCCCAACTCTTACTATA
                     ||||  ||||| |+|-||||| ||||| |||| ||||||-| |||    +|| || |||
Sbjct 2759          CGAGCCCGCTGCAA-ATTGGTTTGAGGCTAATAAGCCGGCGCAGCCGGTG-CTCACCATA

Query 2828          ACTGAGGATGCTGCACGGACAGCGAACCTGGCCATCGAGCTTGACT-CAGCCACAGATGT
                    ||||||||  | || || || || ||||||||  | ||| ||||  -|+|| ||||| ||
Sbjct 2817          ACTGAGGACACGGCCCGTACGGCCAACCTGGCATTGGAGATTGATGCC-GCTACAGAGGT

Query 2887          CGGCCGGGCTTGTGCTGGTTGT-CGAGTCACCCCCGGCGTTGTGCAGTACCAGTTTACTG
                    |||||| |||||||| ||||| -| |+||| ||| ||| ||||||| || |||||||| |
Sbjct 2876          CGGCCGTGCTTGTGCCGGTTGCACCA-TCAGCCCTGGCATTGTGCACTATCAGTTTACCG

Query 2946          CAGGTGTGCCTGGGTCCGGCAAGTCC-CGCTC-TATCACCCA-AGCCGACGTGGACGT--
                    | || || || || || |||||||| - |  |-||+|| +||- | +|| || || ||--
Sbjct 2935          CCGGGGTCCCGGGCTCGGGCAAGTCAAGGTCCATA-CAA-CAGGGA-GATGTCGATGTGG

Query 3001          T-GTCGTGGTCCCGACCCGGGAGTTGCGTAATGCCTGGCGCCGCCGCGGCTTCGCTGCTT
                    |-|| ||+|+|||+||||||||| | ||||||   ||||||||||| || || || || |
Sbjct 2992          TGGTTGT-G-CCC-ACCCGGGAGCTTCGTAATAGTTGGCGCCGCCGGGGTTTTGCGGCCT

Query 3060          TCACCCCGCACACTGCTGCT--AG--AGTCACTCAGGGGCGCCGGGTTGTCATTGATGAA
                    |||| || ||||| || || -- |--| |+|+||+|| +||||| ||||| |||||||| 
Sbjct 3049          TCACACCCCACACAGCGGCCCGTGTTACT-A-TC-GGC-CGCCGCGTTGTGATTGATGAG

Query 3116          GCTCCATCTCTTCCCCCCCACCTGCTGCTGCTCCACATGCAGCGGGCCGCCACCGTTCAC
                    ||||||||||| || || |||||| ||||| | || |||||||||||| || | || || 
Sbjct 3105          GCTCCATCTCTCCCGCCACACCTGTTGCTGTTACATATGCAGCGGGCCTCCTCGGTCCAT

Query 3176          CTTCTTGGCGACCCGAACCAGATCCCAGCCATCGACTTTGAGCACGCCGGGCTCGTCCCC
                    || || || ||||| || |||||||| || || || |||||||||||||| || ||||| 
Sbjct 3165          CTCCTCGGTGACCCAAATCAGATCCCTGCTATTGATTTTGAGCACGCCGGCCTGGTCCCT

Query 3236          GCCATCAGGCCTGACCTAGCCCCTACCTCCTGGTGGCATGTTACCCATCGTTGCCCTGCG
                    || ||| | || || || || || ||   ||||||||  ||||| || |||||||| || 
Sbjct 3225          GCGATCCGTCCCGAGCTTGCGCCAACGAGCTGGTGGCNCGTTACACACCGTTGCCCGGCC

Query 3296          GATGTATGTGAGCTGATCCGTGGTGCATACCCTATGATCCAGACCACTAGCCGGGTCCT-
                    ||||| || ||||| || || || || |||||||  ||||||||||| ||||| || ||-
Sbjct 3285          GATGTGTGCGAGCTCATACGCGGAGCCTACCCTAAAATCCAGACCACGAGCCGTGTGCTA

Query 3355          CCGTTCGTTGTTCTGGGGTGAGCCTGCCGTTGGGCAGAAACTAGTGT-TCACCCAGGCGG
                    | || | +|||| |||  ||| || ||| |||| |||||  | ||+|-|||| |||||||
Sbjct 3345          CGGTCCC-TGTTTTGGAATGAACCGGCCATTGGCCAGAAGTTGGT-TNTCACGCAGGCGG

Query 3414          CTAAGGCTGCCAACCCCGGTTCAGTGACGGTCCACGAGGCACAGGGCGCTACCTATACAG
                    | |||||||| ||||| ||| |  | ||||||||||| || ||||| || ||||  ||||
Sbjct 3403          CAAAGGCTGCTAACCCTGGTGCGATTACGGTCCACGAAGCTCAGGGTGCCACCTTCACAG

Query 3474          AGACCACCATTATCGCTACGGCAGATGCCC-GAGGCCTCATTCAGTCGTCTCGGGCTCAT
                    ||||||| || || || ||||| || ||| -|+||||| || ||||| || |||||||||
Sbjct 3463          AGACCACAATCATAGCCACGGCCGACGCCAGG-GGCCTTATCCAGTCATCCCGGGCTCAT

Query 3533          GCCATTGTTGCCCTGACGCGCCATACTGAGAAGTGCGTCATCATTGACGCGCCAGGCCTG
                    || || ||||| || || ||||| ||||||||||| || ||| | || || || ||||||
Sbjct 3522          GCTATAGTTGCACTTACTCGCCACACTGAGAAGTGTGTTATCCTGGATGCCCCCGGCCTG

Query 3593          CTTCGCGAGGTGGGCATTTCCGATGCAATCGTTAATAACTTTTTCCTTGCCGGTGGCGAA
                    ||||| ||||| |||||||| ||||  || || || |||||||||||||| |||||||| 
Sbjct 3582          CTTCGTGAGGTCGGCATTTCGGATGTGATTGTCAACAACTTTTTCCTTGCTGGTGGCGAG

Query 3653          ATTGGCCACCAACGCCCGTCTGTTATCCCTCGCGGCAACCCTGACACAAACGTTGACACC
                     | |||| ||| ||||| ||||| || |||||||| ||||||||   |||| | |  || 
Sbjct 3642          GTCGGCCNCCACCGCCCTTCTGTGATACCTCGCGGTAACCCTGATCAAAACCTCGGGACT

Query 3713          TT--GGCTGCCTTCCCGCCGTCTTGCCAGATTAGCGCCTTCCACCAGTTGGCTGAGGAGC
                    ||-- |++|||||||||||||| || || ||||| || | ||| |||||||||||||| |
Sbjct 3702          TTACAG--GCCTTCCCGCCGTCCTGTCAAATTAGTGCTTACCATCAGTTGGCTGAGGAAC

Query 3771          TTGGCCATAGACCTGCCCCTGTTGCAGCTGT-TCTA-CCGCCCTGCCCTGAGCTCGAACA
                    | |||||| | || |||||||| || || ||-|+| -||+|| ||||||||||| || ||
Sbjct 3760          TGGGCCATCGCCCGGCCCCTGTCGCCGCCGTCT-TGCCC-CCTTGCCCTGAGCTTGAGCA

Query 3829          GGGCCTCCTCTATCTGCCCCAGGAGCTCACCA-CCTGTGATAGTGTTGTA-ACATTTGAA
                    |||||| |||||  |||| |||||||||||  -    +||||||||  | -  +||||| 
Sbjct 3818          GGGCCTGCTCTACATGCCACAGGAGCTCACTGTGTCC-GATAGTGTGTTGGTT-TTTGAG

Query 3886          -TTAACAGATATTGTGCATTGTCGCATGGCCGCCCCGAGTCAGCGCAAGGCCGTGCTGTC
                    -||+|| ||||| || ||||| ||||||||||| || || ||||| ||||| || || ||
Sbjct 3876          CTT-ACGGATATAGTTCATTGCCGCATGGCCGCTCCAAGCCAGCGAAAGGCTGTTCTCTC

Query 3946          CACGCTCGTGGGCCGTTACGGCCGTCGCAC-AAAGC-TCTACAATGCC-TCTCACTCTGA
                     || || |||||  | || |||||| | ||-|||  -| | ++|+| |- | || || ||
Sbjct 3935          AACACTTGTGGGGAGGTATGGCCGTAGGACGAAACTATATG--A-GGCGGCGCATTCAGA

Query 4003          TGTTCGTGACTCTCTTGCC-CGTTTTATCCCGACCATTGGCCCC-GTACAAGTTA-CAAC
                    ||||||||| || || || - ||| +||||| || || || +||-|| || | ||-|+||
Sbjct 3992          TGTTCGTGAGTCCCTAGCTAGGTTC-ATCCCTACTATCGGG-CCTGTTCAGGCTACC-AC

Query 4060          CTGTGAATTGTATGAGCTAGTGGAGGCCATGGTCGAGAAGGGCCAGGATGGCTCCGCCGT
                     ||||| ||||||||| | || ||||| ||||| ||||| || ||||| ||||| || ||
Sbjct 4049          ATGTGAGTTGTATGAGTTGGTTGAGGCTATGGTGGAGAAAGGTCAGGACGGCTCTGCAGT

Query 4120          CCTT-GAGCTCGACCTCTGCAACCGTGACGTATCCCAGG-ATCACCTTCTTCCAGAAAGA
                    +|||-||||| || || || || ||||| || |+|  +|-||||| || ||||| ||||+
Sbjct 4108          -CTTAGAGCTTGATCTTTGTAATCGTGATGTCT-CGC-GCATCACATTTTTCCAAAAAG-

Query 4177          T-TGTAATAAGTTTACCACGGGAGAGACCATCGCCCATGGTAAAGTGGGCCAGGGCATTT
                     -|| || |||||||| || || |||||||||||||| || || || |||||||| || |
Sbjct 4165          NCTGCAACAAGTTTACAACTGGTGAGACCATCGCCCACGGCAAGGTTGGCCAGGGTATAT

Query 4236          CGGCCTGGAGTAAGACCTTTTGTGCCCTTTTTGGCCCCTGGTTCCGCGCTATTGAGAAGG
                    ||||||||||||||||||| || || || || ||||| ||||||||||| ||||| || |
Sbjct 4225          CGGCCTGGAGTAAGACCTTCTGCGCTCTGTTCGGCCCGTGGTTCCGCGCCATTGAAAAAG

Query 4296          CTATTCTGGCCCTACTCCCT--CAGGGTGTGTTTTATGGAGATGCCTT-TGACGACACTG
                      ||  ||||||| ||||| -- | ++| | |||||||| || |+|||-||| ||  | |
Sbjct 4285          AAATATTGGCCCTGCTCCCGCCTAA--TATCTTTTATGGCGACG-CTTATGAGGAGTCAG

Query 4353          TCTTCTCGGCGGCTGTGG-C--CGCAGCAAAGGCGTCC-ATGGTGTTTGAGAATGACTTT
                    | ||  | || |||||| -|-- ||+| + +| | +  -||||| ||||| |||||||||
Sbjct 4342          TTTTTGCCGCCGCTGTGTCCGGGGC-GG-G-GTCA-TGTATGGTATTTGAAAATGACTTT

Query 4409          TCCGAGTTTGACTCCACCCAGAATAACTTTTCCT-TGGGCCTAGA--GTGCGCTATCATG
                    || |||||||||   ||||||||||| || |+||-| ||||| ||--||| | |+|+|||
Sbjct 4398          TCAGAGTTTGACAGTACCCAGAATAATTTCT-CTCTTGGCCTTGAGTGTGTGGT-T-ATG

Query 4466          GAGGAGTGCGGGATGCCGCAGTGGCTCATCCGCTTGTACCACCTTAT-AAGGTCTGCGTG
                    ||||||||||| ||||| || ||||| ||  | |||||||| || +    ||||||| ||
Sbjct 4455          GAGGAGTGCGGCATGCCTCAATGGCTAATTAGGTTGTACCATCTG-GTTCGGTCTGCCTG

Query 4525          GATCCTGCAGGCCCCGAAGGAGTCTCTGCGAGGGTTT-TGGAAGAAACACTCCGGTGAGC
                    ||| |||||||| |||||||||||||| + |||||||-|||||||| || || |||||||
Sbjct 4514          GATTCTGCAGGCGCCGAAGGAGTCTCTT-AAGGGTTTCTGGAAGAAGCATTCTGGTGAGC

Query 4584          CCGGCACTCTTCTTTGGAATACTGTCTGGAACATGGCCGTTATTA-CCCACTGTTATGAT
                    | || || |||||||||||||| |||||||| |||||  |||+||-| || || ||||| 
Sbjct 4573          CTGGTACCCTTCTTTGGAATACCGTCTGGAATATGGCGATTA-TAGCACATTGCTATGAG

Query 4643          TTTCGTGATTTGC-AGGTGGCTGCCTTTAAAGGTGATGATTCGATAGTGCTTTGCAGTGA
                    || ||||| || |- +|| ||||||||||| |||||||||||| | || || || |||||
Sbjct 4632          TTCCGTGACTTTCGT-GTTGCTGCCTTTAAGGGTGATGATTCGGTGGTCCTCTGTAGTGA

Query 4702          GTACCGTCAGAGTC-CAGGA-GCTGCTGTCCTGATTGCTGGTTGT-GGCTTAAAGCTGAA
                     ||||| ||||| |-||++|-|| |||| | | |||||||| |||-|||| ||| +||||
Sbjct 4691          CTACCGACAGAGCCGCA--ATGCAGCTGCCTTAATTGCTGGCTGTGGGCTCAAAT-TGAA

Query 4759          GGTGGATTTTCGCCCTATTGGTCTGTATGCAGGTGTTGTGGTGGCCCCCGGCCTTGGCG-
                    ||| ||||  |||||||| || |||||||| || || |||||||||||||| +|||| |-
Sbjct 4748          GGTTGATTACCGCCCTATCGGGCTGTATGCTGGGGTGGTGGTGGCCCCCGGT-TTGGGGA

Query 4818          CGCTTCCTGACGTTGTGCGCTTCGCCGGCCGGCTCACTGAGAAGAATTGGGGCCCTGGCC
                    | || || || || ||||| || || || ||| |  |||| |||||||||||||| ||||
Sbjct 4807          CACTGCCCGATGTGGTGCGTTTTGCTGGTCGGTTGTCTGAAAAGAATTGGGGCCCCGGCC

Query 4878          CCGAGCGGGCGGAGCAGCTCCGCCTTGCTGTAAGTGATTTCCTCCGCAAGC-TTACGAAT
                    | || || || |||||||| || ||||||||  | || ||||| ||+| | -| ||||||
Sbjct 4867          CGGAACGTGCTGAGCAGCTGCGTCTTGCTGTCTGCGACTTCCTTCG-AGGGTTGACGAAT

Query 4937          GTAGCTCAGATGTGTGTGGATGTTGTTTCTCGTGTTTATGGGGTT-TCTCCTGGGCTCGT
                    || || ||| | ||||| |||||||| || ||||| ||||| || - |+|| ||||||||
Sbjct 4926          GTTGCGCAGGTCTGTGTTGATGTTGTGTCCCGTGTCTATGGAGTCAGC-CCCGGGCTCGT

Query 4996          TCATAACCTGATTGGCATGCTACAGACTGTTGCTGATGGCAAGGCCCATTTCACTGAGTC
                     |||||||| ||||||||||| |||||  | || |||||||||||||| || || ||| |
Sbjct 4985          ACATAACCTTATTGGCATGCTGCAGACCATCGCCGATGGCAAGGCCCACTTTACAGAGAC

Query 5056          AGTAAAGCCAGTGCTCGACCTGACAAATTCAATCCTGT-GTCGGGTGGAATGAATAACAT
                      | || || || || || || |||||||| ||| |  -|+|||||||||||||||||||
Sbjct 5045          TATTAAACCTGTACTTGATCTCACAAATTCCATCATACAG-CGGGTGGAATGAATAACAT

Query 5115          GTCTTTTGCTGCGCCCATGGGTTCGCGACCATGCGCCCTCGGCCTATTCTGTTGTTGCTC
                    |||||||||  ||||||||||++  |+|||||||||||| || || ||||||||||| ||
Sbjct 5104          GTCTTTTGCATCGCCCATGGG--ATC-ACCATGCGCCCTAGGGCTGTTCTGTTGTTGTTC

Query 5175          CTCATGTTTTTGCCTATGTTGCCCGCGCCACCGCCCGGTCAGCCGTCTGGCCGCCGTCGT
                    ||||||||| |||||||| |||||||||||||| ||||||||||||||||||| || |||
Sbjct 5161          CTCATGTTTCTGCCTATGCTGCCCGCGCCACCGGCCGGTCAGCCGTCTGGCCGTCGCCGT

Query 5235          GGGCGGCGCAGCGGCGGTTCCGGCGGTGGTTTCTGGGGTGACCGGGTTGATTCTCAGCCC
                    |||||||||||||||||| ||||||||||||||||| ||||| |||||||||||||||||
Sbjct 5221          GGGCGGCGCAGCGGCGGTGCCGGCGGTGGTTTCTGGAGTGACAGGGTTGATTCTCAGCCC

Query 5295          TTCGCAATCCCCCATATTCATCCAACCAACCCCTTTGCCCCCGATGTCACCGCTGCGGCC
                    |||||  ||||| |||||||||||||||||||||| ||| ||||||||+      |  ||
Sbjct 5281          TTCGCCCTCCCCTATATTCATCCAACCAACCCCTTCGCCGCCGATGTC-GTTTCACAACC

Query 5355          -GGGGCTGGACCTCGCGTTCGCCAACCCGCCCGACC-ACTCGGCTCCGCTTGGCGTGACC
                    -||||||||| |||||  ||| ||+ ||||||  ||- ||||| ||||||||||||||||
Sbjct 5340          CGGGGCTGGAACTCGCCCTCGACA-GCCGCCCCGCCCCCTCGGTTCCGCTTGGCGTGACC

Query 5413          AGGCCCAGCGCCCCGCCGCTACCTCACGTCGTAGACCTACCACAGCTGGGGCCGCGCCGC
                    || || |||||||| ||| | || | |||||| || ||||| |||||||||| |||||||
Sbjct 5399          AGTCCAAGCGCCCCTCCGTTGCCCCCCGTCGTCGATCTACCCCAGCTGGGGCTGCGCCGC

Query 5473          TAACCGC--GGTCGCCCCGGCTCATGACACCCCGCCAGTGCCTGATGTCGACTCCCGCGG
                    |||| ||--  || || +| |+| ||| ||  | || || |||||||| ||||| || ||
Sbjct 5459          TAACTGCCATATCACCA-GCC-CCTGATACAGCTCCTGTACCTGATGTTGACTCACGTGG

Query 5531          CGCTATCTTGCGCCGGCAGTATAA-C-CTATCAACATCCCCTCTCACCTCTC-CCGTGGC
                     ||||| |||||||||||||| ||- - | |+|+| ||||| || || ||+ -| || ||
Sbjct 5517          TGCTATTTTGCGCCGGCAGTACAATTTGTCT-A-CGTCCCCGCTTACATC-ATCTGTTGC

Query 5588          CACCGGC-ACAAATTTGGTCCTTTATGCCGCCCCTCTTAGCCCGCTTTTACCCCTTCAGG
                    +  | | -|| ||| |||| || ||||| ||||| || | ||| || || || |||||||
Sbjct 5574          -TTCTGGTACTAATCTGGTTCTCTATGCTGCCCCGCTGAACCCTCTCTTGCCTCTTCAGG

Query 5647          ACGGCACCAATACTCATATAATGGCTACAGAAGCCTCTAACTATGCCCAGTACCGGGTTG
                    | |||||||| |||||||| |||||||| || || ||||| || |||||||| |||||||
Sbjct 5633          ATGGCACCAACACTCATATTATGGCTACTGAGGCATCTAATTACGCCCAGTATCGGGTTG

Query 5707          CCCGTGCCACAATTCGTTATCGCCCGCTTGTCCCCAATGCTGTTGGTGGTTATGCCATCT
                      || || || ||||||||||||||| | || || |||||||||||||||||||| ||||
Sbjct 5693          TTCGGGCTACGATTCGTTATCGCCCGTTGGTGCCAAATGCTGTTGGTGGTTATGCTATCT

Query 5767          CCATCTCGTTCTGGCCACAAACCACCACCACTCCGACGTCCGTTGATATGAATTCAATAA
                    | || || |||||||| ||||| || || || || || || ||||| |||||||| || |
Sbjct 5753          CTATTTCTTTCTGGCCTCAAACTACAACTACCCCTACTTCTGTTGACATGAATTCTATCA

Query 5827          CTTCGACGGATGTTC-GTATTTTAGTTCAGCCCGGCATAGCCTCTGAGCTT-GTGATCCC
                    |||| || |||||+|-| || || || |||||||| |||||||| |||+||-|| |||||
Sbjct 5813          CTTCTACTGATGT-CAGGATCTTGGTCCAGCCCGGTATAGCCTCCGAG-TTAGTCATCCC

Query 5885          AAGTGAGCGCTTACACTATCGTAACCAAGGGTGGCGCTCTGTTGAGACCTCCGGG-GTGG
                     ||||| ||| | ||||| || |||||||| ||||||||||||||||||+ ||||-||||
Sbjct 5871          TAGTGAACGCCTTCACTACCGCAACCAAGGCTGGCGCTCTGTTGAGACC-ACGGGTGTGG

Query 5944          CGGAAGAGGAGGCCACCTCTGGTCTCGTTATGCTTTGCATACATGGCTTACCC-GTAAAT
                    | ||||||||||| ||||| ||||| || |||||||| || |||||||+ |||-|| || 
Sbjct 5930          CCGAAGAGGAGGCTACCTCCGGTCTGGTAATGCTTTGTATTCATGGCT-CCCCTGTTAAC

Query 6003          TCTTACACTAATACACCCTACACCGGCGCCCTCGGGCTGT-TGGATTTTGCCCTTGAATT
                    || |||||||||||||| |||||||| ||  | |||||+|-| ||||||||  | ||| |
Sbjct 5989          TCCTACACTAATACACCTTACACCGGTGCATTGGGGCT-TCTTGATTTTGCATTAGAACT

Query 6062          TGAGTTCCGCAACCTCACTCCCGGCAACACCAATACTCGGGTCTCTCGTTACTCCAGCAC
                    ||| ||  | ||  | || ||||| ||||| || || || || || || ||  | |||||
Sbjct 6048          TGAATTTAGAAATTTGACACCCGGGAACACTAACACCCGTGTTTCCCGGTATACTAGCAC

Query 6122          TGCTCGCCACCGTCTTCGCCGCGGTGCAGATGGGACCGCCGAGCTCACCACCACGGCTGC
                     || |||||||| || ||||||||||| ||||||||||| |||||||||||||| || ||
Sbjct 6108          AGCCCGCCACCGGCTGCGCCGCGGTGCTGATGGGACCGCTGAGCTCACCACCACAGCAGC

Query 6182          CACCCGCTTTATGAAGGATCTCTATTTTACTAGTACTAATGGTGTCGGTGAGATCGGCCG
                    ||| ||||| ||||||||| |  |||||||| |||| || || || |||||| | || ||
Sbjct 6168          CACACGCTTCATGAAGGATTTGCATTTTACTGGTACGAACGGCGTTGGTGAGGTGGGTCG

Query 6242          CGGGATAGCCCTAACCCTGTTTAATCTTGCTGACACTCTGCTTGGCGGCCTACCGACAGA
                     || || ||||| || ||||||||||||||||| || || ||||| ||  ||||||||||
Sbjct 6228          TGGTATTGCCCTGACTCTGTTTAATCTTGCTGATACGCTTCTTGGTGGTTTACCGACAGA

Query 6302          ATTGATTTCGTCGGCTGGTGGCCAGCTGTTCTACTCCCGTCCCGTCGTCTCAGCCAATGG
                    |||||||||||||||||| || || ||||| |||||||| || || ||||| ||||||||
Sbjct 6288          ATTGATTTCGTCGGCTGGGGGTCAACTGTTTTACTCCCGCCCTGTTGTCTCGGCCAATGG

Query 6362          CGAGCCGACTGTTAAGCTGTATACATCTGTAGAGAATGCTCAGCAGGATAAGGGTATTGC
                    |||||| || || ||| | || |||||||| |||||||| ||||| || ||||| ||  |
Sbjct 6348          CGAGCCAACAGTAAAGTTATACACATCTGTTGAGAATGCGCAGCAAGACAAGGGCATCAC

Query 6422          -AATCCCGCATGACATCGACCTCGGG-GAATCTCGTGTGGTCATTCAGGATTATGATAAC
                    -| |||+ || ||||| ||+ |  ||-|| || |||||||| || |||||||||||||||
Sbjct 6408          CATTCC-ACACGACATAGA-TTTAGGTGACTCCCGTGTGGTTATCCAGGATTATGATAAC

Query 6480          CAACATGAGCAAGATCGGCCGACACCTTCTCCAGCCCCATCGCGCCCTTTTTCTGTCCTC
                    || || || |||||||| || || || || || ||||| || |||||||| || || || 
Sbjct 6466          CAGCACGAACAAGATCGACCTACCCCGTCACCTGCCCCCTCCCGCCCTTTCTCAGTTCTT

Query 6540          CGAGCTAATGATGTGCTT-TGGCTTTCTCTCACCGCTGCCGAGTATGACCAGTCCACTTA
                    || || ||||||||+ ||-||||| |||||||| || || ||||| | |||| |||| ||
Sbjct 6526          CGTGCCAATGATGT-TTTGTGGCTCTCTCTCACTGCCGCTGAGTACGNCCAGACCACGTA

Query 6599          CGGTTCTTCGACCGGCCCAGTCTATGT-T-TCT--GACTC-TGTGACCCTGGTTAATGTT
                     || || || |||+ + |++ ||||||-|-|||--||+| - || || || |||||||| 
Sbjct 6585          TGGGTCGTCCACC-A-AC--CCTATGTATGTCTCTGA-TACAGTCACGCTTGTTAATGTA

Query 6654          GCGACCGGCGCGCAGGCCGTTGCCCGGTCGCTTGACTGGACCAAGGTCACACTTGATGGT
                    || || || || ||||| |||||||| || ||||||||| | || || || || ||||||
Sbjct 6640          GCCACTGGTGCTCAGGCTGTTGCCCGCTCTCTTGACTGGTCTAAAGTTACTCTGGATGGT

Query 6714          CGCCCCCTCTCC-ACCATCCAGCAGTATTCAAAGACCTTCTTC-GTCCTGCCGCTCCGCG
                    ||||| ||+| |-||||| ||||||||||| ||||  ||+|| -|| || ||||| || |
Sbjct 6700          CGCCCTCT-TACTACCATTCAGCAGTATTCTAAGAAATT-TTATGTTCTCCCGCTTCGNG

Query 6772          GTAAGCTCTCCTTCTGGGAGGCAGGTACCACTAAGGCCGGGTACCCCTATAATTATAATA
                    | ||||| ||||| |||||||| ||||| || |||||||| ||||| |||||||||||||
Sbjct 6758          GGAAGCTGTCCTTTTGGGAGGCTGGTACGACCAAGGCCGGCTACCCGTATAATTATAATA

Query 6832          CCACTGCTAGCGATCAACTGCTTATTGAGAATGCCGCCGGGCATCGGGTTGCTATTTCCA
                    |||||||||| || ||| |  | |||||||| || ||||| || || || || ||||| |
Sbjct 6818          CCACTGCTAGTGACCAAATTTTGATTGAGAACGCGGCCGGTCACCGTGTCGCCATTTCTA

Query 6892          CTTACACCACTAGCCTGGGTGCTGGCCCCGT---TGCCATCTCTGCGGTTGCTGTTTTGG
                    |||| ||||||||  ||||||| |||||++|---|+| || |||||||| | |||  | |
Sbjct 6878          CTTATACCACTAGTTTGGGTGCCGGCCC--TACCT-CGATNTCTGCGGTCGGTGTACTAG

Query 6949          CCCCCC-ACT-CTGCGCTAGCCCTGCTTGAGGATACCATGGACTACCCTGCCCGCGCCCA
                    |+ || -|+|-| || || ||  | || ||||||||  | || || ||||| || |||||
Sbjct 6935          C-TCCACA-TTCGGCCCTTGCTGTTCTCGAGGATACTGTTGATTATCCTGCTCGTGCCCA

Query 7007          CACTTTTGATGATTTCTGCCCAGAGTGCCGCCCCCTTGGCCTCCAGGGCTGTGCTTTCCA
                     |||||||||||||||||||| ||||| ||| ||||||| || ||||| ||||| |||||
Sbjct 6993          TACTTTTGATGATTTCTGCCCGGAGTGTCGCACCCTTGGTCTGCAGGGTTGTGCATTCCA

Query 7067          GTCTACTGTCGCTGAGCTTCAGCGCCTTAAGATGAAGGTGGGTAAAACTCGGGAGT-T-A
                     |||||| | ||||| |||||||| ||||| |||||||| |||||||| |||||||-|-|
Sbjct 7053          ATCTACTATTGCTGAACTTCAGCGTCTTAAAATGAAGGTAGGTAAAACCCGGGAGTCTTA

Query 7125          TAGTTTATTTG-CTTGTGCCCCC--C-TTCTT-TCTGCTGCTT-ATTTCTCTTTTCTGCG
                    +| |   |+  - ||||||||||--|-   ||-|||   ||||-||||||| ||||||| 
Sbjct 7113          -ATTAATT-CCTTTTGTGCCCCCTTCGCAGTTCTCTTTGGCTTTATTTCTCATTTCTGCT

Query 7179          TTTCGCGCTCCCTGAAAAAAAAA
                    || ||||||||||| ||||||||
Sbjct 7171          TTCCGCGCTCCCTGGAAAAAAAA
