# Supplementary material for: Pairwise Heuristic Sequence Alignment Algorithm Based on Deep Reinforcement Learning
Source: IEEE Open J Eng Med Biol. 2021 Jan 29;2:36–43. doi: 10.1109/OJEMB.2021.3055424 (PMC8901008; doi:10.1109/OJEMB.2021.3055424)
Supplement: Three supplementary materials are attached to the submitted manuscript. First, we offer the detailed process of the DQNalign in Supplementary material S1. Then, the additional figures and tables are listed in the Supplementary material S2. Finally, the alignment results of the DQNalign are attached  [file ojemb-3055424-mm.zip › OJEMB-3055424-MM/10022021082020_DQNalignOJEMB20210126SupplementaryS3/Supplementary S3/HEV_DDDQN/result20200712173946_12_21.txt]

DQNalign Project v1.0
Pairwise alignment algorithm with deep reinforcement learning based heuristic alignment agent
Sequence 1 : HEV_12, length : 7202
Sequence 2 : HEV_21, length : 7277

Alignment results:
Exact matches: 5421
Gaps: 511

Query 0             GGCAGACCACCTATGTGGTCGATGCCATGGAGGCCCATCAGTTTATCAAGGCTCCTGGCA
                    |||||||||| |||||||||||||||||||||||||||||||| || |||||||||||||
Sbjct 9             GGCAGACCACGTATGTGGTCGATGCCATGGAGGCCCATCAGTTCATTAAGGCTCCTGGCA

Query 60            TCACTACTGCTATTGAGCAGGCTGCTCTGGCAGCGGCCAACTCTGCCCTGGCGAATGCTG
                    | ||||||||||||||||||||||||||||| ||||| || || ||| ||||||||||||
Sbjct 69            TTACTACTGCTATTGAGCAGGCTGCTCTGGCTGCGGCTAATTCCGCCTTGGCGAATGCTG

Query 120           TGGTAGTTAGGCCCTTTCTCTCTCACCAGCAGATTGAGATCCTCATTAACCTAATGCAAC
                    |||| ||| |||| ||||| ||||    ||| | |||||| || |||||  | |||||||
Sbjct 129           TGGTGGTTCGGCCGTTTCTTTCTCGTGTGCAAACTGAGATTCTTATTAATTTGATGCAAC

Query 180           CTCGCCAGCTTGTTTTCCGCCCCGAGGTTTTCTGGAACCACCCCATCCAGCGTGTTATCC
                    | || ||| | || |||||||| |||||  | ||||| || || |||||||| ||||| |
Sbjct 189           CCCGGCAGTTGGTCTTCCGCCCTGAGGTGCTTTGGAATCATCCTATCCAGCGGGTTATAC

Query 240           ACAATGAGTTGGAGCTTTACTGCCGTGCCCGCTCCGGCCGCTGTC-TT-GAGATTGGTGC
                    | ||||| || ||||  |||||||| |||||  | || ||+|+| -||-||| |||| ||
Sbjct 249           ATAATGAATTAGAGCAGTACTGCCGGGCCCGGGCTGGTCG-T-TGTTTGGAGGTTGGAGC

Query 298           CCATCCCCGC--TCAATAAATGACAATCCTAATGTGGTCCACCGCTGCTTCCTCCGCCCT
                    |||++|||| --|| || |||||||| ||||||||  | ||  | || || ||  | || 
Sbjct 307           CCA--CCCGAGGTCCATTAATGACAACCCTAATGTCTTGCATAGGTGTTTTCTTAGACCG

Query 356           GTCGGGCGCGATGTTCAGCGCTGGTATACTGCCCCCACTCGCGGGCCAGCTGCTAATTGC
                    ||||| || |||||||||||||||||| ||||||| || || || || || || ||||||
Sbjct 365           GTCGGCCGAGATGTTCAGCGCTGGTATTCTGCCCCTACCCGTGGTCCTGCGGCCAATTGC

Query 416           CGGCGTTCCGCACTGCGCGGGCTCTCTGCC-G-CTGACCGCACTTACTGCTTCGACGGGT
                    || || |||||  |||| || ||| | +||-|-|+|||||||| || || || || || |
Sbjct 425           CGCCGCTCCGCGTTGCGTGGTCTCCCC-CCTGTC-GACCGCACCTATTGTTTTGATGGAT

Query 474           TTT-CTGGT-TGTAACTTTCCCGCCGA-AACGGGCATCGCCCTCTATTCCCTC-CATGAT
                    |||-| | |-||  + || +| || ||-| |||  +| ||||| || |+| | -||||| 
Sbjct 483           TTTCCCGTTGTGCT-TTTG-CTGCAGAGACCGGTG-TGGCCCTTTACT-CTTTGCATGAC

Query 530           ATGTCACCATCTGATGTCGCCGAGGCCATGTTCCGCCATGGTATGACGCGGCTT-TATGC
                     | |  ||| ||||||| || ||||| |||  ||||||||| ||||| |+||||-|| ||
Sbjct 539           CTTTGGCCAGCTGATGTTGCAGAGGCTATGGCCCGCCATGGGATGACAC-GCTTATACGC

Query 589           CGCCCTCCATCTTCCGCCTGAGGTCTTGTTGCCTCCTGGCACATACCGCACCGCG---TC
                    ||| || || ||||| || |||||  || | || || ||||| ||+|+||| +| ---||
Sbjct 598           CGCACTGCACCTTCCCCCCGAGGTGCTGCTACCACCCGGCACCTA-C-CACA-CAACCTC

Query 646           GTATCTGCTGATCCATGACGGCAGGCGCGTTGTGGTGACGTACGAGGGTGACACTAGTGC
                    ||| ||  |||| || || ||||  |||| ||| || || |||||||| || ||||||||
Sbjct 655           GTACCTCTTGATTCACGATGGCAACCGCGCTGTTGTAACTTACGAGGGCGATACTAGTGC

Query 706           TGGTTATAACCATGATGTTTCCAACCTGC--GCTCCTGGATTAGAACCACT--AAG-GTC
                     || ||||| |||||||| ||||  || |--|| ++|||||  | || |||--|| -|| 
Sbjct 715           GGGCTATAATCATGATGTCTCCATACTTCGTGCA--TGGATCCGTACTACTAAAATAGTT

Query 761           ACCGG---AGACCACCCTCTCGTTATCGAGCGGGTTAGGGCCATTGGCTGTCACTTTGTT
                       +|---|+ |||+++|+| || || ||||| ||  |||||||||| ||||| ||||| 
Sbjct 773           GGT-GACCA-TCCA---T-TGGTCATAGAGCGAGTGCGGGCCATTGGGTGTCATTTTGTG

Query 818           CTCTTACTCACGGCTGCCCCGGAGCCATCACCTATGCCTTATGTCCCTTACCCCCGGTCT
                    ||  | ||||| || ||||| || || ||||||||||||||||| || ||||| || || 
Sbjct 827           CTGCTGCTCACCGCAGCCCCTGAACCGTCACCTATGCCTTATGTTCCCTACCCTCGTTCA

Query 878           ACCGAGGTCTATGTCCGATCGATCTTCGGCCCGGGCGGCACCCCTTCCCTATTCCCAACC
                    || ||||| |||||||| || || || ||||| |||||| |||| ||| | || ||| | 
Sbjct 887           ACGGAGGTGTATGTCCGGTCTATATTTGGCCCTGGCGGCTCCCCATCCTTGTTTCCATCA

Query 938           T-CATGCTCCACTAAGTCGACCTTCCATGCCGTCCCTGCCCATATTTGGGA-CCGTCTTA
                     -|+||||| ||||| || ||||| ||||| ||||| |  || || |||||-| |+|| |
Sbjct 947           GCC-TGCTCTACTAAATCTACCTTTCATGCTGTCCCGGTTCACATCTGGGATCNG-CTCA

Query 996           TGCTGTTCGGGGCCACCCTGGATGACCAAGCCTTTTGCTGCTCCCGTCTAATGACCTACC
                    |||| || || ||||||||| | || || || || ||||| || || || ||||| ||||
Sbjct 1005          TGCTCTTTGGTGCCACCCTGNACGATCAGGCGTTCTGCTGTTCACGGCTTATGACTTACC

Query 1056          TTCGCGGCATTAGCTACAAGGTTACTGT--GGGCACTCTTGTGGCCAATGAAGGCTGGAA
                    | || || ||||| || ||||| |||||--| || ++||||| || ||||| || |||||
Sbjct 1065          TCCGTGGTATTAGTTATAAGGTCACTGTCGGTGCG--CTTGTCGCTAATGAGGGGTGGAA

Query 1114          CGCCTCTGAGGACGCTCTCACAGCTGTCATTACTGCCGCCTACCTTACCATCTGCCACCA
                    |||||||||||| ||||| || || || || ||||| ||||| || ||||||||||| ||
Sbjct 1123          CGCCTCTGAGGATGCTCTTACTGCAGTGATCACTGCGGCCTATCTGACCATCTGCCATCA

Query 1174          GCGGTATCTCCGCACCCAAGCTATATCTAAGGGGATGCGTCGTTTGGAGCGGGAGCATGC
                    ||| || || |||||||| || || || ||||| ||||| || ||||||   ||||||||
Sbjct 1183          GCGTTACCTTCGCACCCAGGCGATTTCCAAGGGCATGCGCCGGTTGGAGGTTGAGCATGC

Query 1234          CCAGAAATTCATAACACGCCTCTACAGTTGGCTTTTTGAGAAGTCCGGCCGTGATTATAT
                     |||||||| || ||| | |||||||| ||||| ||||||||||| |||||||| || ||
Sbjct 1243          TCAGAAATTTATCACAAGACTCTACAGCTGGCTATTTGAGAAGTCTGGCCGTGACTACAT

Query 1294          CCCCGGCCGTCAGTTGGAGTTCTACGCCCAGTGTAGGCGCTGGCTCTCGGCCGGCTTTCA
                    ||||||||| ||| |  | || || || || ||  | || ||||| || || ||||| ||
Sbjct 1303          CCCCGGCCGCCAGCTTCAATTTTATGCACAATGCCGACGGTGGCTTTCTGCAGGCTTCCA

Query 1354          CCTTGA-CCCACGGGTGCTGGTTTTTGATGAGTCGGCCCCCTGCCACTGCAGGACCGCGA
                    |||  |-|||| | +|||| || |||||||| || |  || ||||  |||||||+||   
Sbjct 1363          CCTANACCCCAGGN-TGCTTGTCTTTGATGAATCAGTGCCATGCCGTTGCAGGA-CGTTT

Query 1413          TT--CGTAAGGCGGTC---TCAAAGTTTTGCTGCTTTATGAAGTGGCTTGGCCAGGAATG
                    ||-- |+||||  |+|---|+|||+|| ||||| ||||||  |||||| || ||||| ||
Sbjct 1421          TTGAAG-AAGGTCG-CGGGT-AAA-TTCTGCTGTTTTATGCGGTGGCTGGGGCAGGAGTG

Query 1468          TACCTGCTTTCTACAGCCTGCAGAGGGTGCCGCTGGCGACCAGGGCCATGATAATGAAGC
                    |||||||||  |  |||| || ||||||   | ||| || || || ||||| || || ||
Sbjct 1477          TACCTGCTTCTTGGAGCCAGCCGAGGGTTTAGTTGGTGATCAAGGTCATGACAACGAGGC

Query 1528          CTATGAGGGGTCTGATGTTGACCCTGCTGAATCCGC-CATTAGTGATATATCTGGGTCCT
                    |||||| || ||||| || ||||| |||||  | ||-||| + |||| | || ||| | |
Sbjct 1537          CTATGAAGGTTCTGAGGTCGACCCAGCTGAGCCTGCACATC-TTGATGTCTCGGGGACTT

Query 1587          ACGTAGTCCCT-GGCA-CTGCCCTC---CAGCCGCTTTA-T-CAGGC-CCTTGACCTCCC
                    | |  |||| |-||||-| || +| ---|++|| || ||- -||   -   |  |     
Sbjct 1596          ATGCCGTCCATGGGCACCAGCT-TGAGGC--CCTCTATAGGGCACTTAATGTCCCACATG

Query 1639          CGCTGAGATTGTGGCCCGTGCAGGCCGGCTGACCGCCACAGTAAAGGT-CTCCCAGGTCG
                     ++|+++||||  || || ||   ||| || || || ||++|   +| -|||   | | |
Sbjct 1653          A--T---ATTGCCGCTCGAGCCTCCCGACTAACGGCTAC--TGTT-GAGCTCGTTGCTAG

Query 1697          GACGG-GCGGATCGATTGTGAGACC-CT-T-CTTGGTAACAAA-ACCTTTCGCACGTCGT
                      |||- ||  | ||++|||   +|-||-|-|||||||| +||-||||| || ||| || 
Sbjct 1705          TCCGGACCGCTTAGA--GTGCCG-CACTGTACTTGGTAAT-AAGACCTTCCGGACGACGG

Query 1752          TCGTTGACGGGG-CGGTCTTAGAGACCAATGGCCCAGA-GCGCCACAATCTCTCTTTTGA
                    | ||||| || |-|  ||||  ||+| |||||||| ||-| | +|   ||| || |||||
Sbjct 1761          TGGTTGATGGCGCCCATCTTGAAG-CGAATGGCCCTGAGGAGT-ATGTTCTGTCATTTGA

Query 1810          TGCCAGTCAGAGCA--CTATGGCCG-CTGGCCCCTTCAGTCTTACCTATGC-CGCCCCTC
                     |||  |+ |+ ||--||||||  |-| || | | +||| || || |||| -| | || |
Sbjct 1819          CGCCTCT-CG-CCAGTCTATGGGGGCCGGGTCGCA-CAGCCTCACTTATGAGCTCACCCC

Query 1864          TGCCGCTGGGCTGGAGGTGCGCTA--TGTTGC--T-G-CTGGGCTTGACCACCGGG----
                    ||||| |+++||| ||||   + |--|  |  --|-|-|||| +|||++||| |  ----
Sbjct 1876          TGCCGGT---CTGCAGGTAAA-GATTTCATCTAATGGTCTGGA-TTG--CACTGCCACAT

Query 1913          -CGGTTTTCGCCCCCGGCGTTTCACCCCGGT-CGGC-CCCTGGCGAGGTCACCGCCTTTT
                    -| ++++ | |    |||| + |+|  ++| -| ||-||  ||+|||||  | ||||| |
Sbjct 1929          TCC----CCCCNGGTGGCGC-CC-CTA--GCGCCGCGCCGGGG-GAGGTGGCNGCCTTCT

Query 1971          GCTCTGC-CC-TATACAGGT-TTAAT-CGTGAAGCCCAGCGTCATGCGCTGACCGG-TAA
                    ||  |||-| -||||+  +|- +|||- ||  |+||||||| ||| ||||||| ||-  |
Sbjct 1980          GCAGTGCTCTTTATA-GA-TAC-AATAGGTTCA-CCCAGCGGCATTCGCTGACAGGCGGA

Query 2026          TTTTTGGTTCCATCCTGAGGGGCTCCTTGGCCTCTTTGCCCCGTTTTCG-CCC-GGGCAT
                     | +||| | |||||||||||||| || ||  ||+|| ||||  +||| -|||-||||||
Sbjct 2036          CTA-TGGCTACATCCTGAGGGGCTGCTGGGTATC-TTCCCCCCA-TTCTCCCCTGGGCAT

Query 2084          GTCTGGGAGTCGGCTAATCCATTTTGTGGCGAGAGC-ACA-CTCTACACCCGTA-CTTGG
                     | |||||||| ||||| || ||||| || ||| | -   - ++|| ||||| |-|| | 
Sbjct 2093          ATTTGGGAGTCTGCTAACCCCTTTTGCGGTGAGGGGACTTTG--TATACCCGAACCTGGT

Query 2140          -TCG-GA-GGTTGATGCT-GTT-TCT-AGTCCA---G-CCCGGCCTGA----CTTA-GGT
                    -   -  -||||  |+||-|| -| |-   || ---|-  |||||   ----||| -| |
Sbjct 2151          CAACCTCTGGTTTTT-CTAGTGATTTCTCCCCCCCTGAGGCGGCCGCTCCTGCTTCGGCT

Query 2186          T-----------TTG-CAT--CTGAG-CCTTC---TA-TACCTAGCAGGGCC-CGC-CAC
                     -----------|||-| |--|  | -||  |---||-|+ ++|          |    |
Sbjct 2210          GCCGCCCCGGGGTTGCCCTACCCTACTCCACCTGTTAGT-G--ATATTCTGGGTGTTACC

Query 2224          ACCTACCCCGGCGGCTCT-TCAACCCTCCT-CTGCA-CCGGACCCTTTCCCCCCCCCCTC
                    |||  || | | +|   |-|||    |  |-| |||-| | |+|| +|++++|    |+|
Sbjct 2266          ACCGCCCTCAGA-GGAATCTCAT-GTTGATGCGGCATCTGTA-CCC-T----CTGTTC-C

Query 2281          TGCTCCGGCGCTTGG-TGAGCCGGCCCCTGGC--G-TTACTGCCGTGGCCCCGGCCA--T
                    ||  || ++||| | -|||+|| |+||||   --|-||||  || +  ||||  || --|
Sbjct 2317          TGAGCCT--GCTGGATTGA-CCAG-CCCTATTGTGCTTACCCCCC-CCCCCCCCCCTCCT

Query 2334          -A-A--C-----CCACCAG-ACGGCT----CGGCATCG-CC-GCCTG-CT-C-TT-CACC
                    - - --|-----||  || -| ++| ----| +|  ||- |-  | |-||-|-||-||||
Sbjct 2372          CCCGTGCGTAAGCCGGCAACAT--CCCCGCCT-CCCCGCACTCGCCGTCTCCTTTACACC

Query 2375          TACCCGGATGGCTCCAAGGTATTTGCCGGCT-CGCTGTTTGAGTCGACA-TGTACGTGGC
                    ||||| || ||| ||||||| | ||| || |-  +||| ||||||  +|-|||   ||| 
Sbjct 2429          TACCCCGACGGCGCCAAGGTGTATGCGGGGTCAT-TGTNTGAGTCAG-ACTGTGATTGGT

Query 2433          TTGTTAACGCGTCTAATGTTGTGACCATCGCCCTGGCGGCGGGCTCTGCCATGCATTTTA
                    | || || || || || + + || ||||||||| || || || ||||||||||| |||||
Sbjct 2487          TAGTCAATGCCTCAAAC-C-CTGGCCATCGCCCCGGGGGTGGCCTCTGCCATGCTTTTTA

Query 2491          CCAAAGG-TACCC-CACC-TCCT--TTGATGCTGCCTCTTTTGTGATGCGCGACGGCGCG
                     ||| | -| || - | |-| ||--| ||++|||  +++||  | |||||||| |||+| 
Sbjct 2545          TCAACGTTTCCCAGAAGCGTTCTACTCGA--CTGAA---TTCATCATGCGCGAGGGC-CT

Query 2545          -GCCGCTTATACATTAACCCCCCGG-CCAATAATTCATGCCGTCGCCCCTGATTATA-GG
                    -|| || || || |||||||| |+|-|| || || ||||| || || || || ||||-||
Sbjct 2599          TGCAGCATACACTTTAACCCCGC-GCCCTATTATCCATGCAGTGGCTCCCGACTATAGGG

Query 2603          TTGGAACATAACCCAAAGAGGCTTGAGGCCGCCTACCGGGAGACTTGCTCCCGTCTCGGC
                    |||  +|| ||||| |||||||||||||| || |||||||| |||||||||||||  |||
Sbjct 2658          TTGAG-CAAAACCCGAAGAGGCTTGAGGCAGCGTACCGGGAAACTTGCTCCCGTCGTGGC

Query 2663          ACCGCTGCATACCCGCTCCTCGGGACCGGCATATACCAGGTACC-GATCGGTCCCAGTTT
                    |||||||| ||||||||  | ||  | || ||||||||||| ||-| | | +| ||||||
Sbjct 2717          ACCGCTGCCTACCCGCTTTTGGGCTCGGGTATATACCAGGTCCCTGTTAGC-CTCAGTTT

Query 2722          CGACGCCTGGGAGCGGAACCACCGCCCCGGTGATGAGTTGTATCTTC-CTGAGCTTGCTG
                     || |||||||| || || ||||||||||| |||||| | ||+||| -| ||||  || |
Sbjct 2776          TGATGCCTGGGAACGCAATCACCGCCCCGGCGATGAGCTTTA-CTTGACAGAGCCCGCCG

Query 2781          CCAGA-TGGTTCGAGGCCAATAGGCCGGC-CTGCCCAACTCTTACTATAACTGAGGATGC
                    +||| -||||| ||||| |||| ||||||-| ||| + | |||||||||||||||||  |
Sbjct 2834          -CAGCCTGGTTTGAGGCTAATAAGCCGGCGCAGCCG-GCGCTTACTATAACTGAGGACAC

Query 2839          TGCACGGACAGCGAACCTGGCCATC-GAGCTTGA-CTCAGCCACAGATGTCGGCCGGGCT
                     || || || || |||||||+||| -||| ||||-  |+|||||||| || ||||| |||
Sbjct 2893          GGCCCGTACGGCCAACCTGG-CATTAGAGATTGATGCC-GCCACAGAGGTTGGCCGTGCT

Query 2897          TGTGCTGGTTG-TCGAGTCACCCCCGGCGTTGTGCAGTACCAGTTTACTGCAGGTGTGCC
                    ||||| || ||- | |+||| ||||||  ||||||| || |||||||| || || || ||
Sbjct 2951          TGTGCCGGCTGCACCA-TCAGCCCCGGGATTGTGCACTATCAGTTTACCGCCGGGGTCCC

Query 2956          TGGGTCCGGCAAGTCCCGCT-C-TATCACCCA-AGCCGACGTGGACGT-T-GTCGTGGTC
                     || || ||||||||  | |-|-||+|| +||- |  || || ||++|-|-|| || || 
Sbjct 3010          GGGCTCAGGCAAGTCAAGGTCCATA-CAA-CAGGGGAGATGTCGA--TGTGGTGGTTGTG

Query 3011          CCGACCCGGGAGTTGCGTAAT-GCCTGGCGCCGCCGCGGCTTCGCTGCTTTCACCCCGCA
                    || ||||||||| | ||||| -|+|||||| ||||| || || || || ||||| || ||
Sbjct 3065          CCCACCCGGGAGCTCCGTAACAG-CTGGCGTCGCCGGGGTTTTGCGGCCTTCACACCTCA

Query 3070          CACTGCTG--CTAG-AG-TCACTCAGGGGCGCCGGGTTGTCATTGATGAAGCTCCATCTC
                    ||| || |--|  |-  -|+|+||+|| +||||| ||||| |||||||| ||||||||||
Sbjct 3124          CACAGCGGCCCGTGTTACT-A-TC-GGC-CGCCGCGTTGTGATTGATGAGGCTCCATCTC

Query 3126          TTCCCCCCCACCTGCTGCTGCTCCACATGCAGCGGGCCGCCACCGTTCACCTTCTTGGCG
                    | || || |||||||||||| | ||||||||||||||| || | || || || ||||| |
Sbjct 3180          TCCCACCGCACCTGCTGCTGTTACACATGCAGCGGGCCTCCTCGGTCCATCTCCTTGGTG

Query 3186          A-CCCGAACCAGATCCCAGCCATCGACTTTGAGCACGCCGGGCTCGTCCCCGCCATCAGG
                    |-|| +|||||||| || || || || |||||||| ||||| || |||||||| ||| | 
Sbjct 3240          ATCCA-AACCAGATTCCTGCTATTGATTTTGAGCATGCCGGCCTGGTCCCCGCGATCCGC

Query 3245          CCTGACCTAGCCCCTACCTCCTGGTGGCATGTTACCCATCGTTGCCCTGCGGATGTATGT
                    || || || || || ||   ||||||||| ||||| || |||||||| || ||||| || 
Sbjct 3299          CCCGAGCTTGCGCCAACGAGCTGGTGGCACGTTACACACCGTTGCCCGGCCGATGTGTGC

Query 3305          GAGCTGATCCGTGGTGCATA-CCCTATGATCCAGACCACTAGCCGGGTCCT-CCGTTCGT
                    ||||| || ||||| || ||-||| | +|| |||||||| ||||| || ||-| || | +
Sbjct 3359          GAGCTCATACGTGGGGCCTACCCCAAA-ATTCAGACCACGAGCCGTGTGCTACGGTCCC-

Query 3363          TGTTCTGGGGTGAGCCTGCCGTTGGGCAGAAACTAGTGTTC--ACCCAGGCGGCTAAGGC
                    |||| |||   || || ||| | || ||+||| | |+||| --|| ||||| ||||||||
Sbjct 3417          TGTTTTGGAACGAACCGGCCATCGGCCA-AAAGTTG-GTTTTTACGCAGGCTGCTAAGGC

Query 3421          TGCCAACCCCGGTTCAGTGACGGTCCACGAGGCACAGGGCGCTACCTATACAGAGACCAC
                    ||||||||| ||| |  | ||||| ||||| || ||||| ||||| |  || ||||||||
Sbjct 3475          TGCCAACCCTGGTGCGATTACGGTTCACGAAGCTCAGGGTGCTACTTTCACGGAGACCAC

Query 3481          CATTATCGCTACGGCAGATGCC-CGAGGCCTCATTCAGTCGTCTCGGGCTCATGCCATTG
                     ||||| || ||||| || || - |+|||||||||||||| || ||||| ||||| || |
Sbjct 3535          AATTATAGCCACGGCCGACGCTAGG-GGCCTCATTCAGTCATCCCGGGCCCATGCTATAG

Query 3540          TTGCCCTGACGCGCCATACTGAGAAGTGCGTCATCATTGACGCGCCAGGCCTGCTT-CGC
                    | || || || ||||||||||||||||| || ||  | || || || ||+||  ||-|||
Sbjct 3594          TCGCACTCACCCGCCATACTGAGAAGTGTGTTATTTTGGATGCCCCCGG-CTTGTTGCGC

Query 3599          GAGGTGGGCATTTCCGATGCAATCGTTAATAACTTTTTCCTTGCCGGTGGCGAAATTGGC
                    ||||| |||||||| ||||  || || ||||||||||||||||||||||| ||  | |||
Sbjct 3653          GAGGTCGGCATTTCGGATGTTATTGTCAATAACTTTTTCCTTGCCGGTGGAGAGGTCGGC

Query 3659          CACCAACGCCCGTCTGTTATCCCTCGCGGCAACCCTGACACA-AACGTTGACAC-CTTG-
                    || || ||||| ||||| || ||||||||||| ||||| +||-||| | |  ||-||  -
Sbjct 3713          CATCACCGCCCTTCTGTGATACCTCGCGGCAATCCTGAT-CAGAACCTCGGGACTCTACA

Query 3716          GCTGCCTTCCCGCCGTCTTGCCAGATTAGCGCCTTCCACCAGTTGGCTGAGGAGCTTGGC
                    |++||||| |||||||| || ||||| || || | ||| |||||||||||||| || || 
Sbjct 3772          G--GCCTTTCCGCCGTCATGTCAGATCAGTGCTTACCATCAGTTGGCTGAGGAACTAGGT

Query 3776          CATAGACCTGCCCCTGTTGCAGCTGT-TCTA-CCGCCCTGCCCTGAGCTCGAACAGGGCC
                    ||| | || |||||||| || || ||-|+| -||+|| ||||||||||| || |||||||
Sbjct 3830          CATCGCCCGGCCCCTGTCGCCGCCGTCT-TGCCC-CCTTGCCCTGAGCTTGAGCAGGGCC

Query 3834          TCCTCTATCTGCCCCAGGAGCTCAC-CACCTGTGATAGTGTTG-TAACATTTGAA-TTAA
                    | |||||| |||| || || || ||-      +||||| ||  -    +||||| -||+|
Sbjct 3888          TGCTCTATATGCCACAAGAACTTACTGTGTCC-GATAGCGTGCTGGTT-TTTGAGCTT-A

Query 3891          CAGATATTGTGCATTGTCGCATGGCCGCCCCGAGTCAGCGCAAGGCCGTGCTGTCCACGC
                    | ||||| || || || || ||||||||||| || ||||| ||||| || || || ||||
Sbjct 3945          CGGATATAGTCCACTGCCGTATGGCCGCCCCAAGCCAGCGAAAGGCTGTTCTCTCAACGC

Query 3951          TCGTGGGCCGTTACGGCCGTCGCAC-AAAGCTC--TACAATGCCTCTCACTCTGATGTTC
                    | |||||  | ||||||||| | ||-|||+ | --| ++| ||  | || || ||||| |
Sbjct 4005          TTGTGGGGAGGTACGGCCGTAGGACTAAA-TTATATG--AGGCGGCGCATTCAGATGTCC

Query 4008          GTGACTCTCTTGCCCGTTTTATCCCGACCATTGGCCCC-GTACAAGTTACAACCTGTGAA
                    |||| || || ||  | |||||||| ||||| || +||-|| |  | ||| || ||||| 
Sbjct 4062          GTGAGTCCCTAGCGAGGTTTATCCCCACCATCGGG-CCTGTTCGGGCTACCACATGTGAG

Query 4067          TTGTATGAGCTAGTGGAGGCCATGGTCGAGAAGGGCCAGGATGGCTCCGCCGTCCTTGAG
                     |||| ||||| || || |||||||| |||||||| ||||| || || |||||||| |||
Sbjct 4121          CTGTACGAGCTGGTTGAAGCCATGGTAGAGAAGGGTCAGGACGGATCTGCCGTCCTAGAG

Query 4127          CTCGACCTCTGCAACCGTGACGTATCCAGGATCACCTTCTTCCAGAAAGATTGTAATAAG
                    |||||||| ||||| |||||||| ||  | ||||| || ||||| || ||||| ||||||
Sbjct 4181          CTCGACCTTTGCAATCGTGACGTCTCGCGCATCACATTTTTCCAAAAGGATTGCAATAAG

Query 4187          TTTACCACGGGAGAGACCATCGCCCATGGTAAAGTGGGCCAGGGCATTTCGGCCTGGAGT
                    ||||| || || ||||| ||||||||||| || || ||||||||||| ||||||||||| 
Sbjct 4241          TTTACAACTGGTGAGACTATCGCCCATGGCAAGGTTGGCCAGGGCATATCGGCCTGGAGC

Query 4247          AAGACCTTTTGTGCCCTTTTTGGCCCCTGGTTCCGCGCTATTGAGAAGGCTATTCTGGCC
                    |||||||| ||||| || |||||||| ||||||||||| ||||| ||||  ||  |||||
Sbjct 4301          AAGACCTTCTGTGCTCTGTTTGGCCCGTGGTTCCGCGCCATTGAAAAGGAAATATTGGCC

Query 4307          CTACTCCCTCA-GGGTGTGTTTTATGGAGATGCCTTTGA--CGACACTGTCTTCTCGGCG
                    |||||||| | -  +| | |||||||| || |||| |||-- | || ||| | ||+| |+
Sbjct 4361          CTACTCCCGCCTAA-TATCTTTTATGGCGACGCCTATGAGGAGTCAGTGTTTGCT-GCC-

Query 4364          GCTGTGG-C--CGCAGCAAAGGCGTCCATGGTGTTTGAGAATGACTTTTCCGAGTTTGAC
                    |||||| -|-- |||| +++| | |  ||||| ||||| |||||||| || |||||||||
Sbjct 4418          GCTGTGTCCGGGGCAGG---GTCATGTATGGTATTTGAAAATGACTTCTCAGAGTTTGAC

Query 4421          TCCACCCAGAATAACTTTTCCT-TGGGCCTAGAGTGCG-CTATCATGGAGGAGTGCGGGA
                       ||||||||||| || |+||-| ||||| ||||| |-  +| |||||||||||||| |
Sbjct 4475          AGTACCCAGAATAATTTCT-CTCTCGGCCTTGAGTGTGTGG-TTATGGAGGAGTGCGGCA

Query 4479          TGCCGCAGTGGCTCATCCGCTTGTACCACCTTATTAAGGTCTGCGTGGATCCTGCAGGCC
                    |||| || ||| | ||  | |||||||| || + |  |||| || |||||  ||||||| 
Sbjct 4533          TGCCCCAATGGTTAATTAGGTTGTACCATCTG-GTCCGGTCAGCCTGGATTTTGCAGGCG

Query 4538          CCGAAGGAGTCTCTGCGA-GGGTTTTGGAAGAAACACTCCGGTGAGCCCGGCACTCTTCT
                    |||||||||||||| + |-|||||||||||||| ||||| |||||||| || || |||||
Sbjct 4592          CCGAAGGAGTCTCTT-AAGGGGTTTTGGAAGAAGCACTCTGGTGAGCCTGGTACCCTTCT

Query 4597          TTGGAATACTGTCTGGAACATGGCCGTTATTA-CCCACTGTTATGATTTTCGTGATTTGC
                     ||||| |||||||||||||||||  |||+||-| || || || || || ||||| || |
Sbjct 4651          CTGGAACACTGTCTGGAACATGGCGATTA-TAGCACATTGCTANGAGTTCCGTGACTTTC

Query 4656          AGGTGGCTGCCTTTAAAGGTGATGATTCGATAGTGCTTTGCAGTGAGTACCGTCAGAGT-
                      || || ||||| || |||||||||||  | || || || ||||| ||||| |++|| -
Sbjct 4710          GTGTTGCCGCCTTCAAGGGTGATGATTCAGTGGTCCTCTGTAGTGACTACCGAC--AGNG

Query 4715          CCAGGA-GCTGCTGTCCTGATTGCTGG-TTGTGGCTTAAAGCTGAAGGTGGATTTTCGCC
                    ||   |-|| |||| | | ||||| ||-|   |||| ||| +||||||| ||||  ||||
Sbjct 4768          CCGTAACGCGGCTGCCTTAATTGCAGGCTGTGGGCTCAAAT-TGAAGGTTGATTACCGCC

Query 4773          CTATTGGTCTGTATGCAGGTGTTGTGGTGGCCCCCGGCCTTGGCG-CGCTTCCTGACGTT
                    |||| || || ||||| || || |||||||||||||| +|||| |-| || || || || 
Sbjct 4827          CTATCGGGCTATATGCTGGAGTGGTGGTGGCCCCCGGT-TTGGGGACACTGCCCGATGTG

Query 4832          GTGCGCTTCGCCGGCCGGCTCACTGAGAAGAATTGGGGCCCTGGCCCCGAGCGGGCGGAG
                    ||||| || ||||| ||| |  ||||||||||||||||||||||||| ||||| || |||
Sbjct 4886          GTGCGTTTTGCCGGTCGGTTATCTGAGAAGAATTGGGGCCCTGGCCCGGAGCGTGCTGAG

Query 4892          CAGCTCCGCCTTGCTGTAAGTGATTTCCTCCGCAAGCTTACGAATGTAGCTCAGATGTGT
                    ||||| || ||||||||  |||||||||| ||   | | |||||||| || ||| | |||
Sbjct 4946          CAGCTGCGTCTTGCTGTTTGTGATTTCCTTCGAGGGTTGACGAATGTTGCGCAGGTCTGT

Query 4952          GTGGATGTTGTTTCTCGTGTTTATGGGGTTT-CTCCTGGGCTCGTTCATAACCTGATTGG
                    || |||||||| || ||||| ||||| ||| -|+|| ||||| || |||||||| |||||
Sbjct 5006          GTTGATGTTGTGTCCCGTGTCTATGGAGTTAGC-CCCGGGCTGGTACATAACCTTATTGG

Query 5011          CATGCTACAGACTGTTGCTGATGGCAAGGCCCATTTCACTGAGTCAGTAAAGCCAGTGCT
                    |||||| |||||  ||||||||||||||||||| || || ||     | || || |||||
Sbjct 5065          CATGCTGCAGACCATTGCTGATGGCAAGGCCCACTTTACAGANAATATTAAACCTGTGCT

Query 5071          CGACCTGACAAATTCAATCCT-GTGTCGGGTGGAATGAATAACATGTCTTTTGCTGCGCC
                     ||||| |||||||| ||| |-   +||||||||||||||||||||||||||||  ||||
Sbjct 5125          TGACCTTACAAATTCCATCATACAA-CGGGTGGAATGAATAACATGTCTTTTGCATCGCC

Query 5130          CATGGGTTCGCGACCATGCGCCCTCGGCCTATTCTGTTGTTGCTCCTCATGTTTTTGCCT
                    |||||| |++|+|||||||||||| || || |||||||||||||| || || ||||||||
Sbjct 5184          CATGGGAT--C-ACCATGCGCCCTAGGGCTGTTCTGTTGTTGCTCTTCGTGCTTTTGCCT

Query 5190          ATGTTGCCCGCGCCACCGCCCGGTCAGCCGTCTGGCCGCCGTCGTGGGCGGCGCAGCGGC
                    ||| |||||||||||||| |||| ||||||||||||||||||||||||||||||||||||
Sbjct 5241          ATGCTGCCCGCGCCACCGGCCGGCCAGCCGTCTGGCCGCCGTCGTGGGCGGCGCAGCGGC

Query 5250          GGTTCCGGCGGTGGTTTCTGGGGTGACCGGGTTGATTCTCAGCCCTTCGCAATCCCCCAT
                    ||| ||||||||||||||||||||||| ||||||||||||||||||||||  ||||| ||
Sbjct 5301          GGTGCCGGCGGTGGTTTCTGGGGTGACAGGGTTGATTCTCAGCCCTTCGCCCTCCCCTAT

Query 5310          ATTCATCCAACCAACCCCTTTGCCCCCGATGTCACCGCTGCGGCC-GGGGCTGGACCTCG
                    |||||||||||||||||||| ||| ||||||||    | +|  ||-||||||||| ||||
Sbjct 5361          ATTCATCCAACCAACCCCTTCGCCGCCGATGTCGTTTCA-CAACCCGGGGCTGGAACTCG

Query 5369          CGTTCGCCAACCCGCCCGACC-ACTCGGCTCCGCTTGGCGTGACCAGGCCCAGCGCCCCG
                    |  ||| ||+ ||||||  ||- || || |||||||||||||||||| ||||||||||| 
Sbjct 5420          CCCTCGACA-GCCGCCCCGCCCCCTTGGNTCCGCTTGGCGTGACCAGTCCCAGCGCCCCT

Query 5428          CCGCTACCTCACGTCGTAGACCTACCACAGCTGGGGCCGCGCCGCTAACCGCGGTCGCCC
                    ||||| || | |||||| || || || |||||||||| |||||||| || || ||  | |
Sbjct 5479          CCGCTGCCCCCCGTCGTCGATCTGCCCCAGCTGGGGCTGCGCCGCTGACTGCCGTGTCAC

Query 5488          CGGCTCATGACACCCCGCCAGTGCCTGATGTCGACTCCCGCGGCGCTATCTTGCGCCGGC
                    |||||| ||||||  | || || |||||||| ||||| || || |||||  |||||||||
Sbjct 5539          CGGCTCCTGACACAGCCCCTGTACCTGATGTTGACTCACGTGGTGCTATTCTGCGCCGGC

Query 5548          AGTATAACCTATCAACATCCCCTCTCACCTCTCCC-GTGGCCACCGGC-ACAAATTTGGT
                    |||| ||  | || || ||||| ||||| ||+  |-|| ||+  ||| -|| ||||||||
Sbjct 5599          AGTACAATTTGTCCACGTCCCCGCTCACGTC-ATCTGTCGC-TTCGGGTACTAATTTGGT

Query 5606          CCTTTATGCCGCCCCTCT-TAGCCCGCTTTTACCCCTTCAGGACGGCACCAATACTCATA
                    ||| ||||| ||||| ||- | |||+|| || || || ||||| || ||||| |||||||
Sbjct 5657          CCTCTATGCTGCCCCGCTGAATCCC-CTCTTGCCTCTCCAGGATGGTACCAACACTCATA

Query 5665          TAATGGCTACAGAAGCCTCTAACTATGCCCAGTACCGGGTTGCCCGTGCCACAATTCGTT
                    | |||||||| || || || || ||||||||||| |||||||  || || ||||| ||||
Sbjct 5716          TTATGGCTACTGAGGCATCCAATTATGCCCAGTATCGGGTTGTTCGAGCTACAATCCGTT

Query 5725          ATCGCCCGCTTGTCCCCAATGCTGTTGGTGGTTATGCCATCTCCATCTCGTTCTGGCCAC
                    |||||||||| || || ||||| |||||||| |||||||| ||||| || |||||||| |
Sbjct 5776          ATCGCCCGCTGGTGCCGAATGCCGTTGGTGGCTATGCCATTTCCATTTCTTTCTGGCCCC

Query 5785          AAACCACCACCACTCCGACGTCCGTTGATATGAATTCAATAACTTCGACGGATGTTCGTA
                    |||| || || || || || || || ||||||||||| || ||||| || |||||| | |
Sbjct 5836          AAACTACAACTACCCCTACTTCTGTCGATATGAATTCTATTACTTCCACNGATGTTAGGA

Query 5845          TTTTAGTTCAGCCCGGCATAGCCTCTGAGCTTGTGATCCCAAGTGAGCGCTTACACTATC
                    |||| ||||||||||| || ||||| ||||| || ||||| ||||||||| | || || |
Sbjct 5896          TTTTGGTTCAGCCCGGTATTGCCTCCGAGCTAGTCATCCCCAGTGAGCGCCTTCATTACC

Query 5905          GTAACCAAGGGTGGCGCTCTGTTGAGACCTCCGGGGTGGCGGAAGAGGAGGCCACCTCTG
                    |||| ||||| |||||||||||||||||| | || ||||| || |||||||| || || |
Sbjct 5956          GTAATCAAGGCTGGCGCTCTGTTGAGACCACGGGTGTGGCTGAGGAGGAGGCTACTTCCG

Query 5965          GTCTCGTTATGCTTTGCATACATGGCTTACCCGTAAATTCTTACACTAATACACCCTACA
                    |||| || ||||||||||| |||||||  || || ||||| |||||||||||||| ||||
Sbjct 6016          GTCTGGTAATGCTTTGCATTCATGGCTCTCCTGTTAATTCCTACACTAATACACCTTACA

Query 6025          CCGGCGCCCTCGGGCT-GTTGGATTTTGCCCTTGAATTTGAGTTCCGCAACCTCACTCCC
                    | || || || |||||- |||+||||||| || ||  |||| ||  | ||  | || |||
Sbjct 6076          CTGGTGCGCTGGGGCTTCTTG-ATTTTGCACTAGAGCTTGAATTTAGGAATTTGACACCC

Query 6084          GGCAACACCAATACTCGGGTCTCTCGTTACTCCAGCACTGCTCGCCACCGTCTTCGCCGC
                    || |||||||| || || || || || ||  ||||||| || |||||||| || ||||| 
Sbjct 6135          GGGAACACCAACACCCGTGTTTCCCGGTATACCAGCACAGCCCGCCACCGGCTGCGCCGT

Query 6144          GGTGCAGATGGGACCGCCGAGCTCACCACCACGGCTGCCACCCGCTTTATGAAGGATCTC
                    ||||| |||||||| || ||||| || ||||| || ||||| || || |||||||| ||+
Sbjct 6195          GGTGCTGATGGGACTGCTGAGCTTACTACCACAGCAGCCACACGTTTCATGAAGGACCT-

Query 6204          TATTTT-ACTAGTACTAATGGTGTCGGTGAGATCGGCCGCGGGATAGCCCTAACCCTGTT
                        ||- || | || ||||| || |||||| | || || || || ||||| || |||||
Sbjct 6254          GCACTTCGCTGGCACGAATGGCGTTGGTGAGGTGGGTCGTGGTATCGCCCTGACACTGTT

Query 6263          TAATCTTGCTGACACTCTGCTTGGCGGCCTACCGACAGAATTGATTTCGTCGGCTGGTGG
                     ||||| ||||| || || || |||||  |||||||||||||||||||||||||||| ||
Sbjct 6314          CAATCTCGCTGATACGCTTCTCGGCGGTTTACCGACAGAATTGATTTCGTCGGCTGGGGG

Query 6323          CCAGCTGTTCTACTCCCGTCCCGTCGTCTCAGCCAATGGCGAGCCGACTGTTAAGCTGTA
                    ||| ||||| |||||||| || || |||||||||||||||||||| || || ||| | ||
Sbjct 6374          CCAACTGTTTTACTCCCGCCCGGTTGTCTCAGCCAATGGCGAGCCAACAGTAAAGTTATA

Query 6383          TACATCTGTAGAGAATGCTCAGCAGGATAAGGGTATTGC-AATCCCGCATGACATCGACC
                    ||||||||| |||||||| ||||| || ||||| ||  |-| |||+ ||||| || ||||
Sbjct 6434          TACATCTGTTGAGAATGCGCAGCAAGACAAGGGCATCACCATTCC-ACATGATATAGACC

Query 6442          TCGGGGAATCTCGTGTGGTCATTCAGGATTATGATAACCAACATGAGCAAGATCGGCCGA
                    | || || || |||||||| || ||||||||||||||||| || |||||||| || || |
Sbjct 6493          TGGGTGACTCCCGTGTGGTTATCCAGGATTATGATAACCAGCANGAGCAAGACCGACCTA

Query 6502          CACCTTCTCCAGCCCCATCGCGCCCTTTT-TCTGTCCTCCGAGCTAATGATGTGCTTTGG
                    | || || || ||||| || |||||+ ||-|| || || || || ||||||||  | |||
Sbjct 6553          CTCCGTCACCTGCCCCCTCTCGCCC-CTTCTCAGTTCTTCGTGCCAATGATGTTTTGTGG

Query 6561          CTTTCTCTCACCGCTGCCGAGTATGACCAGTCCACTTACGGTT-C-TTCGACCGGCCCAG
                    ||||| ||||| || || ||||||||||||+++|||+|||+| - - ||| ||  |+ | 
Sbjct 6612          CTTTCCCTCACTGCCGCTGAGTATGACCAG---ACT-ACG-TATGGGTCGTCCACC-AAC

Query 6619          TCTATGT-T-TCT--GACTCTGTGACCCTGGTTAATGTTGCGACCGGCGCGCAGGCCGTT
                     ||||||-|-|||--||| | || || || |||||||| || || || || ||||| |||
Sbjct 6666          CCTATGTATGTCTCTGACACAGTTACGCTTGTTAATGTGGCTACTGGTGCTCAGGCTGTT

Query 6675          GCCCGGTCGCTTGACTGGACCAAGGTCACACTTGATGGTCGCCCCCTCTCC-ACCATCCA
                    ||||| || ||||| ||| | || || || || || || ||||||||+| |-||||| ||
Sbjct 6726          GCCCGCTCCCTTGATTGGTCTAAAGTTACTCTGGACGGCCGCCCCCT-TACTACCATTCA

Query 6734          GCAGTATTCAAAGACCTTCT-TCGTCCTGCCGCTCCGCGGTAAGCTCTCCTTCTGGGAGG
                    ||||||||| ||||| || |-|+|| || ||||||||||| ||||| ||||| |||||||
Sbjct 6785          GCAGTATTCTAAGACATTTTAT-GTTCTCCCGCTCCGCGGGAAGCTGTCCTTTTGGGAGG

Query 6793          CAGGTACCACTAAGGCCGGGTACCCCTATAATTATAATACCACTGCTAGCGATCAACTGC
                    | || || ||||||||||| ||||| || ||||||||||| || ||||| || ||| |  
Sbjct 6844          CTGGCACGACTAAGGCCGGCTACCCTTACAATTATAATACTACCGCTAGTGACCAAATTT

Query 6853          TTATTGAGAATGCCGCCGGGCATCGGGTTGCTATTTCCACTTACACCACTAGCCTGGGTG
                    | ||||||||||| ||||| || || || ||||||||||| || ||||||||| | ||||
Sbjct 6904          TGATTGAGAATGCGGCCGGCCACCGTGTCGCTATTTCCACCTATACCACTAGCTTAGGTG

Query 6913          CTGGCCCCGT-TGCCATCTCTGCGGTTGCTGTTTTGGCCCCCCACTCTGCGCTAGCCCTG
                    | ||+ ||  -  | ||||||||||| |  ||  |||| || |||||||| || ||| | 
Sbjct 6964          CCGG-TCCTACCTCGATCTCTGCGGTCGGCGTACTGGCTCCACACTCTGCCCTTGCCGTT

Query 6972          CTTGAGGATACCATGGACTACCCTGCCCGCGCCCACACTTTTGATGATTTCTGCCCAGAG
                    ||||||||||| || || ||||| ||||| ||||| |||||||||||||| ||||| |||
Sbjct 7023          CTTGAGGATACTATTGATTACCCCGCCCGTGCCCATACTTTTGATGATTTTTGCCCGGAG

Query 7032          TGCCGCCCCCTTGGCCTCCAGGGCTGTGCTTTCCAGTCTACTGTCGCTGAGCTTCAGCGC
                    |||||  |||| ||  | ||||| ||||| |||||||||||| | |||||||| |||||+
Sbjct 7083          TGCCGTACCCTAGGTTTGCAGGGTTGTGCATTCCAGTCTACTATTGCTGAGCTCCAGCG-

Query 7092          CTTAAGA-TGAAGGTGGGTAAAACTCGGGAGT-T-A-T-AGTTTATT-TGCTTGTGCCCC
                     |||| |-||||||| |||||||| |||||||-|-|-|-|++ | + -| ||+|||||||
Sbjct 7142          TTTAAAAATGAAGGTAGGTAAAACCCGGGAGTCTTAATTA--ATT-CCTTCT-GTGCCCC

Query 7146          C--CTT-CTTTCTGCTGCTTATTTCTCTT-TT-CTGCGTTTCGCGCTCCCTGAAAAAAAA
                    |--| |- |||||   |||| | | ||||-||-|||| || ||||||||||| |||||||
Sbjct 7198          CTTCGTAGTTTCTTTCGCTTTTATTTCTTATTTCTGCTTTCCGCGCTCCCTGGAAAAAAA

Query 7201          A
                    |
Sbjct 7258          A
