# Supplementary material for: Pairwise Heuristic Sequence Alignment Algorithm Based on Deep Reinforcement Learning
Source: IEEE Open J Eng Med Biol. 2021 Jan 29;2:36–43. doi: 10.1109/OJEMB.2021.3055424 (PMC8901008; doi:10.1109/OJEMB.2021.3055424)
Supplement: Three supplementary materials are attached to the submitted manuscript. First, we offer the detailed process of the DQNalign in Supplementary material S1. Then, the additional figures and tables are listed in the Supplementary material S2. Finally, the alignment results of the DQNalign are attached  [file ojemb-3055424-mm.zip › OJEMB-3055424-MM/10022021082020_DQNalignOJEMB20210126SupplementaryS3/Supplementary S3/HEV_DDDQN/result20200712173946_12_22.txt]

DQNalign Project v1.0
Pairwise alignment algorithm with deep reinforcement learning based heuristic alignment agent
Sequence 1 : HEV_12, length : 7202
Sequence 2 : HEV_22, length : 7247

Alignment results:
Exact matches: 5484
Gaps: 522

Query 0             GGCAGACCACCTATGTGGTCGATGCCATGGAGGCCCATCAGTTTATCAAGGCTCCTGGCA
                    |||||||||| |||||||||||||||||||||||||| |||||||| |||||||||||||
Sbjct 0             GGCAGACCACGTATGTGGTCGATGCCATGGAGGCCCACCAGTTTATTAAGGCTCCTGGCA

Query 60            TCACTACTGCTATTGAGCAGGCTGCTCTGGCAGCGGCCAACTCTGCCCTGGCGAATGCTG
                    | |||||||| |||||||||||||||||||| ||||||||||| ||| ||||||||||||
Sbjct 60            TTACTACTGCCATTGAGCAGGCTGCTCTGGCTGCGGCCAACTCCGCCTTGGCGAATGCTG

Query 120           TGGTAGTTAGGCCCTTTCTCTCTCACCAGCAGATTGAGATCCTCATTAACCTAATGCAAC
                    |||| ||| |||| ||| | |||| |  ||| |  |||||||| |||||  | |||||||
Sbjct 120           TGGTGGTTCGGCCGTTTTTGTCTCGCGTGCAAACCGAGATCCTTATTAATTTGATGCAAC

Query 180           CTCGCCAGCTTGTTTTCCGCCCCGAGGTTTTCTGGAACCACCCCATCCAGCGTGTTATCC
                    | || ||| | ||||||||||| |||||  | ||||| || || || ||| | || || |
Sbjct 180           CCCGGCAGTTGGTTTTCCGCCCTGAGGTGCTTTGGAATCATCCTATTCAGAGAGTCATAC

Query 240           ACAATGAGTTGGAGCTTTACTGCCGTGCCCGCTCCGGCCGCTGTCTTGAGATTGGTGCCC
                    |||||||  | || |  |||||||| || ||  |||| || || || |||||||| ||||
Sbjct 240           ACAATGAACTAGAACAATACTGCCGGGCACGGGCCGGTCGTTGCCTGGAGATTGGGGCCC

Query 300           ATCCCC-GCTCAATAAATGACAATCCTAATGTGGTCCACCGCTGCTTCCTCCGCCCTGTC
                    |+||| -| || || ||||| || || |||||  | ||||| ||||| ||| | || |||
Sbjct 300           A-CCCAAGATCTATTAATGATAACCCCAATGTTTTGCACCGGTGCTTTCTCAGACCGGTC

Query 359           GGGCGCGATGTTCAGCGCTGGTATACTGCCCCCACTCGCGGGCCAGCTGCTAATTGCCGG
                    ||  | |||||||||||||||||| |||||||||| ||||| || || || || ||||| 
Sbjct 359           GGTAGGGATGTTCAGCGCTGGTATTCTGCCCCCACCCGCGGCCCTGCAGCCAACTGCCGC

Query 419           CGTTCCGCACTGCGCGGGCTCTCTGCC-GCTGACCGCACTTACTGCTTCGACGGGTTTT-
                    ||||| ||  |||| || ||| | +||-|| |||||||| ||||| || || || ||||-
Sbjct 419           CGTTCTGCGTTGCGTGGTCTCCCC-CCTGCCGACCGCACCTACTGTTTTGATGGATTTTC

Query 477           CTGGT-TGTAACTTTCCCGCCGAAACGGGCATCGCCCTCTATTCCCTCCATGATATGTTC
                    | | |-||   +|| +|||| || || ||| | ||||| || || || || ||  | |  
Sbjct 478           CCGCTGTGCTT-TTG-CCGCAGAGACCGGCGTAGCCCTTTACTCTCTGCACGACCTCTGG

Query 535           ACCATCTGATGTCGCCGAGGCCATGTTCCGCCATGGTATGACGCGGCTTTATGCCGCCCT
                    +||| | |||||||| ||||| |||  ||||||||| ||||| || || || || || ||
Sbjct 535           -CCAGCCGATGTCGCGGAGGCTATGGCCCGCCATGGGATGACACGTCTATACGCTGCACT

Query 595           CCATCTTCCGCCTGAGGTCTTGTTGCCTCCTGGCACATACCGCAC-CGCGTCGTATCTGC
                    |||||| || ||||||||  |||| || ||||| || ||||  ||-  |+|||||||| |
Sbjct 595           CCATCTCCCTCCTGAGGTGCTGTTACCACCTGGTACCTACCATACAACC-TCGTATCTCC

Query 654           TGATCCATGACGGCAGGC--GCGT-TGTGGTGACGTACGAGGGTGACACTAGTGCTGGTT
                    |||| || |||||||  |--||+|-|+|+||||| || |||||||| |||||||| || |
Sbjct 654           TGATTCACGACGGCAACCGTGC-TGT-T-GTGACCTATGAGGGTGATACTAGTGCAGGCT

Query 711           ATAACCATGATGTTTCCAACC-T-GCGCTCCTGGATTAGAACCA-C-TAAG-GTCACCGG
                    | |||||||| || ||||  |-|-| || ++|||||| | || |-|- || -|| + +| 
Sbjct 711           ACAACCATGACGTCTCCATACTTCGTGCG--TGGATTCGTACGACCAAAATAGTT-G-GT

Query 766           AGACCA-CCCTCTCGTTATCGAGCGGGTTAGGGCCATTGGCTGTCACTTTGTTCT-CTTA
                    +|||||-|| |+| ||||| ||||| ||  |||| || || ||||| ||||| ||-|| +
Sbjct 766           -GACCATCCGT-TGGTTATAGAGCGTGTGCGGGCTATCGGATGTCATTTTGTGCTGCTG-

Query 824           CTCACGGCTGCCCCGGAGCCATCACCTATGCCTTATGTCCCTTACCCCCGGTCTACCGAG
                    ||||| || ||||| ||||| || |||||||||||||||||||||||||| || || |||
Sbjct 824           CTCACCGCGGCCCCCGAGCCGTCGCCTATGCCTTATGTCCCTTACCCCCGTTCGACAGAG

Query 884           GTCTATGTCCGATCGATCTTCGGCCCGGGCGGCACCCCTTCCCT-ATTCCCA-ACCTCAT
                    || ||||| || || || || ||||| |||||  |||| |||||- ||||  -| |+|+|
Sbjct 884           GTGTATGTTCGGTCTATATTTGGCCCTGGCGGTTCCCCGTCCCTGTTTCCGTCAGC-C-T

Query 942           GCTCCACTAAGTCGACC-TTCCATGCCGTCCCTGCCCATATTTGGGACCGTCTTATGCTG
                    ||||||| || || || -||+|| || ||||| |  ||||| |||||||| || ||||| 
Sbjct 942           GCTCCACAAAATCTACTTTT-CACGCTGTCCCAGTTCATATCTGGGACCGGCTCATGCTT

Query 1001          TTCGGGGCCACCCTGGATGACCAAGCCTTTTGCTGCTCCCGTCTAATGACCTACCTTCGC
                    || || ||||| ||||| ||||| || ||||||||||| || || ||||| ||||| || 
Sbjct 1001          TTTGGTGCCACTCTGGACGACCAGGCGTTTTGCTGCTCACGGCTTATGACATACCTCCGT

Query 1061          GGCATTAGCTACAAGGTTA-CTGTGGGCACTCTTGTGGCCAATGAAGGCTGGAACGCCTC
                    |||||||| |||||||| |-|  |||  +| ||||| || ||||| || ||||| |||||
Sbjct 1061          GGCATTAGTTACAAGGTCACCGTTGGAG-CGCTTGTTGCTAATGAGGGGTGGAATGCCTC

Query 1120          TGAGGACGCTCTCACAGCTGTCATTACTGCCGCCTACCTT-ACCATCTGCCACCAGCGGT
                    ||| || || ||||| || || ||||| || ||||| +||-||||||||||||||||| |
Sbjct 1120          TGAAGATGCCCTCACCGCAGTAATTACCGCAGCCTAT-TTGACCATCTGCCACCAGCGCT

Query 1179          ATCTCCGCACCCAAGCTATATCTAAGGGGATGCGTCGTTTGGAGCGGGAGCATGCCCAGA
                    | ||||| ||||| || ||||| ||||| ||||| || ||||||   ||||| |||||||
Sbjct 1179          ACCTCCGTACCCAGGCGATATCCAAGGGCATGCGCCGGTTGGAGGTTGAGCACGCCCAGA

Query 1239          AATTCATAACACGCCTCTACAGTTGGCTTTTTGAGAAGTCCGGCCGTGATTATATCCCCG
                    |||| || ||| | |||||||| ||| | ||||||||||| || |||||||| |||||||
Sbjct 1239          AATTTATTACAAGACTCTACAGCTGGTTATTTGAGAAGTCTGGTCGTGATTACATCCCCG

Query 1299          GCCGTCAGTTGGAGTTCTACGCCCAGTGTAGGCGCTGGCTCTCGGCCGGCTTTCACCTTG
                    |||| ||  |  |||| || ||||||||  |||| ||||| || || |||||||| || |
Sbjct 1299          GCCGCCAACTCCAGTTTTATGCCCAGTGCCGGCGGTGGCTATCCGCGGGCTTTCATCTAG

Query 1359          ACCCACGGGTGCTGGTTTTTGATGAGTCGGCCCCCTGCCACTGCAGGACCGCGATTCGTA
                    ||||  | ||||| ||||||||||||||||  ||||||| ||| |||||    +||  +|
Sbjct 1359          ACCCCAGAGTGCTTGTTTTTGATGAGTCGGTGCCCTGCCGCTGTAGGACTTTC-TTAA-A

Query 1418          -AGGCGGT-C---TCAAAGTTTTGCTGCTTTATGAAGTGGCTTGGCCAGGAATGTACCTG
                    -| |+| |-|---|+||| || |||||||| |||  |||| | || ||||| || |||||
Sbjct 1417          GAAG-GTTGCGGGT-AAATTTCTGCTGCTTCATGCGGTGGTTAGGGCAGGAGTGCACCTG

Query 1474          CTTTCTAC-AGCCTGCAGAGGGTGCCGCT-GGCGACCAGGGCCATGATAATGAAGCCTAT
                    |+||||  -|||| || |||||| + | |-|| || || |||||||||||||| ||||| 
Sbjct 1474          C-TTCTTGGAGCCAGCTGAGGGTT-TGATCGGTGATCATGGCCATGATAATGAGGCCTAC

Query 1532          GAGGGGTCTGATGTTGACCCTGCTGAATCC-GC-CA--T-TAGTGATATATCTGGGTCCT
                    ||||| || || || ||||  || |+| ||-||-||--|- | +|+| ++|| ||| |||
Sbjct 1532          GAGGGCTCCGAGGTCGACCAAGCCG-AGCCTGCACATCTCGAC-G-TG--TCAGGGACCT

Query 1587          ACGTAGTCCCT-GGCA-CTGCCCTCC-AGCCGCTTTATCAGGCCCTTGACCTCCCCGCT-
                    | | ||||| |-||| -| || +|  -| || || || ++||| ||  || |+||||| -
Sbjct 1587          ATGCAGTCCATGGGCGCCAGCT-TGAGACCCTCTATAG--GGCACTCAACAT-CCCGCAA

Query 1643          GAGATTGTGGCCCGTGCAGGCCGGCTG-ACCGCCACAGTAAAGGTC-TCCCAGGT-C-GA
                    || ||||  || || ||+|||| | | -|| ||||| ||  || | -|  | || -|-||
Sbjct 1643          GATATTGCTGCTCGAGC-GGCCCGATTAACAGCCACCGTTGAGCTTGTTGCTGGCCCAGA

Query 1699          CGGGCGGAT--CGATTGTGAGACCCT--TCTTGGTAACAAAACCTTTC-GCACGTCGTTC
                      | |+   -- | ++ +| +||  |--|| +||+|| || | ||| |-|+||| || |+
Sbjct 1702          TCGCC-TGGAGTGC--C-GC-ACTGTGCTCG-GG-AATAAGATCTTCCGG-ACGACGGT-

Query 1754          GT-TGACGG-GGCGGTCTTAGAGACCAATGGCCCAGAGC-GCCACAATCTCTCTTTTGAT
                    | -||| ||-| |   |||+||| |||| ||||| ||||-       |+| || ||||||
Sbjct 1753          GACTGATGGCGCCCACCTT-GAGGCCAACGGCCCTGAGCAATGTGTTT-TGTCGTTTGAT

Query 1811          GCCAGTCAGAGCA--CTATGGC-CGCTGGCCCCTTCAGTCTTACCTATGCCGCC-T-CTG
                    |||+  | |+ ||--|||||| -  | || | | |+|| || || |||| +|+|-|-|+|
Sbjct 1811          GCC-TCCCG-CCAGTCTATGGGGGCCGGGTCACAT-AGCCTCACTTATGA-G-CTTAC-G

Query 1865          -CCGCTGGGCTGGAGG-TGCGCTATGTTGC--T-GCTGGG-CTTGACCACCGGGCGGT-T
                    -| ||||| ||| |||-|  | | |  |  --|-||| ||-|+||++||+| | | +|-|
Sbjct 1865          CCTGCTGGCCTGCAGGTTAAGATTTCATCTAATGGCTTGGAC-TG--CA-CTGCCA-TAT

Query 1919          TT-CGCCCC-CGGCGTTTCAC-CCCGGTC-G-GCCCCTGGCGA-G-GTCACCGCCTTTTG
                    | -| ||  -||||| + |+|-  |+|+|-|-|||  +||+||-|-| | ++||||||||
Sbjct 1920          TCCCCCCTGGCGGCGC-CC-CTAGC-G-CAGCGCCGG-GG-GAGGTGGCG--GCCTTTTG

Query 1972          CTCTGCCCTATACAGGTTTAATC-G-TGAAGCCCAGCGTCA-T-G---CGCTGACCGGTA
                    ||| || || ||||||| |||+|-|-|  |+|||| || ||-|-|---  | |++|||| 
Sbjct 1972          CTCCGCTCTTTACAGGTATAA-CAGATTTA-CCCAACGGCATTCGCTTACCGG--CGGTC

Query 2025          ATTTTTGGTTCCATCCTGAGGGGCTCCTTGGCCTCTTTGCCCCGTTT-TCGCCC-GGGCA
                    +++| ||||| ||||| |||||||| |+||| |  ||| || | |||-||+|||-|||||
Sbjct 2027          ---TGTGGTTACATCCCGAGGGGCTGC-TGGGCATTTTCCCTCCTTTCTC-CCCTGGGCA

Query 2083          TGTCTGGGAGTCGGCTAATCCATTTTGTGGCGAGAGCACACTCTACACCCGTACTTGGT-
                    | |||||||||| ||||| || ||||| || ||| | || || ||||| ||||| ||||-
Sbjct 2083          TATCTGGGAGTCTGCTAACCCCTTTTGCGGGGAGGGTACCCTGTACACTCGTACCTGGTC

Query 2142          CGGAGGT-TGATG--C--TG--TT-TCTAGT-C----CA-GCCCGG-CCTGACT--TAGG
                    |  |   -   | -- --||--||-||   |-|----  -|+||| -||||++ -- +||
Sbjct 2143          CACATCCGGCTTTTCTAGTGATTTCTCCCCTCCTGAGGCGG-CCGCCCCTG--CACC-GG

Query 2185          TT-TTGCATCT-GA--GCCTTCTATACCTAG--CA-G-GGCCGC-C-A----C-----AC
                     |- |||  | -||--|||++| +  || | --||- -| | | - -|---- -----||
Sbjct 2199          CTGCTGCCCCAGGATCGCC--CC-CCCCCACCCCACCAGTCAGTGATATTTGGGTGTTAC

Query 2226          CTACCCCGGCGGCTCTTCAACCCTCCTCT-GCACCGGACCCTTTCCCCCCCCCCTCTGCT
                    |+|++||| |  | +   ||  | |   |-|   || +| ||| +| +|||||| | +||
Sbjct 2256          C-A--CCGCCCTCA-GAAAAGTCCCAGGTGGGTGCGC-CTCTTG-CG-CCCCCCGCC-CT

Query 2285          CCG-GCGCT-TGGTGAG-CCGGCCC-CTGGCGTT--ACTGCCGTGGCCCCG-GCCATAAC
                    +||-||+||-| + || - |++|| -|     ||--|||  | | +|||||-|+| ||| 
Sbjct 2307          -CGAGC-CTGTT-GGACCGC--CCAGCCCCTATTAAACTTGCCTC-CCCCGTG-CGTAAG

Query 2338          CCACCAGAC---GGCTCGGCAT--CG---CCGCCTGC-TCTTCAC-C-TACCCGGATGGC
                    |||||+|||---| | |+ |+|--||---|||||  |-|||| ||-|-||||| || || 
Sbjct 2360          CCACC-GACATTGCCGC-CC-TCCCGCACCCGCCGTCTTCTTTACACTTACCCTGACGGT

Query 2387          TCCAAGGTATTTGCCGGCTCGCTGTTTGAGTCGACA-TGT-ACGTGGCTTGTTAACGCGT
                     ||||||| | ||| || ||  ||||||||||  +|-|| -||+||||| || || || |
Sbjct 2417          GCCAAGGTGTATGCGGGATCATTGTTTGAGTCAG-ATTGCGAC-TGGCTGGTGAATGCCT

Query 2445          CTAATGTTGGACCATCGCCCTGGCGGCGGGCTCTGCCATGCATTTTACCAAAGGTACCCC
                    ||||  + || ||| |||||||| || || ||||| ||||| ||||||||| | |+  ++
Sbjct 2475          CTAACC-CGGGCCACCGCCCTGGGGGTGGCCTCTGTCATGCCTTTTACCAACGCT-TT--

Query 2504          ACCTC---CTTTGATGCTGC-CTC-TTTTGTGATGCGCGACGGCGCG-GCCGCTTATACA
                    +||| ---| || +| |   -|| - ||| | ||||| || || +| -|| || ||||| 
Sbjct 2530          -CCTGAGGCGTTC-TACCCAACTGAATTTATTATGCGTGAGGGT-CTCGCTGCATATACC

Query 2558          TTAACCCCCCG-GCCAATA--ATTCATGCCGTCGCCCCTGATTATA-GGTTGGAACATAA
                    || |++|||||-||| +||--|| ||||| || ||||| || ||||-||||+||||| ||
Sbjct 2588          TTGA--CCCCGCGCCC-TATTATCCATGCAGTGGCCCCCGACTATAGGGTT-GAACAGAA

Query 2614          CCCAAAGAGGCTTGAGGCCGCCTACCGGGAGACTTGCTCCCGTCTCGGCACCGCTGCATA
                     ||||||||||||||||| || |||||||| || |||||||||| ||| |||||||| ||
Sbjct 2644          TCCAAAGAGGCTTGAGGCAGCGTACCGGGAAACCTGCTCCCGTCGCGGTACCGCTGCCTA

Query 2674          CCCGCTCCTCGGGACCGGCATATACCAGGTACCGATCGGTCCCAGTTTCGACGCCTGGGA
                    ||| || || ||  | || ||||||||||| ||  | |||| |||||| || ||||||||
Sbjct 2704          CCCACTTCTTGGCTCGGGTATATACCAGGTCCCTGTTGGTCTCAGTTTTGATGCCTGGGA

Query 2734          GCGGAACCACCGCCCCGGTGATGAGTTGTATCTTCCTGAGCTTGCTGCCAGA-TGGTTCG
                    ||| || || ||||| || |||||| | || ||  |||| |  ||||+||| -||||| |
Sbjct 2764          GCGTAATCATCGCCCTGGGGATGAGCTTTACCTGACTGAACCCGCTG-CAGCCTGGTTTG

Query 2793          AGGCCAAT-AGGCCGGC-CTGCCCAACTCTTACTATAACTGAGGATGCTGCACGGACAGC
                    | || || -|+||||||-| |+||| | ||||| ||||| || ||| | || || || ||
Sbjct 2823          AAGCTAACAA-GCCGGCGCAG-CCAGCACTTACGATAACAGAAGATACGGCCCGCACGGC

Query 2851          GAACCTGGCCA-T-TCGA--GCT--TGACTCAGCCACAGATGTCGGCCGGGCTTGTGCTG
                     ||||| |+||-|   ||--| |--||+||+|++| ++|| || ||||| || || ||||
Sbjct 2881          CAACCTAG-CACTAGAGATCGATGCTG-CT-A--CG--GAGGTTGGCCGTGCCTGCGCTG

Query 2904          GTTG-TCGAGTCA-CCCCCGGCGTTGTGCAGTAC---CAGTTTACTGCAGGTGTGCCTGG
                    | ||- | | |+|- +|| ||+| | +| |  ||---||||| ||||| || || || ||
Sbjct 2934          GCTGCACTATT-AGT-CCTGG-GATC-GTAACACTATCAGTTCACTGCCGGGGTTCCGGG

Query 2959          GTCCGGCAAGTCCCGCTCTAT-CACCCAA-GCCGACGTGGACGTTGTCGTGGTCCCGACC
                     || ||||| ||  | || ||-|| +|| -| +|| || || ||||| || ||||| |+|
Sbjct 2989          CTCAGGCAAATCAAGATCCATACAG-CAGGGG-GATGTTGATGTTGTGGTTGTCCCCA-C

Query 3017          C-GGGAGTTGCGTAAT-GCCTGGCGCCGCCGCGGCTTCGCTG-CTTT-CACCCCGCACAC
                    |-||||| | || |||-|+ ||||| ||||| ||||| || |-||||-||+|||+|||||
Sbjct 3046          CAGGGAGCTTCGCAATAG-TTGGCGTCGCCGGGGCTTTGCGGCCTTTACA-CCC-CACAC

Query 3073          TGCTGCTAGAGTCACTCAGGGGCGCCGGGTTGTCATTGATGAAGCTCCATCTCTTCCCCC
                     || ||  | ||||||   || ||||| ||||| ||||| || || ||||| |+|||| |
Sbjct 3103          GGCGGCCCGTGTCACTATAGGCCGCCGTGTTGTGATTGACGAGGCCCCATCCC-TCCCAC

Query 3133          C-CACCTGCTGCTGCTCCACATGCAGCGGGCCGCCACCGTTCACCTTCTTGGCGACCCGA
                    |-|||||||||||| | ||||||||||||||| |  | || || || || || ||||| |
Sbjct 3162          CGCACCTGCTGCTGTTACACATGCAGCGGGCCTCTTCAGTCCATCTCCTCGGTGACCCAA

Query 3192          ACCAGATCCCAGCCATCGACTTTGAGCACGCCGGGCTCGTCCCCGCCATCAGGCCTGACC
                    |||||||||| ||||| || ||||||||||| || || |||||||| ||| | ||||| |
Sbjct 3222          ACCAGATCCCCGCCATTGATTTTGAGCACGCTGGTCTGGTCCCCGCAATCCGCCCTGAGC

Query 3252          TAGCCCCTACCTCCTGGTGGCATGTTACCCATCGTTGCCCTGCGGATGTATGTGAGCTGA
                    | || || ||  ||||||||||||| || || || ||||| || ||||||||||| || |
Sbjct 3282          TTGCACCAACGACCTGGTGGCATGTAACACACCGCTGCCCAGCTGATGTATGTGAACTTA

Query 3312          TCCGTGGTGCATACCCTATGATCCAGACCACTAGCCGGGTCCTCCGTTCGTTGTTCTGGG
                    | || || || |||||||  ||||||||||| |||||||| || || ||  |||||||| 
Sbjct 3342          TACGCGGGGCCTACCCTAAAATCCAGACCACGAGCCGGGTGCTACGGTCTCTGTTCTGGA

Query 3372          GTGAGCCTGCCGT-TGGGCAGAAACTAGTGTTCACCCAGGCGGCTAAGGCTGCCAACCCC
                     ||| || ||  |- | +||||| ||||| ||||| ||||| ||||| ||||||||||| 
Sbjct 3402          ATGAACCGGCTATCGGC-CAGAAGCTAGTCTTCACGCAGGCCGCTAAAGCTGCCAACCCT

Query 3431          GGTTCAGTGACGGTCCACGAGGCACAGGGCGCTACCTATACAGAGACCACCATTATCGCT
                    ||| || | || |||||||| || ||||||||||| |  ||||||||||| ||||| |||
Sbjct 3461          GGTGCAATTACAGTCCACGAAGCCCAGGGCGCTACTTTCACAGAGACCACAATTATAGCT

Query 3491          ACGGCAGATGCCCGAGGCCTCATTCAGTCGTCTCGGGCTCATGCCATTGTTGCCCTGACG
                    ||||| |||||| | || ||||| ||||| || || |||||||| || ||||| || || 
Sbjct 3521          ACGGCTGATGCCAGGGGTCTCATCCAGTCATCCCGAGCTCATGCTATAGTTGCACTCACC

Query 3551          CGCCATACTGAGAAGTGCGTCATCATT-GACGCGCCAGGCCTGCTT-CGCGAGGTGGGCA
                    ||||| || |||| |||||| ||+ ||-|| || || ||  ||+||-|| ||||| ||||
Sbjct 3581          CGCCACACAGAGAGGTGCGTTAT-TTTAGATGCCCCTGGTTTG-TTACGTGAGGTCGGCA

Query 3609          TTTCCGATGCAATCGTTAATAACTTTTTCCTTGCCGGTGGCGAAATTGGCCACCAACGCC
                    | || ||||  |||||||| ||||| ||||| || ||||| ||  | ||||| || ||||
Sbjct 3639          TATCTGATGTGATCGTTAACAACTTCTTCCTCGCTGGTGGGGAGGTGGGCCATCACCGCC

Query 3669          CGTCTGTTATCCCTCGCGGCAACCCTGACACAAACGTTGACACCTTGGCTGCCTTCCCGC
                    | ||||| || || || ||||||||||||   ||| |||| |||||    ||||||||||
Sbjct 3699          CCTCTGTGATACCCCGTGGCAACCCTGACCAGAACCTTGAGACCTTACAGGCCTTCCCGC

Query 3729          CGTCTTGCCAGATTAGCGCCTTCCACCAGTTGGCTGAGGAGCTTGGCCATAGACCTGCCC
                    ||||||| ||||| || || | ||| ||| ||||||||||| | |||||  | || || |
Sbjct 3759          CGTCTTGTCAGATCAGTGCTTACCATCAGCTGGCTGAGGAGTTAGGCCACCGCCCGGCTC

Query 3789          CTGTTGCAGCTGTTCTACCGCCCTGCCCTGAGCTCGAACAGGGCCTCCTCTATCTGCCCC
                    ||||||| || || || || ||||| || |||||||| ||||||||  | ||  |||| |
Sbjct 3819          CTGTTGCCGCCGTCCTGCCCCCCTGTCCCGAGCTCGAGCAGGGCCTGTTGTACATGCCGC

Query 3849          AGGAGCTCACCACCTGTGATAGTGTTGT-AACATTTGAATTAACAGATATTGTGCATTGT
                    ||||||| ||    | |||||||||  |-   +|||||  | || ||||| || || || 
Sbjct 3879          AGGAGCTTACAGTGTCTGATAGTGTGCTGGTT-TTTGAGCTCACTGATATAGTCCACTGC

Query 3908          CGCATGGCCGCCCCGAGTCAGCGCAAGGCCGTGCTGTCCACGCTCGTGGGCCGTTACGGC
                    || ||||| || || |||||||| |||||||| || || || || |||||  | || |||
Sbjct 3938          CGTATGGCTGCTCCAAGTCAGCGGAAGGCCGTCCTCTCAACACTTGTGGGGAGGTATGGC

Query 3968          CGTCGCACAAAGCTCTACAATGCCT-CTCACTCTGATGTTCGTGACTCTCTTGCC-CGTT
                    |||   || || || ||  |+| | -|||| || ||||| ||||| || || || - |||
Sbjct 3998          CGTAAGACGAAACTGTATGA-GGCAGCTCATTCAGATGTCCGTGAGTCCCTAGCTAGGTT

Query 4026          TTATCCCGACCAT-T-GGCCCCGTACAAGTTA-CAACCTGTGAATTGTATGAGCTAG-TG
                     +||||| |+|+|-|-|| || || || | ||-|+|| || || || || || || |-||
Sbjct 4057          C-ATCCCCA-C-TATCGGACCTGTCCAGGCTACC-ACGTGCGAGTTATACGAACTGGTTG

Query 4082          GAGGCCATGGTCGAGAAGGGCCAGGATGGCTCCGCCGTCCTTGAGCTCGACCTCTGCAAC
                     |+|||||||| || ||||||||||| ||||| |||||||| ||||| || || ||||| 
Sbjct 4113          AA-GCCATGGTGGAAAAGGGCCAGGACGGCTCTGCCGTCCTGGAGCTTGATCTATGCAAT

Query 4142          CGTGACGTATC-CAGGATCAC-CTTCTTCCAGAAAGATTGTAATAAGTTTACCACGGGAG
                    || || || ||-|+| || ||- ||+||||||||||| |||||||||||||| || || |
Sbjct 4172          CGCGATGTTTCGC-GTATAACTTTT-TTCCAGAAAGACTGTAATAAGTTTACGACTGGTG

Query 4200          AGACCATCGCCCATGGTAAAGTGGGCCAGGGCATTTCGGCCTGGAGTAAGACCTTTTGTG
                    |||||||||||||||| || || ||||| || || |||||||||||||||||||| ||||
Sbjct 4230          AGACCATCGCCCATGGCAAGGTTGGCCAAGGTATATCGGCCTGGAGTAAGACCTTCTGTG

Query 4260          CCCTTTTTGGCCCCTGGTTCCGCGCTATTG-AGAAG-GCTATTCTGGCCCTA--CTC-CC
                    || | |||||||| |||||||| || ||||-| |||-| ||+|+||||||| --| |-||
Sbjct 4290          CCTTGTTTGGCCCGTGGTTCCGTGCCATTGAAAAAGAGATA-T-TGGCCCTGCTCCCGCC

Query 4315          TCAGGGTGTGTTTTATGGAGATGCCTT-TGACGACA-C-TGTCTT-CTCGG-CGGCTG-T
                    |+| + + | || || || || |+|||-||| ||  - -||| | -| |||-||  | - 
Sbjct 4348          T-AA-C-ATTTTCTACGGCGACG-CTTATGAGGAGTCGGTGTTTGCCGCGGCCGTGTCCG

Query 4369          GGCCGCAGCAAAGGCGTCCATGGTGTTTGAGAATGACTTTTCCGAGTTTGACTCCACCCA
                    ||++|||| +++| | | |||||| || |||||||||||||| || ||||||   || ||
Sbjct 4404          GG--GCAGG---GTCTTGCATGGTATTCGAGAATGACTTTTCTGAATTTGACAGTACTCA

Query 4429          GAATAACTTT-TCCTTGGGCCTAG-A-GTGCGCTATCATGGAGGAGTGCGGGATGCCGCA
                    ||| +| |||-||| | ||||| |-|-| | | |+|+|||||||||||||| ||||| ||
Sbjct 4459          GAAC-AATTTCTCCCTTGGCCTTGAATGCGTGGT-T-ATGGAGGAGTGCGGTATGCCTCA

Query 4486          GTGGCTCATCCGCTTGTACCACCTTATAAGGTCTGCGTGGATCCTGCAGGCCCCGAAGGA
                     ||||| ||  | ||||| |||||  |  |||| || ||||| |||||||| ||||||||
Sbjct 4516          ATGGCTGATTAGGTTGTATCACCTGGTTCGGTCAGCCTGGATTCTGCAGGCGCCGAAGGA

Query 4546          GTCTCTGCGAGGGTTTTGGAAGAAACACTCCGGTGAGCCCGGCACTCTTCTTTGGAATAC
                    ||||||   ||| ||||||||||| || || |||||||| ||||| ||||||||||| ||
Sbjct 4576          GTCTCTTAAAGGTTTTTGGAAGAAGCATTCTGGTGAGCCTGGCACCCTTCTTTGGAACAC

Query 4606          TGTCTGGAACATGGCCGTTAT-TACCCACTGTTATGATTTTCGTGATTTGCAGGTGGCTG
                     || ||||| |||||  | ||- +| || || ||||| ||||| ||| | | ||| || |
Sbjct 4636          CGTTTGGAATATGGCGATCATAG-CACATTGCTATGAGTTTCGCGATCTCCGGGTTGCCG

Query 4665          CCTTTAAAGGTGATGATTCGATAGTGCTTTGCAGTGAGTACCGTCAGAGTCC----AGGA
                    ||||||| |||||||||||| | || || || |  || ||||| ||||||| ----  |+
Sbjct 4695          CCTTTAAGGGTGATGATTCGGTGGTCCTCTGTACCGACTACCGACAGAGTCGTAATGCG-

Query 4721          GC-TGCTGTCCTGATTGCTGG-T-TGTGGCTTAAAGCTGAAGGTGGATTTTCGCCCTATT
                    ||-  |++|  ++||||| ||-|-||+|||||+||| ||||||| ||||  || ||||||
Sbjct 4754          GCAACC--TTA--ATTGCAGGCTGTG-GGCTT-AAGTTGAAGGTTGATTACCGTCCTATT

Query 4778          GGTCTGTATGCAGGTGTTGTGGTGGCCCCCGGCCTTGGCG-CGCTTCCTGACGTTGTGCG
                    || |||||||| ||||| |||||||+|||| | ||||| |-|||| ||||| || |||||
Sbjct 4808          GGGCTGTATGCCGGTGTGGTGGTGG-CCCCCGGCTTGGGGACGCTGCCTGATGTAGTGCG

Query 4837          CTTCGCCGGCCGGCTCACTGAGAAGAATTGGGGCCCTGGCCCCGAGCGGGCGGAGCAGCT
                     || || || |||||  |||| ||||| |||||||| ||||| ||||| || ||||||||
Sbjct 4867          ATTTGCTGGTCGGCTGTCTGAAAAGAACTGGGGCCCCGGCCCAGAGCGTGCTGAGCAGCT

Query 4897          CCGCCTTGCTGTAAGTGATTTCCTCCGCAAGC-TTACGAATGTAGCTCAGATGTGTGTGG
                     || ||||| ||  ||||||| |||||+| | -| |||||||| || ||| | ||||| |
Sbjct 4927          GCGTCTTGCCGTCTGTGATTTTCTCCG-AGGGTTAACGAATGTTGCGCAGGTCTGTGTTG

Query 4956          ATGTTGTTTCTCGTGTTTATGGGGTTTCTCCTGGGCTCGTTCATAACCTGATTGGCATGC
                    ||||||| || |||||||| || ||   ||||||||| || |||||||| ||||||||||
Sbjct 4986          ATGTTGTGTCCCGTGTTTACGGAGTCAGTCCTGGGCTGGTACATAACCTTATTGGCATGC

Query 5016          TACAGACTGTTGCTGATGGCAAGGCCCATTTCACTGAGTCAGTAAAGCCAGTGCTCGACC
                    | || ||  |||||||||||||||||||||| || ||| |  |||| || ||||| ||||
Sbjct 5046          TGCAAACCATTGCTGATGGCAAGGCCCATTTTACAGAGACTATAAAACCTGTGCTTGACC

Query 5076          TGACAAATTCAATCCTGT-GTCGGGTGGAATGAATAACATGTCTTTTGCTGCGCCCATGG
                    | ||||| || ||| |  - +|||||||||||||||||||||||  |||  |||||||||
Sbjct 5106          TCACAAACTCCATCATACAA-CGGGTGGAATGAATAACATGTCTCGTGCATCGCCCATGG

Query 5135          GTTCGCGACCATGCGCCCTCGGCCTATTCTGTTGTTGCTCCTCATGTTTTTGCCTATGTT
                    | |++|+|||||||||||| || || |||||||| || || || || ||||||||||| |
Sbjct 5165          GAT--C-ACCATGCGCCCTAGGGCTGTTCTGTTGCTGTTCTTCGTGCTTTTGCCTATGCT

Query 5195          GCCCGCGCCACCGCCCGGTCAGCCGTCTGGCCGCCGTCGTGGGCGGCGCAGCGGCGGTTC
                    ||||||||||||| |||| ||||||||||||||||||||||||||||||||||||||| |
Sbjct 5222          GCCCGCGCCACCGGCCGGCCAGCCGTCTGGCCGCCGTCGTGGGCGGCGCAGCGGCGGTGC

Query 5255          CGGCGGTGGTTTCTGGGGTGACCGGGTTGATTCTCAGCCCTTCGCAATCCCCCATATTCA
                    |||| ||||||||||||||||| ||||||||||||||||||||||  ||||| |||||||
Sbjct 5282          CGGCAGTGGTTTCTGGGGTGACAGGGTTGATTCTCAGCCCTTCGCCCTCCCCTATATTCA

Query 5315          TCCAACCAACCCCTTTGCCCCCGATGTC-A--CCGCTGCGGCCGGGGCTGGACCTC-GCG
                    ||||||||||||||| ||| ||||||||- --|+ |+ +  |||||||||||+ ||-|| 
Sbjct 5342          TCCAACCAACCCCTTCGCCGCCGATGTCGTTTC-AC-A-ATCCGGGGCTGGA-GTCCGCC

Query 5371          TTCGCCAACCCGCCCGACC-ACTCGGCTCCGCTTGGCGTGACCAGGCCCAGCGCCCCGCC
                     ||| ||+ ||||||  ||- || ||||||||||||||||||||| ||||||||||| ||
Sbjct 5398          CTCGGCA-GCCGCCCCGCCCCCTTGGCTCCGCTTGGCGTGACCAGTCCCAGCGCCCCCCC

Query 5430          GCTACCTCACGTCGTAGACCTACCACAGCTGGGGCCGCGCCGCTAACCGC--GGTCGCCC
                    ||| || | |||||| || || || |||| ||||| |||||||| || ||--  || ||+
Sbjct 5457          GCTGCCCCCCGTCGTCGATCTGCCCCAGCCGGGGCTGCGCCGCTGACTGCTATATCACC-

Query 5488          CGGCTCATGACACCCCGCCAGTGCCTGATGTCGACTCCCGCGGCGCTATCTTGCGCCGGC
                    + |||| ||| ||  | || || |||||||| ||||| || || |||||  |||||||||
Sbjct 5516          -AGCTCCTGATACAGCCCCTGTACCTGATGTTGACTCTCGTGGTGCTATTCTGCGCCGGC

Query 5548          AGTATAACCTATCAACATCCCCTCTCACCTCTC-CCGTGGCCACCGGCACAAATTTGGTC
                    |||| ||||| || || ||||| || || ||+ -| || ||| | || || |||||||| 
Sbjct 5575          AGTACAACCTGTCCACGTCCCCGCTTACGTC-ATCTGTCGCCTCGGGTACCAATTTGGTT

Query 5607          CTTTATGCCGCCCCTCTT-AGCCCGCTTTTACCCCTTCAGGACGGCACCAATACTCATAT
                    || ||||| |||||+ ||-| ||| |||||||||||||||||||||||||| || |||||
Sbjct 5634          CTCTATGCTGCCCC-ATTGAACCCACTTTTACCCCTTCAGGACGGCACCAACACCCATAT

Query 5666          AATGGCTACAGAAGCCTCTAACTATGCCCAGTACCGGGTTGCCCGTGCCACAATTCGTTA
                     |||||||| || || ||||| || |||||||||||||| || || |||||||| |||||
Sbjct 5693          CATGGCTACTGAGGCATCTAATTACGCCCAGTACCGGGTGGCTCGAGCCACAATCCGTTA

Query 5726          TCGCCCGCTTGTCCCCAATGCTGTTGGTGGTTATGCCATCTCCATCTCGTTCTGGCCACA
                     |||||||| || || |||||||||||||| ||||| ||||| || || || ||||| ||
Sbjct 5753          CCGCCCGCTGGTGCCAAATGCTGTTGGTGGCTATGCTATCTCTATTTCTTTTTGGCCCCA

Query 5786          AACCACCACCACTCCGACGTCCGTTGATATGAATTCAATAACTTCGACGGATGTTCGTAT
                     || ||||| || || || || |||||||||||||| || ||||| || |||||| | ||
Sbjct 5813          GACAACCACTACCCCTACTTCTGTTGATATGAATTCTATTACTTCTACTGATGTTAGGAT

Query 5846          TTTAGTTCAGCCCGGCATAGCCTCTGAGCTTG-TGATCCCAAGTGAGCG-CTTACACTAT
                    ||| || ||||| || || |||||||||+|||-| ||||| ||||||||-|||+||||||
Sbjct 5873          TTTGGTCCAGCCTGGTATTGCCTCTGAG-TTGGTTATCCCCAGTGAGCGTCTT-CACTAT

Query 5904          CGTAACCAAGGGTGGCGCTCTGTTGAGACCTCCGGG-GTGGCGGAAGAGGAGGCCACCTC
                    ||||| ||||||||||||||||||||||||+ ||||-|| || || |||||||| |||||
Sbjct 5931          CGTAATCAAGGGTGGCGCTCTGTTGAGACC-ACGGGTGTCGCCGAGGAGGAGGCTACCTC

Query 5963          TGGTCTCGTTATGCTTTGCATACATGGCTT-ACCCGTAAATTCTTACACTAATACACCCT
                    ||| || || |||||||| || |||||+||- || || ||||| || || |||||||| |
Sbjct 5990          TGGCCTGGTAATGCTTTGTATTCATGG-TTCGCCAGTCAATTCATATACAAATACACCTT

Query 6022          ACACCGGCGCCCTCGGGCTGT-TGGATTTTGCCCTTGAA-TTTGAGTTCCGCAACCTCAC
                    | || || || || |||||+|-| ||||||||+ ||| |- |||| ||  | ||  | ||
Sbjct 6049          ATACTGGGGCACTGGGGCT-TCTTGATTTTGC-ATTGGAGCTTGAATTTAGGAATTTGAC

Query 6080          TCCCGGCAACACCAATACTCGGGTCTCTCG-TTACTCCAGCACTGCTCGCCACCGTCTTC
                     || || ||||||||||| || || || ||-|+|  ||||||| || || ||||| || |
Sbjct 6107          ACCTGGGAACACCAATACCCGTGTATCCCGAT-ATACCAGCACAGCCCGTCACCGGCTGC

Query 6139          GCCGCGGTGCAGATGGGACCGCCGAGCTCACCACCACGGCTGCCACCCGCTTTATGAAGG
                    |||| ||||| ||||||||||| ||||| ||||| ||||| ||||| || ||||||||||
Sbjct 6166          GCCGTGGTGCCGATGGGACCGCTGAGCTTACCACTACGGCGGCCACACGTTTTATGAAGG

Query 6199          ATCTCTATTTTACTAGTACTAATGGTGTCGGTGAGATCGGCCGCGGGATAGCCCTAACCC
                    | ||  |||| ||  |||| ||||| ||||||||| | ||||| || || ||||| || |
Sbjct 6226          ACCTGCATTTCACCGGTACGAATGGAGTCGGTGAGGTGGGCCGAGGTATTGCCCTGACAC

Query 6259          TGTTTAATCTTGCTGACACTCTGCTTGGCGGCCTACCGACAGAATTGATTTCGTCGGCTG
                    ||||||||||||||||||| || || || ||  | |||||||||||||||||||||||||
Sbjct 6286          TGTTTAATCTTGCTGACACGCTTCTCGGTGGTTTGCCGACAGAATTGATTTCGTCGGCTG

Query 6319          GTGGCCAGCTGTTCTACTCCCGTCCCGTCGTCTCAGCCAATGGCGAGCCGACTGTTAAGC
                    | |||||| ||||||||||||| || ||||||||||||||||||||||||||||| ||||
Sbjct 6346          GGGGCCAGTTGTTCTACTCCCGCCCTGTCGTCTCAGCCAATGGCGAGCCGACTGTAAAGC

Query 6379          TGTATACATCTGTAGAGAATGCTCAGCAGGATAAGGGTATTGCAATCCCGCATGACATCG
                    | ||||||||||| |||||||| |||||||||||||||||  | |||||||||||||| |
Sbjct 6406          TATATACATCTGTTGAGAATGCGCAGCAGGATAAGGGTATCACCATCCCGCATGACATAG

Query 6439          ACCTCGGGGAATCTCGTGTGGTCATTCAGGATTATGATAACCAACATGAGCAAGATCGGC
                    ||||||| || || |||||||| || |||||||||||||||||||| ||||| |||||||
Sbjct 6466          ACCTCGGTGACTCCCGTGTGGTTATCCAGGATTATGATAACCAACACGAGCAGGATCGGC

Query 6499          CGACACCTTCTCCAGCCCCATCGCGCCCTTTTTCTGTCCTCCGAGCTAATGATGTGCTTT
                    | || ||||| || ||||| || || |||||||| || || || || ||||||||  | |
Sbjct 6526          CTACTCCTTCACCTGCCCCCTCTCGTCCTTTTTCAGTTCTTCGTGCCAATGATGTTTTGT

Query 6559          GGCTTTCTCTCACCGCTGCCGAGTATGACCAGTCCACTTACGGTTC-TTCGACCGGCCCA
                    ||||||||||||| ||||| |||||||| |||+++|||+|||  | - ||  ||  || |
Sbjct 6586          GGCTTTCTCTCACTGCTGCTGAGTATGATCAG---ACT-ACGTATGGGTCATCCCACCAA

Query 6618          GTCTATGTTTCTGACTC---T-GTG--ACCCTGGTTAATGTTGCGACCGGCGCGCAGGCC
                      ||||||+ +|| |||---|-  |--||  | |||||||| || || || || ||||| 
Sbjct 6641          CCCTATGT-A-TGTCTCGGATACAGTCACATTTGTTAATGTGGCCACTGGTGCTCAGGCT

Query 6672          GTTGCCCGGTCGCTTGACTGGACCAAGGTCACACTT-G-ATGGTCGCCCCCTCTCCACCA
                    || ||||| || ||||| ||| |||| ||++ ||||-|-| || ||||||||  | || |
Sbjct 6699          GTCGCCCGTTCCCTTGATTGGTCCAAAGT--TACTTTGGACGGCCGCCCCCTTACTACTA

Query 6730          TCCAGCAGTATTCAAAGACCTTCTTCGTCCTGCCGCTCCGCGGTAAGCTCTCCTTCTGGG
                    | ||||||||||| ||||| ||||  ||||| ||||||||||||||| | || |||||||
Sbjct 6757          TTCAGCAGTATTCTAAGACATTCTATGTCCTCCCGCTCCGCGGTAAGTTGTCTTTCTGGG

Query 6790          AGGCAGGTACCACTAAGGCCGGGTACCCCTATAATTATAATACCACTGCTAGCGATCAAC
                    | || || || || ||||| || ||||| ||||||||| | || || || || |||||| 
Sbjct 6817          AAGCTGGCACGACCAAGGCTGGCTACCCTTATAATTATGACACAACCGCCAGTGATCAAA

Query 6850          TGCTTATTGAGAATGCCGCCGGGCATCGGGTTGCTATTTCCACTTACACCACTAGCCTGG
                    | ||  ||||||| || ||||| || || |||||||| || |||||||||||||||||||
Sbjct 6877          TTCTAGTTGAGAACGCGGCCGGCCACCGTGTTGCTATCTCTACTTACACCACTAGCCTGG

Query 6910          GTGCTGGCCCCGT--TGCCATCTCTGCGGTTGCTGTTTTGGCCCCCCACTCTGCGCTAGC
                    |||| |||||++|--  |||| |||||||||| |||  | ||||| ||||| || || ||
Sbjct 6937          GTGCCGGCCC--TACCTCCATTTCTGCGGTTGGTGTGCTAGCCCCGCACTCAGCTCTCGC

Query 6968          CCTGCTTGAGGATACCATGGACTACCCTGCCCGCGCCCACACTTTTGATGATTTCTGCCC
                    | | |||||||||||    || ||||| ||||||||||||||||||||||||||||||||
Sbjct 6995          CGTTCTTGAGGATACTGCCGATTACCCCGCCCGCGCCCACACTTTTGATGATTTCTGCCC

Query 7028          AGAGTGCCGCCCCCTTGGCCTCCAGGGCTGTGCTTTCCAGTCTACTGTCGCTGAGCTTCA
                     || || ||| |||||||  | ||||| |||||||| |||||||||||||||||||||||
Sbjct 7055          TGAATGTCGCACCCTTGGATTACAGGGTTGTGCTTTTCAGTCTACTGTCGCTGAGCTTCA

Query 7088          GCGCCTTAAGATGAAGGTGGGTAAAACTCGGGAGT--TATAGTTTATTTGCTT---GTGC
                    ||||||||| |||||||| |||||||| |||||||--||+|+|| |||+ +||---||+ 
Sbjct 7115          GCGCCTTAAAATGAAGGTAGGTAAAACCCGGGAGTCCTA-A-TTAATT-C-TTCCTGT-A

Query 7143          CCCCCTTC---TTT-CTGCTG-CTTATTTCTCTTTTCTGCGTTTCGCGCTCCCTGAAAAA
                    ||||||||--- ||-||  ||-||||||||| |||||||| |||||||||||||| ||||
Sbjct 7170          CCCCCTTCGCAGTTGCTTTTGTCTTATTTCTTTTTTCTGCTTTTCGCGCTCCCTGGAAAA

Query 7198          AAAA
                    ||||
Sbjct 7230          AAAA
