# Supplementary material for: Pairwise Heuristic Sequence Alignment Algorithm Based on Deep Reinforcement Learning
Source: IEEE Open J Eng Med Biol. 2021 Jan 29;2:36–43. doi: 10.1109/OJEMB.2021.3055424 (PMC8901008; doi:10.1109/OJEMB.2021.3055424)
Supplement: Three supplementary materials are attached to the submitted manuscript. First, we offer the detailed process of the DQNalign in Supplementary material S1. Then, the additional figures and tables are listed in the Supplementary material S2. Finally, the alignment results of the DQNalign are attached  [file ojemb-3055424-mm.zip › OJEMB-3055424-MM/10022021082020_DQNalignOJEMB20210126SupplementaryS3/Supplementary S3/HEV_DDDQN/result20200712173946_12_23.txt]

DQNalign Project v1.0
Pairwise alignment algorithm with deep reinforcement learning based heuristic alignment agent
Sequence 1 : HEV_12, length : 7202
Sequence 2 : HEV_23, length : 7230

Alignment results:
Exact matches: 5459
Gaps: 524

Query 17            GTCGATGCCATGGAGGCCCATCAGTTTATCAAGGCTCCTGGCATCACTACTGCTATTGAG
                    |||||||||||||||||||| |||||||| |||||||||||||| |||||||| ||||||
Sbjct 0             GTCGATGCCATGGAGGCCCACCAGTTTATTAAGGCTCCTGGCATTACTACTGCCATTGAG

Query 77            CAGGCTGCTCTGGCAGCGGCCAACTCTGCCCTGGCGAATGCTGTGGTAGTTAGGCCCTTT
                    |||||||||||||| ||||||||||| ||| |||||||||||||||| ||| |||| |||
Sbjct 60            CAGGCTGCTCTGGCTGCGGCCAACTCCGCCTTGGCGAATGCTGTGGTGGTTCGGCCGTTT

Query 137           CTCTCTCACCAGCAGATTGAGATCCTCATTAACCTAATGCAACCTCGCCAGCTTGTTTTC
                     | |||| |  ||| |  |||||||| |||||  | |||||||| || ||| | ||||||
Sbjct 120           TTGTCTCGCGTGCAAACCGAGATCCTTATTAATTTGATGCAACCCCGGCAGTTGGTTTTC

Query 197           CGCCCCGAGGTTTTCTGGAACCACCCCATCCAGCGTGTTATCCACAATGAGTTGGAGCTT
                    ||||| |||||  | ||||| || || || ||| | || || ||||||||  | || |  
Sbjct 180           CGCCCTGAGGTGCTTTGGAATCATCCTATTCAGAGAGTCATACACAATGAACTAGAACAA

Query 257           TACTGCCGTGCCCGCTCCGGCCGCTGTCTTGAGATTGGTGCCCATCCCC-GCTCAATAAA
                    |||||||| || ||  |||| || || || |||||||| |||||+||| -| || || ||
Sbjct 240           TACTGCCGGGCACGGGCCGGTCGTTGCCTGGAGATTGGGGCCCA-CCCAAGATCTATTAA

Query 316           TGACAATCCTAATGTGGTCCACCGCTGCTTCCTCCGCCCTGTCGGGCGCGATGTTCAGCG
                    ||| || || |||||  | ||||| ||||| ||| | || |||||  | |||||||||||
Sbjct 299           TGATAACCCCAATGTTTTGCACCGGTGCTTTCTCAGACCGGTCGGTAGGGATGTTCAGCG

Query 376           CTGGTATACTGCCCCCACTCGCGGGCCAGCTGCTAATTGCCGGCGTTCCGCACTGCGCGG
                    ||||||| |||||||||| ||||| || || || || ||||| ||||| || ||||| ||
Sbjct 359           CTGGTATTCTGCCCCCACCCGCGGCCCTGCAGCCAACTGCCGCCGTTCTGCGCTGCGTGG

Query 436           GCTCT-CTGCCGCTGACCGCACTTACTGCTTCGACGGGTTTT-CTGGT-TGTAACTTTCC
                     ||| -| +| || |||||||| ||||| || || || ||||-| | |-||   +|| +|
Sbjct 419           TCTCCCCC-CTGCCGACCGCACCTACTGTTTTGATGGATTTTCCCGCTGTGCTT-TTG-C

Query 493           CGCCGAAACGGGCATCGCCCTCTATTCCCTCCATGATATGTTCACCATCTGATGTCGCCG
                    ||| || || ||| | ||||| || || || || ||  | |  +||| | |||||||| |
Sbjct 476           CGCAGAGACCGGCGTAGCCCTTTACTCTCTGCACGACCTCTGG-CCAGCCGATGTCGCGG

Query 552           AGGCCATGTTCCGCCATGGTATGACGCGGCTTTATGCCGCCCTCCATCTTCCGCCTGAGG
                    |||| |||  ||||||||| ||||| || || || || || |||||||| || |||||||
Sbjct 535           AGGCTATGGCCCGCCATGGGATGACACGTCTATACGCTGCACTCCATCTCCCTCCTGAGG

Query 612           TCTTGTTGCCTCCTGGCACATACCGCAC-CGCGTCGTATCTGCTGATCCATGACGGCAGG
                    |  |||| || ||||| || ||||  ||-  |+|||||||| ||||| || |||||||  
Sbjct 595           TGCTGTTACCACCTGGTACCTACCATACAACC-TCGTATCTCCTGATTCACGACGGCAAC

Query 671           C--GCGT-TGTGGTGACGTACGAGGGTGACACTAGTGCTGGTTATAACCATGATGTTTCC
                    |--||+|-|+|+||||| || ||||||||||||||||| || || |||||||| || |||
Sbjct 654           CGTGC-TGT-T-GTGACCTATGAGGGTGACACTAGTGCAGGCTACAACCATGACGTCTCC

Query 728           AACC-T-GCGCTCCTGGATTAGAACCA-C-TAAG-GTCACCGGAGACCA-CCCTCTCGTT
                    |  |-|-| || ++|||||| | || |-|- || -|| +  |  |||||-|| |+| |||
Sbjct 711           ATACTTCGTGCG--TGGATTCGTACGACCAAAATAGTT-GGG-TGACCATCCGT-TGGTT

Query 782           ATCGAGCGGGTTAGGGCCATTGGCTGTCACTTTGTTCT-CTTACTCACGGCTGCCCCGGA
                    || ||||| ||  |||| || || ||||| ||||| ||-|| +||||| || ||||| ||
Sbjct 765           ATAGAGCGTGTGCGGGCTATCGGATGTCATTTTGTGCTGCTG-CTCACCGCGGCCCCCGA

Query 841           GCCATCACCTATGCCTTATGTCCCTTACCCCCGGTCTACCGAGGTCTATGTCCGATCGAT
                    ||| || |||||||||||||||||||||||||| || || ||||| ||||| || || ||
Sbjct 824           GCCGTCGCCTATGCCTTATGTCCCTTACCCCCGTTCGACAGAGGTGTATGTTCGGTCTAT

Query 901           CTTCGGCCCGGGCGGCACCCCTTCCCT-ATTCCCA-ACCTCATGCTCCACTAAGTCGACC
                     || ||||| |||||  |||| |||||- ||||  -| |+|+|||||||| || || || 
Sbjct 884           ATTTGGCCCTGGCGGTTCCCCGTCCCTGTTTCCGTCAGC-C-TGCTCCACAAAATCTACT

Query 958           -TTCCATGCCGTCCCTGCCCATATTTGGGACCGTCTTATGCTGTTCGGGGCCACCCTGGA
                    -||+|| || ||||| |  ||||| |||||||| || ||||| || || ||||| |||||
Sbjct 942           TTT-CACGCTGTCCCAGTTCATATCTGGGACCGGCTCATGCTTTTTGGTGCCACTCTGGA

Query 1018          TGACCAAGCCTTTTGCTGCTCCCGTCTAATGACCTACCTTCGCGGCATTAGCTACAAGGT
                     ||||| || ||||||||||| || || ||||| ||||| || |||||||| ||||||||
Sbjct 1001          CGACCAGGCGTTTTGCTGCTCACGGCTTATGACATACCTCCGTGGCATTAGTTACAAGGT

Query 1078          TA-CTGTGGGCACTCTTGTGGCCAATGAAGGCTGGAACGCCTCTGAGGACGCTCTCACAG
                     |-|  |||  +| ||||| || ||||| || ||||| |||||||| || || ||||| |
Sbjct 1061          CACCGTTGGAG-CGCTTGTTGCTAATGAGGGGTGGAATGCCTCTGAAGATGCCCTCACCG

Query 1137          CTGTCATTACTGCCGCCTACCTT-ACCATCTGCCACCAGCGGTATCTCCGCACCCAAGCT
                    | || ||||| || ||||| +||-||||||||||||||||| || ||||| ||||| || 
Sbjct 1120          CAGTAATTACCGCAGCCTAT-TTGACCATCTGCCACCAGCGCTACCTCCGTACCCAGGCG

Query 1196          ATATCTAAGGGGATGCGTCGTTTGGAGCGGGAGCATGCCCAGAAATTCATAACACGCCTC
                    ||||| ||||| ||||| || ||||||   ||||| ||||||||||| || ||| | |||
Sbjct 1179          ATATCCAAGGGCATGCGCCGGTTGGAGGTTGAGCACGCCCAGAAATTTATTACAAGACTC

Query 1256          TACAGTTGGCTTTTTGAGAAGTCCGGCCGTGATTATATCCCCGGCCGTCAGTTGGAGTTC
                    ||||| ||| | ||||||||||| || |||||||| ||||||||||| ||  |  |||| 
Sbjct 1239          TACAGCTGGTTATTTGAGAAGTCTGGTCGTGATTACATCCCCGGCCGCCAACTCCAGTTT

Query 1316          TACGCCCAGTGTAGGCGCTGGCTCTCGGCCGGCTTTCACCTTGACCCACGGGTGCTGGTT
                    || ||||||||  |||| ||||| || || |||||||| || |||||  | ||||| |||
Sbjct 1299          TATGCCCAGTGCCGGCGGTGGCTATCCGCGGGCTTTCATCTAGACCCCAGAGTGCTTGTT

Query 1376          TTTGATGAGTCGGCCCCCTGCCACTGCAGGACCGCGATTCGTA-AGGCGGT-C---TCAA
                    |||||||||||||  ||||||| ||| |||||    +||  +|-| |+| |-|---|+||
Sbjct 1359          TTTGATGAGTCGGTGCCCTGCCGCTGTAGGACTTTC-TTAA-AGAAG-GTTGCGGGT-AA

Query 1431          AGTTTTGCTGCTTTATGAAGTGGCTTGGCCAGGAATGTACCTGCTTTCTAC-AGCCTGCA
                    | || |||||||| |||  |||| | || ||||| || ||||||+||||  -|||| || 
Sbjct 1415          ATTTCTGCTGCTTCATGCGGTGGTTAGGGCAGGAGTGCACCTGC-TTCTTGGAGCCAGCT

Query 1490          GAGGGTGCCGCT-GGCGACCAGGGCCATGATAATGAAGCCTATGAGGGGTCTGATGTTGA
                    |||||| + | |-|| || || |||||||||||||| ||||| ||||| || || || ||
Sbjct 1473          GAGGGTT-TGATCGGTGATCATGGCCATGATAATGAGGCCTACGAGGGCTCCGAGGTCGA

Query 1549          CCCTGCTGAATCC-GC-CA--T-TAGTGATATATCTGGGTCCTACGTAGTCCCT-GGCA-
                    ||  || |+| ||-||-||--|- | +|+| ++|| ||| |||| | ||||| |-||| -
Sbjct 1532          CCAAGCCG-AGCCTGCACATCTCGAC-G-TG--TCAGGGACCTATGCAGTCCATGGGCGC

Query 1602          CTGCCCTCC-AGCCGCTTTATCAGGCCCTTGACCTCCCCGCT-GAGATTGTGGCCCGTGC
                    | || +|  -| || || || ++||| ||  || |+||||| -|| ||||  || || ||
Sbjct 1587          CAGCT-TGAGACCCTCTATAG--GGCACTCAACAT-CCCGCAAGATATTGCTGCTCGAGC

Query 1660          AGGCCGGCTG-ACCGCCACAGTAAAGGTC-TCCCAGGT-C-GACGGGCGGAT--CGATTG
                    +|||| | | -|| ||||| ||  || | -|  | || -|-||  | |+   -- | ++ 
Sbjct 1642          -GGCCCGATTAACAGCCACCGTTGAGCTTGTTGCTGGCCCAGATCGCC-TGGAGTGC--C

Query 1714          TGAGACCCT--TCTTGGTAACAAAACCTTTCGCACGTCGTTCGT-TGACGG-GGCGGTCT
                    +| +||  |--|| +||+|| || ||||| || ||| || |+| -||| ||-| |   ||
Sbjct 1698          -GC-ACTGTGCTCG-GG-AATAAGACCTTCCGGACGACGGT-GACTGATGGCGCCCACCT

Query 1770          TAGAGACCAATGGCCCAGAGC-GCCACAATCTCTCTTTTGATGCCAGTCAGAGCA--CTA
                    |+||| |||| ||||| ||||-       |+| || |||||||||+  | |+ ||--|||
Sbjct 1754          T-GAGGCCAACGGCCCTGAGCAATGTGTTT-TGTCGTTTGATGCC-TCCCG-CCAGTCTA

Query 1827          TGGC-CGCTGGCCCCTTCAGTCTTACCTATGCCGCC-T-CTG-CCGCTGGGCTGGAGG-T
                    ||| -  | || | | |+|| || || |||| +|+|-|-|+|-| ||||| ||| |||-|
Sbjct 1810          TGGGGGCCGGGTCACAT-AGCCTCACTTATGA-G-CTTAC-GCCTGCTGGCCTGCAGGTT

Query 1882          GCGCTATGTTGC--T-GCTGGG-CTTGACCACCGGGCGGT-TTT-CGCCCC-CGGCGTTT
                      | | |  |  --|-||| ||-|+||++||+| | | +|-|| -| ||  -||||| + 
Sbjct 1866          AAGATTTCATCTAATGGCTTGGAC-TG--CA-CTGCCA-TATTCCCCCCTGGCGGCGC-C

Query 1935          CAC-CCCGGTC-G-GCCCCTGGCGA-G-GTCACCGCCTTTTGCTCTGCCCTATACAGGTT
                    |+|-  |+|+|-|-|||  +||+||-|-| | ++||||||||| | || || ||||||| 
Sbjct 1920          C-CTAGC-G-CAGCGCCGG-GG-GAGGTGGCG--GCCTTTTGCACCGCTCTTTACAGGTA

Query 1990          TAATC-G-TGAAGCCCAGCGTCA-T-GCG---CTGACCGGTAATTTTTGGTTCCATCCTG
                    |||+|-|-|  |+|||| || ||-|-|| ---| |++|||| +++| ||| | ||||| |
Sbjct 1973          TAA-CAGATTTA-CCCAACGGCATTCGCTTACCGG--CGGTC---TGTGGCTACATCCCG

Query 2043          AGGGGCTCCTTGGCCTCTTTGCCCCGTTT-TCGCCC-GGGCATGTCTGGGAGTCGGCTAA
                    ||||||| |+||| |  ||| || | |||-||+|||-|||||| |||||||||| |||||
Sbjct 2026          AGGGGCTGC-TGGGCATTTTCCCTCCTTTCTC-CCCTGGGCATATCTGGGAGTCTGCTAA

Query 2101          TCCATTTTGTGGCGAGAGCACACTCTACACCCGTACTTGGT-CGGAGGT-TGATG-CTGT
                     || ||||| || ||| | || || ||||| ||||| ||||-|  |   -   | -||  
Sbjct 2084          CCCCTTTTGCGGGGAGGGTACCCTGTACACTCGTACCTGGTCCACATCCGGCTTTTCTAG

Query 2158          TTCTAGTCCAGCCCGGCCTGA-----------CTT-A--GGTT-TTGCATCT-GAGC-CT
                    | ++| | | +|||  |||||-----------|| -|--|| |- |||  | -|| |-|+
Sbjct 2144          TG--ACTTCT-CCCCTCCTGAGGCGGCCGCCCCTGCACCGGCTGCTGCCCCAGGATCGC-

Query 2201          TCTATACCTAG--CA-G-GGCCGCC--A----C-----ACCTACCCCGGCGGCTCTTCAA
                    +|    || | --||- -| | |  --|---- -----|||+|++||| |  | +   ||
Sbjct 2199          -CCCCCCCCACCCCACCAGTCAGTGATATTTGGGTGTTACC-A--CCGCCCTCA-GAAAA

Query 2246          CCCTCCTCT-GCACCGGACCCTTTCCCCCCCCCCTCTGCTCCG-GCGCT-TGGTGAG-CC
                      | |   |-|   || +| ||| +| +|||||| | +||+||-||+||-| + || - |
Sbjct 2255          GTCCCAGGTGGGTGCGC-CTCTTG-CG-CCCCCCGCC-CT-CGAGC-CTGTT-GGACCGC

Query 2302          GGCCC-CTGGCGTT--ACTGCCGTGGCCCCG-GCCATAACCCACCAGAC---GGCTCGGC
                    ++|| -|     ||--|||  | | +|||||-|+| ||| |||||+|||---| | |+ |
Sbjct 2307          --CCAGCCCCTATTAAACTTGCCTC-CCCCGTG-CGTAAGCCACC-GACATTGCCGC-CC

Query 2355          AT--CG---CCGCCTGC-TCTTCAC-C-TACCCGGATGGCTCCAAGGTATTTGCCGGCTC
                    +|--||---|||||  |-|||| ||-|-||||| || ||  ||||||| | ||| || ||
Sbjct 2360          -TCCCGCACCCGCCGTCTTCTTTACACTTACCCTGACGGTGCCAAGGTGTATGCGGGATC

Query 2407          GCTGTTTGAGTCGACA-TGT-ACGTGGCTTGTTAACGCGTCTAATGTTGGACCATCGCCC
                      ||||||||||  +|-|| -||+||||| || || || |||||  + || ||| |||||
Sbjct 2420          ATTGTTTGAGTCAG-ATTGCGAC-TGGCTGGTGAATGCCTCTAACC-CGGGCCACCGCCC

Query 2464          TGGCGGCGGGCTCTGCCATGCATTTTACCAAAGGTACCCCACCTC---CTTTGATGCTGC
                    ||| || || ||||| ||||| ||||| ||| | |  ++++||| ---| || +| |   
Sbjct 2477          TGGGGGTGGCCTCTGTCATGCCTTTTATCAACGCTTT----CCTGAGGCGTTC-TACCCA

Query 2520          -CTCT-TTTGTGATGCGCGACGGCG-CG-GCCGCTTATACATTAAC---CCCCCG-GCCA
                    -||  -||| | ||||| ||+||+|-| -|| ||++||++|+|| |--- |||||-||| 
Sbjct 2532          ACTGAATTTATTATGCGTGA-GG-GTCTTGCTGC--AT--A-TACCTTGACCCCGCGCCC

Query 2572          -ATAATTCATGCCGTCGCCCCTGATTATA-GGTTGGAACATAACCCAAAGAGGCTTGAGG
                    -|| || ||||| || ||||| || ||||-||||+||||| || ||||||||||||||||
Sbjct 2585          TATTATCCATGCAGTGGCCCCCGACTATAGGGTT-GAACAGAATCCAAAGAGGCTTGAGG

Query 2631          CCGCCTACCGGGAGACTTGCTCCCGTCTCGGCACCGCTGCATACCCGCTCCTCGGGACCG
                    | || |||||||| || |||||||||| ||| |||||||| ||||| || || ||  | |
Sbjct 2644          CAGCGTACCGGGAAACCTGCTCCCGTCGCGGTACCGCTGCCTACCCACTTCTTGGCTCGG

Query 2691          GCATATACCAGGTACCGATCGGTCCCAGTTTCGACGCCTGGGAGCGGAACCACCGCCCCG
                    | ||||||||||| ||  | |||| |||||| || ||||||||||| || || ||||| |
Sbjct 2704          GTATATACCAGGTCCCTGTTGGTCTCAGTTTTGATGCCTGGGAGCGTAATCATCGCCCTG

Query 2751          GTGATGAGTTGTATCTTCCTGAGCTTGCTGCCAGA-TGGTTCGAGGCCAAT-AGGCCGGC
                    | |||||| | || ||  |||| |  ||||+||| -||||| || || || -|+||||||
Sbjct 2764          GGGATGAGCTTTACCTGACTGAACCCGCTG-CAGCCTGGTTTGAAGCTAACAA-GCCGGC

Query 2808          -CTGCCCAACTCTTACTATAACTGAGGATGCTGCACGGACAGCGAACCTGGCCA-T-TCG
                    -| |+||| | ||||| ||||| || ||| | || || || || ||||| |+||-|   |
Sbjct 2822          GCAG-CCAGCACTTACGATAACAGAAGATACGGCCCGCACGGCCAACCTAG-CACTAGAG

Query 2865          A--GCTTGACT-CAGCCACAGATGTCGGCCGGGCTTGTGCT-GGTTGTCGAGT-CACCCC
                    |--|  ||+||-|+ ++||||| || ||||| || || |||-| |   | | |-  ||  
Sbjct 2880          ATCGGATG-CTGC-T--ACAGAGGTTGGCCGTGCCTGCGCTGGCTGCACTATTAGTCCTG

Query 2920          CGG-CGTTGTGCAGTACCAGTTTACTGCAGGTGTGCCTGGGTCCGGCAAGTCCCGCTCTA
                     | -|+++|| || || ||||| ||||| || || || || || ||||| ||  | || |
Sbjct 2935          GGATC---GTACACTATCAGTTCACTGCCGGGGTTCCGGGCTCAGGCAAATCAAGATCCA

Query 2979          T-CACCCAA-GCCGACGTGGACGTTGTCGTGGTCCCGACCC-GGGAGTTGCGTAAT-GCC
                    |-|| +|| -| +|| || || ||||| || ||||| |+||-||||| | || |||-|+ 
Sbjct 2992          TACAG-CAGGGG-GATGTTGATGTTGTGGTTGTCCCCA-CCAGGGAGCTTCGCAATAG-T

Query 3035          TGGCGCCGCCGCGGCTTCGCTG-CTTT-CACCCCGCACACTGCTGCTAGAGTCACTCAGG
                    ||||| ||||| ||||| || |-||||-||+|||+||||| || ||  | ||||||   |
Sbjct 3048          TGGCGTCGCCGGGGCTTTGCGGCCTTTACA-CCC-CACACGGCGGCCCGTGTCACTATAG

Query 3093          GGCGCCGGGTTGTCATTGATGAAGCTCCATCTCTTCCCCCC-CACCTGCTGCTGCTCCAC
                    | ||||| ||||| ||||| || || ||||| |+|||| ||-||||||||| || | |||
Sbjct 3106          GCCGCCGTGTTGTGATTGACGAGGCCCCATCCC-TCCCACCGCACCTGCTGTTGTTACAC

Query 3152          ATGCAGCGGGCCGCCACCGTTCACCTTCTTGGCGACCCGAACCAGATCCCAGCCATCGAC
                    |||||||||||| |  | || || || || || ||||| ||||||||||| ||||| || 
Sbjct 3165          ATGCAGCGGGCCTCTTCAGTCCATCTCCTCGGTGACCCAAACCAGATCCCCGCCATTGAT

Query 3212          TTTGAGCACGCCGGGCTCGTCCCCGCCATCAGGCCTGACCTAGCCCCTACCTCCTGGTGG
                    ||||||||||| || || |||||||| ||| | ||||| || || || ||  ||||||||
Sbjct 3225          TTTGAGCACGCTGGTCTGGTCCCCGCAATCCGCCCTGAGCTTGCACCAACGACCTGGTGG

Query 3272          CATGTTACCCATCGTTGCCCTGCGGATGTATGTGAGCTGATCCGTGGTGCATACCCTATG
                    ||||| || || || ||||| || ||||||||||| || || || || || |||||||  
Sbjct 3285          CATGTAACACACCGCTGCCCAGCTGATGTATGTGAACTTATACGCGGGGCCTACCCTAAA

Query 3332          ATCCAGACCACTAGCCGGGTCCTCCGTTCGTTGTTCTGGGGTGAGCCTGCCGT-TGGGCA
                    ||||||||||| |||||||| || || ||  ||||||||  ||| || ||  |- | +||
Sbjct 3345          ATCCAGACCACGAGCCGGGTGCTACGGTCTCTGTTCTGGAATGAACCGGCTATCGGC-CA

Query 3391          GAAACTAGTGTTCACCCAGGCGGCTAAGGCTGCCAACCCCGGTTCAGTGACGGTCCACGA
                    ||| ||||| ||||| ||||| ||||| ||||||||||| ||| || | || ||||||||
Sbjct 3404          GAAGCTAGTCTTCACGCAGGCCGCTAAAGCTGCCAACCCTGGTGCAATTACAGTCCACGA

Query 3451          GGCACAGGGCGCTACCTATACAGAGACCACCATTATCGCTACGGCAGATGCCCGAGGCCT
                     || ||||||||||| |  ||||||||||| ||||| |||||||| |||||| | || ||
Sbjct 3464          AGCCCAGGGCGCTACTTTCACAGAGACCACAATTATAGCTACGGCTGATGCCAGGGGTCT

Query 3511          CATTCAGTCGTCTCGGGCTCATGCCATTGTTGCCCTGACGCGCCATACTGAGAAGTGCGT
                    ||| ||||| || || |||||||| || ||||| || || ||||| || |||| ||||||
Sbjct 3524          CATCCAGTCATCCCGAGCTCATGCTATAGTTGCACTCACCCGCCACACAGAGAGGTGCGT

Query 3571          CATCATT-GACGCGCCAGGCCTGCTT-CGCGAGGTGGGCATTTCCGATGCAATCGTTAAT
                     ||+ ||-|| || || ||  ||+||-|| ||||| ||||| || ||||  |||||||| 
Sbjct 3584          TAT-TTTAGATGCCCCTGGTTTG-TTACGTGAGGTCGGCATATCTGATGTGATCGTTAAC

Query 3629          AACTTTTTCCTTGCCGGTGGCGAAATTGGCCACCAACGCCCGTCTGTTATCCCTCGCGGC
                    ||||| ||||| || ||||| ||  | ||||| || ||||| ||||| || || || |||
Sbjct 3642          AACTTCTTCCTCGCTGGTGGGGAGGTGGGCCATCACCGCCCCTCTGTGATACCCCGTGGC

Query 3689          AACCCTGACACAAACGTTGACACCTTGGCTGCCTTCCCGCCGTCTTGCCAGATTAGCGCC
                    |||||||||   ||| |||| |||||    ||||||||||||||||| ||||| || || 
Sbjct 3702          AACCCTGACCAGAACCTTGAGACCTTACAGGCCTTCCCGCCGTCTTGTCAGATCAGTGCT

Query 3749          TTCCACCAGTTGGCTGAGGAGCTTGGCCATAGACCTGCCCCTGTTGCAGCTGTTCTACCG
                    | ||| ||| ||||||||||| | |||||  | || || |||||||| || || || || 
Sbjct 3762          TACCATCAGCTGGCTGAGGAGTTAGGCCACCGCCCGGCTCCTGTTGCCGCCGTCCTGCCC

Query 3809          CCCTGCCCTGAGCTCGAACAGGGCCTCCTCTATCTGCCCCAGGAGCTCACCACCTGTGAT
                    ||||| || |||||||| ||||||||  | ||  |||| |||||||| ||    | ||||
Sbjct 3822          CCCTGTCCCGAGCTCGAGCAGGGCCTGTTGTACATGCCGCAGGAGCTTACAGTGTCTGAT

Query 3869          AGTGTTGT-AACATTTGAATTAACAGATATTGTGCATTGTCGCATGGCCGCCCCGAGTCA
                    |||||  |-   +|||||  | || ||||| || || || || ||||| || || |||||
Sbjct 3882          AGTGTGCTGGTT-TTTGAGCTCACTGATATAGTCCACTGCCGTATGGCTGCTCCAAGTCA

Query 3928          GCGCAAGGCCGTGCTGTCCACGCTCGTGGGCCGTTACGGCCGTCGCACAAAGCTCTACAA
                    ||| |||||||| || || || || |||||  | || ||||||   || || || ||  |
Sbjct 3941          GCGGAAGGCCGTCCTCTCAACACTTGTGGGGAGGTATGGCCGTAAGACGAAACTGTATGA

Query 3988          TGCCT-CTCACTCTGATGTTCGTGACTCTCTTGCC-CGTTTTATCCCGACCAT-T-GGCC
                    +| | -|||| || ||||| ||||| || || || - ||| +||||| |+|+|-|-|| |
Sbjct 4000          -GGCAGCTCATTCAGATGTCCGTGAGTCCCTAGCTAGGTTC-ATCCCCA-C-TATCGGAC

Query 4044          CCGTACA----AGTTACAACCTGTGAATTGTATGAGCTAG-TGGAGGCCATGGTCGAGAA
                    | || ||----| +++|+|| ||||| || || || || |-|+|| || ||||| || ||
Sbjct 4057          CTGTCCAGGCCAC---C-ACGTGTGAGTTATACGAACTGGTT-GAAGCTATGGTGGAAAA

Query 4099          GGGCCAGGATGGCTCCGCCGTCCTTGAGCTCGACCTCTGCAACCGTGACGTATC-CAGGA
                    ||||||||| ||||| |||||||| ||||| || || ||||| || || || ||-|  +|
Sbjct 4112          GGGCCAGGACGGCTCTGCCGTCCTGGAGCTTGATCTATGCAATCGCGATGTTTCGCGT-A

Query 4158          TCAC-CTTCTTCCAGAAAGATTGTAATAAGTTTACCACGGGAGAGACCATCGCCCATGGT
                    | ||- ||+||||||||||| |||||||||||||| || || ||||||||||||||||| 
Sbjct 4171          TAACTTTT-TTCCAGAAAGACTGTAATAAGTTTACGACTGGTGAGACCATCGCCCATGGC

Query 4217          AAAGTGGGCCAGGGCATTTCGGCCTGGAGTAAGACCTTTTGTGCCCTTTTTGGCCCCTGG
                    || || ||||| || || |||||||||||||||||||| |||||| | |||||||| |||
Sbjct 4230          AAGGTTGGCCAAGGTATATCGGCCTGGAGTAAGACCTTCTGTGCCTTGTTTGGCCCGTGG

Query 4277          TTCCGCGCTATTGAGAAGGCTATTCTGGCCCTACTCCCT-CAGGGTGTGTTTTATGGAGA
                    ||||| || ||||| || |  ||  ||||||| ||||| -|   +  | || || || ||
Sbjct 4290          TTCCGTGCCATTGAAAAAGAAATATTGGCCCTGCTCCCGCCTAA-CATTTTCTACGGCGA

Query 4336          TGCCTT-TGACGACA-C-TGTCTT-CT--CG-GCGGCTGTGGCCGCAGCAAAGGCGTCCA
                     |+|||-||| ||  - -||| | -| --  -| | | |+||++|||| +++| | | ||
Sbjct 4349          CG-CTTATGAGGAGTCGGTGTTTGCCGCGGCCGTGTCCG-GG--GCAGG---GTCTTGCA

Query 4389          TGGTGTTTGAGAATGACTTTTCCGAGTTTGACTCCACCCAGAATAACTTT-TCCTTGGGC
                    |||| || |||||||||||||| || ||||||   || ||||| +| |||-||| | |||
Sbjct 4402          TGGTATTCGAGAATGACTTTTCTGAATTTGACAGTACTCAGAAC-AATTTCTCCCTTGGC

Query 4448          CTAG-A-GTGCGCTATCATGGAGGAGTGCGGGATGCCGCAGTGGCTCATCCGCTTGTACC
                    || |-|-| | | |+|+|||||||||||||| ||||| || ||||| ||  | ||||| |
Sbjct 4461          CTTGAATGCGTGGT-T-ATGGAGGAGTGCGGTATGCCTCAATGGCTAATTAGGTTGTATC

Query 4506          ACCTTATAA-GGTCTGCGTGGATCCTGCAGGCCCCGAAGGAGTCTCTGCGAGGGTTTTGG
                    |||| +   -|||| || ||||| |||||||| ||||||||||||||   ||| ||||||
Sbjct 4519          ACCTG-GTTCGGTCAGCCTGGATTCTGCAGGCGCCGAAGGAGTCTCTTAAAGGTTTTTGG

Query 4565          AAGAAACACTCCGGTGAGCCCGGCACTCTTCTTTGGAATACTGTCTGGAACATGGCCGTT
                    ||||| || || |||||||| ||||| ||||||||||| || || ||||| |||||  | 
Sbjct 4578          AAGAAGCATTCTGGTGAGCCTGGCACCCTTCTTTGGAACACCGTTTGGAATATGGCGATC

Query 4625          AT-TACCCACTGTTATGATTTTCGTGATTTGCAGGTGGCTGCCTTTAAAGGTGATGATTC
                    ||- +| || || ||||| ||||| ||||| | ||| || |||||||| |||||||||||
Sbjct 4638          ATAG-CACATTGCTATGAGTTTCGCGATTTCCGGGTTGCCGCCTTTAAGGGTGATGATTC

Query 4684          GATAGTGCTTTGCAGTGAGTACCGTCAGAGTC--CA--GGAGC-TGCTGTCCTGATTGCT
                    | | || || || |  || ||||| |||||||-- |-- |+||-  |++|  ++||||| 
Sbjct 4697          GGTGGTCCTCTGTACCGACTACCGACAGAGTCGTAATGCG-GCAACC--TTA--ATTGCA

Query 4739          GG-T-TGTGGCTTAAAGCTGAAGGTGGATTTTCGCCCTATTGGTCTGTATGCAGGTGTTG
                    ||-|-||+|||||+||| ||||||| || |  || |||||||| |||||||| ||||| |
Sbjct 4752          GGCTGTG-GGCTT-AAGTTGAAGGTTGACTACCGTCCTATTGGGCTGTATGCCGGTGTGG

Query 4797          TGGTGGCCCCCGGCCTTGGCG-CGCTTCCTGACGTTGTGCGCTTCGCCGGCCGGCTCACT
                    ||||||+|||| | ||||| |-|||| ||||| || ||||| || || || |||||  ||
Sbjct 4810          TGGTGG-CCCCCGGCTTGGGGACGCTGCCTGATGTAGTGCGATTTGCTGGTCGGCTGTCT

Query 4856          GAGAAGAATTGGGGCCCTGGCCCCGAGCGGGCGGAGCAGCTCCGCCTTGCTGTAAGTGAT
                    || ||||| |||||||| ||||| ||||| || |||||||| || ||||| ||  |||||
Sbjct 4869          GAAAAGAACTGGGGCCCCGGCCCAGAGCGTGCTGAGCAGCTGCGTCTTGCCGTCTGTGAT

Query 4916          TTCCTCCGCAAGC-TTACGAATGTAGCTCAGATGTGTGTGGATGTTGTTTCTCGTGTTTA
                    || |||||+| | -| |||||||| || ||| | ||||| |||||||| || ||||||||
Sbjct 4929          TTTCTCCG-AGGGTTAACGAATGTTGCGCAGGTCTGTGTTGATGTTGTGTCCCGTGTTTA

Query 4975          TGGGGTTTCTCCTGGGCTCGTTCATAACCTGATTGGCATGCTACAGACTGTTGCTGATGG
                     || ||   ||||||||| || |||||||| ||||||||||| || ||  ||||||||||
Sbjct 4988          CGGAGTCAGTCCTGGGCTGGTACATAACCTTATTGGCATGCTGCAAACCATTGCTGATGG

Query 5035          CAAGGCCCATTTCACTGAGTCAGTAAAGCCAGTGCTCGACCTGACAAATTCAATCCTGT-
                    |||||||||||| || ||| |  |||| || ||||| ||||| ||||| || ||| |  -
Sbjct 5048          CAAGGCCCATTTTACAGAGACTATAAAACCTGTGCTTGACCTCACAAACTCCATCATACA

Query 5094          GTCGGGTGGAATGAATAACATGTCTTTTGCTGCGCCCATGGGTTCGCGACCATGCGCCCT
                     +|||||||||||||||||||||||  |||  |||||||||| |++|+||||||||||||
Sbjct 5108          A-CGGGTGGAATGAATAACATGTCTCGTGCATCGCCCATGGGAT--C-ACCATGCGCCCT

Query 5154          CGGCCTATTCTGTTGTTGCTCCTCATGTTTTTGCCTATGTTGCCCGCGCCACCGCCCGGT
                     || || |||||||| || || || || ||||||||||| |||||||||||||| |||| 
Sbjct 5164          AGGGCTGTTCTGTTGCTGTTCTTCGTGCTTTTGCCTATGCTGCCCGCGCCACCGGCCGGC

Query 5214          CAGCCGTCTGGCCGCCGTCGTGGGCGGCGCAGCGGCGGTTCCGGCGGTGGTTTCTGGGGT
                    ||||||||||||||||||||||||||||||||||||||| ||||| ||||||||||||||
Sbjct 5224          CAGCCGTCTGGCCGCCGTCGTGGGCGGCGCAGCGGCGGTGCCGGCAGTGGTTTCTGGGGT

Query 5274          GACCGGGTTGATTCTCAGCCCTTCGCAATCCCCCATATTCATCCAACCAACCCCTTTGCC
                    ||| ||||||||||||||||||||||  ||||| |||||||||||||||||||||| |||
Sbjct 5284          GACAGGGTTGATTCTCAGCCCTTCGCCCTCCCCTATATTCATCCAACCAACCCCTTCGCC

Query 5334          CCCGATGTC-A--CCGCTGCGGCCGGGGCTGGACCTC-GCGTTCGCCAACCCGCCCGACC
                     ||||||||- --|+ |+ +  |||||||||||+ ||-||  ||| ||+ ||||||  ||
Sbjct 5344          GCCGATGTCGTTTC-AC-A-ATCCGGGGCTGGA-GTCCGCCCTCGGCA-GCCGCCCCGCC

Query 5390          -ACTCGGCTCCGCTTGGCGTGACCAGGCCCAGCGCCCCGCCGCTACCTCACGTCGTAGAC
                    - || ||||||||||||||||||||| ||||||||||| ||||| || | |||||| || 
Sbjct 5399          CCCTTGGCTCCGCTTGGCGTGACCAGTCCCAGCGCCCCCCCGCTGCCCCCCGTCGTCGAT

Query 5449          CTACCACAGCTGGGGCCGCGCCGCTAACCGC--GGTCGCCCCGGCTCATGACACCCCGCC
                    || || |||||||||| |||||||| || ||--  || ||++ |||| ||| ||  | ||
Sbjct 5459          CTGCCCCAGCTGGGGCTGCGCCGCTGACTGCTATATCACC--AGCTCCTGATACAGCCCC

Query 5507          AGTGCCTGATGTCGACTCCCGCGGCGCTATCTTGCGCCGGCAGTATAACCTATCAACATC
                     || |||||||| ||||| || || |||||  ||||||||||||| ||||| || || ||
Sbjct 5517          TGTACCTGATGTTGACTCTCGTGGTGCTATTCTGCGCCGGCAGTACAACCTGTCCACGTC

Query 5567          CCCTCTCACCTCTC-CCGTGGCCACCGGCACAAATTTGGTCCTTTATGCCGCCCCTCTT-
                    ||| || || ||+ -| || ||| | || || |||||||| || ||||| |||||+ ||-
Sbjct 5577          CCCGCTTACGTC-ATCTGTCGCCTCGGGTACCAATTTGGTTCTCTATGCTGCCCC-ATTG

Query 5625          AGCCCGCTTTTACCCCTTCAGGACGGCACCAATACTCATATAATGGCTACAGAAGCCTCT
                    | ||| |||||||||||||||||||||||||| || ||||| |||||||| || || |||
Sbjct 5635          AACCCACTTTTACCCCTTCAGGACGGCACCAACACCCATATCATGGCTACTGAGGCATCT

Query 5685          AACTATGCCCAGTACCGGGTTGCCCGTGCCACAATTCGTTATCGCCCGCTTGTCCCCAAT
                    || || |||||||||||||| || || |||||||| ||||| |||||||| || || |||
Sbjct 5695          AATTACGCCCAGTACCGGGTGGCTCGAGCCACAATCCGTTACCGCCCGCTGGTGCCAAAT

Query 5745          GCTGTTGGTGGTTATGCCATCTCCATCTCGTTCTGGCCACAAACCACCACCACTCCGACG
                    ||||||||||| ||||| ||||| || || || ||||| || || ||||| || || || 
Sbjct 5755          GCTGTTGGTGGCTATGCTATCTCTATTTCTTTTTGGCCCCAGACAACCACTACCCCTACT

Query 5805          TCCGTTGATATGAATTCAATAACTTCGACGGATGTTCGTATTTTAGTTCAGCCCGGCATA
                    || |||||||||||||| || ||||| || |||||| | ||||| || ||||| || || 
Sbjct 5815          TCTGTTGATATGAATTCTATTACTTCTACTGATGTTAGGATTTTGGTCCAGCCTGGTATT

Query 5865          GCCTCTGAGCTTG-TGATCCCAAGTGAGCG-CTTACACTATCGTAACCAAGGGTGGCGCT
                    |||||||||+|||-| ||||| ||||||||-|||+||||||||||| |||||||||||||
Sbjct 5875          GCCTCTGAG-TTGGTTATCCCCAGTGAGCGTCTT-CACTATCGTAATCAAGGGTGGCGCT

Query 5923          CTGTTGAGACCTCCGGG-GTGGCGGAAGAGGAGGCCACCTCTGGTCTCGTTATGCTTTGC
                    |||||||||||+ ||||-|| || || |||||||| |||||||| || || |||||||| 
Sbjct 5933          CTGTTGAGACC-ACGGGTGTCGCCGAGGAGGAGGCTACCTCTGGCCTGGTAATGCTTTGT

Query 5982          ATACATGGCTT-ACCCGTAAATTCTTACACTAATACACCCTACACCGGCGCCCTCGGGCT
                    || |||||+||- || || ||||| || || |||||||| || || || || || |||||
Sbjct 5992          ATTCATGG-TTCGCCAGTCAATTCATATACAAATACACCTTATACTGGGGCACTGGGGCT

Query 6041          GT-TGGATTTTGCCCTTGAA-TTTGAGTTCCGCAACCTCACTCCCGGCAACACCAATACT
                    +|-| ||||||||+ ||| |- |||| ||  | ||  | || || || ||||||||||| 
Sbjct 6051          -TCTTGATTTTGC-ATTGGAGCTTGAATTTAGGAATTTGACACCTGGGAACACCAATACC

Query 6099          CGGGTCTCTCG-TTACTCCAGCACTGCTCGCCACCGTCTTCGCCGCGGTGCAGATGGGAC
                    || || || ||-|+|  ||||||| || || ||||| || ||||| ||||| ||||||||
Sbjct 6109          CGTGTATCCCGAT-ATACCAGCACAGCCCGTCACCGGCTGCGCCGTGGTGCCGATGGGAC

Query 6158          CGCCGAGCTCACCACCACGGCTGCCACCCGCTTTATGAAGGATCTCTATTTTACTAGTAC
                    ||| ||||| ||||| ||||| ||||| || ||||||||||| ||  |||| ||  ||||
Sbjct 6168          CGCTGAGCTTACCACTACGGCGGCCACACGTTTTATGAAGGACCTGCATTTCACCGGTAC

Query 6218          TAATGGTGTCGGTGAGATCGGCCGCGGGATAGCCCTAACCCTGTTTAATCTTGCTGACAC
                     ||||| ||||||||| | ||||| || || ||||| || ||||||||||||||||||||
Sbjct 6228          GAATGGAGTCGGTGAGGTGGGCCGAGGTATTGCCCTGACACTGTTTAATCTTGCTGACAC

Query 6278          TCTGCTTGGCGGCCTACCGACAGAATTGATTTCGTCGGCTGGTGGCCAGCTGTTCTACTC
                     || || || ||  | |||||||||||||||||||||||||| |||||| ||||||||||
Sbjct 6288          GCTTCTCGGTGGTTTGCCGACAGAATTGATTTCGTCGGCTGGGGGCCAGTTGTTCTACTC

Query 6338          CCGTCCCGTCGTCTCAGCCAATGGCGAGCCGACTGTTAAGCTGTATACATCTGTAGAGAA
                    ||| || ||||||||||||||||||||||||||||| ||||| ||||||||||| |||||
Sbjct 6348          CCGCCCTGTCGTCTCAGCCAATGGCGAGCCGACTGTAAAGCTATATACATCTGTTGAGAA

Query 6398          TGCTCAGCAGGATAAGGGTATTGCAATCCCGCATGACATCGACCTCGGGGAATCTCGTGT
                    ||| |||||||||||||||||  | |||||||||||||| |||||||| || || |||||
Sbjct 6408          TGCGCAGCAGGATAAGGGTATCACCATCCCGCATGACATAGACCTCGGTGACTCCCGTGT

Query 6458          GGTCATTCAGGATTATGATAACCAACATGAGCAAGATCGGCCGACACCTTCTCCAGCCCC
                    ||| || |||||||||||||||||||| ||||| |||||||| || ||||| || |||||
Sbjct 6468          GGTTATCCAGGATTATGATAACCAACACGAGCAGGATCGGCCTACTCCTTCACCTGCCCC

Query 6518          ATCGCGCCCTTTTTCTGTCCTCCGAGCTAATGATGTGCTTTGGCTTTCTCTCACCGCTGC
                     || || |||||||| || || || || ||||||||  | |||||||||||||| |||||
Sbjct 6528          CTCTCGTCCTTTTTCAGTTCTTCGTGCCAATGATGTTTTGTGGCTTTCTCTCACTGCTGC

Query 6578          CGAGTATGACCAGTCCACTTACGGTTC-TTCGACCGGCCCAGTCTATGTTTCTGACTC--
                     |||||||| |||+++|||+|||  | - ||  ||  || |  ||||||+ +|| |||--
Sbjct 6588          TGAGTATGATCAG---ACT-ACGTATGGGTCATCCCACCAACCCTATGT-A-TGTCTCGG

Query 6635          -T-GTG--ACCCTGGTTAATGTTGCGACCGGCGCGCAGGCCGTTGCCCGGTCGCTTGACT
                    -|-  |--||  | |||||||| || || || || ||||| || ||||| || ||||| |
Sbjct 6641          ATACAGTCACATTTGTTAATGTGGCCACTGGTGCTCAGGCTGTCGCCCGTTCCCTTGATT

Query 6691          GGACCAAGGTCACACTT-G-ATGGTCGCCCCCTCTCCACCATCCAGCAGTATTCAAAGAC
                    || |||| ||++ ||||-|-| || ||||||||  | || || ||||||||||| |||||
Sbjct 6701          GGTCCAAAGT--TACTTTGGACGGCCGCCCCCTTACTACTATTCAGCAGTATTCTAAGAC

Query 6749          CTTCTTCGTCCTGCCGCTCCGCGGTAAGCTCTCCTTCTGGGAGGCAGGTACCACTAAGGC
                     ||||  ||||| ||||||||||||||| | || |||||||| || || || || |||||
Sbjct 6759          ATTCTATGTCCTCCCGCTCCGCGGTAAGTTGTCTTTCTGGGAAGCTGGCACGACCAAGGC

Query 6809          CGGGTACCCCTATAATTATAATACCACTGCTAGCGATCAACTGCTTATTGAGAATGCCGC
                     || ||||| ||||||||||| || || || || |||||| | ||  ||||||| || ||
Sbjct 6819          TGGCTACCCTTATAATTATAACACAACCGCCAGTGATCAAATTCTAGTTGAGAACGCGGC

Query 6869          CGGGCATCGGGTTGCTATTTCCACTTACACCACTAGCCTGGGTGCTGGCCCCGT--TGCC
                    ||| || || |||||||| || ||||||||||||||||||||||| |||||++|--  ||
Sbjct 6879          CGGCCACCGTGTTGCTATCTCTACTTACACCACTAGCCTGGGTGCCGGCCC--TACCTCC

Query 6927          ATCTCTGCGGTTGCTGTTTTGGCCCCCCACTCTGCGCTAGCCCTGCTTGAGGATACCATG
                    || |||||||||| |||  | ||||| ||||| || || ||| | |||||||||||    
Sbjct 6937          ATTTCTGCGGTTGGTGTGCTAGCCCCGCACTCAGCTCTCGCCGTTCTTGAGGATACTGCC

Query 6987          GACTACCCTGCCCGCGCCCACACTTTTGATGATTTCTGCCCAGAGTGCCGCCCCCTTGGC
                    || ||||| |||||||||||||||||||||||||||||||| || || ||| ||||||| 
Sbjct 6997          GATTACCCCGCCCGCGCCCACACTTTTGATGATTTCTGCCCTGAATGTCGCACCCTTGGA

Query 7047          CTCCAGGGCTGTGCTTTCCAGTCTACTGTCGCTGAGCTTCAGCGCCTTAAGATGAAGGTG
                     | ||||| |||||||| |||||||||||||||||||||||||||||||| |||||||| 
Sbjct 7057          TTACAGGGTTGTGCTTTTCAGTCTACTGTCGCTGAGCTTCAGCGCCTTAAAATGAAGGTA

Query 7107          GGTAAAACTCGGGAGT--TATAGTTTATTTGCTT---GTGCCCCCCTTC---TTT-CTGC
                    |||||||| |||||||--||+|+|| |||+ +||---||+ ||||||||--- ||-||  
Sbjct 7117          GGTAAAACCCGGGAGTCCTA-A-TTAATT-C-TTCCTGT-ACCCCCTTCGCAGTTGCTTT

Query 7158          TG-CTTATTTCTCTTTTCTGCGTTTCGCGCTCCCTGAAAAAAAAA
                    ||-||||||||| |||||||| |||||||||||||| ||||||||
Sbjct 7172          TGTCTTATTTCTTTTTTCTGCTTTTCGCGCTCCCTGGAAAAAAAA
