# Supplementary material for: Pairwise Heuristic Sequence Alignment Algorithm Based on Deep Reinforcement Learning
Source: IEEE Open J Eng Med Biol. 2021 Jan 29;2:36–43. doi: 10.1109/OJEMB.2021.3055424 (PMC8901008; doi:10.1109/OJEMB.2021.3055424)
Supplement: Three supplementary materials are attached to the submitted manuscript. First, we offer the detailed process of the DQNalign in Supplementary material S1. Then, the additional figures and tables are listed in the Supplementary material S2. Finally, the alignment results of the DQNalign are attached  [file ojemb-3055424-mm.zip › OJEMB-3055424-MM/10022021082020_DQNalignOJEMB20210126SupplementaryS3/Supplementary S3/HEV_DDDQN/result20200712173946_12_24.txt]

DQNalign Project v1.0
Pairwise alignment algorithm with deep reinforcement learning based heuristic alignment agent
Sequence 1 : HEV_12, length : 7202
Sequence 2 : HEV_24, length : 7218

Alignment results:
Exact matches: 5444
Gaps: 499

Query 19            CGATGCCATGGAGGCCCATCAGTTTATCAAGGCTCCTGGCATCACTACTGCTATTGAGCA
                    |||||||||||||||||| ||||| || |||||||||||||| |||||||| ||||||||
Sbjct 0             CGATGCCATGGAGGCCCACCAGTTCATTAAGGCTCCTGGCATTACTACTGCCATTGAGCA

Query 79            GGCTGCTCTGGCAGCGGCCAACTCTGCCCTGGCGAATGCTGTGGTAGTTAGGCCCTTTCT
                    |||||||||||| ||||||||||| ||| |||||||||||||||| ||| |||| |||||
Sbjct 60            GGCTGCTCTGGCTGCGGCCAACTCCGCCTTGGCGAATGCTGTGGTGGTTCGGCCGTTTCT

Query 139           CTCTCACCAGCAGATTGAGATCCTCATTAACCTAATGCAACCTCGCCAGCTTGT-TTTCC
                     ||||     || |  ||||| || || ||  | |||||||| || ||| | ||-|||+|
Sbjct 120           ATCTCGTGTACAAACCGAGATTCTTATCAATTTGATGCAACCCCGGCAGTTGGTCTTT-C

Query 198           GCCCCGAGGTTTTCTGGAACCACCCCATCCAGCGTGTTATCCACAATGAGTTGGAGCTTT
                    | || |||||  ||||||| || || || ||| | ||||| |||||||| ||||| |  |
Sbjct 179           GTCCTGAGGTGCTCTGGAATCATCCTATTCAGAGAGTTATACACAATGAATTGGAACAGT

Query 258           ACTGCCGTGCCCGCTCCGGCCGCTGTCTTGAGATTGGTGCCCATCCCC-GCTCAATAAAT
                    ||||||| |||||  |||| ||||| || |||||||| || ||+||| -| || || |||
Sbjct 239           ACTGCCGGGCCCGGGCCGGTCGCTGCCTGGAGATTGGGGCTCA-CCCAAGATCTATTAAT

Query 317           GACAATCCTAATGTGGTCCACCGCTGCTTCCTCCG-CCCTGTC-GGGCGCGATGTTCAGC
                    || || || |||||  | ||||| || || ||| |-||   | -  |+|+|| |||||||
Sbjct 298           GATAACCCCAATGTTTTGCACCGGTGTTTTCTCAGACCGGTTGGTAG-G-GACGTTCAGC

Query 375           GCTGGTATACTGCCCCCACTCGCGGGCCAGCTGCTAATTGCCGGCGTTCCGCACTGCGCG
                    |||||||| |||||||||||||||| || |||||||||||||| ||||| || || || |
Sbjct 356           GCTGGTATTCTGCCCCCACTCGCGGCCCTGCTGCTAATTGCCGCCGTTCTGCTCTACGTG

Query 435           GGCTCT-CTGCCGCTGACCGCACTTACTGCTTCGACGGGTTTTCTGGTTGTAACTTTCCC
                    | ||| -| +| | |||||| |||||||| || || || |||||| | |||  |||| ||
Sbjct 416           GTCTCCCCC-CTGTTGACCGTACTTACTGTTTTGATGGATTTTCTCGCTGTGCCTTTGCC

Query 494           GCCGAAACGGGCATCGCCCTCTATTCCCTCCATGATATGTCA-CCATCTGATGTCGCCGA
                    || || || ||| | ||||| || || || |||||  |+|  -||| ||||||| || ||
Sbjct 475           GCTGAGACCGGCGTGGCCCTTTACTCTCTGCATGACCT-TTGGCCAGCTGATGTTGCTGA

Query 553           GGCCATGTTCCGCCATGGTATGACGCGGCTTTATGCCGCCCTCCATCTTCCGCCTGAGGT
                    |||||||  |||||| || ||||| ||  | ||||| || ||||| || || ||||||||
Sbjct 534           GGCCATGGCCCGCCACGGGATGACACGTTTATATGCTGCACTCCACCTCCCCCCTGAGGT

Query 613           CTTGTTGCCTCCTGGCACATACCGCAC--CGCGTCGTATCTGCTGATCCATGACGGCAGG
                      || | || || || || |||| |||--|+|+|||||||| || |||||||| || |  
Sbjct 594           GCTGCTACCACCCGGTACTTACCACACAAC-C-TCGTATCTTCTAATCCATGATGGTAAC

Query 671           CGCGTTGTGGTGACGTACGAGGGTGACACTAGTGCTGGTTATAACCATGATGTTTCCAAC
                    || | ||| ||||| ||||||||||| |||||||| || ||||||||||| || || |  
Sbjct 652           CGTGCTGTTGTGACTTACGAGGGTGATACTAGTGCAGGCTATAACCATGACGTCTCTATA

Query 731           CT--GCGCTCCTGGATTAGAACCACT--AAG-GTCACCGGAGACCACCCTCTCGTTATCG
                    ||--| ||+ +|||||  |||| |||--|| -||    +++||||| || || ||||| |
Sbjct 712           CTCCGAGC-G-TGGATCCGAACGACTAAAATAGTTGGT---GACCATCCGCTGGTTATAG

Query 786           AGCGGGTTAGGGCCATTGGCTGTCACTTTGT-TCTCTTACTCACGGCTGCCCCGGAGCCA
                    |||| ||  |||| ||||||||||| |||||-|  || +||||| || ||||| ||||| 
Sbjct 767           AGCGTGTGCGGGCTATTGGCTGTCATTTTGTGTTGCTG-CTCACCGCGGCCCCCGAGCCG

Query 845           TCACCTATGCCTTATGTCCCTTACCCCCGGTCTACCGAGGTCTATGTCCGATCGATCTTC
                    || || |||||||||||||||||||| || || || ||||| ||||| ||||| || || 
Sbjct 826           TCGCCCATGCCTTATGTCCCTTACCCTCGTTCAACGGAGGTGTATGTTCGATCTATATTT

Query 905           GGCCCGGGCGGCACCCCTTCCCTATTCCCAACCT-CATGCTCCACTAAGTCGACC-TTCC
                    ||||| |||||| |||| ||| | || ||| |  -|+||||| || || || |+|-||||
Sbjct 886           GGCCCTGGCGGCTCCCCGTCCTTGTTTCCATCAGCC-TGCTCTACAAAATCCA-CTTTCC

Query 963           ATGCCGTCCCTGCCCATATTTGGGACCGTCTTATGCTGTTCGGGGCCACCCTGGATGACC
                    | || || || |  || || |||||||| || ||||| || || || ||  |||||||||
Sbjct 944           ACGCTGTTCCAGTTCACATCTGGGACCGGCTCATGCTCTTTGGCGCTACTTTGGATGACC

Query 1023          AAGCCTTTTGCTGCTCCCGTCTAATGACCTACCTTCGCGGCATTAGCTACAAGGTTACTG
                    | || ||||||||||| || || ||||| ||||| || ||||||||||||||||| ||||
Sbjct 1004          AGGCGTTTTGCTGCTCACGGCTCATGACATACCTCCGTGGCATTAGCTACAAGGTCACTG

Query 1083          TGGGCACTCTTGTGGCCAATGAAGGCTGGAACGCCTCTGAGGACGCTCTCACAGCTGTCA
                    | ||  | ||||| || ||||| || ||||||||||||||||| || || || || || |
Sbjct 1064          TCGGTGCGCTTGTTGCTAATGAGGGGTGGAACGCCTCTGAGGATGCCCTTACTGCAGTAA

Query 1143          TTACTGCCGCCTACCTT-ACCATCTGCCACCAGCGGTATCTCCGCACCCAAGCTATATCT
                    ||||||| ||||| +||-|||||||| || ||||| || ||||| || || || ||||| 
Sbjct 1124          TTACTGCAGCCTAT-TTGACCATCTGTCATCAGCGCTACCTCCGTACTCAGGCGATATCC

Query 1202          AAGGGGATGCGTC-GTTTGGAGCGGGAGCATGCCCAGAAATTCATAACACGCCTCTACAG
                    ||||| ||||| |-| | | ||  +||||||||||||||||| || ||| | || |||||
Sbjct 1183          AAGGGCATGCGCCGGCTGGAAGTT-GAGCATGCCCAGAAATTTATCACAAGACTTTACAG

Query 1261          TTGGCTTTTTGAGAAGTCCGGCCGTGATTATATCCCCGGCCGTCAGTTGGAGTTCTACGC
                     ||| | ||||||||||| ||||| ||||| ||||||||||| ||  |  |||| || ||
Sbjct 1242          CTGGTTATTTGAGAAGTCTGGCCGCGATTACATCCCCGGCCGCCAACTCCAGTTTTATGC

Query 1321          CCAGTGTAGGCGCTGGCTCT-CGGCCGGCTTTCACCTTGACCCACGGGTGCTGGTTTTTG
                     |||||| |||| ||| | |-|+|| |||||||| || |||||  | ||||| |||||||
Sbjct 1302          TCAGTGTCGGCGGTGGTTATCC-GCAGGCTTTCATCTAGACCCTAGAGTGCTTGTTTTTG

Query 1380          ATGAGTCGGCCCCCTGCCACTGCAGGACC-GCGATTCGTAAGGCGGTC--TCAAAGTTTT
                    ||||||| |  ||||||| ||| ||||| - |     |+||||| |  --|+|||+|| |
Sbjct 1361          ATGAGTCAGTGCCCTGCCGCTGTAGGACTTTCTTAAAG-AAGGCCGCAGGT-AAA-TTCT

Query 1437          GCTGCTTTATGAAGTGGCTTGGCCAGGAATGTACCTGCTTTCTAC--AGCCTGCAGAGGG
                    | ||||| |||  |||| | || ||||| ||||| |||+||||  --|+|| || |||||
Sbjct 1418          GTTGCTTCATGCGGTGGTTAGGGCAGGAGTGTACTTGC-TTCTTGGAA-CCAGCTGAGGG

Query 1494          -TGCCGCTGGCGACCAGGGCCATGATAATGAAGCCTATGAGGGGTCTGATGTTGACCCTG
                    -|  +| ||||||||| |||||||||||||| || |||||||  ||||| || ||||  |
Sbjct 1476          CTTA-GTTGGCGACCATGGCCATGATAATGAGGCTTATGAGGACTCTGAGGTCGACCAGG

Query 1554          CTGAATCCGC-CATTTAG-TGATATATCTGGGTCCTACGTAGTCCCT-GGCACT-GCCCT
                    | ||| | ||-||| | |-|| | | || ||| |||| |  || | |-||| | -|| +|
Sbjct 1535          CCGAACCTGCACATCTTGATGTTGTGTCGGGGACCTATGCTGTTCATGGGCGCCAGCT-T

Query 1609          CCAG-CCGCTTTATCAGGCCCTTG--ACCTCCCCGCTGAGATTGTGGCCCGTGCAGGCCG
                       |-|| || || ++||| ||  --| | | | ++||| ||||  || || ||+|||| 
Sbjct 1591          GAGGCCCTCTATAG--GGCACTCAATATCCCGCA--TGATATTGCTGCTCGAGC-GGCCC

Query 1666          GCTGACC-GCCACAGTAAAGGTCTCCCAGGTC-GACG-GGCGGA-T--CGATTGTGAGAC
                    | | | |-|| ||++|   |  ||| | |   -| | -| | | -|-- |  |+ | +||
Sbjct 1646          GATTAACAGCTAC--TGTCGAGCTCGCCGCCAGGCCCAGACCGCCTGGAGTGT-CGT-AC

Query 1720          CCTTCTTGGGTAACAAAACCTTTCGCACGTCGTTCGTTGACGGGGCGGTCTTAGAGACCA
                    | | || +|| || || || || || ||| |  | ||||| || ||   | | ||| | |
Sbjct 1701          CGTGCTC-GGGAATAAGACTTTCCGGACGACAGTGGTTGATGGCGCCCACCTTGAGGCGA

Query 1779          ATGGCCCAGAGC-GCCACAATCTCTCTTTTGATGCCAGTCAGAGCA--CTATGGCCG-CT
                    | ||||| || |-        ||||| ||||| |+|   | |+ ||--||||||  |-| 
Sbjct 1760          ACGGCCCTGAACAATA-TGTCCTCTCATTTGACG-CCTCCCG-CCAGTCTATGGGGGCCG

Query 1835          GGCCCCTTCAG--T--CTTACCTATG--C-CGCC--TCTGCCG-CT-G-GGCTGGAGG--
                    || | | |+||--|--||||+| |+|--|-||||-- |+|++|-||- -|| |++| |--
Sbjct 1817          GGTCGCAT-AGCCTCACTTA-CGA-GCTCACGCCTGCC-G--GCCTGCAGGTT--AAGAT

Query 1881          TGCGCTATGT--TGCTGCTGGGCTTGACCACCGGG-CGGTTTT-CGCCCCCGGCGTTTCA
                    |++ |+|| |--|| |+|| | +||+ +||| |  -| +||| -| |   |||||   | 
Sbjct 1869          T--AC-ATCTAATGGT-CTAGA-TT-G-CACTGCCACA-TTTCCCCCTGGCGGCGCCCCT

Query 1937          C-CCCGGTCGGCCCCTGGCGAGGTCACCGCCTTTTGCTCTGCCCTATACAGGTTTAATC-
                       +++|+|||| || || |||||  | || ||||||  |||||| ||||||| |||+|-
Sbjct 1921          AGT---G-CGGCGCCGGGGGAGGTGGCGGCTTTTTGCAGTGCCCTTTACAGGTATAA-CA

Query 1995          G--TGAAGCCCAGCGTCATGCGCTGACCGGTAATTTTTGGTTCCATCCTGAGGGGCTCCT
                    |--| +|+||||||| ||| ||||||||||   ||| ||||| || ||||||||| | ||
Sbjct 1976          GATTT-A-CCCAGCGGCATTCGCTGACCGGCGGTTTGTGGTTACACCCTGAGGGGTTGCT

Query 2053          TGGCCTCTTTGCCCCGTTTTCGCCCGGGCATGTCTGGGAGTCGGCTAATCCATTTTGTGG
                     ||| ||||| |||| ||||| || |||||| | |||||||| ||||| || ||||||||
Sbjct 2034          GGGCATCTTTCCCCCTTTTTCTCCTGGGCATATTTGGGAGTCTGCTAACCCCTTTTGTGG

Query 2113          CGAGAGC-ACACTCTACACCCGTACTTGGTCG-GAGGTTG-ATG-CT-GTTTCTAGTCCA
                     ||| | - | +| ||||| || || ||||| - |  | |- | -||-||   |  ||| 
Sbjct 2094          GGAGGGTACCT-TGTACACTCGCACCTGGTCTACATCTGGCTTCTCTAGTGATTTCTCCC

Query 2168          GCCCGGCCT-GACTTAGGT---T-------TTGC-ATCTGA-GCCTT-CTATA-CCT---
                     ||| |   -| |+ ++| ---|-------||||-  |  |-| || -||+||-|| ---
Sbjct 2153          CCCCCGAGGCGGC-C--GCCCCTGCACCGGTTGCTGCCCCAGGGCTGCCT-TACCCCACC

Query 2209          --A---G-CAGGGCCG-C-------C-ACACCTACC-CCGGCGGCTCT-TCAACCCTCCT
                    --|---|-||| |   - ------- - ||||  ||-| +|  |+  |-|||| |     
Sbjct 2209          CCACCGGTCAGCGATATTTGGGTGTTACCACCGCCCTCA-GTAG-AGTCTCAAGCTGATG

Query 2253          CTGC-ACC-GGACCCTTTCCCCCCCCCC---TCTGCTCCGGCG-CTTGGTGAGCCGGCCC
                    | ||- ||- +|+||+++|||| |||| ---||||||  |  |-| +++++|++++| +|
Sbjct 2267          CAGCGTCCGT-A-CC---CCCCGCCCCTGAGTCTGCTGAGTTGCCC-----A----GA-C

Query 2307          CTGGGCGTTACTGCCGTGGCCCCG-GC-CATAACCCACCAGACGGCT--CGG-CAT----
                    ||   +|+ || + |++  |||| -| -| ||| ||||| |+|   |--|| -|+|----
Sbjct 2312          CTATT-G-AACC-TC--CCCCCCCTGTGCGTAAGCCACCGG-CCATTGCCGCCC-TCCCG

Query 2357          C-GCCGCCTGC-TC-TT-CACCTACCCGGATGGCTCCAAGGTATTTGCCGGCTCGCTGTT
                    |- |||||  |-||-||- ||||| || || ||| ||||||| | ||| || ||  ||||
Sbjct 2364          CACCCGCCGTCTTCTTTATACCTATCCCGACGGCGCCAAGGTGTATGCGGGGTCATTGTT

Query 2413          TGAGTCGACA-TGT-ACGTGGCTTGTTAACGCGTCTAATGTTGGACCATCGCCCTGGCGG
                    ||||||  +|-|||-||+||||| || ||||| ||||| +  || ||| |||||||| ||
Sbjct 2424          TGAGTCAG-ATTGTGAC-TGGCTAGTGAACGCCTCTAAC-CCGGGCCACCGCCCTGGGGG

Query 2470          CGGGCTCTGCCATGCATTTTACCAAAGGTACCCCACC-TC-CTTTGATGCTGCCTCT-TT
                     || ||||| ||||| |||||||+|| ||   ||     |- | |  ++|   ||  -||
Sbjct 2481          TGGCCTCTGTCATGCTTTTTACC-AACGTTTTCCTGAGGCATTCTAC--CCAACTGAGTT

Query 2527          TGTGATGCGCGA-CGGCGCGGCCGCTTATACATTAAC---CCCCCG-GCCAATA--ATTC
                    ||| ||||| ||- | | + || ||++||++|+|| |--- |||||-||| +||--||||
Sbjct 2538          TGTTATGCGTGAGGGTCT-TGCAGC--AT--A-TACCTTGACCCCGCGCCC-TATTATTC

Query 2580          ATGCCGTCGCCCCTGATTATA-GGTTGGAACATAACCCAAAGAGGCTTGAGGCCGCCTAC
                    |||| || || || || || |-||||+|| || || || |||||||||||||| || |||
Sbjct 2591          ATGCAGTGGCTCCCGACTACAGGGTT-GAGCAGAATCCGAAGAGGCTTGAGGCAGCGTAC

Query 2639          CGGGAGACTTGCTCCCGTCTCGGCACCGCTGCATACCCGCTCCTCGGGACCGGCATATAC
                    || || ||||||||||| |  || |||||||| ||||| || || ||  | |||||||||
Sbjct 2650          CGAGAAACTTGCTCCCGCCGTGGTACCGCTGCCTACCCACTTCTTGGCTCAGGCATATAC

Query 2699          CAGGTACCGATCGGTCCCAGTTTCGACGCCTGGGAGCGGAACCACCGCCCCGGTGATGAG
                    ||||| ||  | ||||  |||||||||||||||||||| || ||||||||||| || |||
Sbjct 2710          CAGGTCCCTGTTGGTCTTAGTTTCGACGCCTGGGAGCGCAATCACCGCCCCGGCGACGAG

Query 2759          TTGTATCTTCCTGAGCTTGCTGCCAG-ATGGTTCGAGGCCAATAGGCCGGC-CTGCCCA-
                     | || ||  |||| | |||||| +|- ||||| || || |||| |||| |-| |||  -
Sbjct 2770          CTTTACCTGACTGAACCTGCTGCG-GCCTGGTTTGAAGCTAATAAGCCGACGCAGCCGGC

Query 2816          ACTCTTACTATAACTGAGGATGCTGCACGGACAGCGAACCTGGCCATC---GAGCT-TGA
                    |++||||| ||||| |||||  | || || ||||| ||||| |+||| ---|| | -||+
Sbjct 2829          A--CTTACGATAACGGAGGACACGGCCCGCACAGCTAACCTAG-CATTAGAGATCGATG-

Query 2872          CTCAGCCACAGATGTCGGCCGGGCTTGTGCTGGTTG-TCGAGTCACCCCCGGCGTTGTGC
                    ||++|||||||| || ||||| ||||| || || ||- | | |+| ||||||  ||||||
Sbjct 2885          CT--GCCACAGAGGTGGGCCGTGCTTGCGCCGGCTGCACTATT-AGCCCCGGAATTGTGC

Query 2931          AGTACCAGTTTACTGCAGGTGTGCCTGGGTCCGGCAAGTCCCGCT-C-TATCACCCA-AG
                    | |||||||| ||||| || || || || || || |||||  | |-|-||+|| +||- |
Sbjct 2942          ACTACCAGTTCACTGCCGGGGTCCCGGGCTCAGGTAAGTCGAGGTCCATA-CAG-CAGGG

Query 2988          CCGACGTGGACGTTGTCGTGGTCCCGACCCGGGAGTTGCGTAAT-GCCTGGCGCCGCCGC
                       |+|| || ||||| || || || ||||||||| | ||||| -| +||||| ||||| 
Sbjct 3000          GGAA-GTTGATGTTGTGGTTGTTCCCACCCGGGAGCTCCGTAACAGT-TGGCGTCGCCGG

Query 3047          GGCTTCGCTG-CTTT-CACCCCGCACACTGCTGCT--AGAGT-C-ACTCAGGGGCGCCGG
                    || || || |-||||-||+|| +|| || || || -- | +|-|-|+|+||| +||||| 
Sbjct 3058          GGTTTTGCGGCCTTTACA-CCT-CATACGGCGGCCCGTGT-TACTA-T-AGGC-CGCCGT

Query 3101          GTTGTCATTGATGAAGCTCCATCTCTTCCCCCC-CACCTGCTGCTGCTCCACATGCAGCG
                    ||||| |||||||| || || ||||+|||| ||-||| || ||||| | |||||||||||
Sbjct 3112          GTTGTGATTGATGAGGCCCCGTCTC-TCCCACCGCACTTGTTGCTGTTACACATGCAGCG

Query 3160          GGCCGCCACCGTTCACCTTCTTGGCGACCCGAACCAGATCCCAGCCATCGACTTTGAGCA
                    |||| || | || || || ||||| ||||| || |||||||| ||||| || || |||||
Sbjct 3171          GGCCTCCTCGGTCCATCTCCTTGGTGACCCTAATCAGATCCCTGCCATTGATTTCGAGCA

Query 3220          CGCCGGGCTCGTCCCCGCCATCAGGCCTGACCTAGCCCCTACCTCCTGGTGGCATGTTAC
                    ||| || || |||||||| ||  | ||||| || || || ||    ||||||||||| ||
Sbjct 3231          CGCTGGCCTGGTCCCCGCAATTCGCCCTGAGCTTGCACCAACGAGTTGGTGGCATGTCAC

Query 3280          CCATCGTTGCCCTGCGGATGTATGTGAGCTGATCCGTGGTGCATACCCTATGATCCAGAC
                     || || || || || |||||||||||||| || ||||| || |||||||  ||||||||
Sbjct 3291          ACACCGCTGTCCAGCCGATGTATGTGAGCTCATACGTGGGGCCTACCCTAAAATCCAGAC

Query 3340          CACTAGCCGGGTCCTCCG-TTCGTTGTTCTGGGGTGAGCCTGCCGTTGGGCAGAAACTAG
                    ||| ||||| || || ||-| | +|||| |||   ||||| ||  |||| |||||  | |
Sbjct 3351          CACGAGCCGTGTGCTACGATCCC-TGTTTTGGAACGAGCCGGCTATTGGCCAGAAGTTGG

Query 3399          TGTTCACCCAGGCGGCTAAGGCTGCCAACCCCGGTTCAGTGACGGTCCACGAGGCACAGG
                    | ||||| ||||| ||||| ||||| ||||| ||| |  | |||||||| || || ||||
Sbjct 3410          TCTTCACGCAGGCTGCTAAAGCTGCTAACCCTGGTGCGATTACGGTCCATGAAGCCCAGG

Query 3459          GCGCTACCTATACAGAGACCACCATTATCGCTACGGCAGATGCCCGAGGCCTCATTCAGT
                    |||| ||||  ||||||||||| ||||| || ||||| |||||| | ||||| || || |
Sbjct 3470          GCGCCACCTTCACAGAGACCACAATTATAGCCACGGCTGATGCCAGGGGCCTTATCCAAT

Query 3519          CGTCTCGGGCTCATGCCATTGTTGCCCTGACGCGCCATACTGAGAAGTGCGTCATCATTG
                    | || || |||||||| || ||||| || || || || || ||||||||||||||  | |
Sbjct 3530          CATCCCGAGCTCATGCTATAGTTGCACTTACCCGTCACACAGAGAAGTGCGTCATNTTAG

Query 3579          ACGCGCCAGGCCTGCTTCGCGAGGTGGGCATTTCCGATGCAATCGTTAATAACTTTTTCC
                    | || || ||  |||| || ||||| ||||| |||||||  || || |||||||||||||
Sbjct 3590          ATGCCCCTGGTTTGCTGCGTGAGGTCGGCATATCCGATGTGATTGTCAATAACTTTTTCC

Query 3639          TTGCCGGTGGCGAAATTGGCCACCAACGCCCGTCTGTTATCCCTCGCGGCAACCCTGACA
                    |||| || || ||  | ||||| || ||||| ||||| || || || || |||||||||+
Sbjct 3650          TTGCTGGCGGGGAGGTGGGCCATCACCGCCCCTCTGTGATACCCCGTGGTAACCCTGAC-

Query 3699          CA-AACGTTGACA-CCTTG-GCTGCCTTCCCGCCGTCTTGCCAGATTAGCGCCTTCCACC
                    ||-||| |||  |-|||  -|++||||||||||| ||||| |||||||| || | |||||
Sbjct 3709          CAGAACCTTGGGACCCTACAG--GCCTTCCCGCCATCTTGTCAGATTAGTGCTTACCACC

Query 3756          AGTTGGCTGAGGAGCTTGGCCATAGACCTGCCCCTGTTGCAGCTGTTCTACCGCCCTGCC
                    |||||||||||||||| || ||  | || || |||||||| || ||| | || |||||||
Sbjct 3767          AGTTGGCTGAGGAGCTAGGTCACCGCCCGGCTCCTGTTGCCGCCGTTTTGCCCCCCTGCC

Query 3816          CTGAGCTCGAACAGGGCCTCCTCTATCTGCCCCAGGAGCTCACCACCTGTGATAGTGTTG
                    |||||||||| |||||| | || ||| |||| |||||||||||    |  ||||||||  
Sbjct 3827          CTGAGCTCGAGCAGGGCTTACTGTATATGCCACAGGAGCTCACAGTATCCGATAGTGTGT

Query 3876          TA-ACATTTGAATTAACAGATATTGTGCATTGTCGCATGGCCGCCCCGAGTCAGCGCAAG
                    | - |+|||||| | || ||||| || || || || ||||| ||||| || ||||| |||
Sbjct 3887          TGGTC-TTTGAACTCACGGATATAGTCCACTGCCGTATGGCTGCCCCAAGCCAGCGGAAG

Query 3935          GCCGTGCTGTCCACGCTCG-TGGGCCGTTACGGCCGTCGCAC-AAAGCTCTACAATGCCT
                    ||||| || || || ||||-|||| +| || ||||||   ||-||| +| ||  + | | 
Sbjct 3946          GCCGTCCTCTCAACACTCGTTGGGA-GGTATGGCCGTAAGACGAAAT-TGTATG-AGGCA

Query 3993          CT--CACTCTGATGTTCGTGACTCTCTTGCCCGTTTTATCCCGACCATTGGCCCC-GTAC
                      --|| || ||||||||||| ||||| ||| | || ||||| || || || +||-|| |
Sbjct 4002          AGCCCATTCAGATGTTCGTGAATCTCTGGCCAGGTTCATCCCCACTATCGGA-CCTGTCC

Query 4050          AAGGTTA-CAACCTGTGAATTGTATGAGCTAGTGGAGGCCATGGTCGAGAAGGGCCAGGA
                    | |  +|- |  +||||| || ||||| || || ||||||||||| ||||||||||||||
Sbjct 4061          AGGCC-ACTACA-TGTGAGTTATATGAACTGGTTGAGGCCATGGTGGAGAAGGGCCAGGA

Query 4108          TGGCTCCGCCGTCCTTGAGCTCGACCTCTGCAACCGTGACGTATCCCAGGATCACCTTCT
                    ||| || |||||||| ||||| ||||| || || ||||| || |+|  | ||||| ||||
Sbjct 4119          TGGTTCTGCCGTCCTGGAGCTTGACCTATGTAATCGTGATGTCT-CGCGCATCACATTCT

Query 4167          TCCAGAAAGATTGTAATAAGTTTACCACGGGAGAGACCATCGCCCATGGTAAAGTGGGCC
                    |||||||||| ||||| |||||||| || || |||||||| |||||||||||||| ||||
Sbjct 4178          TCCAGAAAGACTGTAACAAGTTTACAACTGGTGAGACCATTGCCCATGGTAAAGTTGGCC

Query 4227          AGGGCATTTCGGCCTGGAGTAAGACCTTTTGTGCCCTTTTTGGCCCCTGGTTCCGCGCTA
                    |||| || ||||||||||||||||||||||| ||  | |||||||| ||||| || || |
Sbjct 4238          AGGGTATATCGGCCTGGAGTAAGACCTTTTGCGCTTTGTTTGGCCCGTGGTTTCGTGCCA

Query 4287          TTGAGAAGGCTATTCTGGCCCTA--CTC-CCTCAGGGTGTGTTTTATGGAGATGCCTTTG
                    |||| || |  || |||||||| --| |-|||++  +| | ||||| || ||||| | ||
Sbjct 4298          TTGAAAAAGAAATACTGGCCCTGCTCCCGCCT--AA-TATTTTTTACGGCGATGCTTATG

Query 4344          ACGACAC--TGTCTTC-TCGGCGGC-TGTGGCCGCA-GCAAAGGCGTCCATGGTGTTTGA
                    | ||  |--||| | |- |||| | -| |||+||| -|+| ++ |+| ||||||||||||
Sbjct 4355          AGGAGTCGGTGTTTGCTGCGGCCGTGTCTGG-CGCGGG-AT--CC-TGCATGGTGTTTGA

Query 4399          GAATGACTTTTCCGAGTTTGAC-TCCACCCAGAATAACTTTTC-CTTGGGCCT-AGAGTG
                     ||||||||||| || ||||| -  +|| |||||||| || ||-||||| | |-|| |||
Sbjct 4410          AAATGACTTTTCAGAATTTGATAGT-ACTCAGAATAATTTCTCTCTTGGCCTTGAGTGTG

Query 4456          CGCTATCATGGAGGAGTGCGGGATGCCGCAGTGGCTCATCCGCTTGTACCACCTTATAA-
                     | |+|+||||| |||||||| ||||| || ||| | ||| | ||||| || || +   -
Sbjct 4469          TGGT-T-ATGGAAGAGTGCGGTATGCCTCAATGGTTAATCAGGTTGTATCATCTG-GTTC

Query 4515          GGTCTGCGTGGATCCTGCAGGCCCCGAAGGAGTCTCTGCGAGGGTTTTGGAAGAAACACT
                    |||| || ||||| |||||||| ||||||||||||||   ||| || |||||||| ||||
Sbjct 4526          GGTCAGCTTGGATTCTGCAGGCGCCGAAGGAGTCTCTTAAAGGTTTCTGGAAGAAGCACT

Query 4575          CCGGTGAGCCCGGCACTCTTCTTTGGAATACTGTCTGGAACATGGCCGTTAT-TACCCAC
                    | |||||||| || || ||||||||||| ||  | |||||||||||  | ||- +| |||
Sbjct 4586          CTGGTGAGCCTGGTACCCTTCTTTGGAACACCATTTGGAACATGGCGATCATAG-CACAC

Query 4634          TGTTATGATTTTCGTGATTTGCAGGTGGCTGCCTTTAAAGGTGATGATTCGATAGTGCTT
                    || ||||| ||||||||||| | ||| || || ||||| |||||||||||| | || || 
Sbjct 4645          TGCTATGAGTTTCGTGATTTCCGGGTCGCCGCTTTTAAGGGTGATGATTCGGTGGTCCTC

Query 4694          TGCAGTGAGTACCGTCAGAGTCC--AGG-AGCTG-CTGTCC-T-GATTGCTGGTTGTGGC
                    || ||||| || || ||||| | --| |-||| |-||+|  -|-|   |||| ++|+|||
Sbjct 4705          TGTAGTGACTATCGACAGAGCCGTAACGCAGCGGCCT-TTAATCGCAGGCTGC--G-GGC

Query 4748          TTAAAGCTGAAGGTGGATTTT-CGCCCTATTGGTCTGTATGCAGGTGTTGTGGTGGCCCC
                    | ||| +||||||| ||+|| -|||||||||||  ||||||| ||||| |||||||+|||
Sbjct 4760          TCAAAT-TGAAGGTTGA-TTACCGCCCTATTGGGTTGTATGCTGGTGTGGTGGTGG-CCC

Query 4807          CGGCCTTGGCG-CGCTTCCTGACGTTGTGCGCTTCGCCGGCCGGCTCACTGAGAAGAATT
                    | |  |||| |-| |||||||| || ||||| || ||||| |||||  |||| ||||| |
Sbjct 4817          CTGGTTTGGGGACACTTCCTGATGTAGTGCGATTTGCCGGTCGGCTGTCTGAAAAGAACT

Query 4866          GGGGCCCTGGCCCCGAGCGGGCGGAGCAGCTCCGCCTTGCTGTAAGTGATTTCCTCCGCA
                    ||||||| ||||| ||||| || |||||| | || ||||||||  |||||||||| ||+|
Sbjct 4877          GGGGCCCCGGCCCAGAGCGTGCTGAGCAGTTGCGTCTTGCTGTCTGTGATTTCCTTCG-A

Query 4926          AGC-TTACGAATGTAGCTCAGATGTGTGTGGATGTTGTTTCTCGTGTTTATGGGGTTT-C
                     | -| |||||||| || ||| | ||||| |||||||| || ||||||||||| ||| -|
Sbjct 4936          GGGTTAACGAATGTCGCGCAGGTCTGTGTTGATGTTGTGTCCCGTGTTTATGGTGTTAGC

Query 4984          TCCTGGGCTCGTTCATAACCTGATTGGCATGCTACAGACTGTTGCTGATGGCAAGGCCCA
                    +|| ||| | || |||||||| ||||||||||| |||||| |||||||||||||||||||
Sbjct 4995          -CCCGGGTTGGTACATAACCTTATTGGCATGCTGCAGACTATTGCTGATGGCAAGGCCCA

Query 5044          TTTCACTGAGTCAGTAAAGCCAGTGCTCGACCTGACAAATTCAATCCT-GTGTCGGGTGG
                    ||| || ||| |  | || || ||||| || || |||||||| ||| |-  |+|||||||
Sbjct 5055          TTTTACAGAGACTATTAAACCTGTGCTTGATCTAACAAATTCCATCATACAG-CGGGTGG

Query 5103          AATGAATAACATGTCTTTTGCTGCGCCCATGGGTTCGCGACCATGCGCCCTCGGCCTATT
                    |||||||||||||| || |||  |||||||||| |++|+|||||||||||| || || ||
Sbjct 5114          AATGAATAACATGTTTTGTGCATCGCCCATGGGAT--C-ACCATGCGCCCTAGGGCTGTT

Query 5163          CTGTTGTTGCTCCTCATGTTTTTGCCTATGTTGCCCGCGCCACCGCCCGGTCAGCCGTCT
                    |||||| || ||||| || |||||||||||||||||||||||||| |||| ||| |||||
Sbjct 5171          CTGTTGCTGTTCCTCGTGCTTTTGCCTATGTTGCCCGCGCCACCGGCCGGCCAGTCGTCT

Query 5223          GGCCGCCGTCGTGGGCGGCGCAGCGGCGGTTCCGGCGGTGGTTTCTGGGGTGACCGGGTT
                    ||||||||||||||||||||||||||| || ||||||||||||||||||||||| |||||
Sbjct 5231          GGCCGCCGTCGTGGGCGGCGCAGCGGCAGTGCCGGCGGTGGTTTCTGGGGTGACAGGGTT

Query 5283          GATTCTCAGCCCTTCGCAATCCCCCATATTCATCCAACCAACCCCTTTGCCCCCGATGTC
                    |||||||||||||||||  ||||| |||||||||||||||||||||| ||| ||||||||
Sbjct 5291          GATTCTCAGCCCTTCGCCCTCCCCTATATTCATCCAACCAACCCCTTCGCCGCCGATGTC

Query 5343          ACCGCTGC-GGCCGGGGCTGGACCTCGCGT-TCGCCAACCCGCCC-GACCACTCGGCTCC
                    +      |-  ||||||||||| |||||+ -||| ||+ ||||||-| || || ||||||
Sbjct 5351          -GTTTCACAATCCGGGGCTGGAGCTCGC-CCTCGACA-GCCGCCCCGTCCCCTTGGCTCC

Query 5400          GCTTGGCGTGACCAGGCCCAGCGCCCCGCCGCTACCTCACGTCGTAGACCTACCACAGCT
                     |||||||||||||| ||||||||||| || || || | |||||| || || || |||||
Sbjct 5408          ACTTGGCGTGACCAGTCCCAGCGCCCCTCCACTGCCCCCCGTCGTCGATCTGCCCCAGCT

Query 5460          GGGGCCGCGCCGCTAACCGCGGTCGCCCCGGCTCATGACACCCCGCCAGTGCCTGATGTC
                    ||||| |||||||| || ||  |  | ||||||| ||||||  | || ||||||||||| 
Sbjct 5468          GGGGCTGCGCCGCTGACTGCCATATCACCGGCTCCTGACACAGCCCCTGTGCCTGATGTT

Query 5520          GACTCCCGCGGCGCTATCTTGCGCCGGCAGTATAACCTATCAACATCCCCTCTCACCTCT
                    || || |||||||||||  ||||||| |||||||| || |||||||| || ||||| || 
Sbjct 5528          GATTCACGCGGCGCTATTCTGCGCCGACAGTATAATCTGTCAACATCGCCCCTCACGTCG

Query 5580          CCCGTGGCCACCGGCACAAATTTGGTCCTTTATGCCGCCCCTCTTAGCCCGCTTTTACCC
                     | || ||| | ||||| |||||||| || ||||| ||||| || | ||| || ||||||
Sbjct 5588          TCTGTTGCCTCAGGCACTAATTTGGTTCTCTATGCTGCCCCACTGAACCCTCTCTTACCC

Query 5640          CTTCAGGACGGCACCAATACTCATATAATGGCTACAGAAGCCTCTAACTATGCCCAGTAC
                    |||||||| |||||||| || ||||| |||||||| || || ||||| ||||||||||||
Sbjct 5648          CTTCAGGATGGCACCAACACCCATATTATGGCTACCGAGGCATCTAATTATGCCCAGTAC

Query 5700          CGGGTTGCCCGTGCCACAATTCGTTATCGCCCGCTTGTCCCCAATGCTGTTGGTGGTTAT
                    ||||| | ||| || ||||| || || |||||||| || || || ||||||||||| |||
Sbjct 5708          CGGGTGGTCCGAGCTACAATCCGCTACCGCCCGCTGGTGCCAAACGCTGTTGGTGGCTAT

Query 5760          GCCATCTCCATCTCGTTCTGGCCACAAACCACCACCACTCCGACGTCCGTTGATATGAAT
                    || || ||||| || || ||||| ||||| ||||| || || || |||||||||||||||
Sbjct 5768          GCTATTTCCATTTCCTTTTGGCCCCAAACAACCACTACCCCCACCTCCGTTGATATGAAT

Query 5820          TCAATAACTTCGACGGATGTTCGTATTTTAGTTCAGCCCGGCATAGCCTCTGAGCTTG-T
                    || || ||||| || |||||| | ||  | || |||||||| || || ||||||+|||-|
Sbjct 5828          TCTATTACTTCTACTGATGTTAGGATCCTGGTCCAGCCCGGTATTGCTTCTGAG-TTGGT

Query 5879          GATCCCAAGTGAGCGCT-TACACTATCGTAACCAAGGGTGGCGCTCTGTTGAGACCTCCG
                     ||||| ||||||||+|-| || || || || ||||| |||||||| || ||||||+ ||
Sbjct 5887          CATCCCCAGTGAGCG-TCTTCATTACCGCAATCAAGGCTGGCGCTCCGTCGAGACC-ACG

Query 5938          GG-GTGGCGGAAGAGGAGGCCACCTCTGGTCTCGTTATGCTTTGCATACATGGCTTACCC
                    ||-|| || || |||||||| |||||||| || || |||||||| || |||||||  || 
Sbjct 5945          GGTGTCGCCGAGGAGGAGGCTACCTCTGGCCTGGTAATGCTTTGTATCCATGGCTCCCCT

Query 5997          GTAAATTCTTACACTAATACACCCTACACCGGCGCCCTCGGGCTTGTTGGATTTTGCCCT
                    || |||||||| ||||||||||| ||||| || || || |||||  |||+|||||||+ |
Sbjct 6005          GTCAATTCTTATACTAATACACCTTACACTGGTGCACTGGGGCTCCTTG-ATTTTGC-AT

Query 6056          T-GAATTTGAGTTCCGCAACCTCACTCCCGGCAACACCAATACTCGGGTCTCTCGTTACT
                    |-||  |||| ||  | ||  | || || || |||||||| || || || || || ||  
Sbjct 6063          TAGAGCTTGAATTTAGGAATTTGACACCTGGGAACACCAACACCCGTGTATCCCGGTATA

Query 6115          CCAGCACTGCTCGCCACCGTCTTCGCCGCGGTGCAGATGGGACCGCCGAGCTCACCACCA
                    | ||||| || |||||||| || ||||| || || || ||||| || ||||| ||||| |
Sbjct 6123          CTAGCACAGCCCGCCACCGGCTGCGCCGTGGCGCCGACGGGACTGCTGAGCTTACCACTA

Query 6175          CGGCTGCCACCCGCTTTATGAAGGATCTCT-ATTTTACTAGTACTAATGGTGTCGGTGAG
                    |||| ||||| || ||||||||||| ||+ -|||| ||  | || ||||| || ||||||
Sbjct 6183          CGGCGGCCACGCGTTTTATGAAGGACCT-GCATTTCACCGGCACGAATGGGGTTGGTGAG

Query 6234          ATCGGCCGCGGGATAGCCCTAACCCTGTTTAATCTTGCTGACACTCTGCTTGGCGGCCTA
                     | ||||| || || || || || ||||| |||||||||||||| || || || || |||
Sbjct 6242          GTGGGCCGAGGCATTGCTCTGACACTGTTCAATCTTGCTGACACGCTTCTCGGTGGTCTA

Query 6294          CCGACAGAATTGATTTCGTCGGCTGGTGGCCAGCTGTTCTACTCCCGTCCCGTCGTCTCA
                    |||||||||||||||||||||||||| || ||| |||| |||||||| || |||||||||
Sbjct 6302          CCGACAGAATTGATTTCGTCGGCTGGGGGTCAGTTGTTTTACTCCCGCCCTGTCGTCTCA

Query 6354          GCCAATGGCGAGCCGACTGTTAAGCTGTATACATCTGTAGAGAATGCTCAGCAGGATAAG
                    |||||||||||||||||||| ||| | ||||||||||| |||||||| ||||||||||||
Sbjct 6362          GCCAATGGCGAGCCGACTGTAAAGTTATATACATCTGTTGAGAATGCGCAGCAGGATAAG

Query 6414          GGTATTGCAATCCCGCATGACATCGACCTCGGGGAATCTCGTGTGGTCATTCAGGATTAT
                    || ||| | || || ||||| || |||||||| || || |||||||||||||| ||||||
Sbjct 6422          GGCATTACCATTCCACATGATATAGACCTCGGTGATTCCCGTGTGGTCATTCAAGATTAT

Query 6474          GATAACCAACATGAGCAAGATCGGCCGACACCTTCTCCAGCCCCATCGCGCCCTTTTTCT
                    || |||||||| ||||| |||||||| || ||||| || ||||| || ||||||||||| 
Sbjct 6482          GACAACCAACACGAGCAGGATCGGCCTACGCCTTCACCTGCCCCCTCTCGCCCTTTTTCA

Query 6534          GTCCTCCGAGCTAATGATGTGCTTTGGCTTTCTCTCACCGCTGCCGAGTATGACCAGTCC
                    ||||| || |||||||||||  | ||||| ||||| |||||||||||||||||||||+++
Sbjct 6542          GTCCTTCGTGCTAATGATGTTTTGTGGCTCTCTCTTACCGCTGCCGAGTATGACCAG---

Query 6594          ACTTACGGTTC--TTCGACCGGCCCAGTCTATGT-T-TCTGACTC-TG-TG--ACCCTGG
                    |||+|||+|  -- ||| || +|| |  ||||||-|-|||++|  -| - |--||++   
Sbjct 6599          ACT-ACG-TATGGGTCGTCCA-CCAACCCTATGTATGTCT--CGGATACAGTCAC--ATT

Query 6646          -TT-AATGTTGCGACCGGCGCGCAGGCCGTTGCCCGGTCGCTTGACTGGACCAAGGTCAC
                    - |-|| || || || || || ||||| |||||||| || ||||| ||| | || |||||
Sbjct 6652          CGTCAACGTGGCCACTGGTGCTCAGGCTGTTGCCCGCTCCCTTGATTGGTCTAAAGTCAC

Query 6704          ACTTGATGGTCGCCCCCTCTCCACCATCCAGCAGTATTCAAAGACCTTCTTCGTCCTGCC
                     || || |||||||||||| | ||||||||||| ||||| ||||| |||| |||||| ||
Sbjct 6712          TCTGGACGGTCGCCCCCTCACTACCATCCAGCAATATTCTAAGACGTTCTACGTCCTCCC

Query 6764          GCTCCGCGGTAAGCTCTCCTTCTGGGAGGCAGGTACCACTAAGGCCGGGTACCCCTATAA
                    ||||||||||||||| || ||||||||||| || || || ||||| || || || || ||
Sbjct 6772          GCTCCGCGGTAAGCTGTCTTTCTGGGAGGCTGGCACAACCAAGGCTGGCTATCCTTACAA

Query 6824          TTATAATACCACTGCTAGCGATCAACTG-CTTA-TTGAGAATGCCGCCGGGCATCGGGTT
                    ||||||||| |||||||| ||||||++ - |||-||||||| || || || || || |||
Sbjct 6832          TTATAATACAACTGCTAGTGATCAA--ATTTTAATTGAGAACGCGGCTGGCCACCGTGTT

Query 6882          GCTATTTCCACTTACACCACTAGCCTGGGTGCTGGCCCCGTTGCC-ATCTCTGCGGTTGC
                    |||||||| || || ||||||||||||||||||||||||+    |-|| |||||||| | 
Sbjct 6890          GCTATTTCTACCTATACCACTAGCCTGGGTGCTGGCCCC-ACATCTATTTCTGCGGTCGG

Query 6941          TGTTTTGGCCCCCCACTCTGCGCTAGCCCTGCTTGAGGATACCATGGACTACCCTGCCCG
                     || || ||||| ||||| || || ||| | ||||| |||||    ||||| || |||||
Sbjct 6949          CGTATTAGCCCCGCACTCAGCCCTTGCCGTTCTTGAAGATACTGCTGACTATCCCGCCCG

Query 7001          CGCCCACACTTTTGATGATTTCTGCCCAGAGTGCCGCCCCCTTGGCCTCCAGGGCTGTGC
                     ||||| |||||||||||||||||||| || || ||| ||||||| || ||||| || ||
Sbjct 7009          TGCCCATACTTTTGATGATTTCTGCCCGGAATGTCGCACCCTTGGTCTGCAGGGTTGCGC

Query 7061          TTTCCAGTCTACTGTCGCTGAGCTTCAGCGCCTTAAGATGAAGGTGGGTAAAACTCGGGA
                     |||||||||||| | |||||||||||||||||||| |||||||| |||||||| |||||
Sbjct 7069          CTTCCAGTCTACTATTGCTGAGCTTCAGCGCCTTAAAATGAAGGTAGGTAAAACCCGGGA

Query 7121          GT-T-ATAGTTTATTTG-CTTGTGCCCCC--C---TTCTTTCTGCTGCTTATTTCTCTTT
                    ||-|-|+|+|| |||| -| |||||||||--|--- ||||  |     |||||||| |||
Sbjct 7129          GTCTTA-A-TTAATTTTTCCTGTGCCCCCTTCGCAGTCTTCTTTAGTTTTATTTCTTTTT

Query 7173          TCTGCGTTTCGCGCTCCCTGAAAAAAAAA
                    ||||| |||||||||||||| ||||||||
Sbjct 7187          TCTGCTTTTCGCGCTCCCTGGAAAAAAAA
