# Supplementary material for: Pairwise Heuristic Sequence Alignment Algorithm Based on Deep Reinforcement Learning
Source: IEEE Open J Eng Med Biol. 2021 Jan 29;2:36–43. doi: 10.1109/OJEMB.2021.3055424 (PMC8901008; doi:10.1109/OJEMB.2021.3055424)
Supplement: Three supplementary materials are attached to the submitted manuscript. First, we offer the detailed process of the DQNalign in Supplementary material S1. Then, the additional figures and tables are listed in the Supplementary material S2. Finally, the alignment results of the DQNalign are attached  [file ojemb-3055424-mm.zip › OJEMB-3055424-MM/10022021082020_DQNalignOJEMB20210126SupplementaryS3/Supplementary S3/HEV_DDDQN/result20200712173946_12_25.txt]

DQNalign Project v1.0
Pairwise alignment algorithm with deep reinforcement learning based heuristic alignment agent
Sequence 1 : HEV_12, length : 7202
Sequence 2 : HEV_25, length : 7180

Alignment results:
Exact matches: 5426
Gaps: 524

Query 26            ATGGAGGCCCATCAGTTTATCAAGGCTCCTGGCATCACTACTGCTATTGAGCAGGCTGCT
                    ||||||||||| |||||||| |||||||||||||| |||||||| |||||||||||||||
Sbjct 0             ATGGAGGCCCACCAGTTTATTAAGGCTCCTGGCATTACTACTGCCATTGAGCAGGCTGCT

Query 86            CTGGCAGCGGCCAACTCTGCCCTGGCGAATGCTGTGGTAGTTAGGCCCTTTCTCTCTCAC
                    ||||| ||||||||||| ||| |||||||||||||||| ||| |||| ||| | |||| |
Sbjct 60            CTGGCTGCGGCCAACTCCGCCTTGGCGAATGCTGTGGTGGTTCGGCCGTTTTTGTCTCGC

Query 146           CAGCAGATTGAGATCCTCATTAACCTAATGCAACCTCGCCAGCTTGTTTTCCGCCCCGAG
                      ||| |  |||||||| |||||  | |||||||| || ||| | ||||||||||| |||
Sbjct 120           GTGCAAACCGAGATCCTTATTAATTTGATGCAACCCCGGCAGTTGGTTTTCCGCCCTGAG

Query 206           GTTTTCTGGAACCACCCCATCCAGCGTGTTATCCACAATGAGTTGGAGCTTTACTGCCGT
                    ||  | ||||| || || || ||| | || || ||||||||  | || |  |||||||| 
Sbjct 180           GTGCTTTGGAATCATCCTATTCAGAGAGTCATACACAATGAACTAGAACAATACTGCCGG

Query 266           GCCCGCTCCGGCCGCTGTCTTGAGATTGGTGCCCATCCCC-GCTCAATAAATGACAATCC
                    || ||  |||| || || || |||||||| || ||+||| -| || || ||||| || ||
Sbjct 240           GCACGGGCCGGTCGTTGCCTGGAGATTGGGGCTCA-CCCAAGATCTATTAATGATAACCC

Query 325           TAATGTGGTCCACCGCTGCTTCCTCCGCCCTGTCGGGCGCGATGTTCAGCGCTGGTATAC
                     |||||  | ||||| ||||| ||| | || |||||  | |||||||||||||||||| |
Sbjct 299           CAATGTTTTGCACCGGTGCTTTCTCAGACCGGTCGGTAGGGATGTTCAGCGCTGGTATTC

Query 385           TGCCCCCACTCGCGGGCCAGCTGCTAATTGCCGGCGTTCCGCACTGCGCGGGCTCT-CTG
                    ||||||||| ||||| || || || || ||||| ||||| || ||||| || ||| -| +
Sbjct 359           TGCCCCCACCCGCGGCCCTGCAGCCAACTGCCGCCGTTCTGCGCTGCGTGGTCTCCCCC-

Query 444           CCGCTGACCGCACTTACTGCTTCGACGGGTTTT-CTGGT-TGTAACTTTCCCGCCGAAAC
                    | || |||||||| ||||| || || || ||||-| | |-||   +|| +|||| || ||
Sbjct 418           CTGCCGACCGCACCTACTGTTTTGATGGATTTTCCCGCTGTGCTT-TTG-CCGCAGAGAC

Query 502           GGGCATCGCCCTCTATTCCCTCCATGATATGTTCACCATCTGATGTCGCCGAGGCCATGT
                     ||| | ||||| || || || || ||  | |  +||| | |||||||| ||||| ||| 
Sbjct 476           CGGCGTAGCCCTTTACTCTCTGCACGACCTCTGG-CCAGCCGATGTCGCGGAGGCTATGG

Query 561           TCCGCCATGGTATGACGCGGCTTTATGCCGCCCTCCATCTTCCGCCTGAGGTCTTGTTGC
                     ||||||||| ||||| || || || || || |||||||| || ||||||||  |||| |
Sbjct 535           CCCGCCATGGGATGACACGTCTATACGCTGCACTCCATCTCCCTCCTGAGGTGCTGTTAC

Query 621           CTCCTGGCACATACCGCAC-CGCGTCGTATCTGCTGATCCATGACGGCAGGC--GCGT-T
                    | ||||| || ||||  ||-  |+|||||||| ||||| || |||||||  |--||+|-|
Sbjct 595           CACCTGGTACCTACCATACAACC-TCGTATCTCCTGATTCACGACGGCAACCGTGC-TGT

Query 677           GTGGTGACGTACGAGGGTGACACTAGTGCTGGTTATAACCATGATGTTTCCAACC-T-GC
                    +|+||||| || ||||||||||||||||| || || |||||||| || ||||  |-|-| 
Sbjct 652           -T-GTGACCTATGAGGGTGACACTAGTGCAGGCTACAACCATGACGTCTCCATACTTCGT

Query 735           GCTCCTGGATTAGAACCA-C-TAAG-GTCACCGGAGACCA-CCCTCTCGTTATCGAGCGG
                    || ++|||||| | || |-|- || -|| +  |  |||||-|| |+| ||||| ||||| 
Sbjct 711           GCG--TGGATTCGTACGACCAAAATAGTT-GGG-TGACCATCCGT-TGGTTATAGAGCGT

Query 791           GTTAGGGCCATTGGCTGTCACTTTGTTCT-CTTACTCACGGCTGCCCCGGAGCCATCACC
                    ||  |||| || || ||||| ||||| ||-|| +||||| || ||||| ||||| || ||
Sbjct 765           GTGCGGGCTATCGGATGTCATTTTGTGCTGCTG-CTCACCGCGGCCCCCGAGCCGTCGCC

Query 850           TATGCCTTATGTCCCTTACCCCCGGTCTACCGAGGTCTATGTCCGATCGATCTTCGGCCC
                    |||||||||||||||||||||||| || || ||||| ||||| || || || || |||||
Sbjct 824           TATGCCTTATGTCCCTTACCCCCGTTCGACAGAGGTGTATGTTCGGTCTATATTTGGCCC

Query 910           GGGCGGCACCCCTTCCCT-ATTCCCA-ACCTCATGCTCCACTAAGTCGACC-TTCCATGC
                     |||||  |||| |||||- ||||  -| |+|+|||||||| || || || -||+|| ||
Sbjct 884           TGGCGGTTCCCCGTCCCTGTTTCCGTCAGC-C-TGCTCCACAAAATCTACTTTT-CACGC

Query 967           CGTCCCTGCCCATATTTGGGACCGTCTTATGCTGTTCGGGGCCACCCTGGATGACCAAGC
                     ||||| |  ||||| |||||||| || ||||| || || ||||| ||||| ||||| ||
Sbjct 941           TGTCCCAGTTCATATCTGGGACCGGCTCATGCTTTTTGGTGCCACTCTGGACGACCAGGC

Query 1027          CTTTTGCTGCTCCCGTCTAATGACCTACCTTCGCGGCATTAGCTACAAGGTTA-CTGTGG
                     ||||||||||| || || ||||| ||||| || |||||||| |||||||| |-|  |||
Sbjct 1001          GTTTTGCTGCTCACGGCTTATGACATACCTCCGTGGCATTAGTTACAAGGTCACCGTTGG

Query 1086          GCACTCTTGTGGCCAATGAAGGCTGGAACGCCTCTGAGGACGCTCTCACAGCTGTCATTA
                      +| ||||| || ||||| || ||||| |||||||| || || ||||| || || ||||
Sbjct 1061          AG-CGCTTGTTGCTAATGAGGGGTGGAATGCCTCTGAAGATGCCCTCACCGCAGTAATTA

Query 1146          CTGCCGCCTACCTT-ACCATCTGCCACCAGCGGTATCTCCGCACCCAAGCTATATCTAAG
                    | || ||||| +||-||||||||||||||||| || ||||| ||||| || ||||| |||
Sbjct 1120          CCGCAGCCTAT-TTGACCATCTGCCACCAGCGCTACCTCCGTACCCAGGCGATATCCAAG

Query 1205          GGGATGCGTCGTTTGGAGCGGGAGCATGCCCAGAAATTCATAACACGCCTCTACAGTTGG
                    || ||||| || ||||||   ||||| ||||||||||| || ||| | |||||||| |||
Sbjct 1179          GGCATGCGCCGGTTGGAGGTTGAGCACGCCCAGAAATTTATTACAAGACTCTACAGCTGG

Query 1265          CTTTTTGAGAAGTCCGGCCGTGATTATATCCCCGGCCGTCAGTTGGAGTTCTACGCCCAG
                     | ||||||||||| || |||||||| ||||||||||| ||  |  |||| || ||||||
Sbjct 1239          TTATTTGAGAAGTCTGGTCGTGATTACATCCCCGGCCGCCAACTCCAGTTTTATGCCCAG

Query 1325          TGTAGGCGCTGGCTCTCGGCCGGCTTTCACCTTGACCCACGGGTGCTGGTTTTTGATGAG
                    ||  |||| ||||| || || |||||||| || |||||  | ||||| ||||||||||||
Sbjct 1299          TGCCGGCGGTGGCTATCCGCGGGCTTTCATCTAGACCCCAGAGTGCTTGTTTTTGATGAG

Query 1385          TCGGCCCCCTGCCACTGCAGGACCGCGATTCGTA-AGGCGGT-C---TCAAAGTTTTGCT
                    ||||  ||||||| ||| |||||    +||  +|-| |+| |-|---|+||| || ||||
Sbjct 1359          TCGGTGCCCTGCCGCTGTAGGACTTTC-TTAA-AGAAG-GTTGCGGGT-AAATTTCTGCT

Query 1440          GCTTTATGAAGTGGCTTGGCCAGGAATGTACCTGCTTTCTAC-AGCCTGCAGAGGGTGCC
                    |||| |||  |||| | || ||||| || ||||||+||||  -|||| || |||||| + 
Sbjct 1414          GCTTCATGCGGTGGTTAGGGCAGGAGTGCACCTGC-TTCTTGGAGCCAGCTGAGGGTT-T

Query 1499          GCT-GGCGACCAGGGCCATGATAATGAAGCCTATGAGGGGTCTGATGTTGACCCTGCTGA
                    | |-|| || || |||||||||||||| ||||| ||||| || || || ||||  || |+
Sbjct 1472          GATCGGTGATCATGGCCATGATAATGAGGCCTACGAGGGCTCCGAGGTCGACCAAGCCG-

Query 1558          ATCC-GC-CA--T-TAGTGATATATCTGGGTCCTACGTAGTCCCT-GGCA-CTGCCCTCC
                    | ||-||-||--|- | +|+| ++|| ||| |||| | ||||| |-||| -| || +|  
Sbjct 1531          AGCCTGCACATCTCGAC-G-TG--TCAGGGACCTATGCAGTCCATGGGCGCCAGCT-TGA

Query 1610          -AGCCGCTTTATCAGGCCCTTGACCTCCCCGCT-GAGATTGTGGCCCGTGCAGGCCGGCT
                    -| || || || ++||| ||  || |+||||| -|| ||||  || || ||+|||| | |
Sbjct 1586          GACCCTCTATAG--GGCACTCAACAT-CCCGCAAGATATTGCTGCTCGAGC-GGCCCGAT

Query 1669          G-ACCGCCACAGTAAAGGTC-TCCCAGGT-C-GACGGGCGGAT--CGATTGTGAGACCCT
                     -|| ||||| ||  || | -|  | || -|-||  | |+   -- | ++ +| +||  |
Sbjct 1642          TAACAGCCACCGTTGAGCTTGTTGCTGGCCCAGATCGCC-TGGAGTGC--C-GC-ACTGT

Query 1722          --TCTTGGTAACAAAACCTTTCGCACGTCGTTCGT-TGACGG-GGCGGTCTTAGAGACCA
                    --|| +||+|| || ||||| || ||| || |+| -||| ||-| |   |||+||| |||
Sbjct 1697          GCTCG-GG-AATAAGACCTTCCGGACGACGGT-GACTGATGGCGCCCACCTT-GAGGCCA

Query 1779          ATGGCCCAGAGC-GCCACAATCTCTCTTTTGATGCCAGTCAGAGCA--CTATGGC-CGCT
                    | ||||| ||||-       |+| || |||||||||+  | |+ ||--|||||| -  | 
Sbjct 1753          ACGGCCCTGAGCAATGTGTTT-TGTCGTTTGATGCC-TCCCG-CCAGTCTATGGGGGCCG

Query 1835          GGCCCCTTCAGTCTTACCTATGCCGCC-T-CTG-CCGCTGGGCTGGAGG-TGCGCTATGT
                    || | | |+|| || || |||| +|+|-|-|+|-| ||||| ||| |||-|  | | |  
Sbjct 1810          GGTCACAT-AGCCTCACTTATGA-G-CTTAC-GCCTGCTGGCCTGCAGGTTAAGATTTCA

Query 1891          TGC--T-GCTGGG-CTTGACCACCGGGCGGT-TTT-CGCCCC-CGGCGTTTCAC-CCCGG
                    |  --|-||| ||-|+||++||+| | | +|-|| -| ||  -||||| + |+|-  |+|
Sbjct 1866          TCTAATGGCTTGGAC-TG--CA-CTGCCA-TATTCCCCCCTGGCGGCGC-CC-CTAGC-G

Query 1943          TC-G-GCCCCTGGCGA-G-GTCACCGCCTTTTGCTCTGCCCTATACAGGTTTAATC-G-T
                    +|-|-|||  +||+||-|-| | ++||||||||| | || || ||||||| |||+|-|-|
Sbjct 1917          -CAGCGCCGG-GG-GAGGTGGCG--GCCTTTTGCACCGCTCTTTACAGGTATAA-CAGAT

Query 1997          GAAGCCCAGCGTCA-T-GCG---CTGACCGGTAATTTTTGGTTCCATCCTGAGGGGCTCC
                      |+|||| || ||-|-|| ---| |++|||| +++| ||| | ||||| |||||||| |
Sbjct 1972          TTA-CCCAACGGCATTCGCTTACCGG--CGGTC---TGTGGCTACATCCCGAGGGGCTGC

Query 2052          TTGGCCTCTTTGCCCCGTTT-TCGCCC-GGGCATGTCTGGGAGTCGGCTAATCCATTTTG
                    +||| |  ||| || | |||-||+|||-|||||| |||||||||| ||||| || |||||
Sbjct 2025          -TGGGCATTTTCCCTCCTTTCTC-CCCTGGGCATATCTGGGAGTCTGCTAACCCCTTTTG

Query 2110          TGGCGAGAGCACACTCTACACCCGTACTTGGT-CGGAGGT-TGATG-CTGTTTCTAGTCC
                     || ||| | || || ||||| ||||| ||||-|  |   -   | -||  | ++| | |
Sbjct 2084          CGGGGAGGGTACCCTGTACACTCGTACCTGGTCCACATCCGGCTTTTCTAGTG--ACTTC

Query 2167          AGCCCGGCCTGA-----------CTT-A--GGTT-TTGCATCT-GAGC-CTTCTATACCT
                     +|||  |||||-----------|| -|--|| |- |||  | -|| |-|++|    || 
Sbjct 2142          T-CCCCTCCTGAGGCGGCCGCCCCTGCACCGGCTGCTGCCCCAGGATCGC--CCCCCCCC

Query 2210          AG--CA-G-GGCCGCC--A----C-----ACCTACCCCGGCGGCTCTTCAACCCTCCTCT
                    | --||- -| | |  --|---- -----|||+|++||| |  | +   ||  | |   |
Sbjct 2199          ACCCCACCAGTCAGTGATATTTGGGTGTTACC-A--CCGCCCTCA-GAAAAGTCCCAGGT

Query 2254          -GCACCGGACCCTTTCCCCCCCCCCTCTGCTCCG-GCGCT-TGGTGAG-CCGGCCC-CTG
                    -|   || +| ||| +| +|||||| | +||+||-||+||-| + || - |++|| -|  
Sbjct 2255          GGGTGCGC-CTCTTG-CG-CCCCCCGCC-CT-CGAGC-CTGTT-GGACCGC--CCAGCCC

Query 2310          GCGTT--ACTGCCGTGGCCCCG-GCCATAACCCACCAGAC---GGCTCGGCAT--CG---
                       ||--|||  | | +|||||-|+| ||| |||||+|||---| | |+ |+|--||---
Sbjct 2305          CTATTAAACTTGCCTC-CCCCGTG-CGTAAGCCACC-GACATTGCCGC-CC-TCCCGCAC

Query 2359          CCGCCTGC-TCTTCAC-C-TACCCGGATGGCTCCAAGGTATTTGCCGGCTCGCTGTTTGA
                    |||||  |-|||| ||-|-||||| || ||  ||||||| | ||| || ||  |||||||
Sbjct 2360          CCGCCGTCTTCTTTACACTTACCCTGACGGTGCCAAGGTGTATGCGGGATCATTGTTTGA

Query 2416          GTCGACA-TGT-ACGTGGCTTGTTAACGCGTCTAATGTTGGACCATCGCCCTGGCGGCGG
                    |||  +|-|| -||+||||| || || || |||||  + || ||| |||||||| || ||
Sbjct 2420          GTCAG-ATTGCGAC-TGGCTGGTGAATGCCTCTAACC-CGGGCCACCGCCCTGGGGGTGG

Query 2473          GCTCTGCCATGCATTTTACCAAAGGTACCCCACCTC---CTTTGATGCTGC-CTCT-TTT
                     ||||| ||||| ||||| ||| | |  ++++||| ---| || +| |   -||  -|||
Sbjct 2477          CCTCTGTCATGCCTTTTATCAACGCTTT----CCTGAGGCGTTC-TACCCAACTGAATTT

Query 2528          GTGATGCGCGACGGCG-CG-GCCGCTTATACATTAAC---CCCCCG-GCCA-ATAATTCA
                     | ||||| ||+||+|-| -|| ||++||++|+|| |--- |||||-||| -|| || ||
Sbjct 2532          ATTATGCGTGA-GG-GTCTTGCTGC--AT--A-TACCTTGACCCCGCGCCCTATTATCCA

Query 2581          TGCCGTCGCCCCTGATTATA-GGTTGGAACATAACCCAAAGAGGCTTGAGGCCGCCTACC
                    ||| || ||||| || ||||-||||+||||| || ||||||||||||||||| || ||||
Sbjct 2585          TGCAGTGGCCCCCGACTATAGGGTT-GAACAGAATCCAAAGAGGCTTGAGGCAGCGTACC

Query 2640          GGGAGACTTGCTCCCGTCTCGGCACCGCTGCATACCCGCTCCTCGGGACCGGCATATACC
                    |||| || |||||||||| ||| |||||||| ||||| || || ||  | || |||||||
Sbjct 2644          GGGAAACCTGCTCCCGTCGCGGTACCGCTGCCTACCCACTTCTTGGCTCGGGTATATACC

Query 2700          AGGTACCGATCGGTCCCAGTTTCGACGCCTGGGAGCGGAACCACCGCCCCGGTGATGAGT
                    |||| ||  | |||| |||||| || ||||||||||| || || ||||| || |||||| 
Sbjct 2704          AGGTCCCTGTTGGTCTCAGTTTTGATGCCTGGGAGCGTAATCATCGCCCTGGGGATGAGC

Query 2760          TGTATCTTCCTGAGCTTGCTGCCAGA-TGGTTCGAGGCCAAT-AGGCCGGC-CTGCCCAA
                    | || ||  |||| |  ||||+||| -||||| || || || -|+||||||-| |+||| 
Sbjct 2764          TTTACCTGACTGAACCCGCTG-CAGCCTGGTTTGAAGCTAACAA-GCCGGCGCAG-CCAG

Query 2817          CTCTTACTATAACTGAGGATGCTGCACGGACAGCGAACCTGGCCA-T-TCGA--GCTTGA
                    | ||||| ||||| || ||| | || || || || ||||| |+||-|   ||--|  ||+
Sbjct 2821          CACTTACGATAACAGAAGATACGGCCCGCACGGCCAACCTAG-CACTAGAGATCGGATG-

Query 2872          CT-CAGCCACAGATGTCGGCCGGGCTTGTGCT-GGTTGTCGAGT-CACCCCCGG-CGTTG
                    ||-|+ ++||||| || ||||| || || |||-| |   | | |-  ||   | -|+++|
Sbjct 2878          CTGC-T--ACAGAGGTTGGCCGTGCCTGCGCTGGCTGCACTATTAGTCCTGGGATC---G

Query 2928          TGCAGTACCAGTTTACTGCAGGTGTGCCTGGGTCCGGCAAGTCCCGCTCTAT-CACCCAA
                    | || || ||||| ||||| || || || || || ||||| ||  | || ||-|| +|| 
Sbjct 2932          TACACTATCAGTTCACTGCCGGGGTTCCGGGCTCAGGCAAATCAAGATCCATACAG-CAG

Query 2986          -GCCGACGTGGACGTTGTCGTGGTCCCGACCC-GGGAGTTGCGTAAT-GCCTGGCGCCGC
                    -| +|| || || ||||| || ||||| |+||-||||| | || |||-|+ ||||| |||
Sbjct 2991          GGG-GATGTTGATGTTGTGGTTGTCCCCA-CCAGGGAGCTTCGCAATAG-TTGGCGTCGC

Query 3044          CGCGGCTTCGCTG-CTTT-CACCCCGCACACTGCTGCTAGAGTCACTCAGGGGCGCCGGG
                    || ||||| || |-||||-||+|||+||||| || ||  | ||||||   || ||||| |
Sbjct 3048          CGGGGCTTTGCGGCCTTTACA-CCC-CACACGGCGGCCCGTGTCACTATAGGCCGCCGTG

Query 3102          TTGTCATTGATGAAGCTCCATCTCTTCCCCCC-CACCTGCTGCTGCTCCACATGCAGCGG
                    |||| ||||| || || ||||| |+|||| ||-||||||||| || | ||||||||||||
Sbjct 3106          TTGTGATTGACGAGGCCCCATCCC-TCCCACCGCACCTGCTGTTGTTACACATGCAGCGG

Query 3161          GCCGCCACCGTTCACCTTCTTGGCGACCCGAACCAGATCCCAGCCATCGACTTTGAGCAC
                    ||| |  | || || || || || ||||| ||||||||||| ||||| || |||||||||
Sbjct 3165          GCCTCTTCAGTCCATCTCCTCGGTGACCCAAACCAGATCCCCGCCATTGATTTTGAGCAC

Query 3221          GCCGGGCTCGTCCCCGCCATCAGGCCTGACCTAGCCCCTACCTCCTGGTGGCATGTTACC
                    || || || |||||||| ||| | ||||| || || || ||  ||||||||||||| || 
Sbjct 3225          GCTGGTCTGGTCCCCGCAATCCGCCCTGAGCTTGCACCAACGACCTGGTGGCATGTAACA

Query 3281          CATCGTTGCCCTGCGGATGTATGTGAGCTGATCCGTGGTGCATACCCTATGATCCAGACC
                    || || ||||| || ||||||||||| || || || || || |||||||  |||||||||
Sbjct 3285          CACCGCTGCCCAGCTGATGTATGTGAACTTATACGCGGGGCCTACCCTAAAATCCAGACC

Query 3341          ACTAGCCGGGTCCTCCGTTCGTTGTTCTGGGGTGAGCCTGCCGT-TGGGCAGAAACTAGT
                    || |||||||| || || ||  ||||||||  ||| || ||  |- | +||||| |||||
Sbjct 3345          ACGAGCCGGGTGCTACGGTCTCTGTTCTGGAATGAACCGGCTATCGGC-CAGAAGCTAGT

Query 3400          GTTCACCCAGGCGGCTAAGGCTGCCAACCCCGGTTCAGTGACGGTCCACGAGGCACAGGG
                     ||||| ||||| ||||| ||||||||||| ||| || | || |||||||| || |||||
Sbjct 3404          CTTCACGCAGGCCGCTAAAGCTGCCAACCCTGGTGCAATTACAGTCCACGAAGCCCAGGG

Query 3460          CGCTACCTATACAGAGACCACCATTATCGCTACGGCAGATGCCCGAGGCCTCATTCAGTC
                    |||||| |  ||||||||||| ||||| |||||||| |||||| | || ||||| |||||
Sbjct 3464          CGCTACTTTCACAGAGACCACAATTATAGCTACGGCTGATGCCAGGGGTCTCATCCAGTC

Query 3520          GTCTCGGGCTCATGCCATTGTTGCCCTGACGCGCCATACTGAGAAGTGCGTCATCATT-G
                     || || |||||||| || ||||| || || ||||| || |||| |||||| ||+ ||-|
Sbjct 3524          ATCCCGAGCTCATGCTATAGTTGCACTCACCCGCCACACAGAGAGGTGCGTTAT-TTTAG

Query 3579          ACGCGCCAGGCCTGCTT-CGCGAGGTGGGCATTTCCGATGCAATCGTTAATAACTTTTTC
                    | || || ||  ||+||-|| ||||| ||||| || ||||  |||||||| ||||| |||
Sbjct 3583          ATGCCCCTGGTTTG-TTACGTGAGGTCGGCATATCTGATGTGATCGTTAACAACTTCTTC

Query 3638          CTTGCCGGTGGCGAAATTGGCCACCAACGCCCGTCTGTTATCCCTCGCGGCAACCCTGAC
                    || || ||||| ||  | ||||| || ||||| ||||| || || || ||||||||||||
Sbjct 3642          CTCGCTGGTGGGGAGGTGGGCCATCACCGCCCCTCTGTGATACCCCGTGGCAACCCTGAC

Query 3698          ACAAACGTTGACACCTTGGCTGCCTTCCCGCCGTCTTGCCAGATTAGCGCCTTCCACCAG
                       ||| |||| |||||    ||||||||||||||||| ||||| || || | ||| |||
Sbjct 3702          CAGAACCTTGAGACCTTACAGGCCTTCCCGCCGTCTTGTCAGATCAGTGCTTACCATCAG

Query 3758          TTGGCTGAGGAGCTTGGCCATAGACCTGCCCCTGTTGCAGCTGTTCTACCGCCCTGCCCT
                     ||||||||||| | |||||  | || || |||||||| || || || || ||||| || 
Sbjct 3762          CTGGCTGAGGAGTTAGGCCACCGCCCGGCTCCTGTTGCCGCCGTCCTGCCCCCCTGTCCC

Query 3818          GAGCTCGAACAGGGCCTCCTCTATCTGCCCCAGGAGCTCACCACCTGTGATAGTGTTGT-
                    |||||||| ||||||||  | ||  |||| |||||||| ||    | |||||||||  |-
Sbjct 3822          GAGCTCGAGCAGGGCCTGTTGTACATGCCGCAGGAGCTTACAGTGTCTGATAGTGTGCTG

Query 3877          AACATTTGAATTAACAGATATTGTGCATTGTCGCATGGCCGCCCCGAGTCAGCGCAAGGC
                       +|||||  | || ||||| || || || || ||||| || || |||||||| |||||
Sbjct 3882          GTT-TTTGAGCTCACTGATATAGTCCACTGCCGTATGGCTGCTCCAAGTCAGCGGAAGGC

Query 3937          CGTGCTGTCCACGCTCGTGGGCCGTTACGGCCGTCGCACAAAGCTCTACAATGCCT-CTC
                    ||| || || || || |||||  | || ||||||   || || || ||  |+| | -|||
Sbjct 3941          CGTCCTCTCAACACTTGTGGGGAGGTATGGCCGTAAGACGAAACTGTATGA-GGCAGCTC

Query 3996          ACTCTGATGTTCGTGACTCTCTTGCC-CGTTTTATCCCGACCAT-T-GGCCCCGTACA--
                    | || ||||| ||||| || || || - ||| +||||| |+|+|-|-|| || || ||--
Sbjct 4000          ATTCAGATGTCCGTGAGTCCCTAGCTAGGTTC-ATCCCCA-C-TATCGGACCTGTCCAGG

Query 4050          --AGTTACAACCTGTGAATTGTATGAGCTAG-TGGAGGCCATGGTCGAGAAGGGCCAGGA
                    --| +++|+|| ||||| || || || || |-|+|| || ||||| || |||||||||||
Sbjct 4057          CCAC---C-ACGTGTGAGTTATACGAACTGGTT-GAAGCTATGGTGGAAAAGGGCCAGGA

Query 4108          TGGCTCCGCCGTCCTTGAGCTCGACCTCTGCAACCGTGACGTATC-CAGGATCACCTTCT
                     ||||| |||||||| ||||| || || ||||| || || || ||-|  +|| ||||| |
Sbjct 4112          CGGCTCTGCCGTCCTGGAGCTTGATCTATGCAATCGCGATGTTTCGCGT-ATAACCTTTT

Query 4167          TCCAGAAAGATTGTAATAAGTTTACCACGGGAGAGACCATCGCCCATGGTAAAGTGGGCC
                    |||||||||| |||||||||||||| || || ||||||||||||||||| || || ||||
Sbjct 4171          TCCAGAAAGACTGTAATAAGTTTACGACTGGTGAGACCATCGCCCATGGCAAGGTTGGCC

Query 4227          AGGGCATTTCGGCCTGGAGTAAGACCTTTTGTGCCCTTTTTGGCCCCTGGTTCCGCGCTA
                    | || || |||||||||||||||||||| |||||| | |||||||| |||||||| || |
Sbjct 4231          AAGGTATATCGGCCTGGAGTAAGACCTTCTGTGCCTTGTTTGGCCCGTGGTTCCGTGCCA

Query 4287          TTGAGAAGGCTATTCTGGCCCTACTCCCT-CAGGGTGTGTTTTATGGAGATGCCTT-TGA
                    |||| || |  ||  ||||||| ||||| -|   +  | || || || || |+|||-|||
Sbjct 4291          TTGAAAAAGAAATATTGGCCCTGCTCCCGCCTAA-CATTTTCTACGGCGACG-CTTATGA

Query 4345          CGACA-C-TGTCTT-CT--CG-GCGGCTGTGGCCGCAGCAAAGGCGTCCATGGTGTTTGA
                     ||  - -||| | -| --  -| | | |+||++|||| +++| | | |||||| || ||
Sbjct 4349          GGAGTCGGTGTTTGCCGCGGCCGTGTCCG-GG--GCAGG---GTCTTGCATGGTATTCGA

Query 4399          GAATGACTTTTCCGAGTTTGACTCCACCCAGAATAACTTT-TCCTTGGGCCTAG-A-GTG
                    |||||||||||| || ||||||   || ||||| +| |||-||| | ||||| |-|-| |
Sbjct 4403          GAATGACTTTTCTGAATTTGACAGTACTCAGAAC-AATTTCTCCCTTGGCCTTGAATGCG

Query 4456          CGCTATCATGGAGGAGTGCGGGATGCCGCAGTGGCTCATCCGCTTGTACCACCTTATAA-
                     | |+|+|||||||||||||| ||||| || ||||| ||  | ||||| ||||| +   -
Sbjct 4462          TGGT-T-ATGGAGGAGTGCGGTATGCCTCAATGGCTAATTAGGTTGTATCACCTG-GTTC

Query 4515          GGTCTGCGTGGATCCTGCAGGCCCCGAAGGAGTCTCTGCGAGGGTTTTGGAAGAAACACT
                    |||| || ||||| |||||||| ||||||||||||||   ||| ||||||||||| || |
Sbjct 4519          GGTCAGCCTGGATTCTGCAGGCGCCGAAGGAGTCTCTTAAAGGTTTTTGGAAGAAGCATT

Query 4575          CCGGTGAGCCCGGCACTCTTCTTTGGAATACTGTCTGGAACATGGCCGTTAT-TACCCAC
                    | ||||||||  |||| ||||||||||| || || ||||| |||||  | ||- +| || 
Sbjct 4579          CTGGTGAGCCTAGCACCCTTCTTTGGAACACCGTTTGGAATATGGCGATCATAG-CACAT

Query 4634          TGTTATGATTTTCGTGATTTGCAGGTGGCTGCCTTTAAAGGTGATGATTCGATAGTGCTT
                    || ||||| ||||| ||||| | ||| || |||||||| |||||||||||| | || || 
Sbjct 4638          TGCTATGAGTTTCGCGATTTCCGGGTTGCCGCCTTTAAGGGTGATGATTCGGTGGTCCTC

Query 4694          TGCAGTGAGTACCGTCAGAGTC--CA--GGAGC-TGCTGTCCTGATTGCTGG-T-TGTGG
                    || |  || ||||| |||||||-- |-- |+||-  |++|  ++||||| ||-|-||+||
Sbjct 4698          TGTACCGACTACCGACAGAGTCGTAATGCG-GCAACC--TTA--ATTGCAGGCTGTG-GG

Query 4747          CTTAAAGCTGAAGGTGGATTTTCGCCCTATTGGTCTGTATGCAGGTGTTGTGGTGGCCCC
                    |||+||| ||||||| || |  || |||||||| |||||||| ||||| |||||||+|||
Sbjct 4752          CTT-AAGTTGAAGGTTGACTACCGTCCTATTGGGCTGTATGCCGGTGTGGTGGTGG-CCC

Query 4807          CGGCCTTGGCG-CGCTTCCTGACGTTGTGCGCTTCGCCGGCCGGCTCACTGAGAAGAATT
                    | | ||||| |-|||| ||||| || ||||| || || || |||||  |||| ||||| |
Sbjct 4810          CCGGCTTGGGGACGCTGCCTGATGTAGTGCGATTTGCTGGTCGGCTGTCTGAAAAGAACT

Query 4866          GGGGCCCTGGCCCCGAGCGGGCGGAGCAGCTCCGCCTTGCTGTAAGTGATTTCCTCCGCA
                    ||||||| ||||| ||||| || |||||||| || ||||| ||  ||||||| |||||+|
Sbjct 4870          GGGGCCCCGGCCCAGAGCGTGCTGAGCAGCTGCGTCTTGCCGTCTGTGATTTTCTCCG-A

Query 4926          AGC-TTACGAATGTAGCTCAGATGTGTGTGGATGTTGTTTCTCGTGTTTATGGGGTTTCT
                     | -| |||||||| || ||| | ||||| |||||||| || |||||||| || ||   |
Sbjct 4929          GGGTTAACGAATGTTGCGCAGGTCTGTGTTGATGTTGTGTCCCGTGTTTACGGAGTCAGT

Query 4985          CCTGGGCTCGTTCATAACCTGATTGGCATGCTACAGACTGTTGCTGATGGCAAGGCCCAT
                    |||||||| || |||||||| ||||||||||| || ||  ||||||||||||||||||||
Sbjct 4989          CCTGGGCTGGTACATAACCTTATTGGCATGCTGCAAACCATTGCTGATGGCAAGGCCCAT

Query 5045          TTCACTGAGTCAGTAAAGCCAGTGCTCGACCTGACAAATTCAATCCTGT-GTCGGGTGGA
                    || || ||| |  |||| || ||||| ||||| ||||| || ||| |  - +||||||||
Sbjct 5049          TTTACAGAGACTATAAAACCTGTGCTTGACCTCACAAACTCCATCATACAA-CGGGTGGA

Query 5104          ATGAATAACATGTCTTTTGCTGCGCCCATGGGTTCGCGACCATGCGCCCTCGGCCTATTC
                    |||||||||||||||  |||  |||||||||| |++|+|||||||||||| || || |||
Sbjct 5108          ATGAATAACATGTCTCGTGCATCGCCCATGGGAT--C-ACCATGCGCCCTAGGGCTGTTC

Query 5164          TGTTGTTGCTCCTCATGTTTTTGCCTATGTTGCCCGCGCCACCGCCCGGTCAGCCGTCTG
                    ||||| || || || || ||||||||||| |||||||||||||| |||| ||||||||||
Sbjct 5165          TGTTGCTGTTCTTCGTGCTTTTGCCTATGCTGCCCGCGCCACCGGCCGGCCAGCCGTCTG

Query 5224          GCCGCCGTCGTGGGCGGCGCAGCGGCGGTTCCGGCGGTGGTTTCTGGGGTGACCGGGTTG
                    ||||||||||||||||||||||||||||| ||||| ||||||||||||||||| ||||||
Sbjct 5225          GCCGCCGTCGTGGGCGGCGCAGCGGCGGTGCCGGCAGTGGTTTCTGGGGTGACAGGGTTG

Query 5284          ATTCTCAGCCCTTCGCAATCCCCCATATTCATCCAACCAACCCCTTTGCCCCCGATGTC-
                    ||||||||||||||||  ||||| |||||||||||||||||||||| ||| ||||||||-
Sbjct 5285          ATTCTCAGCCCTTCGCCCTCCCCTATATTCATCCAACCAACCCCTTCGCCGCCGATGTCG

Query 5343          A--CCGCTGCGGCCGGGGCTGGACCTC-GCGTTCGCCAACCCGCCCGACC-ACTCGGCTC
                     --|+ |+ +  |||||||||||+ ||-||  ||| ||+ ||||||  ||- || |||||
Sbjct 5345          TTTC-AC-A-ATCCGGGGCTGGA-GTCCGCCCTCGGCA-GCCGCCCCGCCCCCTTGGCTC

Query 5399          CGCTTGGCGTGACCAGGCCCAGCGCCCCGCCGCTACCTCACGTCGTAGACCTACCACAGC
                    |||||||||||||||| ||||||||||| ||||| || | |||||| || || || ||||
Sbjct 5400          CGCTTGGCGTGACCAGTCCCAGCGCCCCCCCGCTGCCCCCCGTCGTCGATCTGCCCCAGC

Query 5459          TGGGGCCGCGCCGCTAACCGC--GGTCGCCCCGGCTCATGACACCCCGCCAGTGCCTGAT
                    |||||| |||||||| || ||--  || ||++ |||| ||| ||  | || || ||||||
Sbjct 5460          TGGGGCTGCGCCGCTGACTGCTATATCACC--AGCTCCTGATACAGCCCCTGTACCTGAT

Query 5517          GTCGACTCCCGCGGCGCTATCTTGCGCCGGCAGTATAACCTATCAACATCCCCTCTCACC
                    || ||||| || || |||||  ||||||||||||| ||||| || || ||||| || || 
Sbjct 5518          GTTGACTCTCGTGGTGCTATTCTGCGCCGGCAGTACAACCTGTCCACGTCCCCGCTTACG

Query 5577          TCTC-CCGTGGCCACCGGCACAAATTTGGTCCTTTATGCCGCCCCTCTT-AGCCCGCTTT
                    ||+ -| || ||| | || || |||||||| || ||||| |||||+ ||-| ||| ||||
Sbjct 5578          TC-ATCTGTCGCCTCGGGTACCAATTTGGTTCTCTATGCTGCCCC-ATTGAACCCACTTT

Query 5635          TACCCCTTCAGGACGGCACCAATACTCATATAATGGCTACAGAAGCCTCTAACTATGCCC
                    |||||||||||||||||||||| || ||||| |||||||| || || ||||| || ||||
Sbjct 5636          TACCCCTTCAGGACGGCACCAACACCCATATCATGGCTACTGAGGCATCTAATTACGCCC

Query 5695          AGTACCGGGTTGCCCGTGCCACAATTCGTTATCGCCCGCTTGTCCCCAATGCTGTTGGTG
                    |||||||||| || || |||||||| ||||| |||||||| || || |||||||||||||
Sbjct 5696          AGTACCGGGTGGCTCGAGCCACAATCCGTTACCGCCCGCTGGTGCCAAATGCTGTTGGTG

Query 5755          GTTATGCCATCTCCATCTCGTTCTGGCCACAAACCACCACCACTCCGACGTCCGTTGATA
                    | ||||| ||||| || || || ||||| || || ||||| || || || || |||||||
Sbjct 5756          GCTATGCTATCTCTATTTCTTTTTGGCCCCAGACAACCACTACCCCTACTTCTGTTGATA

Query 5815          TGAATTCAATAACTTCGACGGATGTTCGTATTTTAGTTCAGCCCGGCATAGCCTCTGAGC
                    ||||||| || ||||| || |||||| | ||||| || ||||| || || |||||||||+
Sbjct 5816          TGAATTCTATTACTTCTACTGATGTTAGGATTTTGGTCCAGCCTGGTATTGCCTCTGAG-

Query 5875          TTG-TGATCCCAAGTGAGCG-CTTACACTATCGTAACCAAGGGTGGCGCTCTGTTGAGAC
                    |||-| ||||| ||||||||-|||+||||||||||| |||||||||||||||||||||||
Sbjct 5875          TTGGTTATCCCCAGTGAGCGTCTT-CACTATCGTAATCAAGGGTGGCGCTCTGTTGAGAC

Query 5933          CTCCGGG-GTGGCGGAAGAGGAGGCCACCTCTGGTCTCGTTATGCTTTGCATACATGGCT
                    |+ ||||-|| || || |||||||| |||||||| || || |||||||| || |||||+|
Sbjct 5934          C-ACGGGTGTCGCCGAGGAGGAGGCTACCTCTGGCCTGGTAATGCTTTGTATTCATGG-T

Query 5992          T-ACCCGTAAATTCTTACACTAATACACCCTACACCGGCGCCCTCGGGCTGT-TGGATTT
                    |- || || ||||| || || |||||||| || || || || || |||||+|-| |||||
Sbjct 5992          TCGCCAGTCAATTCATATACAAATACACCTTATACTGGGGCACTGGGGCT-TCTTGATTT

Query 6050          TGCCCTTGAA-TTTGAGTTCCGCAACCTCACTCCCGGCAACACCAATACTCGGGTCTCTC
                    |||+ ||| |- |||| ||  | ||  | || || || ||||||||||| || || || |
Sbjct 6051          TGC-ATTGGAGCTTGAATTTAGGAATTTGACACCTGGGAACACCAATACCCGTGTATCCC

Query 6109          G-TTACTCCAGCACTGCTCGCCACCGTCTTCGCCGCGGTGCAGATGGGACCGCCGAGCTC
                    |-|+|  ||||||| || || ||||| || ||||| ||||| ||||||||||| ||||| 
Sbjct 6110          GAT-ATACCAGCACAGCCCGTCACCGGCTGCGCCGTGGTGCCGATGGGACCGCTGAGCTT

Query 6168          ACCACCACGGCTGCCACCCGCTTTATGAAGGATCTCTATTTTACTAGTACTAATGGTGTC
                    ||||| ||||| ||||| || ||||||||||| ||  |||| ||  |||| ||||| |||
Sbjct 6169          ACCACTACGGCGGCCACACGTTTTATGAAGGACCTGCATTTCACCGGTACGAATGGAGTC

Query 6228          GGTGAGATCGGCCGCGGGATAGCCCTAACCCTGTTTAATCTTGCTGACACTCTGCTTGGC
                    |||||| | ||||| || || ||||| || |||||||||||||||||||| || || || 
Sbjct 6229          GGTGAGGTGGGCCGAGGTATTGCCCTGACACTGTTTAATCTTGCTGACACGCTTCTCGGT

Query 6288          GGCCTACCGACAGAATTGATTTCGTCGGCTGGTGGCCAGCTGTTCTACTCCCGTCCCGTC
                    ||  | |||||||||||||||||||||||||| |||||| ||||||||||||| || |||
Sbjct 6289          GGTTTGCCGACAGAATTGATTTCGTCGGCTGGGGGCCAGTTGTTCTACTCCCGCCCTGTC

Query 6348          GTCTCAGCCAATGGCGAGCCGACTGTTAAGCTGTATACATCTGTAGAGAATGCTCAGCAG
                    |||||||||||||||||||||||||| ||||| ||||||||||| |||||||| ||||||
Sbjct 6349          GTCTCAGCCAATGGCGAGCCGACTGTAAAGCTATATACATCTGTTGAGAATGCGCAGCAG

Query 6408          GATAAGGGTATTGCAATCCCGCATGACATCGACCTCGGGGAATCTCGTGTGGTCATTCAG
                    |||||||||||  | |||||||||||||| |||||||| || || |||||||| || |||
Sbjct 6409          GATAAGGGTATCACCATCCCGCATGACATAGACCTCGGTGACTCCCGTGTGGTTATCCAG

Query 6468          GATTATGATAACCAACATGAGCAAGATCGGCCGACACCTTCTCCAGCCCCATCGCGCCCT
                    ||||||||||||||||| ||||| |||||||| || ||||| || ||||| || || |||
Sbjct 6469          GATTATGATAACCAACACGAGCAGGATCGGCCTACTCCTTCACCTGCCCCCTCTCGTCCT

Query 6528          TTTTCTGTCCTCCGAGCTAATGATGTGCTTTGGCTTTCTCTCACCGCTGCCGAGTATGAC
                    ||||| || || || || ||||||||  | |||||||||||||| ||||| |||||||| 
Sbjct 6529          TTTTCAGTTCTTCGTGCCAATGATGTTTTGTGGCTTTCTCTCACTGCTGCTGAGTATGAT

Query 6588          CAGTCCACTTACGGTTC-TTCGACCGGCCCAGTCTATGTTTCTGACTC---T-GTG--AC
                    |||+++|||+|||  | - ||  ||  || |  ||||||+ +|| |||---|-  |--||
Sbjct 6589          CAG---ACT-ACGTATGGGTCATCCCACCAACCCTATGT-A-TGTCTCGGATACAGTCAC

Query 6641          CCTGGTTAATGTTGCGACCGGCGCGCAGGCCGTTGCCCGGTCGCTTGACTGGACCAAGGT
                      | |||||||| || || || || ||||| || ||||| || ||||| ||| |||| ||
Sbjct 6642          ATTTGTTAATGTGGCCACTGGTGCTCAGGCTGTCGCCCGTTCCCTTGATTGGTCCAAAGT

Query 6701          CACACTT-G-ATGGTCGCCCCCTCTCCACCATCCAGCAGTATTCAAAGACCTTCTTCGTC
                    ++ ||||-|-| || ||||||||  | || || ||||||||||| ||||| ||||  |||
Sbjct 6702          --TACTTTGGACGGCCGCCCCCTTACTACTATTCAGCAGTATTCTAAGACATTCTATGTC

Query 6759          CTGCCGCTCCGCGGTAAGCTCTCCTTCTGGGAGGCAGGTACCACTAAGGCCGGGTACCCC
                    || ||||||||||||||| | || |||||||| || || || || ||||| || ||||||
Sbjct 6760          CTCCCGCTCCGCGGTAAGTTGTCTTTCTGGGAAGCTGGCACGACCAAGGCTGGCTACCCC

Query 6819          TATAATTATAATACCACTGCTAGCGATCAACTGCTTATTGAGAATGCCGCCGGGCATCGG
                    ||||||||||| || || || || |||||| | ||  ||||||| || ||||| || || 
Sbjct 6820          TATAATTATAACACAACCGCCAGTGATCAAATTCTAGTTGAGAACGCGGCCGGCCACCGT

Query 6879          GTTGCTATTTCCACTTACACCACTAGCCTGGGTGCTGGCCCCGT--TGCCATCTCTGCGG
                    |||||||| || ||||||||||||||||||||||| |||||++|--  |||| |||||||
Sbjct 6880          GTTGCTATCTCTACTTACACCACTAGCCTGGGTGCCGGCCC--TACCTCCATTTCTGCGG

Query 6937          TTGCTGTTTTGGCCCCCCACTCTGCGCTAGCCCTGCTTGAGGATACCATGGACTACCCTG
                    ||| |||  | ||||| ||||| || || ||| | |||||||||||    || ||||| |
Sbjct 6938          TTGGTGTGCTAGCCCCGCACTCAGCTCTCGCCGTTCTTGAGGATACTGCCGATTACCCCG

Query 6997          CCCGCGCCCACACTTTTGATGATTTCTGCCCAGAGTGCCGCCCCCTTGGCCTCCAGGGCT
                    ||||||||||||||||||||||||||||||| || || ||| |||||||  | ||||| |
Sbjct 6998          CCCGCGCCCACACTTTTGATGATTTCTGCCCTGAATGTCGCACCCTTGGATTACAGGGTT

Query 7057          GTGCTTTCCAGTCTACTGTCGCTGAGCTTCAGCGCCTTAAGATGAAGGTGGGTAAAACTC
                    ||||||| |||||||||||||||||||||||||||||||| |||||||| |||||||| |
Sbjct 7058          GTGCTTTTCAGTCTACTGTCGCTGAGCTTCAGCGCCTTAAAATGAAGGTAGGTAAAACCC

Query 7117          GGGAGT--TATAGTTTATTTGCTT-GTG-CCCCCCTTCTTTCTGCTGCTTATT-TCTCTT
                    ||||||--||+|+|| |||++|||- ||- ||||||||++ | | |||||+||-|||  |
Sbjct 7118          GGGAGTCCTA-A-TTAATT--CTTCCTGTACCCCCTTC--GCAGTTGCTT-TTGTCTTAT

Query 7172          TTCTGCGTTTC
                    ||||+++||| 
Sbjct 7171          TTCT---TTTT
