# Supplementary material for: Pairwise Heuristic Sequence Alignment Algorithm Based on Deep Reinforcement Learning
Source: IEEE Open J Eng Med Biol. 2021 Jan 29;2:36–43. doi: 10.1109/OJEMB.2021.3055424 (PMC8901008; doi:10.1109/OJEMB.2021.3055424)
Supplement: Three supplementary materials are attached to the submitted manuscript. First, we offer the detailed process of the DQNalign in Supplementary material S1. Then, the additional figures and tables are listed in the Supplementary material S2. Finally, the alignment results of the DQNalign are attached  [file ojemb-3055424-mm.zip › OJEMB-3055424-MM/10022021082020_DQNalignOJEMB20210126SupplementaryS3/Supplementary S3/HEV_DDDQN/result20200712173946_12_26.txt]

DQNalign Project v1.0
Pairwise alignment algorithm with deep reinforcement learning based heuristic alignment agent
Sequence 1 : HEV_12, length : 7202
Sequence 2 : HEV_26, length : 7230

Alignment results:
Exact matches: 5462
Gaps: 535

Query 0             GGCAGACCACCTATGTGGTCGATGCCATGGAGGCCCATCAGTTTATCAAGGCTCCTGGCA
                    |||||||||| |||||||||||||||||||||||||| ||||| || |||||||||||||
Sbjct 0             GGCAGACCACGTATGTGGTCGATGCCATGGAGGCCCACCAGTTCATTAAGGCTCCTGGCA

Query 60            TCACTACTGCTATTGAGCAGGCTGCTCTGGCAGCGGCCAACTCTGCCCTGGCGAATGCTG
                    | |||||||| || ||||||||||||||||| ||||||||||| ||| ||||||||||||
Sbjct 60            TTACTACTGCCATAGAGCAGGCTGCTCTGGCTGCGGCCAACTCCGCCTTGGCGAATGCTG

Query 120           TGGTAGTTAGGCCCTTTCTCTCTCACC-AGCAGATTGAGATCCTCATTAACCTAATGCAA
                    |||| ||| |||| ||| | |||| | -|+|| |  |||||||| |||||  | ||||||
Sbjct 120           TGGTGGTTCGGCCGTTTTTGTCTCGCGTA-CAAACCGAGATCCTTATTAATTTGATGCAA

Query 179           CCTCGCCAGCTTGTTTTCCGCCCCGAGGTTTTCTGGAACCACCCCATCCAGCGTGTTATC
                    || || ||| | ||||||||||| |||||  | |||||||| || || ||| | ||||| 
Sbjct 179           CCCCGGCAGTTGGTTTTCCGCCCTGAGGTGCTTTGGAACCATCCTATTCAGAGGGTTATA

Query 239           CACAATGAGTTGGAGCTTTACTGCCGTGCCCGCTCCGGCCGCTGTCTTGAGATTGGTGCC
                    |||||||| || || |  |||||||| |||||  |||| || || || |||||||| || 
Sbjct 239           CACAATGAATTAGAACAGTACTGCCGGGCCCGGGCCGGTCGTTGCCTGGAGATTGGGGCT

Query 299           CATCCCCGCTCAATAAATGACAATCCTAATGTGGTCCACCGCTGCTTCCTCCGCCCTGTC
                    |||||  | || || ||||| || || |||||  | ||||| || || ||| | || |||
Sbjct 299           CATCCAAGATCTATTAATGATAACCCCAATGTTTTGCACCGGTGTTTTCTCAGGCCGGTC

Query 359           GGGCGCGATGTTCAGCGCTGGTATACTGCCCCCACTCGCGGGCCAGCTGCTAATTGCCGG
                    ||  | || || |||||||||||| |||||||||| ||||| || || || || ||||| 
Sbjct 359           GGTAGGGACGTCCAGCGCTGGTATTCTGCCCCCACCCGCGGCCCTGCAGCCAACTGCCGC

Query 419           CGTTCCGCACTGCGCGGGCTCTCTGCC-G-CTGACCGCACTTACTGCTTCGACGGGTTTT
                    || || ||| |||| || ||| | +||-|-|+|||||||||||||| || || || ||||
Sbjct 419           CGCTCTGCATTGCGTGGCCTCCCC-CCTGTC-GACCGCACTTACTGTTTTGATGGATTTT

Query 477           CTGGTTGTAACTTTC-CCGCCGAAACGGGCATCGCCCTCTATTCCCTCCATGATATGTCA
                    |  ||||| +|||||-|||| || || ||| | ||||| || || || |||||  |+|  
Sbjct 477           CCAGTTGTG-CTTTCGCCGCAGAGACCGGCGTGGCCCTTTACTCTCTACATGACCT-TTG

Query 535           -CCATCTGATGTCGCCGAGGCCATGTTCCGCCATGGTATGACGCGGCTTTATGCCGCCCT
                    -||| ||||||| || ||||| |||  ||||||||| ||||| || |||||||| || ||
Sbjct 535           GCCAGCTGATGTTGCGGAGGCTATGGCCCGCCATGGAATGACACGTCTTTATGCTGCACT

Query 595           CCATCTTCCG-CCTGAGGTCTTGTTGCCTCCTGGCACATACCGCACC-GCGTCGTATCTG
                    ||| || || -||+||||| ||||| || || || || |||| ||| - |+|||||||| 
Sbjct 595           CCACCTCCCTCCC-GAGGTGTTGTTACCACCCGGTACTTACCACACAACC-TCGTATCTT

Query 653           CTGATCCATGACGGCAGGCGCGTTGTGGTGACGTACGAGGGTGACACTAGTGCTGGTTAT
                    ||||||||||||||||  || | ||| ||||| || || ||||| |||||||| ||||| 
Sbjct 653           CTGATCCATGACGGCAACCGTGCTGTTGTGACTTATGAAGGTGATACTAGTGCAGGTTAC

Query 713           AACCATGATGTTTCCAACC-TGC-GCTCCTGGATTAGAACCACT--AAG-GTTCACCGGA
                    |||||||| |||||||  |-|  -|| ++|||||| | || |||--|| -|||  + +++
Sbjct 713           AACCATGACGTTTCCATACTTCGTGCA--TGGATTCGCACGACTAAAATAGTTGG-T---

Query 767           GACCA-CCCTCTCGTTATCGAGCGGGTTAGGGCCATTGGCTGTCACTTTGTTCT-CTTAC
                    |||||-|| |+| ||||| ||||| ||  |||| ||||| ||||| ||||| ||-|| +|
Sbjct 767           GACCATCCGT-TGGTTATAGAGCGTGTGCGGGCTATTGGTTGTCATTTTGTGCTGCTG-C

Query 825           TCACGGCTGCCCCGGAGCCATCACCTATGCCTTATGTCCCTTACCCCCGGTCTACCGAGG
                    |||| || ||||| |||||||| || |||||||| |||||||||||||| || || ||||
Sbjct 825           TCACCGCGGCCCCTGAGCCATCGCCCATGCCTTACGTCCCTTACCCCCGTTCCACGGAGG

Query 885           TCTATGTCCGATCGATCTTCGGCCCGGGCGGCACCCCTTCCCT-ATTCCCA-ACCTCATG
                    | ||||||||||| || || ||||| || ||| |||| ||| |- ||||  -| ||++||
Sbjct 885           TGTATGTCCGATCTATATTTGGCCCTGGTGGCTCCCCATCCTTGTTTCCGTCAGCT--TG

Query 943           CTCCACTAAGTCGACCTTCCATGCCGTCCCTGCCCATATTTGGGACCGTCTTATGCTGTT
                    ||| || || || ||||||||||| || || |  || || |||||||| |||||||| ||
Sbjct 943           CTCTACAAAATCTACCTTCCATGCTGTTCCAGTTCACATATGGGACCGGCTTATGCTTTT

Query 1003          CGGGGCCACCCTGGATGACCAAGCCTTTTGCTGCTCCCGTCTAATGACCTACCTTCGCGG
                     || |||||| |||| ||||| || ||||||||||| || || ||||| ||||| || ||
Sbjct 1003          TGGTGCCACCTTGGACGACCAGGCGTTTTGCTGCTCACGGCTCATGACATACCTCCGTGG

Query 1063          CATTAGCTACAAGGTTACTGTGGGCACTCTTGTGGCCAATGAAGGCTGGAACGCCTCTGA
                    |||||||||||| || ||||| ||  | ||||| || ||||| || ||||| ||||||||
Sbjct 1063          CATTAGCTACAAAGTCACTGTCGGTGCGCTTGTTGCTAATGAGGGGTGGAATGCCTCTGA

Query 1123          GGACGCTCTCACAGCTGTCATTACTGCCGCCTACCTTACCATCTGCCACCAGCGGTATCT
                     || || ||||| || || || ||||| |||||| | |||||||| |||||||| || ||
Sbjct 1123          AGATGCCCTCACCGCAGTAATCACTGCAGCCTACTTGACCATCTGTCACCAGCGCTACCT

Query 1183          CCGCACCCAAGCTATATCTAAGGGGATGCGTCGTTTGGAGCGGGAGCATGCCCAGAAATT
                    ||| ||||| || ||||||||||| ||||| || ||||||   ||||| |||||||| ||
Sbjct 1183          CCGTACCCAGGCGATATCTAAGGGTATGCGCCGGTTGGAGGTTGAGCACGCCCAGAAGTT

Query 1243          CATAACACGCCTCTACAGTTGGCTTTTTGAGAAGTCCGGCCGTGATTATATCCCCGGCCG
                     || ||| | || ||||| ||| | ||||||||||| || ||||| || |||||||||||
Sbjct 1243          TATTACAAGACTTTACAGCTGGTTATTTGAGAAGTCTGGTCGTGACTACATCCCCGGCCG

Query 1303          TCAGTTGGAGTTCTACGCCCAGTGTAGGCGCTGGCTCTCGGCCGGCTTTCACCTTGACCC
                     ||  |  ||||||| ||||||||  |||| ||||| || || ||||||||||| |||||
Sbjct 1303          CCAACTTCAGTTCTATGCCCAGTGCCGGCGGTGGCTATCTGCGGGCTTTCACCTAGACCC

Query 1363          ACGGGTGCTGGTTTTTGATGAGTCGGCCCCCTGCCACTGCAGGACCGCGATTCGTA-AGG
                      | ||||| || ||||||||||| |  ||||||| ||| |||||    +||   |-| |
Sbjct 1363          CAGAGTGCTCGTCTTTGATGAGTCAGTGCCCTGCCGCTGTAGGACTTTC-TTAAAAGAAG

Query 1422          CGGT-C---TCAAAGTTTTGCTGCTTTATGAAGTGGCTTGGCCAGGAATGTACCTGCTTT
                    +| |-|---|+||| || || ||||| |||  |||| | || ||||| ||||| ||+|||
Sbjct 1420          -GTTGCGGGT-AAATTTCTGTTGCTTCATGCGGTGGTTAGGGCAGGAGTGTACTTG-TTT

Query 1478          C-TACAGCCTGCAGAGGG-TGCCGCTGGCGACCAGGGCCATGATAATGAAGCCTATGAGG
                    |-|| | || || |||||-| + | |||||| || |||||||||||||| || |||||||
Sbjct 1477          CTTAGAACCAGCTGAGGGCTT-AGTTGGCGATCAAGGCCATGATAATGAGGCTTATGAGG

Query 1536          GGTCTGATGTTGACCCTGCTGAA----TCCGCCATT-AGTGATATATCTGGGTCCTACGT
                    | ||||| |||||||  || || ----| | ||+||-|+++  +| || ||| |||| | 
Sbjct 1536          GTTCTGAGGTTGACCAGGCCGAGCCTGTACACC-TTGA---TG-TGTCGGGGACCTATGC

Query 1591          AGTCC-CTGGCACT-GCCCTCCA-G-CCGCTTTATCAGGCCCTTGAC-CTCCCCGCTGAG
                     ||||-| ||||| -|++||  |-|-|| ||  |+ +||| ||  ||- ||| | |+|| 
Sbjct 1591          TGTCCACGGGCACCAG--CTTGAGGCCCTCTACA-G-GGCACTCAACATTCCACAC-GAT

Query 1646          ATTGTGGCCCGTGCAGGCCGGCTG-ACC-GCCACAGTAAAGGTCTCCCAG--GTCGACGG
                    ||||  || || || +||| | | -|+|-|| ||++|   |  ||| | |--| |  |+|
Sbjct 1646          ATTGCTGCTCGAGCT-GCCCGATTAA-CGGCTAC--TGTTGAGCTCGCTGCAGGCCCC-G

Query 1702          GCGGATC--GATTGTGAGACCCTTCTTGGT----AACAAAACCTTT-CGCACGTCGTTCG
                     | |+||--||++||| ++| |  | || |----||||| |+||||-|| ||| || |+|
Sbjct 1701          ACCG-TCTGGA--GTGC--CGCACCGTGCTCGGGAACAAGA-CTTTCCGGACGACGGT-G

Query 1755          T-TGACGG-GGCGGTCTTAGAGA-CCAATGGCCCAGAGCGCCACAATCTCTCTTTTGAT-
                     -||| ||-| |  ||+||||+|-| || ||||| ||||  ||  || |+||| | | |-
Sbjct 1754          ACTGATGGCGCCCATC-TAGA-AGCGAACGGCCCTGAGCAACAATATGT-TCTGTCGTTC

Query 1811          G-GCCAGTCAGAG-CA--CTATGGCCG-CTGGCCCCTTCAG--T--CTTAC---C-T--A
                    |   |   | ++|-||--||||||  |-| || ||| |+||--|--|||||---|-|--|
Sbjct 1808          GATGCCTCCC--GCCAGTCTATGGGGGCCGGGTCCCAT-AGCCTCACTTACGAGCTTACA

Query 1855          T--GCCGCCTCTGCCGCTGGGCTGGAGG-TGCGCTATGT--TGCTG-CTGGGCTTGACCA
                     --|||| ||+|+++|++  | |+ | |-|+| + || |--||++|-|| | |+||++||
Sbjct 1865          CCCGCCGGCT-T---G--CAGGT-TAAGAT-CT-CATCTAATG--GCCTAGAC-TG--CA

Query 1909          CCGGGCGGTTTTCGCCCC-C-GGCGTTTCACCC-CGGTCGGCCCCTGGCGAGGTCACCGC
                    +| | ||  || | ||| - -||||   |   |-|| +|+|++|| || |||||  | ||
Sbjct 1910          -CTGCCGTATTCCCCCCTGGTGGCGCCCCTAGCGCGC-C-G--CCGGGGGAGGTGGCGGC

Query 1966          CTTTTGCT-CTGCCCTATACAGGTTTAATC-G-TGAAGCCCAGCGTCATGCGCTGACCGG
                     |||||| -|+||||| ||||||| |||+|-|-|  |+||||||| ||| ||||||||||
Sbjct 1966          TTTTTGCAGC-GCCCTCTACAGGTATAA-CAGATTCA-CCCAGCGGCATTCGCTGACCGG

Query 2023          TAATTTTTGGTTCCATCCTGAGGGGCTCCTTGGCCTCTTTG-CCCCGTTTTCGCCCGGGC
                       ||| ||| | ||||| |||||| | || ||+|  ||| -|||| ||||| || ||||
Sbjct 2023          CGGTTTGTGGCTACATCCCGAGGGGTTGCTAGG-CGTTTTCCCCCCTTTTTCCCCTGGGC

Query 2082          ATGTCTGGGAGTCGGCTAATCCATTTTGTGGCGA-GAG-CACACTCTACACCCGTACTTG
                    |  | |||||||| || || || || || || ||-|  -|+| +| || || || || ||
Sbjct 2082          ACATTTGGGAGTCTGCCAACCCCTTCTGCGGTGAGGGTAC-CT-TGTATACTCGCACCTG

Query 2140          GTCG--GA--GGTTGATG-CT-GTTTCTAGTCCAGCCCG---GC-CTGACTTAGGT---T
                    ||| --  --||||++| -||-||  ||  |+|++||| ---| -  |+   ++| ---|
Sbjct 2140          GTCTACATCTGGTT--TTTCTAGTGACTTTT-C--CCCTCCTGAGGCG-GCC--GCCCCT

Query 2186          --T--TGCA----TCTGA--G-CCTTCTATACCTAG--CAG-GG-CCGCC--A----C--
                    -- -- || ---- |  |--|-| | || + || | --|| - |-| |  --|---- --
Sbjct 2192          GCACCGGCTGCCGCCCCAGGGTCGTCCTC-CCCCACTCCACCAGTCAGTGATATTTGGGT

Query 2223          ---ACCTACCCCG-GC--GGCTCT----TCAACCCTCCTCTGCACCGGACCCTTTCCCCC
                    ---|||+||| | - |-- |  + ----  +       +|  | || |+| |+ |++|||
Sbjct 2251          GTTACC-ACCGCTTTCAGAGGA-GCCCCAG-GTGGGTG-CGCCGCCTG-CAC-CT--CCC

Query 2274          CCCCCTCTGCTCCGG--CGCTTGGTGAGCCGGCCCCTGGCGTTACTG--CCGT-G-GCCC
                     ||||   ||+| +|--||+++| |++++++|+||||| | + ||| --||  - - |||
Sbjct 2303          ACCCCCGAGC-CT-GCTCG---GCT------G-CCCTGCCC-CACTAAACCTAACACCCC

Query 2328          CGGCCAT-AACCCA--CCA--GACGGC-TCG-GCAT-CGCCGCCTGCTCTT-CACCTACC
                    ||  | |-| || |-- ||--| || |-|| -||| -|||||||| ||+||-|||||| |
Sbjct 2350          CGTGCGTAAGCCAACGGCACCGCCGCCTTCTCGCACCCGCCGCCTTCT-TTACACCTATC

Query 2379          CGGAT-G-GCTCCAAGGTATTTGCCGGCTCGCTGTTTGAGTCGACA-TGTACGTGGCTTG
                    | |||-|-|||++||||| | ||| || || |||||||||||  +|-|||   ||||| |
Sbjct 2409          CTGATGGTGCT--AAGGTGTATGCGGGGTCACTGTTTGAGTCAG-ATTGTGATTGGCTGG

Query 2436          TTAACGCGTCTAATGTTGA-CCATCGCCCTGGCGGCGGG-CTCTGCCATGCATTTTACCA
                    | || || |||||  + | -|||||| ||||| || +||-||||| || || ||||||||
Sbjct 2466          TGAATGCCTCTAACC-CGGGCCATCGTCCTGGGGGT-GGCCTCTGTCACGCCTTTTACCA

Query 2494          AAGG-TACCCCACCTC-CTTTGAT---GCTGCCTCTTTTGTGATGCGCGACGGCGCG-GC
                    | | -| ||| |  +|- | |+||--- ||| + ++||| | ||||| || || +| -|+
Sbjct 2524          ACGTTTTCCCGAGG-CGTTCT-ATCCAACTGA-A--TTTATTATGCGTGAGGGT-CTTG-

Query 2548          C-GCTTATACATTAAC---CCCCCG-GCCA-ATAATTCATGCCGTCGCCCCTGATTATA-
                    |-||++|||||+ ++|--- |||||-||| -|| || ||||| || ||||| || ||||-
Sbjct 2577          CAGC--ATACA-C--CTTGACCCCGCGCCCTATTATCCATGCAGTGGCCCCCGACTATAG

Query 2601          GGTTGGAACATAACCCAAAGAGGCTTGAGGCCGCCTACCGGGAGACTTGCTCCCGTCTCG
                    ||||+|| || || ||||||||||||||||| || ||||| || ||||||||||| | ||
Sbjct 2632          GGTT-GAGCAGAATCCAAAGAGGCTTGAGGCAGCGTACCGAGAAACTTGCTCCCGCCGCG

Query 2661          GCACCGCTGCATACCCGCTCCTCGGGACCGGCATATACCAGGTACCGATC-GGTCCCAGT
                    |||||||||| || || || || ||  | || ||||||||||| ||  +|-||||  |||
Sbjct 2691          GCACCGCTGCCTATCCACTTCTTGGCTCAGGTATATACCAGGTCCCTG-CTGGTCTTAGT

Query 2720          TTCGACGCCTGGGAGCGGAACCACCGCCCCGGTGATGAGTTGTATCTTCCTGAGCTTGCT
                    || || ||||||||||| ||||| ||||| || |||||| | || ||  |||| |  |||
Sbjct 2750          TTTGATGCCTGGGAGCGTAACCATCGCCCTGGCGATGAGCTTTACCTGACTGAACCCGCT

Query 2780          GCCAGA-TGGTTCGAGGCCAATAGGCCGGC-CTGCCCAACTCTTACTATAACTGAGGAT-
                    |+||| -||||| || || |||| |||  |-| |+||| | ||||| ||||| || |||-
Sbjct 2810          G-CAGCCTGGTTTGAAGCTAATAAGCCAACGCAG-CCAGCACTTACGATAACGGAAGATA

Query 2836          --GCT-GCACGGACAG-CGAACCTGGC-CATCGAGCTTGACTCAGCCACAGATGTCGGCC
                    --|||-|||||| || -| | | |     |||||+++||+||++|||||||| || ||||
Sbjct 2868          CAGCTCGCACGGCCAACCTAGCATTAGAGATCGA---TG-CT--GCCACAGACGTTGGCC

Query 2892          GGGCTTGTGCTGGTTG-TCGAGTCACCCCCGGCGTTGTGCAGTACCAGTTTACTGCAGGT
                    | |||||||| || ||- | |+| | ||||||  ||||||| || ||||| ||||| || 
Sbjct 2922          GTGCTTGTGCCGGCTGCACTA-TTAGCCCCGGGATTGTGCATTATCAGTTCACTGCCGGG

Query 2951          GTGCCTGGGTCCGGCAAGTCCCGCT-C-TATCACCCAA-GCCGACGTGGACGTTGTCGTG
                    || || || || ||||| ||  | |-|-||+|| +|| -| +|| || || ||||| || 
Sbjct 2981          GTCCCAGGCTCAGGCAAATCAAGGTCCATA-CAG-CAGGGG-GATGTCGATGTTGTGGTT

Query 3008          GTCCCGACCCGGGAGTTGCGTAAT-GCCTGGCGCCGCCGCGGCTTCGCTG-CTTT-CACC
                    ||||| ||||||||  | || |||-|+||||||||| || ||||| || |-||||-||+|
Sbjct 3038          GTCCCCACCCGGGAACTTCGCAATAG-CTGGCGCCGTCGGGGCTTTGCGGCCTTTACA-C

Query 3065          CCGCACACTGCTG--CTAGAGTC-ACTCAGGGGCGCCGGGTTGTCATTGATGAAGCTCCA
                    ||+||||| || |--|  |   |-|+|+|+|| ||||| ||||| ||||| || || |||
Sbjct 3096          CC-CACACGGCGGCCCGTGTTACTA-T-A-GGCCGCCGTGTTGTTATTGACGAGGCCCCA

Query 3122          TCTCTTCCCCCCCACCTGCTGCTGCTCCACATGCAGCGGGCCGCCACCGTTCACCTTCTT
                    || ||||| || ||| || ||||| | ||||||||||||||| || | || || || || 
Sbjct 3152          TCCCTTCCACCGCACTTGTTGCTGTTACACATGCAGCGGGCCTCCTCAGTCCATCTCCTC

Query 3182          GGCGACCCGAACCAGATCCCAGCCATCGACTTTGAGCACGCCGGGCTCGTCCCCGCCATC
                    || ||||| || |||||||| ||||||||||| ||||| ||||| || |||||||| || 
Sbjct 3212          GGTGACCCAAATCAGATCCCTGCCATCGACTTCGAGCATGCCGGCCTGGTCCCCGCAATT

Query 3242          AGGCCTGACCTAGCCCCTACCTCCTGGTGGCATGTTACCCATCGTTGCCCTGCGGATGTA
                     | ||||| || || || ||   ||||||||||||||| ||||| || || || ||||||
Sbjct 3272          CGCCCTGAGCTTGCACCAACGAGCTGGTGGCATGTTACGCATCGCTGTCCGGCCGATGTA

Query 3302          TGTGAGCTGATCCGTGGTGCATACCCTATGATCCAGACCACTAGCCGGGTCCT-CCGT-T
                    |||||||| || || || || |||||||  ||||||||||| ||||| || ||-| ||-|
Sbjct 3332          TGTGAGCTCATACGCGGAGCCTACCCTAAAATCCAGACCACGAGCCGTGTGCTACGGTCT

Query 3360          CGTTGTTCTGGGGTGAGCCTGCCGTTGGGCAGAAACTAGTGTTCACCCAGGCGGCTAAGG
                    |++||||||||  |||||| ||  |||| |||||  | || ||||| ||||| ||||| |
Sbjct 3392          C--TGTTCTGGAATGAGCCGGCTATTGGCCAGAAGTTGGTCTTCACGCAGGCCGCTAAAG

Query 3420          CTGCCAACCCCGGTTCAGTGACGGTCCACGAGGCACAGGGCGCTACCTATACAGAGACCA
                    |||||||||| ||| || | |||||||| || || ||||| |||||||  ||||||||||
Sbjct 3450          CTGCCAACCCTGGTGCAATTACGGTCCATGAAGCCCAGGGTGCTACCTTCACAGAGACCA

Query 3480          CCATTATCGCTACGGCAGATGCCCGAGGCCTCATTCAGTCGTCTCGGGCTCATGCCATTG
                    | ||||| || ||||| |||||| | || || |||||||| || ||||| ||||| || |
Sbjct 3510          CAATTATAGCCACGGCTGATGCCAGGGGTCTTATTCAGTCATCCCGGGCCCATGCTATAG

Query 3540          TTGCCCTGACGCGCCATACTGAGAAGTGCGTCATCATT-GACGCGCCAGGCCTGCTT-CG
                    |||| || || ||||| || ||||||||||| ||+ ||-|| || || ||  ||+||-||
Sbjct 3570          TTGCACTTACCCGCCACACAGAGAAGTGCGTTAT-TTTGGATGCCCCTGGTTTG-TTGCG

Query 3598          CGAGGTGGGCATTTCCGATGCAATCGTTAATAACTTTTTCCTTGCCGGTGGCGAAATTGG
                    |||||| ||||| || |||| ||| ||||| |||||||||||||| || || ||  | ||
Sbjct 3628          CGAGGTCGGCATATCAGATGTAATTGTTAACAACTTTTTCCTTGCTGGCGGAGAGGTGGG

Query 3658          CCACCAACGCCCGTCTGTTATCCCTCGCGGCAACCCTGACACAAACGTTGACACCTTGGC
                    ||| || ||||| ||||| || ||||| ||||| ||||||   ||| |||||||| |   
Sbjct 3688          CCATCACCGCCCCTCTGTGATACCTCGTGGCAATCCTGACCGGAACCTTGACACCCTACA

Query 3718          TGCCTTCCCGCCGTCTTGCCAGATTAGCGCCTTCCACCAGTTGGCTGAGGAGCTTGGCCA
                     ||||||||||| || ||||| ||||| || | ||| ||||||||||||||| | |||||
Sbjct 3748          GGCCTTCCCGCCATCCTGCCAAATTAGTGCTTACCATCAGTTGGCTGAGGAGTTAGGCCA

Query 3778          TAGACCTGCCCCTGTTGCAGCTGTTCTACCGCCCTGCCCTGAGCTCGAACAGGGCCTCCT
                    | | || || |||||||| || ||| | || |||||||| |||||||| |||||| |  |
Sbjct 3808          TCGCCCGGCTCCTGTTGCTGCCGTTTTGCCCCCCTGCCCCGAGCTCGAGCAGGGCTTATT

Query 3838          CTATCTGCCCCAGGAGCTCACCACCTGTGATAGTGTTGTA-ACATTTGAATTAACAGATA
                     ||| |||| |||||||| ||    |  ||||||||  | -  +|||||  | || || |
Sbjct 3868          GTATATGCCACAGGAGCTTACAGTGTCCGATAGTGTGTTGGTT-TTTGAGCTCACTGACA

Query 3897          TTGTGCATTGTCGCATGGCCGCCCCGAGTCAGCGCAAGGCCGTGCTGTCCACGCTCGTGG
                    | || ||||| |||||||| ||||| |||||||| |||||||| || || || || ||||
Sbjct 3927          TAGTCCATTGCCGCATGGCTGCCCCAAGTCAGCGGAAGGCCGTCCTCTCAACACTTGTGG

Query 3957          GCCGTTACGGCCGTC-GCACAAAGCTCTACAATGCCTCTCACTCTGATGTTCGTGACTCT
                    |  | || |||||  -|+|| ||  | ||  | ||  | || || |||||||| || |||
Sbjct 3987          GGAGGTATGGCCGCAAG-ACGAAATTGTATGAGGCAGCCCATTCAGATGTTCGAGAGTCT

Query 4016          CTTGCC-CGTTTTATCCCGACCATT-GGCCCC-GTACA----AGTTACAACCTGTGAATT
                    || || - |||   ||||+|| |+|-|| +||-|| ||----| +++|+|| ||||| ||
Sbjct 4046          CTAGCTAGGTTCATTCCC-ACTA-TCGGA-CCTGTCCAGGCCAC---C-ACGTGTGAGTT

Query 4069          GTATGAGCTAGTGGAGGCCATGGTCGAGAAGGGCCAGGATGGCTCCGCCGTCCTTGAGCT
                     ||||| || || ||||||||||| || ||||||||||| ||||| |||||||| |||||
Sbjct 4099          ATATGAACTGGTTGAGGCCATGGTGGAAAAGGGCCAGGACGGCTCTGCCGTCCTGGAGCT

Query 4129          CGACCTCTGCAACCGTGACGTATCCAGGATCACCTTCTTCCAGAAAGATTGTAATAAGTT
                     || || || || ||||| || ||  | || || ||||| |||||||| |||||||||||
Sbjct 4159          TGATCTATGTAATCGTGATGTTTCGCGCATTACATTCTTTCAGAAAGACTGTAATAAGTT

Query 4189          TACCACGGGAGAGACCATCGCCCATGGTAAAGTGGGCCAGGGCATTTCGGCCTGGAGTAA
                    ||| || || |||||||| ||||||||||| || ||||||||||| ||||||||||||||
Sbjct 4219          TACAACTGGTGAGACCATTGCCCATGGTAAGGTTGGCCAGGGCATATCGGCCTGGAGTAA

Query 4249          GACCTTTTGTGCCCTTTTTGGCCCCTGGTTCCGCGCTATTG-AGAAGGC-TATTCTGGCC
                    ||||||||| ||||| ||||| || ||||| || || ||||-| |||  -|| | +| ||
Sbjct 4279          GACCTTTTGCGCCCTGTTTGGTCCGTGGTTTCGTGCCATTGAAAAAGAAATACTA-GCCC

Query 4306          --CTACTCCCTCAGGGTGTGTTTTATGGAGATGCCTTTGACGACACTGTCTTCTCGGCGG
                    --|| |  |||+| ++| | || || || || ||||  || ||  | || ||  | ||||
Sbjct 4338          TGCTCCCGCCT-AA--TATCTTCTACGGCGACGCCTACGAGGAGTCGGTGTTTGCCGCGG

Query 4365          CTGTGGCCGC-A-GCAAAGGCGTCCATGGTGTTTGAGAATGACTTTTCCGAGTTTGACTC
                    | ||| ||| - -|+   | | | |||||| ||||| ||||||||||| || |||||   
Sbjct 4395          CCGTGTCCGGGGCG-GGGGTCTTGCATGGTATTTGAAAATGACTTTTCGGAATTTGATAG

Query 4423          CACCCAGAATAACTT-TTCCTTGGGCCT-AGAGTGCGCTATCATGGAGGAGTGCGGGATG
                     || ||||| || ||-| |||||| | |-|| ||| | |+|+||||| ||||| || |||
Sbjct 4453          TACTCAGAACAATTTCTCCCTTGGCCTTGAGTGTGTGGT-T-ATGGAAGAGTGTGGTATG

Query 4481          CCGCAGTGGCTCATCCGCTTGTACCACCTTATTAAGGTCTGCGTGGATCCTGCAGGCCCC
                    || || ||||| ||| | ||||| ||||| + |  |||| || ||||| |||||||| ||
Sbjct 4511          CCCCAATGGCTGATCAGATTGTATCACCTG-GTCCGGTCAGCCTGGATTCTGCAGGCGCC

Query 4540          GAAGGAGTCTCTGCGAGGGTTTTGGAAGAAACACTCCGGTGAGCCCGGCACTCTTCTTTG
                     |||||||||||   ||| || |||||||| || || |||||||| || || ||||| ||
Sbjct 4570          AAAGGAGTCTCTTAAAGGTTTCTGGAAGAAGCATTCTGGTGAGCCTGGTACCCTTCTCTG

Query 4600          GAATACTGTCTGGAACATGGCCGTTATTA-CCCACTGTTATGATTTTCGTGATTTGCAGG
                    ||| ||  |||||||||||||  | |+||-|||| || ||||| ||||| ||||| | ||
Sbjct 4630          GAACACCATCTGGAACATGGCGATCA-TAGCCCATTGCTATGAGTTTCGCGATTTCCGGG

Query 4659          TGGCTGCCTTTAAAGGTGATGATTCGATAGTGCTTTGCAGTGAGTACCGTCAGAGTCC--
                    | || || ||||| |||||||| ||| |||| || || ||||| ||||| ||||||| --
Sbjct 4689          TCGCCGCTTTTAAGGGTGATGACTCGGTAGTCCTCTGTAGTGATTACCGACAGAGTCGTA

Query 4717          AGGA-GCT--GCTGTCCTGA-TTGCTGGTT-GTGGCTTAAAGCTGAAGGTGGATTTTCGC
                    | | -|+ -- ||+|+ ++|- +|| ||||-  |||| +||| ||||||| || | ||||
Sbjct 4749          ACGCGG-CAGCCT-T-A--ATC-GCAGGTTGTGGGCTC-AAGTTGAAGGTTGACTATCGC

Query 4772          CCTATTGGTCTGTATGCAGGTGTTGTGGTGGCCCCCGGCCTTGGCG-CGCTTCCTGACGT
                    |||||||| ||||| || ||||| |||||||+|||| | ||||| |-| || ||||| ||
Sbjct 4802          CCTATTGGGCTGTACGCTGGTGTGGTGGTGG-CCCCTGGCTTGGGGACACTGCCTGATGT

Query 4831          TGTGCGCTTCGCCGGCCGGCTC-ACTGAGAAGAATTGGGGCCCTGGCCCCGAGCGGGCGG
                     ||||| || || |||||||| - |  |+|||||||||||||||||||| ||||| || |
Sbjct 4861          AGTGCGATTTGCTGGCCGGCTGTCCGAA-AAGAATTGGGGCCCTGGCCCAGAGCGTGCTG

Query 4890          AGCAGCTCCGCCTTGCTGTAAGTGATTTCCTCCGCAAGC-TTACGAATGTAGCTCAGATG
                    ||||||| || ||||||||  |||| ||||| ||+| | -| |||||||| || ||| | 
Sbjct 4920          AGCAGCTGCGTCTTGCTGTCTGTGACTTCCTTCG-AGGGTTAACGAATGTTGCGCAGGTT

Query 4949          TGTGTGGATGTTGTTTCTCGTGTTTATGGGGTT-TCTCCTGGGCTCGTTCATAACCTGAT
                    ||||| |||||||| || ||||||||||| || - |+|| ||||| || |||||||| ||
Sbjct 4979          TGTGTTGATGTTGTGTCCCGTGTTTATGGAGTCAGC-CCCGGGCTGGTACATAACCTTAT

Query 5008          TGGCATGCTACAGACTGTTGCTGATGGCAAGGCCCATTTCACTGAGTCAGTAAAGCCAGT
                    ||||||||| |||||  ||||||||||||||||||| || || |||||| | || || ||
Sbjct 5038          TGGCATGCTGCAGACCATTGCTGATGGCAAGGCCCACTTTACAGAGTCAATTAAACCTGT

Query 5068          GCTCGACCTGACAAATTCAA-TCCTGTGTCGGGTGGAATGAATAACATGTCTTTTGCTGC
                    ||| ||||| |||||||| |-|     |+|||||||||||||||||||||||| |||  |
Sbjct 5098          GCTTGACCTTACAAATTCTATTATACAG-CGGGTGGAATGAATAACATGTCTTGTGCATC

Query 5127          GCCCATGGGTTCGCGACCATGCGCCCTCGGCCTATTCTGTTGTTGCTCCTCATGTTTTTG
                    ||||||||| |++|+|||||||||||| || || |||||||||||||| || || || ||
Sbjct 5157          GCCCATGGGAT--C-ACCATGCGCCCTAGGGCTGTTCTGTTGTTGCTCTTCGTGCTTCTG

Query 5187          CCTATGTTGCCCGCGCCACCGCCCGGTCAGCCGTCTGGCCGCCGTCGTGGGCGGCGCAGC
                    |||||| |||||||||||||| |||| |||||||||||||||||||||||||||||||||
Sbjct 5214          CCTATGCTGCCCGCGCCACCGGCCGGCCAGCCGTCTGGCCGCCGTCGTGGGCGGCGCAGC

Query 5247          GGCGGTTCCGGCGGTGGTTTCTGGGGTGACCGGGTTGATTCTCAGCCCTTCGCAATCCCC
                    |||||| ||||||||||||||||||||||| ||||||||||||||||||||||  |||||
Sbjct 5274          GGCGGTGCCGGCGGTGGTTTCTGGGGTGACAGGGTTGATTCTCAGCCCTTCGCCCTCCCC

Query 5307          CATATTCATCCAACCAACCCCTTTGCCCCCGATGTCACCGCTGCGGCCGGGGCTGGACCT
                     |||||||||||||||||||||| ||| ||||||||    |     ||||||||||| ||
Sbjct 5334          TATATTCATCCAACCAACCCCTTCGCCGCCGATGTCGTTTCACAATCCGGGGCTGGAGCT

Query 5367          CGCGTTCGCCAACCCGCCCGACC-ACTCGGCTCCGCTTGGCGTGACCAGGCCCAGCGCCC
                    |||  ||| ||+ ||||||  ||- || |||||||||||||| |||||| ||||||||||
Sbjct 5394          CGCCCTCGACA-GCCGCCCCGCCCCCTTGGCTCCGCTTGGCGCGACCAGTCCCAGCGCCC

Query 5426          CGCCGCTACCTCACGTCGTAGACCTACCACAGCTGGGGCCGCGCCGCTAACCGCGGTCG-
                    | ||||| || | |||||| ||||| || |||||||||| |||||||| || ||  +| -
Sbjct 5453          CACCGCTGCCCCCCGTCGTCGACCTGCCCCAGCTGGGGCTGCGCCGCTGACTGCTA-CAT

Query 5485          CCCCGGCTCATGACACCCCGCCAGTGCCTGATGTCGACTCCCGCGGCGCTATCTTGCGCC
                    | || |||| ||||||  | || ||||||||||||||||| ||||||||||| ||||| |
Sbjct 5512          CACCAGCTCCTGACACAGCTCCTGTGCCTGATGTCGACTCACGCGGCGCTATTTTGCGTC

Query 5545          GGCAGTATAACCTATCAACATCCCCTCTCACCTCTCCC-GTGGCCACCGGCACAAATTTG
                    |||||||||| || || || ||||| || || ||+  |-|| ||| | || || ||||||
Sbjct 5572          GGCAGTATAATCTGTCCACGTCCCCGCTTACGTC-ATCTGTCGCCTCGGGTACTAATTTG

Query 5604          GTCCTTTATGCCGCCCCTCTT-AGCCCGCTTTTACCCCTTCAGGACGGCACCAATACTCA
                    || || |||||||||||+ ||-| ||| ||  ||||||| ||||| |||||||| || ||
Sbjct 5631          GTTCTCTATGCCGCCCC-ATTGAACCCACTCCTACCCCTCCAGGATGGCACCAACACCCA

Query 5663          TATAATGGCTACAGAAGCCTCTAACTATGCCCAGTACCGGGTTGCCCGTGCCACAATTCG
                     || |||||||| || || ||||| ||||||||||||||||| |  || || ||||| ||
Sbjct 5690          CATCATGGCTACCGAGGCATCTAATTATGCCCAGTACCGGGTGGTTCGAGCTACAATCCG

Query 5723          TTATCGCCCGCTTGTCCCCAATGCTGTTGGTGGTTATGCCATCTCCATCTCGTTCTGGCC
                    |||||||||| | || || |||||||||||||||||||||||||| || || || |||||
Sbjct 5750          TTATCGCCCGTTGGTACCAAATGCTGTTGGTGGTTATGCCATCTCTATTTCCTTTTGGCC

Query 5783          ACAAACCACCACCACTCCGACGTCCGTTGATATGAATTCAATAACTTCGACGGATGTTCG
                     || || ||||| || || || || |||||||||||||| || || || || |||||| |
Sbjct 5810          TCAGACAACCACTACCCCCACCTCTGTTGATATGAATTCTATTACCTCTACTGATGTTAG

Query 5843          TATTTTAGTTCAGCCCGGCATAGCCTCTGAGCTTG-TGATCCCAAGTGAGCG-CTTACAC
                     || ||||| |||||||| || ||||| |||+|||-| || || ||||||||-|||+|| 
Sbjct 5870          GATCTTAGTCCAGCCCGGTATTGCCTCCGAG-TTGGTCATTCCCAGTGAGCGTCTT-CAT

Query 5901          TATCGTAACCAAGGGTGGCGCTCTGTTGAGACCTCCGGG-GTGGCGGAAGAGGAGGCCAC
                    |||||||| ||||| ||||||||||| ||||||+ ||||-|| || || |||||||| ||
Sbjct 5928          TATCGTAATCAAGGCTGGCGCTCTGTCGAGACC-ACGGGTGTCGCCGAGGAGGAGGCTAC

Query 5960          CTCTGGTCTCGTTATGCTTTGCATACATGGCT-TACCCGTAAATTCTTACACTAATACAC
                    |||||| || || ||||||||||| ||||| |-|+|| || ||||||||||| |||||||
Sbjct 5987          CTCTGGCCTGGTAATGCTTTGCATTCATGGGTCT-CCTGTCAATTCTTACACAAATACAC

Query 6019          CCTACACCGGCGCCCTCGGGCTGT-TGGATTTTGCCCTTGAATTTGAGTTCCGCAACCTC
                    | || || || || || |||||+|-| ||||||||  | ||  |||||||  | ||  | 
Sbjct 6046          CTTATACTGGAGCACTGGGGCT-TCTTGATTTTGCATTAGAGCTTGAGTTTAGGAATTTG

Query 6078          ACTCCCGGCAACACCAATACTCGGGTCTCTCGTTACTCCAGCACTGCTCGCCACCGTCTT
                    || || || ||||| ||||| || || || || ||  ||||||| || |||||||| || 
Sbjct 6105          ACACCTGGGAACACTAATACCCGTGTGTCCCGATATACCAGCACAGCCCGCCACCGGCTG

Query 6138          CGCCGCGGTGCAGATGGGACCGCCGAGCTCACCACCACGGCTGCCACCCGCTTTATGAAG
                    ||||| ||||| || |||||||| ||||| ||||| ||||| ||||| || |||||||||
Sbjct 6165          CGCCGTGGTGCCGACGGGACCGCTGAGCTTACCACTACGGCGGCCACGCGTTTTATGAAG

Query 6198          GATCTCTATTTTACTAGTACTAATGGTGTCGGTGAGATCGGCCGCGGGATAGCCCTAACC
                    || ||  |||| ||  |||| ||||| || |||||| | ||||| || |||||||| || 
Sbjct 6225          GACCTGCATTTCACCGGTACGAATGGAGTTGGTGAGGTGGGCCGAGGCATAGCCCTGACA

Query 6258          CTGTTTAATCTTGCTGACACTCTGCTTGGCGGCCTACCGACAGAATTGATTTCGTCGGCT
                    ||||| ||||||||||| || || || || || || ||||||||||||||||||||||||
Sbjct 6285          CTGTTCAATCTTGCTGATACGCTTCTCGGTGGTCTGCCGACAGAATTGATTTCGTCGGCT

Query 6318          GGTGGCCAGCTGTTCTACTCCCGTCCCGTCGTCTCAGCCAATGGCGAGCCGACTGTTAAG
                    || |||||| ||||||||||||| || |||||||||||||||||||| |||||||| |||
Sbjct 6345          GGGGGCCAGTTGTTCTACTCCCGCCCTGTCGTCTCAGCCAATGGCGAACCGACTGTAAAG

Query 6378          CTGTATACATCTGTAGAGAATGCTCAGCAGGATAAGGGTATTGCAATCCCGCATGACATC
                     | ||||||||||| |||||||| |||||||||||||||||  | ||||| || || || 
Sbjct 6405          TTATATACATCTGTTGAGAATGCACAGCAGGATAAGGGTATCACCATCCCACACGATATA

Query 6438          GACCTCGGGGAATCTCGTGTGGTCATTCAGGATTATGATAACCAACATGAGCAAG-ATCG
                    |||||||| || |||||||||||||| ||||| ||||||||||| || |||||+|-| ||
Sbjct 6465          GACCTCGGTGATTCTCGTGTGGTCATCCAGGACTATGATAACCAGCACGAGCA-GGACCG

Query 6497          GCCGACACCTTCTCCAGCCCCATCGCGCCCTTTT-TCTGTCCTCCGAGCTAATGATGTGC
                     || || || || || ||||| || || ||+ ||-|| || || || ||||||||||| |
Sbjct 6524          ACCTACCCCCTCACCCGCCCCCTCTCGTCC-ATTCTCGGTTCTTCGCGCTAATGATGTTC

Query 6556          TTTGGCTTTCTCTCACCGCTGCCGAGTATGACCAGTCCACTTACGGTT----CTTCGACC
                    | ||||| ||||| |||||||||||||||||||||+++|||+|||  |----| || |||
Sbjct 6583          TGTGGCTCTCTCTTACCGCTGCCGAGTATGACCAG---ACT-ACGTATGGGTCATCTACC

Query 6612          GGCCCAGTCTATGT-T-TCTGACTCTG---TGACC-CTGGT-T-AATGTTGCGACCGGCG
                      |||+++|+||||-|-|||++|  + --- |+ |-|   |-|-|| || || || || |
Sbjct 6639          AACCC---C-ATGTATGTCT--CGG-ACACAG-TCACATTTGTTAACGTGGCCACTGGTG

Query 6664          CGCAGGCCGTTGCCCGGTCGCTTGACTGGACCAAGGTCACACTTG-ATGGTCGCCCCCTC
                    | ||||| ||||| || || ||||| ||| | || || ||+||||-| ||||||||||||
Sbjct 6691          CTCAGGCTGTTGCTCGCTCCCTTGATTGGTCTAAAGTTAC-CTTGGACGGTCGCCCCCTC

Query 6723          TCCACCATCCAGCAGTATTCAAAGACCTTCTTCGTCCTGCCGCTCCGCGGTAAGCTCTCC
                     | || || ||||||||||| ||||| |||| ||| || ||||| || || ||| | || 
Sbjct 6750          ACTACTATTCAGCAGTATTCTAAGACATTCTACGTTCTCCCGCTTCGTGGAAAGTTGTCT

Query 6783          TTCTGGGAGGCAGGTACCACTAAGGCCGGGTACCCCTATAATTATAATACCACTGCTAGC
                    || |||||||| || || || ||||| || || || |||||||||||||| |||||||| 
Sbjct 6810          TTTTGGGAGGCTGGCACGACCAAGGCTGGTTATCCTTATAATTATAATACAACTGCTAGT

Query 6843          GATCAACTG-CTT-ATT-GAGAATGCCGCCGGGCATCGGGTTGCTATTTCCACTTACACC
                    |||||+++|- ||-| |-||||| || || || ||||| || ||||| || |||||||| 
Sbjct 6870          GATCA---GATTTTAATAGAGAACGCAGCTGGCCATCGTGTCGCTATCTCTACTTACACT

Query 6900          ACTAGCCTGGGTGCTGGCCCC-GTTGCCATCTCTGCGGTTGCTGTTTTGGCCCCCCACTC
                    || |||||||| || ||||||- ||+| ||||||||||| | ||| || ||||| |||||
Sbjct 6927          ACCAGCCTGGGCGCCGGCCCCACTT-CTATCTCTGCGGTCGGTGTGTTAGCCCCGCACTC

Query 6959          TGCGCTAGCCCTGCTTGAGGATACCATGGACTACCCTGCCCGCGCCCACACTTTTGATGA
                     || || ||  | ||||||||||||   || ||||| || || ||||| |||||||||||
Sbjct 6986          AGCCCTTGCTGTTCTTGAGGATACCGCCGATTACCCCGCTCGTGCCCATACTTTTGATGA

Query 7019          TTTCTGCCCAGAGTGCCGCCCCCTTGGCCTCCAGGGCTGTGCTTTCCAGTCTACTGTCGC
                     |||||||| || || ||| |||||||  | |||||||| ||||||||||||||| | ||
Sbjct 7046          CTTCTGCCCGGAATGTCGCACCCTTGGTTTGCAGGGCTGCGCTTTCCAGTCTACTATTGC

Query 7079          TGAGCTTCAGCGCCTTAAGATGAAGGTGGGTAAAACTCGGGAGTT--ATAGTTTATTTG-
                    |||||||||||||||||| |||||||| |||||||| ||||||||--|+|+|| ||| |-
Sbjct 7106          TGAGCTTCAGCGCCTTAAAATGAAGGTAGGTAAAACCCGGGAGTTCTA-A-TTAATTCGT

Query 7136          CTTGTGCCCCC--CTT-CTTT-CTGCTGCTT-ATTTCTCTTTTCTGCGTTTCGCGCTCCC
                    | ||| |||||--| |- |||-||  |||||-||||||||||||||| || |||||||||
Sbjct 7164          CCTGTACCCCCTTCGTAGTTTTCTTTTGCTTTATTTCTCTTTTCTGCTTTCCGCGCTCCC

Query 7191          TGAAAAAA
                    ||++ |||
Sbjct 7224          TG--GAAA
