# Supplementary material for: Pairwise Heuristic Sequence Alignment Algorithm Based on Deep Reinforcement Learning
Source: IEEE Open J Eng Med Biol. 2021 Jan 29;2:36–43. doi: 10.1109/OJEMB.2021.3055424 (PMC8901008; doi:10.1109/OJEMB.2021.3055424)
Supplement: Three supplementary materials are attached to the submitted manuscript. First, we offer the detailed process of the DQNalign in Supplementary material S1. Then, the additional figures and tables are listed in the Supplementary material S2. Finally, the alignment results of the DQNalign are attached  [file ojemb-3055424-mm.zip › OJEMB-3055424-MM/10022021082020_DQNalignOJEMB20210126SupplementaryS3/Supplementary S3/HEV_DDDQN/result20200712173946_12_27.txt]

DQNalign Project v1.0
Pairwise alignment algorithm with deep reinforcement learning based heuristic alignment agent
Sequence 1 : HEV_12, length : 7202
Sequence 2 : HEV_27, length : 7180

Alignment results:
Exact matches: 5426
Gaps: 530

Query 26            ATGGAGGCCCATCAGTTTATCAAGGCTCCTGGCATCACTACTGCTATTGAGCAGGCTGCT
                    ||||||||||| |||||||| |||||||||||||| |||||||| |||||||||||||||
Sbjct 0             ATGGAGGCCCACCAGTTTATTAAGGCTCCTGGCATTACTACTGCCATTGAGCAGGCTGCT

Query 86            CTGGCAGCGGCCAACTCTGCCCTGGCGAATGCTGTGGTAGTTAGGCCCTTTCTCTCTCAC
                    ||||| ||||||||||| ||| |||||||||||||||| ||| |||| ||| | |||| |
Sbjct 60            CTGGCTGCGGCCAACTCCGCCTTGGCGAATGCTGTGGTGGTTCGGCCGTTTTTGTCTCGC

Query 146           CAGCAGATTGAGATCCTCATTAACCTAATGCAACCTCGCCAGCTTGTTTTCCGCCCCGAG
                      ||| |  |||||||| |||||  | |||||||| || ||| | ||||||||||| |||
Sbjct 120           GTGCAAACCGAGATCCTTATTAATTTGATGCAACCCCGGCAGTTGGTTTTCCGCCCTGAG

Query 206           GTTTTCTGGAACCACCCCATCCAGCGTGTTATCCACAATGAGTTGGAGCTTTACTGCCGT
                    ||  | ||||| || || || ||| | || || ||||||||  | || |  |||||||| 
Sbjct 180           GTGCTTTGGAATCATCCTATTCAGAGAGTCATACACAATGAACTAGAACAATACTGCCGG

Query 266           GCCCGCTCCGGCCGCTGTCTTGAGATTGGTGCCCATCCCC-GCTCAATAAATGACAATCC
                    || ||  |||| || || || |||||||| |||||+||| -| || || ||||| || ||
Sbjct 240           GCACGGGCCGGTCGTTGCCTGGAGATTGGGGCCCA-CCCAAGATCTATTAATGATAACCC

Query 325           TAATGTGGTCCACCGCTGCTTCCTCCGCCCTGTCGGGCGCGATGTTCAGCGCTGGTATAC
                     |||||  | ||||| ||||| ||| | || |||||  | |||||||||||||||||| |
Sbjct 299           CAATGTTTTGCACCGGTGCTTTCTCAGACCGGTCGGTAGGGATGTTCAGCGCTGGTATTC

Query 385           TGCCCCCACTCGCGGGCCAGCTGCTAATTGCCGGCGTTCCGCACTGCGCGGGCTCT-CTG
                    ||||||||| ||||| || || || || ||||| ||||| || ||||| || ||| -| +
Sbjct 359           TGCCCCCACCCGCGGCCCTGCAGCCAACTGCCGCCGTTCTGCGCTGCGTGGTCTCCCCC-

Query 444           CCGCTGACCGCACTTACTGCTTCGACGGGTTTT-CTGGT-TGTAACTTTCCCGCCGAAAC
                    | || |||||||| ||||| || || || ||||-| | |-||   +|| +|||| || ||
Sbjct 418           CTGCCGACCGCACCTACTGTTTTGATGGATTTTCCCGCTGTGCTT-TTG-CCGCAGAGAC

Query 502           GGGCATCGCCCTCTATTCCCTCCATGATATGTTCACCATCTGATGTCGCCGAGGCCATGT
                     ||| | ||||| || || || || ||  | |  +||| | |||||||| ||||| ||| 
Sbjct 476           CGGCGTAGCCCTTTACTCTCTGCACGACCTCTGG-CCAGCCGATGTCGCGGAGGCTATGG

Query 561           TCCGCCATGGTATGACGCGGCTTTATGCCGCCCTCCATCTTCCGCCTGAGGTCTTGTTGC
                     ||||||||| ||||| || || || || || |||||||| || ||||||||  |||| |
Sbjct 535           CCCGCCATGGGATGACACGTCTATACGCTGCACTCCATCTCCCTCCTGAGGTGCTGTTAC

Query 621           CTCCTGGCACATACCGCAC-CGCGTCGTATCTGCTGATCCATGACGGCAGGC--GCGT-T
                    | ||||| || ||||  ||-  |+|||||||| ||||| || |||||||  |--||+|-|
Sbjct 595           CACCTGGTACCTACCATACAACC-TCGTATCTCCTGATTCACGACGGCAACCGTGC-TGT

Query 677           GTGGTGACGTACGAGGGTGACACTAGTGCTGGTTATAACCATGATGTTTCCAACC-T-GC
                    +|+||||| || ||||||||||||||||| || || |||||||| || ||||  |-|-| 
Sbjct 652           -T-GTGACCTATGAGGGTGACACTAGTGCAGGCTACAACCATGACGTCTCCATACTTCGT

Query 735           GCTCCTGGATTAGAACCA-C-TAAG-GTCACCGGAGACCA-CCCTCTCGTTATCGAGCGG
                    || ++|||||| | || |-|- || -|| +  |  |||||-|| |+| ||||| ||||| 
Sbjct 711           GCG--TGGATTCGTACGACCAAAATAGTT-GGG-TGACCATCCGT-TGGTTATAGAGCGT

Query 791           GTTAGGGCCATTGGCTGTCACTTTGTTCT-CTTACTCACGGCTGCCCCGGAGCCATCACC
                    ||  |||| || || ||||| ||||| ||-|| +||||| || ||||| ||||| || ||
Sbjct 765           GTGCGGGCTATCGGATGTCATTTTGTGCTGCTG-CTCACCGCGGCCCCCGAGCCGTCGCC

Query 850           TATGCCTTATGTCCCTTACCCCCGGTCTACCGAGGTCTATGTCCGATCGATCTTCGGCCC
                    |||||||||||||||||||||||| || || ||||| ||||| || || || || |||||
Sbjct 824           TATGCCTTATGTCCCTTACCCCCGTTCGACAGAGGTGTATGTTCGGTCTATATTTGGCCC

Query 910           GGGCGGCACCCCTTCCCT-ATTCCCA-ACCTCATGCTCCACTAAGTCGACC-TTCCATGC
                     |||||  |||| |||||- ||||  -| |+|+|||||||| || || || -||+|| ||
Sbjct 884           TGGCGGTTCCCCGTCCCTGTTTCCGTCAGC-C-TGCTCCACAAAATCTACTTTT-CACGC

Query 967           CGTCCCTGCCCATATTTGGGACCGTCTTATGCTGTTCGGGGCCACCCTGGATGACCAAGC
                     ||||| |  ||||| |||||||| || ||||| || || ||||| ||||| ||||| ||
Sbjct 941           TGTCCCAGTTCATATCTGGGACCGGCTCATGCTTTTTGGTGCCACTCTGGACGACCAGGC

Query 1027          CTTTTGCTGCTCCCGTCTAATGACCTACCTTCGCGGCATTAGCTACAAGGTTA-CTGTGG
                     ||||||||||| || || ||||| ||||| || |||||||| |||||||| |-|  |||
Sbjct 1001          GTTTTGCTGCTCACGGCTTATGACATACCTCCGTGGCATTAGTTACAAGGTCACCGTTGG

Query 1086          GCACTCTTGTGGCCAATGAAGGCTGGAACGCCTCTGAGGACGCTCTCACAGCTGTCATTA
                      +| ||||| || ||||| || ||||| |||||||| || || ||||| || || ||||
Sbjct 1061          AG-CGCTTGTTGCTAATGAGGGGTGGAATGCCTCTGAAGATGCCCTCACCGCAGTAATTA

Query 1146          CTGCCGCCTACCTT-ACCATCTGCCACCAGCGGTATCTCCGCACCCAAGCTATATCTAAG
                    | || ||||| +||-||||||||||||||||| || ||||| ||||| || ||||| |||
Sbjct 1120          CCGCAGCCTAT-TTGACCATCTGCCACCAGCGCTACCTCCGTACCCAGGCGATATCCAAG

Query 1205          GGGATGCGTCGTTTGGAGCGGGAGCATGCCCAGAAATTCATAACACGCCTCTACAGTTGG
                    || ||||| || ||||||   ||||| ||||||||||| || ||| | |||||||| |||
Sbjct 1179          GGCATGCGCCGGTTGGAGGTTGAGCACGCCCAGAAATTTATTACAAGACTCTACAGCTGG

Query 1265          CTTTTTGAGAAGTCCGGCCGTGATTATATCCCCGGCCGTCAGTTGGAGTTCTACGCCCAG
                     | ||||||||||| || |||||||| ||||||||||| ||  |  |||| || ||||||
Sbjct 1239          TTATTTGAGAAGTCTGGTCGTGATTACATCCCCGGCCGCCAACTCCAGTTTTATGCCCAG

Query 1325          TGTAGGCGCTGGCTCTCGGCCGGCTTTCACCTTGACCCACGGGTGCTGGTTTTTGATGAG
                    ||  |||| ||||| || || |||||||| || |||||  | ||||| ||||||||||||
Sbjct 1299          TGCCGGCGGTGGCTATCCGCGGGCTTTCATCTAGACCCCAGAGTGCTTGTTTTTGATGAG

Query 1385          TCGGCCCCCTGCCACTGCAGGACCGCGATTCGTA-AGGCGGT-C---TCAAAGTTTTGCT
                    ||||  ||||||| ||| |||||    +||  +|-| |+| |-|---|+||| || ||||
Sbjct 1359          TCGGTGCCCTGCCGCTGTAGGACTTTC-TTAA-AGAAG-GTTGCGGGT-AAATTTCTGCT

Query 1440          GCTTTATGAAGTGGCTTGGCCAGGAATGTACCTGCTTTCTAC-AGCCTGCAGAGGGTGCC
                    |||| |||  |||| | || ||||| || ||||||+||||  -|||| || |||||| + 
Sbjct 1414          GCTTCATGCGGTGGTTAGGGCAGGAGTGCACCTGC-TTCTTGGAGCCAGCTGAGGGTT-T

Query 1499          GCT-GGCGACCAGGGCCATGATAATGAAGCCTATGAGGGGTCTGATGTTGACCCTGCTGA
                    | |-|| || || |||||||||||||| ||||| ||||| || || || ||||  || |+
Sbjct 1472          GATCGGTGATCATGGCCATGATAATGAGGCCTACGAGGGCTCCGAGGTCGACCAAGCCG-

Query 1558          ATCC-GC-CA--T-TAGTGATATATCTGGGTCCTACGTAGTCCCT-GGCA-CTGCCCTCC
                    | ||-||-||--|- | +|+| ++|| ||| |||| | ||||| |-||| -| || +|  
Sbjct 1531          AGCCTGCACATCTCGAC-G-TG--TCAGGGACCTATGCAGTCCATGGGCGCCAGCT-TGA

Query 1610          -AGCCGCTTTATCAGGCCCTTGACCTCCCCGCT-GAGATTGTGGCCCGTGCAGGCCGGCT
                    -| || || || ++||| ||  || |+||||| -|| ||||  || || ||+|||| | |
Sbjct 1586          GACCCTCTATAG--GGCACTCAACAT-CCCGCAAGATATTGCTGCTCGAGC-GGCCCGAT

Query 1669          G-ACCGCCACAGTAAAGGTC-TCCCAGGT-C-GACGGGCGGAT--CGATTGTGAGACCCT
                     -|| ||||| ||  || | -|  | || -|-||  | |+   -- | ++ +| +||  |
Sbjct 1642          TAACAGCCACCGTTGAGCTTGTTGCTGGCCCAGATCGCC-TGGAGTGC--C-GC-ACTGT

Query 1722          --TCTTGGTAACAAAACCTTTCGCACGTCGTTCGT-TGACGG-GGCGGTCTTAGAGACCA
                    --|| +||+|| || ||||| || ||| || |+| -||| ||-| |   |||+||| |||
Sbjct 1697          GCTCG-GG-AATAAGACCTTCCGGACGACGGT-GACTGATGGCGCCCACCTT-GAGGCCA

Query 1779          ATGGCCCAGAGC-GCCACAATCTCTCTTTTGATGCCAGTCAGAGCA--CTATGGC-CGCT
                    | ||||| ||||-       |+| || |||||||||+  | |+ ||--|||||| -  | 
Sbjct 1753          ACGGCCCTGAGCAATGTGTTT-TGTCGTTTGATGCC-TCCCG-CCAGTCTATGGGGGCCG

Query 1835          GGCCCCTTCAGTCTTACCTATGCCGCC-T-CTG-CCGCTGGGCTGGAGG-TGCGCTATGT
                    || | | |+|| || || |||| +|+|-|-|+|-| ||||| ||| |||-|  | | |  
Sbjct 1810          GGTCACAT-AGCCTCACTTATGA-G-CTTAC-GCCTGCTGGCCTGCAGGTTAAGATTTCA

Query 1891          TGC--T-GCTGGG-CTTGACCACCGGGCGGT-TTT-CGCCCC-CGGCGTTTCAC-CCCGG
                    |  --|-||| ||-|+||++||+| | | +|-|| -| ||  -||||| + |+|-  |+|
Sbjct 1866          TCTAATGGCTTGGAC-TG--CA-CTGCCA-TATTCCCCCCTGGCGGCGC-CC-CTAGC-G

Query 1943          TC-G-GCCCCTGGCGA-G-GTCACCGCCTTTTGCTCTGCCCTATACAGGTTTAATC-G-T
                    +|-|-|||  +||+||-|-| | ++||||||||| | || || ||||||| |||+|-|-|
Sbjct 1917          -CAGCGCCGG-GG-GAGGTGGCG--GCCTTTTGCACCGCTCTTTACAGGTATAA-CAGAT

Query 1997          GAAGCCCAGCGTCA-T-GCG---CTGACCGGTAATTTTTGGTTCCATCCTGAGGGGCTCC
                      |+|||| || ||-|-|| ---| |++|||| +++| ||| | ||||| |||||||| |
Sbjct 1972          TTA-CCCAACGGCATTCGCTTACCGG--CGGTC---TGTGGCTACATCCCGAGGGGCTGC

Query 2052          TTGGCCTCTTTGCCCCGTTT-TCGCCC-GGGCATGTCTGGGAGTCGGCTAATCCATTTTG
                    +||| |  ||| || | |||-||+|||-|||||| |||||||||| ||||| || |||||
Sbjct 2025          -TGGGCATTTTCCCTCCTTTCTC-CCCTGGGCATATCTGGGAGTCTGCTAACCCCTTTTG

Query 2110          TGGCGAGAGCACACTCTACACCCGTACTTGGT-CGGAGGT-TGATG-CTGTTTCTAGTCC
                     || ||| | || || ||||| ||||| ||||-|  |   -   | -||  | ++| | |
Sbjct 2084          CGGGGAGGGTACCCTGTACACTCGTACCTGGTCCACATCCGGCTTTTCTAGTG--ACTTC

Query 2167          AGCCCGGCCTGA-----------CTT-A--GGTT-TTGCATCT-GAGC-CTTCTATACCT
                     +|||  |||||-----------|| -|--|| |- |||  | -|| |-|++|    || 
Sbjct 2142          T-CCCCTCCTGAGGCGGCCGCCCCTGCACCGGCTGCTGCCCCAGGATCGC--CCCCCCCC

Query 2210          AG--CA-G-GGCCGCC--A----C-----ACCTACCCCGGCGGCTCTTCAACCCTCCTCT
                    | --||- -| | |  --|---- -----|||+|++||| |  | +   ||  | |   |
Sbjct 2199          ACCCCACCAGTCAGTGATATTTGGGTGTTACC-A--CCGCCCTCA-GAAAAGTCCCAGGT

Query 2254          -GCACCGGACCCTTTCCCCCCCCCCTCTGCTCCG-GCGCT-TGGTGAG-CCGGCCC-CTG
                    -|   || +| ||| +| ||||||  ||++|+||-||+||-| + || - |++|| -|  
Sbjct 2255          GGGTGCGC-CTCTTG-CGCCCCCCGCCT--T-CGAGC-CTGTT-GGACCGC--CCAGCCC

Query 2310          GCGTT--ACTGCCGTGGCCCCG-GCCATAACCCACCAGAC---GGCTCGGCAT--CG---
                      +||--|||  | | +|||||-|+| ||| |||||+|||---| | |+ |+|--||---
Sbjct 2306          TA-TTAAACTTGCCTC-CCCCGTG-CGTAAGCCACC-GACATTGCCGC-CC-TCCCGCAC

Query 2359          CCGCCTGC-TCTTCAC-C-TACCCGGATGGCTCCAAGGTATTTGCCGGCTCGCTGTTTGA
                    |||||  |-|||| ||-|-||||| || ||  ||||||| | ||| || ||  |||||||
Sbjct 2360          CCGCCGTCTTCTTTACACTTACCCTGACGGTGCCAAGGTGTATGCGGGATCATTGTTTGA

Query 2416          GTCGACA-TGT-ACGTGGCTTGTTAACGCGTCTAATGTTGGACCATCGCCCTGGCGGCGG
                    |||  +|-|| -||+||||| || || || |||||  + || ||| |||||||| || ||
Sbjct 2420          GTCAG-ATTGCGAC-TGGCTGGTGAATGCCTCTAACC-CGGGCCACCGCCCTGGGGGTGG

Query 2473          GCTCTGCCATGCATTTTACCAAAGGTACCCCACCTC---CTTTGATGCTGC-CTCT-TTT
                     ||||| ||||| ||||| ||| | |  ++++||| ---| || +| |   -||  -|||
Sbjct 2477          CCTCTGTCATGCCTTTTATCAACGCTTT----CCTGAGGCGTTC-TACCCAACTGAATTT

Query 2528          GTGATGCGCGACGGCG-CG-GCCGCTTATACATTAAC---CCCCCG-GCCA-ATAATTCA
                     | ||||| ||+||+|-| -|| ||++||++|+|| |--- |||||-||| -|| || ||
Sbjct 2532          ATTATGCGTGA-GG-GTCTTGCTGC--AT--A-TACCTTGACCCCGCGCCCTATTATCCA

Query 2581          TGCCGTCGCCCCTGATTATA-GGTTGGAACATAACCCAAAGAGGCTTGAGGCCGCCTACC
                    ||| || ||||| || ||||-||||+||||| || ||||||||||||||||| || ||||
Sbjct 2585          TGCAGTGGCCCCCGACTATAGGGTT-GAACAGAATCCAAAGAGGCTTGAGGCAGCGTACC

Query 2640          GGGAGACTTGCTCCCGTCTCGGCACCGCTGCATACCCGCTCCTCGGGACCGGCATATACC
                    |||| || |||||||||| ||| |||||||| ||||| || || ||  | || |||||||
Sbjct 2644          GGGAAACCTGCTCCCGTCGCGGTACCGCTGCCTACCCACTTCTTGGCTCGGGTATATACC

Query 2700          AGGTACCGATCGGTCCCAGTTTCGACGCCTGGGAGCGGAACCACCGCCCCGGTGATGAGT
                    |||| ||  | |||| |||||| || ||||||||||| || || ||||| || |||||| 
Sbjct 2704          AGGTCCCTGTTGGTCTCAGTTTTGATGCCTGGGAGCGTAATCATCGCCCTGGGGATGAGC

Query 2760          TGTATCTTCCTGAGCTTGCTGCCAGA-TGGTTCGAGGCCAAT-AGGCCGGC-CTGCCCAA
                    | || ||  |||| |  ||||+||| -||||| || || || -|+||||||-| |+||| 
Sbjct 2764          TTTACCTGACTGAACCCGCTG-CAGCCTGGTTTGAAGCTAACAA-GCCGGCGCAG-CCAG

Query 2817          CTCTTACTATAACTGAGGATGCTGCACGGACAGCGAACCTGGCCA-T-TCGA--GCTTGA
                    | ||||| ||||| || ||| | || || || || ||||| |+||-|   ||--|  ||+
Sbjct 2821          CACTTACGATAACAGAAGATACGGCCCGCACGGCCAACCTAG-CACTAGAGATCGGATG-

Query 2872          CT-CAGCCACAGATGTCGGCCGGGCTTGTGCT-GGTTGTCGAGT-CACCCCCGG-CGTTG
                    ||-|+ ++||||| || ||||| || || |||-| |   | | |-  ||   | -|+++|
Sbjct 2878          CTGC-T--ACAGAGGTTGGCCGTGCCTGCGCTGGCTGCACTATTAGTCCTGGGATC---G

Query 2928          TGCAGTACCAGTTTACTGCAGGTGTGCCTGGGTCCGGCAAGTCCCGCTCTAT-CACCCAA
                    | || || ||||| ||||| || || || || || ||||| ||  | || ||-|| +|| 
Sbjct 2932          TACACTATCAGTTCACTGCCGGGGTTCCGGGCTCAGGCAAATCAAGATCCATACAG-CAG

Query 2986          -GCCGACGTGGACGTTGTCGTGGTCCCGACCC-GGGAGTTGCGTAAT-GCCTGGCGCCGC
                    -| +|| || || ||||| || ||||| |+||-||||| | || |||-|+ ||||| |||
Sbjct 2991          GGG-GATGTTGATGTTGTGGTTGTCCCCA-CCAGGGAGCTTCGCAATAG-TTGGCGTCGC

Query 3044          CGCGGCTTCGCTG-CTTT-CACCCCGCACACTGCTGCTAGAGTCACT-CAGGGGCGCCGG
                    || ||||| || |-||||-||+|||+||||| || ||  | ||||||- |+|| ||||| 
Sbjct 3048          CGGGGCTTTGCGGCCTTTACA-CCC-CACACGGCGGCCCGTGTCACTGTA-GGCCGCCGT

Query 3101          GTTGTCATTGATGAAGCTCCATCTCTTCCCCCC-CACCTGCTGCTGCTCCACATGCAGCG
                    ||||| ||||| || || ||||| |+|||| ||-||||||||| || | |||||||||||
Sbjct 3105          GTTGTGATTGACGAGGCCCCATCCC-TCCCACCGCACCTGCTGTTGTTACACATGCAGCG

Query 3160          GGCCGCCACCGTTCACCTTCTTGGCGACCCGAACCAGATCCCAGCCATCGACTTTGAGCA
                    |||| |  | || || || || || ||||| ||||||||||| ||||| || ||||||||
Sbjct 3164          GGCCTCTTCAGTCCATCTCCTCGGTGACCCAAACCAGATCCCCGCCATTGATTTTGAGCA

Query 3220          CGCCGGGCTCGTCCCCGCCATCAGGCCTGACCTAGCCCCTACCTCCTGGTGGCATGTTAC
                    ||| || || |||||||| ||| | ||||| || || || ||  ||||||||||||| ||
Sbjct 3224          CGCTGGTCTGGTCCCCGCAATCCGCCCTGAGCTTGCACCAACGACCTGGTGGCATGTAAC

Query 3280          CCATCGTTGCCCTGCGGATGTATGTGAGCTGATCCGTGGTGCATACCCTATGATCCAGAC
                     || || ||||| || ||||||||||| || || || || || |||||||  ||||||||
Sbjct 3284          ACACCGCTGCCCAGCTGATGTATGTGAACTTATACGCGGGGCTTACCCTAAAATCCAGAC

Query 3340          CACTAGCCGGGTCCTCCGTTCGTTGTTCTGGGGTGAGCCTGCCGT-TGGGCAGAAACTAG
                    ||| |||||||| || || ||  ||||||||  ||| || ||  |- | +||||| ||||
Sbjct 3344          CACGAGCCGGGTGCTACGGTCTCTGTTCTGGAATGAACCGGCTATCGGC-CAGAAGCTAG

Query 3399          TGTTCACCCAGGCGGCTAAGGCTGCCAACCCCGGTTCAGTGACGGTCCACGAGGCACAGG
                    | ||||| ||||| ||||| ||||||||||| ||| || | || |||||||| || ||||
Sbjct 3403          TCTTCACGCAGGCCGCTAAAGCTGCCAACCCTGGTGCAATTACAGTCCACGAAGCCCAGG

Query 3459          GCGCTACCTATACAGAGACCACCATTATCGCTACGGCAGATGCCCGAGGCCTCATTCAGT
                    ||||||| |  ||||||||||| ||||| |||||||| |||||| | || ||||| ||||
Sbjct 3463          GCGCTACTTTCACAGAGACCACAATTATAGCTACGGCTGATGCCAGGGGTCTCATCCAGT

Query 3519          CGTCTCGGGCTCATGCCATTGTTGCCCTGACGCGCCATACTGAGAAGTGCGTCATCATT-
                    | || || |||||||| || ||||| || || ||||| || |||| |||||| ||+ ||-
Sbjct 3523          CATCCCGAGCTCATGCTATAGTTGCACTCACCCGCCACACAGAGAGGTGCGTTAT-TTTA

Query 3578          GACGCGCCAGGCCTGCTT-CGCGAGGTGGGCATTTCCGATGCAATCGTTAATAACTTTTT
                    || || || ||  ||+||-|| ||||| ||||| || ||||  |||||||| ||||| ||
Sbjct 3582          GATGCCCCTGGTTTG-TTACGTGAGGTCGGCATATCTGATGTGATCGTTAACAACTTCTT

Query 3637          CCTTGCCGGTGGCGAAATTGGCCACCAACGCCCGTCTGTTATCCCTCGCGGCAACCCTGA
                    ||| || ||||| ||  | ||||| || ||||| ||||| || || || |||||||||||
Sbjct 3641          CCTCGCTGGTGGGGAGGTGGGCCATCACCGCCCCTCTGTGATACCCCGTGGCAACCCTGA

Query 3697          CACAAACGTTGACACCTTGGCTGCCTTCCCGCCGTCTTGCCAGATTAGCGCCTTCCACCA
                    |   ||| |||| |||||    ||||||||||||||||| ||||| || || | ||| ||
Sbjct 3701          CCAGAACCTTGAGACCTTACAGGCCTTCCCGCCGTCTTGTCAGATCAGTGCTTACCATCA

Query 3757          GTTGGCTGAGGAGCTTGGCCATAGACCTGCCCCTGTTGCAGCTGTTCTACCGCCCTGCCC
                    | ||||||||||| | |||||  | || || |||||||| || || || || ||||| ||
Sbjct 3761          GCTGGCTGAGGAGTTAGGCCACCGCCCGGCTCCTGTTGCCGCCGTCCTGCCCCCCTGTCC

Query 3817          TGAGCTCGAACAGGGCCTCCTCTATCTGCCCCAGGAGCTCACCACCTGTGATAGTGTTGT
                     |||||||| ||||||||  | ||  |||| |||||||| ||    | |||||||||  |
Sbjct 3821          CGAGCTCGAGCAGGGCCTGTTGTACATGCCGCAGGAGCTTACAGTGTCTGATAGTGTGCT

Query 3876          -AACATTTGAATTAACAGATATTGTGCATTGTCGCATGGCCGCCCCGAGTCAGCGCAAGG
                    -   +|||||  | || ||||| || || || || ||||| || || |||||||| ||||
Sbjct 3881          GGTT-TTTGAGCTCACTGATATAGTCCACTGCCGTATGGCTGCTCCAAGTCAGCGGAAGG

Query 3936          CCGTGCTGTCCACGCTCGTGGGCCGTTACGGCCGTCGCACAAAGCTCTACAATGCCT-CT
                    |||| || || || || |||||  | || ||||||   || || || ||  |+| | -||
Sbjct 3940          CCGTCCTCTCAACACTTGTGGGGAGGTATGGCCGTAAGACGAAACTGTATGA-GGCAGCT

Query 3995          CACTCTGATGTTCGTGACTCTCTTGCC-CGTTTTATCCCGACCAT-T-GGCCCCGTACA-
                    || || ||||| ||||| || || || - ||| +||||| |+|+|-|-|| || || ||-
Sbjct 3999          CATTCAGATGTCCGTGAGTCCCTAGCTAGGTTC-ATCCCCA-C-TATCGGACCTGTCCAG

Query 4050          ---AGTTACAACCTGTGAATTGTATGAGCTAG-TGGAGGCCATGGTCGAGAAGGGCCAGG
                    ---| +++|+|| ||||| || || || || |-|+|| || ||||| || ||||||||||
Sbjct 4056          GCCAC---C-ACGTGTGAGTTATACGAACTGGTT-GAAGCTATGGTGGAAAAGGGCCAGG

Query 4107          ATGGCTCCGCCGTCCTTGAGCTCGACCTCTGCAACCGTGACGTATC-CAGGATCAC-CTT
                    | ||||| |||||||| ||||| || || ||||| || || || ||-|  +|| ||- ||
Sbjct 4111          ACGGCTCTGCCGTCCTGGAGCTTGATCTATGCAATCGCGATGTTTCGCGT-ATAACTTTT

Query 4165          CTTCCAGAAAGATTGTAATAAGTTTACCACGGGAGAGACCATCGCCCATGGTAAAGTGGG
                    +||||||||||| |||||||||||||| || || ||||||||||||||||| || || ||
Sbjct 4169          -TTCCAGAAAGACTGTAATAAGTTTACGACTGGTGAGACCATCGCCCATGGCAAGGTTGG

Query 4225          CCAGGGCATTTCGGCCTGGAGTAAGACCTTTTGTGCCCTTTTTGGCCCCTGGTTCCGCGC
                    ||| || || |||||||||||||||||||| |||||| | |||||||| |||||||| ||
Sbjct 4229          CCAAGGTATATCGGCCTGGAGTAAGACCTTCTGTGCCTTGTTTGGCCCGTGGTTCCGTGC

Query 4285          TATTGAGAAGGCTATTCTGGCCCTACTCCCT-CAGGGTGTGTTTTATGGAGATGCCTT-T
                     ||||| || |  ||  ||||||| ||||| -|   +  | || || || || |+|||-|
Sbjct 4289          CATTGAAAAAGAAATATTGGCCCTGCTCCCGCCTAA-CATTTTCTACGGCGACG-CTTAT

Query 4343          GACGACA-C-TGTCTT-CT--CG-GCGGCTGTGGCCGCAGCAAAGGCGTCCATGGTGTTT
                    || ||  - -||| | -| --  -| | | |+||++|||| +++| | | |||||| || 
Sbjct 4347          GAGGAGTCGGTGTTTGCCGCGGCCGTGTCCG-GG--GCAGG---GTCTTGCATGGTATTC

Query 4397          GAGAATGACTTTTCCGAGTTTGACTCCACCCAGAATAACTTT-TCCTTGGGCCTAG-A-G
                    |||||||||||||| || ||||||   || ||||| +| |||-||| | ||||| |-|-|
Sbjct 4401          GAGAATGACTTTTCTGAATTTGACAGTACTCAGAAC-AATTTCTCCCTTGGCCTTGAATG

Query 4454          TGCGCTATCATGGAGGAGTGCGGGATGCCGCAGTGGCTCATCCGCTTGTACCACCTTATA
                     | | |+|+|||||||||||||| ||||| || ||||| ||  | ||||| ||||| +  
Sbjct 4460          CGTGGT-T-ATGGAGGAGTGCGGTATGCCTCAATGGCTAATTAGGTTGTATCACCTG-GT

Query 4514          A-GGTCTGCGTGGATCCTGCAGGCCCCGAAGGAGTCTCTGCGAGGGTTTTGGAAGAAACA
                     -|||| || ||||| |||||||| ||||||||||||||   ||| ||||||||||| ||
Sbjct 4517          TCGGTCAGCCTGGATTCTGCAGGCGCCGAAGGAGTCTCTTAAAGGTTTTTGGAAGAAGCA

Query 4573          CTCCGGTGAGCCCGGCACTCTTCTTTGGAATACTGTCTGGAACATGGCCGTTAT-TACCC
                     || |||||||| ||||| ||||||||||| || || ||||| |||||  | ||- +| |
Sbjct 4577          TTCTGGTGAGCCTGGCACCCTTCTTTGGAACACCGTTTGGAATATGGCGATCATAG-CAC

Query 4632          ACTGTTATGATTTTCGTGATTTGCAGGTGGCTGCCTTTAAAGGTGATGATTCGATAGTGC
                    | || ||||| ||||| ||||| | ||| || |||||||| |||||||||||| | || |
Sbjct 4636          ATTGCTATGAGTTTCGCGATTTCCGGGTTGCCGCCTTTAAGGGTGATGATTCGGTGGTCC

Query 4692          TTTGCAGTGAGTACCGTCAGAGTC--CA--GGAGC-TGCTGTCCTGATTGCTGG-T-TGT
                    | || |  || ||||| |||||||-- |-- |+||-  |++|  ++||||| ||-|-||+
Sbjct 4696          TCTGTACCGACTACCGACAGAGTCGTAATGCG-GCAACC--TTA--ATTGCAGGCTGTG-

Query 4745          GGCTTAAAGCTGAAGGTGGATTTTCGCCCTATTGGTCTGTATGCAGGTGTTGTGGTGGCC
                    |||||+||| ||||||| || |  || |||||||| |||||||| ||||| |||||||+|
Sbjct 4750          GGCTT-AAGTTGAAGGTTGACTACCGTCCTATTGGGCTGTATGCCGGTGTGGTGGTGG-C

Query 4805          CCCGGCCTTGGCG-CGCTTCCTGACGTTGTGCGCTTCGCCGGCCGGCTCACTGAGAAGAA
                    ||| | ||||| |-|||| ||||| || ||||| || || || |||||  |||| |||||
Sbjct 4808          CCCCGGCTTGGGGACGCTGCCTGATGTAGTGCGATTTGCTGGTCGGCTGTCTGAAAAGAA

Query 4864          TTGGGGCCCTGGCCCCGAGCGGGCGGAGCAGCTCCGCCTTGCTGTAAGTGATTTCCTCCG
                     |||||||| ||||| ||||| || |||||||| || ||||| ||  ||||||| |||||
Sbjct 4868          CTGGGGCCCCGGCCCAGAGCGTGCTGAGCAGCTGCGTCTTGCCGTCTGTGATTTTCTCCG

Query 4924          CAAGC-TTACGAATGTAGCTCAGATGTGTGTGGATGTTGTTTCTCGTGTTTATGGGGTTT
                    +| | -| |||||||| || ||| | ||||| |||||||| || |||||||| || ||  
Sbjct 4927          -AGGGTTAACGAATGTTGCGCAGGTCTGTGTTGATGTTGTGTCCCGTGTTTACGGAGTCA

Query 4983          CTCCTGGGCTCGTTCATAACCTGATTGGCATGCTACAGACTGTTGCTGATGGCAAGGCCC
                     ||||||||| || |||||||| ||||||||||| || ||  ||||||||||||||||||
Sbjct 4987          GTCCTGGGCTGGTACATAACCTTATTGGCATGCTGCAAACCATTGCTGATGGCAAGGCCC

Query 5043          ATTTCACTGAGTCAGTAAAGCCAGTGCTCGACCTGACAAATTCAAT--CCTGTGTCGGGT
                    |||| || ||| |  |||| || ||||| ||||| ||||| || ||--      +|||||
Sbjct 5047          ATTTTACAGAGACTATAAAACCTGTGCTTGACCTCACAAACTCTATCATACCAA-CGGGT

Query 5101          GGAATGAATAACATGTCTTTTGCTGCGCCCATGGGTTCGCGACCATGCGCCCTCGGCCTA
                    ||||||||||||||||||  |||  |||||||||| |++|+|||||||||||| || || 
Sbjct 5105          GGAATGAATAACATGTCTCGTGCATCGCCCATGGGAT--C-ACCATGCGCCCTAGGGCTG

Query 5161          TTCTGTTGTTGCTCCTCATGTTTTTGCCTATGTTGCCCGCGCCACCGCCCGGTCAGCCGT
                    |||||||| || || || || ||||||||||| |||||||||||||| |||| |||||||
Sbjct 5162          TTCTGTTGCTGTTCTTCGTGCTTTTGCCTATGCTGCCCGCGCCACCGGCCGGCCAGCCGT

Query 5221          CTGGCCGCCGTCGTGGGCGGCGCAGCGGCGGTTCCGGCGGTGGTTTCTGGGGTGACCGGG
                    |||||||||||||||||||||||||||||||| ||||| ||||||||||||||||| |||
Sbjct 5222          CTGGCCGCCGTCGTGGGCGGCGCAGCGGCGGTGCCGGCAGTGGTTTCTGGGGTGACAGGG

Query 5281          TTGATTCTCAGCCCTTCGCAATCCCCCATATTCATCCAACCAACCCCTTTGCCCCCGATG
                    |||||||||||||||||||  ||||| |||||||||||||||||||||| ||| ||||||
Sbjct 5282          TTGATTCTCAGCCCTTCGCCCTCCCCTATATTCATCCAACCAACCCCTTCGCCGCCGATG

Query 5341          TC-A--CCGCTGCGGCCGGGGCTGGACCTC-GCGTTCGCCAACCCGCCCGACC-ACTCGG
                    ||- --|+ |+ +  |||||||||||+ ||-||  ||| ||+ ||||||  ||- || ||
Sbjct 5342          TCGTTTC-AC-A-ATCCGGGGCTGGA-GTCCGCCCTCGGCA-GCCGCCCCGCCCCCTTGG

Query 5396          CTCCGCTTGGCGTGACCAGGCCCAGCGCCCCGCCGCTACCTCACGTCGTAGACCTACCAC
                    ||||||||||||||||||| ||||||||||| ||||| || | |||||| || || || |
Sbjct 5397          CTCCGCTTGGCGTGACCAGTCCCAGCGCCCCCCCGCTGCCCCCCGTCGTCGATCTGCCCC

Query 5456          AGCTGGGGCCGCGCCGCTAACCGC--GGTCGCCCCGGCTCATGACACCCCGCCAGTGCCT
                    ||||||||| |||||||| || ||-- ||| ||++ |||| ||| ||  | || || |||
Sbjct 5457          AGCTGGGGCTGCGCCGCTGACTGCTATGTCACC--AGCTCCTGATACAGCCCCTGTACCT

Query 5514          GATGTCGACTCCCGCGGCGCTATCTTGCGCCGGCAGTATAACCTATCAACATCCCCTCTC
                    ||||| ||||| || || |||||  ||||||||||||| ||||| || || ||||| || 
Sbjct 5515          GATGTTGACTCTCGTGGTGCTATTCTGCGCCGGCAGTACAACCTGTCCACGTCCCCGCTT

Query 5574          ACCTCTC-CCGTGGCCACCGGCACAAATTTGGTCCTTTATGCCGCCCCTCTT-AGCCCGC
                    || ||+ -| || ||| | || || |||||||| || ||||| |||||+ ||-| ||| |
Sbjct 5575          ACGTC-ATCTGTCGCCTCGGGTACCAATTTGGTTCTCTATGCTGCCCC-ATTGAACCCAC

Query 5632          TTTTACCCCTTCAGGACGGCACCAATACTCATATAATGGCTACAGAAGCCTCTAACTATG
                    ||||||||||||||||||||||||| || ||||| |||||||| || || ||||| || |
Sbjct 5633          TTTTACCCCTTCAGGACGGCACCAACACCCATATCATGGCTACTGAGGCATCTAATTACG

Query 5692          CCCAGTACCGGGTTGCCCGTGCCACAATTCGTTATCGCCCGCTTGTCCCCAATGCTGTTG
                    ||||||||||||| || || |||||||| ||||| |||||||| || || ||||||||||
Sbjct 5693          CCCAGTACCGGGTGGCTCGAGCCACAATCCGTTACCGCCCGCTGGTGCCAAATGCTGTTG

Query 5752          GTGGTTATGCCATCTCCATCTCGTTCTGGCCACAAACCACCACCACTCCGACGTCCGTTG
                    |||| ||||| ||||| || || || ||||| || || ||||| || || || || ||||
Sbjct 5753          GTGGCTATGCTATCTCTATTTCTTTTTGGCCCCAGACAACCACTACCCCTACTTCTGTTG

Query 5812          ATATGAATTCAATAACTTCGACGGATGTTCGTATTTTAGTTCAGCCCGGCATAGCCTCTG
                    |||||||||| || ||||| || |||||| | ||||| || ||||| || || |||||||
Sbjct 5813          ATATGAATTCTATTACTTCTACTGATGTTAGGATTTTGGTCCAGCCTGGTATTGCCTCTG

Query 5872          AGCTTG-TGATCCCAAGTGAGCG-CTTACACTATCGTAACCAAGGGTGGCGCTCTGTTGA
                    ||+|||-| ||||| ||||||||-|||+||||||||||| ||||||||||||||||||||
Sbjct 5873          AG-TTGGTTATCCCCAGTGAGCGTCTT-CACTATCGTAATCAAGGGTGGCGCTCTGTTGA

Query 5930          GACCTCCGGG-GTGGCGGAAGAGGAGGCCACCTCTGGTCTCGTTATGCTTTGCATACATG
                    ||||+ ||||-|| || || |||||||| |||||||| || || |||||||| || ||||
Sbjct 5931          GACC-ACGGGTGTCGCCGAGGAGGAGGCTACCTCTGGCCTGGTAATGCTTTGTATTCATG

Query 5989          GCTT-ACCCGTAAATTCTTACACTAATACACCCTACACCGGCGCCCTCGGGCTGT-TGGA
                    |+||- || || ||||| || || |||||||| || || || || || |||||+|-| ||
Sbjct 5990          G-TTCGCCAGTCAATTCATATACAAATACACCTTATACTGGGGCACTGGGGCT-TCTTGA

Query 6047          TTTTGCCCTTGAA-TTTGAGTTCCGCAACCTCACTCCCGGCAACACCAATACTCGGGTCT
                    ||||||+ ||| |- |||| ||  | ||  | || || || ||||||||||| || || |
Sbjct 6048          TTTTGC-ATTGGAGCTTGAATTTAGGAATTTGACACCTGGGAACACCAATACCCGTGTAT

Query 6106          CTCG-TTACTCCAGCACTGCTCGCCACCGTCTTCGCCGCGGTGCAGATGGGACCGCCGAG
                    | ||-|+|  ||||||| || || ||||| || ||||| ||||| ||||||||||| |||
Sbjct 6107          CCCGAT-ATACCAGCACAGCCCGTCACCGGCTGCGCCGTGGTGCCGATGGGACCGCTGAG

Query 6165          CTCACCACCACGGCTGCCACCCGCTTTATGAAGGATCTCTATTTTACTAGTACTAATGGT
                    || ||||| ||||| ||||| || ||||||||||| ||  |||| ||  |||| ||||| 
Sbjct 6166          CTTACCACTACGGCGGCCACACGTTTTATGAAGGACCTGCATTTCACCGGTACGAATGGA

Query 6225          GTCGGTGAGATCGGCCGCGGGATAGCCCTAACCCTGTTTAATCTTGCTGACACTCTGCTT
                    ||||||||| | ||||| || || ||||| || |||||||||||||||||||| || || 
Sbjct 6226          GTCGGTGAGGTGGGCCGAGGTATTGCCCTGACACTGTTTAATCTTGCTGACACGCTTCTC

Query 6285          GGCGGCCTACCGACAGAATTGATTTCGTCGGCTGGTGGCCAGCTGTTCTACTCCCGTCCC
                    || ||  | |||||||||||||||||||||||||| |||||| ||||||||||||| || 
Sbjct 6286          GGTGGTTTGCCGACAGAATTGATTTCGTCGGCTGGGGGCCAGTTGTTCTACTCCCGCCCT

Query 6345          GTCGTCTCAGCCAATGGCGAGCCGACTGTTAAGCTGTATACATCTGTAGAGAATGCTCAG
                    ||||||||||||||||||||||||||||| ||||| ||||||||||| |||||||| |||
Sbjct 6346          GTCGTCTCAGCCAATGGCGAGCCGACTGTAAAGCTATATACATCTGTTGAGAATGCGCAG

Query 6405          CAGGATAAGGGTATTGCAATCCCGCATGACATCGACCTCGGGGAATCTCGTGTGGTCATT
                    ||||||||||||||  | |||||||||||||| |||||||| || || |||||||| || 
Sbjct 6406          CAGGATAAGGGTATCACCATCCCGCATGACATAGACCTCGGTGACTCCCGTGTGGTTATC

Query 6465          CAGGATTATGATAACCAACATGAGCAAGATCGGCCGACACCTTCTCCAGCCCCATCGCGC
                    |||||||||||||||||||| ||||| |||||||| || ||||| || ||||| || || 
Sbjct 6466          CAGGATTATGATAACCAACACGAGCAGGATCGGCCTACTCCTTCACCTGCCCCCTCTCGT

Query 6525          CCTTTTTCTGTCCTCCGAGCTAATGATGTGCTTTGGCTTTCTCTCACCGCTGCCGAGTAT
                    |||||||| || || || || ||||||||  | |||||||||||||| ||||| ||||||
Sbjct 6526          CCTTTTTCAGTTCTTCGTGCCAATGATGTTTTGTGGCTTTCTCTCACTGCTGCTGAGTAT

Query 6585          GACCAGTCCACTTACGGTTC-TTCGACCGGCCCAGTCTATGTTTCTGACTC---T-GTG-
                    || |||+++|||+|||  | - ||  ||  || |  ||||||+ +|| |||---|-  |-
Sbjct 6586          GATCAG---ACT-ACGTATGGGTCATCCCACCAACCCTATGT-A-TGTCTCGGATACAGT

Query 6639          -ACCCTGGTTAATGTTGCGACCGGCGCGCAGGCCGTTGCCCGGTCGCTTGACTGGACCAA
                    -||  | |||||||| || || || || ||||| || ||||| || ||||| ||| ||||
Sbjct 6639          CACATTTGTTAATGTGGCCACTGGTGCTCAGGCTGTCGCCCGTTCCCTTGATTGGTCCAA

Query 6698          GGTCACACTT-G-ATGGTCGCCCCCTCTCCACCATCCAGCAGTATTCAAAGACCTTCTTC
                     ||++ ||||-|-| || ||||||||  | || || ||||||||||| ||||| ||||  
Sbjct 6699          AGT--TACTTTGGACGGCCGCCCCCTTACTACTATTCAGCAGTATTCTAAGACATTCTAT

Query 6756          GTCCTGCCGCTCCGCGGTAAGCTCTCCTTCTGGGAGGCAGGTACCACTAAGGCCGGGTAC
                    ||||| ||||||||||||||| | || |||||||| || || || || ||||| || |||
Sbjct 6757          GTCCTCCCGCTCCGCGGTAAGTTGTCTTTCTGGGAAGCTGGCACGACCAAGGCTGGCTAC

Query 6816          CCCTATAATTATAATACCACTGCTAGCGATCAACTGCTTATTGAGAATGCCGCCGGGCAT
                    || ||||||||||| || || || || |||||| | ||  ||||||| || ||||| || 
Sbjct 6817          CCTTATAATTATAACACAACCGCCAGTGATCAAATTCTAGTTGAGAACGCGGCCGGCCAC

Query 6876          CGGGTTGCTATTTCCACTTACACCACTAGCCTGGGTGCTGGCCCCGT--TGCCATCTCTG
                    || |||||||| || ||||||||||||||||||||||| |||||++|--  |||| ||||
Sbjct 6877          CGTGTTGCTATCTCTACTTACACCACTAGCCTGGGTGCCGGCCC--TACCTCCATTTCTG

Query 6934          CGGTTGCTGTTTTGGCCCCCCACTCTGCGCTAGCCCTGCTTGAGGATACCATGGACTACC
                    |||||| |||  | ||||| ||||| || || ||| | |||||||||||    || ||||
Sbjct 6935          CGGTTGGTGTGCTAGCCCCGCACTCAGCTCTCGCCGTTCTTGAGGATACTGCCGATTACC

Query 6994          CTGCCCGCGCCCACACTTTTGATGATTTCTGCCCAGAGTGCCGCCCCCTTGGCCTCCAGG
                    | |||||||||||||||||||||||||||||||| || || ||| |||||||  | ||||
Sbjct 6995          CCGCCCGCGCCCACACTTTTGATGATTTCTGCCCTGAATGTCGCACCCTTGGATTACAGG

Query 7054          GCTGTGCTTTCCAGTCTACTGTCGCTGAGCTTCAGCGCCTTAAGATGAAGGTGGGTAAAA
                    | |||||||| |||||||||||||||||||||||||||||||| |||||||| |||||||
Sbjct 7055          GTTGTGCTTTTCAGTCTACTGTCGCTGAGCTTCAGCGCCTTAAAATGAAGGTAGGTAAAA

Query 7114          CTCGGGAGT--TATAGTTTATTTGCTT-GTG-CCCCCCTTCTTTCTGCTGCTTATT-TCT
                    | |||||||--||+|+|| |||++|||- ||- ||||||||++ | | |||||+||-|||
Sbjct 7115          CCCGGGAGTCCTA-A-TTAATT--CTTCCTGTACCCCCTTC--GCAGTTGCTT-TTGTCT

Query 7169          CTTTTCTGCGTTTC
                      |||||+++||| 
Sbjct 7168          TATTTCT---TTTT
