# Supplementary material for: Pairwise Heuristic Sequence Alignment Algorithm Based on Deep Reinforcement Learning
Source: IEEE Open J Eng Med Biol. 2021 Jan 29;2:36–43. doi: 10.1109/OJEMB.2021.3055424 (PMC8901008; doi:10.1109/OJEMB.2021.3055424)
Supplement: Three supplementary materials are attached to the submitted manuscript. First, we offer the detailed process of the DQNalign in Supplementary material S1. Then, the additional figures and tables are listed in the Supplementary material S2. Finally, the alignment results of the DQNalign are attached  [file ojemb-3055424-mm.zip › OJEMB-3055424-MM/10022021082020_DQNalignOJEMB20210126SupplementaryS3/Supplementary S3/HEV_DDDQN/result20200712173946_12_28.txt]

DQNalign Project v1.0
Pairwise alignment algorithm with deep reinforcement learning based heuristic alignment agent
Sequence 1 : HEV_12, length : 7202
Sequence 2 : HEV_28, length : 7180

Alignment results:
Exact matches: 5426
Gaps: 525

Query 26            ATGGAGGCCCATCAGTTTATCAAGGCTCCTGGCATCACTACTGCTATTGAGCAGGCTGCT
                    ||||||||||| |||||||| |||||||||||||| |||||||| |||||||||||||||
Sbjct 0             ATGGAGGCCCACCAGTTTATTAAGGCTCCTGGCATTACTACTGCCATTGAGCAGGCTGCT

Query 86            CTGGCAGCGGCCAACTCTGCCCTGGCGAATGCTGTGGTAGTTAGGCCCTTTCTCTCTCAC
                    ||||| ||||||||||| ||| |||||||||||||||| ||| |||| ||| | |||| |
Sbjct 60            CTGGCTGCGGCCAACTCCGCCTTGGCGAATGCTGTGGTGGTTCGGCCGTTTTTGTCTCGC

Query 146           CAGCAGATTGAGATCCTCATTAACCTAATGCAACCTCGCCAGCTTGTTTTCCGCCCCGAG
                      ||| |  |||||||| |||||  | |||||||| || ||| | ||||||||||| |||
Sbjct 120           GTGCAAACCGAGATCCTTATTAATTTGATGCAACCCCGGCAGTTGGTTTTCCGCCCTGAG

Query 206           GTTTTCTGGAACCACCCCATCCAGCGTGTTATCCACAATGAGTTGGAGCTTTACTGCCGT
                    ||  | ||||| || || || ||| | || || ||||||||  | || |  |||||||| 
Sbjct 180           GTGCTTTGGAATCATCCTATTCAGAGAGTCATACACAATGAACTAGAACAATACTGCCGG

Query 266           GCCCGCTCCGGCCGCTGTCTTGAGATTGGTGCCCATCCCC-GCTCAATAAATGACAATCC
                    || ||  |||| || || || |||||||| |||||+||| -| || || ||||| || ||
Sbjct 240           GCACGGGCCGGTCGTTGCCTGGAGATTGGGGCCCA-CCCAAGATCTATTAATGATAACCC

Query 325           TAATGTGGTCCACCGCTGCTTCCTCCGCCCTGTCGGGCGCGATGTTCAGCGCTGGTATAC
                     |||||  | ||||| ||||| ||| | || |||||  | |||||||||||||||||| |
Sbjct 299           CAATGTTTTGCACCGGTGCTTTCTCAGACCGGTCGGTAGGGATGTTCAGCGCTGGTATTC

Query 385           TGCCCCCACTCGCGGGCCAGCTGCTAATTGCCGGCGTTCCGCACTGCGCGGGCTCT-CTG
                    ||||||||| ||||| || || || || ||||| ||||| || ||||| || ||| -| +
Sbjct 359           TGCCCCCACCCGCGGCCCTGCAGCCAACTGCCGCCGTTCTGCGCTGCGTGGTCTCCCCC-

Query 444           CCGCTGACCGCACTTACTGCTTCGACGGGTTTT-CTGGT-TGTAACTTTCCCGCCGAAAC
                    | || |||||||| ||||| || || || ||||-| | |-||   +|| +|||| || ||
Sbjct 418           CTGCCGACCGCACCTACTGTTTTGATGGATTTTCCCGCTGTGCTT-TTG-CCGCAGAGAC

Query 502           GGGCATCGCCCTCTATTCCCTCCATGATATGTTCACCATCTGATGTCGCCGAGGCCATGT
                     ||| | ||||| || || || || ||  | |  +||| | |||||||| ||||| ||| 
Sbjct 476           CGGCGTAGCCCTTTACTCTCTGCACGACCTCTGG-CCAGCCGATGTCGCGGAGGCTATGG

Query 561           TCCGCCATGGTATGACGCGGCTTTATGCCGCCCTCCATCTTCCGCCTGAGGTCTTGTTGC
                     ||||||||| ||||| || || || || || |||||||| || ||||||||  |||| |
Sbjct 535           CCCGCCATGGGATGACACGTCTATACGCTGCACTCCATCTCCCTCCTGAGGTGCTGTTAC

Query 621           CTCCTGGCACATACCGCAC-CGCGTCGTATCTGCTGATCCATGACGGCAGGC--GCGT-T
                    | ||||| || ||||  ||-  |+|||||||| ||||| || |||||||  |--||+|-|
Sbjct 595           CACCTGGTACCTACCATACAACC-TCGTATCTCCTGATTCACGACGGCAACCGTGC-TGT

Query 677           GTGGTGACGTACGAGGGTGACACTAGTGCTGGTTATAACCATGATGTTTCCAACC-T-GC
                    +|+||||| || ||||||||||||||||| || || |||||||| || ||||  |-|-| 
Sbjct 652           -T-GTGACCTATGAGGGTGACACTAGTGCAGGCTACAACCATGACGTCTCCATACTTCGT

Query 735           GCTCCTGGATTAGAACCA-C-TAAG-GTCACCGGAGACCA-CCCTCTCGTTATCGAGCGG
                    || ++|||||| | || |-|- || -|| +  |  |||||-|| |+| ||||| ||||| 
Sbjct 711           GCG--TGGATTCGTACGACCAAAATAGTT-GGG-TGACCATCCGT-TGGTTATAGAGCGT

Query 791           GTTAGGGCCATTGGCTGTCACTTTGTTCT-CTTACTCACGGCTGCCCCGGAGCCATCACC
                    ||  |||| || || ||||| ||||| ||-|| +||||| || ||||| ||||| || ||
Sbjct 765           GTGCGGGCTATCGGATGTCATTTTGTGCTGCTG-CTCACCGCGGCCCCCGAGCCGTCGCC

Query 850           TATGCCTTATGTCCCTTACCCCCGGTCTACCGAGGTCTATGTCCGATCGATCTTCGGCCC
                    |||||||||||||||||||||||| || || ||||| ||||| || || || || |||||
Sbjct 824           TATGCCTTATGTCCCTTACCCCCGTTCGACAGAGGTGTATGTTCGGTCTATATTTGGCCC

Query 910           GGGCGGCACCCCTTCCCT-ATTCCCA-ACCTCATGCTCCACTAAGTCGACC-TTCCATGC
                     |||||  |||| |||||- ||||  -| |+|+|||||||| || || || -||+|| ||
Sbjct 884           TGGCGGTTCCCCGTCCCTGTTTCCGTCAGC-C-TGCTCCACAAAATCTACTTTT-CACGC

Query 967           CGTCCCTGCCCATATTTGGGACCGTCTTATGCTGTTCGGGGCCACCCTGGATGACCAAGC
                     ||||| |  ||||| |||||||| || ||||| || || ||||| ||||| ||||| ||
Sbjct 941           TGTCCCAGTTCATATCTGGGACCGGCTCATGCTTTTTGGTGCCACTCTGGACGACCAGGC

Query 1027          CTTTTGCTGCTCCCGTCTAATGACCTACCTTCGCGGCATTAGCTACAAGGTTA-CTGTGG
                     ||||||||||| || || ||||| ||||| || |||||||| |||||||| |-|  |||
Sbjct 1001          GTTTTGCTGCTCACGGCTTATGACATACCTCCGTGGCATTAGTTACAAGGTCACCGTTGG

Query 1086          GCACTCTTGTGGCCAATGAAGGCTGGAACGCCTCTGAGGACGCTCTCACAGCTGTCATTA
                      +| ||||| || ||||| || ||||| |||||||| || || ||||| || || ||||
Sbjct 1061          AG-CGCTTGTTGCTAATGAGGGGTGGAATGCCTCTGAAGATGCCCTCACCGCAGTAATTA

Query 1146          CTGCCGCCTACCTT-ACCATCTGCCACCAGCGGTATCTCCGCACCCAAGCTATATCTAAG
                    | || ||||| +||-||||||||||||||||| || ||||| ||||| || ||||| |||
Sbjct 1120          CCGCAGCCTAT-TTGACCATCTGCCACCAGCGCTACCTCCGTACCCAGGCGATATCCAAG

Query 1205          GGGATGCGTCGTTTGGAGCGGGAGCATGCCCAGAAATTCATAACACGCCTCTACAGTTGG
                    || ||||| || ||||||   ||||| ||||||||||| || ||| | |||||||| |||
Sbjct 1179          GGCATGCGCCGGTTGGAGGTTGAGCACGCCCAGAAATTTATTACAAGACTCTACAGCTGG

Query 1265          CTTTTTGAGAAGTCCGGCCGTGATTATATCCCCGGCCGTCAGTTGGAGTTCTACGCCCAG
                     | ||||||||||| || |||||||| ||||||||||| ||  |  |||| || ||||||
Sbjct 1239          TTATTTGAGAAGTCTGGTCGTGATTACATCCCCGGCCGCCAACTCCAGTTTTATGCCCAG

Query 1325          TGTAGGCGCTGGCTCTCGGCCGGCTTTCACCTTGACCCACGGGTGCTGGTTTTTGATGAG
                    ||  |||| ||||| || || |||||||| || |||||  | ||||| ||||||||||||
Sbjct 1299          TGCCGGCGGTGGCTATCCGCGGGCTTTCATCTAGACCCCAGAGTGCTTGTTTTTGATGAG

Query 1385          TCGGCCCCCTGCCACTGCAGGACCGCGATTCGTA-AGGCGGT-C---TCAAAGTTTTGCT
                    ||||  ||||||| ||| |||||    +||  +|-| |+| |-|---|+||| || ||||
Sbjct 1359          TCGGTGCCCTGCCGCTGTAGGACTTTC-TTAA-AGAAG-GTTGCGGGT-AAATTTCTGCT

Query 1440          GCTTTATGAAGTGGCTTGGCCAGGAATGTACCTGCTTTCTAC-AGCCTGCAGAGGGTGCC
                    |||| |||  |||| | || ||||| || ||||||+||||  -|||| || |||||| + 
Sbjct 1414          GCTTCATGCGGTGGTTAGGGCAGGAGTGCACCTGC-TTCTTGGAGCCAGCTGAGGGTT-T

Query 1499          GCT-GGCGACCAGGGCCATGATAATGAAGCCTATGAGGGGTCTGATGTTGACCCTGCTGA
                    | |-|| || || |||||||||||||| ||||| ||||| || || || ||||  || |+
Sbjct 1472          GATCGGTGATCATGGCCATGATAATGAGGCCTACGAGGGCTCCGAGGTCGACCAAGCCG-

Query 1558          ATCC-GC-CA--T-TAGTGATATATCTGGGTCCTACGTAGTCCCT-GGCA-CTGCCCTCC
                    | ||-||-||--|- | +|+| ++|| ||| |||| | ||||| |-||| -| || +|  
Sbjct 1531          AGCCTGCACATCTCGAC-G-TG--TCAGGGACCTATGCAGTCCATGGGCGCCAGCT-TGA

Query 1610          -AGCCGCTTTATCAGGCCCTTGACCTCCCCGCT-GAGATTGTGGCCCGTGCAGGCCGGCT
                    -| || || || ++||| ||  || |+||||| -|| ||||  || || ||+|||| | |
Sbjct 1586          GACCCTCTATAG--GGCACTCAACAT-CCCGCAAGATATTGCTGCTCGAGC-GGCCCGAT

Query 1669          G-ACCGCCACAGTAAAGGTC-TCCCAGGT-C-GACGGGCGGAT--CGATTGTGAGACCCT
                     -|| ||||| ||  || | -|  | || -|-||  | |+   -- | ++ +| +||  |
Sbjct 1642          TAACAGCCACCGTTGAGCTTGTTGCTGGCCCAGATCGCC-TGGAGTGC--C-GC-ACTGT

Query 1722          --TCTTGGTAACAAAACCTTTCGCACGTCGTTCGT-TGACGG-GGCGGTCTTAGAGACCA
                    --|| +||+|| || ||||| || ||| || |+| -||| ||-| |   |||+||| |||
Sbjct 1697          GCTCG-GG-AATAAGACCTTCCGGACGACGGT-GACTGATGGCGCCCACCTT-GAGGCCA

Query 1779          ATGGCCCAGAGC-GCCACAATCTCTCTTTTGATGCCAGTCAGAGCA--CTATGGC-CGCT
                    | ||||| ||||-       |+| || |||||||||+  | |+ ||--|||||| -  | 
Sbjct 1753          ACGGCCCTGAGCAATGTGTTT-TGTCGTTTGATGCC-TCCCG-CCAGTCTATGGGGGCCG

Query 1835          GGCCCCTTCAGTCTTACCTATGCCGCC-T-CTG-CCGCTGGGCTGGAGG-TGCGCTATGT
                    || | | |+|| || || |||| +|+|-|-|+|-| ||||| ||| |||-|  | | |  
Sbjct 1810          GGTCACAT-AGCCTCACTTATGA-G-CTTAC-GCCTGCTGGCCTGCAGGTTAAGATTTCA

Query 1891          TGC--T-GCTGGG-CTTGACCACCGGGCGGT-TTT-CGCCCC-CGGCGTTTCAC-CCCGG
                    |  --|-||| ||-|+||++||+| | | +|-|| -| ||  -||||| + |+|-  |+|
Sbjct 1866          TCTAATGGCTTGGAC-TG--CA-CTGCCA-TATTCCCCCCTGGCGGCGC-CC-CTAGC-G

Query 1943          TC-G-GCCCCTGGCGA-G-GTCACCGCCTTTTGCTCTGCCCTATACAGGTTTAATC-G-T
                    +|-|-|||  +||+||-|-| | ++||||||||| | || || ||||||| |||+|-|-|
Sbjct 1917          -CAGCGCCGG-GG-GAGGTGGCG--GCCTTTTGCACCGCTCTTTACAGGTATAA-CAGAT

Query 1997          GAAGCCCAGCGTCA-T-GCG---CTGACCGGTAATTTTTGGTTCCATCCTGAGGGGCTCC
                      |+|||| || ||-|-|| ---| |++|||| +++| ||| | ||||| |||||||| |
Sbjct 1972          TTA-CCCAACGGCATTCGCTTACCGG--CGGTC---TGTGGCTACATCCCGAGGGGCTGC

Query 2052          TTGGCCTCTTTGCCCCGTTT-TCGCCC-GGGCATGTCTGGGAGTCGGCTAATCCATTTTG
                    +||| |  ||| || | |||-||+|||-|||||| |||||||||| ||||| || |||||
Sbjct 2025          -TGGGCATTTTCCCTCCTTTCTC-CCCTGGGCATATCTGGGAGTCTGCTAACCCCTTTTG

Query 2110          TGGCGAGAGCACACTCTACACCCGTACTTGGT-CGGAGGT-TGATG-CTGTTTCTAGTCC
                     || ||| | || || ||||| ||||| ||||-|  |   -   | -||  | ++| | |
Sbjct 2084          CGGGGAGGGTACCCTGTACACTCGTACCTGGTCCACATCCGGCTTTTCTAGTG--ACTTC

Query 2167          AGCCCGGCCTGA-----------CTT-A--GGTT-TTGCATCT-GAGC-CTTCTATACCT
                     +|||  |||||-----------|| -|--|| |- |||  | -|| |-|++|    || 
Sbjct 2142          T-CCCCTCCTGAGGCGGCCGCCCCTGCACCGGCTGCTGCCCCAGGATCGC--CCCCCCCC

Query 2210          AG--CA-G-GGCCGCC--A----C-----ACCTACCCCGGCGGCTCTTCAACCCTCCTCT
                    | --||- -| | |  --|---- -----|||+|++||| |  | +   ||  | |   |
Sbjct 2199          ACCCCACCAGTCAGTGATATTTGGGTGTTACC-A--CCGCCCTCA-GAAAAGTCCCAGGT

Query 2254          -GCACCGGACCCTTTCCCCCCCCCCTCTGCTCCG-GCGCT-TGGTGAG-CCGGCCC-CTG
                    -|   || +| ||| +| +|||||| | +||+||-||+||-| + || - |++|| -|  
Sbjct 2255          GGGTGCGC-CTCTTG-CG-CCCCCCGCC-CT-CGAGC-CTGTT-GGACCGC--CCAGCCC

Query 2310          GCGTT--ACTGCCGTGGCCCCG-GCCATAACCCACCAGAC---GGCTCGGCAT--CG---
                       ||--|||  | | +|||||-|+| ||| |||||+|||---| | |+ |+|--||---
Sbjct 2305          CTATTAAACTTGCCTC-CCCCGTG-CGTAAGCCACC-GACATTGCCGC-CC-TCCCGCAC

Query 2359          CCGCCTGC-TCTTCAC-C-TACCCGGATGGCTCCAAGGTATTTGCCGGCTCGCTGTTTGA
                    |||||  |-|||| ||-|-||||| || ||  ||||||| | ||| || ||  |||||||
Sbjct 2360          CCGCCGTCTTCTTTACACTTACCCTGACGGTGCCAAGGTGTATGCGGGATCATTGTTTGA

Query 2416          GTCGACA-TGT-ACGTGGCTTGTTAACGCGTCTAATGTTGGACCATCGCCCTGGCGGCGG
                    |||  +|-|| -||+||||| || || || |||||  + || ||| |||||||| || ||
Sbjct 2420          GTCAG-ATTGCGAC-TGGCTGGTGAATGCCTCTAACC-CGGGCCACCGCCCTGGGGGTGG

Query 2473          GCTCTGCCATGCATTTTACCAAAGGTACCCCACCTC---CTTTGATGCTGC-CTCT-TTT
                     ||||| ||||| ||||| ||| | |  ++++||| ---| || +| |   -||  -|||
Sbjct 2477          CCTCTGTCATGCCTTTTATCAACGCTTT----CCTGAGGCGTTC-TACCCAACTGAATTT

Query 2528          GTGATGCGCGACGGCG-CG-GCCGCTTATACATTAAC---CCCCCG-GCCA-ATAATTCA
                     | ||||| ||+||+|-| -|| ||++||++|+|| |--- |||||-||| -|| || ||
Sbjct 2532          ATTATGCGTGA-GG-GTCTTGCTGC--AT--A-TACCTTGACCCCGCGCCCTATTATCCA

Query 2581          TGCCGTCGCCCCTGATTATA-GGTTGGAACATAACCCAAAGAGGCTTGAGGCCGCCTACC
                    ||| || ||||| || ||||-||||+||||| || ||||||||||||||||| || ||||
Sbjct 2585          TGCAGTGGCCCCCGACTATAGGGTT-GAACAGAATCCAAAGAGGCTTGAGGCAGCGTACC

Query 2640          GGGAGACTTGCTCCCGTCTCGGCACCGCTGCATACCCGCTCCTCGGGACCGGCATATACC
                    |||| || |||||||||| ||| |||||||| ||||| || || ||  | || |||||||
Sbjct 2644          GGGAAACCTGCTCCCGTCGCGGTACCGCTGCCTACCCACTTCTTGGCTCGGGTATATACC

Query 2700          AGGTACCGATCGGTCCCAGTTTCGACGCCTGGGAGCGGAACCACCGCCCCGGTGATGAGT
                    |||| ||  | |||| |||||| || ||||||||||| || || ||||| || |||||| 
Sbjct 2704          AGGTCCCTGTTGGTCTCAGTTTTGATGCCTGGGAGCGTAATCATCGCCCTGGGGATGAGC

Query 2760          TGTATCTTCCTGAGCTTGCTGCCAGA-TGGTTCGAGGCCAAT-AGGCCGGC-CTGCCCAA
                    | || ||  |||| |  ||||+||| -||||| || || || -|+||||||-| |+||| 
Sbjct 2764          TTTACCTGACTGAACCCGCTG-CAGCCTGGTTTGAAGCTAACAA-GCCGGCGCAG-CCAG

Query 2817          CTCTTACTATAACTGAGGATGCTGCACGGACAGCGAACCTGGCCA-T-TCGA--GCTTGA
                    | ||||| ||||| || ||| | || || || || ||||| |+||-|   ||--|  ||+
Sbjct 2821          CACTTACGATAACAGAAGATACGGCCCGCACGGCCAACCTAG-CACTAGAGATCGGATG-

Query 2872          CT-CAGCCACAGATGTCGGCCGGGCTTGTGCT-GGTTGTCGAGT-CACCCCCGG-CGTTG
                    ||-|+ ++||||| || ||||| || || |||-| |   | | |-  ||   | -|+++|
Sbjct 2878          CTGC-T--ACAGAGGTTGGCCGTGCCTGCGCTGGCTGCACTATTAGTCCTGGGATC---G

Query 2928          TGCAGTACCAGTTTACTGCAGGTGTGCCTGGGTCCGGCAAGTCCCGCTCTAT-CACCCAA
                    | || || ||||| ||||| || || || || || ||||| ||  | || ||-|| +|| 
Sbjct 2932          TACACTATCAGTTCACTGCCGGGGTTCCGGGCTCAGGCAAATCAAGATCCATACAG-CAG

Query 2986          -GCCGACGTGGACGTTGTCGTGGTCCCGACCC-GGGAGTTGCGTAAT-GCCTGGCGCCGC
                    -| +|| || || ||||| || ||||| |+||-||||| | || |||-|+ ||||| |||
Sbjct 2991          GGG-GATGTTGATGTTGTGGTTGTCCCCA-CCAGGGAGCTTCGCAATAG-TTGGCGTCGC

Query 3044          CGCGGCTTCGCTG-CTTT-CACCCCGCACACTGCTGCTAGAGTCACTCAGGGGCGCCGGG
                    || ||||| || |-||||-||+|||+||||| || ||  | ||||||   || ||||| |
Sbjct 3048          CGGGGCTTTGCGGCCTTTACA-CCC-CACACGGCGGCCCGTGTCACTATAGGCCGCCGTG

Query 3102          TTGTCATTGATGAAGCTCCATCTCTTCCCCCC-CACCTGCTGCTGCTCCACATGCAGCGG
                    |||| ||||| || || ||||| |+|||| ||-||||||||| || | ||||||||||||
Sbjct 3106          TTGTGATTGACGAGGCCCCATCCC-TCCCACCGCACCTGCTGTTGTTACACATGCAGCGG

Query 3161          GCCGCCACCGTTCACCTTCTTGGCGACCCGAACCAGATCCCAGCCATCGACTTTGAGCAC
                    ||| |  | || || || || || ||||| ||||||||||| ||||| || |||||||||
Sbjct 3165          GCCTCTTCAGTCCATCTCCTCGGTGACCCAAACCAGATCCCCGCCATTGATTTTGAGCAC

Query 3221          GCCGGGCTCGTCCCCGCCATCAGGCCTGACCTAGCCCCTACCTCCTGGTGGCATGTTACC
                    || || || |||||||| ||| | ||||| || || || ||  ||||||||||||| || 
Sbjct 3225          GCTGGTCTGGTCCCCGCAATCCGCCCTGAGCTTGCACCAACGACCTGGTGGCATGTAACA

Query 3281          CATCGTTGCCCTGCGGATGTATGTGAGCTGATCCGTGGTGCATACCCTATGATCCAGACC
                    || || ||||| || ||||||||||| || || || || || |||||||  |||||||||
Sbjct 3285          CACCGCTGCCCAGCTGATGTATGTGAACTTATACGCGGGGCCTACCCTAAAATCCAGACC

Query 3341          ACTAGCCGGGTCCTCCGTTCGTTGTTCTGGGGTGAGCCTGCCGT-TGGGCAGAAACTAGT
                    || |||||||| || || ||  ||||||||  ||| || ||  |- | +||||| |||||
Sbjct 3345          ACGAGCCGGGTGCTACGGTCTCTGTTCTGGAATGAACCGGCTATCGGC-CAGAAGCTAGT

Query 3400          GTTCACCCAGGCGGCTAAGGCTGCCAACCCCGGTTCAGTGACGGTCCACGAGGCACAGGG
                     ||||| ||||| ||||| ||||||||||| ||| || | || |||||||| || |||||
Sbjct 3404          CTTCACGCAGGCCGCTAAAGCTGCCAACCCTGGTGCAATTACAGTCCACGAAGCCCAGGG

Query 3460          CGCTACCTATACAGAGACCACCATTATCGCTACGGCAGATGCCCGAGGCCTCATTCAGTC
                    |||||| |  ||||||||||| ||||| |||||||| |||||| | || ||||| |||||
Sbjct 3464          CGCTACTTTCACAGAGACCACAATTATAGCTACGGCTGATGCCAGGGGTCTCATCCAGTC

Query 3520          GTCTCGGGCTCATGCCATTGTTGCCCTGACGCGCCATACTGAGAAGTGCGTCATCATT-G
                     || || |||||||| || ||||| || || ||||| || |||| |||||| ||+ ||-|
Sbjct 3524          ATCCCGAGCTCATGCTATAGTTGCACTCACCCGCCACACAGAGAGGTGCGTTAT-TTTAG

Query 3579          ACGCGCCAGGCCTGCTT-CGCGAGGTGGGCATTTCCGATGCAATCGTTAATAACTTTTTC
                    | || || ||  ||+||-|| ||||| ||||| || ||||  |||||||| ||||| |||
Sbjct 3583          ATGCCCCTGGTTTG-TTACGTGAGGTCGGCATATCTGATGTGATCGTTAACAACTTCTTC

Query 3638          CTTGCCGGTGGCGAAATTGGCCACCAACGCCCGTCTGTTATCCCTCGCGGCAACCCTGAC
                    || || ||||| ||  | ||||| || ||||| ||||| || || || ||||||||||||
Sbjct 3642          CTCGCTGGTGGGGAGGTGGGCCATCACCGCCCCTCTGTGATACCCCGTGGCAACCCTGAC

Query 3698          ACAAACGTTGACACCTTGGCTGCCTTCCCGCCGTCTTGCCAGATTAGCGCCTTCCACCAG
                       ||| |||| |||||    ||||||||||||||||| ||||| || || | ||| |||
Sbjct 3702          CAGAACCTTGAGACCTTACAGGCCTTCCCGCCGTCTTGTCAGATCAGTGCTTACCATCAG

Query 3758          TTGGCTGAGGAGCTTGGCCATAGACCTGCCCCTGTTGCAGCTGTTCTACCGCCCTGCCCT
                     ||||||||||| | |||||  | || || |||||||| || || || || ||||| || 
Sbjct 3762          CTGGCTGAGGAGTTAGGCCACCGCCCGGCTCCTGTTGCCGCCGTCCTGCCCCCCTGTCCC

Query 3818          GAGCTCGAACAGGGCCTCCTCTATCTGCCCCAGGAGCTCACCACCTGTGATAGTGTTGT-
                    |||||||| ||||||||  | ||  |||| |||||||| ||    | |||||||||  |-
Sbjct 3822          GAGCTCGAGCAGGGCCTGTTGTACATGCCGCAGGAGCTTACAGTGTCTGATAGTGTGCTG

Query 3877          AACATTTGAATTAACAGATATTGTGCATTGTCGCATGGCCGCCCCGAGTCAGCGCAAGGC
                       +|||||  | || ||||| || || || || ||||| || || |||||||| |||||
Sbjct 3882          GTT-TTTGAGCTCACTGATATAGTCCACTGCCGTATGGCTGCTCCAAGTCAGCGGAAGGC

Query 3937          CGTGCTGTCCACGCTCGTGGGCCGTTACGGCCGTCGCACAAAGCTCTACAATGCCT-CTC
                    ||| || || || || |||||  | || ||||||   || || || ||  |+| | -|||
Sbjct 3941          CGTCCTCTCAACACTTGTGGGGAGGTATGGCCGTAAGACGAAACTGTATGA-GGCAGCTC

Query 3996          ACTCTGATGTTCGTGACTCTCTTGCC-CGTTTTATCCCGACCAT-T-GGCCCCGTACA--
                    | || ||||| ||||| || || || - ||| +||||| |+|+|-|-|| || || ||--
Sbjct 4000          ATTCAGATGTCCGTGAGTCCCTAGCTAGGTTC-ATCCCCA-C-TATCGGACCTGTCCAGG

Query 4050          --AGTTACAACCTGTGAATTGTATGAGCTAG-TGGAGGCCATGGTCGAGAAGGGCCAGGA
                    --| +++|+|| ||||| || || || || |-|+|| || ||||| || |||||||||||
Sbjct 4057          CCAC---C-ACGTGTGAGTTATACGAACTGGTT-GAAGCTATGGTGGAAAAGGGCCAGGA

Query 4108          TGGCTCCGCCGTCCTTGAGCTCGACCTCTGCAACCGTGACGTATC-CAGGATCAC-CTTC
                     ||||| |||||||| ||||| || || ||||| || || || ||-|  +|| ||- ||+
Sbjct 4112          CGGCTCTGCCGTCCTGGAGCTTGATCTATGCAATCGCGATGTTTCGCGT-ATAACTTTT-

Query 4166          TTCCAGAAAGATTGTAATAAGTTTACCACGGGAGAGACCATCGCCCATGGTAAAGTGGGC
                    ||||||||||| |||||||||||||| || || ||||||||||||||||| || || |||
Sbjct 4170          TTCCAGAAAGACTGTAATAAGTTTACGACTGGTGAGACCATCGCCCATGGCAAGGTTGGC

Query 4226          CAGGGCATTTCGGCCTGGAGTAAGACCTTTTGTGCCCTTTTTGGCCCCTGGTTCCGCGCT
                    || || || |||||||||||||||||||| |||||| | |||||||| |||||||| || 
Sbjct 4230          CAAGGTATATCGGCCTGGAGTAAGACCTTCTGTGCCTTGTTTGGCCCGTGGTTCCGTGCC

Query 4286          ATTGAGAAGGCTATTCTGGCCCTACTCCCT-CAGGGTGTGTTTTATGGAGATGCCTT-TG
                    ||||| || |  ||  ||||||| ||||| -|   +  | || || || || |+|||-||
Sbjct 4290          ATTGAAAAAGAAATATTGGCCCTGCTCCCGCCTAA-CATTTTCTACGGCGACG-CTTATG

Query 4344          ACGACA-C-TGTCTT-CT--CG-GCGGCTGTGGCCGCAGCAAAGGCGTCCATGGTGTTTG
                    | ||  - -||| | -| --  -| | | |+||++|||| +++| | | |||||| || |
Sbjct 4348          AGGAGTCGGTGTTTGCCGCGGCCGTGTCCG-GG--GCAGG---GTCTTGCATGGTATTCG

Query 4398          AGAATGACTTTTCCGAGTTTGACTCCACCCAGAATAACTTT-TCCTTGGGCCTAG-A-GT
                    ||||||||||||| || ||||||   || ||||| +| |||-||| | ||||| |-|-| 
Sbjct 4402          AGAATGACTTTTCTGAATTTGACAGTACTCAGAAC-AATTTCTCCCTTGGCCTTGAATGC

Query 4455          GCGCTATCATGGAGGAGTGCGGGATGCCGCAGTGGCTCATCCGCTTGTACCACCTTATAA
                    | | |+|+|||||||||||||| ||||| || ||||| ||  | ||||| ||||| +   
Sbjct 4461          GTGGT-T-ATGGAGGAGTGCGGTATGCCTCAATGGCTAATTAGGTTGTATCACCTG-GTT

Query 4514          -GGTCTGCGTGGATCCTGCAGGCCCCGAAGGAGTCTCTGCGAGGGTTTTGGAAGAAACAC
                    -|||| || ||||| |||||||| ||||||||||||||   ||| ||||||||||| || 
Sbjct 4518          CGGTCAGCCTGGATTCTGCAGGCGCCGAAGGAGTCTCTTAAAGGTTTTTGGAAGAAGCAT

Query 4574          TCCGGTGAGCCCGGCACTCTTCTTTGGAATACTGTCTGGAACATGGCCGTTAT-TACCCA
                    || |||||||| ||||| ||||||||||| || || ||||| |||||  | ||- +| ||
Sbjct 4578          TCTGGTGAGCCTGGCACCCTTCTTTGGAACACCGTTTGGAATATGGCGATCATAG-CACA

Query 4633          CTGTTATGATTTTCGTGATTTGCAGGTGGCTGCCTTTAAAGGTGATGATTCGATAGTGCT
                     || ||||| ||||| ||||| | ||| || |||||||| |||||||||||| | || ||
Sbjct 4637          TTGCTATGAGTTTCGCGATTTCCGGGTTGCCGCCTTTAAGGGTGATGATTCGGTGGTCCT

Query 4693          TTGCAGTGAGTACCGTCAGAGTC--CA--GGAGC-TGCTGTCCTGATTGCTGG-T-TGTG
                     || |  || ||||| |||||||-- |-- |+||-  |++|  ++||||| ||-|-||+|
Sbjct 4697          CTGTACCGACTACCGACAGAGTCGTAATGCG-GCAACC--TTA--ATTGCAGGCTGTG-G

Query 4746          GCTTAAAGCTGAAGGTGGATTTTCGCCCTATTGGTCTGTATGCAGGTGTTGTGGTGGCCC
                    ||||+||| ||||||| || |  || |||||||| |||||||| ||||| |||||||+||
Sbjct 4751          GCTT-AAGTTGAAGGTTGACTACCGTCCTATTGGGCTGTATGCCGGTGTGGTGGTGG-CC

Query 4806          CCGGCCTTGGCG-CGCTTCCTGACGTTGTGCGCTTCGCCGGCCGGCTCACTGAGAAGAAT
                    || | ||||| |-|||| ||||| || ||||| || || || |||||  |||| ||||| 
Sbjct 4809          CCCGGCTTGGGGACGCTGCCTGATGTAGTGCGATTTGCTGGTCGGCTGTCTGAAAAGAAC

Query 4865          TGGGGCCCTGGCCCCGAGCGGGCGGAGCAGCTCCGCCTTGCTGTAAGTGATTTCCTCCGC
                    |||||||| ||||| ||||| || |||||||| || ||||| ||  ||||||| |||||+
Sbjct 4869          TGGGGCCCCGGCCCAGAGCGTGCTGAGCAGCTGCGTCTTGCCGTCTGTGATTTTCTCCG-

Query 4925          AAGC-TTACGAATGTAGCTCAGATGTGTGTGGATGTTGTTTCTCGTGTTTATGGGGTTTC
                    | | -| |||||||| || ||| | ||||| |||||||| || |||||||| || ||   
Sbjct 4928          AGGGTTAACGAATGTTGCGCAGGTCTGTGTTGATGTTGTGTCCCGTGTTTACGGAGTCAG

Query 4984          TCCTGGGCTCGTTCATAACCTGATTGGCATGCTACAGACTGTTGCTGATGGCAAGGCCCA
                    ||||||||| || |||||||| ||||||||||| || ||  |||||||||||||||||||
Sbjct 4988          TCCTGGGCTGGTACATAACCTTATTGGCATGCTGCAAACCATTGCTGATGGCAAGGCCCA

Query 5044          TTTCACTGAGTCAGTAAAGCCAGTGCTCGACCTGACAAATTCAATCCTGT-GTCGGGTGG
                    ||| || ||| |  |||| || ||||| ||||| ||||| || ||| |  - +|||||||
Sbjct 5048          TTTTACAGAGACTATAAAACCTGTGCTTGACCTCACAAACTCCATCATACAA-CGGGTGG

Query 5103          AATGAATAACATGTCTTTTGCTGCGCCCATGGGTTCGCGACCATGCGCCCTCGGCCTATT
                    ||||||||||||||||  |||  |||||||||| |++|+|||||||||||| || || ||
Sbjct 5107          AATGAATAACATGTCTCGTGCATCGCCCATGGGAT--C-ACCATGCGCCCTAGGGCTGTT

Query 5163          CTGTTGTTGCTCCTCATGTTTTTGCCTATGTTGCCCGCGCCACCGCCCGGTCAGCCGTCT
                    |||||| || || || || ||||||||||| |||||||||||||| |||| |||||||||
Sbjct 5164          CTGTTGCTGTTCTTCGTGCTTTTGCCTATGCTGCCCGCGCCACCGGCCGGCCAGCCGTCT

Query 5223          GGCCGCCGTCGTGGGCGGCGCAGCGGCGGTTCCGGCGGTGGTTTCTGGGGTGACCGGGTT
                    |||||||||||||||||||||||||||||| ||||| ||||||||||||||||| |||||
Sbjct 5224          GGCCGCCGTCGTGGGCGGCGCAGCGGCGGTGCCGGCAGTGGTTTCTGGGGTGACAGGGTT

Query 5283          GATTCTCAGCCCTTCGCAATCCCCCATATTCATCCAACCAACCCCTTTGCCCCCGATGTC
                    |||||||||||||||||  ||||| |||||||||||||||||||||| ||| ||||||||
Sbjct 5284          GATTCTCAGCCCTTCGCCCTCCCCTATATTCATCCAACCAACCCCTTCGCCGCCGATGTC

Query 5343          -A--CCGCTGCGGCCGGGGCTGGACCTC-GCGTTCGCCAACCCGCCCGACC-ACTCGGCT
                    - --|+ |+ +  |||||||||||+ ||-||  ||| ||+ ||||||  ||- || ||||
Sbjct 5344          GTTTC-AC-A-ATCCGGGGCTGGA-GTCCGCCCTCGGCA-GCCGCCCCGCCCCCTTGGCT

Query 5398          CCGCTTGGCGTGACCAGGCCCAGCGCCCCGCCGCTACCTCACGTCGTAGACCTACCACAG
                    ||||||||||||||||| ||||||||||| ||||| || | |||||| || || || |||
Sbjct 5399          CCGCTTGGCGTGACCAGTCCCAGCGCCCCCCCGCTGCCCCCCGTCGTCGATCTGCCCCAG

Query 5458          CTGGGGCCGCGCCGCTAACCGC--GGTCGCCCCGGCTCATGACACCCCGCCAGTGCCTGA
                    ||||||| |||||||| || ||--  || ||++ |||| ||| ||  | || || |||||
Sbjct 5459          CTGGGGCTGCGCCGCTGACTGCTATATCACC--AGCTCCTGATACAGCCCCTGTACCTGA

Query 5516          TGTCGACTCCCGCGGCGCTATCTTGCGCCGGCAGTATAACCTATCAACATCCCCTCTCAC
                    ||| ||||| || || |||||  ||||||||||||| ||||| || || ||||| || ||
Sbjct 5517          TGTTGACTCTCGTGGTGCTATTCTGCGCCGGCAGTACAACCTGTCCACGTCCCCGCTTAC

Query 5576          CTCTC-CCGTGGCCACCGGCACAAATTTGGTCCTTTATGCCGCCCCTCTT-AGCCCGCTT
                     ||+ -| || ||| | || || |||||||| || ||||| |||||+ ||-| ||| |||
Sbjct 5577          GTC-ATCTGTCGCCTCGGGTACCAATTTGGTTCTCTATGCTGCCCC-ATTGAACCCACTT

Query 5634          TTACCCCTTCAGGACGGCACCAATACTCATATAATGGCTACAGAAGCCTCTAACTATGCC
                    ||||||||||||||||||||||| || ||||| |||||||| || || ||||| || |||
Sbjct 5635          TTACCCCTTCAGGACGGCACCAACACCCATATCATGGCTACTGAGGCATCTAATTACGCC

Query 5694          CAGTACCGGGTTGCCCGTGCCACAATTCGTTATCGCCCGCTTGTCCCCAATGCTGTTGGT
                    ||||||||||| || || |||||||| ||||| |||||||| || || ||||||||||||
Sbjct 5695          CAGTACCGGGTGGCTCGAGCCACAATCCGTTACCGCCCGCTGGTGCCAAATGCTGTTGGT

Query 5754          GGTTATGCCATCTCCATCTCGTTCTGGCCACAAACCACCACCACTCCGACGTCCGTTGAT
                    || ||||| ||||| || || || ||||| || || ||||| || || || || ||||||
Sbjct 5755          GGCTATGCTATCTCTATTTCTTTTTGGCCCCAGACAACCACTACCCCTACTTCTGTTGAT

Query 5814          ATGAATTCAATAACTTCGACGGATGTTCGTATTTTAGTTCAGCCCGGCATAGCCTCTGAG
                    |||||||| || ||||| || |||||| | ||||| || ||||| || || |||||||||
Sbjct 5815          ATGAATTCTATTACTTCTACTGATGTTAGGATTTTGGTCCAGCCTGGTATTGCCTCTGAG

Query 5874          CTTG-TGATCCCAAGTGAGCG-CTTACACTATCGTAACCAAGGGTGGCGCTCTGTTGAGA
                    +|||-| ||||| ||||||||-|||+||||||||||| ||||||||||||||||||||||
Sbjct 5875          -TTGGTTATCCCCAGTGAGCGTCTT-CACTATCGTAATCAAGGGTGGCGCTCTGTTGAGA

Query 5932          CCTCCGGG-GTGGCGGAAGAGGAGGCCACCTCTGGTCTCGTTATGCTTTGCATACATGGC
                    ||+ ||||-|| || || |||||||| |||||||| || || |||||||| || |||||+
Sbjct 5933          CC-ACGGGTGTCGCCGAGGAGGAGGCTACCTCTGGCCTGGTAATGCTTTGTATTCATGG-

Query 5991          TT-ACCCGTAAATTCTTACACTAATACACCCTACACCGGCGCCCTCGGGCTGT-TGGATT
                    ||- || || ||||| || || |||||||| || || || || || |||||+|-| ||||
Sbjct 5991          TTCGCCAGTCAATTCATATACAAATACACCTTATACTGGGGCACTGGGGCT-TCTTGATT

Query 6049          TTGCCCTTGAA-TTTGAGTTCCGCAACCTCACTCCCGGCAACACCAATACTCGGGTCTCT
                    ||||+ ||| |- |||| ||  | ||  | || || || ||||||||||| || || || 
Sbjct 6050          TTGC-ATTGGAGCTTGAATTTAGGAATTTGACACCTGGGAACACCAATACCCGTGTATCC

Query 6108          CG-TTACTCCAGCACTGCTCGCCACCGTCTTCGCCGCGGTGCAGATGGGACCGCCGAGCT
                    ||-|+|  ||||||| || || ||||| || ||||| ||||| ||||||||||| |||||
Sbjct 6109          CGAT-ATACCAGCACAGCCCGTCACCGGCTGCGCCGTGGTGCCGATGGGACCGCTGAGCT

Query 6167          CACCACCACGGCTGCCACCCGCTTTATGAAGGATCTCTATTTTACTAGTACTAATGGTGT
                     ||||| ||||| ||||| || ||||||||||| ||  |||| ||  |||| ||||| ||
Sbjct 6168          TACCACTACGGCGGCCACACGTTTTATGAAGGACCTGCATTTCACCGGTACGAATGGAGT

Query 6227          CGGTGAGATCGGCCGCGGGATAGCCCTAACCCTGTTTAATCTTGCTGACACTCTGCTTGG
                    ||||||| | ||||| || || ||||| || |||||||||||||||||||| || || ||
Sbjct 6228          CGGTGAGGTGGGCCGAGGTATTGCCCTGACACTGTTTAATCTTGCTGACACGCTTCTCGG

Query 6287          CGGCCTACCGACAGAATTGATTTCGTCGGCTGGTGGCCAGCTGTTCTACTCCCGTCCCGT
                     ||  | |||||||||||||||||||||||||| |||||| ||||||||||||| || ||
Sbjct 6288          TGGTTTGCCGACAGAATTGATTTCGTCGGCTGGGGGCCAGTTGTTCTACTCCCGCCCTGT

Query 6347          CGTCTCAGCCAATGGCGAGCCGACTGTTAAGCTGTATACATCTGTAGAGAATGCTCAGCA
                    ||||||||||||||||||||||||||| ||||| ||||||||||| |||||||| |||||
Sbjct 6348          CGTCTCAGCCAATGGCGAGCCGACTGTAAAGCTATATACATCTGTTGAGAATGCGCAGCA

Query 6407          GGATAAGGGTATTGCAATCCCGCATGACATCGACCTCGGGGAATCTCGTGTGGTCATTCA
                    ||||||||||||  | |||||||||||||| |||||||| || || |||||||| || ||
Sbjct 6408          GGATAAGGGTATCACCATCCCGCATGACATAGACCTCGGTGACTCCCGTGTGGTTATCCA

Query 6467          GGATTATGATAACCAACATGAGCAAGATCGGCCGACACCTTCTCCAGCCCCATCGCGCCC
                    |||||||||||||||||| ||||| |||||||| || ||||| || ||||| || || ||
Sbjct 6468          GGATTATGATAACCAACACGAGCAGGATCGGCCTACTCCTTCACCTGCCCCCTCTCGTCC

Query 6527          TTTTTCTGTCCTCCGAGCTAATGATGTGCTTTGGCTTTCTCTCACCGCTGCCGAGTATGA
                    |||||| || || || || ||||||||  | |||||||||||||| ||||| ||||||||
Sbjct 6528          TTTTTCAGTTCTTCGTGCCAATGATGTTTTGTGGCTTTCTCTCACTGCTGCTGAGTATGA

Query 6587          CCAGTCCACTTACGGTTC-TTCGACCGGCCCAGTCTATGTTTCTGACTC---T-GTG--A
                     |||+++|||+|||  | - ||  ||  || |  ||||||+ +|| |||---|-  |--|
Sbjct 6588          TCAG---ACT-ACGTATGGGTCATCCCACCAACCCTATGT-A-TGTCTCGGATACAGTCA

Query 6640          CCCTGGTTAATGTTGCGACCGGCGCGCAGGCCGTTGCCCGGTCGCTTGACTGGACCAAGG
                    |  | |||||||| || || || || ||||| || ||||| || ||||| ||| |||| |
Sbjct 6641          CATTTGTTAATGTGGCCACTGGTGCTCAGGCTGTCGCCCGTTCCCTTGATTGGTCCAAAG

Query 6700          TCACACTT-G-ATGGTCGCCCCCTCTCCACCATCCAGCAGTATTCAAAGACCTTCTTCGT
                    |++ ||||-|-| || ||||||||  | || || ||||||||||| ||||| ||||  ||
Sbjct 6701          T--TACTTTGGACGGCCGCCCCCTTACTACTATTCAGCAGTATTCTAAGACATTCTATGT

Query 6758          CCTGCCGCTCCGCGGTAAGCTCTCCTTCTGGGAGGCAGGTACCACTAAGGCCGGGTACCC
                    ||| ||||||||||||||| | || |||||||| || || || || ||||| || |||||
Sbjct 6759          CCTCCCGCTCCGCGGTAAGTTGTCTTTCTGGGAAGCTGGCACGACCAAGGCTGGCTACCC

Query 6818          CTATAATTATAATACCACTGCTAGCGATCAACTGCTTATTGAGAATGCCGCCGGGCATCG
                     ||||||||||| || || || || |||||| | ||  ||||||| || ||||| || ||
Sbjct 6819          TTATAATTATAACACAACCGCCAGTGATCAAATTCTAGTTGAGAACGCGGCCGGCCACCG

Query 6878          GGTTGCTATTTCCACTTACACCACTAGCCTGGGTGCTGGCCCCGT--TGCCATCTCTGCG
                     |||||||| || ||||||||||||||||||||||| |||||++|--  |||| ||||||
Sbjct 6879          TGTTGCTATCTCTACTTACACCACTAGCCTGGGTGCCGGCCC--TACCTCCATTTCTGCG

Query 6936          GTTGCTGTTTTGGCCCCCCACTCTGCGCTAGCCCTGCTTGAGGATACCATGGACTACCCT
                    |||| |||  | ||||| ||||| || || ||| | |||||||||||    || ||||| 
Sbjct 6937          GTTGGTGTGCTAGCCCCGCACTCAGCTCTCGCCGTTCTTGAGGATACTGCCGATTACCCC

Query 6996          GCCCGCGCCCACACTTTTGATGATTTCTGCCCAGAGTGCCGCCCCCTTGGCCTCCAGGGC
                    |||||||||||||||||||||||||||||||| || || ||| |||||||  | ||||| 
Sbjct 6997          GCCCGCGCCCACACTTTTGATGATTTCTGCCCTGAATGTCGCACCCTTGGATTACAGGGT

Query 7056          TGTGCTTTCCAGTCTACTGTCGCTGAGCTTCAGCGCCTTAAGATGAAGGTGGGTAAAACT
                    |||||||| |||||||||||||||||||||||||||||||| |||||||| |||||||| 
Sbjct 7057          TGTGCTTTTCAGTCTACTGTCGCTGAGCTTCAGCGCCTTAAAATGAAGGTAGGTAAAACC

Query 7116          CGGGAGT--TATAGTTTATTTGCTT-GTG-CCCCCCTTCTTTCTGCTGCTTATT-TCTCT
                    |||||||--||+|+|| |||++|||- ||- ||||||||++ | | |||||+||-|||  
Sbjct 7117          CGGGAGTCCTA-A-TTAATT--CTTCCTGTACCCCCTTC--GCAGTTGCTT-TTGTCTTA

Query 7171          TTTCTGCGTTTC
                    |||||+++||| 
Sbjct 7170          TTTCT---TTTT
