# Supplementary material for: Pairwise Heuristic Sequence Alignment Algorithm Based on Deep Reinforcement Learning
Source: IEEE Open J Eng Med Biol. 2021 Jan 29;2:36–43. doi: 10.1109/OJEMB.2021.3055424 (PMC8901008; doi:10.1109/OJEMB.2021.3055424)
Supplement: Three supplementary materials are attached to the submitted manuscript. First, we offer the detailed process of the DQNalign in Supplementary material S1. Then, the additional figures and tables are listed in the Supplementary material S2. Finally, the alignment results of the DQNalign are attached  [file ojemb-3055424-mm.zip › OJEMB-3055424-MM/10022021082020_DQNalignOJEMB20210126SupplementaryS3/Supplementary S3/HEV_DDDQN/result20200712173946_12_29.txt]

DQNalign Project v1.0
Pairwise alignment algorithm with deep reinforcement learning based heuristic alignment agent
Sequence 1 : HEV_12, length : 7202
Sequence 2 : HEV_29, length : 7180

Alignment results:
Exact matches: 5427
Gaps: 527

Query 26            ATGGAGGCCCATCAGTTTATCAAGGCTCCTGGCATCACTACTGCTATTGAGCAGGCTGCT
                    ||||||||||| |||||||| |||||||||||||| |||||||| |||||||||||||||
Sbjct 0             ATGGAGGCCCACCAGTTTATTAAGGCTCCTGGCATTACTACTGCCATTGAGCAGGCTGCT

Query 86            CTGGCAGCGGCCAACTCTGCCCTGGCGAATGCTGTGGTAGTTAGGCCCTTTCTCTCTCAC
                    ||||| ||||||||||| ||| |||||||||||||||| ||| |||| ||| | |||| |
Sbjct 60            CTGGCTGCGGCCAACTCCGCCTTGGCGAATGCTGTGGTGGTTCGGCCGTTTTTGTCTCGC

Query 146           CAGCAGATTGAGATCCTCATTAACCTAATGCAACCTCGCCAGCTTGTTTTCCGCCCCGAG
                      ||| |  |||||||| |||||  | |||||||| || ||| | ||||||||||| |||
Sbjct 120           GTGCAAACCGAGATCCTTATTAATTTGATGCAACCCCGGCAGTTGGTTTTCCGCCCTGAG

Query 206           GTTTTCTGGAACCACCCCATCCAGCGTGTTATCCACAATGAGTTGGAGCTTTACTGCCGT
                    ||  | ||||| || || || ||| | || || ||||||||  | || |  |||||||| 
Sbjct 180           GTGCTTTGGAATCATCCTATTCAGAGAGTCATACACAATGAACTAGAACAATACTGCCGG

Query 266           GCCCGCTCCGGCCGCTGTCTTGAGATTGGTGCCCATCCCC-GCTCAATAAATGACAATCC
                    || ||  |||| || || || |||||||| |||||+||| -| || || ||||| || ||
Sbjct 240           GCACGGGCCGGTCGTTGCCTGGAGATTGGGGCCCA-CCCAAGATCTATTAATGATAACCC

Query 325           TAATGTGGTCCACCGCTGCTTCCTCCGCCCTGTCGGGCGCGATGTTCAGCGCTGGTATAC
                     |||||  | ||||| ||||| ||| | || |||||  | |||||||||||||||||| |
Sbjct 299           CAATGTTTTGCACCGGTGCTTTCTCAGACCGGTCGGTAGGGATGTTCAGCGCTGGTATTC

Query 385           TGCCCCCACTCGCGGGCCAGCTGCTAATTGCCGGCGTTCCGCACTGCGCGGGCTCT-CTG
                    ||||||||| ||||| || || || || ||||| ||||| || ||||| || ||| -| +
Sbjct 359           TGCCCCCACCCGCGGCCCTGCAGCCAACTGCCGCCGTTCTGCGCTGCGTGGTCTCCCCC-

Query 444           CCGCTGACCGCACTTACTGCTTCGACGGGTTTT-CTGGT-TGTAACTTTCCCGCCGAAAC
                    | || |||||||| ||||| || || || ||||-| | |-||   +|| +|||| || ||
Sbjct 418           CTGCCGACCGCACCTACTGTTTTGATGGATTTTCCCGCTGTGCTT-TTG-CCGCAGAGAC

Query 502           GGGCATCGCCCTCTATTCCCTCCATGATATGTTCACCATCTGATGTCGCCGAGGCCATGT
                     ||| | ||||| || || || || ||  | |  +||| | |||||||| ||||| ||| 
Sbjct 476           CGGCGTAGCCCTTTACTCTCTGCACGACCTCTGG-CCAGCCGATGTCGCGGAGGCTATGG

Query 561           TCCGCCATGGTATGACGCGGCTTTATGCCGCCCTCCATCTTCCGCCTGAGGTCTTGTTGC
                     ||||||||| ||||| || || || || || |||||||| || ||||||||  |||| |
Sbjct 535           CCCGCCATGGGATGACACGTCTATACGCTGCACTCCATCTCCCTCCTGAGGTGCTGTTAC

Query 621           CTCCTGGCACATACCGCAC-CGCGTCGTATCTGCTGATCCATGACGGCAGGC--GCGT-T
                    | ||||| || ||||  ||-  |+|||||||| ||||| || |||||||  |--||+|-|
Sbjct 595           CACCTGGTACCTACCATACAACC-TCGTATCTCCTGATTCACGACGGCAACCGTGC-TGT

Query 677           GTGGTGACGTACGAGGGTGACACTAGTGCTGGTTATAACCATGATGTTTCCAACC-T-GC
                    +|+||||| || ||||||||||||||||| || || |||||||| || ||||  |-|-| 
Sbjct 652           -T-GTGACCTATGAGGGTGACACTAGTGCAGGCTACAACCATGACGTCTCCATACTTCGT

Query 735           GCTCCTGGATTAGAACCA-C-TAAG-GTCACCGGAGACCA-CCCTCTCGTTATCGAGCGG
                    || ++|||||| | || |-|- || -|| +  |  |||||-|| |+| ||||| ||||| 
Sbjct 711           GCG--TGGATTCGTACGACCAAAATAGTT-GGG-TGACCATCCGT-TGGTTATAGAGCGT

Query 791           GTTAGGGCCATTGGCTGTCACTTTGTTCT-CTTACTCACGGCTGCCCCGGAGCCATCACC
                    ||  |||| || || ||||| ||||| ||-|| +||||| || ||||| ||||| || ||
Sbjct 765           GTGCGGGCTATCGGATGTCATTTTGTGCTGCTG-CTCACCGCGGCCCCCGAGCCGTCGCC

Query 850           TATGCCTTATGTCCCTTACCCCCGGTCTACCGAGGTCTATGTCCGATCGATCTTCGGCCC
                    |||||||||||||||||||||||| || || ||||| ||||| || || || || |||||
Sbjct 824           TATGCCTTATGTCCCTTACCCCCGTTCGACAGAGGTGTATGTTCGGTCTATATTTGGCCC

Query 910           GGGCGGCACCCCTTCCCT-ATTCCCA-ACCTCATGCTCCACTAAGTCGACC-TTCCATGC
                     |||||  |||| |||||- ||||  -| |+|+|||||||| || || || -||+|| ||
Sbjct 884           TGGCGGTTCCCCGTCCCTGTTTCCGTCAGC-C-TGCTCCACAAAATCTACTTTT-CACGC

Query 967           CGTCCCTGCCCATATTTGGGACCGTCTTATGCTGTTCGGGGCCACCCTGGATGACCAAGC
                     ||||| |  ||||| |||||||| || ||||| || || ||||| ||||| ||||| ||
Sbjct 941           TGTCCCAGTTCATATCTGGGACCGGCTCATGCTTTTTGGTGCCACTCTGGACGACCAGGC

Query 1027          CTTTTGCTGCTCCCGTCTAATGACCTACCTTCGCGGCATTAGCTACAAGGTTA-CTGTGG
                     ||||||||||| || || ||||| ||||| || |||||||| |||||||| |-|  |||
Sbjct 1001          GTTTTGCTGCTCACGGCTTATGACATACCTCCGTGGCATTAGTTACAAGGTCACCGTTGG

Query 1086          GCACTCTTGTGGCCAATGAAGGCTGGAACGCCTCTGAGGACGCTCTCACAGCTGTCATTA
                      +| ||||| || ||||| || ||||| |||||||| || || ||||| || || ||||
Sbjct 1061          AG-CGCTTGTTGCTAATGAGGGGTGGAATGCCTCTGAAGATGCCCTCACCGCAGTAATTA

Query 1146          CTGCCGCCTACCTT-ACCATCTGCCACCAGCGGTATCTCCGCACCCAAGCTATATCTAAG
                    | || ||||| +||-||||||||||||||||| || ||||| ||||| || ||||| |||
Sbjct 1120          CCGCAGCCTAT-TTGACCATCTGCCACCAGCGCTACCTCCGTACCCAGGCGATATCCAAG

Query 1205          GGGATGCGTCGTTTGGAGCGGGAGCATGCCCAGAAATTCATAACACGCCTCTACAGTTGG
                    || ||||| || ||||||   ||||| ||||||||||| || ||| | |||||||| |||
Sbjct 1179          GGCATGCGCCGGTTGGAGGTTGAGCACGCCCAGAAATTTATTACAAGACTCTACAGCTGG

Query 1265          CTTTTTGAGAAGTCCGGCCGTGATTATATCCCCGGCCGTCAGTTGGAGTTCTACGCCCAG
                     | ||||||||||| || |||||||| ||||||||||| ||  |  |||| || ||||||
Sbjct 1239          TTATTTGAGAAGTCTGGTCGTGATTACATCCCCGGCCGCCAACTCCAGTTTTATGCCCAG

Query 1325          TGTAGGCGCTGGCTCTCGGCCGGCTTTCACCTTGACCCACGGGTGCTGGTTTTTGATGAG
                    ||  |||| ||||| || || |||||||| || |||||  | ||||| ||||||||||||
Sbjct 1299          TGCCGGCGGTGGCTATCCGCGGGCTTTCATCTAGACCCCAGAGTGCTTGTTTTTGATGAG

Query 1385          TCGGCCCCCTGCCACTGCAGGACCGCGATTCGTA-AGGCGGT-C---TCAAAGTTTTGCT
                    ||||  ||||||| ||| |||||    +||  +|-| |+| |-|---|+||| || ||||
Sbjct 1359          TCGGTGCCCTGCCGCTGTAGGACTTTC-TTAA-AGAAG-GTTGCGGGT-AAATTTCTGCT

Query 1440          GCTTTATGAAGTGGCTTGGCCAGGAATGTACCTGCTTTCTAC-AGCCTGCAGAGGGTGCC
                    |||| |||  |||| | || ||||| || ||||||+||||  -|||| || |||||| + 
Sbjct 1414          GCTTCATGCGGTGGTTAGGGCAGGAGTGCACCTGC-TTCTTGGAGCCAGCTGAGGGTT-T

Query 1499          GCT-GGCGACCAGGGCCATGATAATGAAGCCTATGAGGGGTCTGATGTTGACCCTGCTGA
                    | |-|| || || |||||||||||||| ||||| ||||| || || || ||||  || |+
Sbjct 1472          GATCGGTGATCATGGCCATGATAATGAGGCCTACGAGGGCTCCGAGGTCGACCAAGCCG-

Query 1558          ATCC-GC-CA--T-TAGTGATATATCTGGGTCCTACGTAGTCCCT-GGCA-CTGCCCTCC
                    | ||-||-||--|- | +|+| ++|| ||| |||| | ||||| |-||| -| || +|  
Sbjct 1531          AGCCTGCACATCTCGAC-G-TG--TCAGGGACCTATGCAGTCCATGGGCGCCAGCT-TGA

Query 1610          -AGCCGCTTTATCAGGCCCTTGACCTCCCCGCT-GAGATTGTGGCCCGTGCAGGCCGGCT
                    -| || || || ++||| ||  || |+||||| -|| ||||  || || ||+|||| | |
Sbjct 1586          GACCCTCTATAG--GGCACTCAACAT-CCCGCAAGATATTGCTGCTCGAGC-GGCCCGAT

Query 1669          G-ACCGCCACAGTAAAGGTC-TCCCAGGT-C-GACGGGCGGAT--CGATTGTGAGACCCT
                     -|| ||||| ||  || | -|  | || -|-||  | |+   -- | ++ +| +||  |
Sbjct 1642          TAACAGCCACCGTTGAGCTTGTTGCTGGCCCAGATCGCC-TGGAGTGC--C-GC-ACTGT

Query 1722          --TCTTGGTAACAAAACCTTTCGCACGTCGTTCGT-TGACGG-GGCGGTCTTAGAGACCA
                    --|| +||+|| || ||||| || ||| || |+| -||| ||-| |   |||+||| |||
Sbjct 1697          GCTCG-GG-AATAAGACCTTCCGGACGACGGT-GACTGATGGCGCCCACCTT-GAGGCCA

Query 1779          ATGGCCCAGAGC-GCCACAATCTCTCTTTTGATGCCAGTCAGAGCA--CTATGGC-CGCT
                    | ||||| ||||-       |+| || |||||||||+  | |+ ||--|||||| -  | 
Sbjct 1753          ACGGCCCTGAGCAATGTGTTT-TGTCGTTTGATGCC-TCCCG-CCAGTCTATGGGGGCCG

Query 1835          GGCCCCTTCAGTCTTACCTATGCCGCC-T-CTG-CCGCTGGGCTGGAGG-TGCGCTATGT
                    || | | |+|| || || |||| +|+|-|-|+|-| ||||| ||| |||-|  | | |  
Sbjct 1810          GGTCACAT-AGCCTCACTTATGA-G-CTTAC-GCCTGCTGGCCTGCAGGTTAAGATTTCA

Query 1891          TGC--T-GCTGGG-CTTGACCACCGGGCGGT-TTT-CGCCCC-CGGCGTTTCAC-CCCGG
                    |  --|-||| ||-|+||++||+| | | +|-|| -| ||  -||||| + |+|-  |+|
Sbjct 1866          TCTAATGGCTTGGAC-TG--CA-CTGCCA-TATTCCCCCCTGGCGGCGC-CC-CTAGC-G

Query 1943          TC-G-GCCCCTGGCGA-G-GTCACCGCCTTTTGCTCTGCCCTATACAGGTTTAATC-G-T
                    +|-|-|||  +||+||-|-| | ++||||||||| | || || ||||||| |||+|-|-|
Sbjct 1917          -CAGCGCCGG-GG-GAGGTGGCG--GCCTTTTGCACCGCTCTTTACAGGTATAA-CAGAT

Query 1997          GAAGCCCAGCGTCA-T-GCG---CTGACCGGTAATTTTTGGTTCCATCCTGAGGGGCTCC
                      |+|||| || ||-|-|| ---| |++|||| +++| ||| | ||||| |||||||| |
Sbjct 1972          TTA-CCCAACGGCATTCGCTTACCGG--CGGTC---TGTGGCTACATCCCGAGGGGCTGC

Query 2052          TTGGCCTCTTTGCCCCGTTT-TCGCCC-GGGCATGTCTGGGAGTCGGCTAATCCATTTTG
                    +||| |  ||| || | |||-||+|||-|||||| |||||||||| ||||| || |||||
Sbjct 2025          -TGGGCATTTTCCCTCCTTTCTC-CCCTGGGCATATCTGGGAGTCTGCTAACCCCTTTTG

Query 2110          TGGCGAGAGCACACTCTACACCCGTACTTGGT-CGGAGGT-TGATG-CTGTTTCTAGTCC
                     || ||| | || || ||||| ||||| ||||-|  |   -   | -||  | ++| | |
Sbjct 2084          CGGGGAGGGTACCCTGTACACTCGTACCTGGTCCACATCCGGCTTTTCTAGTG--ACTTC

Query 2167          AGCCCGGCCTGA-----------CTT-A--GGTT-TTGCATCT-GAGC-CTTCTATACCT
                     +|||  |||||-----------|| -|--|| |- |||  | -|| |-|++|    || 
Sbjct 2142          T-CCCCTCCTGAGGCGGCCGCCCCTGCACCGGCTGCTGCCCCAGGATCGC--CCCCCCCC

Query 2210          AG--CA-G-GGCCGCC--A----C-----ACCTACCCCGGCGGCTCTTCAACCCTCCTCT
                    | --||- -| | |  --|---- -----|||+|++||| |  | +   ||  | |   |
Sbjct 2199          ACCCCACCAGTCAGTGATATTTGGGTGTTACC-A--CCGCCCTCA-GAAAAGTCCCAGGT

Query 2254          -GCACCGGACCCTTTCCCCCCCCCCTCTGCTCCG-GCGCT-TGGTGAG-CCGGCCC-CTG
                    -|   || +| ||| +| +|||||| | +||+||-||+||-| + || - |++|| -|  
Sbjct 2255          GGGTGCGC-CTCTTG-CG-CCCCCCGCC-CT-CGAGC-CTGTT-GGACCGC--CCAGCCC

Query 2310          GCGTT--ACTGCCGTGGCCCCG-GCCATAACCCACCAGAC---GGCTCGGCAT--CG---
                       ||--|||  | | +|||||-|+| ||| |||||+|||---| | |+ |+|--||---
Sbjct 2305          CTATTAAACTTGCCTC-CCCCGTG-CGTAAGCCACC-GACATTGCCGC-CC-TCCCGCAC

Query 2359          CCGCCTGC-TCTTCAC-C-TACCCGGATGGCTCCAAGGTATTTGCCGGCTCGCTGTTTGA
                    |||||  |-|||| ||-|-||||| || ||  ||||||| | ||| || ||  |||||||
Sbjct 2360          CCGCCGTCTTCTTTACACTTACCCTGACGGTGCCAAGGTGTATGCGGGATCATTGTTTGA

Query 2416          GTCGACA-TGT-ACGTGGCTTGTTAACGCGTCTAATGTTGGACCATCGCCCTGGCGGCGG
                    |||  +|-|| -||+||||| || || || |||||  + || ||| |||||||| || ||
Sbjct 2420          GTCAG-ATTGCGAC-TGGCTGGTGAATGCCTCTAACC-CGGGCCACCGCCCTGGGGGTGG

Query 2473          GCTCTGCCATGCATTTTACCAAAGGTACCCCACCTC---CTTTGATGCTGC-CTCT-TTT
                     ||||| ||||| ||||| ||| | |  ++++||| ---| || +| |   -||  -|||
Sbjct 2477          CCTCTGTCATGCCTTTTATCAACGCTTT----CCTGAGGCGTTC-TACCCAACTGAATTT

Query 2528          GTGATGCGCGACGGCG-CG-GCCGCTTATACATTAAC---CCCCCG-GCCA-ATAATTCA
                     | ||||| ||+||+|-| -|| ||++||++|+|| |--- |||||-||| -|| || ||
Sbjct 2532          ATTATGCGTGA-GG-GTCTTGCTGC--AT--A-TACCTTGACCCCGCGCCCTATTATCCA

Query 2581          TGCCGTCGCCCCTGATTATA-GGTTGGAACATAACCCAAAGAGGCTTGAGGCCGCCTACC
                    ||| || ||||| || ||||-||||+||||| || ||||||||||||||||| || ||||
Sbjct 2585          TGCAGTGGCCCCCGACTATAGGGTT-GAACAGAATCCAAAGAGGCTTGAGGCAGCGTACC

Query 2640          GGGAGACTTGCTCCCGTCTCGGCACCGCTGCATACCCGCTCCTCGGGACCGGCATATACC
                    |||| || |||||||||| ||| |||||||| ||||| || || ||  | || |||||||
Sbjct 2644          GGGAAACCTGCTCCCGTCGCGGTACCGCTGCCTACCCACTTCTTGGCTCGGGTATATACC

Query 2700          AGGTACCGATCGGTCCCAGTTTCGACGCCTGGGAGCGGAACCACCGCCCCGGTGATGAGT
                    |||| ||  | |||| |||||| || ||||||||||| || || ||||| || |||||| 
Sbjct 2704          AGGTCCCTGTTGGTCTCAGTTTTGATGCCTGGGAGCGTAATCATCGCCCTGGGGATGAGC

Query 2760          TGTATCTTCCTGAGCTTGCTGCCAGA-TGGTTCGAGGCCAAT-AGGCCGGC-CTGCCCAA
                    | || ||  |||| |  ||||+||| -||||| || || || -|+||||||-| |+||| 
Sbjct 2764          TTTACCTGACTGAACCCGCTG-CAGCCTGGTTTGAAGCTAACAA-GCCGGCGCAG-CCAG

Query 2817          CTCTTACTATAACTGAGGATGCTGCACGGACAGCGAACCTGGCCA-T-TCGA--GCTTGA
                    | ||||| ||||| || ||| | || || || || ||||| |+||-|   ||--|  ||+
Sbjct 2821          CACTTACGATAACAGAAGATACGGCCCGCACGGCCAACCTAG-CACTAGAGATCGGATG-

Query 2872          CT-CAGCCACAGATGTCGGCCGGGCTTGTGCT-GGTTGTCGAGT-CACCCCCGG-CGTTG
                    ||-|+ ++||||| || ||||| || || |||-| |   | | |-  ||   | -|+++|
Sbjct 2878          CTGC-T--ACAGAGGTTGGCCGTGCCTGCGCTGGCTGCACTATTAGTCCTGGGATC---G

Query 2928          TGCAGTACCAGTTTACTGCAGGTGTGCCTGGGTCCGGCAAGTCCCGCTCTAT-CACCCAA
                    | || || ||||| ||||| || || || || || ||||| ||  | || ||-|| +|| 
Sbjct 2932          TACACTATCAGTTCACTGCCGGGGTTCCGGGCTCAGGCAAATCAAGATCCATACAG-CAG

Query 2986          -GCCGACGTGGACGTTGTCGTGGTCCCGACCC-GGGAGTTGCGTAAT-GCCTGGCGCCGC
                    -| +|| || || ||||| || ||||| |+||-||||| | || |||-|+ ||||| |||
Sbjct 2991          GGG-GATGTTGATGTTGTGGTTGTCCCCA-CCAGGGAGCTTCGCAATAG-TTGGCGTCGC

Query 3044          CGCGGCTTCGCTG-CTTT-CACCCCGCACACTGCTGCTAGAGTCACT-CAGGGGCGCCGG
                    || ||||| || |-||||-||+|||+||||| || ||  | ||||||- |+|| ||||| 
Sbjct 3048          CGGGGCTTTGCGGCCTTTACA-CCC-CACACGGCGGCCCGTGTCACTGTA-GGCCGCCGT

Query 3101          GTTGTCATTGATGAAGCTCCATCTCTTCCCCCC-CACCTGCTGCTGCTCCACATGCAGCG
                    ||||| ||||| || || ||||| |+|||| ||-||||||||| || | |||||||||||
Sbjct 3105          GTTGTGATTGACGAGGCCCCATCCC-TCCCACCGCACCTGCTGTTGTTACACATGCAGCG

Query 3160          GGCCGCCACCGTTCACCTTCTTGGCGACCCGAACCAGATCCCAGCCATCGACTTTGAGCA
                    |||| |  | || || || || || ||||| ||||||||||| ||||| || ||||||||
Sbjct 3164          GGCCTCTTCAGTCCATCTCCTCGGTGACCCAAACCAGATCCCCGCCATTGATTTTGAGCA

Query 3220          CGCCGGGCTCGTCCCCGCCATCAGGCCTGACCTAGCCCCTACCTCCTGGTGGCATGTTAC
                    ||| || || |||||||| ||| | ||||| || || || ||  ||||||||||||| ||
Sbjct 3224          CGCTGGTCTGGTCCCCGCAATCCGCCCTGAGCTTGCACCAACGACCTGGTGGCATGTAAC

Query 3280          CCATCGTTGCCCTGCGGATGTATGTGAGCTGATCCGTGGTGCATACCCTATGATCCAGAC
                     || || ||||| || ||||||||||| || || || || || |||||||  ||||||||
Sbjct 3284          ACACCGCTGCCCAGCTGATGTATGTGAACTTATACGCGGGGCCTACCCTAAAATCCAGAC

Query 3340          CACTAGCCGGGTCCTCCGTTCGTTGTTCTGGGGTGAGCCTGCCGT-TGGGCAGAAACTAG
                    ||| |||||||| || || ||  ||||||||  ||| || ||  |- | +||||| ||||
Sbjct 3344          CACGAGCCGGGTGCTACGGTCTCTGTTCTGGAATGAACCGGCTATCGGC-CAGAAGCTAG

Query 3399          TGTTCACCCAGGCGGCTAAGGCTGCCAACCCCGGTTCAGTGACGGTCCACGAGGCACAGG
                    | ||||| ||||| ||||| ||||||||||| ||| || | || |||||||| || ||||
Sbjct 3403          TCTTCACGCAGGCCGCTAAAGCTGCCAACCCTGGTGCAATTACAGTCCACGAAGCCCAGG

Query 3459          GCGCTACCTATACAGAGACCACCATTATCGCTACGGCAGATGCCCGAGGCCTCATTCAGT
                    ||||||| |  ||||||||||| ||||| |||||||| |||||| | || ||||| ||||
Sbjct 3463          GCGCTACTTTCACAGAGACCACAATTATAGCTACGGCTGATGCCAGGGGTCTCATCCAGT

Query 3519          CGTCTCGGGCTCATGCCATTGTTGCCCTGACGCGCCATACTGAGAAGTGCGTCATCATT-
                    | || || |||||||| || ||||| || || ||||| || |||| |||||| ||+ ||-
Sbjct 3523          CATCCCGAGCTCATGCTATAGTTGCACTCACCCGCCACACAGAGAGGTGCGTTAT-TTTA

Query 3578          GACGCGCCAGGCCTGCTT-CGCGAGGTGGGCATTTCCGATGCAATCGTTAATAACTTTTT
                    || || || ||  ||+||-|| ||||| ||||| || ||||  |||||||| ||||| ||
Sbjct 3582          GATGCCCCTGGTTTG-TTACGTGAGGTCGGCATATCTGATGTGATCGTTAACAACTTCTT

Query 3637          CCTTGCCGGTGGCGAAATTGGCCACCAACGCCCGTCTGTTATCCCTCGCGGCAACCCTGA
                    ||| || ||||| ||  | ||||| || ||||| ||||| || || || |||||||||||
Sbjct 3641          CCTCGCTGGTGGGGAGGTGGGCCATCACCGCCCCTCTGTGATACCCCGTGGCAACCCTGA

Query 3697          CACAAACGTTGACACCTTGGCTGCCTTCCCGCCGTCTTGCCAGATTAGCGCCTTCCACCA
                    |   ||| |||| |||||    ||||||||||||||||| ||||| || || | ||| ||
Sbjct 3701          CCAGAACCTTGAGACCTTACAGGCCTTCCCGCCGTCTTGTCAGATCAGTGCTTACCATCA

Query 3757          GTTGGCTGAGGAGCTTGGCCATAGACCTGCCCCTGTTGCAGCTGTTCTACCGCCCTGCCC
                    | ||||||||||| | |||||  | || || |||||||| || || || || ||||| ||
Sbjct 3761          GCTGGCTGAGGAGTTAGGCCACCGCCCGGCTCCTGTTGCCGCCGTCCTGCCCCCCTGTCC

Query 3817          TGAGCTCGAACAGGGCCTCCTCTATCTGCCCCAGGAGCTCACCACCTGTGATAGTGTTGT
                     |||||||| ||||||||  | ||  |||| |||||||| ||    | |||||||||  |
Sbjct 3821          CGAGCTCGAGCAGGGCCTGTTGTACATGCCGCAGGAGCTTACAGTGTCTGATAGTGTGCT

Query 3876          -AACATTTGAATTAACAGATATTGTGCATTGTCGCATGGCCGCCCCGAGTCAGCGCAAGG
                    -   +|||||  | || ||||| || || || || ||||| || || |||||||| ||||
Sbjct 3881          GGTT-TTTGAGCTCACTGATATAGTCCACTGCCGTATGGCTGCTCCAAGTCAGCGGAAGG

Query 3936          CCGTGCTGTCCACGCTCGTGGGCCGTTACGGCCGTCGCACAAAGCTCTACAATGCCT-CT
                    |||| || || || || |||||  | || ||||||   || || || ||  |+| | -||
Sbjct 3940          CCGTCCTCTCAACACTTGTGGGGAGGTATGGCCGTAAGACGAAACTGTATGA-GGCAGCT

Query 3995          CACTCTGATGTTCGTGACTCTCTTGCC-CGTTTTATCCCGACCAT-T-GGCCCCGTACA-
                    || || ||||| ||||| || || || - ||| +||||| |+|+|-|-|| || || ||-
Sbjct 3999          CATTCAGATGTCCGTGAGTCCCTAGCTAGGTTC-ATCCCCA-C-TATCGGACCTGTCCAG

Query 4050          ---AGTTACAACCTGTGAATTGTATGAGCTAG-TGGAGGCCATGGTCGAGAAGGGCCAGG
                    ---| +++|+|| ||||| || || || || |-|+|| || ||||| || ||||||||||
Sbjct 4056          GCCAC---C-ACGTGTGAGTTATACGAACTGGTT-GAAGCTATGGTGGAAAAGGGCCAGG

Query 4107          ATGGCTCCGCCGTCCTTGAGCTCGACCTCTGCAACCGTGACGTATC-CAGGATCAC-CTT
                    | ||||| |||||||| ||||| || || ||||| || || || ||-|  +|| ||- ||
Sbjct 4111          ACGGCTCTGCCGTCCTGGAGCTTGATCTATGCAATCGCGATGTTTCGCGT-ATAACTTTT

Query 4165          CTTCCAGAAAGATTGTAATAAGTTTACCACGGGAGAGACCATCGCCCATGGTAAAGTGGG
                    +||||||||||| |||||||||||||| || || ||||||||||||||||| || || ||
Sbjct 4169          -TTCCAGAAAGACTGTAATAAGTTTACGACTGGTGAGACCATCGCCCATGGCAAGGTTGG

Query 4225          CCAGGGCATTTCGGCCTGGAGTAAGACCTTTTGTGCCCTTTTTGGCCCCTGGTTCCGCGC
                    ||| || || |||||||||||||||||||| |||||| | |||||||| |||||||| ||
Sbjct 4229          CCAAGGTATATCGGCCTGGAGTAAGACCTTCTGTGCCTTGTTTGGCCCGTGGTTCCGTGC

Query 4285          TATTGAGAAGGCTATTCTGGCCCTACTCCCT-CAGGGTGTGTTTTATGGAGATGCCTT-T
                     ||||| || |  ||  ||||||| ||||| -|   +  | || || || || |+|||-|
Sbjct 4289          CATTGAAAAAGAAATATTGGCCCTGCTCCCGCCTAA-CATTTTCTACGGCGACG-CTTAT

Query 4343          GACGACA-C-TGTCTT-CT--CG-GCGGCTGTGGCCGCAGCAAAGGCGTCCATGGTGTTT
                    || ||  - -||| | -| --  -| | | |+||++|||| +++| | | |||||| || 
Sbjct 4347          GAGGAGTCGGTGTTTGCCGCGGCCGTGTCCG-GG--GCAGG---GTCTTGCATGGTATTC

Query 4397          GAGAATGACTTTTCCGAGTTTGACTCCACCCAGAATAACTTT-TCCTTGGGCCTAG-A-G
                    |||||||||||||| || ||||||   || ||||| +| |||-||| | ||||| |-|-|
Sbjct 4401          GAGAATGACTTTTCTGAATTTGACAGTACTCAGAAC-AATTTCTCCCTTGGCCTTGAATG

Query 4454          TGCGCTATCATGGAGGAGTGCGGGATGCCGCAGTGGCTCATCCGCTTGTACCACCTTATA
                     | | |+|+|||||||||||||| ||||| || ||||| ||  | ||||| ||||| +  
Sbjct 4460          CGTGGT-T-ATGGAGGAGTGCGGTATGCCTCAATGGCTAATTAGGTTGTATCACCTG-GT

Query 4514          A-GGTCTGCGTGGATCCTGCAGGCCCCGAAGGAGTCTCTGCGAGGGTTTTGGAAGAAACA
                     -|||| || ||||| |||||||| ||||||||||||||   ||| ||||||||||| ||
Sbjct 4517          TCGGTCAGCCTGGATTCTGCAGGCGCCGAAGGAGTCTCTTAAAGGTTTTTGGAAGAAGCA

Query 4573          CTCCGGTGAGCCCGGCACTCTTCTTTGGAATACTGTCTGGAACATGGCCGTTAT-TACCC
                     || |||||||| ||||| ||||||||||| || || ||||| |||||  | ||- +| |
Sbjct 4577          TTCTGGTGAGCCTGGCACCCTTCTTTGGAACACCGTTTGGAATATGGCGATCATAG-CAC

Query 4632          ACTGTTATGATTTTCGTGATTTGCAGGTGGCTGCCTTTAAAGGTGATGATTCGATAGTGC
                    | || ||||| ||||| ||||| | ||| || |||||||| |||||||||||| | || |
Sbjct 4636          ATTGCTATGAGTTTCGCGATTTCCGGGTTGCCGCCTTTAAGGGTGATGATTCGGTGGTCC

Query 4692          TTTGCAGTGAGTACCGTCAGAGTC--CA--GGAGC-TGCTGTCCTGATTGCTGG-T-TGT
                    | || |  || ||||| |||||||-- |-- |+||-  |++|  ++||||| ||-|-||+
Sbjct 4696          TCTGTACCGACTACCGACAGAGTCGTAATGCG-GCAACC--TTA--ATTGCAGGCTGTG-

Query 4745          GGCTTAAAGCTGAAGGTGGATTTTCGCCCTATTGGTCTGTATGCAGGTGTTGTGGTGGCC
                    |||||+||| ||||||| || |  || |||||||| |||||||| ||||| |||||||+|
Sbjct 4750          GGCTT-AAGTTGAAGGTTGACTACCGTCCTATTGGGCTGTATGCCGGTGTGGTGGTGG-C

Query 4805          CCCGGCCTTGGCG-CGCTTCCTGACGTTGTGCGCTTCGCCGGCCGGCTCACTGAGAAGAA
                    ||| | ||||| |-|||| ||||| || ||||| || || || |||||  |||| |||||
Sbjct 4808          CCCCGGCTTGGGGACGCTGCCTGATGTAGTGCGATTTGCTGGTCGGCTGTCTGAAAAGAA

Query 4864          TTGGGGCCCTGGCCCCGAGCGGGCGGAGCAGCTCCGCCTTGCTGTAAGTGATTTCCTCCG
                     |||||||| ||||| ||||| || |||||||| || ||||| ||  ||||||| |||||
Sbjct 4868          CTGGGGCCCCGGCCCAGAGCGTGCTGAGCAGCTGCGTCTTGCCGTCTGTGATTTTCTCCG

Query 4924          CAAGC-TTACGAATGTAGCTCAGATGTGTGTGGATGTTGTTTCTCGTGTTTATGGGGTTT
                    +| | -| |||||||| || ||| | ||||| |||||||| || |||||||| || ||  
Sbjct 4927          -AGGGTTAACGAATGTTGCGCAGGTCTGTGTTGATGTTGTGTCCCGTGTTTACGGAGTCA

Query 4983          CTCCTGGGCTCGTTCATAACCTGATTGGCATGCTACAGACTGTTGCTGATGGCAAGGCCC
                     ||||||||| || |||||||| ||||||||||| || ||  ||||||||||||||||||
Sbjct 4987          GTCCTGGGCTGGTACATAACCTTATTGGCATGCTGCAAACCATTGCTGATGGCAAGGCCC

Query 5043          ATTTCACTGAGTCAGTAAAGCCAGTGCTCGACCTGACAAATTCAATCCTGT-GTCGGGTG
                    |||| || ||| |  |||| || ||||| ||||| ||||| || ||| |  - +||||||
Sbjct 5047          ATTTTACAGAGACTATAAAACCTGTGCTTGACCTCACAAACTCCATCATACAA-CGGGTG

Query 5102          GAATGAATAACATGTCTTTTGCTGCGCCCATGGGTTCGCGACCATGCGCCCTCGGCCTAT
                    |||||||||||||||||  |||  |||||||||| |++|+|||||||||||| || || |
Sbjct 5106          GAATGAATAACATGTCTCGTGCATCGCCCATGGGAT--C-ACCATGCGCCCTAGGGCTGT

Query 5162          TCTGTTGTTGCTCCTCATGTTTTTGCCTATGTTGCCCGCGCCACCGCCCGGTCAGCCGTC
                    ||||||| || || || || ||||||||||| |||||||||||||| |||| ||||||||
Sbjct 5163          TCTGTTGCTGTTCTTCGTGCTTTTGCCTATGCTGCCCGCGCCACCGGCCGGCCAGCCGTC

Query 5222          TGGCCGCCGTCGTGGGCGGCGCAGCGGCGGTTCCGGCGGTGGTTTCTGGGGTGACCGGGT
                    ||||||||||||||||||||||||||||||| ||||| ||||||||||||||||| ||||
Sbjct 5223          TGGCCGCCGTCGTGGGCGGCGCAGCGGCGGTGCCGGCAGTGGTTTCTGGGGTGACAGGGT

Query 5282          TGATTCTCAGCCCTTCGCAATCCCCCATATTCATCCAACCAACCCCTTTGCCCCCGATGT
                    ||||||||||||||||||  ||||| |||||||||||||||||||||| ||| |||||||
Sbjct 5283          TGATTCTCAGCCCTTCGCCCTCCCCTATATTCATCCAACCAACCCCTTCGCCGCCGATGT

Query 5342          C-A--CCGCTGCGGCCGGGGCTGGACCTC-GCGTTCGCCAACCCGCCCGACC-ACTCGGC
                    |- --|+ |+ +  |||||||||||+ ||-||  ||| ||+ ||||||  ||- || |||
Sbjct 5343          CGTTTC-AC-A-ATCCGGGGCTGGA-GTCCGCCCTCGGCA-GCCGCCCCGCCCCCTTGGC

Query 5397          TCCGCTTGGCGTGACCAGGCCCAGCGCCCCGCCGCTACCTCACGTCGTAGACCTACCACA
                    |||||||||||||||||| ||||||||||| ||||| || | |||||| || || || ||
Sbjct 5398          TCCGCTTGGCGTGACCAGTCCCAGCGCCCCCCCGCTGCCCCCCGTCGTCGATCTGCCCCA

Query 5457          GCTGGGGCCGCGCCGCTAACCGC--GGTCGCCCCGGCTCATGACACCCCGCCAGTGCCTG
                    |||||||| |||||||| || ||--  || ||++ |||| ||| ||  | || || ||||
Sbjct 5458          GCTGGGGCTGCGCCGCTGACTGCTATATCACC--AGCTCCTGATACAGCCCCTGTACCTG

Query 5515          ATGTCGACTCCCGCGGCGCTATCTTGCGCCGGCAGTATAACCTATCAACATCCCCTCTCA
                    |||| ||||| || || |||||  ||||||||||||| ||||| || || ||||| || |
Sbjct 5516          ATGTTGACTCTCGTGGTGCTATTCTGCGCCGGCAGTACAACCTGTCCACGTCCCCGCTTA

Query 5575          CCTCTC-CCGTGGCCACCGGCACAAATTTGGTCCTTTATGCCGCCCCTCTT-AGCCCGCT
                    | ||+ -| || ||| | || || |||||||| || ||||| |||||+ ||-| ||| ||
Sbjct 5576          CGTC-ATCTGTCGCCTCGGGTACCAATTTGGTTCTCTATGCTGCCCC-ATTGAACCCACT

Query 5633          TTTACCCCTTCAGGACGGCACCAATACTCATATAATGGCTACAGAAGCCTCTAACTATGC
                    |||||||||||||||||||||||| || ||||| |||||||| || || ||||| || ||
Sbjct 5634          TTTACCCCTTCAGGACGGCACCAACACCCATATCATGGCTACTGAGGCATCTAATTACGC

Query 5693          CCAGTACCGGGTTGCCCGTGCCACAATTCGTTATCGCCCGCTTGTCCCCAATGCTGTTGG
                    |||||||||||| || || |||||||| ||||| |||||||| || || |||||||||||
Sbjct 5694          CCAGTACCGGGTGGCTCGAGCCACAATCCGTTACCGCCCGCTGGTGCCAAATGCTGTTGG

Query 5753          TGGTTATGCCATCTCCATCTCGTTCTGGCCACAAACCACCACCACTCCGACGTCCGTTGA
                    ||| ||||| ||||| || || || ||||| || || ||||| || || || || |||||
Sbjct 5754          TGGCTATGCTATCTCTATTTCTTTTTGGCCCCAGACAACCACTACCCCTACTTCTGTTGA

Query 5813          TATGAATTCAATAACTTCGACGGATGTTCGTATTTTAGTTCAGCCCGGCATAGCCTCTGA
                    ||||||||| || ||||| || |||||| | ||||| || ||||| || || ||||||||
Sbjct 5814          TATGAATTCTATTACTTCTACTGATGTTAGGATTTTGGTCCAGCCTGGTATTGCCTCTGA

Query 5873          GCTTG-TGATCCCAAGTGAGCG-CTTACACTATCGTAACCAAGGGTGGCGCTCTGTTGAG
                    |+|||-| ||||| ||||||||-|||+||||||||||| |||||||||||||||||||||
Sbjct 5874          G-TTGGTTATCCCCAGTGAGCGTCTT-CACTATCGTAATCAAGGGTGGCGCTCTGTTGAG

Query 5931          ACCTCCGGG-GTGGCGGAAGAGGAGGCCACCTCTGGTCTCGTTATGCTTTGCATACATGG
                    |||+ ||||-|| || || |||||||| |||||||| || || |||||||| || |||||
Sbjct 5932          ACC-ACGGGTGTCGCCGAGGAGGAGGCTACCTCTGGCCTGGTAATGCTTTGTATTCATGG

Query 5990          CTT-ACCCGTAAATTCTTACACTAATACACCCTACACCGGCGCCCTCGGGCTGT-TGGAT
                    +||- || || ||||| || || |||||||| || || || || || |||||+|-| |||
Sbjct 5991          -TTCGCCAGTCAATTCATATACAAATACACCTTATACTGGGGCACTGGGGCT-TCTTGAT

Query 6048          TTTGCCCTTGAA-TTTGAGTTCCGCAACCTCACTCCCGGCAACACCAATACTCGGGTCTC
                    |||||+ ||| |- |||| ||  | ||  | || || || ||||||||||| || || ||
Sbjct 6049          TTTGC-ATTGGAGCTTGAATTTAGGAATTTGACACCTGGGAACACCAATACCCGTGTATC

Query 6107          TCG-TTACTCCAGCACTGCTCGCCACCGTCTTCGCCGCGGTGCAGATGGGACCGCCGAGC
                     ||-|+|  ||||||| || || ||||| || ||||| ||||| ||||||||||| ||||
Sbjct 6108          CCGAT-ATACCAGCACAGCCCGTCACCGGCTGCGCCGTGGTGCCGATGGGACCGCTGAGC

Query 6166          TCACCACCACGGCTGCCACCCGCTTTATGAAGGATCTCTATTTTACTAGTACTAATGGTG
                    | ||||| ||||| ||||| || ||||||||||| ||  |||| ||  |||| ||||| |
Sbjct 6167          TTACCACTACGGCGGCCACACGTTTTATGAAGGACCTGCATTTCACCGGTACGAATGGAG

Query 6226          TCGGTGAGATCGGCCGCGGGATAGCCCTAACCCTGTTTAATCTTGCTGACACTCTGCTTG
                    |||||||| | ||||| || || ||||| || |||||||||||||||||||| || || |
Sbjct 6227          TCGGTGAGGTGGGCCGAGGTATTGCCCTGACACTGTTTAATCTTGCTGACACGCTTCTCG

Query 6286          GCGGCCTACCGACAGAATTGATTTCGTCGGCTGGTGGCCAGCTGTTCTACTCCCGTCCCG
                    | ||  | |||||||||||||||||||||||||| |||||| ||||||||||||| || |
Sbjct 6287          GTGGTTTGCCGACAGAATTGATTTCGTCGGCTGGGGGCCAGTTGTTCTACTCCCGCCCTG

Query 6346          TCGTCTCAGCCAATGGCGAGCCGACTGTTAAGCTGTATACATCTGTAGAGAATGCTCAGC
                    |||||||||||||||||||||||||||| ||||| ||||||||||| |||||||| ||||
Sbjct 6347          TCGTCTCAGCCAATGGCGAGCCGACTGTAAAGCTATATACATCTGTTGAGAATGCGCAGC

Query 6406          AGGATAAGGGTATTGCAATCCCGCATGACATCGACCTCGGGGAATCTCGTGTGGTCATTC
                    |||||||||||||  | |||||||||||||| |||||||| || || |||||||| || |
Sbjct 6407          AGGATAAGGGTATCACCATCCCGCATGACATAGACCTCGGTGACTCCCGTGTGGTTATCC

Query 6466          AGGATTATGATAACCAACATGAGCAAGATCGGCCGACACCTTCTCCAGCCCCATCGCGCC
                    ||||||||||||||||||| ||||| |||||||| || ||||| || ||||| || || |
Sbjct 6467          AGGATTATGATAACCAACACGAGCAGGATCGGCCTACTCCTTCACCTGCCCCCTCTCGTC

Query 6526          CTTTTTCTGTCCTCCGAGCTAATGATGTGCTTTGGCTTTCTCTCACCGCTGCCGAGTATG
                    ||||||| || || || || ||||||||  | |||||||||||||| ||||| |||||||
Sbjct 6527          CTTTTTCAGTTCTTCGTGCCAATGATGTTTTGTGGCTTTCTCTCACTGCTGCTGAGTATG

Query 6586          ACCAGTCCACTTACGGTTC-TTCGACCGGCCCAGTCTATGTTTCTGACTC---T-GTG--
                    | |||+++|||+|||  | - ||  ||  || |  ||||||+ +|| |||---|-  |--
Sbjct 6587          ATCAG---ACT-ACGTATGGGTCATCCCACCAACCCTATGT-A-TGTCTCGGATACAGTC

Query 6639          ACCCTGGTTAATGTTGCGACCGGCGCGCAGGCCGTTGCCCGGTCGCTTGACTGGACCAAG
                    ||  | |||||||| || || || || ||||| || ||||| || ||||| ||| |||| 
Sbjct 6640          ACATTTGTTAATGTGGCCACTGGTGCTCAGGCTGTCGCCCGTTCCCTTGATTGGTCCAAA

Query 6699          GTCACACTT-G-ATGGTCGCCCCCTCTCCACCATCCAGCAGTATTCAAAGACCTTCTTCG
                    ||++ ||||-|-| || ||||||||  | || || ||||||||||| ||||| ||||  |
Sbjct 6700          GT--TACTTTGGACGGCCGCCCCCTTACTACTATTCAGCAGTATTCTAAGACATTCTATG

Query 6757          TCCTGCCGCTCCGCGGTAAGCTCTCCTTCTGGGAGGCAGGTACCACTAAGGCCGGGTACC
                    |||| ||||||||||||||| | || |||||||| || || || || ||||| || ||||
Sbjct 6758          TCCTCCCGCTCCGCGGTAAGTTGTCTTTCTGGGAAGCTGGCACGACCAAGGCTGGCTACC

Query 6817          CCTATAATTATAATACCACTGCTAGCGATCAACTGCTTATTGAGAATGCCGCCGGGCATC
                    | ||||||||||| || || || || |||||| | ||  ||||||| || ||||| || |
Sbjct 6818          CTTATAATTATAACACAACCGCCAGTGATCAAATTCTAGTTGAGAACGCGGCCGGCCACC

Query 6877          GGGTTGCTATTTCCACTTACACCACTAGCCTGGGTGCTGGCCCCGT--TGCCATCTCTGC
                    | |||||||| || ||||||||||||||||||||||| |||||++|--  |||| |||||
Sbjct 6878          GTGTTGCTATCTCTACTTACACCACTAGCCTGGGTGCCGGCCC--TACCTCCATTTCTGC

Query 6935          GGTTGCTGTTTTGGCCCCCCACTCTGCGCTAGCCCTGCTTGAGGATACCATGGACTACCC
                    ||||| |||  | ||||| ||||| || || ||| | |||||||||||    || |||||
Sbjct 6936          GGTTGGTGTGCTAGCCCCGCACTCAGCTCTCGCCGTTCTTGAGGATACTGCCGATTACCC

Query 6995          TGCCCGCGCCCACACTTTTGATGATTTCTGCCCAGAGTGCCGCCCCCTTGGCCTCCAGGG
                     |||||||||||||||||||||||||||||||| || || ||| |||||||  | |||||
Sbjct 6996          CGCCCGCGCCCACACTTTTGATGATTTCTGCCCTGAATGTCGCACCCTTGGATTACAGGG

Query 7055          CTGTGCTTTCCAGTCTACTGTCGCTGAGCTTCAGCGCCTTAAGATGAAGGTGGGTAAAAC
                     |||||||| |||||||||||||||||||||||||||||||| |||||||| ||||||||
Sbjct 7056          TTGTGCTTTTCAGTCTACTGTCGCTGAGCTTCAGCGCCTTAAAATGAAGGTAGGTAAAAC

Query 7115          TCGGGAGT--TATAGTTTATTTGCTT-GTG-CCCCCCTTCTTTCTGCTGCTTATT-TCTC
                     |||||||--||+|+|| |||++|||- ||- ||||||||++ | | |||||+||-||| 
Sbjct 7116          CCGGGAGTCCTA-A-TTAATT--CTTCCTGTACCCCCTTC--GCAGTTGCTT-TTGTCTT

Query 7170          TTTTCTGCGTTTC
                     |||||+++||| 
Sbjct 7169          ATTTCT---TTTT
