# Supplementary material for: Pairwise Heuristic Sequence Alignment Algorithm Based on Deep Reinforcement Learning
Source: IEEE Open J Eng Med Biol. 2021 Jan 29;2:36–43. doi: 10.1109/OJEMB.2021.3055424 (PMC8901008; doi:10.1109/OJEMB.2021.3055424)
Supplement: Three supplementary materials are attached to the submitted manuscript. First, we offer the detailed process of the DQNalign in Supplementary material S1. Then, the additional figures and tables are listed in the Supplementary material S2. Finally, the alignment results of the DQNalign are attached  [file ojemb-3055424-mm.zip › OJEMB-3055424-MM/10022021082020_DQNalignOJEMB20210126SupplementaryS3/Supplementary S3/HEV_DDDQN/result20200712173946_12_30.txt]

DQNalign Project v1.0
Pairwise alignment algorithm with deep reinforcement learning based heuristic alignment agent
Sequence 1 : HEV_12, length : 7202
Sequence 2 : HEV_30, length : 7257

Alignment results:
Exact matches: 5420
Gaps: 594

Query 1             GCAGACCACCTATGTGGTCGATGCCATGGAGGCCCATCAGTTTATCAAGGCTCCTGGCAT
                    ||||||||| |||||||||||||||||||||||||||||||| || ||||||||||||||
Sbjct 0             GCAGACCACGTATGTGGTCGATGCCATGGAGGCCCATCAGTTCATTAAGGCTCCTGGCAT

Query 61            CACTACTGCTATTGAGCAGGCTGCTCTGGCAGCGGCCAACTCTGCCCTGGCGAATGCTGT
                     |||||||| |||||||||||||||||||| |||||||| || ||| |||||||||||||
Sbjct 60            TACTACTGCCATTGAGCAGGCTGCTCTGGCTGCGGCCAATTCCGCCTTGGCGAATGCTGT

Query 121           GGTAGTTAGGCC--CTTTCTCTCTCACCAGCAGATTGAGATCCTCATTAACCTAATGCAA
                    ||| ||| ||||--  || |||| |  ++||| |  ||||| || |||||  | ||||||
Sbjct 120           GGTGGTTCGGCCGTTCTTGTCTCGCGT--GCAAACCGAGATTCTTATTAATTTGATGCAA

Query 179           CCTCGCCAGCTTGTTTTCCGCCCCGAGGT-TTTCTGGAACCACCCCATCCAGCGTGTTAT
                    || || ||  | ||||||||||| |||||- ||+||||| |||||||| ||| | |||||
Sbjct 178           CCCCGGCAATTGGTTTTCCGCCCTGAGGTGCTT-TGGAATCACCCCATTCAGAGAGTTAT

Query 238           CCACAATGAGTTGGAGCTTTACTGCCGT-GCCCGCTCCGGC----CGCTGTCTTG-AGA-
                     |||||||| ||||| |  |||||+++|-|++ |||  |||----|| ||+| ||-|+|-
Sbjct 237           ACACAATGAATTGGAACAGTACTG---TCG--GGCTAGGGCTGGTCGTTG-CCTGGA-AG

Query 291           TTGGTG-CCCATC-CCCG-C-TCAATAAATGACAATCCTAATGTGGTCC---ACCGCTGC
                    ||||+|-|+++||-||||- -|| || ||||| || || |||||+++||---| || |||
Sbjct 290           TTGG-GGC---TCACCCGAGATCGATTAATGATAACCCCAATGT---CCTGCATCGGTGC

Query 344           TTCCTC--CGCCCTGTCGGGCGCGATGTTCAGCGCTGGTATACTGCCCCCACTCGCGGGC
                    ||++||-- | || || ||  | || || || || |||||  |||||||||| || || |
Sbjct 343           TT--TCTTAGACCGGTTGGTAGGGACGTCCAACGTTGGTACTCTGCCCCCACCCGTGGCC

Query 402           CAGCTGCTAATTGCCGGCGTTC--CGCACTGCGCGGGCTCTCTGCCGCTGACCGCACTTA
                    | || ||||||||||| |||||--|||++| || || ||| || | | |||||| || ||
Sbjct 401           CCGCAGCTAATTGCCGTCGTTCTGCGC--TACGTGGTCTCCCTCCTGTTGACCGTACCTA

Query 460           CTGCTTCGACGGGTTTTC-TGGT-TGTAACTTTCCCGCCGAA-ACGGGCATCGCCCTCTA
                    ||| || || || || ||- | |-||+++||||  |  || |-|| ||  | ||||| ||
Sbjct 459           CTGTTTTGATGGATTCTCCCGCTGTG---CTTTTGCTGCGGAGACCGGTGTGGCCCTTTA

Query 517           TTCCCTCCATGATATGTCACCATCTGATGTCGCCGAGGCCATGTTCCGCCATGGTATGAC
                     || || |||||  | |  ||| | ||||| || ||||| |||  |||||| || |||||
Sbjct 516           CTCTCTGCATGACCTTTGGCCAGCCGATGTTGCGGAGGCTATGGCCCGCCACGGGATGAC

Query 577           GCGGCTTTATGCCGC-CCTCCATCTTCCGCCTGAGGTCTTGT--TGCCTCCTGGCACATA
                    ||| || ||||| ||-| ||+| ||||| ||||||||+ + |--| || || ||||| ||
Sbjct 576           GCGTCTGTATGCTGCACTTC-ACCTTCCACCTGAGGT-G-CTGCTACCGCCCGGCACCTA

Query 634           CC-G-CACCGCGTCGTATCTGCTGATCCATGACGGC-A-GGCGCGTTGTGGTGACGTACG
                    ||- -||++ | ||||| || ||||||||||| |||-|- ||||+|+|| ||||| || |
Sbjct 633           CCATACA--ACCTCGTACCTTCTGATCCATGATGGCGACCGCGC-T-GTTGTGACTTATG

Query 690           AGGGTGACACTAGTGCTGGTTATAACCATGATGTTTCCAA--CCTGCGCTCCTGGATTAG
                    | || || |||||||| || || || ||||| || ||+||--|+| ||  | |||||  |
Sbjct 689           AAGGCGATACTAGTGCGGGCTACAATCATGACGTCTC-AATAC-TCCGTGCATGGATCCG

Query 748           AACCACTAAGGTCA-CCGGAGACCACCCTCTCGTTATCGAGCGGGTTAGGGCCATTGGCT
                     || || ||| |+|-  || || || || || ||||| ||||| ||  |||| || ||||
Sbjct 747           TACTACCAAGAT-AGTTGGCGATCATCCGCTAGTTATAGAGCGTGTACGGGCTATCGGCT

Query 807           GTCACTTTGTTCTCTTACTCACGGCTGCCCCGGAGCCATCACCTATGCCTTATGTCCCTT
                    |||||||||| ||  | ||||| || ||||| || ||||| |||||||||||||| ||||
Sbjct 806           GTCACTTTGTGCTGCTGCTCACTGCAGCCCCTGAACCATCGCCTATGCCTTATGTTCCTT

Query 867           ACCCCCGGTCTACCGAGGTCTATGTCCGATCGATCTTCGGCCCGGGCGGCACCCCTTCCC
                    ||||||| || || || || ||||||||||| || || ||||| |||||| | || ||||
Sbjct 866           ACCCCCGTTCGACGGAAGTGTATGTCCGATCTATATTTGGCCCTGGCGGCTCTCCGTCCC

Query 927           T-ATTCCCAACCTCATGCTCCACTAAGTCGACCTTCCATGCCGTCCCTGCCCATATTTGG
                    |- ||||+| |  | |||||||| || || || || ||||| ||||| | ||||||||||
Sbjct 926           TGTTTCC-ATCAGCCTGCTCCACAAAATCTACTTTTCATGCTGTCCCGGTCCATATTTGG

Query 986           GACCGTCTTATGCTGTTCGGGGCCACCCTGGATGACCAAGCCTTTTGCTGCTCCCGTCTA
                    || || || ||||| || || |||||  |||||||||| || || |||||||| || || 
Sbjct 985           GATCGGCTCATGCTTTTTGGCGCCACTTTGGATGACCAGGCGTTCTGCTGCTCACGGCTC

Query 1046          ATGACCTACCTTCGCGGCATTAGCTACAAGGTTACTGTGGGCACTCTTGTGGCCAATGAA
                    ||||| ||||| ||||| |||||||| ||||| || || ||  | ||||| |||||||| 
Sbjct 1045          ATGACATACCTCCGCGGTATTAGCTATAAGGTCACCGTTGGTGCGCTTGTTGCCAATGAG

Query 1106          GGCTGGAACGCCTCTGAGGACGCTCTCACAGCTGTCATTACTGCCGCCTACCTTACCATC
                    || |||||||||||||| || || ||||| || || ||||| || |||||||| ||||| 
Sbjct 1105          GGTTGGAACGCCTCTGAAGATGCCCTCACTGCGGTAATTACCGCAGCCTACCTGACCATT

Query 1166          TGCCACCAGCGGTATCTCCGCACCCAAGCTATATCTAAGGGGATGCGTCGTTTGGAGCGG
                    || || ||||| || ||||| ||||| || ||||||||||| ||||| || ||||||   
Sbjct 1165          TGTCATCAGCGCTACCTCCGTACCCAGGCGATATCTAAGGGTATGCGCCGGTTGGAGGTT

Query 1226          GAGCATGCCCAGAAATTCATAACACGCCTCTACAGTTGGCTTTTTGAGAAGTCCGGCCGT
                    |||||||||||||| ||||| ||| | |||||||| ||| | ||||||||||| ||||||
Sbjct 1225          GAGCATGCCCAGAAGTTCATTACAAGGCTCTACAGCTGGTTGTTTGAGAAGTCTGGCCGT

Query 1286          GATTATATCCCCGGCCGTCAGTTGGAGTTCTACGCCCAGTGTAGGCGCTGGCTCTCGGCC
                    || || ||||||||||| ||| |  |||| || || |||||  |||| ||| | || || 
Sbjct 1285          GACTACATCCCCGGCCGCCAGCTCCAGTTTTATGCTCAGTGCCGGCGGTGGTTATCCGCA

Query 1346          GGCTTTCACCTTGACCCACGGGTGCTGGTTTTTGATGAGTC-GGCCCCCTGCCACTGCAG
                    || || ||||| |||||  | ||||| ||||||||||||||-|  |||+|||| ||||||
Sbjct 1345          GGTTTCCACCTAGACCCCAGAGTGCTTGTTTTTGATGAGTCAGTGCCC-TGCCGCTGCAG

Query 1405          GACCG-CGATT--CGTAAGG-CGGTCTCA-AAGTTTTGCTGCTTTATGAAGTGGCTTGGC
                    |||| -|++||-- |+||||-||++|   -|| || || || ||||||  |||| | || 
Sbjct 1404          GACCTTC--TTAAAG-AAGGTCG--CGGGTAAATTCTGTTGTTTTATGCGGTGGTTAGGG

Query 1460          CAGGAATGTACCTGCTTTCT---ACAGCCTGCAGAGGGTGC-CGCTGG-CGACCAGGGCC
                    ||||| || ||||||||+||---|+|+|| || |||||+  - |+| |- || || ||||
Sbjct 1459          CAGGAGTGCACCTGCTT-CTTGGA-A-CCAGCTGAGGG-CTTAG-TCGGTGATCAAGGCC

Query 1515          ATGATAATGAAGCCTATGAGGGGTCTGATGTTGACCCTGCTGAATCC-GCCATTA-GTGA
                    |||||||||| || |||||||| ||||| |||||||| || |||+||-||+ |  - |||
Sbjct 1514          ATGATAATGAGGCTTATGAGGGTTCTGAGGTTGACCCAGCCGAA-CCTGC-GTATTTTGA

Query 1573          TATATCTGGGTCCTACGTAGTC-CC-TGGCACTGCCCTC--CAGCCGCTTTATC-AGGCC
                    | | |||||| |||| |+  + -||- ||++  |||  |-- ||++||  | | -||| |
Sbjct 1572          TGTTTCTGGGACCTATG-CT-GTCCACGG--GCGCCAGCTTGAG--GCCCTCTACAGGGC

Query 1628          -CTTGACCTCCC-CGCTGAGATTGTGGCCCGTGCA-GGCCGGCTGACCGCCACAG-TAAA
                    -||| |  ||||-| +||| ||||+++|+++||| -|| | ||+       ||||-|| +
Sbjct 1626          ACTTAATATCCCACA-TGATATTG---C---TGCCCGGGCTGC-CCGATTAACAGCTAC-

Query 1684          GGTCTCCC-AGGT-CGACGGGCGGATCGATTG---TG-AGAC-CCT-T-CTTGGTAACAA
                     ||    |- | |-|||+|  | || || |||---||- |+|-|+|-|- | || || ||
Sbjct 1677          TGTTGAGCTCGCTGCGA-GTCCAGACCGTTTGGAGTGCCG-CAC-TATAATCGGAAATAA

Query 1735          AACCTTTCGCACGTCGTTCGTTGACGGGGCGG--TCTTAGAGACCAATGGCCCAGAGCGC
                     ||||| || ||| || ||||||| || ||+ --|||+ |||   || ||||| ||||+ 
Sbjct 1734          GACCTTCCGGACGACGGTCGTTGATGGCGC-CCATCT-CGAGGTGAACGGCCCTGAGC-A

Query 1793          C-ACAATCTCTCTTTTGATGC--C-AGTCAGAGCACTATGGCCGCTGGCCCCTTCAGTCT
                     -||  ||| || ||||||||--|- | ||||+|++|||||  || ||++++ ||+|+| 
Sbjct 1791          GTACGTTCTATCGTTTGATGCTTCCCGCCAGA-C--TATGGGAGCCGG----GTC-G-CA

Query 1849          TA-CCT-A--T--GCCGCCTCTGC-CGCTG--GG-CTGGAGGT--GCGCTATG-TTGCTG
                    ||-|||-|--|--|  ||+||+ |-|+|||--||- || ||||--|+| ||| -|++|| 
Sbjct 1842          TAGCCTCACCTATGGAGC-TC-ACGC-CTGCCGGTTTGCAGGTTAG-GATATCAT--CTA

Query 1896          CTGGGCTTGAC--CACCGGGCGGTTTTCGCCCCCGGCGTTTCACCCC--GGTCGGCCCCT
                     ||| || |||--|||+ |+| || ||| ||||||| |+ |+ ||||--|  | || || 
Sbjct 1895          ATGGCCTGGACTGCAC-TG-CTGTGTTCCCCCCCGGTG-GT-GCCCCTAGCGCCGCGCCG

Query 1952          GGCGAGGTCACCGCCTTTT-GCTCTGCCCTATACAGGTTTAATC-G-TGAAGCCCAGCGT
                    ||||||||+| || |||||-||  |||||| ||||||| |||+|-|-|  |+||||||| 
Sbjct 1951          GGCGAGGT-AGCGGCTTTTTGCAGTGCCCTCTACAGGTATAA-CAGATTCA-CCCAGCGG

Query 2009          CA-TGCGCTGACCGGTAATTTT-TGGTTCCATCCTGAGGGGCTCCTTGGCCTCTTTGCCC
                    ||-|+|| |||| ||+    ||-||| | || ||||||||||| || ||| ||||  |||
Sbjct 2008          CACT-CGTTGACTGG-CGGCTTGTGGCTACACCCTGAGGGGCTGCTGGGCATCTTCCCCC

Query 2067          CGTTTTCGCCCGGGCATGTCTGGGAGTCGGCTAATCCATTTTGTGGCG-AGAG-CACACT
                    | ||||| ||||||||| |||||||||| || ||||| || |||||+|-|+||- ||  |
Sbjct 2066          CTTTTTCCCCCGGGCATATCTGGGAGTCTGCCAATCCCTTCTGTGG-GGA-AGGGACCTT

Query 2125          CTACACCCGTACTTGGTCGGTCGGAGGTTGATGCT-GTTTCTAGTCCAGCCCGGCCTGAC
                     || || ||||| |||||       ||||  | +|-||+  |++| |+ |||  ||||| 
Sbjct 2124          GTATACTCGTACCTGGTCCACTTCTGGTTTTTC-TAGT-GAT--TTC-TCCCCTCCTGAG

Query 2180          TTAGGTTTTGCATCT-GAGCCTTCTAT-ACCT-AG-----C---A-GGGCCGCCACACCT
                       | + ++| + | -|  ||  ||||-||||-||-----|---|-    | ||||+|+|
Sbjct 2179          GCGGC-C--GA-CCATGCACCGGCTATCACCTCAGGGTTGCCCCATTCTACTCCAC-C-T

Query 2228          ACC-C-------CGG-C--GGCTCTTCAACCCTCCTCTGCACCGGACCCTTTCCCCCCCC
                     ||- ------- ||-|--  |+| +|  |||||++++  |  |+|+++++++ + |+++
Sbjct 2233          GCCAGTGATATTTGGGCATTAC-CA-CCGCCCTC----AGAAGG-A-------G-TC---

Query 2277          CCTCTGCTCC-GGCGCTTG-----GT-GAGCCGGCCCC-TGGCGTTACTGCCGTGGCC--
                    ++||+++   - |   | |-----||-   || || ||-  ||+ |  || +|  |||--
Sbjct 2274          --TC---AGGTTGACATGGCACCCGTACCACCTGCTCCCAAGC-CTGTTGG-GCTGCCGA

Query 2327          -CCGGCCAT-AACCCA---CC--AG-ACG---GC--TCGGCATCGCCGCCTGCTCTTCAC
                    -|+    ||-||||||---||-- |- ||---||-- | ||| | ||| || |||  +||
Sbjct 2327          GC-TCTAATGAACCCATAACCCCCGTGCGTAAGCCACCTGCACCACCGGCTTCTCGC-AC

Query 2374          C-----TACCCG-GATGGCTCCAAGGTATT-TGCCGGCTC---GCTGTTTG---AGTCGA
                    |-----|  ||   |+++| ||++++||| -||  ||| |---| ||| ||--- ||||+
Sbjct 2385          CCGCCGTCTCCTTTA---CACC----TATCCTGATGGCGCCAAGGTGTATGCGGGGTCG-

Query 2421          CATGTACG--T-GGCTTGTTAACGCGTCTA---A-TG--T-T--GACCA----TCGCCCT
                      ||| ||--|- | ||||+ ||+ | || ---|-||--|-|--  |  ---- ||||| 
Sbjct 2437          TTTGTTCGAGTCAGATTGT-GAC-TGGCTGGTTAATGCCTCTAACCCGGGCCACCGCCCC

Query 2465          GGCGGCGGGCTCTGCCATGCATTTTACCAAAGGTACCC-CACCTCCT---TTGATGC-TG
                    || || || ||||| ||||| ||||||||++| ++ + -  |||+  ---||  | |-  
Sbjct 2494          GGAGGTGGTCTCTGTCATGCCTTTTACCA--GC--G-TTTCCCT-GAGGCTTTCTACCCC

Query 2520          CCTCT-TTTGTGATGCGCGACGGCG-CGGCC-GCTTATACATTAACCCCCCGGCCAATAA
                     ||  -||| | ||||||||+||+|-|   |-|| || ||  | ||||| || || || |
Sbjct 2548          ACTGAGTTTATTATGCGCGA-GG-GTCTTGCAGCATACACCCTGACCCCGCGCCCTATCA

Query 2577          TTCATGCCGTCGCCCCTGATTATAGGTTGGAACATAACCCAAAGAGGCTTGAGGCCGCCT
                    | || || || || ||||| |||||| | || || || ||||||||||||||||| || |
Sbjct 2606          TCCACGCAGTGGCTCCTGACTATAGGGTTGAGCAGAATCCAAAGAGGCTTGAGGCAGCGT

Query 2637          ACCGGGAGACTTGCTCCCGTCTCGGCACCGCTGCATACCCGCTCCTCGGGACCGG-CATA
                    |||| ||||| ||||| ||||  ||||||||||| || ||||| |||||+| | |- |||
Sbjct 2666          ACCGAGAGACCTGCTCTCGTCGTGGCACCGCTGCCTATCCGCTTCTCGG-ATCAGGTATA

Query 2696          TACCAGGTACCGATCGGTCCCAGTTTCGACGCCTGGGAGCGGAACCACCGCCCCGGTGAT
                    |||||||| ||  || ||| |||||| |||||||||||||| || |||||||| || |||
Sbjct 2725          TACCAGGTCCCTGTCAGTCTCAGTTTTGACGCCTGGGAGCGTAATCACCGCCCAGGCGAT

Query 2756          GAGTTGTATCTTCCTGAGCTTGCTGCCAG-ATGGTTCGAGGCCAATAGGCCGGCCCTGCC
                    ||| | |||||  | || |  |||||+||- ||||| ||||| || | |||||| | |||
Sbjct 2785          GAGCTTTATCTGACCGAACCCGCTGC-AGCCTGGTTTGAGGCTAACAAGCCGGCGCAGCC

Query 2814          CAACTCTTACTATAACTGAGGATGCTGCACGG-ACAGCGAACCTGGCCATC-GAGCTT-G
                    +| | || || ||||| || ||| | ||+| |-|| || ||||| ||+|| -|||+ |-|
Sbjct 2844          -AGCACTCACAATAACGGAAGATACGGC-CCGCACGGCCAACCTAGC-ATTAGAG-ATCG

Query 2871          ACT-CAGCCACAGATGTCGGCCGGGCTTGTGCTGGTTGTCGAGTCACC--CCC-GGCGTT
                    |+|-| || ||||| || ||||| || || ||||||||+|+| +|| |-- ||-|| |||
Sbjct 2900          A-TGCTGCTACAGAGGTTGGCCGCGCCTGCGCTGGTTG-C-AC-CATCAGACCTGGGGTT

Query 2927          GTGCAGTACCAGTTTACTGCAGGTGTGCCTGGGTCC-GGCAAGTCCCGCTCTATCACCCA
                    || || || ||||| ||||| || ||+|| |||| |-||||||||  | |||||+||++|
Sbjct 2956          GTACATTATCAGTTCACTGCTGGGGT-CCCGGGTTCAGGCAAGTCAAGGTCTAT-AC--A

Query 2986          AGC---CG-ACGTGGACGTTGTCGTGGTCCCGACCCGGGAG-TTGCGTAATGCCTGGCGC
                    +||--- |-| || ||||| || || ||||| ||||| |||-||+|| |||  |||||| 
Sbjct 3012          -GCAGGGGGATGTTGACGTCGTGGTTGTCCCCACCCGAGAGCTT-CGCAATAGCTGGCGT

Query 3041          CGCCGCGGCTTCGCTGCTTTCACCCCGCACACTGCTGCTAGAGTCACTCAGGGGC-GCCG
                    ||||| ||||| || || ||||| || ||||| || ||  | || |||+| ||||-||||
Sbjct 3070          CGCCGGGGCTTTGCGGCCTTCACACCTCACACGGCGGCCCGTGTTACT-ACGGGCCGCCG

Query 3100          GGTTGTCATTGATGAAGCTCCATCTCTTCCCCCCCACCTGCTGCTGCTCCACATGCAGCG
                     ||||| || || || ||||| || ||||| || ||| || || || | || ||||||||
Sbjct 3129          TGTTGTGATAGACGAGGCTCCGTCGCTTCCACCGCACTTGTTGTTGTTACATATGCAGCG

Query 3160          GGCCGCCACCGTTC-ACCTTCTTGGCGACCCGAACCAGATCCCAGCCATCGACTTTGAGC
                    ||||+ |  || ||-| ||||| || ||||| || |||||||| ||||| || ||||| |
Sbjct 3189          GGCC-TCTTCGGTCCATCTTCTCGGTGACCCTAATCAGATCCCTGCCATTGATTTTGAAC

Query 3219          ACGCCGGGCTCGTCCCCGCCA-TCAGGCCTGACCTAGCCCCTACCTCCTGGTGGCATGTT
                    | || || || ||||||||+|-|  | || || || || || ||   |||||||||||||
Sbjct 3248          ATGCTGGTCTGGTCCCCGC-AATTCGTCCCGAGCTCGCACCAACGAGCTGGTGGCATGTT

Query 3278          ACCCATCGTTGCCCTGCGGATGTATGTGAGCTGATCCGTGGTGCATACCCTATGATCCAG
                    || ||||| ||||| || |||||||||||||| || || || || || ||||  ||||||
Sbjct 3307          ACGCATCGCTGCCCGGCCGATGTATGTGAGCTCATACGCGGGGCTTATCCTAAAATCCAG

Query 3338          ACCACTAGCCGGGTCCTCCG-T-TCGTTGTTCTGG-GGTGAGCCTGCCGTTGGGCAGAAA
                    ||||| || || || || ||-|-||+|+||| |||- + || || ||| | || ||||| 
Sbjct 3367          ACCACGAGTCGTGTGCTACGATCTC-T-GTTTTGGAA-CGAACCGGCCATCGGCCAGAAG

Query 3395          CTAGTGTTCACCCAGGCGGCTAAGGCTGCCAACCCCGGTTC-AGTGACGGTCCACGAGGC
                     | || || || ||||| ||||| ||||| ||||| ||| |-| |+|||||||| |||||
Sbjct 3424          TTGGTCTTTACGCAGGCCGCTAAAGCTGCTAACCCTGGTGCGATT-ACGGTCCATGAGGC

Query 3454          ACAGGGCGCTACCTATACAGAGACCACCATTATCGCTACGGCAGATGCCCGAGGCCTCAT
                     ||||| ||||| |  || |||||||| ||||| |||||||| |||||| | || || ||
Sbjct 3483          CCAGGGTGCTACTTTCACTGAGACCACAATTATAGCTACGGCTGATGCCAGGGGTCTTAT

Query 3514          TCAGTCGTCTCGGGCTCATGCCATTGTTGCCCTGACGCGCCATACTGAGAAGTGCGTCAT
                     ||||| || || |||||||| || ||||| || || || ||||| ||||| |||++  |
Sbjct 3543          CCAGTCATCCCGAGCTCATGCTATAGTTGCACTTACCCGTCATACAGAGAAATGC--ATT

Query 3574          CATTGACGC-GCCAGGCCTG--CT--TCGCG--AGGTGGGCATTTCCGATGCAATCGTTA
                    +|||+++  -|     ||||--||--|+|||--|||| ||||| || ||||  || ||||
Sbjct 3601          -ATT---TTAGATGCTCCTGGTCTGCT-GCGTGAGGTCGGCATATCAGATGTGATTGTTA

Query 3627          ATAACTTT-TTCCTTGCCGGTGGCGAAATTGGCCACCAAC-GCCCGTCTGTTATCCCTCG
                    ||||+|||-||||| || ||||| ||  | |||||+ |||-|||| ||||| || || ||
Sbjct 3656          ATAA-TTTCTTCCTCGCTGGTGGGGAGGTGGGCCA-TAACCGCCCTTCTGTGATACCCCG

Query 3685          CGGCAACCCTGA-CACAAACGTTGACACCT-TGGCTGCCTTCCCGCCGTCTTGCCAGATT
                     |||||||||||-||+ |||||||| ||+|-|    ||||||||||| || |||||||||
Sbjct 3714          TGGCAACCCTGATCA-GAACGTTGAGAC-TCTACAAGCCTTCCCGCCATCCTGCCAGATT

Query 3743          AGCGCCTTCCACCAGTTGGCTGAGGAGCTTGGCCATAGACCTGCCCCTGTTGCAGCTGTT
                    || || | ||||||  ||||||| ||| | |||||  | || || |||||||| || ||+
Sbjct 3772          AGTGCTTACCACCAACTGGCTGAAGAGTTAGGCCACCGTCCCGCTCCTGTTGCCGCCGT-

Query 3803          CT-ACCGCCCTGCCCTGAGCTCGAACAGGGCCTCCTCTATCTGCCCCAGGAGCTCACCAC
                    ||- || |||||||||||||| || ||||||||  | ||| |||| || ||||| ||+| 
Sbjct 3831          CTTGCCCCCCTGCCCTGAGCTTGAGCAGGGCCTGTTGTATATGCCGCAAGAGCTTAC-AG

Query 3862          CTG-TGATAGTGTTG-TAACATTTGAATTAACAGATATTGTGCATTGTCGCATGGCCGCC
                       - ||||||||+|-|    |||||| | |||||||| || || || || ||||| |||
Sbjct 3890          TGTCCGATAGTGT-GCTGGTCTTTGAACTCACAGATATAGTCCACTGCCGTATGGCTGCC

Query 3920          CCGAGTCAGCGCAAGGCCGTGCTGTCCACGCTCGTGGGCCGTTACGG-CCGTCGCA---C
                    || || ||||| |||||||| || || || || ||+ | +|++| | -| |||| |---|
Sbjct 3949          CCAAGCCAGCGGAAGGCCGTCCTTTCAACACTTGT-CGG-G--AGGTACGGTCGTAGAAC

Query 3976          -AAAGCTCTACAATGCCTCTCACTCTGATGTTCGTGACTCTCTTGCC-CGTTTTATCCCG
                    -|||+|| ||  | ||  | || || ||||||||||| ||||| || - |||+ ||||| 
Sbjct 4005          GAAA-CTGTATGAGGCAGCCCATTCAGATGTTCGTGAGTCTCTAGCTAGGTT-CATCCCT

Query 4034          ACCATTGGCCCCGTACAAGTTACAACCTGTGAATTGTATGAGCTAGTGGAGGCCATGGTC
                    || || || || || |  |  || || ||||| |||||||| || || ||||| ||||| 
Sbjct 4063          ACTATCGGACCTGTCCGGGCCACCACGTGTGAGTTGTATGAACTGGTTGAGGCTATGGTG

Query 4094          GAGAAGGGCCAGGATGGCTCCGCCGTCCTTGAGCTCGACCTCTGCAACCGTGACGTATCC
                    |||||||||||||| ||||| ||||| || ||||| ||  | || |||||||| || || 
Sbjct 4123          GAGAAGGGCCAGGACGGCTCTGCCGTTCTAGAGCTTGATTTATGTAACCGTGATGTTTCG

Query 4154          AGGATCACCTTCTTCCAGAAAGATTGTAATAAGTTTACCACGGGAGAGACCATCGCCCAT
                     | || || || |||||||| ||||||||||||||||| || || |||||||| ||||| 
Sbjct 4183          CGTATTACATTTTTCCAGAAGGATTGTAATAAGTTTACAACCGGTGAGACCATTGCCCAC

Query 4214          GGTAAAGTGGGCCAGGGCATTTCGGCCTGGAGTAAGACCTTTTGTGCCCTTTTTGGCCCC
                    |||||||| |||||||| || |||||||||||||||||||| ||||| || || ||||| 
Sbjct 4243          GGTAAAGTTGGCCAGGGTATATCGGCCTGGAGTAAGACCTTCTGTGCTCTGTTCGGCCCG

Query 4274          TGGTTCCGCGCTATTGAGAA-GG-CTATTCTGGCCCTACTCCCTCAGGGTGTGTTTTATG
                    ||||| || || ||||| ||-| - ||||++||| || ||||| |    | | ||||| |
Sbjct 4303          TGGTTTCGTGCCATTGAAAAAGAAATATT--GGCTCTGCTCCCGCCTAATATCTTTTACG

Query 4332          GAGATGCCTTTGACGACA-CTGTCTTCTCGGCGGCTGTGGCCGCAGCAAAGG-CG-TCCA
                    | ||||| | |||+|   -| || ||  | || |||||| |||+ |+  |||-  -|  |
Sbjct 4361          GCGATGCTTATGA-GGGGTCAGTGTTTGCTGCCGCTGTGTCCG-GG-GCAGGGTCCTGTA

Query 4389          TGGTGTTTGAGAATGACTTTTCCGAGTTTGACTCCACCCAGAATAACTTT-TC-CTTGGG
                    |||| ||||| |||||||| || || |||||    || ||||||||+|||-||-||||| 
Sbjct 4418          TGGTATTTGAAAATGACTTCTCTGAATTTGATAGTACTCAGAATAA-TTTCTCTCTTGGC

Query 4447          CCTAGAGTGCGCT-ATCATGGAGGAGTGCGGGATGCCGCAGTGGCTCATCCGCTTGTACC
                    |+| ||||| |+|- | |||||||| ||||| ||||| || ||| | ||| | |||||||
Sbjct 4477          C-TTGAGTGTG-TGGTTATGGAGGAATGCGGTATGCCTCAATGGTTAATCAGGTTGTACC

Query 4506          ACCTTATAAGGTCTGCGTGGATCCTGCAGGCCCCGAAGGAGTCTCTGCGAGGGTTTT-GG
                    | ||  |  |||| || |||||  ||||||| ||||||||||| || + ||||||||-||
Sbjct 4535          ATCTAGTCCGGTCAGCCTGGATTTTGCAGGCGCCGAAGGAGTCCCTT-AAGGGTTTTTGG

Query 4565          AAGAAACACTCCGGTGAGCCCGGCACTCTTCTTTGGAATACTGTCTGGAACATGGCCGTT
                    ||||| || || |||||||||||||| || ||||||||||| |||||||| |||||+| |
Sbjct 4594          AAGAAGCATTCTGGTGAGCCCGGCACCCTCCTTTGGAATACAGTCTGGAATATGGC-GAT

Query 4625          -ATTACCCAC-T-GTTATGATTTTCGTGATTTGCAGGTGGCTGCCTTTAAAGGTGATGAT
                    -||+| |+||-|-| || || ||||||||  | | ||| ||||||||||| |||||||||
Sbjct 4653          CAT-AGC-ACATTGCTACGAATTTCGTGACCTCCGGGTTGCTGCCTTTAAGGGTGATGAT

Query 4682          TCGATAGTGCTTTGCAGTGAGTACCGTCAGAGTCCAGGA-GCTGCTGTCCTGATTGCTGG
                    ||| | || || || ||||| ||||| |||||||+   |-|| || | | |||| || ||
Sbjct 4711          TCGGTGGTCCTCTGTAGTGACTACCGACAGAGTC-GTAATGCAGCAGCCTTGATCGCAGG

Query 4741          TTGTGGCT-TAAAGCTGAAGGTGGATTTTCGCCCTATTGGTCTGTATGCAGGTGTTGTGG
                     |||||+ -| ||| ||||||| ||||  ||||| ||||| |||||||| ||||| ||||
Sbjct 4770          CTGTGG-GCTCAAGTTGAAGGTTGATTACCGCCCCATTGGACTGTATGCTGGTGTGGTGG

Query 4800          TGGCCCCCGGCCTTGGCG-C-GCTTCCTGACGTTGTGCGCTTCGCCGGCCGGCTCACTGA
                    |||||||+ |  ||||+|- - || ||||| || ||||| || ||||| |||||  ||||
Sbjct 4829          TGGCCCC-TGGTTTGG-GTACACTGCCTGATGTAGTGCGTTTTGCCGGTCGGCTGTCTGA

Query 4858          GAAGAATTGGGGCCCTGGCCCCGAGCGGGCGGAGCAGCTCCGCCTTGCTGTAAGTGATTT
                     ||||| |||||||| || || ||||| || |||||||| || ||||||||  |||||||
Sbjct 4887          AAAGAACTGGGGCCCCGGTCCAGAGCGTGCTGAGCAGCTACGGCTTGCTGTTTGTGATTT

Query 4918          CCTC-CGCAAGCTT-ACGAATGTAGCTCAGATGTGTGTGGATGTTGTTTCTCGTGTTTAT
                    ++||-   | | ||-|||||||| || ||| | ||||| |||||||| || |||||||||
Sbjct 4947          --TCTTAGAGGGTTGACGAATGTTGCGCAGGTTTGTGTTGATGTTGTGTCCCGTGTTTAT

Query 4976          GGGGTTTCTCCTGGGCTCGTTCATAACCTGATTGGCATGCTACAGACTGTTGCTGATGGC
                    || ||    |||||| | || |||||||| ||||||||||| || ||  |||||||||||
Sbjct 5005          GGAGTCAGCCCTGGGTTGGTACATAACCTTATTGGCATGCTGCAAACCATTGCTGATGGC

Query 5036          AAGGCCCATTTCACTGAGTCAGTAAAGCCAGTGCTCGACCTGACAAATTCAATCCTGTGT
                    |||||||||||||| ||| |  | || || ||||| ||||| |||||||| ||| |    
Sbjct 5065          AAGGCCCATTTCACAGAGACTATCAAACCTGTGCTTGACCTTACAAATTCTATCATACAG

Query 5096          CGGGTGGAATGAATAACATGTCTTTTGCTGCGCCCATGGGTTCGCGACCATGCGCCCTCG
                    ||||| |||||||||||||||||| |||   ||||||||| ||||++|+||| ||||| |
Sbjct 5125          CGGGTAGAATGAATAACATGTCTTGTGCATTGCCCATGGGATCGC--C-ATGTGCCCTAG

Query 5156          GCCTATTCTGTTGTTGCTCCTCATGTTTTTGCCTATGTTGCCCGCGCCACCGCCCGGTCA
                    | || |||||||||||||| || || ||||||||||| |||||||||||||| |||| ||
Sbjct 5182          GGCTGTTCTGTTGTTGCTCTTCGTGCTTTTGCCTATGCTGCCCGCGCCACCGGCCGGCCA

Query 5216          GCCGTCTGGCCGCCGTCGTGGGCGGCGCAGCGGCGGTTCCGGCGGTGGTTTCTGGGGTGA
                    |||||||||||||||||||||||| |||||||||||| ||||||||||||||||||||||
Sbjct 5242          GCCGTCTGGCCGCCGTCGTGGGCGACGCAGCGGCGGTGCCGGCGGTGGTTTCTGGGGTGA

Query 5276          CCGGGTTGATTCTCAGCCCTTCGCAATCCCCCATATTCATCCAACCAACCCCTTTGCCCC
                    | ||||||||||||||||||||||  ||||| |||||||||||||||||||||| ||| |
Sbjct 5302          CAGGGTTGATTCTCAGCCCTTCGCCCTCCCCTATATTCATCCAACCAACCCCTTCGCCGC

Query 5336          CGATGTCACCGCTGCGGCCGGGGCTGGACCTCGCGTTCGCCAACCCGCCCGACC-ACTCG
                    |||||||    |     ||||||||||| |||||  ||| ||+ ||||||  ||- || |
Sbjct 5362          CGATGTCTTTTCACAATCCGGGGCTGGAGCTCGCCCTCGACA-GCCGCCCCGCCCCCTTG

Query 5395          GCTCCGCTTGGCGTGACCAGGCCCAGCGCCCCGCCGCTACCTCACGTCGTAGACCTACCA
                    ||||||||||||| |||||| ||||||||||| ||||| || | |||||| || ||||| 
Sbjct 5421          GCTCCGCTTGGCGCGACCAGTCCCAGCGCCCCTCCGCTGCCCCCCGTCGTCGATCTACCC

Query 5455          CAGCTGGGGCCGCGCCGCTAACCGCGGTCG-CCCCGGCTCATGACACCCCGCCAGTGCCT
                    |||||||||| |||||| | || ||+  | -| || |||| ||||||  | || || |||
Sbjct 5481          CAGCTGGGGCTGCGCCGTTGACTGC-TACATCACCAGCTCCTGACACAGCCCCTGTACCT

Query 5514          GATGTCGACTCCCGCGGCGCTATCTTGCGCCGGCAGTATAACCTATCAACATCCCCTCTC
                    ||||| ||||| |||||||| |||||||||||||||||||| || || || ||||| || 
Sbjct 5540          GATGTTGACTCACGCGGCGCCATCTTGCGCCGGCAGTATAATCTGTCCACGTCCCCGCTT

Query 5574          ACCTCTC-CCGTGGCCACCGGC-ACAAATTTGGTCCTTTATGCCGCCCCTCTT-AGCCCG
                    || ||+ -| || ||+  ||| -|| |||||||| || || || |||||+ ||-| ||| 
Sbjct 5600          ACGTC-ATCTGTCGC-TTCGGGTACTAATTTGGTTCTCTACGCTGCCCC-ATTGAACCCC

Query 5631          CTTTTACCCCTTCAGGACGGCACCAATACTCATATAATGGCTACAGAAGCCTCTAACTAT
                    |||||||| |||||||| ||||||||||| ||||| |||||||| ||||| ||||| |||
Sbjct 5657          CTTTTACCTCTTCAGGATGGCACCAATACCCATATTATGGCTACTGAAGCATCTAATTAT

Query 5691          GCCCAGTACCGGGTTGC-CCGTGCCACAATTCGTTATCGCCCGCTTGTCCCCAATGCTGT
                    ||||||||||||||+| - || || ||||| ||||| |||||| | || || || |||||
Sbjct 5717          GCCCAGTACCGGGT-GGTTCGCGCTACAATCCGTTACCGCCCGTTGGTACCAAACGCTGT

Query 5750          TGGTGGTTATGCCATCTCCATCTCGTTCTGGCCACAAACCACCACCACTCCGACGTCCGT
                     || ||||||||||| || || || |||||||| ||||| ||||| || || || || ||
Sbjct 5776          CGGCGGTTATGCCATTTCTATTTCTTTCTGGCCTCAAACAACCACTACCCCCACATCTGT

Query 5810          TGATATGAATTCAATAACTTCGACGGATGTTCGTATTTTAGTTCAGCCCGGCATAGCCTC
                    |||||||||||| || ||||| || |||||| | ||  | || |||||||| || |||||
Sbjct 5836          TGATATGAATTCTATCACTTCTACTGATGTTAGGATCCTGGTCCAGCCCGGTATTGCCTC

Query 5870          TGAGCTTG-TGATCCCAAGTGAGCG-CTTACACTATCGTAACCAAGGGTGGCGCTCTGTT
                     |||+|||-| || || ||||||||-|||+|||||||| || ||||| ||||||||||| 
Sbjct 5896          CGAG-TTGGTCATTCCCAGTGAGCGTCTT-CACTATCGCAATCAAGGTTGGCGCTCTGTC

Query 5928          GAGACCTCCGGGGTGGCGGAAGAGGAGGCCACCTCTGGTCTCGTTATGCTTTGCATACAT
                    |||||| | || ||||| ||||||||||| || || || || || ||||| ||||| |||
Sbjct 5954          GAGACCACGGGCGTGGCTGAAGAGGAGGCTACTTCCGGCCTAGTAATGCTCTGCATTCAT

Query 5988          GGCTTACCCGTAAATTCTTACACTAATACACCCTACACCGGCGCCCTCGGGCTGT-TGGA
                    ||||  || || |||||||| ||||||||||||||||| || || || |||||+|-| ||
Sbjct 6014          GGCTCCCCTGTCAATTCTTATACTAATACACCCTACACAGGAGCACTGGGGCT-TCTTGA

Query 6047          TTTTGCCCTTGAA-TTTGAGTTCCGCAACCTC--ACTCCCGGCAACACCAATACTCGGGT
                    ||||||+ ||| |- |||| || +   |+ | --|| || || || || || || || ||
Sbjct 6073          TTTTGC-ATTGGAGCTTGAATTT-AGGA-ATTTGACACCTGGGAATACTAACACCCGTGT

Query 6104          CTCTCG-TTACTCCAGCACTGCTCGCCACCGTCTTCGCCGCGGTGCAGATGGGACCGCCG
                     || ||-|+|  ||||||| || ||||| || || ||||||||||| || ||||| ||||
Sbjct 6130          ATCCCGAT-ATACCAGCACAGCCCGCCATCGGCTGCGCCGCGGTGCCGACGGGACTGCCG

Query 6163          AGCTCACCACCACGGCTGCCACCCGCTTTATGAAGGATCTCTATTTT-ACTAGTACTAAT
                    |||| || || ||||| ||||| || |||||||| |||||+    ||-||| |||| |||
Sbjct 6189          AGCTTACTACTACGGCGGCCACTCGATTTATGAAAGATCT-GCACTTCACTGGTACGAAT

Query 6222          GGTGTCGGTGAGATCGGCCGCGGGATAGCCCTAACCCTGTTTAATCTTGCTGACACTCTG
                    || || || ||| | ||||| || || || || ||| |||||||||||||||| || || 
Sbjct 6248          GGAGTTGGAGAGGTGGGCCGTGGTATTGCTCTGACCTTGTTTAATCTTGCTGATACGCTT

Query 6282          CTTGGCGGCCTACCGACAGAATTGATTTCGTCGGCTGGTGGCCAGCTGTTCTACTCCCGT
                    || || ||||| |||||||||||||||||||||||||| || ||||| ||||||||||| 
Sbjct 6308          CTCGGTGGCCTGCCGACAGAATTGATTTCGTCGGCTGGGGGTCAGCTCTTCTACTCCCGC

Query 6342          CCCGTCGTCTCAGCCAATGGCGAGCCGACTGTTAAGCTGTATACATCTGTAGAGAATGCT
                    || |||||||| |||||||||||||||||||| ||| ||||||||||||| |||||||| 
Sbjct 6368          CCTGTCGTCTCGGCCAATGGCGAGCCGACTGTAAAGTTGTATACATCTGTTGAGAATGCA

Query 6402          CAGCAGGATAAGGGTATTGCAATCCCGCATGACATCGACCTCGGGGAATCTCGTGTGGTC
                    ||||||||||| || ||  | |||||||| || || || || || || || |||||||| 
Sbjct 6428          CAGCAGGATAAAGGCATCACCATCCCGCACGATATAGATCTTGGTGACTCCCGTGTGGTT

Query 6462          ATTCAGGATTATGATAACCAACATGAGCAAGATCGGCCG-ACACCTTCTCCAGCCCCATC
                    |||||||||||||||||||||||||||||+|  | | | -|| || || |||||||| ||
Sbjct 6488          ATTCAGGATTATGATAACCAACATGAGCA-GGACCGACCTACTCCATCACCAGCCCCTTC

Query 6521          -GCGCCCTTTTTCTGTCCTCCGAGCTAATGATGTGCTTTGGCTTTCTCTCACCGCTGCCG
                    -  |||||| |+| || || || || ||||||||  | ||||| ||||| |||||||| |
Sbjct 6547          TCGGCCCTTCT-CAGTTCTTCGTGCCAATGATGTTTTGTGGCTCTCTCTTACCGCTGCTG

Query 6580          AGTATGACCAGTCCACTTACGGT-TC--TTCGACCGGCCCAGTCTATGTTTC-TG--ACT
                    |||||||||||+++|||+|||+|-| --|+|  || +|| |  ||||||+  -| --   
Sbjct 6606          AGTATGACCAG---ACT-ACG-TATGGGT-CTTCCA-CCAACCCTATGT-ATGTCTCGGA

Query 6634          CTGTGAC-CCT-GGTTAATGTTGCGACCGGCGCGCAGGCCGTTGCCCGGTCGCTTGACTG
                    |   | |-| |- ||||| || || || || || ||||| |||||||| || || || ||
Sbjct 6658          CACAGTCACGTTTGTTAACGTGGCCACTGGAGCTCAGGCTGTTGCCCGCTCCCTCGATTG

Query 6692          GACCAAGGTCACACTTGATGGTCGCCCCCTCTCCACCATCCAGCAGTATTCAAAGACCTT
                    | | ||||| || || || || ||||||||| | ||||||||||||||||| ||||| ||
Sbjct 6718          GTCTAAGGTTACTCTCGACGGCCGCCCCCTCACTACCATCCAGCAGTATTCTAAGACATT

Query 6752          CTTCGTCCTGCCGCTCCGCGGTAAGCTCTCCTTCTGGGAGGCAGGTACCACTAAGGCCGG
                     |  ||||| |||||||| |||||||| |||||||||||||| || || || ||||||||
Sbjct 6778          TTATGTCCTCCCGCTCCGTGGTAAGCTGTCCTTCTGGGAGGCTGGCACGACCAAGGCCGG

Query 6812          GTACCCCTATAATTATAATACCACTGCTAGCGATCAACTGCTTATTGAGAATGCCGCCGG
                     || || |||||||| ||||| |||||||| |||||| |  | ||||||||||| || ||
Sbjct 6838          CTATCCGTATAATTACAATACAACTGCTAGTGATCAAATTTTAATTGAGAATGCAGCTGG

Query 6872          GCATCGGGTTGCTATTTCCACTTACACCACTAGCCTGGGTGCTGGCCCC-GTTGCCATCT
                     ||||| |||||||| |||||||| ||||||||||| ||||| ||||||-  |+| ||||
Sbjct 6898          TCATCGCGTTGCTATCTCCACTTATACCACTAGCCTAGGTGCCGGCCCCACCT-CTATCT

Query 6931          CTGCGGTTGCTGTTTTGGCCCCCCACTCTGCGCTAGCCCTGCTTGAGGATACCATGGACT
                    ||||||| | ||| || ||||| ||||| || || ||| | |||||||| ||  | ||||
Sbjct 6957          CTGCGGTCGGTGTCTTAGCCCCACACTCGGCCCTTGCCGTTCTTGAGGACACTGTTGACT

Query 6991          ACCCTGCCCGCGCCCACACTTTTGATGATTTCTGCCCAGAGTGCCGCCCCCTTGGCCTCC
                    |||| ||||| ||||| |||||||||||||||||||| || |||||  |||| || || |
Sbjct 7017          ACCCCGCCCGTGCCCATACTTTTGATGATTTCTGCCCGGAATGCCGTGCCCTCGGTCTAC

Query 7051          AGGGCTGTGCTTTCCAGTCTACTGTCGCTGAGCTTCAGCGCCTTAAGATGAAGGTGGGTA
                    |||| || ||||||||||||||||| |||||||||||||| ||||| |||||||| || |
Sbjct 7077          AGGGTTGCGCTTTCCAGTCTACTGTTGCTGAGCTTCAGCGTCTTAAAATGAAGGTAGGCA

Query 7111          AAACTCGGGAGT-TATAGTTTATTTGCTTGTGCCCCC--C-TTCTT-TCTGCT-GCTT-A
                    |||| |||||||-|+|| || |||| | |||||||||--|-|  ||-||| +|-| ||-|
Sbjct 7137          AAACCCGGGAGTCT-TAATTAATTTTCCTGTGCCCCCTTCGTGGTTCTCTT-TCGATTTA

Query 7164          TTTCTCTTTTCTGCGTTTCGCGCTCCCTGAAAAAAAAA
                    ||||||||||||||  | ||||||||||| ||||||||
Sbjct 7195          TTTCTCTTTTCTGCTCTCCGCGCTCCCTGGAAAAAAAA
