# Supplementary material for: Pairwise Heuristic Sequence Alignment Algorithm Based on Deep Reinforcement Learning
Source: IEEE Open J Eng Med Biol. 2021 Jan 29;2:36–43. doi: 10.1109/OJEMB.2021.3055424 (PMC8901008; doi:10.1109/OJEMB.2021.3055424)
Supplement: Three supplementary materials are attached to the submitted manuscript. First, we offer the detailed process of the DQNalign in Supplementary material S1. Then, the additional figures and tables are listed in the Supplementary material S2. Finally, the alignment results of the DQNalign are attached  [file ojemb-3055424-mm.zip › OJEMB-3055424-MM/10022021082020_DQNalignOJEMB20210126SupplementaryS3/Supplementary S3/HEV_DDDQN/result20200712173946_12_31.txt]

DQNalign Project v1.0
Pairwise alignment algorithm with deep reinforcement learning based heuristic alignment agent
Sequence 1 : HEV_12, length : 7202
Sequence 2 : HEV_31, length : 7239

Alignment results:
Exact matches: 5449
Gaps: 539

Query 0             GGCAGACCACCTATGTGGTCGATGCCATGGAGGCCCATCAGTTTATCAAGGCTCCTGGCA
                    |||||||||| ||||||||||||||||||||||||||||||||||| |||||||||||||
Sbjct 2             GGCAGACCACGTATGTGGTCGATGCCATGGAGGCCCATCAGTTTATTAAGGCTCCTGGCA

Query 60            TCACTACTGCTATTGAGCAGGCTGCTCTGGCAGCGGCCAACTCTGCCCTGGCGAATGCTG
                    ||||||| || || ||||| ||||||||||| ||||||||||||||||||||||||||||
Sbjct 62            TCACTACCGCCATCGAGCAAGCTGCTCTGGCTGCGGCCAACTCTGCCCTGGCGAATGCTG

Query 120           TGGTAGTTAGGCCCTTTCTCTCTCAC-C-AGCAGATTGAGATCCTCATTAACCTAATGCA
                    |||||||| ||||+ ||||+| ||||- -  |||| ||| ||||| || ||  | |||||
Sbjct 122           TGGTAGTTCGGCC-GTTCT-TATCACGTGTTCAGACTGAAATCCTTATCAATTTGATGCA

Query 178           ACCTCGCCAGCTTGTTTTCCGCCCCGAGGTTTTCTGGAACCACCCCATCCAGCGTGTTAT
                    ||| || ||||| || |||||||| |||||||| ||||||||||| ||||||||||||||
Sbjct 180           ACCCCGGCAGCTGGTATTCCGCCCTGAGGTTTTGTGGAACCACCCAATCCAGCGTGTTAT

Query 238           CCACAATGAGTTGGAGCTTTACTGCCGTGCCCGCTCCGGCCGC-TGTCTTG-AGATTGGT
                    ||| |||||| | || |  |||||||| |||||+| | |+ ||-|  ||||-|| | || 
Sbjct 240           CCATAATGAGCTAGAACAATACTGCCGGGCCCG-TGCCG-GGCGTTGCTTGGAGGTGGGA

Query 296           GCCCATCCCCGCTCAATAAATGACAATCCTAATGTGGTCCACCGCTGCTTCCTCCGCCCT
                    ||||| ||  | || || |||||||| ||||||||  | ||||| |||||||||||||||
Sbjct 298           GCCCACCCGAGGTCTATTAATGACAACCCTAATGTCCTGCACCGGTGCTTCCTCCGCCCT

Query 356           GTCGGGCGCGATGTTCAGCGCTGGTATACTGCCCCCACTCGCGGGCCAGCTGCTAATTGC
                    || ||  | || ||||||||||||||| |||||||||| ||||| || || ||||| |||
Sbjct 358           GTTGGAAGGGACGTTCAGCGCTGGTATTCTGCCCCCACCCGCGGTCCGGCGGCTAACTGC

Query 416           CGGCGTTCCGCACTGCGCGGGCTCTCTGCCGCT-GACCGCACTTACTGCTTCGACGGGTT
                    || ||||||||||||||+ || |  |  ||  |-|| || || || || |||||||||||
Sbjct 418           CGCCGTTCCGCACTGCG-TGGTTTGCCTCCCGTTGATCGGACCTATTGTTTCGACGGGTT

Query 475           TTCTGGTTGTAACTTTCCCGC--C-GAAACGGGCATCGCCCTCTATTCCCTCCATGATAT
                    |||| | ||+  ||||++ ||--|-|| || || || || || ||||| || || ||  |
Sbjct 477           TTCTCGCTG-CGCTTT--TGCAGCTGAGACCGGAATAGCTCTGTATTCACTGCACGACCT

Query 532           GTCACCATCTGATGTCGCCGAGGCCATGTTCCGCCATGGTATGACGCGGCTT-TATGCCG
                     |  ||  ||||||| || ||||| |||  ||||||||| ||||||||+|||-|||||||
Sbjct 534           CTGGCCGGCTGATGTTGCGGAGGCTATGGCCCGCCATGGGATGACGCG-CTTGTATGCCG

Query 591           CCCTCCATCTTCCGCC-TGAGGTCTTGTTGCCTCCTGGCACATACCGCACCG-CGTCGTA
                    | |||||+||| | ||-||||||| |||| || |||||||| ||||  ||+|-| || ||
Sbjct 593           CACTCCA-CTTGCCCCCTGAGGTCCTGTTACCACCTGGCACCTACCATAC-GACCTCATA

Query 649           TCTGCTGATCCATGACGGCAGGCGCGT-T-GTGGTGACGTACGAGGGTGACACTAGTGCT
                     ||  |||| ||||| ||++ |  |||- -|| || || || ||||| ||||||||||| 
Sbjct 651           CCTTTTGATTCATGATGG--TGATCGTGCAGTCGTAACATATGAGGGCGACACTAGTGCA

Query 707           GGTTATAACCATGATGTTTC--CAACCTGCGCTCCTGGATTAGAACCACTAAGGTCACCG
                    || |||||||||||||| ||-- |+|+| ||| | |||||  | || |||||| |    |
Sbjct 709           GGGTATAACCATGATGTGTCTATA-C-TCCGCGCATGGATCCGCACAACTAAGATAGTTG

Query 765           GAGACCACCCTCTCGTTATCGAGCGGGTTAGGGCCATTGGCTGTCACTTTGTTCT-CTTA
                    | ||||| || || || || ||||||||  | ||||||||||| ||||||||| |-|||+
Sbjct 767           GTGACCATCCGCTGGTGATAGAGCGGGTCCGCGCCATTGGCTGCCACTTTGTTTTGCTT-

Query 824           CTCACGGCTGCCCCGGAGCCATCACCTATGCCTTATGTCCCTTACCCCCGGTCTACCGAG
                    || || || ||||| || ||||| |||||||| ||||||||||||||||| || || |||
Sbjct 826           CTTACTGCAGCCCCTGAACCATCTCCTATGCCCTATGTCCCTTACCCCCGCTCGACGGAG

Query 884           GTCTATGTCCGATCGATCTTCGGCCC-GGGCGGCACCCCTTCCCTATTCCCAACCTCATG
                    || || ||||| ||||| ||||||||-|||+||| | || ||||| |||||| |  | ||
Sbjct 886           GTGTACGTCCGCTCGATATTCGGCCCTGGG-GGCTCGCCATCCCTCTTCCCATCAGCTTG

Query 943           CTCCACTAAGTCGACCTTCCATGCCGTCCC--TGCCCATATTTGGGACCGTCTTATGCTG
                    |||||| ||||| ||||| |||||||||||--||| |||+ |+||||||| |||||||| 
Sbjct 945           CTCCACAAAGTCAACCTTTCATGCCGTCCCGGTGCACAT-CT-GGGACCGGCTTATGCTT

Query 1001          TTCGGGGCCACCCTGGATGACCAAGCCTTTTGCTGCTCCCGTCTAATGACCTACCTTCGC
                    || || |||||  ||||||| || |||||||| ||||| || || |||||||| || |||
Sbjct 1003          TTTGGCGCCACTTTGGATGATCAGGCCTTTTGTTGCTCGCGGCTTATGACCTATCTCCGC

Query 1061          GGCATTAGCTACAAGGTTACTGT-GGGCACTCTTGTGGCCAATGAAGGCTGGAACGCCTC
                    || ||||| || ||||| |||||-|| + | ||||| || ||||| || |||||||||||
Sbjct 1063          GGGATTAGTTATAAGGTCACTGTTGGT-GCACTTGTTGCTAATGAGGGTTGGAACGCCTC

Query 1120          TGAGGACGCTCTCACAGCTGTCATTACTGCCGCCTACCTTACCATCTGCCACCAGCGGTA
                     ||||| || || |||||||| |||||||| || ||  | ||||| || || ||||| ||
Sbjct 1122          GGAGGATGCGCTTACAGCTGTTATTACTGCGGCGTATTTGACCATTTGTCATCAGCGATA

Query 1180          TCTCCGCACCCAAGCTATATCTAAGGGGATGCGTCGTT-TGGAG-CGGGAGCATGCCCAG
                    ||| || ||||| || ||||| ||||| ||||||||+ -| |||-  |+| |||||||||
Sbjct 1182          TCTTCGGACCCAGGCAATATCCAAGGGCATGCGTCG-GCTAGAGGTAG-AACATGCCCAG

Query 1238          AAATTCATAACACGCCTCTACAGTTGGCTTTTTGAGAAGTCCGGCCGTGATTATATCCCC
                    || || || ||| | || || || ||||| |||||||| |||||||||||||||||||||
Sbjct 1240          AAGTTNATTACAAGGCTGTATAGCTGGCTGTTTGAGAAATCCGGCCGTGATTATATCCCC

Query 1298          GGCCGTCAGTTGGAGTTCTACGCCCAGTGTAGGCGCTGGCTCTCGGCCGGCTTTCACCTT
                    ||||||||| |  | || || || |||||| | |||||||| |||||||| |||||||| 
Sbjct 1300          GGCCGTCAGCTCCAATTTTATGCACAGTGTCGNCGCTGGCTTTCGGCCGGTTTTCACCTG

Query 1358          GACCCACGGGTGCTGGTTTTTGATGAGTCGGCCCCCTGCCACTGCAGGACCGCGAT--TC
                    |||||  ||||||| || ||||||||||||| |||||||| ||||||||++|| +|--| 
Sbjct 1360          GACCCTAGGGTGCTCGTCTTTGATGAGTCGGTCCCCTGCCGCTGCAGGA--GCT-TCCTA

Query 1416          -GTAAGGCGGTCTCAAAGTTT-TGCTGCTTTATGAAGTGGCTTGGCCAGGAATGTACCTG
                    -  ||||| | |+   |   |-||||| |||||||||||| | |||||||| || |||||
Sbjct 1417          AAGAAGGCTGCC-GGTAAGATCTGCTGTTTTATGAAGTGGTTGGGCCAGGAGTGCACCTG

Query 1474          CTTTC-TACAGCCTGCAGAGGGTGCCGCTGGCGACCAGGGCCATGATAATGAAGCCTATG
                    +||||-|| | || || || |||   | ||| |||   ||||| ||||| || ||||  |
Sbjct 1476          -TTTCCTAGAACCGGCTGAAGGTCTGGTTGGTGACTGTGGCCACGATAACGAGGCCTTCG

Query 1533          AGGGGTCTGATGTTGACCCTGCTGAATCCGCCATTAG-TGATATATCTGGGTCC-TACGT
                    |||||||||| || || || |||||  | |||++ | -| +++ |+|     | - || |
Sbjct 1535          AGGGGTCTGAGGTGGATCCCGCTGAGCCAGCC--CACCTT---GA-CGTTTCCGGGACCT

Query 1591          AGTCCC-TGGCAC-TGC-CC-TC--CAGCCGCTTTATCAG-GCCCTTGACCTCCCCGCTG
                    |+| | -| +|||- ||-||- |-- || | |||||+|||-|| ||| || ||||+|| +
Sbjct 1589          A-TGCAGTC-CACGGGCGCCAACTTGAGGCCCTTTA-CAGAGCACTTAACATCCC-GCA-

Query 1644          AGATTGTGGC--C-CGTGCAGGCCGGCTGACCGCCACAGTAAAG-GTCTCCCAGGTCG-A
                    |||  +| ||--|-|| |||   || ||||| ||||| || ++|-|+||  | |   |- 
Sbjct 1644          AGACA-TCGCAGCTCGCGCATCTCGTCTGACGGCCACTGTG--GAG-CTTGCTGCCAGCC

Query 1699          CGGGCGGATCGATTG--TG-AG-ACCCTTCTTGGTAACAAAACCTTTCGCACGTCGTTCG
                    | ||| | +|++|||--||- |-||  | ||||| ||||| || || || ||| |  | |
Sbjct 1700          CAGGCCGC-C--TTGAGTGCCGCACAGTGCTTGGGAACAAGACGTTCCGTACGACTGTAG

Query 1755          TTGACGGGGCGGT--CTTAGAGACCAATGGCCCAGAGC-GCCACAATCT-CTCTTTTGAT
                    |||| || ||+  --|||+||  |||| ||||| ||||-|+ |+  |||-  | ||||||
Sbjct 1757          TTGATGGCGC-CCATCTT-GAAGCCAACGGCCCGGAGCAG-TA-TGTCTTAACATTTGAT

Query 1811          GCCAG-TCAG--AGCACTATGGCCGCTGGCCCCTTCAGTCTTACCTATG--C-CGCCTCT
                    |    -|+ |--||+ | ||||  ||||| |||   |||||||| || |--|-| || | 
Sbjct 1813          GGATTCT-NGTCAG-TCCATGGGTGCTGGGCCCCATAGTCTTACTTACGAGCTCACCCCC

Query 1865          GCCGCTGGGCTGGAGGT-GCGCTATGTTGCTGCTGGGCTTG-ACCA-CCGGGC-GGT-TT
                    |||| |+     |+| |-|+| ||| ||+|     ||||||-||  - |+ ||-|+|-||
Sbjct 1870          GCCGGT-CTACAG-GTTAG-GATATCTT-CCAAACGGCTTGGACTGTAC-TGCAG-TCTT

Query 1920          TCGCCC---CCG-GCGTTTCACCCCGGT-CGGCCCCTGGCG-AGGTCACCGCCTTTTG-C
                    || |||---| |-||++++|+||  |+|-| | + | || |-||||+  || ||||| -|
Sbjct 1923          TCCCCCTGGCGGAGC----C-CCTAG-TGCTGA-GCCGGGGGAGGT-GGCGGCTTTTTGC

Query 1973          TCTGCCCTATACAGGTTTAATC-GTG--AAGCCCAGCGTCATGCGCTGACCGGT-AATTT
                      ||| ||||| ||||  ||+|-|+|-- |+||||||| ||| |||| || |||-   | 
Sbjct 1975          AGTGCTCTATATAGGTACAA-CAG-GTTCA-CCCAGCGCCATTCGCTAACTGGTGGGCTG

Query 2029          TTGGTTCCATCCTGAGGGGCTCCTTGGCCTCTTTGCC-CCGTTTTCGCCCGGGCATGTCT
                    |+|||| || || |||||||| || ||+ |  || ||-|| ||||| || || ||  |||
Sbjct 2032          T-GGTTGCACCCCGAGGGGCTGCTAGG-TTTGTTCCCTCCATTTTCCCCTGGACACCTCT

Query 2088          GGGAGTCGGCTAATCCATTTTGTGGCGAGAGCACACTCT-ACAACC-CGTACTTGGTC--
                    ||||||| || ||||| || ||||| ||| | ||+++ |-| |  |-|| || |||||--
Sbjct 2090          GGGAGTCTGCGAATCCCTTCTGTGGTGAGGGAAC---GTTATATACTCGAACCTGGTCTA

Query 2143          -GGAGGTGAGGTTGA-TG-CTGTTTC-TAGTCCAGC--CCGGCC-TGACTTAGGTTT--T
                    -    |     |  |-||-||+||||- ++ || | -- |||||-  |++  |||  -- 
Sbjct 2147          CATCTGGCTTTTCTAGTGACT-TTTCCC--CCCCGGAAGCGGCCGCTA--ACGGTGAACC

Query 2189          GCATC--TGAGCCTTCTATACCTAGC-AGGGCCGCCACACC-TACCCCGGCGGCTCTTCA
                    ||  |-- | |||  ||+++||+|+|-||++| ||  |   -| | || || ||+||||+
Sbjct 2202          GCCCCCGGGTGCCCCCT---CC-A-CCAG--CGGCATCTGGGTGCTCCCGCCGC-CTTC-

Query 2245          ACCCTCCTCTG-CACCGGACCCTTTCC-CCCC-CCCCTCTGCTCCGGCGCTTGGTGAGCC
                    ++++|++  +|- | ||||+ + || |-| | -|||+ |  |||||| ||++|+| ||||
Sbjct 2253          ----T--GA-GGGATCGGA-G-GTTGCACACTACCC-ACAACTCCGGTGC--G-TAAGCC

Query 2302          -GGCCCCT-GGCGT--TACTGCCGTGGCCCCGGCCATAACCCACC----AGACGGC-TCG
                    -| |  +|- ||+ --|+|| |+ |+ || |   +|   |||+||----  | | |- | 
Sbjct 2298          TGTCGA-TCTGC-CGGT-CTCC-AT-CCCTCCCG-AAGGCCC-CCGCCCGTAAGCCGCCC

Query 2353          GCATCGCCGCCTGCTCTTCACCTACC--C-GGATGGCTCCAAGGTATTTGCC-GG-C-TC
                    ||  | ||||| |||| |+||   ||--|-  +|    ++|+++++ || ||-||-|-  
Sbjct 2350          GCCCCCCCGCCGGCTCGT-ACTCGCCGGCTTC-TCTAC--A-----CTTACCCGGACGGG

Query 2407          GCT--GTTTGAGTCG-ACAT-GTAC--G--T--GGCTTGTTA-A----C-GCGTCTA---
                    |||--| |  |  | -    - |  --|--|--|+ ++ |  -|----|-|+||| |---
Sbjct 2401          GCTAAGGTGTATGCAGGGTCCCTTTTTGAGTCTG-A--CTGTGATTGGCTG-GTCAACGC

Query 2448          ----ATG-TTGACCATCGCCCTGGCGGCGGGCTCTGCCATGCATTT-TACCA-AAGGTAC
                    ----|  -  | |||||| || |||||||| ||||| |||||+|||-|||||- +||| |
Sbjct 2457          GTCCAATCCCGGCCATCGTCCCGGCGGCGGCCTCTGTCATGC-TTTCTACCAGC-GGTTC

Query 2501          CCCACCTCCTT--T-GATGCTGCCTCTTTT-G-TGATGCGCGACGGCGCG-GCCGCTTAT
                    ||+  +++  |--|-    | | |+|  ||- -| |||||||| |||+| -|| || || 
Sbjct 2515          CC-GG---AATCGTTCTACCCGGC-CGATTTCATCATGCGCGATGGC-CTCGCTGCGTAC

Query 2555          AC-ATTAACCCCCCGGCCAATAATTCATGCCGTCGCCCCTGATTATAGGTTGGAACATAA
                    ||- | | |||||+| || || || ||||| || |||||||||||  || | ||||| ||
Sbjct 2569          ACCCTGACCCCCC-GCCCGATTATACATGCTGTGGCCCCTGATTACCGGGTTGAACAGAA

Query 2614          CCCAAAGAGGCTTGAGGCCGCCTACCGGGAGACTTGCTCCCGTCTCGGCACCGCTGCATA
                     || |||||| | ||||| || ||||| |||||||||||||| |  ||||| ||||| ||
Sbjct 2628          TCCTAAGAGGTTGGAGGCTGCATACCGTGAGACTTGCTCCCGGCGTGGCACTGCTGCTTA

Query 2674          CCCGCTCCTCGGGACCGG-CATATACCAGGTACCGATCGGTCCCAGTTTCGACGCCTGGG
                    |||  |  |+ ||  |||- || || || || ||  | |||   || || || || ||||
Sbjct 2688          CCCATTGTT-AGGTTCGGGGATCTATCAAGTCCCTGTGGGTTTGAGCTTTGATGCTTGGG

Query 2733          AGCGGAACCACCGCCCCGGTGATGAGTTGTATCT-TCCTGAGCTTGCTGCCAGATGGTTC
                    |||| |||||||||||||| |||||| | || ||- ||+|| |  ||||||   ||||||
Sbjct 2747          AGCGTAACCACCGCCCCGGGGATGAGCTTTACCTAACC-GAACCCGCTGCCGCCTGGTTC

Query 2792          GAGGCCAATAGGCCGGCC-TGCCCAACTCTTACTATAACTGAGGA--TGCTGCACGG-AC
                    || |||||||  ||||||- |||+  | || || |||||||||||--|+|+||+| |-||
Sbjct 2806          GAAGCCAATAAACCGGCCCAGCC-GGCCCTCACGATAACTGAGGACAT-C-GC-CCGCAC

Query 2848          AGCGAA-CCTGGCCATCGAGCTTGACTCAGCCACAGATGTCGGCCGGGCTTGTGCTGGTT
                     || ||-|+| ||  | ||| | ||||| ||||| || || || ||||| ||||| || |
Sbjct 2862          GGCTAATC-TCGCGCTTGAGATCGACTCCGCCACCGAGGTGGGTCGGGCCTGTGCCGGCT

Query 2907          GTCG-AGTCACCCCCGGCGTTG-TGCAGTACCAGTTTACTGCAGGTGTGCCTGGGTCCGG
                    |+| - || | ||| ||+| | -| || || ||||| ||||| || || || || |||||
Sbjct 2921          G-CACTGTTAGCCCTGG-GATTGTCCATTATCAGTTCACTGCCGGGGTTCCCGGTTCCGG

Query 2965          CAAGTCCCGCTCTATCACCCAAGCCGACG---TGTGGACGTTGTCGTGGTCCCGACCCGG
                     |||||| | ||||||+|++|+|| |  |---||| || ||||| || || || ||||| 
Sbjct 2979          GAAGTCCAGGTCTATC-C--A-GCAGGGGGGATGTTGATGTTGTGGTCGTGCCTACCCGT

Query 3020          GAGT-TGCGTAATGC-CTGGCGCCGCCGCGGCTTCGCTGCTTTCACCCCGCACACTGCTG
                    ||+ -| |||||+  -|||| | ||||| || || || || ||||| ||||| || || |
Sbjct 3034          GA-ACTCCGTAA-CAGCTGGAGGCGCCGTGGTTTTGCAGCCTTCACGCCGCATACGGCAG

Query 3078          CTAGAGTCACTCAGGGG-CGCCGGGTTGTCATTGATGAAGCTCCATCTCTTCCCCCCCAC
                    |  | |||||+| ||||-|| || ||||| || |||||||| || || || || || |||
Sbjct 3092          CCCGTGTCAC-CGGGGGTCGGCGAGTTGTAATCGATGAAGCGCCCTCGCTACCACCGCAC

Query 3137          CTGCTGCTGCTCCACATGCAGCGGGCCGCCACCGTTCACCTTCTTGGCGACCCGAACCAG
                    || ||  | ||||| |||||||| ||| |  | ||||| ||||||||||||||||| |||
Sbjct 3151          CTCCTATTACTCCATATGCAGCGAGCCTCATCGGTTCATCTTCTTGGCGACCCGAATCAG

Query 3197          ATCCCAGCCATCGACTTTGAGCACGCCGGGCTCGTCCCCGCCATCAGGCCTGACCTAGCC
                    ||||| || || |||||||| ||||| || || |||||||| ||| | || || || |||
Sbjct 3211          ATCCCTGCGATTGACTTTGAACACGCTGGCCTAGTCCCCGCAATCCGTCCCGAGCTTGCC

Query 3257          CCTACCTCCT-GGTGGCATGTTACCCATCGTTGCCCTGCGGATGTATGTGAGCTGATCCG
                    ||+  ||  |-|||||||||| || || |||||||| || ||||| |||||||| || ||
Sbjct 3271          CC-CACTAGTTGGTGGCATGTCACACACCGTTGCCCCGCCGATGTGTGTGAGCTCATACG

Query 3316          TGGTGCATACCCTATGATCCAGACCACTAGCCGGGTCCTCCGTTCGTTGTTCTGGGGTGA
                     || || |||||||  || || ||||||||||| || || || || || || |||  |||
Sbjct 3330          CGGGGCTTACCCTAAAATTCAAACCACTAGCCGTGTGCTGCGGTCCTTATTTTGGAATGA

Query 3376          GCCTGCCGTTGGGCAGAAACTAGTGTTCACCCAGGCGGCTAAGGCTGCCAACCCCGGTTC
                    ||||||  | ||||| ||  | || || || |||||||||||||| |||||||| ||| |
Sbjct 3390          GCCTGCAATAGGGCAAAAGTTGGTCTTTACGCAGGCGGCTAAGGCCGCCAACCCTGGTGC

Query 3436          AGTGACGGTCCACGAGGCACAGGGCGCTACCTATACAGAGACCACCATTATCGCTACGGC
                    | | || ||||||||||| ||||| || || | |||||||||||| || || ||||| ||
Sbjct 3450          AATTACTGTCCACGAGGCCCAGGGTGCCACATTTACAGAGACCACAATCATAGCTACAGC

Query 3496          AGATGCCCGAGGCCTCATTCAGTCGTCTCGGGCTCATGCCATTGTTGCCCTGACGCGCCA
                     |||||||| |||||||| ||||| || || || || || || |||||  |||| |||||
Sbjct 3510          CGATGCCCGGGGCCTCATCCAGTCCTCCCGAGCCCACGCTATAGTTGCATTGACCCGCCA

Query 3556          TACTGAGAAGTGCGTCATCATTGACGCGCCAGGCCTGCTTCGCGAGGTGGGCATTTCCGA
                     || ||||| || || ||| | ||||| || || ||||| || ||||| || |||||++|
Sbjct 3570          CACAGAGAAATGTGTTATCCTGGACGCCCCTGGTCTGCTGCGTGAGGTCGGNATTTC--A

Query 3616          TGCA--ATCGTTAATAACTTT-TTCCTTGCCGGTGGCGAAATTGG-CCACCAACGCCCGT
                      ||--|| || |||||+|||-|| || ||||| |||||+  |||-||| || ||||| |
Sbjct 3628          GACATCATTGTAAATAA-TTTCTTTCTGGCCGGCGGCGA-GGTGGGCCATCACCGCCCCT

Query 3672          CTGTTATCCCTCGCGGCAACCCTGACAC-AAACGTTGACACCTTGGCTGCCTTCCCG-CC
                    ||   || || ||||| ||||| |||+|- ||| | |||||||||+| | ||| || -||
Sbjct 3686          CTACCATACCCCGCGGTAACCCGGAC-CGGAACTTGGACACCTTG-CAGGCTTTCCCTCC

Query 3730          GTCTTGCCAGATTAGCGCCTT-CCACCAGTTGGCTGAGGAGCTTGG-CCATAGACCTGCC
                     ||||| || ||||||||+||-||| ||||||||||| |||+||||-|||  | || |||
Sbjct 3744          ATCTTGTCAAATTAGCGC-TTACCATCAGTTGGCTGAAGAG-TTGGGCCACCGGCCAGCC

Query 3788          CCTGTTGCAGCTGTTCTACCGCCCTGCCCTGAGCTCGAACAGGGCCTCCTCTATCTGCCC
                    || || || |||||| | || || ||||||||||||||||| ||||| || ||  |||| 
Sbjct 3802          CCAGTCGCCGCTGTTTTGCCCCCTTGCCCTGAGCTCGAACAAGGCCTGCTTTACATGCCG

Query 3848          CAGGAGCTCAC--CACCTGTGATAGTGTTGTAA-CATTTGAAT-TAACAGATATTGTGCA
                    ||||||||| |-- | |+ +|| |||||+   |-  |||||+ -| || ||||| || ||
Sbjct 3862          CAGGAGCTCGCTGTATC-C-GACAGTGT-CCTAGTGTTTGA-GCTCACGGATATAGTTCA

Query 3904          TTGTCGCATGGCCGCCCCGAGTCAGCGCAAGGCCGTGCTGTCCACGCTCGTGGGCCGTTA
                    ||| || ||||| ||||| || || || || ||||| || || ||  | |||||| | ||
Sbjct 3918          TTGCCGGATGGCTGCCCCAAGCCAACGGAAAGCCGTCCTCTCGACATTGGTGGGCAGGTA

Query 3964          CGGCCGTCGCACAAAGCTCTACA-ATGCCTCTCACTCTGATGTTCGTGACTCTCTTGCC-
                     |||||||| |||||| | ||+ -| ||  | |||||||| || ||||| ||+|||| |-
Sbjct 3978          TGGCCGTCGGACAAAGTTGTA-TGAGGCGGCCCACTCTGACGTCCGTGAGTC-CTTGGCA

Query 4022          -CGTTTTATCCCGACCATTGGCCCCGTACAAGT-TACAACCTGTGAATTGTATG--AGCT
                    - ||||+|| || || |||||||| ||+| || - || || |||||+ + ||||--||||
Sbjct 4036          AAGTTT-ATTCCCACTATTGGCCCAGT-CCAGGCCACCACATGTGA-G-CTATGTGAGCT

Query 4078          AGTGGAGGCCATGGTCGAGAAGGGCCAGGATGGCTCCGCCGTCCTTGAGCTCGACCTCTG
                     || ||||| ||||| ||||||||||||||||| || |||||||| ||||| ||||||||
Sbjct 4092          GGTCGAGGCTATGGTGGAGAAGGGCCAGGATGGTTCTGCCGTCCTGGAGCTTGACCTCTG

Query 4138          CAACCGTGACGTATCCAGGATCACCTTCTTCCAGAAAGATTGTAATAAGTTTACCACGGG
                    ||  || || || ||| | ||||| || ||||| || ||||||||||||||||| || ||
Sbjct 4152          CAGTCGCGATGTCTCCCGCATCACATTTTTCCAAAAGGATTGTAATAAGTTTACAACCGG

Query 4198          AGAGACCATCGCCCATGGTAAAGTGGGCCAGGGCATTTCGGCCTGGAGTAAGACCTTTTG
                     |||||||| ||||| ||||| ||||||||||| || ||||| ||||| |||||||||||
Sbjct 4212          TGAGACCATTGCCCACGGTAAGGTGGGCCAGGGAATCTCGGCTTGGAGCAAGACCTTTTG

Query 4258          TGCCCTTTTTGGCCCCTGGTTCCGCGCTATTGAGAAGGCTAT-TCTGGCCCTACTCCCTC
                    |||||| || || || |||||||| |||||||| || |  ||-|+| ||||| ||||| |
Sbjct 4272          TGCCCTATTCGGACCTTGGTTCCGTGCTATTGAAAAAGAGATCT-TAGCCCTGCTCCCGC

Query 4317          AGGGTGTGTTTT--ATGGAGATGCCTTTTGACGACACTGTCTTCTCGGCGGCTGTGGCCG
                      +   + ||||--| || || ||+||  || ||  | |||||||| || || ||+  | 
Sbjct 4331          CT-AAC-ATTTTCTACGGCGACGC-TTACGAAGAGTCGGTCTTCTCTGCCGCCGT-TTCT

Query 4374          CAGCA-AAGGC-GTCC-ATGGTGTTTGAGAATGACTTTTCCGAGTTTGACTCCACCCAGA
                    ++| |-  |||- |  -||||| ||||||||||||||||| || |||||   ||| ||||
Sbjct 4387          --GGAGCTGGCACTAGTATGGTCTTTGAGAATGACTTTTCTGAATTTGATAGCACTCAGA

Query 4431          ATAACTTT-TCC-TTGGGCCTAGAGTGCGCTATCATGGAGGAGTGCGGGATGCCGCAGTG
                    ||||+|||-|||-|||| |+| ||||| | ||| ||||||||||| || |||||||||||
Sbjct 4445          ATAA-TTTCTCCCTTGGTC-TCGAGTGTGTTATTATGGAGGAGTGTGGCATGCCGCAGTG

Query 4489          GCTCATCCGCT-TGTACCACCTTATAAGGTCTGCGTGGATCCTGCAGGCCCCGAAGGAGT
                    |||  ||||+ -| || |||||  |  |||| || |||| ||| ||||||||||||||||
Sbjct 4503          GCTTGTCCG-GCTATATCACCTAGTCCGGTCGGCCTGGACCCTACAGGCCCCGAAGGAGT

Query 4548          CTCTGCGAGGGTTTTGGAAGAAACACTCCGGTGAGCCCGGCACTCTTCTTTGGAATACTG
                    |||||  ||| || |||||||| |||||||| ||||| ||||| ||||| ||||||||||
Sbjct 4562          CTCTGAAAGGTTTCTGGAAGAAGCACTCCGGCGAGCCTGGCACGCTTCTCTGGAATACTG

Query 4608          TCTGGAACATGGCCGTTATTACC-CACTGTTATGATTTTCGTGATTTGCAGGTGGCTGCC
                    |||||||||||||  ||||+| |-|| || ||||| || || || ||  |||| ||||| 
Sbjct 4622          TCTGGAACATGGCAATTAT-AGCTCATTGCTATGAGTTCCGCGACTTTAAGGTCGCTGCG

Query 4667          TTTAAAGGTGATGATTCGA-TAGTGCTTTGCAGTGAGTACCGTCAGAGTCC-AGGAGCTG
                    |||||||| ||||||||+|-| || || |||||||| ||||| ||||||| -|+  || |
Sbjct 4681          TTTAAAGGGGATGATTC-AGTGGTTCTGTGCAGTGACTACCGCCAGAGTCGTA-ATGCGG

Query 4725          CTGTCCTGATTGCTGGTTGTGGCTTAAAGCTGAAGGTGGATTTTCGCCCTATTGGTCTGT
                    ||| |||||||||||| ||||| || ||| |||| || ||||  ||||||||||| ||||
Sbjct 4739          CTGCCCTGATTGCTGGCTGTGGGTTGAAGTTGAAAGTTGATTACCGCCCTATTGGGCTGT

Query 4785          ATGCAGGTGTTGTGGTGGCCCCCGGCCTTGGCGCGCT-T-CCTGACGTTGTGCGCTTCGC
                    |||| || || ||| | ||||| ||+ ||||+| |||-|-||||| || ||  | || ||
Sbjct 4799          ATGCTGGCGTGGTGATTGCCCCAGG-TTTGG-GAGCTCTACCTGATGTGGTTAGGTTTGC

Query 4843          CGGCCGGCTCACTGAGAAGAATTGGGGCCCTGGCCCCGAGCGGGCGGAGCAGCTCCGCCT
                    ||| |||||  |||||||||| ||||| || ||||||||||| || |||||||| |||||
Sbjct 4857          CGGTCGGCTGTCTGAGAAGAACTGGGGTCCCGGCCCCGAGCGAGCTGAGCAGCTGCGCCT

Query 4903          TGCTGTAAGTGA-TTTCCTCCGCAAGCTTA-CGAATGTAGCTCAGATGTGTGTGGATGTT
                     |||||  ||||-||||+| ||+| | |||-||||||| || ||| | ||||| ||||| 
Sbjct 4917          GGCTGTTTGTGACTTTC-TTCG-AGGGTTAACGAATGTTGCGCAGGTTTGTGTTGATGTG

Query 4961          GTTTCTCGTGTTTATGGGGTTTCTCCTGGGCTC-GTTCATAACCTGATTGGCATGCTACA
                    || || |||||||||| |||+   ||  || | -|| |||||||| ||||||||||| ||
Sbjct 4975          GTGTCCCGTGTTTATGAGGT-CAGCCCCGGGTTAGTACATAACCTTATTGGCATGCTGCA

Query 5020          GACTGTTGCTGATGGCAAGGCCCATTTCACTGAGTCAGTAAAGCCAGTG---CTCGACCT
                    |||  |||| || ||||||||||| || |||||| | || ||+ |+ +|---|| || ||
Sbjct 5034          GACCATTGCAGACGGCAAGGCCCACTTTACTGAGACTGTTAA-AC-C-GGTACTGGATCT

Query 5077          GACAAATTCAATCCTGTGTCG-GG-TGGAATGAATAACATGTCTTTTGCTGCGCCCATGG
                     ||+ |      + | |   |-||-| |||||||||||||||||| |||  |||||||||
Sbjct 5091          TAC-GAACTCCA-TTATACAGAGGCTAGAATGAATAACATGTCTTGTGCATCGCCCATGG

Query 5135          GTTCGCGACCATGCGCCCTCGGCCTATTCTGTTGTTGCTCCTCATGTTTTTGCCTATGTT
                    | ||||++|+||| |||||||| || || || ||||| ||||| || ||||||||||| |
Sbjct 5149          GATCGC--C-ATGTGCCCTCGGGCTGTTTTGCTGTTGTTCCTCGTGCTTTTGCCTATGCT

Query 5195          GCCCGCGCCACCGCCCGGTCAGCCGTCTGGCCGCCGTCGTGGGCGGCGCAGCGGCGGTTC
                    ||||||||||||| |||| |||||||||||||||||| |||||||||||||||||||| |
Sbjct 5206          GCCCGCGCCACCGGCCGGCCAGCCGTCTGGCCGCCGTTGTGGGCGGCGCAGCGGCGGTAC

Query 5255          CGGCGGTGGTTTCTGGGGTGACCGGGTTGATTCTCAGCCCTTCGCAATCCCCCATATTCA
                    |||||||||||||||||||||| ||||||||||||||||||||||  ||||| |||||||
Sbjct 5266          CGGCGGTGGTTTCTGGGGTGACAGGGTTGATTCTCAGCCCTTCGCCCTCCCCTATATTCA

Query 5315          TCCAACCAACCCCTTTGCCCCCGATGTCACCGCTGCGGCCGGGGCTGGACCTCGCGTTCG
                    ||||||||||||||||||| |||| ||||   |     ||||||||||| |||||  |||
Sbjct 5326          TCCAACCAACCCCTTTGCCGCCGACGTCATTTCACAACCCGGGGCTGGAGCTCGCCCTCG

Query 5375          CCAACCCGCCCGACC-ACTCGGCTCCGCTTGGCGTGACCAGGCCCAGCGCCCCGCCGCTA
                     ||+  |||||  ||- ||||||||| |||||||||||||| ||||||||||| ||||| 
Sbjct 5386          ACA-GGCGCCCCGCCCCCTCGGCTCCTCTTGGCGTGACCAGTCCCAGCGCCCCTCCGCTG

Query 5434          CCTCACGTCGTAGACCTACCACAGCTGGGGCCGCGCCGCTAACCGC-G-GTCGCCCCGGC
                    || | |||||| || ||||| |||||||||| |||||| | || ||-|-||| ||++ ||
Sbjct 5445          CCCCCCGTCGTCGATCTACCCCAGCTGGGGCTGCGCCGTTGACTGCTGTGTCACC--TGC

Query 5492          TCATGACACCCCGCCAGTGCCTGATGTCGACTCCCGCGGCGCTATCTTGCGCCGGCAGTA
                     | ||||||  | ||||| || ||||| || || |||||||||||||||||||| |||||
Sbjct 5503          ACCTGACACAGCCCCAGTCCCCGATGTTGATTCGCGCGGCGCTATCTTGCGCCGCCAGTA

Query 5552          TAACCTATCAACATCCCCTCTCACCT-CTC-CCGTGGCCACCGGCACAAAT-TTGGTCCT
                    ||| || || || |||||| | ||+ -|+|-| |||||  | || ||||||-||| ||+|
Sbjct 5563          TAATCTGTCCACCTCCCCTTTAAC-NTC-CTCTGTGGCTTCAGGTACAAATCTTGTTC-T

Query 5609          TTATGCCGCCCCTCT-TAGCCCGCTTTTACCCCTTCAGGACGGCACCAATACTCATATAA
                     |||||||| || ||- | |||+||| ||||||| ||||||||||| || || ||||| |
Sbjct 5620          GTATGCCGCTCCACTCAATCCC-CTTCTACCCCTCCAGGACGGCACTAACACCCATATTA

Query 5668          TGGCTACAGAAGCCTCTAACTATGCCCAGTACCGGGTTGCCCGTGCCACAATTCGTTATC
                    |||| || || || ||||| || |||||||| |||||||  || || || || |||||||
Sbjct 5679          TGGCAACCGAGGCGTCTAATTACGCCCAGTATCGGGTTGTTCGGGCAACGATCCGTTATC

Query 5728          GCCCGCTTGTCCCCAATGCTGTTGGTGGTTATGCCATCTCCATCTCGTTCTGGCCACAAA
                    ||||||| || || |||||||||||||||||||| || |||||||| || ||||| || |
Sbjct 5739          GCCCGCTGGTGCCGAATGCTGTTGGTGGTTATGCAATTTCCATCTCNTTTTGGCCTCAGA

Query 5788          CCACCACCACTCCGACGTCCGTTGATATGAATTCAATAACTTCGACGGATGTTC-GTATT
                    |||| ||||| ||||| || || ||||||||||| || || || || |||||+|-|+| |
Sbjct 5799          CCACAACCACCCCGACCTCTGTGGATATGAATTCTATCACCTCTACTGATGT-CAG-AAT

Query 5847          -TTAGTTCAGCCCGGCATAGCCTCTGAGCTTG-TGATCCCAAGTGA--GCGCTTACACTA
                    -|| || || || |||||||| ||||||+|||-| ||||| || ||--|+||||+|| ||
Sbjct 5857          ATTGGTCCAACCTGGCATAGCNTCTGAG-TTGGTTATCCCGAGCGAACG-GCTT-CATTA

Query 5903          TCGTAACCAAGGGTGGCGCTCTGTTGAGACCTCCGGGGTGGCGGAAGAGGAGGCCACCTC
                     || || || || ||||||||||| |||||||| || ||||| ||||||||||| || ||
Sbjct 5914          CCGCAATCANGGCTGGCGCTCTGTGGAGACCTCGGGTGTGGCCGAAGAGGAGGCTACTTC

Query 5963          TGGTCTCGTTATGCTTTGCATACATGGCTTACCCGTAAATTCTTACACTAATACACCCTA
                     ||||| |||||||||||||| |||||||  || || || || || |||||||| |||||
Sbjct 5974          CGGTCTGGTTATGCTTTGCATTCATGGCTCTCCTGTTAACTCCTATACTAATACGCCCTA

Query 6023          CACCGGCGCCCTCGGGCT-GTTGGATTTTGCCCTTGAATTTGAGTTCCGCAACCTCACTC
                     ||||| ||  | |||||- |||+||||||| |||||  |||||||  | ||| | || |
Sbjct 6034          TACCGGGGCATTGGGGCTTCTTG-ATTTTGCACTTGAGCTTGAGTTTAGGAACTTGACCC

Query 6082          CCGGCAACACCAATACTCGGGTCTCTCGTTACTCC-AGCACTGCTCGCCACCGTCTTCGC
                    |||| ||||| || || || || || || ||+| |-|| || ||||||||||| || |||
Sbjct 6093          CCGGGAACACTAACACCCGTGTGTCCCGCTA-TACTAGTACAGCTCGCCACCGCCTACGC

Query 6141          CGCGGTGCAGATGGGACCGCCGAGCTCACCACCACGGCTGCCACCCGCTTTATGAAGGAT
                    || ||||| || ||||| || ||||| || || || |||||||| || || |||||||| 
Sbjct 6152          CGAGGTGCGGACGGGACTGCTGAGCTTACAACTACTGCTGCCACACGTTTCATGAAGGAC

Query 6201          CTCTATTTTACTAGTACTAATGGTGTCGGTGAGATCGGCCGCGGGATAGCCCTAACCCTG
                    ||  |||||||| | || ||||| ||||| ||| | |||||||| || ||| | ||| | 
Sbjct 6212          CTGCATTTTACTGGAACAAATGGCGTCGGCGAGGTTGGCCGCGGTATTGCCTTGACCTTA

Query 6261          TTTAATCTTGCTGACACTCTGCTTGGCGGCCTACCGACAGAATTGATTTCGTCGGCTGGT
                    ||||||||||||||||| || |||||||| || |||||||||||||||||||||||||| 
Sbjct 6272          TTTAATCTTGCTGACACACTTCTTGGCGGTCTGCCGACAGAATTGATTTCGTCGGCTGGG

Query 6321          GGCCAGCTGTTCTACTCCCGTCCCGTCGTCTCAGCCAATGGCGAGCCGACTGTTAAGCTG
                    || ||  |||| ||||||||||| |||||||||||||||||||||||||||||||| |||
Sbjct 6332          GGTCAATTGTTTTACTCCCGTCCTGTCGTCTCAGCCAATGGCGAGCCGACTGTTAAACTG

Query 6381          TATACATCTGTAGAGAATGCTCAGCAGGATAAGGGTATTGCAATCCCGCATGACATCGAC
                    || || || || |||||||| |||||||||||||||||||| || |||||||| || |||
Sbjct 6392          TACACCTCCGTCGAGAATGCACAGCAGGATAAGGGTATTGCCATACCGCATGATATAGAC

Query 6441          CTCGGGGAATCTCGTGTGGTCATTCAGGATTATGATAACCAACATGAGCAAG-ATCGG-C
                     | ||||| ||||||||||| || ||||| ||||| || |||||||||||+|-||+ |-|
Sbjct 6452          TTAGGGGACTCTCGTGTGGTTATCCAGGACTATGACAATCAACATGAGCA-GGAT-AGAC

Query 6499          CGACACCTTCTCCAGCCCCATCGCGCCCTTTTTCTGTCCTCCGAGCTAATGATGTGCTTT
                    | || || || || ||||| || ||||||||||| || ||||| |||||||||||  | |
Sbjct 6510          CCACTCCATCACCTGCCCCGTCTCGCCCTTTTTCGGTTCTCCGTGCTAATGATGTTTTGT

Query 6559          GGCTTTCTCTCACCGCTGCCGAGTATGACCAGTCCACTTACGGTTCTTCGACCGGCCCAG
                    ||||||| |||||||| || ||||| || ||| | |||||||| || || |||  |||++
Sbjct 6570          GGCTTTCACTCACCGCCGCTGAGTACGATCAGACTACTTACGGCTCGTCAACCAACCC--

Query 6619          TCT--ATGTTTCTGACTCTGTGACCCT-GGTTAATGTTGCGACCGGCGCGCAGGCCGTTG
                      |--||||||| ||| |||| ||+ |- || ||||| || || || || |||||||| |
Sbjct 6628          CATGTATGTTTCAGACACTGTTAC-TTTTGTCAATGTGGCCACGGGTGCTCAGGCCGTGG

Query 6676          CCCGGTCGCTTGACTGGACCAAGGTCACACTTG-ATGGTCGCCCCCTCTCCACCATCCAG
                    |||| || || |||||| | ||||||||+||||-| || || |||||  | || ||||||
Sbjct 6687          CCCGCTCACTGGACTGGTCTAAGGTCAC-CTTGGACGGCCGGCCCCTTACTACTATCCAG

Query 6735          CAGTATTCAAAGACCTTCT-TCGTCCTGCCGCTCCGCGGTAAGCTCTCCTTCTGGGAGGC
                    || ||||| ||||| || |-|+|| || ||||||||||| ||| | || || ||||||||
Sbjct 6746          CAATATTCTAAGACATTTTAT-GTACTCCCGCTCCGCGGGAAGTTGTCTTTTTGGGAGGC

Query 6794          AGGTACCACTAAGGCCGGGTACCCCTATAATTATAATACCACTGCTAGCGATCA-ACTGC
                     ||||| |||||||| || ||||||||||| ||||| ||||||||||| |||||-|+| |
Sbjct 6805          TGGTACTACTAAGGCTGGTTACCCCTATAACTATAACACCACTGCTAGTGATCAGA-TCC

Query 6853          TTATTGAGAATGCCGCCGGG-CATCGGGTTGCTATTTCCACTTACACCACTAGCCTGGGT
                    | ||||| |||||+| ||||-|| || ||||| ||||| |||||||||||||| || |||
Sbjct 6864          TGATTGAAAATGC-GGCGGGTCACCGTGTTGCAATTTCTACTTACACCACTAGTCTTGGT

Query 6912          GCTGGCCCCGTTGCC-ATCTCTGCGGTTGCTGT-TTTGGCCCCCCACTCTGCGCTAGCCC
                    ||||| || ||+| |- | || ||||||| |||- |||  ||+ |||||||| |||||  
Sbjct 6923          GCTGGGCCTGT-GTCTGTGTCCGCGGTTGGTGTGCTTGCTCC-ACACTCTGCTCTAGCTG

Query 6970          TGCTTGAGGATACCATGGACTACCCTGCCCGCGCCCACACTTTTGATGATTTCTGCCCAG
                     |||||| ||||| || || ||||| ||||| || || || ||||||||||||||||| |
Sbjct 6981          CGCTTGAAGATACTATTGATTACCCCGCCCGTGCTCATACCTTTGATGATTTCTGCCCCG

Query 7030          AGTGCCGCCCCCTTGGCCTCCAGGGCTGTGCTTTCCAGTCTACTGTCGCTGAGCTTCAGC
                    |||||||    |||||| | ||||||||||||||||| |||||| | |||||||||||||
Sbjct 7041          AGTGCCGTAATCTTGGCTTGCAGGGCTGTGCTTTCCAATCTACTATTGCTGAGCTTCAGC

Query 7090          GCCTTAAGATGAAGGTGGGTAAAACTCGGGAGT-T-A-T-AGTTT-ATTTGCTTGTGCCC
                    | ||||| |||||||| || ||||| |||||||-|-|-|-|||||- ||++||+||||||
Sbjct 7101          GTCTTAAAATGAAGGTAGGCAAAACCCGGGAGTCTTAATTAGTTTCCTT--CT-GTGCCC

Query 7145          CCCTTCTTTCTGCTGCTTATTT-CT-----CTTTT--CTGCGTTTCGCGCTCCCTGAAAA
                    || | |||| |  || ||| ||-||-----|||||--| | ||| ||||| ||| | |||
Sbjct 7158          CCTTCCTTTGTTTTGTTTAATTNCTAATTNCTTTTTNCGGGGTTNCGCGCCCCCGGGAAA

Query 7197          AAAAA
                    |||||
Sbjct 7218          AAAAA
