# Supplementary material for: Pairwise Heuristic Sequence Alignment Algorithm Based on Deep Reinforcement Learning
Source: IEEE Open J Eng Med Biol. 2021 Jan 29;2:36–43. doi: 10.1109/OJEMB.2021.3055424 (PMC8901008; doi:10.1109/OJEMB.2021.3055424)
Supplement: Three supplementary materials are attached to the submitted manuscript. First, we offer the detailed process of the DQNalign in Supplementary material S1. Then, the additional figures and tables are listed in the Supplementary material S2. Finally, the alignment results of the DQNalign are attached  [file ojemb-3055424-mm.zip › OJEMB-3055424-MM/10022021082020_DQNalignOJEMB20210126SupplementaryS3/Supplementary S3/HEV_DDDQN/result20200712173946_12_32.txt]

DQNalign Project v1.0
Pairwise alignment algorithm with deep reinforcement learning based heuristic alignment agent
Sequence 1 : HEV_12, length : 7202
Sequence 2 : HEV_32, length : 7255

Alignment results:
Exact matches: 5382
Gaps: 595

Query 0             GGCAGACCACCTATGTGGTCGATGCCATGGAGGCCCATCAGTTTATCAAGGCTCCTGGCA
                    |||||||||| |||||||||||||||||||||||||||||||| || |||||||||||||
Sbjct 0             GGCAGACCACGTATGTGGTCGATGCCATGGAGGCCCATCAGTTCATTAAGGCTCCTGGCA

Query 60            TCACTACTGCTATTGAGCAGGCTGCTCTGGCAGCGGCCAACTCTGCCCTGGCGAATGCTG
                    | |||||||| |||||||||||||||||||| |||||||| || ||| ||||||||||||
Sbjct 60            TTACTACTGCCATTGAGCAGGCTGCTCTGGCTGCGGCCAATTCCGCCTTGGCGAATGCTG

Query 120           TGGTAGTTAGGCCCTTTCTCTCTCACCAGCAGATTGAGATCCTCATTAACCTAATGCAAC
                    |||| ||| |||| ||||| ||||     || |  ||||| || |||||  | |||||||
Sbjct 120           TGGTGGTTCGGCCGTTTCTGTCTCGTGTTCAAACCGAGATTCTTATTAATTTGATGCAAC

Query 180           CTCGCCAGCTTGTTTTCCGCCCCGAGGTTTTCTGGAACCACCCCATCCAGCGTGTTATCC
                    | || ||| | ||||||||||| |||||  | ||||| |||||||||||||| ||||| |
Sbjct 180           CCCGGCAGTTGGTTTTCCGCCCTGAGGTGCTTTGGAATCACCCCATCCAGCGAGTTATAC

Query 240           ACAATGAGTTGGAGCTTTACTGCCGTGCCCGCTCCGGC----CGCTGTCTTG-AGATTGG
                    ||||||| || || |  |||||||| |||||++++|||----|| ||+||||-|| ||||
Sbjct 240           ACAATGAATTAGAACAATACTGCCGGGCCCG----GGCTGGTCGTTG-CTTGGAGGTTGG

Query 295           TGCCCATCCCCGCTCAATAAATGACAATCCTAATGTGGTCCACCGCTGCTTCCTCCGCCC
                     ||||| ||  | || || |||||||| ||||||||  | ||||| |||||||||   ||
Sbjct 295           AGCCCACCCGAGGTCCATTAATGACAACCCTAATGTTCTGCACCGATGCTTCCTCAAACC

Query 355           TGTCGGGCGCGATGTTCAGCGCTGGTATACTGCCCCCACTCGCGGGCCAGCTGCTAATTG
                     || ||  | || ||||||||||||||| |||||||||| ||||| || || || || ||
Sbjct 355           GGTTGGTAGGGACGTTCAGCGCTGGTATTCTGCCCCCACCCGCGGCCCTGCGGCCAACTG

Query 415           CCGGCGTTCCGCACTGCGCGGGCTCTC-TGCC-GCTGACCGCACTTACTGCTTCGACGGG
                     || || ||||| |||||+ |||+|||-  ||-| |||||| || || ||||| || |||
Sbjct 415           TCGTCGCTCCGCGCTGCG-TGGC-CTCCCACCCGTTGACCGTACCTATTGCTTTGATGGG

Query 473           TTTTCTGGTTGTAACTTT-CCCGCCGAA-AC-GGGCATCGCCCTCTATTCCCTCC--ATG
                    |||||  | |||+ ||||- | ||+ ||-||-||+| | |||||||| ||++|  --| |
Sbjct 473           TTTTCCCGCTGT-GCTTTTGCTGC-AAAGACTGG-CGTAGCCCTCTACTC--TTTGCACG

Query 528           ATATGTCACCATCTGATGTCGCCGAGGCCATGTTCCGCCATGGTATGACGCGGCTT-TAT
                    |  | |  ||| | ||||| || || || |||  ||||||||| ||||| ||+|||-|| 
Sbjct 528           ACCTTTGGCCAGCCGATGTTGCGGAAGCTATGGCCCGCCATGGGATGACACG-CTTATAC

Query 587           GCCGCCCTCCATCTTCCGCCTGAGGTCTTGTTGCCTCCTGGCACATACCGCACCG-CGTC
                    ||||| || || || || ||||||||  |||| || || ||||| |||| |||+|-| ||
Sbjct 587           GCCGCGCTACACCTCCCCCCTGAGGTGCTGTTACCACCCGGCACCTACCACAC-GACCTC

Query 646           GTATCTGCTGATCCATGACGGCAGGCGCGTTGTGGTGACGTACGAGGGTGACACTAGTGC
                     |||||  |||| |||||||| || || | ||| ||||| || |||||||| ||||| ||
Sbjct 646           CTATCTTTTGATTCATGACGGTAGTCGTGCTGTCGTGACTTATGAGGGTGATACTAGCGC

Query 706           TGGTTATAACCATGATGTTTC--CAACCTGCGCTCCTGGATTAGAACCACTAAGGTCAC-
                     || |||||||||||||||||-- |+|+| ||  | |||||| | || || ||+   | -
Sbjct 706           AGGCTATAACCATGATGTTTCTATA-C-TCCGTGCGTGGATTCGTACGACCAA-AATAGT

Query 763           CGGAGACCACCCTCTCGTTATCGAGCGGGTTAGGGCCATTGGCTGTCACTTTGTTCT-CT
                     || |||||||| || ||||| ||||| ||  ||||||| || ||||| |||||+ |-  
Sbjct 763           TGGTGACCACCCGCTGGTTATAGAGCGTGTGCGGGCCATCGGATGTCATTTTGT-GTTAC

Query 822           TACTCACGGCTGCCCCGGAGCCATCACCTATGCCTTATGTCCCTTACCCCCGGTCTACCG
                    | || || || ||||| || || |||||||||||||||||||| |||||||| || || |
Sbjct 822           TGCTTACCGCAGCCCCTGAACCGTCACCTATGCCTTATGTCCCCTACCCCCGCTCGACGG

Query 882           AGGTCTATGTCCGATCGATCTTCGGCCCGGGCGGCACCCC-TTCCCTATTCCCAACC-TC
                    |||| ||||| ||||| || || |||||||||||| ||||-|+|  | |||||+  |- |
Sbjct 882           AGGTGTATGTTCGATCCATATTTGGCCCGGGCGGCTCCCCGT-CTTTGTTCCC-GTCAGC

Query 940           ATGCTCCACTAAGTCGACCTTCCATGCCGTCCCTGC-CCATATTTGGGACCGTCTTATGC
                     ||||| || || || || || ||||| |||||+| - || || |||||||| || ||||
Sbjct 940           TTGCTCTACAAAATCTACTTTTCATGCTGTCCC-GGTTCACATCTGGGACCGGCTCATGC

Query 999           TGTTCGGGGCCACCCTGGATGACCAAGCCTTTTGCTGCTCCCGTCTAATGACCTACCTTC
                    | || || |||||| |||| || || || || |||||||| || || |||||||| || |
Sbjct 999           TCTTTGGTGCCACCTTGGACGATCAGGCGTTCTGCTGCTCGCGGCTCATGACCTATCTCC

Query 1059          GCGGCATTAGCTACAAGGTTACTGTGGGCACTCTTGTGGCCAATGAAGGCTGGAACGCCT
                    | || ||||| |||||||| ||||| ||| | ||||| || || || || ||||| ||||
Sbjct 1059          GTGGTATTAGTTACAAGGTCACTGTCGGCGCGCTTGTTGCTAACGAGGGGTGGAATGCCT

Query 1119          CTGAGGACGCTCTCACAGCTGTCATTACTGCCGCCTACCTTACCATCTGCCACCAGCGGT
                    | |||||||| || || || || || ||||| || ||  | || |||||||||||||| |
Sbjct 1119          CCGAGGACGCCCTTACTGCAGTAATCACTGCAGCTTATTTGACTATCTGCCACCAGCGCT

Query 1179          ATCTCCGCACCCAAGCTATATCTAAGGGGATGCGTCGTTTGGAGCGGGAGCATGCCCAGA
                    | ||||||||||| || ||||||||||| |||||||| ||||||   |||||||||||||
Sbjct 1179          ACCTCCGCACCCAGGCGATATCTAAGGGTATGCGTCGGTTGGAGGTCGAGCATGCCCAGA

Query 1239          AATTCATAACACGCCTCTACAGTTGGCTTTTTGAGAAGTCCGGCCGTGATTATATCCCCG
                    | || || ||  | |||||||| ||||| ||||||||||| ||||||||||| |||||||
Sbjct 1239          AGTTTATCACGAGACTCTACAGCTGGCTGTTTGAGAAGTCTGGCCGTGATTACATCCCCG

Query 1299          GCCGTCAG-TTGGAGTTCTACGCCCAGTGTAGG-CGCTGGCTCTCGGCCGGCTTTCACCT
                    ||||||||-||+ | || || || |||||+  |-|| ||| | || || || ||||||||
Sbjct 1299          GCCGTCAGCTT-CAATTTTATGCGCAGTG-CCGACGGTGGTTATCTGCAGGTTTTCACCT

Query 1357          TGACCC-ACGGGTGCTGGTTTTTGATGAGTC-GGCCCC-CTGCCACTGCAGG-ACCG-CG
                     || ||-|+| ||||| |||||||| || ||-|  |||- |+|+ |||+  |-||+|-  
Sbjct 1357          AGATCCCA-GAGTGCTTGTTTTTGACGAATCAGTGCCCTGT-C-GCTG-TCGGAC-GTTT

Query 1412          AT-TCGTAAGGCGGTCTCAAAGTTTTGCTGCTTTATGAAGTGGCTTGGCCAGGAATGTAC
                    ||-  | |||  |    |||+|||||| || |||||||||||||| || ||||| || ||
Sbjct 1412          ATAAAGAAAGTTGCGGGCAA-GTTTTGTTGTTTTATGAAGTGGCTAGGGCAGGAGTGCAC

Query 1471          CTGCTTTCTA-CAGCCTGCAGAGGGTGCCGCTGGCGACCAGGGCCATGATAATGAAGCCT
                    ||||||+|| - |||| || ||||||   | ||||||||| ||||| || ||||| ||||
Sbjct 1471          CTGCTT-CTTGGAGCCAGCTGAGGGTTTAGTTGGCGACCAAGGCCACGACAATGAGGCCT

Query 1530          ATGAGGGGTCTGATGTTGACCCTGCTGAATCCGCCATTA-GTGATATATCTGG-GTC-CT
                    | ||||  ||||| ||||||   || ||  ||||+||+|- |+++  || |  -|  -|+
Sbjct 1530          ACGAGGATTCTGAGGTTGACAGGGCCGAGCCCGC-AT-ATCT---CGATGTCTCGGGGC-

Query 1587          ACGTAGTCCC-TGG---CACTGCCCT-CC---AGCCGCTTTATCAGGCCCTTGACCTCCC
                    || ||+| ||-|  --- ||+++ | - |---|| | || |||  ||||||+ |    ||
Sbjct 1583          ACCTA-TGCCGTCTATGGAC---ACCAGCTTGAGGCCCTCTATAGGGCCCT-CAATATCC

Query 1639          CGC-TGAGATTGTGGCCCGTGCAGGC-CGGCTGACCGCCAC-AGTAAAGGTCTCCCAG--
                    |||-||| ||||| |||||||||+ |-|| || || |||||-  |+ |+ +|||+++|--
Sbjct 1638          CGCATGATATTGTTGCCCGTGCA-TCTCGCCTAACGGCCACTGTT-GA-A-CTC---GTT

Query 1694          GTCGACGGGCGGATCGATTG---TG-AGACC-CTTCTTGGTAACAAA-ACCTTTCGCACG
                    |+| |+|  | ||||| |||---||- |  |- | ||+ |  |  ||-  ||| || |||
Sbjct 1691          G-CAA-GCCCAGATCGCTTGGAGTGCCGTACTGTGCT-CGGGAATAAGGTCTTCCGGACG

Query 1748          TCGTTCGTTGACGGGGCG-GTCTTAGAGACCAATGGCCCAGAGCGCCACA--ATCTCTCT
                     || | || || || || - ||||+|||   |||||||| ||||+ + ||-- ||| || 
Sbjct 1748          ACGGTGGTCGATGGCGCCCATCTT-GAGGTGAATGGCCCCGAGC-A-GCATGTTCTATCA

Query 1805          TTTGATGCCAGTCAGAGCA--CTATGGCCGCTGGCCC-CTTCAGTCTTACCTA-T-GC-C
                    ||||| | |+ || |+ ||--||||||  |||||  |-| |  + || || ||- -||-|
Sbjct 1805          TTTGACGTC-CTCCG-TCAGTCTATGGGGGCTGGGTCACATAG-CCTCACTTACGAGCTC

Query 1859          GCCTCTGCCGCTGGGCTGGAGGT-G---CGCTATGTTGCTGCTGGGC-TTGACCACCGGG
                     |||||||||    || ||+ +|-|---  |+||+ |  ||      -|||+|+||+ |+
Sbjct 1862          ACCTCTGCCGGCTTGCAGG-T-TAGAATTTC-AT-CTAATGGCCTAGATTG-C-AC-TG-

Query 1914          C-GGTTTTCGCCCCCGGCGTTTCACCCCG-G-TCGGCCCCTGGCGAGGTCACCGCCTTTT
                    |-    ||| |||| || |+ |+ |||| -|- | ||||| || |||||+  || ||||+
Sbjct 1914          CTAACATTCTCCCCTGGTG-GT-GCCCCTAGCGCCGCCCCGGGGGAGGT-TGCGGCTTT-

Query 1971          GCTC--TGCCCTATACAGGTT-TAATC-G-TGAAGCCCAGCGTCATGCGC-TGACCGGTA
                       |--|||| |||| ||+ |-|||+|-|-|  |+||||||| ||++| |-| | | |  
Sbjct 1969          CTGCAGTGCCTTATATAG-ATATAA-CAGGTTCA-CCCAGCGGCA--CTCGTTAACCGGT

Query 2025          ATTTT-TGGTTCCATCCTGAGGGGCTCCTTGGCCTCTTTGCCCCGTTTTCGCCCGGG-CA
                       ||-||| | || ||||||||||| || ||| |+||| |||| ||||  ||| ||-||
Sbjct 2024          GGCTTGTGGCTACACCCTGAGGGGCTGCTGGGCAT-TTTCCCCCCTTTTTCCCCTGGGCA

Query 2083          TGTCTGGGAGTCGGCTAATCCATTTTGTG-GCG-AGAGCACACTCTACACCCGTACTTGG
                    | | |||||||| ||||||||+ ||+ ||-| |-|| | ||  | |||||||| || |||
Sbjct 2083          TATTTGGGAGTCTGCTAATCC-CTT-CTGCGGGGAGGGGACTTTGTACACCCGGACCTGG

Query 2141          TCGGAGGT-TGAGA-TGCT-GT--TT---C-T------A-GT-CCAGCCCGGCCTGACTT
                    ||  +  |-||      ||-||--||---|- ------|-| - | || |  || |    
Sbjct 2141          TCAA-CATCTGGCTTCTCTAGTGATTTTTCCCCCCCTGAAGCGGCCGCTCTCCCGGCTGC

Query 2182          AGGTTTTGCATCTG--------AGCCTTCTATACCT---AG---CAGGGC-CGCCACACC
                     | |   |   |  --------| || +++|++|||---||---||   |- |++++++ 
Sbjct 2200          CGCTCCGGGGCCGCTCCCCCCCACCCC---A--CCTGTCAGTGACACATCTGG------G

Query 2227          TACCCCG----G-CGGCTCTTCAACCC-T-CCTC---TGC-AC-CGGACCCTT-TCCCCC
                    |++++ |---- -||+||||+||    - - |||---|+|-||-||| + |||-| ||||
Sbjct 2247          T----GGTACCATCG-CTCT-CAGGGAGAGTCTCAGGT-CGACGCGGG-GCTTGTGCCCC

Query 2274          CCCCCTCTGCTCCGGCG-CTTG-GTGAGCCGGCCCCTGGCGTT--AC-TGCCGTGGCCCC
                    |++  +|| ||  | ||-|| |- ||+ || |||||      |--||-  ||  + ||||
Sbjct 2298          C--TG-CTCCTGAGCCGGCTAGATTG-CCCAGCCCCACTGTATCCACCCTCCCC-TCCCC

Query 2329          GGCCATAAC-CC-ACC------A-G--ACGGCTCGGCATCGCCGCCTGCTCTT-CACCCT
                    | |++| +|-||- ||------|-|--||++|++ ||| | |||| | ||| |-| | | 
Sbjct 2353          GCC--TC-CGCCCCCCGTGCGTAAGCCAC--C--AGCACCACCGCTTCCTCGTACCCGCC

Query 2376          ACCCGGATGGCTCCAAGGTATTTGCCGGCTCGC-TGTTTGAGTCGACATGTACGTG-GCT
                     ||   +|  ++++|+++++ +++++  ||  |-||   |+++||  |+    || -|| 
Sbjct 2406          GCCTTC-TCT----A-----C-----ACCTATCCTGACGG---CGCTA-AGGTGTATGCG

Query 2434          --T---GT-T---AA-C-G-CGTCT-A-----A--T----G-TT--GACC------ATCG
                    -- --- |-|---||-|-|- +| |-|----- --|----|-||-- |||------||||
Sbjct 2447          GGGTCACTATTTGAATCAGAT-TGTGACTGGTTGGTCAATGCTTCTAACCCGGGCCATCG

Query 2461          CCCTGGCGGCGGGCTCTGCCATGCATTTTACCAAAGGTACCCCACCT-CCTTTGATGCT-
                    |||||| || || |||||||| || ||||||||| |+   |||    - | || +| ||-
Sbjct 2506          CCCTGGGGGTGGCCTCTGCCACGCTTTTTACCAACG-CTTCCCGG-AGGCGTTT-TACTC

Query 2519          GCCTCT-TTTG-TGATGCGCGACGGCGCG-GCCGCTTATACAT-TAACCCCCCGGCCAAT
                      ||+ - || -| ||||| || |||+| -|| || || ||+|-| ||||| || || ||
Sbjct 2563          CACT-GAATTCATTATGCGTGAGGGC-CTCGCAGCATACAC-TCTGACCCCGCGCCCTAT

Query 2575          AATTCATGCCGTCGCCCCTGATTATAGGTTGGAACATAACCCAAAGAGGCTTGAGGCCGC
                     |||||||| || |||||||| |||||| | || || |||||||||||||||||||| ||
Sbjct 2620          CATTCATGCAGTGGCCCCTGACTATAGGGTTGAGCAGAACCCAAAGAGGCTTGAGGCAGC

Query 2635          CTACCGGGAGACTTGCTCCCGTCTCGGCACCGCTGCATACCCGCTCCTCGGGACCGGCAT
                     |||||||| || |||||||||| ||||||||| || || ||||| || ||| | || ||
Sbjct 2680          ATACCGGGAAACCTGCTCCCGTCGCGGCACCGCAGCCTATCCGCTTCTGGGGTCGGGTAT

Query 2695          ATACCAGGTACCGA-TCGGTCC-CAGTTTCGACGCCTGGGAGCGGAACCACCGCCCCGGT
                    ||| |||||+||  -|+   ||- || ||||| ||||||||||| |||||||| || |||
Sbjct 2740          ATATCAGGT-CCCTGT-TAGCCTTAGCTTCGATGCCTGGGAGCGCAACCACCGTCCTGGT

Query 2753          GATGAGTTGTATCTT-CCTGAGCTTGCTGCCAGATGGTTCGAGGCCAA-TAGGCCG-GCC
                    |||||| | ||+|||- ||||||  || ||    ||||||||||| ||- |+ |||-  |
Sbjct 2798          GATGAGCTCTA-CTTGACTGAGCCCGCCGCAGCTTGGTTCGAGGCTAACAA-ACCGATGC

Query 2810          TGCCCAACTCTTACTATAACTGAGGATGCTGCACGGACAGCGAACCTGGCCATC--GAGC
                     |||+  | ||||| ||||| |||||  | || || ||||| ||||||||++ |--||| 
Sbjct 2856          AGCC-GGCGCTTACGATAACGGAGGACACGGCCCGCACAGCTAACCTGGC--GCTAGAGA

Query 2868          TTGACTCAGCCACAGATG-TCGGCCGGGCTTGTGC-TGGTTG-TCG-AGTC-ACCCCCGG
                    ||||  | ||||||||+|-| ||++  |    |||-  |++|-|+|-| | -|  ||| |
Sbjct 2913          TTGATGCCGCCACAGA-GGTTGG--TCGTGCCTGCGCCG--GCT-GCACTATAAGCCCTG

Query 2923          -CGTTGTGCAGTACCAGTTTACTGCAGGTGTGCCTGGGTCCGGCAAGTCCCGCTCTATCA
                    -  ||||||| || || |||||||| || || || || || ||||||||  | ||+++||
Sbjct 2967          GAATTGTGCACTATCAATTTACTGCCGGGGTTCCCGGCTCTGGCAAGTCAAGGTC---CA

Query 2982          CCCA--AGCCG-A-C-GTGGACGTTGTCGTGGTCCCGACCCGGGAGTTGCGTAATGCCTG
                      ||--||++|-|- -|| || || || || ||||| || |||||| | || |||   ||
Sbjct 3024          TACAGCAG--GGAGATGTCGATGTGGTGGTCGTCCCCACTCGGGAGCTCCGAAATAGTTG

Query 3037          GCGCCGCCGCGGCTTCGCTGCTTT--CACCCCGCACACTGCTGCTAGAGTCACTCAGGGG
                    ||| ||||| || || || |||||--|||| | ||||++|| ||  | || ||+||  ||
Sbjct 3082          GCGTCGCCGAGGTTTTGCAGCTTTTACACCTCACACA--GCAGCCCGTGTTAC-CACTGG

Query 3095          C-GCCGGGTTGTCATTGATGAAGCTCCATCTCTTCCCCCCCACCTGCTGCTGCTCCACAT
                    |-|||| ||||| |||||||| || ||||| || || || |||||| ||||||| || ||
Sbjct 3139          CCGCCGCGTTGTGATTGATGAGGCCCCATCCCTCCCACCGCACCTGTTGCTGCTACATAT

Query 3154          GCAGCGGGCCGCCACCGTTC-ACCTTCTTGGCGACCCGAACCAGATCCCAGCCATCGACT
                    ||||||||||+ |  || ||-| || || || ||||| || ||||| || ||||| || |
Sbjct 3199          GCAGCGGGCC-TCTTCGGTCCATCTCCTCGGAGACCCAAATCAGATTCCTGCCATTGATT

Query 3213          TTGAGCACGCCGGGCTCGTCCCCGCCATCAGGCCTGACCTAGCCCCTACCTCCTGGTGGC
                    |||| || || || || ||||| || ||| | ||||| || || || ||    |||||||
Sbjct 3258          TTGAACATGCTGGTCTGGTCCCTGCAATCCGCCCTGAGCTTGCACCGACGAGTTGGTGGC

Query 3273          ATGTTACCCATCGTTGCCCTGCGGATGTATGTGAGCTGATCCGTGGTGCATACCCTATGA
                    | ||||| ||||| ||||| || ||||| || ||||| || ||||| || || |||| ||
Sbjct 3318          ACGTTACACATCGCTGCCCGGCCGATGTGTGCGAGCTCATACGTGGGGCTTATCCTAAGA

Query 3333          TCCAGACCACTAGCCGGGTCCTCCGTTCGTTGTTCTGGGGTGAGCCTGCCGT-TGGGCAG
                    |||||||||| ||||| || |  || ||  ||||||||  ||| || |||+|-||| |||
Sbjct 3378          TCCAGACCACAAGCCGTGTGCGACGGTCCCTGTTCTGGAATGAACCGGCC-TCTGGCCAG

Query 3392          AAACTAGTGTTCACCCAGGCGGCTAAGGCTGCCAACCCCGGTTCAG-TGACGGTCCACGA
                    ||  | || || || ||||| || ||||| |||||||| ||| |+|-| || || || ||
Sbjct 3437          AAGTTGGTTTTTACGCAGGCTGCCAAGGCCGCCAACCCTGGTGC-GATTACAGTTCATGA

Query 3451          GGCACAGGGCGCTACCTATACAGAGACCACCATTATCGCTACGGCAGATGCCCGAGGCCT
                     || ||||| || ||||  ||||| ||||| ||||| |||||||| |||||| | |||||
Sbjct 3496          AGCCCAGGGTGCCACCTTCACAGAAACCACAATTATAGCTACGGCTGATGCCAGGGGCCT

Query 3511          CATTCAGTCGTCTCGGGCTCATGCCATTGTTGCCCTGACGCGCCATACTGAGAAGTGCGT
                     || ||||| || ||||| ||||| || || || || || || || || ||||||||++|
Sbjct 3556          TATCCAGTCATCCCGGGCGCATGCTATAGTCGCGCTTACCCGGCACACAGAGAAGTG--T

Query 3571          CATCATTGACG---CGC-CAG-GCCTGCT--TCGCG--AGGTGGGCATTTCCGATGCAAT
                    +|| |||++| --- ||-|+ -| +|+||--|+|||--|| | || || || ||||  ||
Sbjct 3614          -ATTATT--CTAGATGCTC-CCGG-T-CTGCT-GCGTGAGATCGGTATATCAGATGTGAT

Query 3622          CGTTAATAACTTT-TTCCTTGCCGGTGGCGAAATTGGCCACCAACGCCCGTCTGTTATCC
                     ||||| ||+|||-|| || || ||||| ||  |||||||||| ||||| || || ||||
Sbjct 3667          TGTTAACAA-TTTCTTTCTCGCTGGTGGGGAGGTTGGCCACCACCGCCCCTCCGTCATCC

Query 3681          CTCGCGGCAACCCTGACACAAACGTT-GACACCTTGGCTGCCTTCCCGCCGTCTTGCCAG
                    |||| || ||||||||+ || |  ||-|  ||| |    ||||| ||||||||||| |||
Sbjct 3726          CTCGTGGTAACCCTGA-TCAGAATTTAGGGACCCTACAAGCCTTTCCGCCGTCTTGTCAG

Query 3740          ATTAGCGCCTTCCACCAGTTGGCTGAGGAGCTTGGCCATAGACCTGCCCCTGTTGCAGCT
                    || || |||| | | ||| | ||||||||||| || ||| | || |||||||| || || 
Sbjct 3785          ATCAGTGCCTACTATCAGCTAGCTGAGGAGCTGGGTCATCGCCCAGCCCCTGTCGCTGCC

Query 3800          GTTCTACCGCCCT-GCCCTGAGCTCGAACAGGGCCTCCTCTATCTGCCCCAGGAGCTCAC
                    ||+||  | ||||-|||||||||| || |||||||| || ||  |||| || ||||||||
Sbjct 3845          GT-CTTGCCCCCTTGCCCTGAGCTTGAGCAGGGCCTGCTGTACATGCCACAAGAGCTCAC

Query 3859          C-ACCTGTGATAGTGT--TGTAACATTTGAATTAACAGA-TATTGTGCATTGTCGCATGG
                     - + |  ||||||||--||++   |||||  | ||+||-||| || |||||||||||| 
Sbjct 3904          TGT-GTCCGATAGTGTGCTG--GTTTTTGAGCTCAC-GAATATGGTTCATTGTCGCATGC

Query 3915          CCGCCCCGAGTCAGCGCAAGGCCGTGCTGTCCACGCTCGTGGGCCGTTACGGCCGTCGCA
                    ||||||| || ||||| ||||| || || || || |||||||   | || |||||| | |
Sbjct 3960          CCGCCCCAAGCCAGCGAAAGGCTGTCCTTTCGACACTCGTGGAAAGGTATGGCCGTAGGA

Query 3975          C-AAAGCTCTACAATG-C-CTCTCAC-T-CTGATGTTCGTGACTCTCTTGCCC-GTTTTA
                    |-|||++|+||+ |||- -| + |||-|-| ||||| ||||| ||+|||  ||-| || |
Sbjct 4020          CGAAA--T-TA-TATGAGGCA-GCACATTCGGATGTCCGTGAGTC-CTTAGCCAGGTTCA

Query 4029          TCCCGACCATTGGCCCCGTACAAGT-TACAACCTGTGAATTGTATGAGCTAGTGGAGGCC
                    |||| || ||||| || ||+| || - || || ||||| || |||||| | || || || 
Sbjct 4074          TCCCCACTATTGGACCTGT-CCAGGCCACCACATGTGAGTTATATGAGTTGGTCGAAGCT

Query 4088          ATGGTCGAGAAGGGCCAGGATGGCTCCGCCGTCCTTGAGCTCGACCTCTGCAACCGTGAC
                    ||||| |||||||||||||| || || |||||| | ||||| ||||| ||||| || |||
Sbjct 4133          ATGGTGGAGAAGGGCCAGGACGGATCTGCCGTCTTGGAGCTTGACCTTTGCAATCGCGAC

Query 4148          GTATCCAGG-ATCACCTTCTTCCAGAAAGATTGTAATAAGTTTACCACGGGAGAGACCAT
                    || ||+  |-|| || || ||||| || || ||||| ||||| || || || ||||||||
Sbjct 4193          GTCTC-GCGTATTACATTTTTCCAAAAGGACTGTAACAAGTTCACAACTGGTGAGACCAT

Query 4207          CGCCCATGGTAAAGTGGGCCAGGGCATTTCGGCCTGGAGTAAGACCTTT-TGTGCCCTTT
                    |||||||||||| || || ||||| || ||||||||||| |||||+|||-|| ||||| |
Sbjct 4252          CGCCCATGGTAAGGTCGGTCAGGGTATATCGGCCTGGAGCAAGAC-TTTCTGCGCCCTGT

Query 4266          TTGGCCCCTGGTTCCGCGCTATTGAGAAGGCTATTCTGGCCCTACTCCCTC-AGGGTGTG
                    ||||||| |||||||| || |||||||| |  || |||||||||||||| |-|   + | 
Sbjct 4311          TTGGCCCGTGGTTCCGTGCCATTGAGAAAGAAATACTGGCCCTACTCCCGCCAAAC-ATC

Query 4325          TTTTATGGAGATGCCTTTGACGACACTGTCTT--CTCGGCG-GCTGTGGCCGCAGCAAAG
                    |||||||| ||||| | ||| ||  | || ||--||+| ||-  |||++|++  ||   |
Sbjct 4370          TTTTATGGTGATGCTTATGAGGAGTCAGTGTTTGCT-GCCGCTGTGT--C--TGGCGCGG

Query 4382          G--CGTCCATGGTGTTTGAGAATGACTTT-TCCGAGTTTGACTCCACCCAGAATAACTTT
                    |--| | |||||| ||||| |||||+|||-|| |||||||||  ||||||||||||+|||
Sbjct 4425          GTTCCTGCATGGTATTTGAAAATGA-TTTCTCGGAGTTTGACAGCACCCAGAATAA-TTT

Query 4439          -TC-CTTGGGCCTAGAGTGCGCTATCATGGAGGAGTGCGGGATGCCGCAGTGGCTCATCC
                    -||-||||| | |+|||||||   |||||||||||||||| ||||| || ||| | ||| 
Sbjct 4483          CTCTCTTGGCCTT-GAGTGCGTAGTCATGGAGGAGTGCGGTATGCCCCAATGGTTAATCA

Query 4497          GCTTGTACCACCTTATAAGGTCTGCGTGGATCCTGCAGGCCCCGAAGGAGTCTCTGCGAG
                    |  |||| ||  |  |  ||||||| |||||  ||||||| || |||||||||||   ||
Sbjct 4542          GGCTGTATCATTTGGTCCGGTCTGCCTGGATTTTGCAGGCACCAAAGGAGTCTCTTAAAG

Query 4557          GGTTTTGGAAGAAACACTCCGGTGAGCCCGGCACTCTTCTTTGGAATACTGTCTGGAACA
                    | || |||||||| ||||| |||||||| ||||| ||||||||||| ||  | ||||| |
Sbjct 4602          GTTTCTGGAAGAAGCACTCTGGTGAGCCTGGCACCCTTCTTTGGAACACCATTTGGAATA

Query 4617          TGGCCGTT-ATTACCC-ACTGTTATGATTTTCGTGATTTGCAG-GTGGCTGCCTTTAAAG
                    ||||+| |-||+| | -| || ||||| ||||| || ||+| |-|| || || ||||| |
Sbjct 4662          TGGC-GATCAT-AGCACATTGCTATGAGTTTCGCGAATT-CCGTGTTGCCGCTTTTAAGG

Query 4674          GTGATGATTCGATAGTGCTTTGCAGTGAGTACCGTCAGAGTCCAGGA-GCTGCTGTCCTG
                    ||||||||||| | || || |||||||| ||||| |||||+||   |-|| || | | | 
Sbjct 4719          GTGATGATTCGGTGGTCCTCTGCAGTGACTACCGACAGAG-CCGTAATGCGGCAGCCTTA

Query 4733          ATTGCTGGTTGTGGCTTAAAGCTGAAGGTGGATTTTCGCCCTATTGGTCTGTATGCAGGT
                    || || || || ||  | ||||||||||| |||| ||||||||| || |||||||| || 
Sbjct 4778          ATAGCGGGCTGCGGGCTCAAGCTGAAGGTTGATTATCGCCCTATCGGGCTGTATGCCGGC

Query 4793          GTTGTGGTGGCCCCCGGCCTTGGCG-CGCTTCCTGACGTTGTGCGCTTCGCCGGCCGGCT
                    || |||||||||||+ |  |||| |-| || || || || ||||| || || || |||||
Sbjct 4838          GTGGTGGTGGCCCC-AGGTTTGGGGACACTGCCCGATGTGGTGCGTTTTGCAGGTCGGCT

Query 4852          CACTGAGAAGAATTGGGGCCCTGGCCCCGAGCGGGCGGAGCAGCTCCGCCTTGCTGTAAG
                      |||| |||||||||||||||||||| ||||| || || ||||| |||||||||||  |
Sbjct 4897          GTCTGAAAAGAATTGGGGCCCTGGCCCAGAGCGCGCTGAACAGCTGCGCCTTGCTGTTTG

Query 4912          TGATTTCCTCCGCAAGCTTA-CGAATGTAGCTCAGATGTGTGTGGATGTTGTTTCTCGTG
                    ||| ||||| ||+||| |||-||||||| || ||| | ||||| |||||||| ||||| |
Sbjct 4957          TGACTTCCTTCG-AAGGTTAACGAATGTTGCGCAGGTCTGTGTAGATGTTGTGTCTCGAG

Query 4971          TTTATGGGGTTTCTCCTGGGCTCGTTCATAACCTGATTGGCATGCTACAGACTGTTGCTG
                    | || || ||   ||| ||||| || |||||||| ||||| ||||| |||||  ||||||
Sbjct 5016          TCTACGGAGTCAGTCCCGGGCTGGTACATAACCTTATTGGTATGCTGCAGACCATTGCTG

Query 5031          ATGGCAAGGCCCATTTCACTGAGTCAG-TAAA-GCCAGTGCTCGACCTGACAAATTCAAT
                    |||||||||||||||| || |||+   -|+ |- || ||||| ||| | ||||| || ||
Sbjct 5076          ATGGCAAGGCCCATTTTACAGAG-ACTAT-TAAACCTGTGCTTGACTTAACAAACTCTAT

Query 5089          CCTGTGTCGGGTGGAATGAATAACATGTCTTTTGCTGCGCCCATGGGTTCGCGACCATGC
                    | |    |||||||||||||||||||||||| |||| | ||||||||+++ | |||||||
Sbjct 5134          CATACAACGGGTGGAATGAATAACATGTCTTGTGCTTCACCCATGGG---ACCACCATGC

Query 5149          GCCCTCGGCCTATTCTGTTGTTGCTCCTCATGTTTTTGCCTATGTTGCCCGCGCCACCGC
                    ||||| || ||||| |||||||| || || || || |||||||| |||||||||||||| 
Sbjct 5191          GCCCTAGGGCTATTTTGTTGTTGTTCTTCGTGCTTCTGCCTATGCTGCCCGCGCCACCGG

Query 5209          CCGGTCAGCCGTCTGGCCGCCGTCGTGGGCGGCGCAGCGGCGGTTCCGGCGGTGGTTTCT
                    |||| |||||||||||||| |||||||||||||||||||||||| |||||||||||||||
Sbjct 5251          CCGGCCAGCCGTCTGGCCGTCGTCGTGGGCGGCGCAGCGGCGGTGCCGGCGGTGGTTTCT

Query 5269          GGGGTGACCGGGTTGATTCTCAGCCCTTCGCAATCCCCCATATTCATCCAACCAACCCCT
                    |||||||| ||||||||||||||||||||||  ||||| |||||||||||||||||||||
Sbjct 5311          GGGGTGACAGGGTTGATTCTCAGCCCTTCGCCCTCCCCTATATTCATCCAACCAACCCCT

Query 5329          TTGCCCCCGATGTCACCG-CTGCGGCCGGGGCTGGACCTCGCGTTCGCCAACCCGCCCGA
                    | ||| ||||||||+   -|     ||||||||||| |||||  ||| ||+ ||||||  
Sbjct 5371          TCGCCACCGATGTC-GTTTCACAATCCGGGGCTGGAACTCGCCCTCGACA-GCCGCCCCG

Query 5388          CC-ACTCGGCTCCGCTTGGCGTGACCAGGCCCAGCGCCCCGCCGCTACCTCACGTCGTAG
                    ||- || ||||||||||||||||||||| ||||||||||| |||||  ||| |||||| |
Sbjct 5429          CCCCCTTGGCTCCGCTTGGCGTGACCAGTCCCAGCGCCCCCCCGCTGTCTCCCGTCGTCG

Query 5447          ACCTACCACAGCTGGGGCCGCGCCGCTAACCGC--GGTCGCC--CCGGCTCATGACACCC
                    | || || |||||||||| |||||||| || ||--  || ||--||++|+|  || ||  
Sbjct 5489          ATCTGCCCCAGCTGGGGCTGCGCCGCTGACTGCTACATCACCAGCC--C-CCCGATACAG

Query 5503          CGCCAGTGCCTGATGTCGACTCCCGCGGCGCTATCTTGCGCCGGCAGTATAACCTATCAA
                    | || || |||||||| || || || ||||| || |||||||||||||| ||| | || |
Sbjct 5545          CACCTGTACCTGATGTTGATTCACGTGGCGCCATTTTGCGCCGGCAGTACAACTTGTCCA

Query 5563          CATCCCCTCTCACCTCTCCCGTGGCCACCGGCACAAATTTGGTCCTTTATGCCGCCCCTC
                    | ||||| ||||| ||| | || ||| | || || ||| | ||||| ||||| ||||| |
Sbjct 5605          CGTCCCCGCTCACATCTTCTGTCGCCTCGGGTACTAATCTAGTCCTCTATGCTGCCCCGC

Query 5623          TTAGCCCGCTTTTACCCCTTCAGGACGGCACCAATACTCATATAATGGCTACAGAAGCCT
                    | | ||| || ||||| |||||||| |||||||| |||||||| ||||| || || || |
Sbjct 5665          TGAACCCTCTCTTACCTCTTCAGGATGGCACCAACACTCATATTATGGCCACCGAGGCGT

Query 5683          CTAACTATGCCCAGTACCGGGTTGCCCGTGCCACAATTCGTTATCGCCCGCTTGTCCCCA
                    | || ||||||||||| ||||| |  || || || || ||||| |||||||| || ||||
Sbjct 5725          CCAATTATGCCCAGTATCGGGTCGTTCGAGCTACGATCCGTTACCGCCCGCTGGTGCCCA

Query 5743          ATGCTGTTGGTGGTTATGCCATCTCCATCTCGTTCTGGCCACAAACCACCACCACTCCGA
                    ||||||| || ||||| |||||||| || || |||||||| || || || ||||| || |
Sbjct 5785          ATGCTGTCGGCGGTTACGCCATCTCTATTTCCTTCTGGCCTCAGACTACAACCACCCCCA

Query 5803          CGTCCGTTGATATGAATTCAATAACTTCGACGGATGTTCGTATTTTAGTTCAGCCCGGCA
                    | || ||||||||||| || || || || || ||||| || ||| | ||||||||||| |
Sbjct 5845          CCTCTGTTGATATGAACTCTATTACCTCTACTGATGTCCGGATTCTTGTTCAGCCCGGTA

Query 5863          TAGCCTCTGAGCTTGTGATCCCAAGTGAGCGCTTACACTATCGTAACCAAGGGTGGCGCT
                    | ||||| ||| | || ||||| ||||||||| | ||||||||||| ||||| |||||||
Sbjct 5905          TTGCCTCCGAGTTAGTCATCCCTAGTGAGCGCCTTCACTATCGTAATCAAGGCTGGCGCT

Query 5923          CTGTTGAGACCTCCGGG-GTGGCGGAAGAGGAGGCCACCTCTGGTCTCGTTATGCTTTGC
                    |||||||||||+ ||||-||||| || |||||||| || |||||||| || |||||||| 
Sbjct 5965          CTGTTGAGACC-ACGGGTGTGGCTGAGGAGGAGGCTACTTCTGGTCTGGTAATGCTTTGT

Query 5982          ATACATGGCTTACCCGTAAATTCTTACACTAATACACCCTACACCGGCGCCCTCGGGCTG
                    || |||||||  || || |||||||||||||||||||| || || || ||  | |||||+
Sbjct 6024          ATTCATGGCTCCCCTGTTAATTCTTACACTAATACACCTTATACTGGTGCATTGGGGCT-

Query 6042          T-TGGATTTTGCCCTTGAA-TTTGAGTTCCGCAACCTCACTCCCGGCAACACCAATACTC
                    |-| ||||||||+ ||| |- |||| ||| | ||  | || || || ||||| || || |
Sbjct 6083          TCTTGATTTTGC-GTTGGAGCTTGAATTCAGGAATTTAACGCCTGGGAACACTAACACCC

Query 6100          GGGTCTCTCGTTACTCCAGCACTGCTCGCCACCGTCTTCGCCGCGGTGCAGATGGGACCG
                    | || || || ||  | ||||| || |||||||| || ||||||||||| || |||||||
Sbjct 6142          GTGTGTCCCGGTATACTAGCACAGCCCGCCACCGGCTGCGCCGCGGTGCCGACGGGACCG

Query 6160          CCGAGCTCACCACCACGGCTGCCACCCGCTTTATGAAGGATCTCTATTTTACTAGTACTA
                    | ||||| ||||| ||||| ||||| || ||||||||||| ||  |||||||| | || |
Sbjct 6202          CTGAGCTTACCACTACGGCAGCCACTCGTTTTATGAAGGACCTGCATTTTACTGGCACGA

Query 6220          ATGGTGTCGGTGAGATCGGCCGCGGGATAGCCCTAACCCTGTTTAATCTTGCTGACACTC
                    | || || |||||| | || || || || ||||| ||  |||| |||||||| || || |
Sbjct 6262          ACGGGGTTGGTGAGGTGGGTCGTGGCATTGCCCTGACATTGTTCAATCTTGCCGATACAC

Query 6280          TGCTTGGCGGCCTACCGACAGAATTGATTTCGTCGGCTGGTGGCCAGCTGTTCTACTCCC
                    | || ||||| || ||||||||||| ||||||||||| || || || |||||||||||||
Sbjct 6322          TTCTCGGCGGGCTGCCGACAGAATTAATTTCGTCGGCCGGGGGTCAACTGTTCTACTCCC

Query 6340          GTCCCGTCGTCTCAGCCAATGGCGAGCCGACTGTTAAGCTGTATACATCTGTAGAGAATG
                    | || || |||||||||||||||||||| || || ||| | ||||||||||| |||||||
Sbjct 6382          GCCCTGTTGTCTCAGCCAATGGCGAGCCAACCGTAAAGTTATATACATCTGTCGAGAATG

Query 6400          CTCAGCAGGATAAGGGTATTGCAATCCCGCATGACATCGACCTCGGGGAATCTCGTGTGG
                    | ||||| |||||||| ||| | ||||||||||| || ||| | ||||| || |||||||
Sbjct 6442          CACAGCAAGATAAGGGCATTACCATCCCGCATGATATAGACTTGGGGGACTCCCGTGTGG

Query 6460          TCATTCAGGATTATGATAACCAACATGAGCAAGATCGGCCGACACCTTCTCCAGC-CCCA
                    | || ||||| || ||||||||||||||||||||||| || || || || || ||-|||+
Sbjct 6502          TTATCCAGGACTACGATAACCAACATGAGCAAGATCGACCTACTCCGTCACCTGCTCCC-

Query 6519          TCGCGCCCTTTTTCTGTCCTCCGAGCTAATGATGTGCTTTGGCTTTCTCTCACCGCTGCC
                    || ||||| || || || ||||| || |||||||| || |||||||||||||| ||||| 
Sbjct 6561          TCCCGCCCCTTCTCAGTTCTCCGTGCCAATGATGTCCTATGGCTTTCTCTCACTGCTGCT

Query 6579          GAGTATGACCAGTCCACTTACGGT-T-CTTCGACCGGCCCAGTCTATGTTTCTGACTC-T
                    ||||| ||||||+++|||+|||+|-|-  ||| || +|| |  |||||| | |  |  -|
Sbjct 6621          GAGTACGACCAG---ACT-ACG-TATGGGTCGTCCA-CCAACCCTATGTATGTCTCCGAT

Query 6636          --GTGACCCTGGT-T-AATGTTGCGACCGGCGCGCAGGCCGTTGCCCGGTCGCTTGACTG
                    --  + | |   |-|-||||| || ||||| || ||||| |||||||| || ||||||||
Sbjct 6675          ACAG-TCACATTTGTCAATGTGGCCACCGGTGCTCAGGCTGTTGCCCGTTCCCTTGACTG

Query 6692          GACCAAGGTCACACTTGATGGTCGCCCCCTCTCC-ACCATCCAGCAGTATTC-AAAGACC
                    | | || || ||  | ||||| ||||| |||+ |-|| | ||||||||||||-|||+|| 
Sbjct 6734          GTCTAAAGTTACTTTAGATGGCCGCCCTCTC-ACTACTACCCAGCAGTATTCTAAA-ACA

Query 6750          TTCT-TCGTCCTGCCGCTCCGCGGTAAGCTCTCCTTCTGGGAGGCAGGTACCACTAAGGC
                    || |-|+||||| ||||| || || ||| | || ||||||||||| || || || |||||
Sbjct 6792          TTTTAT-GTCCTCCCGCTTCGTGGGAAGATGTCTTTCTGGGAGGCTGGCACGACCAAGGC

Query 6809          CGGGTACCCCTATAATTATAATACCACTGCTAGCGATCAACTGCTTATTGAGAATGCCGC
                     || ||||| |||||||| ||||| |||||||| || ||| | || ||||||||||| ||
Sbjct 6851          TGGCTACCCTTATAATTACAATACAACTGCTAGTGACCAAATTCTAATTGAGAATGCGGC

Query 6869          CGGGCATCGGGTTGCTATTTCCACTTACACCACTAGCCTGGGTGCTGG-CCC-CGTTGCC
                    ||| || || ||||||||||| || || ||||||||||||||||||||-|||-|||++| 
Sbjct 6911          CGGCCACCGTGTTGCTATTTCTACCTATACCACTAGCCTGGGTGCTGGTCCCACGT--CA

Query 6927          ATCTCTGCGGTTGCTGTTTTGGCCCCCCACTCTGCGCTAGCCCTGCTTGAGGATACCATG
                    || |||||||| | ||| || ||||| ||||| || || ||  | |||||||| ||  | 
Sbjct 6969          ATTTCTGCGGTCGGTGTGTTAGCCCCACACTCGGCCCTTGCTGTACTTGAGGACACTGTT

Query 6987          GACTACCCTGCCCGCGCCCACACTTTTGATGATTTCTGCCCAGAGTGCCGCCCCCTTGGC
                    || || |||||||| ||||| |||||||| ||||||||||| ||||| ||| ||||||||
Sbjct 7029          GATTATCCTGCCCGTGCCCATACTTTTGACGATTTCTGCCCGGAGTGTCGCACCCTTGGC

Query 7047          CTCCAGGGCTGTGCTTTCCAGTCTACTGTCGCTGAGCTTCAGCGCCTTAAGATGAAGGTG
                    || ||||| || ||||||||||||||| | |||||||||||||| || || |||||||| 
Sbjct 7089          CTGCAGGGTTGCGCTTTCCAGTCTACTATTGCTGAGCTTCAGCGTCTAAAAATGAAGGTA

Query 7107          GGTAAAACTCGGGAGT-T-ATAGTTTATT-TGCTTGTGCCCCC--CTT--CTTTCTGCTG
                    |||||||| |||||||-|-|+|+|| |||-|   |||||||||--| |-- | ||| |||
Sbjct 7149          GGTAAAACCCGGGAGTCTTA-A-TTAATTCTTTCTGTGCCCCCTTCGTAGATCTCTTCTG

Query 7160          CT-TATTTCTCTTTTCTGCGTTTCGCGCTCCCTGAAAAAAAAA
                    ||-||||||| |||||||| |||||||||||||| ||||||||
Sbjct 7207          CTATATTTCTTTTTTCTGCCTTTCGCGCTCCCTGGAAAAAAAA
