# Supplementary material for: Pairwise Heuristic Sequence Alignment Algorithm Based on Deep Reinforcement Learning
Source: IEEE Open J Eng Med Biol. 2021 Jan 29;2:36–43. doi: 10.1109/OJEMB.2021.3055424 (PMC8901008; doi:10.1109/OJEMB.2021.3055424)
Supplement: Three supplementary materials are attached to the submitted manuscript. First, we offer the detailed process of the DQNalign in Supplementary material S1. Then, the additional figures and tables are listed in the Supplementary material S2. Finally, the alignment results of the DQNalign are attached  [file ojemb-3055424-mm.zip › OJEMB-3055424-MM/10022021082020_DQNalignOJEMB20210126SupplementaryS3/Supplementary S3/HEV_DDDQN/result20200712173946_12_33.txt]

DQNalign Project v1.0
Pairwise alignment algorithm with deep reinforcement learning based heuristic alignment agent
Sequence 1 : HEV_12, length : 7202
Sequence 2 : HEV_33, length : 7258

Alignment results:
Exact matches: 5309
Gaps: 718

Query 1             GCAGACCACCTATGTGGTCGATGCCATGGAGGCCCATCAGTTTATCAAGGCTCCTGGCAT
                    ||||||||| ||||||||||| |||||||||||||||||||| || |||||||||||| |
Sbjct 0             GCAGACCACGTATGTGGTCGACGCCATGGAGGCCCATCAGTTCATAAAGGCTCCTGGCGT

Query 61            CACTACTGCTATTGAGCAGGCTGCTCTGGCAGCGGCCAACTCTGCCCTGGCGAATGCTGT
                    ||| ||||||||||||||||| ||||| |||||||||||||| ||| |||||||||||||
Sbjct 60            CACAACTGCTATTGAGCAGGCAGCTCTAGCAGCGGCCAACTCCGCCTTGGCGAATGCTGT

Query 121           GGTAGTTAGGCCCTTTCTCTCTCA-CCAGCAGATTGAGATCCTCATTAACCTAATGCAAC
                    ||| ||| |||| ||||| || | -| |+||||  ||||| || |||||| | ||||| |
Sbjct 120           GGTGGTTCGGCCTTTTCTGTCCCGGCTA-CAGACAGAGATACTTATTAACTTGATGCAGC

Query 180           CTCGCCAGCTTGTTTTCCGCCCCGAGGTTTTCTGGAACCACCCCATCCAGCGTGTTATCC
                    | || |||||||||||||| || |||||  | ||||| |||||||| || || || ||||
Sbjct 179           CCCGGCAGCTTGTTTTCCGGCCTGAGGTCCTGTGGAATCACCCCATTCAACGCGTGATCC

Query 240           ACAATGAGTTGGAGCTTTACTGCCGTG-CCCGCTCCGGCCGCTGTCTTGAGATTGGTGCC
                    |||||||| | || |  ||||| || |- | | +||||||||||||||||  | || |||
Sbjct 239           ACAATGAGCTCGAACAGTACTGTCGGGCTCGGG-CCGGCCGCTGTCTTGAAGTGGGCGCC

Query 299           CATCCCCGCTCAATAAATGACAATCCTAATGTGGTCCACCGCTGCTTCCTCCGCCCTGTC
                    || || || || || || ||||| || || ||  | || ||||| ||  |    || || 
Sbjct 298           CACCCACGTTCGATCAACGACAACCCCAACGTCTTGCATCGCTGTTTTTTAAAACCGGTT

Query 359           GGGCGCGATGTTCAGCGCTGGTATACTGCCCCCACTCGCGGGCCAGCTGCTAATTGCCGG
                    || |||||||| ||||| ||||| || || || || ||||| || || || || ||||| 
Sbjct 358           GGCCGCGATGTCCAGCGGTGGTACACCGCTCCTACCCGCGGCCCTGCAGCGAACTGCCGC

Query 419           CGTTCCG-CACTGCGCGGGCTCTCTGCC-GCTGACCGCACTTACTGCTTCGACGGGTTTT
                    || || |-|+|| || || ||| | +||-| |||||| || || ||||| ||||| ||||
Sbjct 418           CGGTCAGCC-CTTCGTGGCCTCCCA-CCTGTTGACCGGACATATTGCTTTGACGGTTTTT

Query 477           CTGGTTGTAACTTTCCCGCCGAAACGGGCATCGCCCTCTATTCCCTCCATGATATGTC-A
                    | ||||| |  ||| ||||||| ||||| || ||||| || || || |||||  |+| - 
Sbjct 476           CCGGTTGCACATTTGCCGCCGAGACGGGGATTGCCCTTTACTCACTGCATGACCT-TTGG

Query 535           -CCATCTGATGTCGCCGAGGCCATGTTCCGCCATGGTATGACGCGGCTT-TATGCCGCCC
                    -|  +| ||||| || ||||| |||  |||||| |||||||| |||+||-||||| || |
Sbjct 535           CCTG-CCGATGTTGCTGAGGCGATGGCCCGCCACGGTATGACCCGG-TTGTATGCGGCTC

Query 594           TCCATCTTCCGCCTGAGGTCTTGTTGCCTCCTGGCACATA-CCGCA-C-CGCGTCGTATC
                    |||| || || ||||||||  || | || ||||| || ||-|  +|-|-|+|+||||| |
Sbjct 593           TCCACCTCCCTCCTGAGGTGCTGCTCCCCCCTGGTACTTATCAT-ACCAC-C-TCGTACC

Query 651           TGCTGATCCATGAC-GGCAG-GCGCGTTG-TGGTGACGTACGAGGGTGACACTAGTGCTG
                    | || |||||||| -|| | -| ||  ||-|++|+|| |||||||| ||  |||||||||
Sbjct 650           TACTCATCCATGATGGGGACCGTGCAGTGAT--T-ACATACGAGGGGGATTCTAGTGCTG

Query 708           GTTATAACCATGATGTTTCCAACCTGCGCTCCTGGATTAGAACCACTAAGGTCACCGGAG
                    | || ||||||||||| |||| | ||||  |||||||  | || |||||||| || || |
Sbjct 707           GGTACAACCATGATGTGTCCATCTTGCGTGCCTGGATCCGCACTACTAAGGTTACTGGTG

Query 768           ACCACCCTCTCGTTATCGAGCGGGTTAGGGCCATTGGCTGTCACTTTGTTCTCTTACTCA
                    ||||||| || || || ||||| ||| ||||  | || ||||| ||||| ||| | || |
Sbjct 767           ACCACCCGCTGGTGATTGAGCGAGTTCGGGCGGTGGGTTGTCATTTTGTGCTCCTTCTAA

Query 828           CGGCTGCCCCGGAGCCATCACCTATGCCTTATGTCCCTTACCCCCGGTCTACCGAGGTCT
                    | ||||| || || ||||| || ||||| |||||||| || || || || || ||||| |
Sbjct 827           CAGCTGCACCTGAACCATCGCCAATGCCCTATGTCCCATATCCTCGTTCCACTGAGGTTT

Query 888           ATGTCCGATCGA-TCTTCGGCCC-GGGCG-GCACCCCT-TCCC-TATTCCCAACCT--CA
                    | || || || |-| || | || -| |+|- ||+|| |-|+| -|+||+||||+||--|+
Sbjct 887           ACGTTCGGTCCATTTTTGGTCCTGGTG-GTTCA-CCATCT-CTGT-TT-CCAA-CTGCC-

Query 941           TGCTCCACTAAGTCGACCTTCCATGCCGTCCCTGCCCATATTTGGGACCGTCTTATGCTG
                    ||||| |||||||| || || ||||| |||||||  ||||| |||||| | || ||||| 
Sbjct 940           TGCTCTACTAAGTCAACATTTCATGCTGTCCCTGTGCATATATGGGACAGACTCATGCTA

Query 1001          TTCGGGGCCACCCTGGATGACCAAGCCTTTTGCTGCTCCCGTCTAATGACCTACCTTCGC
                    ||||| || ||||| || || || |||||||| |||||  | |||||||| ||||| || 
Sbjct 1000          TTCGGTGCGACCCTCGACGATCAGGCCTTTTGTTGCTCGAGGCTAATGACATACCTCCGT

Query 1061          GGCATTAGCTACAAGGTTACTGTGGGCACTCTTGTGGCCAATGAAGGCTGGAACGCCTCT
                    |||||||||||||| || || || ||| ||||||| ||||| || || ||||| ||||| 
Sbjct 1060          GGCATTAGCTACAAAGTCACGGTCGGCGCTCTTGTCGCCAACGAGGGTTGGAATGCCTCC

Query 1121          GAGGACGCTCTCACAGCTGTCATTACTGCCGCCTACCTTACCATCTGCCACCAGCGGTAT
                    ||||| ||  | || ||||| |||||||| ||||| |||||||| ||||| ||| |||| 
Sbjct 1120          GAGGATGCATTGACTGCTGTGATTACTGCGGCCTATCTTACCATTTGCCATCAGAGGTAC

Query 1181          CTCCGCACCCAAGCTATATCTAAGGGGATGCGTCGTTTGGAGCGGGAGCATGCCCAGAAA
                    || ||||| || || || || || ||||||    |  ||||||  ||||| || ||||| 
Sbjct 1180          CTTCGCACGCAGGCCATCTCGAAAGGGATGAAAAGACTGGAGCTTGAGCACGCACAGAAG

Query 1241          TTCATAACACG------C--CT-C-TA-CAGT-TG-GCTTT--TTGA-GA-AGT-CC-G-
                    || ||||||||------|--||- -| -  | -  - ||  -- |||- |-| |-||-|-
Sbjct 1240          TTTATAACACGTCTTTACAGCTGGTTGTTTGAAAAATCTGGCCGTGATTACATTCCCGGC

Query 1280          -GCC-G-TG-A---TTATATCCCCG-GCCGTCAGTTGGAGTTCTACGCCCAGTGTA-G-G
                    -| |-|-||-|---|||| +||| |-|||| |+| ||| +||+| |||  +||+| - - 
Sbjct 1300          CGTCAGCTGCAGTTTTATG-CCCAGTGCCGCC-GATGGC-TT-TCCGCTG-GT-TTCCAT

Query 1331          CGCTGGCTCTCGGC--CGGC-T-TTCACCTTGACCC-A-CGGGTGCTGGT--TTTTGATG
                    |  |++ + ||  |--  ||-|-||     |||  |- -| +++  ||  --|   ++  
Sbjct 1354          CCTT--G-ATCCTCGTGTGCTTGTTTTTGATGAAGCGGCCC---CTTGTCGCTGCC--GT

Query 1383          AGTCGGCCCCCTGCC--ACTGCAGGACCGCGATTGATTCGTAAG--GCGGT--CTCA-A-
                    |||  ++++||| | --|+ || |  |   ||||   | ||   --|||||--||  - -
Sbjct 1405          AGTTT----CCTTCGTAA-AGCTGCTCATAGATTTTGTTGTTTTATGCGGTGGCTGGGCC

Query 1431          AGTTTTG--CTGCTTTA-TGAAGTG-GCTTGGCCAGGAATG-T----ACCTGC-TTTCTA
                    ||  |||--|   ||| -| ++  |- | | |   |||  |-|----| | | -|| | |
Sbjct 1460          AGGATTGTACCTGTTTCCTC--CAGCCCGTTGAGGGGAGGGTTGGCGAGCAGGGTTACGA

Query 1481          CAGCCTGCAG--AG-GGTG-CC---GCTGGCGACCAGGGCC-ATGATAATGAAGCCTATG
                     |    |   -- |-|| |-| ---|+| ++||||  +|| -| |+++|+|++|||  ||
Sbjct 1518          TAATGAGGCATTTGAGGGGTCGGATG-TT--GACCCC-GCTGAGG---A-G--GCCACTG

Query 1533          AGGGGTCTGATGTTGACCCTGCTGAATCCGCCATTAGTG-ATA----TATCTGGG--T--
                     +| |+|++|+++|++++||+||| |||  ++|+|| ||- +|----|| |  | -- --
Sbjct 1568          T-GAG-C--A---T----CT-CTGGATCAT--A-TATTGTC-ACCGGTAGCCAGCTACAG

Query 1584          CCTA-CG--TAGTC-CCTGGCACTGCCCTC-CAGCCGCT--TT-ATC-A---GG-CC-CT
                    ||| -| -- || |-| |||||  +|| ||- |+ | +|--  - +|-|---||-| -||
Sbjct 1612          CCTCTCTACCAGGCGCTTGGCATC-CCTTCTGA-TCT-TGCCGCC-CGAGCGGGTCGGCT

Query 1630          TGACCTCC-CCGCTGAGATT-GTG--GCCCG-T-GCAGGCCGGCTGACCGC-CA-CAG-T
                    |+||  ||-||| |||  | -  |--|+| |-|-|| | |   ||   ++ - |-|+ -|
Sbjct 1668          T-ACTGCCACCGTTGAAGTCCTAGATG-CAGATGGCCGCCTCACTTGT--AAGACC-ACT

Query 1681          AAAGGTC-TCCCAGGTCGACGGGCGGATCGATTGTGAGACCCTT-CTTGGTA--ACAAAA
                    |  ||+|-  + |++++|||+++|  +|++|+    ||+   ||-|+|| | -- |  | 
Sbjct 1723          ATTGG-CAAT-AA----GAC---CTT-T--A-CAACAG-TTTTTAC-TGATGGTGCTCAG

Query 1737          CCTTTCGC--A-----C-GT-C-GTTCGTTGACGGGGCGGTCTTAGAGACCAATGGCCCA
                    |     ||--|-----|-| -|-|| +++|| +|  |  ||+||+++|||| ++|||| |
Sbjct 1768          CTAGAGGCTAACGGGCCGGAGCAGTA---TGT-GCTGTCGT-TT---GACCC--GGCCAA

Query 1787          G------A-----G-C-G--C-CACAATCTCTCTT---T-TGATGCCCAGTCAGAGCACT
                    |------|-----|-|-|--|-|||+| +++||||---|-|| |      ||++ |++++
Sbjct 1818          GCAAACTATGGCCGCCGGCCCGCAC-AG---TCTTAGCTATGCTTTGACATC--TG----

Query 1826          ATGGCCG-CTGG-CC-CCTTCAGTCT-TACCTATGCCGCCTCTGCCGCTGGGCTGGA-GG
                      |||| -  ||- |-| ||++||||-| || ++|++|+||+|+++|++ +++| |   +
Sbjct 1868          CGGGCCTTGAGGTGCGCGTT--GTCTCTGCCG--G--G-CT-T---G--A---TTGTAA-

Query 1881          TGCGCTATG-TTGC-TGCTGGGCTTG--ACCACCGGG---CGGTTTTC-GC-CCCCGGCG
                    +|+||| | -|| |-| | |||+|||--||| || + ---|  |  | -| -| ||+|| 
Sbjct 1910          -G-GCTGTATTTCCATCCGGGG-TTGCAACCCCCA-CCACCCCTGGTGAGGTCTCC-GCT

Query 1932          TTTC-ACC--C------C-GG-TCGG-C--CCC--TGGCGAGGTCACCGCCTTTTGCTCT
                    ||| -  |--|------|-||-||  -|--   --|+  | ||+||+| || || + |  
Sbjct 1966          TTTTGTTCAGCTTTGTACAGGTTCAACCGTTGTGTT-CAGCGG-CA-CTCCCTTA-TTGG

Query 1975          -GC-CC----TA-TA-CCAG-GTT--TAATC-G--TGAAGCCCAG-C-G-T-CATGCGCT
                    -| -  ----||-||-|| |-|  --|||| -|--||  + ||+|-|- -|-|+|+|+| 
Sbjct 2022          GGGTTTGTGGTATTACCCTGAGGGGCTAATTGGCTTGTT-TCC-GCCATTTGC-T-C-CC

Query 2017          GACCGGTAAT-T--TT-T--GG-T-TCCATCCTGAGGGGCTCCTTGG---CCTCTTTGCC
                    | || ++ | -|--  -|--| - -||| | ||| || |++ ++  |---||||| | ++
Sbjct 2077          GGCCA--TACCTGGGAGTCAGCCAATCCCTTCTGTGGAG--A--GAGCACCCTCTATA--

Query 2066          C-CGTTT-TCGCCCGGGCATGTCTGGGAGTCGGCTAATCCATTTTG---TG-GCGA---G
                    |-||   -| | +|+||++|||| || ++|++++| +|| |+ |||---| - | |---|
Sbjct 2129          CTCGCACCTGGT-C-GG--TGTCGGGC--T----TC-TCTA-GTTGTTTTTCTCCACCCG

Query 2117          AG-CACACTCTACACCCGTACT-TGG-TCGGAGGTTGATGCT-GTTTCTAGTCCAGCCCG
                    ||-||| | || ||+++| |||-|+ -||    ||||| | |-   +|+|++|| | ++|
Sbjct 2177          AGCCACCCGCTCCA---GAACTAT-CATCTCCTGTTGAGGTTGACA-C-A--CCTGT--G

Query 2173          GCCTGACTTAG-G-T-TTTGCATCTGA-GC-CTTCTA-TA-CCTAGCAG-GGC---CGCC
                    |+||++ || |-|-|-  | |+ | | - |-     |-||-|| |++| -  |---|+||
Sbjct 2227          G-CT--GTTGGCGTTCCATCC-CCAGCCACTTCGGCAGTACCCCA--ACCTTCAGTC-CC

Query 2221          -ACACCTACCCCGGCGG-CTCTTCAA-CCCTCCTCTG-CACCGG-ACCCTTTCCCCCCCC
                    -  |+|+|  ||+||| - ||  |+ -      |+ |-   |||- +|   |+++++|| 
Sbjct 2280          TGAA-C-AGGCC-GCGCCATCGCC-GGATTCGGT-CGATGGCGGTG-CTGCT-----CC-

Query 2277          CCTCTGCTCCGGCGCTTGGTGAGC-CGGCCCCTGGCGTTACTGCC-GTGGCCC-CGGC--
                       | || || +++|+||   | |-|  |  ++  |+ ++|++||-||+|+||-  ||--
Sbjct 2325          --CCGGCCCCA---C-TGAGCACCTCTACTA--CAC-C--C--CCGGT-G-CCAGCGCAG

Query 2332          CA--TAACCCA-CCAGAC-GGCTCGGCATCGCCGCCTGC-T--CT-TCACCTACCCGGAT
                    ||--|||||||-||| +|-|||||++|++|| || + | -|-- |- ||||||||| |||
Sbjct 2371          CACGTAACCCACCCAT-CTGGCTC--C--CGTCGG-CGGTTACTTCACACCTACCCTGAT

Query 2384          GGCTCC-AAG-GTATTTGCCGGCTCGCTGTTTGAGTCGACA-TGTACGTGGCTTGTTAAC
                    ||||| -|||-|||++||| ||||| || ||||||||  +|-||||| ||| | ||||| 
Sbjct 2425          GGCTCAAAAGTGTA--TGCTGGCTCCCTTTTTGAGTCTG-AGTGTACTTGGTTAGTTAAT

Query 2441          GCGTCTAATG-TTGACCATCGCCCTGGCGGCGGGCTCTGCCATGCATTTTACCAAAGGTA
                    || || ||| -| | |  +||||| || ||||| || ||||| |||||||||||| ||| 
Sbjct 2482          GCATCCAATCCTGGTCAC-CGCCCCGGTGGCGGCCTTTGCCACGCATTTTACCAACGGTT

Query 2500          CCCCACCTCCTTTGATGCTGCCT-CTTTTG---TGA-TG-CGCGACGGCGCGGCCGCTTA
                    |||    || |||||  |||+||-  ||| ---|| -||-|| |   ++||||+|+|+||
Sbjct 2541          CCCGGAGTCATTTGACCCTG-CTGAGTTTATTATGTCTGACGGGTTT--GCGG-C-C-TA

Query 2554          TACATTAACCCCCCGGCCAATAATTCATGCCGTCGCCCCTGATTATAGGTTGGAACATAA
                    ||| || || ||||| || || || ||||| || |||||||||||| || | ||||||||
Sbjct 2595          TACCTTGACACCCCGACCCATTATCCATGCTGTTGCCCCTGATTATCGGGTAGAACATAA

Query 2614          CCCAAAGAGGCTTGAGGCCGCCTACCGGGAGACTTGCTCCCGTCTCGGCACCGCTGCATA
                    ||| |||||||| ||||| ||||| || ||||| || |||||||  || || ||||| ||
Sbjct 2655          CCCTAAGAGGCTCGAGGCTGCCTATCGAGAGACGTGTTCCCGTCGTGGGACGGCTGCTTA

Query 2673          -CCCGCT-CCTCGGGACCGGCATATACCAGGTA-CCGATCGGTCCCAG-TTTCGACGCCT
                    -||| +|-| | | |+|||| ||||||  ||| -||| | ||+|  ||-|||+|| ||||
Sbjct 2715          TCCCT-TGCTTGGCG-CCGGTATATACAGGGTGCCCGTTGGG-CTGAGCTTT-GATGCCT

Query 2730          GGGAGCGGAACCACCGCCCCGGTGATGAGTTGTATCTTCCTGAGCTTGCT-G-CCAGATG
                    ||||||| |||||||| ||||| ||||||||||| ||  ||||||  |||- - |+ +||
Sbjct 2771          GGGAGCGTAACCACCGACCCGGGGATGAGTTGTACCTGACTGAGCCGGCTATAGC-T-TG

Query 2788          GTTCGAGGCCAATAGGCCGGC-CTGCCCAACTCTTACTATAACTGAGGATGCTGCACGGA
                    ||||||||||||  | ||  |-||+|||  | |||||||| ||||||||  | ||||| |
Sbjct 2829          GTTCGAGGCCAACCGACCTACTCT-CCCCGCGCTTACTATTACTGAGGACACAGCACGAA

Query 2847          CAGCGAACCTGGCCATCGAGCTTGACTCAGCCACAGATGTCGGCCGGGCTTGTGCTGGTT
                    |||||||||||||  | ||||| || |||||||| || |||||| |||| ||||| || |
Sbjct 2888          CAGCGAACCTGGCTCTTGAGCTAGATTCAGCCACTGAGGTCGGCAGGGCGTGTGCCGGCT

Query 2907          GTCGAGTCACCCCCGGCGTTGTGCAGTACCAGTTTACTGCAGGTGTGCCTGGGTCCGGCA
                    |||| |||   || || ||||| || |||||||| || |||||||| ||||| |||||||
Sbjct 2948          GTCGTGTCGAGCCGGGTGTTGTCCATTACCAGTTCACAGCAGGTGTCCCTGGCTCCGGCA

Query 2967          AGTCCCGCTCTA-TCACCCAAGCCGACGTGGACGTTGTCGTGGTCCCGACCCGGGAGTTG
                    |||| || || |-||| |   |+||| || ||||| || ||||| || ||||| ||||||
Sbjct 3008          AGTCACGGTCAATTCAGCAGGG-CGAGGTAGACGTCGTAGTGGTGCCAACCCGTGAGTTG

Query 3026          CGTAATGCCTGGCGCCGCCGCGGCTTCGCTGCTTTCACCCCGCACACTGCTGCTA-GAGT
                    |||||  | ||||| |||||||| || || ||||  || || ||||| || ||  - +||
Sbjct 3067          CGTAACTCGTGGCGGCGCCGCGGGTTTGCAGCTTATACACCACACACCGCGGCCCGT-GT

Query 3085          CA-CTCAGGGGCGCCGGGTTGTCATTGATGAAGCTCCATCTCTTCCCCCCCACCTGCTGC
                     |-||  || +||  ||||||| ||||| || || || || ||||| || ||  | ||  
Sbjct 3126          TACCTGTGGC-CGTAGGGTTGTTATTGACGAGGCCCCGTCGCTTCCACCACATTTACTTT

Query 3144          TGCTCCACATGCAGCG-GGC-CGCCACCGTTCACCTTCTTGGCGACCCGAACCAGATCCC
                    |||| || ||||||||-| |-|| | ++||||| || ||||||||||| ||||| |||||
Sbjct 3185          TGCTGCATATGCAGCGAGCCTCGTCG--GTTCATCTCCTTGGCGACCCCAACCAAATCCC

Query 3202          AGCCATCGACTTTGAGCACGCCGGGCTCGTCCCCGCCATCAGGCCTGACCTAGCCCCTAC
                     || ||||| |||||||| || || |||||||| || ||| ||||||| || | ||| ||
Sbjct 3243          TGCTATCGATTTTGAGCATGCTGGCCTCGTCCCGGCGATCCGGCCTGAGCTTGTCCCAAC

Query 3262          CTCCTGGTGGCATGTTACCCATCGTTGCCCTGCGGATGTATGTGAGCTGATCCGTGGTGC
                        ||||||||  |||| ||| | || ||||||||||| |||||||| ||||| || ||
Sbjct 3303          AAAGTGGTGGCACCTTACTCATAGGTGTCCTGCGGATGTTTGTGAGCTAATCCGCGGCGC

Query 3322          ATACCCTATGATCCAGACCACTAGCCGGGTCCTCCGTTCGTTGTTCTGGGGTGAGCCTGC
                     ||||| | |||||||||  | ||||| || ||||| ||  |||||||||| |||||  |
Sbjct 3363          GTACCCAAAGATCCAGACGGCGAGCCGTGTTCTCCGCTCCCTGTTCTGGGGGGAGCCCCC

Query 3382          CGTTGGGCAGAAACTAGTGTTCACCCAGGCGGCTAAGGCTGCCAACCCCGGTTCAGTGAC
                    ||| || || ||||||||||| || |||||||| ||||| |||||||||||| || | ||
Sbjct 3423          CGTCGGCCAAAAACTAGTGTTTACTCAGGCGGCGAAGGCCGCCAACCCCGGTGCAATTAC

Query 3442          GGTCCACGAGGCACAGGGCGCTACCTATACAGAGACCACCATTATCGCTACGGCAGATGC
                     ||||||||||| ||||| ||||| | ||| ||||| || ||||| || ||||| |||||
Sbjct 3483          AGTCCACGAGGCCCAGGGTGCTACATTTACTGAGACTACTATTATTGCAACGGCTGATGC

Query 3502          CCGAGGCCTCATTCAGTCGTCTCGGGCTCATGCCATTGTTGCCCTGACGCGCCATACTGA
                    ||| || || |||||||| ||  |||| || || ||||| |||||||| ||||| || ||
Sbjct 3543          CCGCGGGCTGATTCAGTCCTCCAGGGCCCACGCTATTGTGGCCCTGACTCGCCACACAGA

Query 3562          GAAGTGCGTCATCATTGACGCGCCAGGC-CTGCTTCGCGAGGTGGGCATTTCCGATGCAA
                    ||| || ||  || ||||||| ||+|| -|| ||||| ||||| |||||||| ||||| |
Sbjct 3603          GAAATGTGTGGTCGTTGACGCCCC-GGGGCTTCTTCGTGAGGTTGGCATTTCAGATGCCA

Query 3621          TCGTTAATAACTTTTTCCTTGCCGGTGGCGAAATTGGCCACCAACGCCCGTCTGTTATCC
                    | |||||||||||||||||| | || ||| |  |||| || || ||||| || || || |
Sbjct 3662          TTGTTAATAACTTTTTCCTTTCTGGCGGCCAGGTTGGTCAGCACCGCCCATCAGTCATAC

Query 3681          CTCGCGGCAAC-CCTGACA-CAAACGTTGACAC-CTTGGCTGCCTTCCCGCCGTCTTGCC
                    |||| |||+||-  ||| |-|+|| |||| |||-|||| +||| || || || ||||| |
Sbjct 3722          CTCGTGGC-ACTGTTGATAGC-AATGTTGCCACGCTTGA-TGCATTTCCACCTTCTTGTC

Query 3738          AGATTAGCGCCTTCCACCAGTTGGCTGAGGAGCTTGGCCATAGACCTGCCCCTGTTGCAG
                    |  |||||||||  |||||| | || ||||||||||| ||| | || |||||  |||| |
Sbjct 3779          AATTTAGCGCCTATCACCAGCTTGCAGAGGAGCTTGGTCATCGGCCGGCCCCGATTGCCG

Query 3798          CTGTTCTACCGCCCTGCCCTGAGCTCGAACAGGGCCTCCTCTATCTGCCCCAGGAGCTCA
                    | ||||| || || || || |||||||| || ||| | |||||| |||||||||| || |
Sbjct 3839          CCGTTCTGCCCCCTTGTCCGGAGCTCGAGCAAGGCTTACTCTATATGCCCCAGGAACTGA

Query 3858          CCACCTGTGATAGTGTTGTAACATTTGAATTAACAGATATTGTGCATTGTCGCATGGCCG
                    |||| |  ||||||||  | ||||| ||| | ||||| ||||| || ||||| ||||| |
Sbjct 3899          CCACGTCCGATAGTGTGCTCACATTCGAACTTACAGACATTGTACACTGTCGTATGGCGG

Query 3918          CCCCGAGTCAGCGCAAGGCCGTGCTGTCCACGCTCGTGGGCCGTTACGGCCGTCGCACAA
                    | || ||||||||||| || || ||||| || || || ||| | |||||||| || || |
Sbjct 3959          CACCTAGTCAGCGCAAAGCAGTCCTGTCGACCCTTGTCGGCAGGTACGGCCGCCGTACGA

Query 3978          AGC--TCTACAATGCCTCTCACTCTGATGTTCGTGACT--CTCTTGCCCGTTTTATCCCG
                    || --| |+ ||+||  ||||| | ||||||||||  |--||||  | + |||   ||||
Sbjct 4019          AGTTGTAT-GAA-GCTGCTCACACGGATGTTCGTGGGTCCCTCTGTCA-TTTTCTCCCCG

Query 4034          ACCATTGGCCCCGTACAA-GTTACAACCTGTGAATTGTATGAGCTAGTGGAGGCCATGGT
                    | |  +|||||| |+|| -||||| ||||| ||  | |||||||| || ||||| |||||
Sbjct 4076          AGCTC-GGCCCCAT-CAGCGTTACTACCTGCGAGCTTTATGAGCTTGTTGAGGCTATGGT

Query 4093          CGAGAAGGGCCAGGATGGCTCCGCCGTCCTTGAGCTCGACCTCTGCAACCGTGACGTATC
                     |||||||| ||||||||||| || ||| | ||||| || || |||| |||||| || ||
Sbjct 4134          GGAGAAGGGTCAGGATGGCTCTGCAGTCTTGGAGCTTGATCTATGCAGCCGTGATGTGTC

Query 4152          -CAGGATCACCTTCTTCCAGAAAGATTGTAATAAGTTTACCACGGGAGAGACCATCGCCC
                    -|+| || || ||||||||||| || |||||||| || || || || ||||| || || |
Sbjct 4194          AC-GTATAACATTCTTCCAGAAGGACTGTAATAAATTCACAACAGGCGAGACAATAGCGC

Query 4212          ATGGTAAAGTGGGCCAGGGCATTTCGGCCTGGAGTAAGACCTTTTGTGCCCTTTTTGGCC
                    | |||||||| || ||||| || || || ||||| ||||||||||||||||| |||||||
Sbjct 4253          ACGGTAAAGTTGGGCAGGGGATATCTGCGTGGAGCAAGACCTTTTGTGCCCTGTTTGGCC

Query 4272          CCTGGTTCCGCGCTATTGAGAAGGCTATTCTGGC--C-CTACT--CCCTCAGGGTGTGTT
                    | ||||||||||||||||||||||  ||||| ||--|-||++|--||||+|  || ++||
Sbjct 4313          CATGGTTCCGCGCTATTGAGAAGGAGATTCTTGCGGCGCT--TGCCCCT-AATGTA--TT

Query 4327          TTATGGAGATGCCTTTGACGACACTGTCTTCTCGGCGGCTGTGGCCGCA--GCAAAGGC-
                    |||||| ||||| | ||| || || || ||  | || ||||| ||||  -- | +||||-
Sbjct 4368          TTATGGTGATGCATATGAAGATACAGTTTTGGCCGCCGCTGTCGCCGGGGCCCC-AGGCT

Query 4384          GTCCATGGTGTTTGAGAATGACTTTTCC-GAGTTTGACTCCACCCAGAATAACTTTTCCT
                    || +|+||| ||||||||||| || |+|-||||||||   |||||| |||||||||||  
Sbjct 4427          GTA-A-GGTTTTTGAGAATGATTTCT-CTGAGTTTGATAGCACCCAAAATAACTTTTCAC

Query 4443          TGGGCCTAGAGTGCG-CTATCATGGAGGAGTGCGGGATGCCGCAGTGGCTCATCCG-CTT
                    | || || |||||| - +||||||||||| || || |||||||||||| | |||||-|||
Sbjct 4484          TCGGACTGGAGTGCATA-ATCATGGAGGAATGTGGCATGCCGCAGTGGATGATCCGACTT

Query 4501          GTACCACCTTATAAGGTCTGCGTGGATCCTGCAGGCCCCGAAGGAGTCTCTGCGAGGGTT
                    +|| || ||| |  | || || ||| |||||||||| || |||||||| ||||| |||||
Sbjct 4542          -TATCATCTTGTTCGCTCCGCCTGGGTCCTGCAGGCTCCCAAGGAGTCCCTGCGGGGGTT

Query 4561          TTGGAAGAAACACTCCGGTGAGCCCGGCACTCTTCTTTGGAATACTGTCTGGAACATGGC
                     |||||||| ||||| || ||||| |||||||| || ||||| |||||||||||||||||
Sbjct 4602          CTGGAAGAAGCACTCGGGCGAGCCTGGCACTCTGCTCTGGAACACTGTCTGGAACATGGC

Query 4621          CGTTATTACCCACTGTTATGATTTTCGTGATTTGCAGGTGGCTGCCTTTAAAGGTGATGA
                     |||||| | || |||||||| || |||||  |  |||| || || |||||||| |||||
Sbjct 4662          GGTTATTGCGCATTGTTATGAATTCCGTGACCTAAAGGTCGCGGCATTTAAAGGAGATGA

Query 4681          TTCGATAGTGCTTTGCAGTGAGTACCGTCAGAGTC-CAGGA-GCTGCTG-TCCTGATTGC
                     ||  | ||||| || ||||| ||||| ||||| |-||++|-|| ||||-|+|| || ||
Sbjct 4722          CTCAGTTGTGCTCTGTAGTGACTACCGGCAGAGCCGCA--ACGCCGCTGCT-CTAATCGC

Query 4738          TGGTTGT-GGCTTAAAGCTGAAGGTGGATTTTCGCCCTATTGGTCTGTATGCAGGTGTTG
                     ||||| -|| | |||+|| |||||||||||| | |||||||| |||||||| |||||||
Sbjct 4779          CGGTTGCGGGTTGAAA-CTTAAGGTGGATTTTAGGCCTATTGGGCTGTATGCTGGTGTTG

Query 4797          TGGTGGCCCCCGGCCTTGGCGCGCTTCCTGACGTT-GT-GCGCTTCGCCGGCCGGCTCAC
                    | |||||||| ||||| ||  | || ||||| || - |-|+|+||||| || |||||| |
Sbjct 4838          TTGTGGCCCCGGGCCTCGGGACCCTCCCTGATGTCGTTAG-G-TTCGCTGGGCGGCTCTC

Query 4855          TGAGAAGAA-TTGGGGCCCTGGC-CCCGAGCGGGCGGAGCAGCTCCGCCTTGCTGTAAGT
                     ||||| ||-| |||||| +|| -| +||| ||||||| ||||| || || || ||  ||
Sbjct 4896          AGAGAAAAACTGGGGGCCG-GGTTCA-GAGAGGGCGGAACAGCTACGGCTGGCCGTCTGT

Query 4913          GATTTCCTCCGCAAGCTTACGAATGTAGCTCAGATGTGTGTGGATGTTGTTTCTCGTGTT
                    ||||| || || ||| | |||||||| |||||| | ||||||||||||||||| |  |||
Sbjct 4954          GATTTTCTGCGAAAGTTAACGAATGTGGCTCAGGTCTGTGTGGATGTTGTTTCGCAGGTT

Query 4973          TATGGGGTTT-CTCCTGGGCTCGTTCATAACCTGATTGGCATGCTACAGACTGTTGCTGA
                    ||||| ||  -|+|| ||  | || |||||||||||||| ||||| |||||  |||||||
Sbjct 5014          TATGGTGTCAGC-CCCGGTTTAGTACATAACCTGATTGGAATGCTCCAGACCATTGCTGA

Query 5032          TGGCAAGGCCCA-TTTCACTGAGTCAGTAAAGCCAGTGCTCGACCTGACAAATTCAATCC
                    ||| ||||| ||-|||+|||||  |||| || || || || || || || |  || |+++
Sbjct 5073          TGGTAAGGCGCACTTT-ACTGAAACAGTCAAACCCGTCCTTGATCTTACTAGCTCTA---

Query 5091          TGTG--T--CGGGTGGAATGAATAACATG-TCTTTTGCTGCGCCCATGGGTTCGCGACCA
                    |+| --|--||||||||||||||||||||-|||||||||  |  |||||    || ||||
Sbjct 5129          T-TATATACCGGGTGGAATGAATAACATGTTCTTTTGCTCTGTGCATGGAGATGCCACCA

Query 5146          TGCGCCCTCGGCCTATTCTGTTGTTGCTCCTCATGTTTTTGCCTATGTTGCCCGCGCCAC
                    ||||| ||||| || |||||||  ||||| || || || |||||||| ||||||||||||
Sbjct 5188          TGCGCTCTCGGGCTCTTCTGTTTCTGCTCTTCGTGCTTCTGCCTATGCTGCCCGCGCCAC

Query 5206          CGCCCGGTCAGCCGTCTGGCCGCCGTCGTGGGCGGCGCAGCGGCGGTTCCGGCGGTGGTT
                    || ||||||||||||||||||| || || |||||||||||||||||| ||||||||||||
Sbjct 5248          CGGCCGGTCAGCCGTCTGGCCGTCGCCGCGGGCGGCGCAGCGGCGGTGCCGGCGGTGGTT

Query 5266          TCTGGGGTGACCGGGTTGATTCTCAGCCCTTCGCAATCCCCCATATTCATCCAACCAACC
                    ||||||||||||||||||||||||||||||||||  ||||| ||||||||||||||||||
Sbjct 5308          TCTGGGGTGACCGGGTTGATTCTCAGCCCTTCGCCCTCCCCTATATTCATCCAACCAACC

Query 5326          CCTTTGC--CCCCGATGTCACC-GCTGCGGCCGGGGCTGGACCTCGCGTTCGCCAACCCG
                    |||| ||--|++ ||  |+|||- | || |||||| ||||| |||||  ||| || || |
Sbjct 5368          CCTTCGCATC--TGACAT-ACCAACCGCAGCCGGGTCTGGAGCTCGCCCTCGGCAGCCGG

Query 5383          CCCGACCACTCGGCTCCGCTTGGCGTGACCAGGCCCAGCGCCCCGCCGCTACCTCACGTC
                    |||| ||||||||||||||||||||||||||| ||||||||||||||||| || | || |
Sbjct 5425          CCCGTCCACTCGGCTCCGCTTGGCGTGACCAGTCCCAGCGCCCCGCCGCTTCCGCCCGCC

Query 5443          GTAGACCTACCACAGCTGGGGCCGCGCCGCTAACCGCGGTCGCCCCGGCTCATGACACCC
                    || || || || ||||||||||  ||||||| || || || |||||||| | ||| ||| 
Sbjct 5485          GTCGATCTGCCCCAGCTGGGGCTTCGCCGCTGACTGCTGTGGCCCCGGCCCCTGATACCG

Query 5503          CGCCAGTGCCTGATGTCGACTCCCGCGGCGCTATCTTGCGCCGGCAGTATAACCTATCAA
                    | || ||||| || || |||||||||||||||||  | ||||| |||||||| |||||||
Sbjct 5545          CCCCTGTGCCCGACGTTGACTCCCGCGGCGCTATACTACGCCGCCAGTATAATCTATCAA

Query 5563          CATCCCCTCTCACCTCTCCCGTGGCCACCGGCACAAATTTGGTCCTTTATGCCGCCCCTC
                    ||||||| || || ||| || | || || ||||| ||| | ||  | ||||| || || |
Sbjct 5605          CATCCCCGCTTACGTCTACCATCGCTACTGGCACCAATCTTGTTTTATATGCTGCTCCCC

Query 5623          TTAGCCCGCT-TTTACCCCTTCAGGACGGCACCAATACTCATATAATGGCTACAGAAGCC
                    | ||||| ||- ||+|| ||||| || || || || |||||||| ||||| || ||||| 
Sbjct 5665          TGAGCCCTCTGCTT-CCGCTTCAAGATGGGACTAACACTCATATTATGGCCACTGAAGCA

Query 5682          TCTAACTATGCCCAGTACCGGGTTGCCCGTGCCACAATTCGTTATCGCCCGCTTGTCCCC
                    || || || ||||||||||| |||| ||||||||| || || |||||||| ||||| || 
Sbjct 5724          TCAAATTACGCCCAGTACCGCGTTGTCCGTGCCACCATCCGGTATCGCCCACTTGTGCCG

Query 5742          AATGCTGTTGGTGGTTATGCCATCTCCATCTCGTTCTGGCCACAAACCACCACCACTCCG
                    || |||||||| || || || || || || || |||||||| || || || || || |||
Sbjct 5784          AACGCTGTTGGCGGGTACGCTATATCTATTTCTTTCTGGCCCCAGACTACAACTACCCCG

Query 5802          ACGTCCGTTGATATGAATTCAATAACTTCGACGGATGTTCGTATTTTAGTTCAGCCCGGC
                    || || || ||||||||||| || || || || |||||||| ||| | |||||||| || 
Sbjct 5844          ACATCTGTCGATATGAATTCTATTACCTCTACTGATGTTCGGATTCTTGTTCAGCCTGGT

Query 5862          ATAGCCTCTGAGCTTGTGATCCCAAGTGAGCGCTTACACTATCGTAACCAAGGGTGGCGC
                    || ||||| ||||||||||| || ||||||||| | ||||| || || || || ||||||
Sbjct 5904          ATCGCCTCCGAGCTTGTGATTCCCAGTGAGCGCCTGCACTACCGCAATCAGGGCTGGCGC

Query 5922          TCTGTTGAGACCTCCGGGGTGGCGGAAGAGGAGGCCACCTCTGGTCTCGTTATGCTTTGC
                    || ||||||||||| || || ||||| |||||||| ||||| || || |||||||| |||
Sbjct 5964          TCGGTTGAGACCTCTGGTGTCGCGGAGGAGGAGGCGACCTCCGGCCTTGTTATGCTCTGC

Query 5982          ATACATGGCTTACCCGTAAATTCTTACACTAATACACCCTACACCGGCGCCCTCGGGCTG
                    || ||||| | ||| || || ||||||||||||||||| || || || || ||+ |||| 
Sbjct 6024          ATCCATGGATCACCTGTGAACTCTTACACTAATACACCTTATACTGGTGCTCT-TGGCTT

Query 6042          T-TGGATTTTGCCCTTGAATTTGAGTTCCGCAACCTCACTCCCGGCAACACCAATACTCG
                     -| ||||| || |||||| |||||||||||||  | || ||||| ||||| ||||| ||
Sbjct 6083          GCTCGATTTCGCACTTGAACTTGAGTTCCGCAATTTGACACCCGGTAACACGAATACGCG

Query 6101          GGTCTCTCGTTACTCCAGCACTGCTCGCCAC-CGTCTTCGCCGCG-GTGCAG-ATGGGAC
                     || || ||||| || || |  || ||||||- |+|| ||++ ||-| ||  -| || ||
Sbjct 6143          CGTTTCCCGTTATTCGAGTAGCGCGCGCCACAAG-CTACG--TCGTGGGCCCGACGGTAC

Query 6158          CGCCGAGCTCACCACCACGGCTGCCACCCGCTTTATGAAGGATCTCTATTTT-ACTAGTA
                     || ||||| |||||||| ||||| || || |||||||| |||||+|   ||-||  | |
Sbjct 6200          TGCTGAGCTAACCACCACTGCTGCTACACGGTTTATGAAAGATCT-TCACTTCACAGGGA

Query 6217          CTAATGGTGTCGGTGAGATCGGCCGCGGGATAGCCCTAACCCTGTTTAATCTTGCTGACA
                    | |||||||| |||||| |||| ||||| ||||| ||||| |||||||||||||||||||
Sbjct 6259          CCAATGGTGTTGGTGAGGTCGGTCGCGGTATAGCGCTAACTCTGTTTAATCTTGCTGACA

Query 6277          CTCTGCTTGGCGGCCTACCGACAGAATTGATTTCGTCGGCTGGTGGCCAGCTGTTCTACT
                    | || || ||||| || ||||||||||||||||||||||||||||||||||| || ||||
Sbjct 6319          CGCTTCTCGGCGGGCTCCCGACAGAATTGATTTCGTCGGCTGGTGGCCAGCTATTTTACT

Query 6337          CCCGTCCCGTCGTCTCAGCCAATGGCGAGCCGACTGTTAAGCTGTATACATCTGTAGAGA
                    | || ||||||||||||||||||||||||||||| || ||||| || || || || ||||
Sbjct 6379          CTCGCCCCGTCGTCTCAGCCAATGGCGAGCCGACAGTGAAGCTTTACACTTCAGTCGAGA

Query 6397          ATGCTCAGCAGGATAAGGGTATTGC-AATCCCGCATGACATCGACCTCGGGGAATCTCGT
                    | || ||||||||||||||||| ||-| |||+ ||||| |||||||| || || ||||| 
Sbjct 6439          ACGCCCAGCAGGATAAGGGTATAGCTATTCC-ACATGATATCGACCTTGGTGAGTCTCGA

Query 6456          GTGGTCATTCAGGATTATGATAACCAACATGAGCAAGATCGGCCGACACCTTCTCCAGCC
                    || || || |||||||| |||||||| |||||||| || || || || || |||||||||
Sbjct 6498          GTTGTTATCCAGGATTACGATAACCAGCATGAGCAGGACCGTCCCACCCCGTCTCCAGCC

Query 6516          CCATCGCGCCCTTTTTCTGTCCTCCGAGCTAATGATGTGCTTTGGCTTTCTCTCACCGCT
                    || || |||||||||||||||||||| ||||||||||||||||||||||| || || |||
Sbjct 6558          CCTTCCCGCCCTTTTTCTGTCCTCCGCGCTAATGATGTGCTTTGGCTTTCACTTACAGCT

Query 6576          GCCGAGTATGACCAGTCCACTTACGGTTCTTCGACCGGCCCAGTCTATGTTTCTGACTCT
                    || |||||||| ||| | ||||| |||||||| ||++ ++ |  ||||||++ || ||||
Sbjct 6618          GCTGAGTATGATCAGACTACTTATGGTTCTTCCAC--T--AATCCTATGT--ATGTCTCT

Query 6636          G-TGACCCTG------GTTAATGTTGCGACCGGCGCGCAGGCCG-TTGCCCGGTCGCTTG
                    |-|+||  ||------|| ||||| ||||| || || |||| +|-|  | || || || |
Sbjct 6672          GAT-ACTGTGACATTTGTCAATGTGGCGACTGGTGCTCAGGG-GGTCTCTCGCTCTCTGG

Query 6688          ACTGGACCAAGGTCACACTTGATGGTCGCCCC-CTCTCCACCATCCAGCAGTATTCAAAG
                    ||||| | || ||||| ||||||||+    ||-||  | || ||||||||||| || |||
Sbjct 6730          ACTGGTCTAAAGTCACCCTTGATGG-GCGTCCACTTACTACTATCCAGCAGTACTCTAAG

Query 6747          ACCTTCTTCGTCCTGCCGCTCCGCGGTAAGCTCTCCTTCTGGGAGGCAGGTACCACTAAG
                    |||||||| || ||||| ||||| || |||||||| ||||||||||| || |||||||||
Sbjct 6789          ACCTTCTTTGTTCTGCCCCTCCGTGGCAAGCTCTCTTTCTGGGAGGCTGGCACCACTAAG

Query 6807          GCCGGGTACCCCTATAATTATAATACCACTGCTAGCGATCAACTGCTT-ATTGAGAATGC
                    ||||| ||||| |||||||||||||||||||| || || ||+   |||-||||| |||||
Sbjct 6849          GCCGGCTACCCTTATAATTATAATACCACTGCCAGTGACCA-GATCTTGATTGAAAATGC

Query 6866          CGCCGGGCATCGGGTTGCTATTTCCACTTACACCACTAGCCT-GGGTGCTGGCCCCGTTG
                     ||||| || || |||  ||| || || ||||| ||||  ||-|| |+||||||| ||| 
Sbjct 6908          AGCCGGTCACCGTGTTTGTATCTCAACCTACACTACTAATCTTGGCT-CTGGCCCTGTTT

Query 6925          CCATCTCTGCGGTTGCTGTTT-TGGCCCCCCACTCTGCGCTAGCCCTGCTT--GAGGATA
                    | || ||| | || | |||+ -| || || || |||||||| |||++||||--||||| |
Sbjct 6967          CTATTTCTTCTGTCGGTGT-CCTTGCACCTCATTCTGCGCTGGCC--GCTTTAGAGGACA

Query 6982          CCATGGACTACCCTGCCCGCGCCCACACTTTTGATGATTTCTGCCCAGAGTGCCGCCCCC
                    |  | || |||||||| ||||||||||| ||||||||||||||||| ||||||||  | |
Sbjct 7024          CTGTTGATTACCCTGCTCGCGCCCACACCTTTGATGATTTCTGCCCTGAGTGCCGTACAC

Query 7042          TTGGCCTCCAGGGCTGTGCTTTCCAGTCTACTGTCGCTGAGCTTCAGCGCCTTAAGATGA
                    | ||||| |||||||||||||| ||||| ||||| |||||||| ||||||||||| ||||
Sbjct 7084          TCGGCCTTCAGGGCTGTGCTTTTCAGTCAACTGTTGCTGAGCTGCAGCGCCTTAAAATGA

Query 7102          AGGTGGGTAAAACTCGGGAGT-TAT-AGTTTATT-TGCTTGTGCCC-CCCTTCT-TTCTG
                    ||||||||||||| |||||||-|+|-|+||||||-|||||||+ ||- ||||||- | ||
Sbjct 7144          AGGTGGGTAAAACCCGGGAGTAT-TGA-TTTATTGTGCTTGT-ACCTTCCTTCTGATTTG

Query 7157          CTGCTT--ATTTC-TCTTTTCTGCGTTTCGCGCTCCCTGAAAAAAAAA
                     | |||--|||||-|+| ||||||||||||||||||||| ||||||||
Sbjct 7201          TTTCTTTTATTTCCT-TCTTCTGCGTTTCGCGCTCCCTGGAAAAAAAA
