# Supplementary material for: Pairwise Heuristic Sequence Alignment Algorithm Based on Deep Reinforcement Learning
Source: IEEE Open J Eng Med Biol. 2021 Jan 29;2:36–43. doi: 10.1109/OJEMB.2021.3055424 (PMC8901008; doi:10.1109/OJEMB.2021.3055424)
Supplement: Three supplementary materials are attached to the submitted manuscript. First, we offer the detailed process of the DQNalign in Supplementary material S1. Then, the additional figures and tables are listed in the Supplementary material S2. Finally, the alignment results of the DQNalign are attached  [file ojemb-3055424-mm.zip › OJEMB-3055424-MM/10022021082020_DQNalignOJEMB20210126SupplementaryS3/Supplementary S3/HEV_DDDQN/result20200712173946_12_34.txt]

DQNalign Project v1.0
Pairwise alignment algorithm with deep reinforcement learning based heuristic alignment agent
Sequence 1 : HEV_12, length : 7202
Sequence 2 : HEV_34, length : 7250

Alignment results:
Exact matches: 5177
Gaps: 921

Query 1             GCAGACCACCTATGTGGTCGATGCCATGGAGGCCCATCAGTTTATCAAGGCTCCTGGCAT
                    ||||||||| ||||||||||| |||||||||||||||||||| || |||||||||||| |
Sbjct 0             GCAGACCACGTATGTGGTCGACGCCATGGAGGCCCATCAGTTCATAAAGGCTCCTGGCGT

Query 61            CACTACTGCTATTGAGCAGGCTGCTCTGGCAGCGGCCAACTCTGCCCTGGCGAATGCTGT
                    ||| ||||||||||||||||| ||||| ||||||||||||||  || |||||||||||||
Sbjct 60            CACAACTGCTATTGAGCAGGCAGCTCTAGCAGCGGCCAACTCCACCTTGGCGAATGCTGT

Query 121           GGTAGTTAGGCCCTTTCTCTCTCA-CCAGCAGATTGAGATCCTCATTAACCTAATGCAAC
                    ||| ||| |||| ||||| || | -| |+||||  ||||| || |||||| | ||||| |
Sbjct 120           GGTGGTTCGGCCTTTTCTGTCCCGGCTA-CAGACAGAGATACTTATTAACTTGATGCAGC

Query 180           CTCGCCAGCTTGTTTTCCGCCCCGAGGTTTTCTGGAACCACCCCATCCAGCGTGTTATCC
                    | || |||||||||||||| || |||||  | ||||| |||||||| || || || ||||
Sbjct 179           CCCGGCAGCTTGTTTTCCGGCCTGAGGTCCTGTGGAATCACCCCATTCAACGCGTGATCC

Query 240           ACAATGAGTTGGAGCTTTACTGCCGTG-CCCGCTCCGGCCGCTGTCTTGAGATTGGTGCC
                    |||||||| | || |  ||||| || |- | | +||||||||||||||||  | || || 
Sbjct 239           ACAATGAGCTCGAACAGTACTGTCGGGCTCGGG-CCGGCCGCTGTCTTGAAGTGGGCGCT

Query 299           CATCCCCGCTCAATAAATGACAATCCTAATGTGGTCCACCGCTGCTTCCTCCGCCCTGTC
                    || || || || || || ||||| || || ||  | || ||||| ||  |    || || 
Sbjct 298           CACCCACGTTCGATCAACGACAACCCCAACGTCTTGCATCGCTGTTTTTTAAAACCAGTT

Query 359           GGGCGCGATGTTCAGCGCTGGTATACTGCCCCCACTCGCGGGCCAGCTGCTAATTGCCGG
                    || |||||||| ||||| ||||| ||||| || || ||||| || || || || ||||| 
Sbjct 358           GGCCGCGATGTCCAGCGGTGGTACACTGCTCCTACCCGCGGCCCTGCAGCGAACTGCCGC

Query 419           CGTTCCG-CACTGCGCGGGCTCTCT-GCCGC--TGACCGCACTTACTGCTTCGACGGGTT
                    || || |-|+|| ||  |||+||| -|||+ --|||||| || || ||||| ||||| ||
Sbjct 418           CGGTCAGCC-CTTCGGTGGC-CTCCCGCC-TGTTGACCGGACATATTGCTTTGACGGTTT

Query 475           TTCTGGTTGTA-ACTTTCCCGCCGAAACGGGCATCGCCCTCTATTCCCTCCATGATATGT
                    ||| ||||| |-|+||| ||||||| ||||| || |||||||| || || |||||  | |
Sbjct 474           TTCCGGTTGCACA-TTTGCCGCCGAGACGGGGATTGCCCTCTACTCACTGCATGACCTTT

Query 534           CA-CCATCTGATGTCGCCGAGGCCATGTTCCGCCATGGTATGACGCGGCTTTATGCCGCC
                      -|  +| ||||| || ||||| |||  |||||| |||||||| ||||| ||||| || 
Sbjct 533           GGCCTG-CCGATGTTGCTGAGGCGATGGCCCGCCACGGTATGACCCGGCTGTATGCGGCT

Query 593           CTCCATCTTCCGCCTGAGGTCTTGTTGCCTCCTGGCACATACCGCACCG-CGTCGTATCT
                    ||||| || || ||||||||  || | || ||||| || || | |||| -|+||||| ||
Sbjct 592           CTCCACCTCCCTCCTGAGGTGCTGCTCCCCCCTGGTACCTATCACACCACC-TCGTACCT

Query 652           GCTGATCCATGAC-GGCAG-GCGCGTTG-TGGTGACGTACGAGGGTGACACTAGTGCTGG
                     || |||||||| -|| | -| ||  ||-|++|+|| || ||||| ||  ||||||||||
Sbjct 651           ACTCATCCATGATGGGGACCGTGCAGTGAT--T-ACATATGAGGGGGATTCTAGTGCTGG

Query 709           TTATAACCATGATGTTTCCAACCTGCGCTCCTGGATTAGAACCACTAAGGTCACCGGAGA
                     || ||||||||||| |||| | ||||  |||||||  | || |||||||| || || ||
Sbjct 708           GTACAACCATGATGTGTCCATCTTGCGTGCCTGGATCCGCACTACTAAGGTTACTGGTGA

Query 769           CCACCCTCTCGTTATCGAGCGGGTTAGGGCCA----TTGG----C-TGTCACTTTGT-T-
                    |||||| || || || ||||| ||| ||||  ----||| ---- -   | | || |- -
Sbjct 768           CCACCCGCTGGTGATTGAGCGAGTTCGGGCGGTGGGTTGTCACTTTGTGCTCCTTCTAAC

Query 817           --CT----CTTA--C-T---C-ACG---GCTGCCCCGGAGCCATCAC--CTA-TGC--CT
                    --||----|| |--|-|---|-| |---  || |||  | ||+||+ --| |-|| -- |
Sbjct 828           AGCTGCACCTGAGCCATCGCCAATGCCCTATGTCCCATATCC-TC-GTTCCACTGAGGTT

Query 857           TA---T--GTCCCTTACCCCCGGTCTACCGAGGT-CTATGTCCGATCGAT--CT-TCGGC
                    ||---|--|||| +|+||   ||+++ ||+ |||- + |+  |+++|+||--||-|   |
Sbjct 886           TACGTTCGGTCCA-T-CCTTTGG---CCC-TGGTGG-TT-CAC---C-ATCCCTGTTTCC

Query 907           -CCGGG-C--GGCACCCCTTCCCTATT---C---CCAACC--TCA-TGCTCC--AC-T--
                    - |+ |-|--  |  ++|+| +++| |---|--- ||  |--|| -||+| |--| -|--
Sbjct 933           AAC-TGCCTGCTCTA--C-TA---AGTCAACATTTCATGCTGTCCCTG-TGCATATATGG

Query 949           -A-AGTCG-A-CCT-TCCATGCCGTCCCT-GCCCAT-ATTTGGGACCGTCTTATGCTGTT
                    -|-|| | -|-  |-| |    || ++| - | +| -||  +||++|++||| || || |
Sbjct 985           GACAGACTTATGTTATTCGGTGCGA--CCCTCG-ACGATCA-GG--C--CTTTTGTTGCT

Query 1003          CGGGGCCACCCTGGATGACCAAGCCTTTTGCTGCTC-----CCGTCTAATGACCT-AC-C
                    |+| |++ ++|| +|||||  |+||++|| |    |-----| + |++|+ | +|-||- 
Sbjct 1037          C-GAG--G--CTA-ATGACATA-CC--TTCCGTGGCATTAGCT-AC--A-AAG-TCACGG

Query 1056          TTCGCGGC-ATTAGCT---AC-AAGGTTACTGTGGGCACTCTTGTGGC--CAATGAAGGC
                    +|||  ||- ||  | ---||-| ||||+ +|   ||   |  ++|| --|| |||  ||
Sbjct 1081          -TCGGCGCTCTTGTCGCCAACGAGGGTT-G-GAATGCCTCCGA--GGATGCATTGACCGC

Query 1109          TGGAACGCCT-CTGA-G-GACGCTCTCA-CAGCTGTCATTACTGCCGCCTACCTTACCAT
                    ||  | +++|-||| -|-   ++||| |-||  || ||| |++| +|+ ||||||  ||+
Sbjct 1137          TGTGAT---TACTGCGGCCTA--TCTTACCATTTGCCATCA--GA-G-GTACCTTCGCA-

Query 1165          CTGCCACC-AGCGGTATCTCCGCACCCAAGCT-ATAT-CT--A--AGG-G---G---ATG
                    ++++| +|- || ++|||||  +|    | + -| | -||--|--  |-|---|---|++
Sbjct 1186          ----CG-CAGGCC--ATCTCGA-AAGGGAT-GAAAAGACTGGAGCTTGAGCACGCACA--

Query 1211          CGTCGTTTGG-A-GCGGGAGCAT-GCCCAGAAATT-CATAA-CACGCCTCTACAGTTGGC
                    +|  |||   -|- ||     | -||       ||- | ||-|  ||| +|+++| |  |
Sbjct 1235          -GAAGTTCATAACACGTCTTTACAGCTGGTTGTTTGAAAAATCTGGCCG-T---GATTAC

Query 1266          TTTT-T-GAGA---A-GTCCGGCCGTGATTATATCCCCG-GCCGTCAGTTGGAGTTCTAC
                    + ||- -|   ---|- | | | ++|++|||| +||| |-|||| |+| ||| +||+| |
Sbjct 1290          -ATTCCCGGCCGTCAGCTGCAGT--T--TTATG-CCCAGTGCCGCC-GATGGC-TT-TCC

Query 1319          GCCCAGTGTA-G-GCGCTGGCTCTCGGC--CGGCTTTCACCTTGACCC----ACGGG-TG
                    ||  +||+| - - |  |++ + ||  |--  ||+||+  |++     ---- ||| -  
Sbjct 1342          GCTG-GT-TTCCATCCTT--G-ATCCTCGTGTGC-TT-GTC--TTTGATGAAGCGGCCCC

Query 1370          CTGGT--TTTTGATGAGTCGGCCC-CCT--GCCACTGCAGGACCGCGATTC----GTAAG
                     ||  --|   ++  |||   || -| |-- + +||||  ++ +  |||| ----||   
Sbjct 1392          TTGTCGCTGCC--GTAGTTTCCCTTCGTAAA-G-CTGCTC--A-TAGATTTTGTTGTTTT

Query 1420          --GCGGT--C-T---CA--A----A-------G-TTTTG-CTGC-TTTATGAAGTGGCTT
                    --|||||--|- ---||--|----|------- -|   |-| | -     |+|+ ||+||
Sbjct 1444          ATGCGGTGGCTGGGCCAGGATTGTACCTGTTTCCTCCAGCCCGTTGAGGGG-A-GGG-TT

Query 1457          GGC---C------A-G-GAATG-TACCTGCTTTCTACAGCCTGC--AGAGGGTGCCG--C
                    |||---|------|-|- ||||-  | +++||| +++||    |--||   ||+ +|--|
Sbjct 1501          GGCGAGCAGGGTTACGATAATGAGGCA---TTTG---AGGGGTCGGAGGATGT-T-GACC

Query 1501          TG-GC-GACCAGGGCCA-TGAT--A-ATGAAGCCTATGAGGGGTGTCTGATGTTGACCCT
                    + -||-||+   |||||-||+|--|-||  +++||  ||   +| | |++||| +|+|| 
Sbjct 1549          -CCGCTGA-GGAGGCCACTG-TGAACATCT---CTTGGATCA-TATAT--TGTC-A-CCG

Query 1553          GCTG--A-AT-----C-CGCCATTAGTGATATAT-C-TGGGTCCTACGTAGTCCCTGGCA
                    |  |--|- |-----|-|  |  ||++  +|   -|-|||  | | |+++ | +||+|+|
Sbjct 1598          GTAGCCAGCTACAGCCTCCTCTCTA--CC-AGGCGCTTGGCGCATCC---CTT-CT-G-A

Query 1601          -C-TGCCCTCCAGCCGCTTTATCAGGC--CCTTGAC-CTCCCCGCTG-AGA--TTGTGGC
                    -|-||||  ||+| +||   +||+|||-- |+|| |-|| +++ +||-|| --| |  |+
Sbjct 1644          TCTTGCCGCCC-GA-GCGGG-TC-GGCTTAC-TGCCACTG---T-TGAAGTCCTAGATG-

Query 1654          CCGTGCAGGCCGGCTGACC-GC--CA-CAGTAAA-GGTC-TCCCAGGTCGACGGGCGGAT
                    +|+||  ||||| || || -| -- |-|| |+| -||+|-  ++| +++|||+++|  +|
Sbjct 1693          -C-TGATGGCCGCCTCACTTGTAAGACCACT-ATTGG-CAAT--AA---GAC---CTT-T

Query 1708          CGATTGTGAGACCCTTCTTGGTA--ACAAAACCTTTCGC--A-----C-GT-C-GTTCGT
                    ++|+    ||+   ||  || | -- |  | |     ||--|-----|-| -|-|| +++
Sbjct 1740          --A-CAACAG-TTTTTACTGATGGTGCTCAGCTAGAGGCTAACGGGCCGGAGCAGTA---

Query 1756          TGACGGGGCGGTCTTAGAGACCAATGGCCCAG------A-----G-C-G--C-CACAATC
                    || +|  |  ||+||+++|||| ++|||| ||------|-----|-|-|--|-|||+| +
Sbjct 1794          TGT-GCTGTCGT-TT---GACCC--GGCCAAGCAAACTATGGCCGCCGGCCCGCAC-AG-

Query 1800          TCTCTT---T-TGATGCCCAGTCAGAGCACTATGGCCG-CTGG-CC-CCTTCAGTCT-TA
                    ++||||---|-|| |      ||++ |++++  |||| -  ||- |-| ||++||||-| 
Sbjct 1844          --TCTTAGCTATGCTTTGACATC--TG----CGGGCCTTGAGGTGCGCGTT--GTCTCTG

Query 1851          CCTATGCCGCCTCTGCCGCTGGGCTGGA-GGTGCGCTATG-TTGC-TGCTGGGCTTG--A
                    || ++|++|+||+|+++|++ +++| |   ++|+||| | -|| |-| | |||+|||--|
Sbjct 1895          CCG--G--G-CT-T---G--A---TTGTAA--G-GCTGTATTTCCATCCGGGG-TTGCAA

Query 1906          CCACCGGG---CGGTTTTC-GC-CCCCGGCGTTTC-ACC--C------C-GG-TCGG-C-
                    || || + ---|  |  | -| -| ||+|| ||| -  |--|------|-||-||  -|-
Sbjct 1937          CCCCCA-CCACCCCTGGTGAGGTCTCC-GCTTTTTGTTCAGCTTTGTACAGGTTCAACCG

Query 1947          -CCC--TGGCGAGGTCACCGCCTTTTGCTCT-GC-CC----TA-TA-CCAG-GTT--TAA
                    -   --|+  | ||+||+| || || + |  -| -  ----||-||-|| |-|  --|||
Sbjct 1995          TTGTGTT-CAGCGG-CA-CTCCCTTA-TTGGGGGTTTGTGGTATTACCCTGAGGGGCTAA

Query 1993          TC-G--TGAAGCCCAG-C-G-T-CATGCGCTGACCGGTA---A--T-TT-TTGGTTCCAT
                    | -|--||  + ||+|-|- -|-|+|+|+||| || +||--- -- -| -     ||| |
Sbjct 2051          TTGGCTTGTT-TCC-GCCATTTGC-T-C-CTGGCCA-TACCTGGGAGTCAGCCAATCCCT

Query 2039          CCTGAGGGGCTCCTTGG---CCTCTTTGCCC-CGTTT-TCGCCCGGGCATGTCTGGGAGT
                     ||| || |++ +  +|---||||| | ++|-||   -| | +|+||++|||| || ++|
Sbjct 2105          TCTGTGGAG--A-GA-GCACCCTCTATA--CTCGCACCTGGT-C-GG--TGTCGGGC--T

Query 2094          CGGCTAATCCATTTTG---TG-GCGA---GAG-CACACTCTACACCCGTACT-TGG-TCG
                    ++++| +|| |+ |||---| - | |---|||-||| | || ||+++| |||-|+ -|| 
Sbjct 2152          ----TC-TCTA-GTTGTTTTTCTCCACCCGAGCCACCCGCTCCA---GAACTAT-CATCT

Query 2144          GAGGTTGATGCT-GTTTCTAGTCCAGCCCGGCCTGACTTAG-G-T-TTTGCATCTGA-GC
                       ||||| | |-   +|+|++|| | ++||+||++ || |-|-|-  | |+ | | - |
Sbjct 2203          CCTGTTGAGGTTGACA-C-A--CCTGT--GG-CT--GTTGGCGTTCCATCC-CCAGCCAC

Query 2198          -CTTCTA-TA-CCTAGCAG-GGC---CGCC-ACACCTACCCCGGCGG-CTCTT-CAA-CC
                    -     |-||-|| |++| -  |---|+||-  |+|+|  ||+||| - + | -|+ -  
Sbjct 2253          TTCGGCAGTACCCCA--ACCTTCAGTC-CCTGAA-C-AGGCC-GCGCCA-TTGCC-GGAT

Query 2248          CTCCTCTGCA--CCGGACCCTTTCCCCCC--CCCCTCTGCTCCGGCGCTTGGTGAGCCGG
                        |+||+|-- ||| ++  | | ++||--|||| ++++|+++++++|  |     |  
Sbjct 2305          TCGGT-TG-ACGGCGGT--GCTGCT--CCGGCCCCA----T-------TGAGCACCTCTA

Query 2304          CCCCTGGCGTTACTGCC-GTGGCCC--CGGC-CA--TAACCCA-CCAGAC-GGCTCGGCA
                    |  |++ | +++|++||-||+|+||--||  -||--|||||||-||| +|-|||||++|+
Sbjct 2348          CTAC--ACC---C--CCGGT-G-CCAGCGCAGCACGTAACCCACCCAT-CTGGCTC--C-

Query 2356          TCGCCGCCTGCT-CTT--CACCTACCCGGATGGCTCC-AAG-GTATTTGCCGGCTCGCTG
                    +|| || | | |-|||--||||||||| |||||||| -|||-|||++||| ||||| || 
Sbjct 2394          -CGTCGGCGGTTACTTCACACCTACCCTGATGGCTCAAAAGTGTA--TGCTGGCTCCCTT

Query 2411          TTTGAGTCGACA-TGTACGTGGCTTGTTAACGCGTCTAATG-TTGACCATCGCCCTGGCG
                    ||||||||  +|-||||| ||| | ||||| || || ||| -| | |  +||||| || |
Sbjct 2452          TTTGAGTCTG-AGTGTACTTGGTTAGTTAATGCATCCAATCCTGGTCAC-CGCCCCGGTG

Query 2469          GCGGGCTCTGCCATGCATTTTACCAAAGGTACCCCACCTCCTTTGATGCTGCCT-CTTTT
                    |||| || ||||| |||||||||||| ||| |||    || |||||  |||+||-  |||
Sbjct 2510          GCGGCCTTTGCCACGCATTTTACCAACGGTTCCCGGAGTCATTTGACCCTG-CTGAGTTT

Query 2528          G---TGA-TG-CGCGACGGCGCGGCCGCTTATACATTAACCCCCCGGCCAATAATTCATG
                     ---|| -||-|| |   ++||||+|+|+||||| || || ||||| || || || ||||
Sbjct 2569          ATTATGTCTGACGGGTTT--GCGG-C-C-TATACCTTGACACCCCGACCCATTATCCATG

Query 2583          CCGTCGCCCCTGATTATAGGTTGGAACATAACCCAAAGAGGCTTGAGGCCGCCTACCGGG
                    | || |||||||||||| || ||||||||||||| |||||||| ||||| ||||| || |
Sbjct 2624          CTGTTGCCCCTGATTATCGGGTGGAACATAACCCTAAGAGGCTCGAGGCTGCCTATCGAG

Query 2643          AGACTTGCTCCCGTCTCGGCACCGCTGCATACCCGCTCC-TCGGGACCGGCATATACCAG
                    |||| || |||||||  || || ||||| || ||  | |-| | |+|||| ||||||  |
Sbjct 2684          AGACGTGTTCCCGTCGTGGGACGGCTGCTTATCCCTTGCTTGGCG-CCGGTATATACAGG

Query 2702          GTA-CCGATCGGTCCCAG-TTTCGACGCCTGGGAGCGGAACCACCGCCCCGGTGATGAGT
                    || -||| | ||+|  ||-|||+|||||||||||||| |||||||| ||||| |||||||
Sbjct 2743          GTGCCCGTTGGG-CTGAGCTTT-GACGCCTGGGAGCGTAACCACCGACCCGGGGATGAGT

Query 2760          TGTATCTTCCTGAGCTTGCT-G-CCAGATGGTTCGAGGCCAATAGGCCGGC-CTGCCCAA
                    |||| ||  ||||||  |||- - |+ +||||||||| ||||  | ||  |-||+|||  
Sbjct 2801          TGTACCTGACTGAGCCGGCTATAGC-T-TGGTTCGAGACCAACCGACCTTCTCT-CCCCG

Query 2817          CTCTTACTATAACTGAGGATGCTGCACGGACAGCGAACCTGGCCATCGAGCTTGACTCAG
                    | |||||||| ||||||||  | ||||| ||||||||||||||  | ||| | || ||||
Sbjct 2858          CGCTTACTATTACTGAGGACACAGCACGAACAGCGAACCTGGCTCTTGAGTTAGATTCAG

Query 2877          CCACAGATGTCGGCCGGGCTTGTGCTGGTTGTCGAGTCACCCCCGGCGTTGTGCAGTACC
                    |||| || |||||| |||| ||||| || ||||| |||   || || ||||| || ||||
Sbjct 2918          CCACTGAGGTCGGCAGGGCGTGTGCCGGCTGTCGTGTCGAGCCGGGTGTTGTCCATTACC

Query 2937          AGTTTACTGCAGGTGTGCCTGGGTCCGGCAAGTCCCGCTCTA-TCACCCAAGCCGACGTG
                    ||||||| |||||||| ||||| ||||||||||| || || |-||| |   |+||| |||
Sbjct 2978          AGTTTACAGCAGGTGTCCCTGGCTCCGGCAAGTCACGGTCAATTCAGCAGGG-CGAGGTG

Query 2996          GACGTTGTCGTGGTCCCGACCCGGGAGTTGCGTAATGCCTGGCGCCGCCGCGGCTTCGCT
                    ||||| || ||||| || ||||| |||||||||||  | ||||| |||||||| || || 
Sbjct 3037          GACGTCGTAGTGGTGCCAACCCGTGAGTTGCGTAACTCGTGGCGGCGCCGCGGGTTTGCA

Query 3056          GCTTTCACCCCGCACACTGCTGCTA-GAGTCA-CTCAGGGGCGCCGGGTTGTCATTGATG
                    ||||  || || ||||| || ||  - +|| |-||  || +||  ||||||| ||||| |
Sbjct 3097          GCTTATACACCACACACCGCGGCCCGT-GTTACCTGTGGC-CGTAGGGTTGTTATTGACG

Query 3114          AAGCTCCATCTCTTCCCCCCCACCTGCTGCTGCTCCACATGCAGCG-GGC-CGCCACCGT
                    | || || || ||||| || ||  | ||  |||| || ||||||||-| |-|| | ++||
Sbjct 3155          AGGCCCCGTCGCTTCCACCACATTTACTTTTGCTGCATATGCAGCGAGCCTCGTCG--GT

Query 3172          TCACCTTCTTGGCGACCCGAACCAGATCCCAGCCATCGACTTTGAGCACGCCGGGCTCGT
                    ||| || ||||||||||| ||||| ||||| || ||||| |||||||| || || |||||
Sbjct 3213          TCATCTCCTTGGCGACCCCAACCAAATCCCTGCTATCGATTTTGAGCATGCTGGCCTCGT

Query 3232          CCCCGCCATCAGGCCTGACCTAGCCCCTACCTCCTGGTGGCATGTTACCCATCGTTGCCC
                     || || ||| ||||||| || |  || ||    ||||||||  |||| ||| | || ||
Sbjct 3273          TCCGGCGATCCGGCCTGAGCTTGTTCCAACAAAGTGGTGGCACCTTACTCATAGGTGTCC

Query 3292          TGCGGATGTATGTGAGCTGATCCGTGGTGCATACCCTATGATCCAGACCACTAGCCGGGT
                    ||||||||| |||||||| ||||| || || ||||| | |||||||||  | ||||| ||
Sbjct 3333          TGCGGATGTTTGTGAGCTAATCCGCGGCGCGTACCCAAAGATCCAGACGGCAAGCCGAGT

Query 3352          CCTCCGTTCGTTGTTCTGGGGTGAGCCTGCCGTTGGGCAGAAACTAGTGTTCACCCAGGC
                     ||||| ||  |||||||||| |||||  ||||||| || ||||||||||| || |||||
Sbjct 3393          TCTCCGCTCCCTGTTCTGGGGGGAGCCCCCCGTTGGCCAAAAACTAGTGTTTACTCAGGC

Query 3412          GGCTAAGGCTGCCAACCCCGGTTCAGTGACGGTCCACGAGGCACAGGGCGCTACCTATAC
                    ||| ||||| |||||||||||| || | || ||||||||||| ||||| ||||| | |||
Sbjct 3453          GGCGAAGGCCGCCAACCCCGGTGCAATTACAGTCCACGAGGCCCAGGGTGCTACATTTAC

Query 3472          AGAGACCACCATTATCGCTACGGCAGATGCCCGAGGCCTCATTCAGTCGTCTCGGGCTCA
                     ||||| || ||||| || ||||| |||||||| || || |||||||| ||  |||| ||
Sbjct 3513          TGAGACTACTATTATTGCAACGGCTGATGCCCGCGGGCTGATTCAGTCCTCCAGGGCCCA

Query 3532          TGCCATTGTTGCCCTGACGCGCCATACTGAGAAGTGCGTCATCATTGACGCGCCAGGC-C
                     || ||||| |||||||| ||||| || ||||| || ||  || ||||||| ||+|| -|
Sbjct 3573          CGCTATTGTGGCCCTGACTCGCCACACAGAGAAATGTGTGGTCGTTGACGCCCC-GGGGC

Query 3591          TGCTTCGCGAGGTGGGCATTTCCGATGCAATCGTTAATAACTTTTTCCTTGCCGGTGGCG
                    | ||||| ||||| |||||||| ||||| || |||||||||||||| ||| | || ||| 
Sbjct 3632          TTCTTCGTGAGGTTGGCATTTCAGATGCCATTGTTAATAACTTTTTTCTTTCTGGCGGCC

Query 3651          AAATTGGCCACCAACGCCCGTCTGTTATCCCTCGCGGCAAC-CCTGACA-CAAACGTTGA
                    |  |||| || || ||||| || || || ||||| |||+||-  ||| |-|+|| |||| 
Sbjct 3692          AGGTTGGTCAGCACCGCCCATCAGTCATACCTCGTGGC-ACTGTTGATAGC-AATGTTGC

Query 3709          CAC-CTTGGCTGCCTTCCCGCCGTCTTGCCAGATTAGCGCCTTCCACCAGTTGGCTGAGG
                    |||-|||| +||| || || || ||||| ||  |||||||||  |||||| | || ||||
Sbjct 3750          CACGCTTGA-TGCATTTCCACCTTCTTGTCAATTTAGCGCCTATCACCAGCTTGCAGAGG

Query 3768          AGCTTGGCCATAGACCTGCCCCTGTTGCAGCTGTTCTACCGCCCTGCCCTGAGCTCGAAC
                    ||||||| ||| | || |||||  |||| || ||||| || || || || |||||||| |
Sbjct 3809          AGCTTGGTCATCGGCCGGCCCCGATTGCCGCCGTTCTGCCCCCTTGTCCGGAGCTCGAGC

Query 3828          AGGGCCTCCTCTATCTGCCCCAGGAGCTCACCACCTGTGATAGTGTTGTAACATTTGAAT
                    | ||| | |||||| |||||||||| || ||||| |  ||||||||  | ||||| ||| 
Sbjct 3869          AAGGCTTACTCTATATGCCCCAGGAACTGACCACGTCCGATAGTGTGCTCACATTCGAAC

Query 3888          TAACAGATATTGTGCATTGTCGCATGGCCGCCCCGAGTCAGCGCAAGGCCGTGCTGTCCA
                    | ||||| ||||| || ||||| ||||| || || ||||||||||| || || ||||| |
Sbjct 3929          TTACAGACATTGTACACTGTCGTATGGCGGCACCTAGTCAGCGCAAAGCAGTCCTGTCGA

Query 3948          CGCTCGTGGGCCGTTACGGCCGTCGCACAAAGC--TCTACAATGCCTCTCACTCTGATGT
                    | || || ||| | |||||||| || || ||| --| |+ ||+||  ||||| | |||||
Sbjct 3989          CCCTTGTCGGCAGGTACGGCCGCCGTACGAAGTTGTAT-GAA-GCTGCTCACACGGATGT

Query 4006          TCGTGACT--CTCTTGCCCGTTTTATCCCGACCATTGGCCCCGTACAA-GTTACAACCTG
                    |||||  |--||||  | + |||   ||||| |+|||||||| |+|| -||||| |||||
Sbjct 4047          TCGTGGGTCCCTCTGTCA-TTTTCTCCCCGAGC-TTGGCCCCAT-CAGCGTTACTACCTG

Query 4063          TGAATTGTATGAGCTAGTGGAGGCCATGGTCGAGAAGGGCCAGGATGGCTCCGCCGTCCT
                     ||  | |||||||| || ||||| ||||| |||||||| ||||||||||| || ||| |
Sbjct 4104          CGAGCTTTATGAGCTTGTTGAGGCTATGGTGGAGAAGGGTCAGGATGGCTCTGCAGTCTT

Query 4123          TGAGCTCGACCTCTGCAACCGTGACGTATCCA-GGATCACCTTCTTCCAGAAAGATTGTA
                     || || || || ||||  ||||| || |+||-| || || ||||||||||| || ||||
Sbjct 4164          GGAACTTGATCTATGCAGTCGTGATGTGT-CACGTATAACATTCTTCCAGAAGGACTGTA

Query 4182          ATAAGTTTACCACGGGAGAGACCATCGCCCATGGTAAAGTGGGCCAGGGCATTTCGGCCT
                    |||| || || || || ||||| || || || |||||||| || ||||| || || || |
Sbjct 4223          ATAAATTCACAACAGGCGAGACAATAGCGCACGGTAAAGTTGGGCAGGGGATATCTGCGT

Query 4242          GGAGTAAGACCTTTTGTGCCCTTTTTGGCCCCTGGTTCCGCGCTATTGAGAAGGCTATTC
                    |||| ||||||||||||||||| |||||||| ||||||||||||||||||||||  ||||
Sbjct 4283          GGAGCAAGACCTTTTGTGCCCTGTTTGGCCCATGGTTCCGCGCTATTGAGAAGGAGATTC

Query 4302          TGGC--C-CTACT--CCCTCAGGGTGTGTTTTATGGAGATGCCTTTGACGACACTGTCTT
                    | ||--|-||++|--||||+|  || ++|||||||| ||||| | ||| || || || ||
Sbjct 4343          TTGCGGCGCT--TGCCCCT-AATGTA--TTTTATGGTGATGCATATGAAGATACAGTTTT

Query 4357          CTCGGCGGCTGTGGCCGCA--GCAAAGGC-GTCCATGGTGTTTGAGAATGACTTTTCC-G
                      | || ||||| ||||  -- | +||||-|| +|+||| ||||||||||| || |+|-|
Sbjct 4398          GGCCGCCGCTGTCGCCGGGGCCCC-AGGCTGTA-A-GGTTTTTGAGAATGATTTCT-CTG

Query 4413          AGTTTGACTCCACCCAGAATAACTTTTCCTTGGGCCTAGAGTGCG-CTATCATGGAGGAG
                    ||||||||  |||||| |||||||||||  | || || |||||| - +||||||||||| 
Sbjct 4454          AGTTTGACAGCACCCAAAATAACTTTTCACTCGGACTGGAGTGCATA-ATCATGGAGGAA

Query 4472          TGCGGGATGCCGCAGTGGCTCATCCG-CTTGTACCACCTTATAAGGTCTGCGTGGATCCT
                    || || |||||||||||| | |||||-|||+|| || ||| |  | || || ||| ||||
Sbjct 4513          TGTGGCATGCCGCAGTGGATGATCCGACTT-TATCATCTTGTTCGCTCCGCCTGGGTCCT

Query 4531          GCAGGCCCCGAAGGAGTCTCTGCGAGGGTTTTGGAAGAAACACTCCGGTGAGCCCGGCAC
                    |||||| || |||||||| ||||||||||| |||||||| ||||| || ||||| |||||
Sbjct 4572          GCAGGCTCCCAAGGAGTCCCTGCGAGGGTTCTGGAAGAAGCACTCGGGCGAGCCTGGCAC

Query 4591          TCTTCTTTGGAATACTGTCTGGAACATGGCCGTTATTACCCACTGTTATGATTTTCGTGA
                    ||| || ||||| ||||||||||||||||| |||||| | || |||||||| || |||||
Sbjct 4632          TCTGCTCTGGAACACTGTCTGGAACATGGCGGTTATTGCGCATTGTTATGAATTCCGTGA

Query 4651          TTTGCAGGTGGCTGCCTTTAAAGGTGATGATTCGATAGTGCTTTGCAGTGAGTACCGTCA
                      |  |||| || || |||||||| ||||| ||  | ||||| || ||||| ||||| ||
Sbjct 4692          CCTAAAGGTCGCGGCATTTAAAGGGGATGACTCAGTTGTGCTCTGTAGTGACTACCGGCA

Query 4711          GAGTC-CAGGA-GCTGCTGTCCTGATTGCTGGTTGT-GGCTTAAAGCTGAAGGTGGATTT
                    ||| |-||++|-|||||||  || || || ||||| -|| | |||+|| |||||||||||
Sbjct 4752          GAGCCGCA--ACGCTGCTGCTCTAATCGCCGGTTGCGGGTTGAAA-CTTAAGGTGGATTT

Query 4768          TCGCCCTATTGGTCTGTATGCAGGTGTTGTGGTGGCCCCCGGCCTTGGCGCGCTTCCTGA
                    | | |||||||| || ||||| |||||||| |||||||| ||||| ||  | || |||||
Sbjct 4809          TAGGCCTATTGGGCTATATGCTGGTGTTGTTGTGGCCCCGGGCCTCGGGACCCTCCCTGA

Query 4828          CGTT-GT-GCGCTTCGC-CGGCCGGCTCACTGAGAAGAA-TTGGGGCCCTGGC-CCCGAG
                     || - |-|+| ||+||- ||+|||||| | ||||| ||-| |||||| +|| -| +|||
Sbjct 4869          TGTCGTTAG-GTTT-GCTGGG-CGGCTCTCAGAGAAAAACTGGGGGCCG-GGTTCA-GAG

Query 4883          CGGGCGGAGCAGCTCCGCCTTGCTGTAAGTGATTTCCTCCGCAAGCTTACGAATGTAGCT
                     ||||||| ||||| || || || ||  ||||||| || || ||| | |||||||| |||
Sbjct 4924          AGGGCGGAACAGCTACGGCTGGCCGTTTGTGATTTTCTGCGAAAGTTAACGAATGTGGCT

Query 4943          CAGATGTGTGTGGATGTTGTTTCTCGTGTTTATGGGGTTT-CTCCTGGGCTCGTTCATAA
                    ||| | ||||||||||||||||| |  |||||||| ||  -|+|| ||  | || |||||
Sbjct 4984          CAGGTCTGTGTGGATGTTGTTTCGCAGGTTTATGGTGTCAGC-CCCGGTTTAGTACATAA

Query 5002          CCTGATTGGCATGCTACAGACTGTTGCTGATGGCAAGGCCCATTTCACTGAGTCAGTAAA
                    ||||||||| ||||| |||||  |||||||||| ||||| ||||| |||||  |||| ||
Sbjct 5043          CCTGATTGGAATGCTCCAGACCATTGCTGATGGTAAGGCGCATTTTACTGAAACAGTCAA

Query 5062          GCCAGTGCTCGACCTGACAAATTCAATCCTGTG--T--CGGGTGGAATGAATAACATG-T
                     || || || || || || |  || |+++|+| --|--||||||||||||||||||||-|
Sbjct 5103          ACCCGTCCTTGATCTTACTAGCTCTA---T-TATATACCGGGTGGAATGAATAACATGTT

Query 5117          CTTTTGCTGCGCCCATGGGTTCGCGACCATGCGCCCTCGGCCTATTCTGTTGTTGCTCCT
                    ||||||||  |  |||||    || ||||||||| ||||| || |||||||  ||||| |
Sbjct 5159          CTTTTGCTCTGTGCATGGAGATGCCACCATGCGCTCTCGGGCTCTTCTGTTTCTGCTCTT

Query 5177          CATGTTTTTGCCTATGTTGCCCGCGCCACCGCCCGGTCAGCCGTCTGGCCGCCGTCGTGG
                    | || || |||||||| |||||||||||||| ||||||||||||||||||| || || ||
Sbjct 5219          CGTGCTTCTGCCTATGCTGCCCGCGCCACCGGCCGGTCAGCCGTCTGGCCGTCGCCGCGG

Query 5237          GCGGCGCAGCGGCGGTTCCGGCGGTGGTTTCTGGGGTGACCGGGTTGATTCTCAGCCCTT
                    |||||||||||||||| |||||||||||||||||||||||||||||||||||||||||||
Sbjct 5279          GCGGCGCAGCGGCGGTGCCGGCGGTGGTTTCTGGGGTGACCGGGTTGATTCTCAGCCCTT

Query 5297          CGCAATCCCCCATATTCATCCAACCAACCCCTTTGC--CCCCGATGTCACC-GCTGCGGC
                    |||  ||||| |||||||||||||||||||||| ||--|++ ||  |+|||- | || ||
Sbjct 5339          CGCCCTCCCCTATATTCATCCAACCAACCCCTTCGCATC--TGACAT-ACCAACCGCAGC

Query 5354          CGGGGCTGGACCTCGCGTTCGCCAACCCGCCCGACCACTCGGCTCCGCTTGGCGTGACCA
                    |||| ||||| |||||  ||| || || ||||| ||||||||||||||||||||||||||
Sbjct 5396          CGGGTCTGGAGCTCGCCCTCGGCAGCCGGCCCGTCCACTCGGCTCCGCTTGGCGTGACCA

Query 5414          GGCCCAGCGCCCCGCCGCTACC-TCACGTCGTAGACCTACCACAGCTGGGGCCGCGCCGC
                    | |||||||||||||||||+||- | || ||| || || || ||||||||||  ||||||
Sbjct 5456          GTCCCAGCGCCCCGCCGCT-CCCGCCCGCCGTCGATCTGCCCCAGCTGGGGCTTCGCCGC

Query 5473          TAACCGCGGTCGCCCCGGCTCATGACACCCCGCCAGTGCCTGATGTCGACTCCCGCGGCG
                    | || || || |||||||| | ||| ||| | || ||||| || || |||||||||||||
Sbjct 5515          TGACTGCTGTGGCCCCGGCCCCTGATACCGCCCCTGTGCCCGACGTTGACTCCCGCGGCG

Query 5533          CTATCTTGCGCCGGCAGTATAACCTATCAACATCCCCTCTCACCTCTCCCGTGGCCACCG
                    ||||  | ||||| |||||||| |||||||||||||| || || ||| || | || || |
Sbjct 5575          CTATACTACGCCGCCAGTATAATCTATCAACATCCCCGCTTACGTCTACCATCGCTACTG

Query 5593          GCACAAATTTGGTCCTTTATGCCGCCCCTCTTAGCCCGCT-TTTACCCCTTCAGGACGGC
                    |||| ||| | ||  | ||||| || || || ||||| ||- ||+|| ||||| || || 
Sbjct 5635          GCACCAATCTTGTTTTATATGCTGCTCCCCTGAGCCCTCTGCTT-CCGCTTCAAGATGGG

Query 5652          ACCAATACTCATATAATGGCTACAGAAGCCTCTAACTATGCCCAGTACCGGGTTGCCCGT
                    || || |||||||| ||||| || ||||| || || || ||||||||||| |||| ||||
Sbjct 5694          ACTAACACTCATATTATGGCCACTGAAGCATCAAATTACGCCCAGTACCGCGTTGTCCGT

Query 5712          GCCACAATTCGTTATCGCCCGCTTGTCCCCAATGCTGTTGGTGGTTATGCCATCTCCATC
                    ||||| || || |||||||| ||||| || ||||||||||| || || || || || || 
Sbjct 5754          GCCACCATCCGGTATCGCCCACTTGTGCCGAATGCTGTTGGCGGGTACGCTATATCTATT

Query 5772          TCGTTCTGGCCACAAACC-ACCACCACTCCGACGTCCGTTGATATGAATTCAATAACTTC
                    || ||||||||+| |  |-|| || || || || || || ||||||||||| || || ||
Sbjct 5814          TCTTTCTGGCC-CCAGACTACAACTACCCCAACATCTGTCGATATGAATTCTATTACCTC

Query 5831          GACGGATGTTCGTATTTTAGTTCAGCCCGGCATAGCCTCTGAGCTTGTGATCCCAAGTGA
                     || |||||||| ||| | |||||||| || || ||||| ||||||||||| || |||||
Sbjct 5873          TACTGATGTTCGGATTCTTGTTCAGCCTGGTATCGCCTCCGAGCTTGTGATTCCCAGTGA

Query 5891          GCGCTTACACTATCGTAACCAAGGGTGGCGCTCTGTTGAGACCTCCGGGGTGGCGGAAGA
                    |||| | ||||| || || || || |||||||| ||||||||||| || || ||||| ||
Sbjct 5933          GCGCCTGCACTACCGCAATCAGGGCTGGCGCTCGGTTGAGACCTCTGGTGTCGCGGAGGA

Query 5951          GGAGGCCACCTCTGGTCTCGTTATGCTTTGCATACATGGCTTACCCGTAAATTCTTACAC
                    |||||| ||||| || || |||||||| ||||| ||||| | ||| || || ||||||||
Sbjct 5993          GGAGGCGACCTCCGGCCTTGTTATGCTCTGCATCCATGGATCACCTGTGAACTCTTACAC

Query 6011          TAATACACCCTACACCGGCGCCCTCGGGCTGT-TGGATTTTGCCCTTGAATTTGAGTTCC
                    ||||||||| || || || || ||+ ||||  -| ||||| || |||||| |||||||||
Sbjct 6053          TAATACACCTTATACTGGTGCTCT-TGGCTTACTCGATTTCGCACTTGAACTTGAGTTCC

Query 6070          GCAACCTCACTCCCGGCAACACCAATACTCGGGTCTCTCGTTACTCCAGCACTGCTCGCC
                    | ||  | || ||||| ||||| ||||| || || || ||||| || || |  || ||||
Sbjct 6112          GTAATTTGACACCCGGTAACACGAATACGCGCGTTTCCCGTTATTCGAGTAGCGCGCGCC

Query 6130          AC-CGTCTTCGCCGCG-GTGCAG-ATGGGACCGCCGAGCTCACCACCACGGCTGCCACCC
                    ||- |+|| ||++ ||-| ||  -| || || || ||||| |||||||| ||||| || |
Sbjct 6172          ACAAG-CTACG--TCGTGGGCCCGACGGTACTGCTGAGCTAACCACCACTGCTGCTACAC

Query 6187          GCTTTATGAAGGATCTCTATTTT-ACTAGTACTAATGGTGTCGGTGAGATCGGCCGCGGG
                    | |||||||| |||||+|   ||-||  | || |||||||| |||||| |||| ||||| 
Sbjct 6229          GGTTTATGAAAGATCT-TCACTTCACAGGGACCAATGGTGTTGGTGAGGTCGGTCGCGGT

Query 6246          ATAGCCCTAACCCTGTTTAATCTTGCTGACACTCTGCTTGGCGGCCTACCGACAGAATTG
                    ||||| ||||| |||||||||||||||||||| || || ||||| || ||||||||||||
Sbjct 6288          ATAGCGCTAACTCTGTTTAATCTTGCTGACACGCTTCTCGGCGGGCTCCCGACAGAATTG

Query 6306          ATTTCGTCGGCTGGTGGCCAGCTGTTCTACTCCCGTCCCGTCGTCTCAGCCAATGGCGAG
                    ||||||||||||||||||||||| || ||||| || ||||||||||||||||||||||||
Sbjct 6348          ATTTCGTCGGCTGGTGGCCAGCTATTTTACTCTCGCCCCGTCGTCTCAGCCAATGGCGAG

Query 6366          CCGACTGTTAAGCTGTATACATCTGTAGAGAATGCTCAGCAGGATAAGGGTATTGC-AAT
                    ||||| || ||||| || || || || ||||| || ||||||||||||||||| ||-| |
Sbjct 6408          CCGACAGTGAAGCTTTACACTTCAGTCGAGAACGCCCAGCAGGATAAGGGTATAGCTATT

Query 6425          CCCGCATGACATCGACCTCGGGGAATCTCGTGTGGTCATTCAGGATTATGATAACCAACA
                    ||+ ||||| |||||||| || || ||||| || ||||| |||||||| |||||||| ||
Sbjct 6468          CC-ACATGATATCGACCTTGGTGAGTCTCGAGTTGTCATCCAGGATTACGATAACCAGCA

Query 6485          TGAGCAAGATCGGCCGACACCTTCTCCAGCCCCATCGCGCCCTTTTTCTGTCCTCCGAGC
                     ||||| || || || || || ||||||||||| || |||||||||||||||||||| ||
Sbjct 6527          CGAGCAGGACCGTCCCACCCCGTCTCCAGCCCCTTCCCGCCCTTTTTCTGTCCTCCGCGC

Query 6545          TAATGATGTGCTTTGGCTTTCTCTCACCGCTGCCGAGTATGACCAGTCCACTTACGGTTC
                    |||||||||||||||||| || || || ||||| |||||||| ||| | ||||| |||||
Sbjct 6587          TAATGATGTGCTTTGGCTCTCACTTACAGCTGCTGAGTATGATCAGACTACTTATGGTTC

Query 6605          TTCGACCGGCCCAGTCTATGTTTCTGACTCTG-TGACCCTG------GTTAATGTTGCGA
                    ||| ||++ ++ |  ||||||++ || |||||-|+||  ||------|| ||||| ||||
Sbjct 6647          TTCCAC--T--AATCCTATGT--ATGTCTCTGAT-ACTGTGACATTTGTCAATGTGGCGA

Query 6658          CCGGCGCGCAGGCCG-TTGCCCGGTCGCTTGACTGGACCAAGGTCACACTTGATGGTCGC
                    | || || |||| +|-|  | || || || |||||| | || ||||| ||||||||+   
Sbjct 6700          CTGGTGCTCAGGG-GGTCTCTCGCTCTCTGGACTGGTCTAAAGTCACCCTTGATGG-GCG

Query 6717          CCC-CTCTCCACCATCCAGCAGTATTCAAAGACCTTCTTCGTCCTGCCGCTCCGCGGTAA
                     ||-||  | || ||||||||||| || ||||||||||| || ||||| ||||| || ||
Sbjct 6758          TCCACTTACTACTATCCAGCAGTACTCTAAGACCTTCTTTGTTCTGCCCCTCCGTGGCAA

Query 6776          GCTCTCCTTCTGGGAGGCAGGTACCACTAAGGCCGGGTACCCCTATAATTATAATACCAC
                    |||||| ||||||||||| || |||||||||||||| ||||| |||||||||||||||||
Sbjct 6818          GCTCTCTTTCTGGGAGGCTGGCACCACTAAGGCCGGCTACCCTTATAATTATAATACCAC

Query 6836          TGCTAGCGATCAACTGCTT-ATTGAGAATGCCGCCGGGCATCGGGTTGCTATTTCCACTT
                    ||| || || ||+   |||-||||| ||||| ||||| || || |||  ||| || || |
Sbjct 6878          TGCCAGTGACCA-GATCTTGATTGAAAATGCAGCCGGTCACCGTGTTTGTATCTCAACCT

Query 6895          ACACCACTAGCCT-GGGTGCTGGCCCCGTTGCCATCTCTGCGGTTGCTGTTTTGGCCCCC
                    |||| ||||  ||-||+  ||||||| ||| | || ||| | || | |||  | || || 
Sbjct 6937          ACACTACTAATCTTGG-CTCTGGCCCTGTTTCTATTTCTTCTGTCGGTGTCCTTGCACCT

Query 6954          CACTCTGCGCTAGCCCTGCTT--GAGGATACCATGGACTACCCTGCCCGCGCCCACACTT
                    || |||||||| |||++||||--||||| ||  | || || ||||| ||||||||||| |
Sbjct 6996          CATTCTGCGCTGGCC--GCTTTAGAGGACACTGTTGATTATCCTGCTCGCGCCCACACCT

Query 7012          TTGATGATTTCTGCCCAGAGTGCCGCCCCCTTGGCCTCCAGGGCTGTGCTTTCCAGTCTA
                    |||||||||||||||| ||||||||  | || ||||| |||||||||||||| || || |
Sbjct 7054          TTGATGATTTCTGCCCTGAGTGCCGTACGCTCGGCCTTCAGGGCTGTGCTTTTCAATCAA

Query 7072          CTGTCGCTGAGCTTCAGCGCCTTAAGATGAAGGTGGGTAAAACTCGGGAGTTAT--AGTT
                    |||| |||||||| ||||| ||||| ||||||||||||||||| |||||||+||--|+||
Sbjct 7114          CTGTTGCTGAGCTGCAGCGTCTTAAAATGAAGGTGGGTAAAACCCGGGAGT-ATTGA-TT

Query 7130          TATT-TGCTTGTGCCC-CCCTTCT-TTCTGCTGCTT--ATTTCTCTT-TTCTGCGTTTCG
                    ||||-|||||||+ ||- ||||||- | || | |||--|||||+|||-||||||||||||
Sbjct 7172          TATTGTGCTTGT-ACCTTCCTTCTGATTTGTTTCTTTTATTTC-CTTCTTCTGCGTTTCG

Query 7184          CGCTCCCTGAAAAAAAAA
                    ||||||||| ||||||||
Sbjct 7230          CGCTCCCTGGAAAAAAAA
