# Supplementary material for: Pairwise Heuristic Sequence Alignment Algorithm Based on Deep Reinforcement Learning
Source: IEEE Open J Eng Med Biol. 2021 Jan 29;2:36–43. doi: 10.1109/OJEMB.2021.3055424 (PMC8901008; doi:10.1109/OJEMB.2021.3055424)
Supplement: Three supplementary materials are attached to the submitted manuscript. First, we offer the detailed process of the DQNalign in Supplementary material S1. Then, the additional figures and tables are listed in the Supplementary material S2. Finally, the alignment results of the DQNalign are attached  [file ojemb-3055424-mm.zip › OJEMB-3055424-MM/10022021082020_DQNalignOJEMB20210126SupplementaryS3/Supplementary S3/HEV_DDDQN/result20200712173946_12_35.txt]

DQNalign Project v1.0
Pairwise alignment algorithm with deep reinforcement learning based heuristic alignment agent
Sequence 1 : HEV_12, length : 7202
Sequence 2 : HEV_35, length : 7186

Alignment results:
Exact matches: 4940
Gaps: 1124

Query 76            GCAGGCT--GC-TCTGGCAGCGGCCAAC-TCTGCCCTGGC-GA-ATGCTGTGGTAGTTA-
                    |||| | --| -| |||  |  |||+| -   ||||  +|-| -       | |  |  -
Sbjct 0             GCAGACCACGTATGTGGTCGACGCC-ATGGAGGCCCAT-CAGTTCATAAAGGCTCCTGGC

Query 129           GGCCCTTTCTCTCT-CACCAGCAGATTGAG-ATCCTC-A-TTAACCTAATGCAAC-CTCG
                    | | |+  || +||-   +|||++|++|+|-|+ |||-|- +| |      ||||-|+||
Sbjct 58            GTCAC-AACTG-CTATCG-AGC--A--G-GCA-GCTCTAGC-AGCG-G--CCAACTC-CG

Query 184           CCA--GCTTGTTTTCCGCCCCGAGGTT-TTCTGGA-ACCACCCCATCCA------GCGTG
                    || --||   |  |++| +++++||| -|||+|| - ++ + +++|+| ------||+| 
Sbjct 104           CCTTGGCGAATGCT--GT-----GGTGGTTC-GGCCT--T-T---T-CTGTCCCGGC-TA

Query 234           TTATCCACAATGAG--TTGG-AGCTTTACTGCCGTGCCCGCT-CCGGCCGCTGTCT----
                     +|++ |||  || --||  -| + ||  ||| |  || || -| +  + +| || ----
Sbjct 148           C-A--GACAGAGATACTTATTAA-CTTGATGCAGCCCCGGCAGCT-TG-T-TTTCCGGCC

Query 286           TGAGATT-GGTGCC--CATCCCCGC-TCAATATA-AATG-ACAAT---C-C---TA--A-
                    |||| | - |||  --||+||||  -||||      || -|||| ---|-|--- |--|-
Sbjct 201           TGAGGTCCTGTGGAATCA-CCCCCATTCAACGCGTGATCCACAACGAGCTCGAACAGTAC

Query 328           TGT--GG-TCCACCGCTGCTTCCTCCGCCCTGTGTCGGGCGCGATGTTCA-G--CGCTGG
                    |||--||-||  +++  |+  || | | | ||    ||||||+++++ ||- --|||| |
Sbjct 259           TGTCGGGCTCGT---GCG-GGCCGCTGTCTTGAAGTGGGCGC-----CCACCCACGCTCG

Query 380           TA--TACTGC--CCCCACTCG-CGGGCCA--GCTGCTAATTGCCGGC-GTT--CCGC-A-
                    +|-- ||  |--||||| +||-|  |+||--|||| |  ||     |-|||--||||-|-
Sbjct 309           -ATCAACGACAACCCCAA-CGTCTTG-CACCGCTGTTTTTTAAAACCGGTTGGCCGCGAT

Query 427           --CTGCGCGGGCTC-TCTGCCGCTGACCGCACTTACTGCTTCGACGGGTTTTCTGGTTGT
                    --|  +||+||   - | +|||||+++|  ||+    | ++|++|+ +| ++| +|  |+
Sbjct 367           GTCCA-GC-GGTGGTACA-CCGCT---CCTAC-CCGCGG--C--C-C-TG--CA-GGCG-

Query 485           AACTTTCCCGCCGAA-ACGGGCATCG-C----CCTCT-AT-TCCCT--CCATG--ATATG
                    +|+  | ||||||  -|+++|+  | -|----|||| -| -|   |--|| +|--||||+
Sbjct 408           -A-ACTGCCGCCGGTCA---G-CCCTTCGTGGCCTCCCACCTGGTTGACCG-GACATAT-

Query 533           T-CAC-CATCTGA-TGTCGCCGAGGC-CATGTT-CCGCCATGGTA--TGAC-GCGGCTTT
                    |-|    |+|+| -| |  | |  ||-||+ ||-|||||  +|  -- || -|| +||||
Sbjct 460           TGCTTTGA-C-GGTTTTTCCGGTTGCACA-TTTGCCGCCGA-GACGGGGATTGCC-CTTT

Query 585           ATGC-C-GCCCTCCATCT-TCCG-CCT--GAGGTTCTTGTTGCCTCCTGGCACATACCGC
                    |  |-|-|+| +| | ||-|+ |-|| --|| |||  ||+ | |  +|||| | +++|+|
Sbjct 515           ACTCACTG-CA-CGACCTCT-GGCCCGCCGATGTTGCTG-AGGCGA-TGGCCCG---C-C

Query 638           ACCGCGTCGTATCTGCTGATCCATGAC-G---GCAGGCGCGT--TGTGGT-GACGTACGA
                    |++++ + |||+++++||| ||+ |  -|---||+|||+| |--      -  | | |  
Sbjct 566           A----C-GGTA-----TGACCC-GGGTTGTATGC-GGC-CCTCCACCA-CCTCCCTCCTG

Query 691           GGGTGACACTA--GT--GCTGGTTAT-A-ACCATGATGTTTCCA---A-CC----TGCGC
                     ||||   || --  --| |  ||||-|-||||    ||  | |---|-||----|| | 
Sbjct 608           AGGTGCTGCTCCCCCCCGGTACTTATCATACCACCTCGTACCTACTCATCCATGATGGGG

Query 736           -TC---CTG-GATTAGAACCACTAAGGTC-A--C-----C---GGAGACCACCCTCTCGT
                    -||---| |-||||| | ++|| +|||  -|--|-----|---| ++|+|| || +|+| 
Sbjct 668           ATCGTGCAGTGATTACAT--ACG-AGGGGGATTCTAGTGCTGGGT--A-CAACCA-T-GA

Query 781           TATCGAG--C-GGGTT-AGGGCCATT-GGCTGTCACT-TTGT--TCTCTTACTCA-CGGC
                    | |+++|--|-  +||- | |||+| -  |+  ||||- |  --|| || + | |-|+ +
Sbjct 720           TGT---GTCCATT-TTGCGTGCC-TGGATC-CGCACTACTAAGGTCACTG-GTGACC-A-

Query 832           TGCCCCGGAGCCATCACCTATGCCTTAT---G-T--C-CCTTACCCCCGGTCTACCGAGG
                    +++|||+|+  +   + ++|++ +| | ---|-|-- -|  | +   | + +|++|+|++
Sbjct 770           ---CCC-G-CT-GGT-G--A--T-TGAGCGGGTTCGGGCGGTG-GGGCT-G-T--C-A--

Query 885           TCTA--TG-TCCG-ATCGATCTTCGG-CCCGGGCGGCACC-CC-TT-CCCTAT-TCCCAA
                    |+| --||-||| - | +|+|  | |- ||  |   || |-||- |-||||||-||||+|
Sbjct 810           T-TTTGTGCTCCTTCTA-A-CAGCTGCACCCTGAACCATCGCCAATGCCCTATGTCCC-A

Query 936           CCT-CAT-GCTCCACT-AAGTCGA---CCT-TCCAT-GCCGTCCCTGCCCATATTTGGGA
                      |-|+|-| ||||||-| ||  |--- | -|||||-   | |||||   + +|| +++|
Sbjct 865           TATCC-TCGTTCCACTGAGGTTTACGTTCGGTCCATCTTTGGCCCTGGTG-G-TTC---A

Query 988           CCGTCTTATGCTGTTCGGGGCCACCCTGGA-T-G-ACCCAAGCCTTTTGCTGCTC-CCGT
                    || ++| + +|||||     |  +||||  -|- -|    | || |||  |||| -|| |
Sbjct 919           CCA--TC-C-CTGTTTCCAACTG-CCTGCTCTACTAAGTCAACCATTTCATGCTGTCCCT

Query 1042          -CTAATG-AACCTACCT--TCGCGGC-ATTAGCTACAAGGTTACT--G-TG-GGCACTCT
                    -   || -|    ||  --||+  ||-||| | | |+      | --|-| -|||+|| |
Sbjct 973           GTGCATATATGGGACAGACTC-ATGCTATTCGGTGC-GACCCTCGACGATCAGGC-CTTT

Query 1093          TGTGGCCCAATG-GAAGGCTGGAACGCCTCTGA-GGAC--GCT-CTC--ACAGCTGTCAT
                    ||| + |    |   | ++||  |  |||| | -| | --|||-|  -- ||+| |||  
Sbjct 1030          TGTT-GCTCGAGGCTAA--TGACATACCTCCGTGGCATTAGCTACAAAGTCA-CGGTCGG

Query 1144          TACTGCCGCCTACCTTACCATCTGCCACCAGCGGTAT--CTCCGC-ACCCAAGCTATAT-
                    ++|+||| | |    ++||| |+|      ++|| ||--||++ |-|+  | ||+||+|-
Sbjct 1085          --C-GCCTCTTGTTG--CCAAC-GAGGGTT--GGAATGCCT--CCGA-GGATGC-AT-TG

Query 1199          -CTAAGG--G-GATGCGTCGTTTGGAGCGGGAGCATGCCCAGAAATTCATAAC--A---C
                    -||+++|--|-|||   |+| ++|| +|   ++| | +|||+  +| |+ | |--|--- 
Sbjct 1132          ACT---GCTGTGATTACT-GC--GGC-CTAT--CTTA-CCA-TT-TGC-CATCAGAGGTA

Query 1251          GCC-TCT-ACAGTT-GG-C-T-T-----TT--TGAG-A-AGTCCG-GC-CGTGAT-TATA
                    +||-|| -||+|+ -||-|-|-|-----  --||| -|-| |+ |-||- | |+ - + +
Sbjct 1178          -CCTTCGCAC-G-CAGGCCATCTCGAAAGGGATGAAAAGACT-GGAGCTTGAG-CAC-G-

Query 1293          TC-CCCGGCCGTCAGTT-GGAGTTCTACGC-C--CAG-T-GTAGGCGCTGGCTC-TCGGC
                    +|-| | |++   + ||-  |+  | + +|- --|||-|-|| |  ++||    -|| | 
Sbjct 1231          -CACACAG--AAG-TTTATAA-CACG-T-CTTTACAGCTGGTTGTT--TGAAAAATCTGG

Query 1345          CGGCTTTCACC-TTGACCC-ACGGGT--GCTGGT--TTTTGATGAGTC-G-GCCCCCTGC
                    | |  +    |-||++|||- |+ ||--|+| | --||||+||| + |-|-||| ||  +
Sbjct 1281          CCGTG-ATTACATT--CCCGGC-CGTCAG-TTGCAGTTTT-ATGC-CCAGTGCCGCCGA-

Query 1397          CA-C-TGCAGGACCGCGATTCGTAAGGCGGTCTCAAAGTTT-TGCTG-C-TTTATGAAG-
                      -|-| | |  ++|+| |||     ++ |++++| +  | -||++ -|-| |+|   |-
Sbjct 1333          TGGCTTTCCGCT--G-GTTTCCATCT--TG----AT-CCTCGTG--TACTTGT-TTTTGA

Query 1451          TG--GCTTGGCCAGGAAT--GTACC-T-GCTTTCTAC----AGCCTG-C--AGA-----G
                    ||--|| +| ||   + |-- | ||-|-| || || |----||||  -|--|||----- 
Sbjct 1380          TGAAGCG-GCCCCTT-GTCGCTGCCGTAGTTTCCTCCGTAAAGCCGCTCATAGATTTTGT

Query 1493          GG-----T--GC-CGCTGGCGACCAGGGCC--A--TGATAA-TGA-AG-CCTATGAGGGG
                     |-----|--| - |||+|+| |||||   --|--|| |  -|+ -||-||  |||||||
Sbjct 1438          TGTTTTATGCGGTGGCT-G-GGCCAGGATTGTACCTGTTTCCT-CCAGCCCGTTGAGGGG

Query 1538          TCTGA-TGTTGACC--CTGCT-G--AATCCGCCATTAGTGA--TA---TATCTGGGTCCT
                    +  | -||  || |--     -|--|||  | ||+| +|||--  --- || | +| || 
Sbjct 1494          -AGGGTTGGCGAGCAGGGTTACGATAATGAGGCA-TT-TGAGGGGTCGGATGTT-GACCC

Query 1586          TACGT-A-GT---CCCT-GGC--ACTGCCCTCCAGCCGCTTTATCAGGCCCTTGACC--T
                      |+|-|-| ---| ||- | --|+|+++||| +|++|++++||||  |   |+|+ --|
Sbjct 1551          CGC-TGAGGAGGCCACTGTGAGTA-T---CTCT-G--G----ATCATTCATAT-A-TTGT

Query 1636          CCCCGCTGAG--ATT-GT-GGCCCG-T-GCAGGCCGGCTGACCGCCACAG-T-A-AAGGT
                    | ||| |+||--|     -| | | -|- |||||   +|| |  ||+|  -|-|-   |+
Sbjct 1593          CACCGGT-AGCCAGCTACAGCCTCTCTACCAGGCGCT-TGGCATCC-CTTCTGATCTTG-

Query 1687          CTCCCAGGTCGA-CGGG-CGGATCGA-T-T----G-TGAGACCCTTCTTGGTAACAAAAC
                    + | |++ +|||-||||-||| | +|-|- ----|-||||  |||   |+|+++++++++
Sbjct 1648          -CCGC--C-CGAGCGGGTCGGCTT-ACTGCCACCGTTGAGGTCCTAGAT-G---------

Query 1738          CTTTCGCA----CGTCGTTCGTTGA-CGGGGCGGTCTTAGAGACCAATG-G--CCCAG-A
                    ++++|  |----|| |      +  -   | |  +|+|+     |||| -|--| |  - 
Sbjct 1693          ----CTGACGGCCGCCTCC-AC-TTGTAAGACTA-C-T-ATTGGCAATAAGACCACCTTT

Query 1789          GCGCCACAATCTCT-CTTTTGATG--C--C---A--GTCA-GAG-C-ACT-A-TGGCCGC
                     | ++||| | | |-||  || ||--|--|---|-- | |-| |-|-   -|-|    ||
Sbjct 1741          TCA--ACAGTTTTTACTGATGGTGCTCAGCTAGAGGCTAACGGGCCGGAGCAGTATGTGC

Query 1834          TGGCCCCTTCA----GTCTTAC---CTATGCCGC-CTCTG-CCGCT-GGGCTG-GAGGTG
                    || |   | +|----| |  ||---||||| |+|-|  +|-|||| - | || -| ++| 
Sbjct 1799          TGTCGTTTG-ATCCGGCCAAACAAACTATGGC-CGCCG-GCCCGCACAGTCTTAGC--TA

Query 1883          CGCTATGT--TGCTGCTGGGCTTGACCACCGGGCGGTTTTCGCC-CCCGGCGTTTCACC-
                     ||| || --|+|||| || |||||    || | ++| +|| ||-|     |+|||| |-
Sbjct 1854          TGCTTTGACAT-CTGCGGGCCTTGAGGTGCGCGT--TG-TCTCCGCTTTTTG-TTCAGCT

Query 1938          ----CC-GGTCGGCCCCTGGCGAGGTCA-CCGC-CTTTTGCTC--TGC---C-C-TA-TA
                    ---- |-|||   + +| |  | | |||-| ||-|+| |+|| --|| --- - -| -||
Sbjct 1909          TTGTACAGGTTCA-A-CCGTTGTGTTCAGCGGCAC-TCT-CTTATTGGGGGTTTGTGGTA

Query 1984          C-AGGTTTAATCGTG--AAGCCCAGC--G--T----CATGCGCTGACCGGT--AATTTT-
                     -|   || |+ | |--||   ++||--|--|----|||  |||+ |||| -- |  | -
Sbjct 1965          TTACCCTTGA-GGGGCTAATTG--GCTTGTTTCCGCCATTTGCT-CCCGGCCATACCTGG

Query 2029          ---T--GG--TTCCATCCTGAGGGGCTCCTTGG---CCTCTTTGCCC-CGTTT-TCGCCC
                    ---|--| -- ||| | ||| || |++ ++  |---||||| | ++|-||   -| | +|
Sbjct 2020          GAGTCAGCCAATCCCTTCTGTGGAG--A--GAGCACCCTCTATA--CTCGCACCTGGT-C

Query 2078          GGGCATGTCTGGGAGTCGGCTAATCCATTTTG--TG-G-CGAGA-GC-ACACTCTACACC
                    +||++||++|++ ++  | || +|| |+ |||--| - -| |  -| - ||| | +|+||
Sbjct 2072          -GG--TG--T--C--GGGCCTC-TCTA-GTTGTTTTTCTCCACTCGAGCCACCCG-C-CC

Query 2132          C-GTACT-T-TGG---TC-GGAGGTTGAT-G--CTGTTTCTAGTC-CAGCCCGGCCTGA-
                    |-| |||-|    ---| - |||||||||- --||||  ||  | -|  |||  ||  |-
Sbjct 2120          CAGAACTATCATCTCCTGTTGAGGTTGATACACCTGTGGCTGTTGGCGTCCCATCCCCAG

Query 2179          CT--TAGGTTTTGCAT--CTGAGCCTTCTATACCTAG-CA---GG-GCCGCCACACCTAA
                    | --|  |  +|| | --|++| |||||  | |||  -||--- |-||| || |+|  | 
Sbjct 2180          CCACTTCGGC-TGTACCCC--AACCTTCAGTCCCTGAACAGGCTGAGCCACCGC-CGGAT

Query 2229          CCCCGGCG---GCTCTTCAACC-CTCCTCTGCACCGGACCCTTTCCCCCCCCCCTCTGCT
                     | +| ||---||  +|++ | -|||| ++|+++|+++||| +++++++++++++||| +
Sbjct 2236          TCG-GTCGATAGCAG-T--GCTGCTCCG--G---C---CCCA-------------CTGA-

Query 2285          CCGGCGCTTGGTGAGCCGGCCCCTGGCGTTA--CTGCC-GTGGCCC--CGGC-CA--TAA
                    ++++++++++|+ |++|  |  ||++++  |--|++||-||+|+||--||  -||--|||
Sbjct 2269          ----------G-CA--CCTCTACT----ACACCC--CCGGT-G-CCAGCGCAGCATGTAA

Query 2337          CCCA-CCAGAC-GGCTCGGCATCGCCGCCTGCT-CT--TCACCTACCCGGATGGCTCC-A
                    ||||-||| +|-|||||++|++|| || | | |-||-- ||||||||| |||||||| -|
Sbjct 2309          CCCACCCAT-CTGGCTC--C--CGTCGGCGGTTACTCCACACCTACCCTGATGGCTCAAA

Query 2391          AG-GTATTTGCCGGCTCGCTGTTTGAGTCGACA-TGTACGTGGCTTGTTAACGCGTCTAA
                    ||-|||++||| ||||| || ||||||||  +|-||||| ||| | ||||| || || ||
Sbjct 2364          AGTGTA--TGCTGGCTCCCTCTTTGAGTCTG-AGTGTACTTGGTTAGTTAATGCATCCAA

Query 2449          TG-TTGACCATCGCCCTGGCGGCGGGCTCTGCCATGCATTTTACCAAAGGTACCCCACCT
                    | -| | +|||||||| || ||||| || ||||| |||||||||||| ||| |||    |
Sbjct 2421          TCCTGGT-CATCGCCCCGGTGGCGGCCTTTGCCACGCATTTTACCAACGGTTCCCGGAGT

Query 2508          CCTTTGATGCTGCCTCTTTTG---TGA-TG-CGCGACGGCGCGGCCGCTTATA-CATTAA
                    | |||||  ||||    ||| ---|| -||-|| | ++  ||||+|+|+|| |-|+|| |
Sbjct 2480          CATTTGACCCTGCTGAGTTTATTATGTCTGACGGGT--TTGCGG-C-C-TACACC-TTGA

Query 2562          CCCCCCGGCCAATAATTCATGCCGTCGCCCCTGATTATAGGTTGGAACATAACCCAAAGA
                    | ||||| || || || ||||| || |||||||| ||| || ||||||||||||| ||||
Sbjct 2534          CACCCCGACCCATTATCCATGCTGTTGCCCCTGACTATCGGGTGGAACATAACCCTAAGA

Query 2622          GGCTTGAGGCCGCCTACCGGGAGACTTGCTCCCGTCTCGGCACCGCTGCATACCCGCT-C
                    |||| ||||| ||||| || ||||| || |||||||  || || ||||| || ||  |-|
Sbjct 2594          GGCTCGAGGCTGCCTATCGAGAGACGTGTTCCCGTCGTGGGACGGCTGCTTATCCCTTGC

Query 2681          CTCGGGACCGGCATATACCAGGTA-CCGATCGGTCCCAG-TTTCGACGCCTGGGAGCGGA
                     | | |+|||| ||||||  ||| -||| | ||+|  ||-|||+|| ||||||||||| |
Sbjct 2654          TTGGCG-CCGGTATATACAGGGTGCCCGTTGGG-CTGAGCTTT-GATGCCTGGGAGCGTA

Query 2739          ACCACCGCCCCGGTGATGAGTTGTATCTTCCTGAGCTTGCT-G-CCAGATGGTTCGAGGC
                    ||||||| ||||| ||||||||||||||  ||||||  |||- - |+ +|||||||||||
Sbjct 2711          ACCACCGACCCGGGGATGAGTTGTATCTGACTGAGCCGGCTATAGC-T-TGGTTCGAGGC

Query 2797          CAATAGGCCGGC-CTGCCCAACTCTTACTATAACTGAGGATGCTGCACGGACAGCGAACC
                    |||  | ||  |-||+|||  | |||||||| ||||||||  | ||||| ||||||||||
Sbjct 2769          CAACCGACCTACTCT-CCCCGCGCTTACTATTACTGAGGACACAGCACGAACAGCGAACC

Query 2856          TGGCCATCGAGCTTGACTCAGCCACAGATGTCGGCCGGGCTTGTGCTGGTTGTCGAGTCA
                    ||||  | ||||| || |||||||| || |||||| |||| ||||| || ||||| ||| 
Sbjct 2828          TGGCTCTTGAGCTAGATTCAGCCACTGAGGTCGGCAGGGCGTGTGCCGGCTGTCGTGTCG

Query 2916          CCCCCGGCGTTGTGCAGTACCAGTTTACTGCAGGTGTGCCTGGGTCCGGCAAGTCCCGCT
                      || || || || || |||||||| || |||||||| ||||| ||||||||||| || |
Sbjct 2888          AGCCGGGTGTCGTCCATTACCAGTTCACAGCAGGTGTCCCTGGCTCCGGCAAGTCACGGT

Query 2976          CTA-TCACCCAAGCCGACGTGGACGTTGTCGTGGTCCCGACCCGGGAGTTGCGTAATGCC
                    | |-||| |   |+||| || ||||| || ||||| || ||||| |||||||||||  | 
Sbjct 2948          CAATTCAGCAGGG-CGAGGTAGACGTCGTAGTGGTGCCAACCCGTGAGTTGCGTAACTCG

Query 3035          TGGCGCCGCCGCGGCTTCGCTGCTTTCACCCCGCACACTGCTGCTA-GAGTCA-CTCAGG
                    ||||| |||||||| || || ||||  || || ||||| || ||  - +|| |-||  ||
Sbjct 3007          TGGCGGCGCCGCGGGTTTGCAGCTTATACACCACACACCGCGGCCCGT-GTTACCTGTGG

Query 3093          GGCGCCGGGTTGTCATTGATGAAGCTCCATCTCTTCCCCCCCACC-TG-CTGCTGCTCCA
                     +||  ||||||| || || || || || || |||+|| +|||| -| -||  |||| ||
Sbjct 3066          C-CGTAGGGTTGTTATCGACGAGGCCCCGTCGCTT-CCA-CCACATTTACTTTTGCTGCA

Query 3151          CATGCAGCG-GGC-CGCCACCGTTCACCTTCTTGGCGACCCGAACCAGATCCCAGCCATC
                     ||||||||-| |-|| | ++||||| || ||||||||||| ||||| ||||| || |||
Sbjct 3123          TATGCAGCGAGCCTCGTCG--GTTCATCTCCTTGGCGACCCCAACCAAATCCCTGCTATC

Query 3209          GACTTTGAGCACGCCGGGCTCGTCCCCGCCATCAGGCCTGACCTAGCCCCTACCTCCTGG
                    || |||||||| || || |||||||| || ||| ||||||| || | ||| ||    |||
Sbjct 3181          GATTTTGAGCATGCTGGCCTCGTCCCAGCGATCCGGCCTGAGCTTGTCCCAACAAAGTGG

Query 3269          TGGCATGTTACCCATCGTTGCCCTGCGGATGTATGTGAGCTGATCCGTGGTGCATACCCT
                    |||||  |||| ||| | || ||||||||||| |||||||| ||||| ||||| ||||| 
Sbjct 3241          TGGCACCTTACTCATAGGTGTCCTGCGGATGTTTGTGAGCTAATCCGCGGTGCGTACCCA

Query 3329          ATGATCCAGACCACTAGCCGGGTCCTCCGTTCGTTGTTCTGGGGTGAGCCTGCCGTTGGG
                    | |||||||||  | ||||| || ||||| ||  |||||||||| |||||  |||| || 
Sbjct 3301          AAGATCCAGACGGCAAGCCGTGTTCTCCGCTCCCTGTTCTGGGGGGAGCCCCCCGTCGGC

Query 3389          CAGAAACTAGTGTTCACCCAGGCGGCTAAGGCTGCCAACCCCGGTTCAGTGACGGTCCAC
                    || ||||||||||| || |||||||| ||||| |||||||||||| || | || ||||||
Sbjct 3361          CAAAAACTAGTGTTTACTCAGGCGGCGAAGGCCGCCAACCCCGGTGCAATTACAGTCCAC

Query 3449          GAGGCACAGGGCGCTACCTATACAGAGACCACCATTATCGCTACGGCAGATGCCCGAGGC
                    ||||| ||||| ||||| | ||| ||||| || ||||| || ||||| |||||||| || 
Sbjct 3421          GAGGCCCAGGGTGCTACATTTACTGAGACTACTATTATTGCAACGGCTGATGCCCGCGGG

Query 3509          CTCATTCAGTCGTCTCGGGCTCATGCCATTGTTGCCCTGACGCGCCATACTGAG-AA-GT
                    || |||||||| ||  ||||||| || ||||| || ||||| ||||| || |||-||-||
Sbjct 3481          CTGATTCAGTCCTCCAGGGCTCACGCTATTGTGGCTCTGACTCGCCACACAGAGAAATGT

Query 3567          GCGTCATCATTGACGCGCCAGGGCCTGCTTCGCGAGGTGGGCATTTCCGATGCAATCGTT
                    | |+  | +||||||| ||+||| || ||||| ||||| |||||||| ||||| || |||
Sbjct 3541          GTG-GTTG-TTGACGCCCC-GGGGCTCCTTCGTGAGGTTGGCATTTCAGATGCCATTGTT

Query 3626          AATAACTTTTTCCTTGCCGGTGGCGAAATTGGCCACCAACGCCCGTCTGTTATCCCTCGC
                    ||||||||||||||| | || ||| |  |||| || || ||||| || || || ||||| 
Sbjct 3598          AATAACTTTTTCCTTTCTGGCGGCCAGGTTGGTCAGCACCGCCCATCAGTCATACCTCGT

Query 3686          GGCAAC-CCTGACA-CAAACGTTGACAC-CTTGGCTGCCTTCCCGCCGTCTTGCCAGATT
                    |||+||-  ||| |-|+|| |||| |||-|||| +||| || || || ||||| ||| ||
Sbjct 3658          GGC-ACTGTTGATAGC-AATGTTGCCACGCTTGA-TGCATTTCCACCTTCTTGTCAGTTT

Query 3743          AGCGCCTTCCACCAGTTGGCTGAGGAGCTTGGCCATAGACCTGCCCCTGTTGCAGCTGTT
                    ||||||| ||||||| | || ||||||||||| ||| | || |||||  |||| || |||
Sbjct 3715          AGCGCCTACCACCAGCTTGCAGAGGAGCTTGGTCATCGGCCGGCCCCGATTGCCGCCGTT

Query 3803          CTACCGCCCTGCCCTGAGCTCGAACAGGGCCTCCTCTATCTGCCCCAGGAGCTCACCACC
                    || || || || || |||||||| || ||| | |||||| ||| ||||||||| ||||| 
Sbjct 3775          CTGCCCCCTTGTCCGGAGCTCGAGCAAGGCTTACTCTATATGCTCCAGGAGCTGACCACG

Query 3863          TGTGATAGTGTTGTAACATTTGAATTAACAGATATTGTGCATTGTCGCATGGCCGCCCCG
                    | |||||||||  | ||||| ||| | ||||| ||||| || ||||| ||||| || || 
Sbjct 3835          TCTGATAGTGTGCTCACATTCGAACTTACAGACATTGTACACTGTCGTATGGCGGCACCT

Query 3923          AGTCAGCGCAAGGCCGTGCTGTCCACGCTCGTGGGCCGTTACGGCCGTCGCACAAAGC--
                    |||||||||||||| || ||||| || || || ||| | |||||||| || || ||| --
Sbjct 3895          AGTCAGCGCAAGGCAGTCCTGTCGACCCTTGTCGGCAGGTACGGCCGCCGTACGAAGTTG

Query 3981          TCTACAATGCCTCTCACTCTGATGTTCGTGACT--CTCTTGCCCGTTTTATCCCGACCAT
                    | |+ ||+||  ||||| | ||||||||||  |--||||  | + |||   ||||| |  
Sbjct 3955          TAT-GAA-GCTGCTCACACGGATGTTCGTGGGTCCCTCTGTCA-TTTTCTCCCCGAGCTC

Query 4039          TGGCCCCGTACAA-GTTACAACCTGTGAATTGTATGAGCTAGTGGAGGCCATGGTCGAGA
                    +|||||| |+|| -||||| ||||| ||  | |||||||| || ||||| ||||| ||||
Sbjct 4011          -GGCCCCAT-CAGCGTTACTACCTGCGAGCTTTATGAGCTTGTTGAGGCTATGGTGGAGA

Query 4098          AGGGCCAGGATGGCTCCGCCGTCCTTGAGCTCGACCTCTGCAACCGTGACGTATC-CAGG
                    |||| |||||||||||||| ||| | ||||| || || ||||  ||||| || ||-|+| 
Sbjct 4070          AGGGTCAGGATGGCTCCGCAGTCTTGGAGCTTGATCTATGCAGTCGTGATGTGTCAC-GT

Query 4157          ATCACCTTCTTCCAGAAAGATTGTAATAAGTTTACCACGGGAGAGACCATCGCCCATGGT
                    || || ||||| ||||| || |||||||| || || || || ||||| || || || |||
Sbjct 4129          ATAACATTCTTTCAGAAGGACTGTAATAAATTCACAACAGGCGAGACAATAGCGCACGGT

Query 4217          AAAGTGGGCCAGGGCATTTCGGCCTGGAGTAAGACCTTTTGTGCCCTTTTTGGCCCCTGG
                    ||||| || ||||| || || || ||||| ||||||||||||||||| |||||||| |||
Sbjct 4189          AAAGTTGGGCAGGGGATATCTGCGTGGAGCAAGACCTTTTGTGCCCTGTTTGGCCCATGG

Query 4277          TTCCGCGCTATTGAGAAGGCTATTCTGGC--C-CTACT--CCCTCAGGGTGTGTTTTATG
                    ||||| |||||||||||||  ||||| ||--|-||++|--||||+|  || ++|||||||
Sbjct 4249          TTCCGTGCTATTGAGAAGGAGATTCTTGCGGCGCT--TGCCCCT-AATGTA--TTTTATG

Query 4332          GAGATGCCTTTGACGACACTG-TCTTCTCGGCGGCTGTGGCCGCGCAGCAAAGGC-GTCC
                    | ||||| | ||| || || |-|||   |+|| ||||| |||| |   | +||||-|| +
Sbjct 4304          GTGATGCATATGAAGATACAGTTCTGGCC-GCCGCTGTCGCCGGGGCCCC-AGGCTGTA-

Query 4388          ATGGTGTTTGAGAATGACTTTTCCGAGTTTGACTCCACCCAGAATAACTTTTCCTTGGGC
                    |+||| ||||||||||| || || ||||||||   |||||| |||||||||||  | || 
Sbjct 4361          A-GGTTTTTGAGAATGATTTCTCTGAGTTTGATAGCACCCAAAATAACTTTTCACTCGGA

Query 4448          CTAGAGTGCG-CTATCATGGAGGAGTGCGGGATGCCGCAGTGGCTCATCCG-CTTGTACC
                    || |||||| - +|||||||||||||| || |||||||||||| | |||||-|||+|| |
Sbjct 4420          CTGGAGTGCATA-ATCATGGAGGAGTGTGGCATGCCGCAGTGGATGATCCGACTT-TATC

Query 4506          ACCTTATAAGGTCTGCGTGGATCCTGCAGGCCCCGAAGGAGTCTCTGCGAGGGTTTTGGA
                    | ||| |  | || || ||| |||||||||| || |||||||| ||||| ||||| ||||
Sbjct 4478          ATCTTGTTCGCTCCGCCTGGGTCCTGCAGGCTCCCAAGGAGTCCCTGCGGGGGTTCTGGA

Query 4566          AGAAACACTCCGGTGAGCCCGGCACTCTTCTTTGGAATACTGTCTGGAACATGGCCGTTA
                    |||| ||||| || ||||| ||||| || || ||||||||||||||||||||||| ||||
Sbjct 4538          AGAAGCACTCGGGCGAGCCTGGCACCCTGCTCTGGAATACTGTCTGGAACATGGCGGTTA

Query 4626          TTACCCACTGTTATGATTTTCGTGATTTGCAGGTGGCTGCCTTTAAAGGTGATGATTCGA
                    || | || |||||||| || ||||| ||  |||| || || |||||||| ||||| ||  
Sbjct 4598          TTGCGCATTGTTATGAATTCCGTGACTTAAAGGTCGCGGCATTTAAAGGAGATGACTCAG

Query 4686          TAGTGCTTTGCAGTGAGTACCGTCAGAGTC-CAGGA-GCTGCTG-TCCTGATTGCTGGTT
                    | ||||| || ||||| ||||| ||||| |-||++|-|| ||||-|+ | || || ||||
Sbjct 4658          TTGTGCTCTGTAGTGACTACCGGCAGAGCCGCA--ACGCCGCTGCT-TTAATCGCCGGTT

Query 4743          G-TGGCTTAAAGCTGAAGGTGGATTTTCGCCCTATTGGTCTGTATGCAGGTGTTGTGGTG
                    |- || | |||+|| |||||||||||| | |||||||| |||||||| |||||||| |||
Sbjct 4715          GCGGGTTGAAA-CTTAAGGTGGATTTTAGGCCTATTGGGCTGTATGCTGGTGTTGTTGTG

Query 4802          GCCCCCGGCCTTGGCGCGCTTCCTGACGTT-GT-GCGCTTCGCCGGCCGGCTCACTGAGA
                    ||||| ||||| ||  | |||||||| || - |-|+|+||||| || |||||| | ||||
Sbjct 4774          GCCCCGGGCCTCGGGACCCTTCCTGATGTCGTTAG-G-TTCGCTGGGCGGCTCTCAGAGA

Query 4860          AGAATTGGGGCCCTGGC-CCCGAGCGGGCGGAGCAGCTCCGCCTTGCTGTAAGTGATTTC
                    |||| ||||| || || -| +||| ||||||| ||||| || || || ||  ||||||| 
Sbjct 4832          AGAACTGGGGGCCGGGTTCA-GAGAGGGCGGAACAGCTACGGCTGGCCGTCTGTGATTTT

Query 4919          CTCCGCAAGCTTACGAATGTAGCTCAGATGTGTGTGGATGTTGTTTCTCGTGTTTATGGG
                    || || ||| | |||||||| |||||| | ||||||||||||||||| |  ||||| || 
Sbjct 4891          CTGCGAAAGTTAACGAATGTGGCTCAGGTCTGTGTGGATGTTGTTTCGCAGGTTTACGGT

Query 4979          GTTT-CTCCTGGGCTCGTTCATAACCTGATTGGCATGCTACAGACTGTTGCTGATGGCAA
                    ||  -|+|| ||  | || |||||||||||||| ||||| |||||| |||||||||| ||
Sbjct 4951          GTCAGC-CCCGGTTTAGTACATAACCTGATTGGAATGCTCCAGACTATTGCTGATGGTAA

Query 5038          GGCCCA-TTTCACTGAGTCAGTAAAGCCAGTGCTCGACCTGACAAATTCAATCCTGTG--
                    ||| ||-|||+| |||  |||| || || || || || || || |  || |+++|+| --
Sbjct 5010          GGCGCACTTT-ATTGAAACAGTCAAACCCGTCCTTGATCTTACTAGCTCTA---T-TATA

Query 5095          T--CGGGTGGAATGAATAACATG-TCTTTTGCTGCGCCCATGG-GTTCGCGACCATGCGC
                    |--|||||||| |||||||||||-|||||||||  |  |||||-| |  |+|||||||||
Sbjct 5065          TACCGGGTGGAGTGAATAACATGTTCTTTTGCTCTGTGCATGGAGATGCC-ACCATGCGC

Query 5151          CCTCGGCCTATTCTGTTGTTGCTCCTCATGTTTTTGCCTATGTTGCCCGCGCCACCGCCC
                     ||||| || |||||||  ||||| || || || ||||||||||||||||||||||| ||
Sbjct 5124          TCTCGGGCTCTTCTGTTTCTGCTCTTCGTGCTTCTGCCTATGTTGCCCGCGCCACCGGCC

Query 5211          GGTCAGCCGTCTGGCCGCCGTCGTGGGCGGCGCAGCGGCGGTTCCGGCGGTGGTTTCTGG
                    ||||||||||||||||| || || ||||| |||||||||||| |||||||||||||||||
Sbjct 5184          GGTCAGCCGTCTGGCCGTCGCCGCGGGCGACGCAGCGGCGGTGCCGGCGGTGGTTTCTGG

Query 5271          GGTGACCGGGTTGATTCTCAGCCCTTCGCAATCCCCCATATTCATCCAACCAACCCCTTT
                    |||||||||||||||||||||||||||||  ||||| |||||||||||||||||||||| 
Sbjct 5244          GGTGACCGGGTTGATTCTCAGCCCTTCGCCCTCCCCTATATTCATCCAACCAACCCCTTC

Query 5331          GC--CCCCGATGTCACC-GCTGCGGCCGGGGCTGGACCTCGCGTTCGCCAACCCGCCCGA
                    ||--|++ ||  |+|||- | || |||||| ||||| |||||  ||| || || | ||| 
Sbjct 5304          GCATC--TGACAT-ACCAACCGCAGCCGGGTCTGGAGCTCGCCCTCGGCAGCCGGTCCGT

Query 5388          CCACTCGGCTCCGCTTGGCGTGACCAGGCCCAGCGCCCCGCCGCTACCTCACGTCGTAGA
                    ||||||||||||||||||||||||||| ||||||||||||||||| || | || ||| ||
Sbjct 5361          CCACTCGGCTCCGCTTGGCGTGACCAGTCCCAGCGCCCCGCCGCTTCCGCCCGCCGTCGA

Query 5448          CCTACCACAGCTGGGGCCGCGCCGCTAACCGCGGTCGCCCCGGCTCATGACACCCCGCCA
                    ||| || ||||||||||  ||||||| || || || |||||||| | ||| ||| | || 
Sbjct 5421          CCTGCCCCAGCTGGGGCTTCGCCGCTGACTGCTGTGGCCCCGGCCCCTGATACCGCCCCT

Query 5508          GTGCCTGATGTCGACTCCCGCGGCGCTATCTTGCGCCGGCAGTATAACCTATCAACATCC
                    || || || || || ||||||||||||||  | ||||| |||||||| ||||||||||||
Sbjct 5481          GTCCCCGACGTTGATTCCCGCGGCGCTATACTACGCCGCCAGTATAATCTATCAACATCC

Query 5568          CCTCTCACCTCT-CCCGTGGCCACCGGCACAAATTTGGTCCTT-TATGCCGCCCCTCTTA
                    || ||||| |||-||+ | || |||||||| ||| | ||+ ||-||||| || || || |
Sbjct 5541          CCGCTCACGTCTACC-ATCGCTACCGGCACCAATCTTGT-TTTATATGCTGCTCCCCTGA

Query 5626          GCCCGCTT-TTACCCCTTCAGGACGGCACCAATACTCATATAATGGCTACAGAAGCCTCT
                    ||||+ ||- | || ||||| || || || || |||||||| ||||| || ||||| || 
Sbjct 5599          GCCC-TTTGCTTCCGCTTCAAGATGGGACTAACACTCATATTATGGCCACTGAAGCATCA

Query 5685          AACTATGCCCAGTACCGGGTTGCCCGTGCCACAATTCGTTATCGCCCGCTTGTCCCCAAT
                    || || ||||||||||| |||| ||||||||| || || |||||||| || || || || 
Sbjct 5658          AATTACGCCCAGTACCGCGTTGTCCGTGCCACCATCCGGTATCGCCCACTCGTGCCGAAC

Query 5745          GCTGTTGGTGGTTATGCCATCTCCATCTCGTTCTGGCCACAAACCACCACCACTCCGACG
                    |||||||| || || || || || || || |||||||| || || || ||||| ||||| 
Sbjct 5718          GCTGTTGGCGGGTACGCTATATCTATTTCTTTCTGGCCCCAGACTACAACCACCCCGACA

Query 5805          TCCGTTGATATGAATTCAATAACTTCGACGGATGTTCGTATTTTAGTTCAGCCCGGCATA
                    || || ||||||||||| || || || || |||||||| ||| | |||||||| || || 
Sbjct 5778          TCTGTCGATATGAATTCTATTACCTCTACTGATGTTCGGATTCTTGTTCAGCCTGGTATC

Query 5865          GCCTCTGAGCTTGTGATCCCAAGTGAGCGCTTACACTATCGTAACCAAGGGTGGCGCTCT
                    ||||| ||||||||||| || ||||||||| | |||||||| || || || ||||| || 
Sbjct 5838          GCCTCCGAGCTTGTGATTCCCAGTGAGCGCCTGCACTATCGCAATCAGGGCTGGCGTTCG

Query 5925          GTTGAGACCTCCGGGGTGGCGGAAGAGGAGGCCACCTCTGGTCTCGTTATGCTTTGCATA
                    ||||||||||| || || ||||| |||||||| ||||| || || |||||||| ||||| 
Sbjct 5898          GTTGAGACCTCTGGTGTCGCGGAGGAGGAGGCGACCTCCGGCCTTGTTATGCTCTGCATC

Query 5985          CATGGCTTACCCGTAAATTCTTACACTAATACACCCTACACCGGCGCCCTCGGGCTG-TT
                    ||||| | ||| || || ||||||||||||||||| || || || || ||+ |||| - |
Sbjct 5958          CATGGATCACCTGTGAACTCTTACACTAATACACCTTATACTGGTGCTCT-TGGCTTGCT

Query 6044          GGATTTTGCCCTTGAATTTGAGTTCCGCAACCTCACTCCCGGCAACACCAATACTCGGGT
                     |||||||| || ||| |||||||||||||  | || ||||| || || ||||| || ||
Sbjct 6017          TGATTTTGCACTCGAACTTGAGTTCCGCAATTTGACACCCGGTAATACGAATACGCGTGT

Query 6104          CTCTCGTTACTCCAGCACTGCTCGCCAC-CGTCTTCGCCGCG-GTGCAG-ATGGGACCGC
                     || ||||| || || |  || ||||||- |+|| ||++ ||-| ||  -| || || ||
Sbjct 6077          TTCCCGTTATTCGAGTAGCGCGCGCCACAAG-CTACG--TCGTGGGCCCGACGGTACTGC

Query 6161          CGAGCTCACCACCACGGCTGCCACCCGCTTTATGAAGGATCTCTATTTT-ACTAGTACTA
                     ||||| |||||||| ||||| || || |||||||| |||||+|   ||-||  | || |
Sbjct 6134          TGAGCTAACCACCACTGCTGCTACACGGTTTATGAAAGATCT-TCACTTCACAGGGACCA

Query 6220          ATGGTGTCGGTGAGATCGGCCGCGGGATAGCCCTAACCCTGTTTAATCTTGCTGACACTC
                    ||||||| |||||| |||| ||||| ||||| |||||||||||||||||||||||||| |
Sbjct 6193          ATGGTGTTGGTGAGGTCGGTCGCGGTATAGCGCTAACCCTGTTTAATCTTGCTGACACGC

Query 6280          TGCTTGGCGGCCTACCGACAGAATTGATTTCGTCGGCTGGTGGCCAGCTGTTCTACTCCC
                    | || ||||| || ||||||||||||||||||||||||||||||||||| || ||||| |
Sbjct 6253          TTCTCGGCGGGCTCCCGACAGAATTGATTTCGTCGGCTGGTGGCCAGCTATTTTACTCTC

Query 6340          GTCCCGTCGTCTCAGCCAATGGCGAGCCGACTGTTAAGCTGTATACATCTGTAGAGAATG
                    | ||||||||||||||||||||||||||||| || ||||| || || || || ||||| |
Sbjct 6313          GCCCCGTCGTCTCAGCCAATGGCGAGCCGACAGTGAAGCTTTACACTTCAGTCGAGAACG

Query 6400          CTCAGCAGGATAAGGGTATTGCAATCCCGCATGACATCGACCTCGGGGAATCTCGTGTGG
                    | ||||||||||||||||| || || || ||||| |||||||| || || ||||| || |
Sbjct 6373          CCCAGCAGGATAAGGGTATAGCTATTCCACATGATATCGACCTTGGTGAGTCTCGGGTTG

Query 6460          TCATTCAGGATTATGATAACCAACATGAGCAAGATCGGCCGACACCTTCTCCAGCCCCAT
                    | ||||||||||| |||||||| |||||||| || || || || || ||||||||||| |
Sbjct 6433          TTATTCAGGATTACGATAACCAGCATGAGCAGGACCGTCCCACCCCGTCTCCAGCCCCTT

Query 6520          CGCGCCCTTTTTCTGTCCTCCGAGCTAATGATGTGCTTTGGCTTTCTCTCACCGCTGCCG
                    | |||||||||||||||||||| ||||||||||||||||||||||| || || ||||| |
Sbjct 6493          CCCGCCCTTTTTCTGTCCTCCGCGCTAATGATGTGCTTTGGCTTTCACTTACAGCTGCTG

Query 6580          AGTATGACCAGTCCACTTACGGTTCTTCGACCGGCCCAGTCTATGTTTCTGACTCT--GT
                    ||||||| ||| | ||||| |||||||| ||+  +++|  |||||| | |  ||  -- |
Sbjct 6553          AGTATGATCAGACTACTTATGGTTCTTCCAC-TA---ATCCTATGTATGTTTCTGATACT

Query 6638          G--ACCCTGGTTAATGTTGCGACCGGCGCGCAGGCCG-TTGCCCGGTCGCTTGACTGGAC
                    |--||  | |||||||| ||||| || || ||||+ |-|  | || || || |||||| |
Sbjct 6609          GTGACATTTGTTAATGTGGCGACTGGTGCTCAGG-GGGTCTCTCGCTCTCTGGACTGGTC

Query 6695          CAAGGTCACACTTGATGGTC-GCCCCCTCTCCACCATCCAGCAGTATTCAAAGACCTTCT
                     || ||||| ||||||||+ -| || ||  | || |||||||||||||| ||||||||||
Sbjct 6668          TAAAGTCACCCTTGATGG-GCGTCCACTTACTACTATCCAGCAGTATTCTAAGACCTTCT

Query 6754          TCGTCCTGCCGCTCCGCGGTAAGCTCTCCTTCTGGGAGGCAGGTACCACTAAGGCCGGGT
                    | ||  |||| ||||| || |||||||| ||||||||||| || |||||||||||||| |
Sbjct 6727          TTGTTTTGCCCCTCCGTGGCAAGCTCTCTTTCTGGGAGGCTGGCACCACTAAGGCCGGCT

Query 6814          ACCCCTATAATTATAATACCACTGCTAGCGATC-AACTGCTT-ATTGAGAATGCCGCCGG
                    |||| ||||||||||| ||||| || || ||+|-| +  |||-||||| ||||| |||||
Sbjct 6787          ACCCTTATAATTATAACACCACCGCCAGTGA-CCAG-ATCTTGATTGAAAATGCAGCCGG

Query 6872          GCATCGGGTT-GCTATTTCCACTTACACCACTAGCCT-GGGTGCTGGCCCCGTTGCCATC
                     || || |||-||+|| || || ||||| ||||  ||-|| |+||||||| ||| | || 
Sbjct 6845          TCACCGTGTTTGC-ATCTCGACCTACACTACTAATCTTGGCT-CTGGCCCTGTTTCTATT

Query 6930          TCTGCGGTTGCTGTTT-TGGCCCCCCACTCTGCGCTAGCCCTGCTT--GAGGATACCATG
                    ||||| || | |||+ -| || || || ||||| || |||++||||--||||| ||  | 
Sbjct 6903          TCTGCTGTCGGTGT-CCTTGCACCTCATTCTGCACTGGCC--GCTTTAGAGGACACTGTT

Query 6987          GACTACCCTGCCCGCGCCCACACTTTTGATGATTTCTGCCCAGAGTGCCGCCCCCTTGGC
                    || |||||||| ||||||||||| ||||||||||||||||| ||||||||  | || |||
Sbjct 6960          GATTACCCTGCTCGCGCCCACACCTTTGATGATTTCTGCCCTGAGTGCCGTACACTCGGC

Query 7047          CTCCAGGGCTGTGCTTTCCAGTCTACTGTCGCTGAGCTTCAGCGCCTTAAGATGAAGGTG
                    || |||||||||||||| ||||| ||||| |||||||| ||||||||||| |||||||||
Sbjct 7020          CTTCAGGGCTGTGCTTTTCAGTCAACTGTTGCTGAGCTGCAGCGCCTTAAAATGAAGGTG

Query 7107          GGTAAAACTCGGGAGTTAT-AGTTTATT-TGCTTGTGCCC-CCCTTCT-TTCTGCTGCTT
                    |||||||| |||||||+||-  ||||||-|||||||+ ||- ||||||- | || | |||
Sbjct 7080          GGTAAAACCCGGGAGT-ATTGATTTATTCTGCTTGT-ACCTTCCTTCTGATTTGTTTCTT

Query 7163          ATTTCTCTTT-T-CTGCGTTTCGCGCTCCCTGAAAAAAAAA
                     | | |||||-|-||||||||||||||||||| ||||||||
Sbjct 7138          TTATTTCTTTCTTCTGCGTTTCGCGCTCCCTGGAAAAAAAA
