# Supplementary material for: Pairwise Heuristic Sequence Alignment Algorithm Based on Deep Reinforcement Learning
Source: IEEE Open J Eng Med Biol. 2021 Jan 29;2:36–43. doi: 10.1109/OJEMB.2021.3055424 (PMC8901008; doi:10.1109/OJEMB.2021.3055424)
Supplement: Three supplementary materials are attached to the submitted manuscript. First, we offer the detailed process of the DQNalign in Supplementary material S1. Then, the additional figures and tables are listed in the Supplementary material S2. Finally, the alignment results of the DQNalign are attached  [file ojemb-3055424-mm.zip › OJEMB-3055424-MM/10022021082020_DQNalignOJEMB20210126SupplementaryS3/Supplementary S3/HEV_DDDQN/result20200712173946_12_36.txt]

DQNalign Project v1.0
Pairwise alignment algorithm with deep reinforcement learning based heuristic alignment agent
Sequence 1 : HEV_12, length : 7202
Sequence 2 : HEV_36, length : 7236

Alignment results:
Exact matches: 5428
Gaps: 494

Query 17            GTCGATGCCATGGAGGCCCATCAGTTTATCAAGGCTCCTGGCATCACTACTGCTATTGAG
                    ||||| ||||||||||||||||||||||| |||||||||||| |||||||||||||||||
Sbjct 0             GTCGACGCCATGGAGGCCCATCAGTTTATAAAGGCTCCTGGCGTCACTACTGCTATTGAG

Query 77            CAGGCTGCTCTGGCAGCGGCCAACTCTGCCCTGGCGAATGCTGTGGTAGTTAGGCCCTTT
                    ||||| ||||| |||||||||||||| ||| |||||||||||||||| ||| ||+|||||
Sbjct 60            CAGGCAGCTCTAGCAGCGGCCAACTCCGCCTTGGCGAATGCTGTGGTGGTTCGG-CCTTT

Query 137           C-TCTCTCACC-AGCAGATTGAGATCCTCATTAACCTAATGCAACCTCGCCAGCTTGTTT
                    |-| || |  |-|+||||  ||||| ||||||||||| ||||| || || ||||||||||
Sbjct 119           CTTATCCCGGCTA-CAGACAGAGATACTCATTAACCTGATGCAGCCCCGGCAGCTTGTTT

Query 195           TCCGCCCCGAGGTTTTCTGGAACCACCCCATCCAGCGTGTTATCCACAATGAG-TTGGAG
                    |||| || |||||||| ||||| ||||| || |||||||| ||||||||||||-| | | 
Sbjct 178           TCCGGCCTGAGGTTTTATGGAATCACCCAATTCAGCGTGTGATCCACAATGAGCTCGAAC

Query 254           C-TTTACTGCCGTGCCCGCTCCGGCCGCTGTCTTGAGATTGGTGCCCATCCCCGCTCAAT
                     -| |  |+| |   +||| | |||||||| |||||  | || || ||||| ||||| ||
Sbjct 238           AGTATTGT-CGGGCT-CGCGCTGGCCGCTGCCTTGAAGTGGGCGCTCATCCGCGCTCCAT

Query 313           AAATGACAATCCTAATGTGGTCCACCGCTGCTTCCTCCGCCCTGTCGGGCGCGATGTTCA
                     || |||||||| |||||  | |||||||||||  |    ||||| || |||||||||||
Sbjct 296           TAACGACAATCCCAATGTTCTTCACCGCTGCTTTTTAAAACCTGTTGGCCGCGATGTTCA

Query 373           GCGCTGGTATACTGCCCCCACTCGCGGGCCAGCTGCTAATTGCCGGCGTTCCGCACTGCG
                    ||| ||||| || ||||| || || || || || || || || || || || || || ||
Sbjct 356           GCGGTGGTACACCGCCCCTACCCGTGGCCCTGCAGCGAACTGTCGCCGATCGGCCCTTCG

Query 433           CGGGCTCTCCTGCC-G-CTGACCGCACTTACTGCTTCGACGGGTTTTCTGGTTGTA-ACT
                     || ||+||| +||-|-|+||||| || || ||||| || || || || || ||||-|+|
Sbjct 416           TGGCCT-TCCA-CCTGCC-GACCGGACGTATTGCTTTGATGGTTTCTCCGGCTGTACA-T

Query 489           TTCCCGCCGAAACGGGCATCGCCCTCTATTCCCTCCATGATATGTTCACCATCTGATGTC
                    |  | || || |||||| | |||||||| || || || ||| | |   ||+ | ||||||
Sbjct 472           TCGCTGCTGAGACGGGCGTAGCCCTCTACTCACTGCACGATCTCTGGCCC-GCCGATGTC

Query 548           GCCGAGGCCATGT-TCCGCCATGGTATGACGCGGCTTTATGCCGCCCTCCATCTTCCGCC
                    || ||||| ||| -|+||||| || ||||| ||| | ||||| |||||||| || || ||
Sbjct 531           GCTGAGGCGATGGCT-CGCCACGGCATGACTCGGTTGTATGCAGCCCTCCACCTCCCCCC

Query 607           TGAGGT-CTTGTTGCCTCCTGGCACATACCGCA-CCCGCGTCGTATCTGCTGATCCATGA
                     |||||-||  +| || || ||||| || ++||- |  | |||||||| || ||||||||
Sbjct 590           GGAGGTGCTAC-TCCCCCCCGGCACCTAT--CATACTACCTCGTATCTCCTCATCCATGA

Query 664           C-GGCAG-GCGCGT-TGTGGTGACGTACGAGGGTGACACTAGTGCTGGTTATAACCATGA
                     -|| | -| ||+ -||  +|+|| || ||||| ||| |||| ||||| || ||||||||
Sbjct 647           TGGGGACCGTGC-AGTGAT-T-ACTTATGAGGGGGACTCTAGCGCTGGGTACAACCATGA

Query 721           TGTTTCCAACCTGCGCTCCTGGATTAGAACCACTAAGGTCACCGGAGACCACCCTCTCGT
                    ||| |||| ||||||| |||||||  | || || |||||||| || ||||||||  | ||
Sbjct 704           TGTATCCATCCTGCGCGCCTGGATCCGCACTACCAAGGTCACTGGTGACCACCCGTTGGT

Query 781           TATCGAGCGGGTTAGGGCCATTGGCTGTCACTTTGTTCTCTTACTCACGGCTGCCCCGGA
                     || ||||||||| ||||  | || ||||||||||| ||| | ||||| || || || ||
Sbjct 764           AATTGAGCGGGTTCGGGCGGTGGGTTGTCACTTTGTGCTCCTCCTCACAGCCGCGCCTGA

Query 841           GCCATCACCTATGCCTTATGTCCCTTACCCCCGGTCTACCGAGGTCTATGTCCGATCGAT
                     |||||||| ||||| ||||| || || || || ||||||||||| ||||| || || ||
Sbjct 824           ACCATCACCAATGCCCTATGTTCCATATCCTCGTTCTACCGAGGTTTATGTGCGGTCCAT

Query 901           C-TTCGGCCCGGGCGGCACCCCTTCCCTATTCCCAACCT--CATGCTCCACTAAGTCGAC
                     -||+||||| |||||  | |||||||| |||||+| ||--|+||||| |||||||| ||
Sbjct 884           TTTT-GGCCCTGGCGGTTCACCTTCCCTGTTCCC-ATCTGCC-TGCTCTACTAAGTCAAC

Query 958           CTTCCATGCCGTCCCTGCCCATATTTGGGACCGTCTTATGCTGTTCGGGGCCACCCTGGA
                     || ||||| |||||||  ||||| |||||| | || ||||| || || || ||||| ||
Sbjct 941           ATTTCATGCTGTCCCTGTGCATATATGGGACAGACTCATGCTCTTTGGTGCGACCCTCGA

Query 1018          TGACCAAGCCTTTTGCTGCTCCCGTCTAATGACCTACCTTCGCGGCATTAGCTACAAGGT
                     ||||| ||||| || ||||| || |||||||| ||||| || |||||||| ||||||||
Sbjct 1001          CGACCAGGCCTTCTGTTGCTCGCGGCTAATGACATACCTCCGTGGCATTAGTTACAAGGT

Query 1078          TACTGTGGGCACTCTTGTGGCCAATGAAGGCTGGAACGCCTCTG-AGGA-CGCTCTCACA
                    ||| || ||  |||| || |||||||| || ||||| ||||| |-||  -| +| | || 
Sbjct 1061          TACGGTCGGTGCTCTCGTCGCCAATGAGGGTTGGAATGCCTCCGAAGATGCA-TTTGACT

Query 1136          GCTGTCATTACTGCCGCCTACCTTACCATCTGCCACCAGCGGTATCTCCGCACCCAAGCT
                    || || |||||||| ||||| || ||||| ||||||||| ||||||||||||| || |||
Sbjct 1119          GCCGTGATTACTGCGGCCTATCTCACCATTTGCCACCAGAGGTATCTCCGCACGCAGGCT

Query 1196          ATATCTAAGGGGATGCGTCGTTTGGAGCGGGAGCATGCCCAGAAATTCATAACACGCCTC
                    || || || ||||||    | |||||||  |||||||| ||||| || ||||||||||| 
Sbjct 1179          ATCTCGAAAGGGATGAAAAGATTGGAGCTTGAGCATGCACAGAAGTTTATAACACGCCTT

Query 1256          TACAGTTGGCTTTTTGAGAAGTCCGGCCGTGATTATATCCCCGGCCGTCAGTTGGAGTTC
                    ||||| ||||| ||||| |||||||||||||| || ||||||||||||||  || |||||
Sbjct 1239          TACAGCTGGCTGTTTGAAAAGTCCGGCCGTGACTACATCCCCGGCCGTCAACTGCAGTTC

Query 1316          TACGCCCAGTGTAGGCGCTGGCTCTCGGCCGGCTTTCACCTTGACCCACGGGTGCTGGTT
                    ||||| |||||  | || ||||| || || || || |||||||| || || ||||| || 
Sbjct 1299          TACGCTCAGTGCCGTCGGTGGCTATCTGCTGGTTTCCACCTTGATCCTCGTGTGCTCGTC

Query 1376          TTTGATG-AGTCGGCCCCCTGCCACTGCAGGA-CCGCGATT-CGTAAGGC-GGTCTCAAA
                    ||||| |-||  +|||||||||| |||| | |-||   ++|-||||| ||-|  |  |||
Sbjct 1359          TTTGACGAAGCA-GCCCCCTGCCGCTGCCGTAGCCTTC--TCCGTAAAGCAGCACATAAA

Query 1432          GTTTTGCTGCTTTATGAAGTGGCTTGGCCAGGAATGTACCTGCTTTCTACAG-CCTGCAG
                    +|||||||||||||||  |||||| || ||||| |||||||| || || |||-||  |+|
Sbjct 1415          -TTTTGCTGCTTTATGCGGTGGCTGGGGCAGGACTGTACCTGTTTCCTCCAGCCCATC-G

Query 1490          -AGGGT-GCCGCTGGCGACCAGGGCCATGATAATGAAGCCTATGAGGGGTCTGATGTTGA
                    -|||  -|    +|| || |||||  |||| ||||| || | ||||||||| || || ||
Sbjct 1474          AAGGAAGGGTTG-GGTGAGCAGGGTTATGACAATGAGGCATTTGAGGGGTCGGACGTCGA

Query 1549          CCCTGCTGAATCCGCCA-TTAGTGATATATCTGGGTCCTACGTA--GTCCCTGGCA-CTG
                     ||||||||    || |-|  | | +|| |||||||| ||++||--||| ||||||-|  
Sbjct 1532          TCCTGCTGAGGAGGCTACTGTGAGC-ATTTCTGGGTCATA--TATCGTCACTGGCAGCCC

Query 1605          CC-CTCCAGCCGCTTTATCAGGCCCTTGACCTCCCCGCTGAGATTGTGGCCCGTGCAGGC
                    | -|| ||||| || || ||||| |||| | ||||  ||||  |||  ||||| || || 
Sbjct 1587          CAGCTGCAGCCCCTCTACCAGGCGCTTGGCATCCCTTCTGATCTTGCCGCCCGAGCGGGT

Query 1664          CGGCTGACCGCCACAGTA-AAGGTCTCCCA-GGTCGACGGGCGGA-TCGATTGTGAGACC
                    ||||| || ||||| || -||+|||||  |-| +|||||| ||  -|  +|||| |||+|
Sbjct 1647          CGGCTTACTGCCACCGTCGAA-GTCTCTGATGC-CGACGGCCGCCTTAC-TTGTAAGA-C

Query 1721          CTTCTT-GGTAACAAAACCTTTCGC-AC-GTCGTTCGTTGAC-GGGG-CGGTCTTAGAGA
                    | || |-|| || || |+||||  |-||-||  ||  +||| -| | -|+  |+||||| 
Sbjct 1703          CATCATGGGCAATAAGA-CTTTTACAACAGTTTTTAC-TGATGGTGCCC-AGC-TAGAGG

Query 1775          -CCAATGGCCCAGAGCGCCAC--AATCTCTCTTTTGATG-C-C-AGTCAGAGCACTATGG
                    -| |  ||+|||||||   | -- ++|| || |||||| - -|-|  ||||+| ++||||
Sbjct 1759          TCAACGGG-CCAGAGCAATATGTG--CTGTCGTTTGATTTGGCTAAACAGA-CG--ATGG

Query 1830          CCGCTGGCCC-CTTCAGTCTTACCTATGCCGCCT--C-TGCCGCTGGGCTGGAGGTGCGC
                    ||||||||||-| |+|| ||||  ||||+  +||--|-|+|||| || || |||||||| 
Sbjct 1813          CCGCTGGCCCGCAT-AGCCTTAGTTATG-TT-CTGACAT-CCGCGGGCCTTGAGGTGCGT

Query 1886          TATGTTGCTGCTGGGCTTGACCA-CCGGGCGGTTTTCGCCCCCGGCGTTTC-ACCCCGGT
                      |||| ||||||||||||||  -  ||  | |||||+|  | || ||| |-|||||   
Sbjct 1869          GTTGTTTCTGCTGGGCTTGACTGTAAGGCTGTTTTTC-CATCTGGGGTTGCAACCCCCTC

Query 1944          CGGCCCCTGGCGAGGTCACCGCCTTTTGCTCTGCCCTATACAGGTTTAATCGTGAAGCCC
                    ||   +||||||||||  | ||||| || || ||  ||||||||||||| |||   |  |
Sbjct 1928          CGCTT-CTGGCGAGGTGTCAGCCTTCTGTTCAGCTTTATACAGGTTTAACCGTTGCGTTC

Query 2004          AGCGTCATGCGCTGACCGGTA--ATTTTTGG-TTCCATCCTGAGGGGCTCCTTGGCCTCT
                    |||| ||| | || |+  |  -- || | | -|| |++|||||||||||  | ||||| |
Sbjct 1987          AGCGGCATTCTCTTA-TTGGGGGCTTGTGGTATTAC--CCTGAGGGGCTAATCGGCCTGT

Query 2061          T--TGCC-----C-CGTT--------T-----TCGCCCGGGCATGTCTG-GGAGTCGGCT
                    |--  ||-----|-|   --------|-----||  ||   | | ||||-||||   |+|
Sbjct 2044          TCCCACCGTTTGCTCCCGGCCACACCTGGGAGTCAACCAACCCTTTCTGTGGAGAAAG-T

Query 2099          AATCCA-T-T--T------T-GT-GGCGAGA--GCACACTCTAC-ACCCGTA-CTTGGTC
                    || || -|-|--|------|-||-|| |  |--|+  ++|+|+|-| | || -||   +|
Sbjct 2103          AACCCTTTATACTCGCACCTGGTCGGTGTCAGGG-TT--T-T-CTAGCTGTTTCTCCC-C

Query 2143          G---GAG-G---TTGATGCT-GTT-TCTA------GTCCAGCCCGG-CCTGACT---T-A
                     ---|||- ---|  +  | -|||- |||------|   ||  || -||++|+ ---|-|
Sbjct 2156          ACTTGAGCCCCCTGC-CTCGGGTTCACTACCCCCTGCGGAGATCGACCC--A-CCCGTGA

Query 2182          -GGTTT-TGCATCTGA-AGCCT-TCTATACC--TA--GCA-GGGCCGCCACACCTACCCC
                    - ||| -|||++|  |   +| -|||||   -- |--|| - +| + || || +|+++  
Sbjct 2212          CTGTTGATGC--CCCATCT-CCATCTATTTTGGCATTGCCCC-GG-CCCTCAG-T---TT

Query 2233          GGCGGCTCTTCAACC-CT-CCTCTGCACC-GG--ACCCTTTC-CCCCCCCCCTCTGCCTC
                      ++|++     |||-| -|| | +    -  --|+ ||   - | | + |  || |  |
Sbjct 2263          TT--G--AACAGACCACGCCCCCA-TTTGGATCCA-GCTGGTGACGCT-GCTGCTTCGGC

Query 2286          CGGCGCTTGGTGAGCC--G-GCCCCTGGCGTTACTGCCG-TGGC--CCCGGCC-AT-A--
                    |+ |||  ||||  ||--|-|  ||+++|++++| |++|-  +|--| |||||- |-|--
Sbjct 2315          C-CCGCCAGGTGCCCCTGGTGTGCC---C----CCG--GCAC-CAGCGCGGCCTGTAACC

Query 2335          -ACCCACCAGACGGCTCGGCATCGCCGCCTGC-TCTTCAC-C-TA-CCCGGATGGCTCCA
                    -||||| | |++|||+|++|++||||| | | - || || -|-||-|| +|||||||| |
Sbjct 2364          CACCCATCCG--GGC-C--C--CGCCGGCGGTTACTCCATACTTATCCT-GATGGCTCAA

Query 2391          AGGTATTTGCCGGCTCGCTGTTTGAGTCGACA-TGTACGTGGCTTGTTAACGCGTCTAAT
                    |||| | |||||| || || ||||||||  +|-||||| ||||| ||||| || || |||
Sbjct 2416          AGGTGTATGCCGGTTCTCTCTTTGAGTCCG-AGTGTACTTGGCTGGTTAATGCATCCAAT

Query 2450          GT-TGACCATCGCCCTGGCGGCGGGCTCTGCCATGCATTTTACCAAAGGTACCCCACCTC
                      - | +|| |||||||| ||||| ||||||||||| ||||||||  |||  ||    ||
Sbjct 2475          CCCGGT-CACCGCCCTGGTGGCGGTCTCTGCCATGCGTTTTACCAGCGGTTTCCGGAGTC

Query 2509          CTTTGATGCTGCCTCTTTTGTGATGCGCGAC-GGCGCG-GCCGCTTATACATTTAACCCC
                     |||||| | |||   ||||| |||   || -||   |-| |+|+|| || +|| || ||
Sbjct 2534          ATTTGATCCCGCCGAGTTTGTCATGTCTGATGGGTTTGCGGC-C-TACACC-TTGACACC

Query 2566          CCGGCCAATAATTCATGCCGTCGCCCCTGATTATAGGTTGGAACATAACCCAAAGAGGCT
                    |||||| |||||||| || || || || |||||| |  | |||||||| || ||||||||
Sbjct 2591          CCGGCCCATAATTCACGCTGTTGCTCCCGATTATCGAGTAGAACATAATCCTAAGAGGCT

Query 2626          TGAGGCCGCCTACCGGGAGACTTGCTCCCGTCTCGGCACCGCTGCATACCCGCTCCTCGG
                     ||||| ||||| |||||||| ||||| || | ||| || || || ||||| || |||||
Sbjct 2651          CGAGGCTGCCTATCGGGAGACGTGCTCTCGCCGCGGGACGGCCGCTTACCCTCTGCTCGG

Query 2686          GACCGGCATATACCAGGTACCGATCGGTCCCAGTTTCGACGCCTGGGAGCGGAACCACCG
                      |||| |||||  |||||||  | || |  ||||| || |||||||| || ||||||||
Sbjct 2711          CGCCGGTATATATAAGGTACCTGTTGGGCTGAGTTTTGATGCCTGGGAACGTAACCACCG

Query 2746          CCCCGGTGATGAGTTGTATCTTCCTGAGCTTGCT-GC-CAGATGGTTCGAGGCCAATAGG
                     ||||| ||||||||||| ||  | ||||  |||-  -|+ +||||| ||||| ||  ||
Sbjct 2771          GCCCGGGGATGAGTTGTACCTGACCGAGCCAGCTATAGC-T-TGGTTTGAGGCTAACCGG

Query 2804          CCGGCCTG-CCCAACTCTTACTATAACTGAGGATGCTGCACGGACAGCGAACCTGGCCAT
                    || + || -|||  | ||||| || ||||||||  | ||||| ||||| || |||||  |
Sbjct 2829          CCT-ACTCTCCCTGCGCTTACCATTACTGAGGACACGGCACGAACAGCAAATCTGGCGCT

Query 2863          CGAGCTTGACTCAGCCACAGATGTCGGCCGGGCTTGTGCTGGTTGTCGAG-TCACCCCCG
                     ||| | || || ||||| || || |||||||| ||||| || ||||| |-| | || +|
Sbjct 2888          GGAGTTGGATTCGGCCACTGAGGTTGGCCGGGCATGTGCCGGCTGTCGTGTTGAGCCT-G

Query 2922          GCGTTGTGCAGTACCAGTTTACTGCAGGTGTGCCTGGGTCCGGCAAGTCCCGCTCTA-TC
                    | || || || ||||||||||| |||||||| ||||| ||||||||||| || || |-||
Sbjct 2947          GTGTCGTCCACTACCAGTTTACGGCAGGTGTCCCTGGCTCCGGCAAGTCACGGTCAATTC

Query 2981          ACCCAAGCCGACGTGGACGTTGTCGTGGTCCCGACCCGGGAGTTGCGTAATGCCTGGCGC
                    | +|| |  || || || || || ||||| || || || ||| |||||||  ||||||| 
Sbjct 3007          AG-CAGGGTGAGGTCGATGTGGTGGTGGTGCCAACTCGTGAGCTGCGTAACTCCTGGCGA

Query 3041          CGCCGCGGCTTCGCTGCTTTCACCCCGCACACTGCTGCTTAGAGTCACTCAGGGG-CGCC
                    ||||| || || || |||| ||| || ||||| || ||    +||||| |+| ||-||| 
Sbjct 3066          CGCCGTGGGTTTGCAGCTTACACACCCCACACCGCGGCCCGC-GTCACCC-GCGGTCGCA

Query 3099          GGGTTGTCATTGATGAAGCTCCATCTCTTCCCCCCCAC-C-TGCTGCTGCTCCACATGCA
                    || |||| ||||| || || ||  | |+| || +||||- -| || ||||| || |||||
Sbjct 3124          GGATTGTTATTGACGAGGCCCCGGCAC-TTCCA-CCACATTTACTTCTGCTACATATGCA

Query 3157          GCGGGCCGCCACC-GTTCACCTTCTTGGCGACCCGAACCAGATCCCAGCCATCGACTTTG
                    ||||||| +|  |-|| ||||| || |||||||| ||||||||||| || || ||||| |
Sbjct 3182          GCGGGCCT-CGTCAGTCCACCTCCTCGGCGACCCCAACCAGATCCCTGCTATTGACTTCG

Query 3216          AGCACGCCGGGCTCGTCCCCGCCATCAGGCCTGACCTAGCCCCTACCTCCTGGTGGCATG
                    |||| ||||| || ||||| || ||| ||||||| || | ||| ||    ||||||||| 
Sbjct 3241          AGCATGCCGGTCTTGTCCCGGCAATCCGGCCTGAGCTTGTCCCAACAAAGTGGTGGCATC

Query 3276          TTACCCATCGTTGCCCTGCGGATGTATGTGAGCTGATCCGTGGTGCATACCCTATGATCC
                    |||||||| | ||||| || || || |||||||| || ||||| || || || | |||||
Sbjct 3301          TTACCCATAGGTGCCCAGCAGACGTCTGTGAGCTAATTCGTGGCGCGTATCCAAAGATCC

Query 3336          AGACCACTAGCCGGGTCCTCCGTTCGTTGTTCTGGGGTGAGCCTGCCGTTGGGCAGAAAC
                    ||||  | ||||| |||||||| ||  |||| ||||| |||||  | || +|||  ||| 
Sbjct 3361          AGACGGCAAGCCGTGTCCTCCGCTCTCTGTTTTGGGGAGAGCCCCCTGTA-GGCCAAAAG

Query 3395          -TAGTGTTCACCCAGGCGGCTAAGGCTGCCAACCCCGGTTCAGTGACGGTCCACGAGGCA
                    -|||| ||||| |||||||| ||||| || ||||| ||| || | || ||||| ||||| 
Sbjct 3420          TTAGTATTCACTCAGGCGGCAAAGGCCGCTAACCCTGGTGCAATTACAGTCCATGAGGCC

Query 3455          CAGGGCGCTACCTATACAGAGACCACCATTATCGCTACGGCAGATGCCCGAGGCCTCATT
                    ||||| || || | ||| |||||||| ||||| ||||||||||| ||||| || || || 
Sbjct 3480          CAGGGTGCCACATTTACTGAGACCACTATTATTGCTACGGCAGACGCCCGCGGGCTGATC

Query 3515          CAGTCGTCTCGGGCTCATGCCATTGTTGCCCTGACGCGCCATACTGAGAAGTGCGT-CAT
                    ||||| ||| |||| || || ||||| |||||||| ||||| || ||||| || ||-  |
Sbjct 3540          CAGTCTTCTAGGGCCCACGCTATTGTAGCCCTGACTCGCCACACAGAGAAATGTGTAGTT

Query 3574          CATTGACGCGCCA-GGCCTGCTTCGCGAGGTGGGCATTTCCGATGCAATCGTTAATAACT
                     +|||| || || -||+|| ||||| ||||| || ||||| ||||| || ||||||||||
Sbjct 3600          G-TTGATGCCCCGGGG-CTCCTTCGTGAGGTTGGTATTTCTGATGCTATTGTTAATAACT

Query 3633          TTTTCCTTGCCGGTGGCGAAATTGGCCACCAACGCCCGTCTGTTATCCCTCGCGGCAACC
                    |||||||| |||| ||| | ||||| || || ||||| || ||||| || |||||||   
Sbjct 3658          TTTTCCTTTCCGGCGGCCAGATTGGTCAACACCGCCCATCAGTTATACCGCGCGGCACTG

Query 3693          CTGACACAAACGTTGACAC-CTTGGCTGCC-TTCCCGCC-GTCTTGCCAGATTAGCGCCT
                     |||||  || ||||| ||-|| | +||| -||||  | -    |+| | +|||||||||
Sbjct 3718          TTGACAGCAATGTTGATACGCTCGA-TGCGTTTCCACCTTCCTGT-CAAT-TTAGCGCCT

Query 3750          TCCACCAGTTGGCTGAGGAGCTTGGCCATAGACCTGCCCCTG-TTG-CAGCTGTTCTACC
                     ||| ||| | || ||||| || || ||| |||| || ||+|-| |- +|| ||| | ||
Sbjct 3775          ACCATCAGCTTGCGGAGGAACTCGGTCATCGACCGGCTCC-GATCGCT-GCCGTTTTGCC

Query 3808          GCCCTGCCCTGAGCTCGAACAGGGCCTCCTCTATCTGCCCCAGGAGCTCACCACCTGTGA
                     |||||||| |||||||||||||| || || ||| |||||||||| || || || |  ||
Sbjct 3833          CCCCTGCCCAGAGCTCGAACAGGGTCTGCTTTATATGCCCCAGGAACTAACTACGTCCGA

Query 3868          TAGTGTTGTAACATTTGAATTAACAGATATTGTGCATTGTCGCATGGCCGCCCCGAGTCA
                     || ||  | |||||||||||||||||||| ||||| || || ||||| || || || ||
Sbjct 3893          CAGCGTGCTTACATTTGAATTAACAGATATAGTGCACTGCCGTATGGCGGCTCCAAGCCA

Query 3928          GCGCAAGGCCGTGCTGTCCACGCTCGTGGGCCGTTACGGCCGTCGCACAAAGCTCTACAA
                    ||||||||| || ||||| || || || ||| | || |||||||| || ||| | ||  |
Sbjct 3953          GCGCAAGGCAGTCCTGTCGACCCTTGTCGGCAGGTATGGCCGTCGTACGAAGTTGTATGA

Query 3988          TGCCTCTCACT-CTGATGTTCGTGACT--CTCTTGCCCGTTTTATCCCGACCATTGGCCC
                     ||| | ||+|-| || ||||| |  |--|| +  ||  |||   ||||| |  +|||||
Sbjct 4013          GGCCGCCCA-TGCGGACGTTCGCGGATCCCTG-AACCACTTTATCCCCGAGCTC-GGCCC

Query 4045          CGTACAA-GTTACAACCTGTGAATTGTATGAGCTAGTGGAGGCCATGGTCGAGAAGGGCC
                    | | +| -||||| ||||||||  | || ||||| |||||||| ||||| |||||||| |
Sbjct 4070          CATT-AGTGTTACCACCTGTGAGCTTTACGAGCTTGTGGAGGCTATGGTAGAGAAGGGGC

Query 4104          AGGATGGCTCCGCCGTCCTTGAGCTCGACCTCTGCAACCGTGACGTATCCAGGATCACCT
                    |||||||||| || ||| | ||||| || || || | |||||| || ||  | || || |
Sbjct 4129          AGGATGGCTCTGCGGTCTTGGAGCTTGATCTATGTAGCCGTGATGTGTCGCGTATAACAT

Query 4164          TCTTCCAGAAAGATTGTAATAAGTTTACCACGGGAGAGACCATCGCCCATGGTAAAG-TG
                    |||| ||||| ||||||||||| ||||| || |||||||| || || || || ||||-||
Sbjct 4189          TCTTTCAGAAGGATTGTAATAAATTTACGACAGGAGAGACAATAGCACACGGCAAAGTTG

Query 4223          GGCCAGGG-CATTTCG-GCCTGGAGTAAGACCTTTTGTGCCCTTTTTGGCCCCTGGTTCC
                    |||  |||- || |+|-|++||||| || || ||||||||||| |||||||| |||||||
Sbjct 4249          GGCAGGGGATATCT-GCG--TGGAGCAAAACGTTTTGTGCCCTATTTGGCCCTTGGTTCC

Query 4281          GCGCTATTGAGAAGGCTATTCTGGC--C-CTACT-CCCTCAGGGTGTGTTTTATGGAGAT
                    | || ||||||||||  ||||| ||--|-||++|-| | ||  || |  ++||||| |||
Sbjct 4306          GTGCCATTGAGAAGGAGATTCTTGCAGCACT--TGCTCCCAATGTTTTC--TATGGTGAT

Query 4337          GCCTTTGACGACACTGT-CT-TCTCGGC-G--GCTG-TGGGCCG-CAGCAAAGGCGTCCA
                    || | ||| ||||| ||-||- |+|+||-|--| ||-|||| | -| |   ++++|++||
Sbjct 4362          GCATATGAAGACACAGTCCTGGC-C-GCTGCTGTTGCTGGGGCTCCTGGCT----G--CA

Query 4389          TGGTGTTTGAGAATGACTTTTCCGAGTTTGACTCCACCCAGAATAACTTTTC-CTTGGGC
                     ||| ||||||||||| ||||| ||||||||   ||| || |||||||| ||-|||||  
Sbjct 4414          AGGTTTTTGAGAATGATTTTTCTGAGTTTGATAGCACTCAAAATAACTTCTCACTTGGTT

Query 4448          CTAGAGTGC-GCTATCATGGAGGAGTGCGGGATGCCGCAGTGGCTCATCCGCTTGTACCA
                    +| ||||| -  +||||||||||||||||| |||||||| ||| | |||||  | |||||
Sbjct 4473          -TGGAGTGTATA-ATCATGGAGGAGTGCGGCATGCCGCAATGGATGATCCGACTTTACCA

Query 4507          CCTTATAAGGTCTGCGTGGATCCTGCAGGCCCCGAAGGAGTCTCTGCGAGGGTTT-TGGA
                     ||| |  | ||||| ||| ||||||| ||||| |||||||| |||||+||||||-||||
Sbjct 4532          TCTTGTCCGCTCTGCCTGGGTCCTGCAAGCCCCAAAGGAGTCCCTGCG-GGGTTTCTGGA

Query 4566          AGAAACACTCCGGTGAGCCCGGCA-CTCTTCTTTGGAATACTGTCTGGAACATGGCCGTT
                    |||| ||||| || ||||| ||||-||+| |||||||| || |||||||||||||+|| |
Sbjct 4591          AGAAGCACTCAGGCGAGCCTGGCACCT-TGCTTTGGAACACGGTCTGGAACATGG-CGGT

Query 4625          ATTA-CCCACTGTTATGATTTTCGTGATTTGCAGGTGGCTGCCTTTAAAGGTGATGATTC
                    | ||-| |||||||| || || || || ||| | || || || |||||||| ||||| ||
Sbjct 4649          AATAGCACACTGTTACGAGTTCCGCGACTTGAAAGTCGCGGCGTTTAAAGGGGATGACTC

Query 4684          GATAGTGCTTTGCAGTGAGTACCGTCAGAGTC-CAGGA-GCTGCT--GTCCTGATTGCTG
                      | ||||| || ||||| ||||| ||||| |-||++|-|| || -- | +     +|||
Sbjct 4709          TGTTGTGCTCTGTAGTGACTACCGGCAGAGCCGCA--ATGCGGCCGCCTT-AATCA-CTG

Query 4740          GTTGT-GGCTTAAAGCTGAAGGTGGATTTTCGCCCTATTGGTCTGTATGCAGGTGTTGTG
                    |||||-|||| +||||| |||||||||||| | || || || |||||||| |||||||| 
Sbjct 4765          GTTGTGGGCTG-AAGCTTAAGGTGGATTTTAGGCCCATCGGGCTGTATGCTGGTGTTGTT

Query 4799          GTGGCCCCCGGCCTT-GGCGCGCTTCCTGACGTTGTGCGCTTCGCCGGCCGGCTCACTGA
                    |||||||| || || -||  |+|||||||| |||||  | ||||| || |||||| | ||
Sbjct 4824          GTGGCCCCGGGTCTCGGGACC-CTTCCTGATGTTGTTAGGTTCGCTGGGCGGCTCTCAGA

Query 4858          GAAGAATTGGGGCCCTGGCCCCGAGCGGGCGGAGCAGCTCCGCCTTGCTGTAAGTGATTT
                    ||| || ||||| || || || ||| |||| |||||||| || || || ||  |||||||
Sbjct 4883          GAAAAACTGGGGGCCGGGTCCAGAGAGGGCTGAGCAGCTACGGCTGGCAGTTTGTGATTT

Query 4918          CCTCCGCAAGCTTACGAATGTAGCTCAGATGTGTGTGGATGTTGTTTCTCGTGTTTATGG
                    ||| || ||| | |||||||| |||||  | ||||||||||||||||| || ||||||||
Sbjct 4943          CCTGCGAAAGTTAACGAATGTGGCTCAAGTCTGTGTGGATGTTGTTTCGCGGGTTTATGG

Query 4978          GGTTT-CTCCTGGGCTCGTTCATAACCTGATTGGCATGCTACAGACTGTTGCTGATGGCA
                     ||| -|+|| ||  | || |||||||||||||| ||||| |||||| | || |||||||
Sbjct 5003          TGTTAGC-CCCGGCTTAGTACATAACCTGATTGGGATGCTCCAGACTATCGCCGATGGCA

Query 5037          AGGCCCATTTCACTGAGTCA-GTAAAGCCAGTGCTCGACCTGACAAATTCAATCCTGTG-
                    |||| ||||| |||||  | - |||| |   | +| || || || ||||| ||  |   -
Sbjct 5062          AGGCGCATTTTACTGAAACTGTTAAACCTGTTT-TGGATCTCACCAATTCCATTATTACA

Query 5095          TCGGGTGGAATGAATAACATG-TCTTTTGCTGCGCCCATGGGTTCGCGACCATGCGCCCT
                    |||||||||||||||||||||-|||||||||  |  |||||    || ||||||||| ||
Sbjct 5120          TCGGGTGGAATGAATAACATGTTCTTTTGCTCTGTGCATGGAGATGCCACCATGCGCTCT

Query 5154          CGGCCTATTCTGTTGTTGCTCCTCATGTTTTTGCCTATGTTGCCCGCGCCACCGCCCGGT
                    ||| || |||||||  ||||| || |||||||||||||| |||||||||||||| |||||
Sbjct 5180          CGGGCTCTTCTGTTTCTGCTCTTCGTGTTTTTGCCTATGCTGCCCGCGCCACCGGCCGGT

Query 5214          CAGCCGTCTGGCCGCCGTCGTGGGCGGCGCAGCGGCGGTTCCGGCGGTGGTTTCTGGGGT
                    |||||||||||||| || || |||||||||||||||||| ||||||||||||||||||||
Sbjct 5240          CAGCCGTCTGGCCGTCGCCGCGGGCGGCGCAGCGGCGGTGCCGGCGGTGGTTTCTGGGGT

Query 5274          GACCGGGTTGATTCTCAGCCCTTCGCAATCCCCCATATTCATCCAACCAACCCCTTTGCC
                    ||||||||||||||||||||||||||  ||||| |||||||||||||||||||||| || 
Sbjct 5300          GACCGGGTTGATTCTCAGCCCTTCGCCCTCCCCTATATTCATCCAACCAACCCCTTCGCA

Query 5334          CCCGATGT-C-A-CCGCTGCGGCCGGGGCTGGACCTCGCGTTCGCCAACCCGCCCGACCA
                     | ||  |-|-|-||||+++ |||||||||||| |||||  ||| ||||| ||||| |||
Sbjct 5360          TCTGACATTCCAACCGC---AGCCGGGGCTGGAGCTCGCCCTCGGCAACCGGCCCGTCCA

Query 5391          CTCGGCTCCGCTTGGCGTGACCAGGCCCAGCGCCCCGCCGCTACCTCACGTCGTAGACCT
                    |||||||||||||||||||||||  ||||||||||| ||||| || | |||||| |||||
Sbjct 5417          CTCGGCTCCGCTTGGCGTGACCAATCCCAGCGCCCCACCGCTTCCGCCCGTCGTCGACCT

Query 5451          ACCACAGCTGGGGCCGCGCCGCTAACCGCGGTCGCCCCGGCTCATGACACCCCGCCAGTG
                     || |||||||||| |||||| | || || || |||||||||| ||| ||| | || || 
Sbjct 5477          GCCCCAGCTGGGGCTGCGCCGTTGACTGCTGTGGCCCCGGCTCCTGATACCGCTCCTGTC

Query 5511          CCTGATGTCGACTCCCGCGGCGCTATCTTGCGCCGGCAGTATAACCTATCAACATCCCCT
                    || ||||| || || |||||||| || || ||||| || |||||  |||| |||||||| 
Sbjct 5537          CCCGATGTTGATTCTCGCGGCGCAATATTACGCCGCCAATATAATTTATCTACATCCCCG

Query 5571          CTCACCTCTCCC-GTGGCCACCGGCACAAATT-TGGTCCTT-TATGCCGCCCCTCTT-AG
                    || || |||+ |- | || || |||||+ |  -| ||+ ||-||||| |||||+ ||-||
Sbjct 5597          CTTACATCT-ACTATTGCTACTGGCAC-TAACCTTGT-TTTATATGCTGCCCC-GTTGAG

Query 5627          CCCGCTTTTACCC-CTTCAGGACGGCACCAATACTCATATAATGGCTACAGAAGCCTCTA
                    ||| ||+   |||-|| || ||||| || ||||||||||| |||||||| ||||| || |
Sbjct 5653          CCCTCT-GCTCCCGCTCCAAGACGGAACTAATACTCATATTATGGCTACTGAAGCATCAA

Query 5686          ACTATGCCCAGTACCGGGTTGCCCGTGCCACAATTCGTTATCG-CCCGCTTGTCCCCAAT
                    |||| |||||||| || |||| ||| ||||| ||||| || ||-||+ || || || |||
Sbjct 5712          ACTACGCCCAGTATCGCGTTGTCCGCGCCACTATTCGGTACCGTCC-ACTCGTGCCGAAT

Query 5745          GCTGTTGGTGGTTATGCCATCTCCATCTCGTTCTGGCCACAAACCACCACCACTCCGACG
                    || ||||| || || || || || || || |||||||| || || || || |||||||| 
Sbjct 5771          GCCGTTGGCGGGTACGCTATATCTATTTCTTTCTGGCCTCAGACGACAACTACTCCGACA

Query 5805          TCCGTTGATATGAATTCAATAACTTCGACGGATGTTCGTATTTTAGTTCAGCCCGGCATA
                    || || ||||||||||| || ||||| || |||||||| ||| | || ||||| || || 
Sbjct 5831          TCTGTCGATATGAATTCCATCACTTCCACCGATGTTCGGATTCTTGTCCAGCCTGGTATT

Query 5865          GCCTCTGAGCTTGTGATCCCAAGTGAGCGCTTACACTATCGTAACCAAGGGTGGCGCTCT
                    |||||||| ||||||||||| || |||||| | || || ||||| ||||| ||||| || 
Sbjct 5891          GCCTCTGAACTTGTGATCCCTAGCGAGCGCCTGCATTACCGTAATCAAGGCTGGCGTTCG

Query 5925          GTTGAGACCTCCGGG-GTGGCGGAAGAGGAGGCCACCTCTGGTCTCGTTATGCTTTGCAT
                    |||||||||||+ ||-|| || || |||||||| ||||| || || ||||||||||||||
Sbjct 5951          GTTGAGACCTC-TGGTGTCGCAGAGGAGGAGGCAACCTCCGGCCTTGTTATGCTTTGCAT

Query 5984          ACATGGCTTACCC-GTAAATTCTTACACTAATACACCCTACACCGGCGCCCTCGGGCTG-
                     |||||+ |  ||-|| |||||||| |||||||||||||| || || |||||+ || | -
Sbjct 6010          TCATGG-ATCGCCTGTGAATTCTTATACTAATACACCCTATACTGGTGCCCT-TGGTTTG

Query 6042          TTGGATTTTGCCCTTGAATTTGAGTTCCGCAACCTCACTCCCGGCAACACCAATACTCGG
                     | |||||||| || ||  |||||||||||||  | || || || || || ||||| || 
Sbjct 6068          CTCGATTTTGCACTCGAGCTTGAGTTCCGCAATTTGACACCTGGTAATACAAATACGCGC

Query 6102          GTCTCTCGTTACTCCAGCACTGCTCGCCACCGTCTTCGCCGCGGTGC-AGATGGGACCGC
                    || || || ||||| ||||  || ||||||   |||||||||||+||- || || || ||
Sbjct 6128          GTTTCCCGATACTCGAGCAGCGCGCGCCACAAGCTTCGCCGCGG-GCCCGACGGCACTGC

Query 6161          CGAGCTCACCACCACGGCTGCCACCCGCTTTATGAAGGATCTCT-ATTTTACTAGTACTA
                     ||  | || ||||| ||||| || ||||||||||| || ||+|-| |||||  | ||||
Sbjct 6187          TGAATTGACTACCACTGCTGCTACACGCTTTATGAAAGACCT-TCACTTTACAGGGACTA

Query 6220          ATGGTGTCGGTGAGATCGGCCGCGGGATAGCCCTAACCCTGTTTAATCTTGCTGACACTC
                    ||||||| |||||| | || || || ||||| ||||| ||||||||||||||||| || |
Sbjct 6246          ATGGTGTTGGTGAGGTTGGTCGTGGTATAGCGCTAACTCTGTTTAATCTTGCTGATACGC

Query 6280          TGCTTGGCGGCCTACCGACAGAATTGATTTCGTCGGCTGGTGGCCAGCTGTTCTACTCCC
                    | |||||||| || ||||||||||| ||||||||||||||||||||| |||| |||||||
Sbjct 6306          TTCTTGGCGGGCTTCCGACAGAATTAATTTCGTCGGCTGGTGGCCAGTTGTTTTACTCCC

Query 6340          GTCCCGTCGTCTCAGCCAATGGCGAGCCGACTGTTAAGCTGTATACATCTGTAGAGAATG
                    | |||||||||||||||||||||||||||||||| || || || || || || |||||||
Sbjct 6366          GCCCCGTCGTCTCAGCCAATGGCGAGCCGACTGTGAAACTTTACACCTCAGTCGAGAATG

Query 6400          CTCAGCAGGATAAGGGTATTGC-AATCCCGCATGACATCGACCTCGGGGAATCTCGTGTG
                    |||||||||| |||||||| ||-| |||+ ||||| || || || || || || || || 
Sbjct 6426          CTCAGCAGGACAAGGGTATAGCTATTCC-ACATGATATTGATCTTGGCGAGTCCCGAGTT

Query 6459          GTCATTCAGGATTATGATAACCAACATGAGCAAGATCGGCCGACACCTTCTCCAGCCCCA
                    || || ||||| ||||| ||||||||||||||||| || || || || |||||||| || 
Sbjct 6485          GTTATCCAGGACTATGACAACCAACATGAGCAAGACCGTCCTACTCCCTCTCCAGCTCCC

Query 6519          TCGCGCCCTTTTTCTGTCCTCCGAGCTAATGATGTGCTTTGGCTTTCTCTCACCGCTGCC
                    || || |||||||||||||| || ||||||||||||||||||||||| || || ||||| 
Sbjct 6545          TCCCGTCCTTTTTCTGTCCTTCGTGCTAATGATGTGCTTTGGCTTTCACTTACAGCTGCT

Query 6579          GAGTATGACCAGTCCACTTACGGTTCTTCGACCGGCCCAGTCTATGTTTCTGACTCTG-T
                    |||||||| ||| | ||||| || ||||| ||+ +++ |  ||||||+     +||||-|
Sbjct 6605          GAGTATGATCAGACTACTTATGGCTCTTCTAC-T---AACCCTATGT-ATGTC-TCTGAT

Query 6638          GACCCTG------GTTAATGTTGCGACCGGCGCGCAGGCCGTTGCCCGGTCGCTTG-ACT
                    +||| ||------|| ||||| || || ||||| ||||  ||| |||| ||+||||-|||
Sbjct 6659          -ACCGTGACATTTGTCAATGTGGCTACTGGCGCCCAGGGGGTTTCCCGCTC-CTTGGACT

Query 6691          GGACCAAGGTCACACTTGATGGTCGCCCCCTCTCC-ACCATCCAGCAGTATTCAAAGACC
                    || | || || || || ||||| ||||| ||+| |-|| || |||||||| || ||||||
Sbjct 6717          GGTCTAAAGTTACCCTCGATGGGCGCCCGCT-TACTACTATTCAGCAGTACTCTAAGACC

Query 6750          TTCTTCGTCCTGCCGCTCCGCGGTAAGCTCTCCTTCTGGGAGGCAGGTACCACTAAGGCC
                    ||||| ||||| || || ||||||||||| |||||||||||||| ||||| |||||||| 
Sbjct 6776          TTCTTTGTCCTACCCCTTCGCGGTAAGCTTTCCTTCTGGGAGGCTGGTACTACTAAGGCT

Query 6810          GGGTACCCCTATAATTATAATACCACTGCTAGCGATCA-ACTGCTTATTGAGAATGCCGC
                    || || || || |||||||||||||||||||| || ||-|+| || ||||||||||| ||
Sbjct 6836          GGCTATCCGTACAATTATAATACCACTGCTAGTGACCAGA-TCCTAATTGAGAATGCGGC

Query 6869          CGGGCATCGGGTTGCTATTTCCACTTACACCACTAGCCTGGGTGCTGGCCCCGTTGCCAT
                    ||| ||||| |||  |||||| ||||| || ||||  || ||  ||||||| ||| | ||
Sbjct 6895          CGGTCATCGTGTTTGTATTTCAACTTATACTACTAATCTTGGCTCTGGCCCTGTTTCTAT

Query 6929          CTCTGCGGTTGCTGTTT-TGGCCCCCCACTCTGCGCTAGCCCTGCT-T-GAGGATACCAT
                    |||||| |||| |||+ -| || || || |||||||| |||++|||-|-||||| ||  |
Sbjct 6955          CTCTGCTGTTGGTGT-CCTCGCACCTCATTCTGCGCTGGCC--GCTCTAGAGGACACTGT

Query 6986          GGACTACCCTGCCCGCGCCCACACTTTTGATGATTTCTGCCCAGAGTGCCGCCCCCTTGG
                     || || || || || || || |||||||| ||||||||||| ||||||||  | || ||
Sbjct 7012          TGATTATCCCGCTCGTGCTCATACTTTTGACGATTTCTGCCCTGAGTGCCGTACGCTCGG

Query 7046          CCTCCAGGGCTGTGCTTTCCAGTCTACTGTCGCTGAGCTTCAGCGCCTTAAGATGAAGGT
                    ||| |||||||||||||| ||||| |||||||||||||| ||||| ||||| ||||||||
Sbjct 7072          CCTTCAGGGCTGTGCTTTTCAGTCAACTGTCGCTGAGCTACAGCGTCTTAAAATGAAGGT

Query 7106          GGGTAAAACTCGGGAGTTATAGTTTATTT-GCTTGTGCCCCCCTTCTTTCT-GCTGCTT-
                    ||||||||| |||||||  |  |||||||-|||||||||  |||||| | |-| | |||-
Sbjct 7132          GGGTAAAACCCGGGAGTATTGATTTATTTTGCTTGTGCCTTCCTTCTGTTTTGTTTCTTT

Query 7163          -ATTTCTCTTTTCTGCGTTTCGCGCTCCCTGAAAAAAAAA
                    -|||||| | ||||||| ||||||||||||| ||||||||
Sbjct 7192          TATTTCTTTCTTCTGCGCTTCGCGCTCCCTGGAAAAAAAA
