# Supplementary material for: Pairwise Heuristic Sequence Alignment Algorithm Based on Deep Reinforcement Learning
Source: IEEE Open J Eng Med Biol. 2021 Jan 29;2:36–43. doi: 10.1109/OJEMB.2021.3055424 (PMC8901008; doi:10.1109/OJEMB.2021.3055424)
Supplement: Three supplementary materials are attached to the submitted manuscript. First, we offer the detailed process of the DQNalign in Supplementary material S1. Then, the additional figures and tables are listed in the Supplementary material S2. Finally, the alignment results of the DQNalign are attached  [file ojemb-3055424-mm.zip › OJEMB-3055424-MM/10022021082020_DQNalignOJEMB20210126SupplementaryS3/Supplementary S3/HEV_DDDQN/result20200712173946_12_37.txt]

DQNalign Project v1.0
Pairwise alignment algorithm with deep reinforcement learning based heuristic alignment agent
Sequence 1 : HEV_12, length : 7202
Sequence 2 : HEV_37, length : 7235

Alignment results:
Exact matches: 5146
Gaps: 894

Query 17            GTCGATGCCATGGAGGCCCATCAGTTTATCAAGGCTCCTGGCATCACTACTGCTATTGAG
                    ||||| |||||||||||||| ||||| || |||||||||||| |||||||||||||||||
Sbjct 0             GTCGACGCCATGGAGGCCCACCAGTTCATAAAGGCTCCTGGCGTCACTACTGCTATTGAG

Query 77            CAGGCTGCTCTGGCAGCGGCCAACTCTGCCCTGGCGAATGCTGTGGTAGTTAGGCCCTTT
                    ||||| ||||| |||||||||||||| ||| |||||||||||||||| ||| |||| || 
Sbjct 60            CAGGCAGCTCTAGCAGCGGCCAACTCCGCCTTGGCGAATGCTGTGGTGGTTCGGCCTTTC

Query 137           CTCTCTCACC-AGCAGATTGAGATCCTCATTAACCTAATGCAACCTCGCCAGCTTGTTTT
                    || || |  |-|+||||  ||||| || |||||||| ||||| || || |||||||||||
Sbjct 120           CTATCCCGGCTA-CAGACAGAGATACTTATTAACCTGATGCAGCCCCGGCAGCTTGTTTT

Query 196           CCGCCCCGAGGTTTTCTGGAACCACCCCATCCAGCGTGTTATCCACAATGAGTTGGAGCT
                    ||| || || || || ||||||||||| || ||||| || |||||||| ||| | |||| 
Sbjct 179           CCGGCCTGAAGTCTTGTGGAACCACCCAATTCAGCGCGTGATCCACAACGAGCTTGAGCA

Query 256           TTACTGCCGTGCCC--GCTCCGGCCGCTGTCTTGAGATTGGTGCCCATCCC-CGCTCAAT
                     |||||||| || |--|||++|||||||| |||||| | ||||| ||+|||-|| || ||
Sbjct 239           GTACTGCCGGGCTCGGGCT--GGCCGCTGCCTTGAGGTGGGTGCTCA-CCCACGTTCTAT

Query 313           AAATGACAATCCTAATGTGGTCCACCGCTGCTTCCTCCGCCCTGTCGGGCGCGATGTTCA
                     |||||||| || |||||  | |||||||| ||| |    |||||||| |||||||| ||
Sbjct 296           TAATGACAACCCCAATGTTCTGCACCGCTGTTTCTTGAAACCTGTCGGCCGCGATGTCCA

Query 373           GCGCTGGTATACTGCCCCCACTCGCGGGCCAGCTGCTAATTGCCGGCGTTCCGCACTGCG
                    ||| ||||| || ||||||||||| || || || || |||||||| || || || || ||
Sbjct 356           GCGGTGGTACACCGCCCCCACTCGTGGCCCCGCAGCAAATTGCCGCCGGTCGGCCCTCCG

Query 433           CGGGCTCTCTGCC-G-CTGACC-G-CACTTACTGCTTCGACGGGTTTTCTGGTTGTAACT
                     || ||| | +||-|-|+|| |- -|+|+||||| ||  | || ||||| || || |  |
Sbjct 416           TGGCCTCCCA-CCTGCC-GATCGAAC-C-TACTGTTTTAATGGTTTTTCCGGCTGCACGT

Query 489           TT-CCCGCCGAAAC-GGGCATCGCCCTCTATTCCCTCCATGATA--TGTCACCATCTGAT
                    ||-| +|| || ||-|||+|| ||||| || || || || |++|--| |  ||  | |||
Sbjct 472           TTGCT-GCTGAGACAGGG-ATAGCCCTTTACTCACTGCACG--ACCTCTGGCCTGCCGAT

Query 545           GTCGCCGAGGCCATGTTC-CGCCATGGTATGACGCGGCTTTATGCCGCCCTCCATCTTCC
                    || |||||||| ||| +|-|||||||||||||| ||||| ||||| || ||||| || ||
Sbjct 528           GTTGCCGAGGCAATGG-CTCGCCATGGTATGACCCGGCTGTATGCAGCTCTCCACCTCCC

Query 604           GCCTGAGGTCTTGTTGCCTCCTGGCACATA-CCGCACCGCGTCGTATCTGCTGATCCATG
                     || |||||  || | || |||||||| ||-|  +||| | ||||| || || |||||||
Sbjct 587           CCCGGAGGTACTGCTCCCCCCTGGCACCTATCAT-ACCACTTCGTACCTCCTCATCCATG

Query 663           AC-GGCAG-GCGCGTTGTGGTGACGTACGAGGGTGACACTAGTGCTGGTTATAACCATGA
                    | -|| | -| ||  ||  +|+|| || ||||| ||| |||||||||| || ||||||||
Sbjct 646           ATGGGGACCGTGCAGTGAT-T-ACATATGAGGGGGACTCTAGTGCTGGATACAACCATGA

Query 721           TGTTTCCAACCTGCGCTCCTGGATTAGAACCACTAAGGTCACCGGAGACCACCCTCTCGT
                    ||| ||||  |||||| |||||||  | || |||||||||||||| |||||||| || ||
Sbjct 704           TGTGTCCATTCTGCGCGCCTGGATCCGCACTACTAAGGTCACCGGCGACCACCCGCTGGT

Query 781           TATCGAGCGGGTTAGGGCCATTGGCTGTCAC-TT-TG----TTCT-----CTT-A-CT--
                     || ||||||||  ||||  | |||||||||-||-||----||||-----|| -|-||--
Sbjct 764           AATTGAGCGGGTCCGGGCGGTGGGCTGTCACTTTGTGCTTCTTCTCACAGCTGCACCTGA

Query 825           --CA-CGG-CTGC---CCCG--GAGCCATCACCTA-TG---CC-----TTATG-TCC--C
                    --||-|+|-|++ ---||| --|  ||||  ||| -| ---||-----|||||-|| --|
Sbjct 824           ACCATC-GCC--AATGCCCTATGTCCCATACCCTCGTTCCACCGAGGTTTATGTTCGGTC

Query 865           TTACCCCCGGT-CTACC-GAGGTCTATGTCCGAT-CGATC-TTCGG-C--CCGGG-CGGC
                    + |+ ++   |- + ||-|  |  | ++ ||   -|++| -|||  -|--|| | -|  |
Sbjct 880           -CA-T--TTTTGG-CCCTGGTGGTTC--ACCATCCC--TGTTTCCAACTGCCTGCTCTAC

Query 917           ACCCCTTCCCTATTCCCAACC-TCCATGCTCCACTA-AGT--CG-AC-CTTCCATGCCGT
                     +    ||   ||| |   ||-||| ||+| ||+||-|+|--  -| -|||++||||  |
Sbjct 932           T-AAAGTCAACATTTCATGCCGTCCCTG-TGCA-TATA-TGGGACAGGCTT--ATGCTCT

Query 970           CC-CTGCCC-A---T--ATTTGGG-ACCGTCTTATGCTGTTCGGGGCCACCCTGGATGAC
                     |- ||++|-|---|--|++||  -| +| ||| |||||||| + |++ ++|| +|||||
Sbjct 985           TCGGTG--CGACCCTCGA--TGACCAG-GCCTTTTGCTGTTCA-AG--G--CTA-ATGAC

Query 1022          CAAGCCTTTTGCT-GC--TCCCGTCTA-ATGACCTAC-CTTCGCGG-CATTAG-CTACAA
                      |+|||| +|+|-| --| ++||+||-|+ |   ||- || ||| -|+||+|-|  |||
Sbjct 1034          ATA-CCTTC-G-TGGTATTA--GT-TACA-AAGTCACAGTTGGCGCTC-TT-GTCGCCAA

Query 1075          GGTTA---CTGTGGGCACTCTTGTGGCCAATGAAGGCTG--GA-ACGCCT-CTGAGGACG
                     |++|---|||      |||   + | |     | +|||--| -|+ ++|-|++ |  +|
Sbjct 1085          CG--AGGGCTGGAATGCCTCCGA-AGACGCATTAA-CTGCTGTCA-T--TAC--TGCG-G

Query 1128          C---TCTCA-CAGCTGTCATTACTGCCG-----CCTACCT--TACCATCTGC-C---ACC
                    |---||| |-|| ||| ||+|+| |  |-----||   | --  +|++   |-|---| +
Sbjct 1135          CTTATCTTACCATCTGCCA-T-CAGAGGTACCTCCGCACACAGG-C--TATCTCGAAAG-

Query 1173          AGCGGTAA-TGTA-T---CTCC--GCAC-CCAAGCTA-TATCTA-AGG-GGA--TGG-CG
                    +|+| | |    | |       --||| -|  || +|-|+|+||-|  - | --|    |
Sbjct 1188          -G-GATGAAAAGATTGGAGCTTGAGCATGCACAGA-AGT-T-TATAACACGTCTTTATAG

Query 1213          TCGTTTGGAGCGGGAGCATATGC--CCAGA-AATTCATAACACGCCTCTA----CAGTTG
                    +|+|        +||++| |  |-- | | -| | |||  |  |||   |----||||| 
Sbjct 1243          -C-TGGTTGTTT-GA--AAAATCTGGCCGTGATTACATCCCCGGCCGTCAGTTGCAGTTT

Query 1263          ---G--C--TTTT-TGAGA-AGTC-CGGCCGTG-----AT-TATATCCCCG-GCCGTCAG
                    ---|--|--|   -|    -  | -| || |+|-----| -|  |||| ||-|   ||+|
Sbjct 1299          TACGCCCAGTGCCGTCGATGGCTATCTGCTG-GTTTCCACCTTGATCCTCGTGTGCTC-G

Query 1306          -TTGGAGT-TCTACGCCCA-GTGTAGGCGCTGGCTCTCGG-CCG-GCTT-TCACCT-TGA
                    -|| +++|-   | ||   -   + +++|+  ||| ||| - | -||||- ||   -||+
Sbjct 1357          TTTT---TGATGAAGCGGCCCCC-T---G-CCGCTGTCGTAGCTTGCTTCGCAAAGCTG-

Query 1360          CCCACGGGTGCTGGT-TTTTGAT-GAGT--C---GGC-------CCCCTG------CCAC
                    ||||    |  || |- |||   -||+|--|---|||-------| ||||------ || 
Sbjct 1408          CCCATAAATTTTGCTGCTTTATGCGA-TGGCTAGGGCAGGATTGCACCTGCTTCCTTCAG

Query 1400          TGCAGGACCGCGATTCGTA-AGGCGGTCTCAAAGAG-TTTTGCTGC-TTTATGAAGTGG-
                    + | |      ||+++|  -|+|+||||    |      || +|| -     +      -
Sbjct 1466          -CCTGCCTGTTGA---GGGGA-G-GGTCGGTGAACAGGGTTA-TGATAACGA-GGCATTT

Query 1454          CTTGGCCAGGAATG-T-A-CCTGCTTTCCTA-CAGC-CTGCAGAGGGTGCCGCTGGCGAC
                       ||   ||+|||- -|-|||||+|    |-  +|-||| +|||  |++| |||||   
Sbjct 1515          GAGGGGTCGG-ATGTCGACCCTGC-TGAAGAGGC-CACTGT-GAGTAT--CTCTGGCTCG

Query 1508          CAGGGCCATGATAATGAAGCCTATGA---GG-GGTCTGATGTTGACC-CTGCTGAATC-C
                     |++++|+++||++|+++|++++| |---| -|   +| ||  |+||-|| +|+| +|- 
Sbjct 1569          TA----C---AT--T---G----TCACCGGCAGCCA-GTTGCAG-CCTCTT-T-AC-CAG

Query 1562          G-CCATTAGTGATATA--TCTGGGTCCTA-C-GT--AGT-CCCTGGCACTGC-CCT-CCA
                    |- |   +||+||+| --||||  +| | -|-  --|| -  | ||| | +|- ||-|| 
Sbjct 1608          GCGCTCG-GT-AT-TCCTTCTGAC-CTTGCCGCCCGAGCGGGCCGGCTCA-CTGCTACCG

Query 1612          GCCGCTT--TATCAGGC-CCTTGA---CC-TCCCCGCTGA-GATTGTGGCCCG-TGCAGG
                     +||++ --| |||+| - | +||---||-|| | +||+ - |++    | | -|+ +||
Sbjct 1663          T-CG--AAGTTTCA-GATACC-GACGGCCGTCTCA-CT-TGTA--AGACCACTAT-G-GG

Query 1663          CC-GGCTGACCG---CCACAGTAAAG---GTC--T-CCCAGGT--CGAC----GGG-CGG
                    | -   +|||| ---| |||||    ---| |--|-||||| |-- | |----|||-|||
Sbjct 1712          CAATAA-GACCTTCACAACAGTTTTTACCGACGGTGCCCAGCTGGAGGCTAATGGGCCGG

Query 1706          ATC-GATTGTGAG-ACCC-TT-TTCTTGGTAACAA-A-ACCTTTCGCACGTCGT-T--CG
                    | |-|  ||||  - ++|-||    ||||  + ||-|-|+|| | ||+|| || - --| 
Sbjct 1771          AGCAGTATGTGCTAT--CATTTGATTTGGCT-AAACAGA-CTATGGC-CGCCGGCCCGCA

Query 1755          TTGA---CGGGGCGGTCTTAGAGACCAATGGCCCAGAGCGCC-ACAATCTCTCTT-TTGA
                    | + ---  |    | |+| || |+| +|++++  | |+ +|- + |  | +| |-||| 
Sbjct 1826          TA-GCCTTAGTTACGCC-TTGACA-CC-T----GCGGG-T-CTT-GAGGTG-CGTGTTGT

Query 1809          ---TGCCA-G-TCAGAGCAC-TATGGCCGCTGGCCCCTTCAGTCTTAC-CT---ATGCCG
                    ---|||| - -||+||+|+ -|| ||| | |  ++||++||+|||     |---|+++| 
Sbjct 1874          TTCTGCCGGACTC-GA-C-TGTAGGGCTGTTTT--CC--CA-TCTGGGGTTGCAA---CC

Query 1859          -CCTCTGCCG-CTGGGCTGGAGGTGCGCTATGT-TGCTGCTGGGCTT-GAC-----CACC
                    -|||||||  -| |||  | ++|| |||  | |-| | ||+++ +||- ||----- | +
Sbjct 1923          CCCTCTGCTTCCGGGGAGGT--GTCCGCCTTCTGTTCGGC---T-TTATACAGGTTTAA-

Query 1911          GGGCGGTTT-TCGCCCCCGGCGTTTCAC-CCC-GGTCGGCCCCCTGGCGAGGTCACCGCC
                    ++ || | |-||+|   |||| +||| |-|  -|||+|||   +|+++++|||+|+++++
Sbjct 1975          --CCGCTGTGTC-CAAGCGGCA-TTCTCTCATTGGT-GGCTTG-T-----GGT-A-----

Query 1967          TTTTGCTCTG-CC-C-TATACAGGTTTAA-TCG--TGAAGCCCA--GCG-TCATGCGCTG
                    +++++++ | -||- - +    ++++|||-| |--||   +|||--|+ -  +  |+|||
Sbjct 2017          -------TTATCCTGAG-GGGC----TAATTGGTTTGTTT-CCACCG-TTCG-CCC-CTG

Query 2018          ACCGGTA-----ATTTTT-G-GT-TCCATCCTGA-GGG-GCTCCTTGG--CCTCTTT-GC
                     || + |-----   +| -|-  -||| | ||| -|||-|+++++ +|--||+||||-  
Sbjct 2062          GCCA-CACCTGGGAG-TCAGCCAATCCCTTCTGTGGGGAG-----A-GCACC-CTTTATA

Query 2065          CCCG---TTTTCGCC-----CGGGCATGTCTGGGAGTC-GGCTAATCCATTTTGTG-G--
                    | ||--- | ++| |-----|||||+++| |+++++||- ||| +|+++|||| | - --
Sbjct 2113          CTCGCACCTG--GTCGGTGTCGGGC---TTT-----TCTAGCTG-T---TTTTCTCCATT

Query 2113          CGAGAG-CACACTCTACACCCCGT-ACTTGGT-------CGGAGGTTGAT-G--C--T-G
                    ||||+ -|+| | ||+|    |+|-|+++   -------| |||| ||||- --|--|-|
Sbjct 2159          CGAG-CCC-CCCGCT-CTGGAC-TCA---CCACCCCCCGCCGAGGCTGATACACCTATGG

Query 2156          -TTTCTA-G-TCCAGCCCGGCCTGACT---TAG-GTTTT-G-CAT-CTGAGCCTTCTATA
                    -| || |-|-||||++|| +|| |+||---| |-  || - -|| -||  | || || +|
Sbjct 2212          CTGTCGATGTTCCA--CCC-CCAG-CTACCTTGACATTACCACAACCTCCGGCTCCTG-A

Query 2207          CCTAGCAGGGCCGCCACACCT--ACCCCGGC---GGCTCT-TCAACCCTCCT--CTGCAC
                     |  ||||  +| ||+| +| --| |  | |---|||  |-|| +++|||  --||+| |
Sbjct 2267          ACGGGCAGTA-CCCC-CG-CAAGATCTTGCCGATGGCGATGTCG---CTCGGGCCT-CTC

Query 2259          CGGAC--C-CTTTCCCCCCCCCCTCTGCTCCGGCGCTTGGTG-AGCCGGCCCCTGGCGTT
                    |||  --|-|++|++++++ ++++|||| +|++|+|+++++   | ++|+++| ||||  
Sbjct 2320          CGGGTGTCTC--T------G----CTGCA-C--C-C-----CCTGT--G---CCGGCGCA

Query 2315          ACTGCCGTGGCCCCGGCCATAACCCACCAGACGGCTCGGCATCGCCGCCTGCT-CTTCAC
                    |+|+||||| | +++|++++|| ||||| | ++|+||++|++||||| | | |-||||| 
Sbjct 2354          A-T-CCGTGACT---G----AATCCACCCGT--G-TC--C--CGCCGGCGGTTACTTCAT

Query 2373          -C-TACCCGGATGGCTC-CAAG-GTATTTGCCGGCTCGCTGTTTGAGTCGACA-TGTACG
                    -|-|| || ||||| ||- |||-||| ++|| ||||| || ||||||||  +|-||||| 
Sbjct 2397          ACTTATCCTGATGGGTCAAAAGTGTAC--GCTGGCTCCCTCTTTGAGTCTG-AGTGTACT

Query 2429          TGGCTTGTTAACGCGTCTAATGTTGACCATCGCCCTGGCGGCGGGCTCTGCCATGCATTT
                    ||| | || || ||||| |||   | ||| || || || || || || ||||||||||||
Sbjct 2454          TGGTTGGTCAATGCGTCCAATCCCGGCCACCGTCCCGGTGGTGGCCTTTGCCATGCATTT

Query 2489          TACCAAAGGTACCCCACCTCCTTTGATGCTGCCTCTTTTGTGATGCGCGACGGCGC-GGC
                    |||||  ||| |||    || |||||  | |||   || || |||  ||| ||+| - + 
Sbjct 2514          TACCAGCGGTTCCCGGAGTCATTTGACCCCGCCGAGTTCGTCATGTCCGATGG-GTTT-G

Query 2548          C-GCTTATACATTAACCCCCCGGCCAATAATTCATGCCGTCGCCCCTGATTATAGGTTGG
                    |-|||||||| || || ||||| || || || ||||| || || || || ||| || | |
Sbjct 2572          CAGCTTATACCTTGACGCCCCGACCTATTATCCATGCTGTTGCTCCCGACTATCGGGTAG

Query 2607          AACATAACCCAAAGAGGCTTGAGGCCGCCTACCGGGAGACTTGCTCCCGTCTCGGCACCG
                    |||||||||| |||||||| ||||| || || || ||||| |||||||| |  ||||| |
Sbjct 2632          AACATAACCCCAAGAGGCTCGAGGCTGCTTATCGAGAGACGTGCTCCCGCCGTGGCACGG

Query 2667          CTGCATACCCGCTCCTCGGGACCGGCATATACCAGGTACC-GATCGGTCCCAGTTTCGAC
                    |||| ||||| || || ||  ||||||||||  |||| ||-| | ||+|  ||||| || 
Sbjct 2692          CTGCTTACCCCCTGCTTGGTGCCGGCATATATAAGGTGCCTGTTGGG-CTTAGTTTTGAT

Query 2726          GCCTGGGAGCGGAACCACCGCCCCGGTGATGAGTTGTATCTTCCTGAGCTTGCT-GC-CA
                    |||||||| || ||||| || ||||| ||||||||||| ||| ||||||  |||-  -|+
Sbjct 2751          GCCTGGGAACGCAACCATCGGCCCGGGGATGAGTTGTACCTTACTGAGCCGGCTATAGC-

Query 2784          GATGGTTCGAGGCCAATAGG--CCGGCCTG-CCCAACTCTTACTATAACTGAGGATGCTG
                     +||||||||||| || + |--|| ++|| -|||  | || ||||| ||||||||  | |
Sbjct 2810          T-TGGTTCGAGGCTAAC-CGACCCA--CTCTCCCCGCGCTCACTATCACTGAGGACACGG

Query 2841          CACGGACAGCGAACCTGGCCATCGAGCTTGACTCAGCCACAGATGTCGGCCGGGCTTGTG
                    |||| ||||| || |||||  | ||||| || || ||||| || ||||| ||||| ||||
Sbjct 2866          CACGAACAGCTAATCTGGCGTTGGAGCTAGATTCGGCCACTGAGGTCGGTCGGGCGTGTG

Query 2901          CTGGTTGTCGAG-TCACCCCCGGCGTTGTGCAGTACCAGTTTACTGCAGGTGTGCCTGGG
                    ||||||| || |-| | || +||||| || || |||||||| || || ||||| ||||| 
Sbjct 2926          CTGGTTGCCGTGTTGAGCCA-GGCGTCGTTCACTACCAGTTCACGGCGGGTGTCCCTGGT

Query 2960          TCCGGCAAGTCCCGCTCTA-TCACCCAAGCCGACGTGGACGTTGTCGTGGTCCCGACCCG
                    ||||||||||| || || |-||| |   |+||| ||||| || || || || || || ||
Sbjct 2985          TCCGGCAAGTCACGGTCAATTCAGCAGGG-CGAGGTGGATGTGGTGGTAGTACCAACTCG

Query 3019          GGAGTTGCGTAATGCCTGGCGCCGCCGCGGCTTCGCTGCTTTCACCCCGCACACTGCTGC
                     ||| |||||||  | ||||| |||||||| || || || | ||| || |||||||| ||
Sbjct 3044          TGAGCTGCGTAACTCATGGCGACGCCGCGGGTTTGCAGCCTACACACCCCACACTGCGGC

Query 3079          TAGAGTCACTCA-GGGGCGCCGGGTTGTCATTGATGAAGCTCCATCTCTTCCCCCCCACC
                      | || |||| -|| +||  |||||||||||||||| || || || ||||| || || |
Sbjct 3104          CCGTGTTACTCGTGGC-CGTAGGGTTGTCATTGATGAGGCCCCGTCACTTCCACCACATC

Query 3138          TGCTGCTGCTCCACATGCAGCGGGCCGCCACCGTTCACCTTCTTGGCGACCCGAACCAGA
                    ||||  |||| ||||||||||||||| |  | || ||||||||||||||||| ||||| |
Sbjct 3163          TGCTCTTGCTGCACATGCAGCGGGCCTCGTCGGTCCACCTTCTTGGCGACCCCAACCAAA

Query 3198          TCCCAGCCATCGACTTTGAGCACGCCGGGCTCGTCCCCGCCATCAGGCCTGACCTAGCCC
                    |||| ||||| || || ||||| || || || || ||||| ||| ||||||| || |  |
Sbjct 3223          TCCCTGCCATTGATTTCGAGCATGCTGGTCTTGTACCCGCAATCCGGCCTGAGCTTGTAC

Query 3258          CTACCTCCTGGTGGCATGTTACCCATCGTTGCCCTGCGGATGTATGTGAGCTGATCCGTG
                    | ||    ||||||||| |||||||  | ||||| || ||||| |||||||| || || |
Sbjct 3283          CAACAAAGTGGTGGCATCTTACCCACAGGTGCCCGGCAGATGTTTGTGAGCTAATTCGCG

Query 3318          GTGCATACCCTATGATCCAGACCACTAGCCGGGTC-CTCCGTTCGTTGTTCTGGGGTGAG
                    | || ||||||| ||| |||||  | ||||| || - ||  | | +|||| ||||| |||
Sbjct 3343          GCGCGTACCCTAAGATTCAGACAGCGAGCCGTGTTTTTCGCTCCC-TGTTTTGGGGGGAG

Query 3377          CCTGCCGTT-GGGCAGAAACTAGTGTTCACCCAGGCGGCTAAGGCTGCCAACCCCGGTTC
                    ||  | |+|-|| || ||| |||||||||| |||||||| ||||| || ||||| ||| |
Sbjct 3402          CCCCCTG-TCGGCCAAAAATTAGTGTTCACTCAGGCGGCGAAGGCCGCTAACCCTGGTGC

Query 3436          AGTGACGGTCCACGAGGCACAGGGCGCTACCTAT-ACAGAGACCACCATTATCGCTACGG
                      | |||||||| ||||| ||||||||||| |+|-|| ||||| || ||||| |||||||
Sbjct 3461          GATTACGGTCCATGAGGCCCAGGGCGCTACAT-TCACTGAGACTACTATTATTGCTACGG

Query 3495          CAGATGCCCGAGGCCTCATTCAGTCGTCTCGGGCTCATGCCATTGTTGCCCTGACGCGCC
                    | ||||| || || || |||||||| ||| ||||||| || || || ||||| || || |
Sbjct 3520          CGGATGCTCGCGGGCTGATTCAGTCATCTAGGGCTCACGCTATCGTGGCCCTAACCCGTC

Query 3555          ATACTGAGAAGTGCGTCATCATTGACGCGCCAGGCCTGCTTCGCGAGGTGGGCATTTCCG
                    |||| ||||| || ||  || |||| || || || || ||||| ||||| || || || |
Sbjct 3580          ATACGGAGAAATGTGTGGTCGTTGATGCCCCGGGACTCCTTCGTGAGGTCGGTATCTCTG

Query 3615          ATGCAATCGTTAATAACTTTTTCCTTGCCGGTGGCGAAATTGGCCACCAACGCCCGTCTG
                    | || || |||||||||||||||||| | |||||| | ||||| || || || || || |
Sbjct 3640          ACGCCATTGTTAATAACTTTTTCCTTTCTGGTGGCCAGATTGGTCAGCACCGTCCATCAG

Query 3675          TTATCCCTCGCGGCAAC-C-CTGAC-ACAAACGTTGACAC-CTTGGCTGCCTTCCCGCCG
                    | || || || |||+||- -| +||-||+|| ||||| ||-|||| +||| ||||| || 
Sbjct 3700          TCATACCGCGTGGC-ACTATCA-ACAAC-AATGTTGATACGCTTGA-TGCATTCCCACCC

Query 3731          TCTTGCCAGATT-AGCGCCTTCCACCAGTTGGCTGAGGAGCTTGGCCATAGACCTGCCCC
                    |||||||||+||-||||| | ||||||| | || || ||||| |||||| |||| |||||
Sbjct 3756          TCTTGCCAG-TTCAGCGCTTACCACCAGCTTGCGGAAGAGCTCGGCCATCGACCGGCCCC

Query 3790          TGTTGCAGCTGTTCTACCGCCCTGCCCTGAGCTCGAACAGGGCCTCCTCTATCTGCCCCA
                      | || || ||||| || ||||| ||||| || |||||||| || || ||  |||| ||
Sbjct 3815          GATCGCTGCCGTTCTGCCCCCCTGTCCTGAACTTGAACAGGGTCTACTTTACATGCCTCA

Query 3850          GGAGCTCACCACCTGTGATAGTGTTGTAACATTTGAATTAACAGATATTGTGCATTGTCG
                    |||  | ||||| | |||||||||  | || |||||||| |||||||| ||||| |||||
Sbjct 3875          GGAATTGACCACGTCTGATAGTGTGCTTACGTTTGAATTGACAGATATAGTGCACTGTCG

Query 3910          CATGGCCGCCCCGAGTCAGCGCAAGGCCGTGCTGTCCACGCTCGTGGGCCGTTACGGCCG
                     ||||| || || |||||||| ||||| || ||||| || || || ||| | ||||||||
Sbjct 3935          TATGGCGGCACCTAGTCAGCGTAAGGCGGTCCTGTCGACTCTTGTCGGCAGGTACGGCCG

Query 3970          TCGCACAAAGCTCTACAATGCCT--CTCACT-CTGATGTTCGTGACTCTCTTGCCCGTTT
                     || || ||| | ||  |+| ||--|+||+|-| ||||| ||||  |||||   || |||
Sbjct 3995          CCGTACGAAGTTGTATGA-GGCTGCC-CA-TGCAGATGTCCGTGGGTCTCTAAACCATTT

Query 4027          TATCCC-GACCATTGGCCCCGTACAA-GTTACAACCTGTGAATTGTATGAGCTAGTGGAG
                    ||||||-|| |  +||||| || +| -||||| || |||||| | || ||||| ||||||
Sbjct 4052          TATCCCTGAGCTC-GGCCCTGTT-AGTGTTACCACTTGTGAACTTTACGAGCTTGTGGAG

Query 4085          GCCATGGTCGAGAAGGGCCAGGATGGCTCCGCCGTCCTTGAGCTCGACCTCTGCAACCGT
                    |||||||| ||||| ||||||||||| || || || || ||||||||  | || | ||||
Sbjct 4110          GCCATGGTGGAGAAAGGCCAGGATGGTTCTGCGGTTCTGGAGCTCGATTTATGTAGCCGT

Query 4145          GACGTATCCAGGATCACCTTCTTCCAGAAAGATTGTAATAAGTTTACCACGGGAGAGACC
                    || || ||  | || || ||||||||||| ||||||||||||||||| ||||| ||||| 
Sbjct 4170          GATGTGTCTCGTATAACATTCTTCCAGAAGGATTGTAATAAGTTTACAACGGGCGAGACA

Query 4205          ATCGCCCATGGTAAAGTGGGCCAGGGCATTTCGGCCTGGAGTAAGACCTTTTGTGCCCTT
                    || || ||||| ||||| |||||||| || || || |||||||| |||||||||||  | 
Sbjct 4230          ATAGCACATGGCAAAGTTGGCCAGGGGATATCTGCATGGAGTAAAACCTTTTGTGCTTTG

Query 4265          TTTGGCCCCTGGTTCCGCGCTATTGAGAA-G-GCTATTCTGGCCCTAC-T-CCCTCAGGG
                    || ||||| ||||||||||| ||||||||-|-| | +  ||   +|||-|-| | || ++
Sbjct 4290          TTCGGCCCATGGTTCCGCGCCATTGAGAAGGAGATC-CTTGCTG-TACTTGCTCCCAA--

Query 4321          TGTGTTTTATGGAGATGCCT-TTGACG-ACACTGTCT-TCTCGGCGGCTGTGGCCGCAGC
                    ||| || ||||| ||||| |-   |  -||| |+|||- |+|+|| || || |||| |||
Sbjct 4346          TGTATTCTATGGTGATGCATACGAAGATACAGT-TCTGGC-C-GCCGCAGTCGCCGGAGC

Query 4378          AAAG-GCG-TCCATGGTGTTTGAGAATGACTTTTCC-GAGTTTGACTCCACCCAGAATAA
                      + -|+|-| || ||| || |||||||| || |+|-||||||||   ||| || |||||
Sbjct 4403          CC-CTG-GTTGCAAGGTTTTCGAGAATGATTTCT-CAGAGTTTGATAGCACTCAAAATAA

Query 4435          CTTTTC-CTTGGGCCTAGAGTG-CGCTATCATGGAGGAGTGCGGGATGCCGCAGTGGCT-
                     |||||-|||||||  +|||||-   +||||||||||||||||| |||||||||||| |-
Sbjct 4460          TTTTTCACTTGGGCTG-GAGTGTATA-ATCATGGAGGAGTGCGGCATGCCGCAGTGGATG

Query 4492          CATCCGCTTGTACCACCTTATAAGGTCTGCGT-GGATCCTGCAGGCCCCGAAGGAGTCTC
                       | ||||+|| |||||| |  | ||||| |-|| | +|||| || || ||||||||||
Sbjct 4518          ATCCGGCTT-TATCACCTTGTTCGCTCTGCTTGGGTTT-TGCAAGCTCCAAAGGAGTCTC

Query 4551          TGCGAGGGTTTTGGAAGAAACACTCCGGTGAGCCCGGCACTCTTCTTTGGAATACTGTCT
                    |||| ||||| |||||||| ||||| || ||||| |||||  | ||||||||||||||||
Sbjct 4576          TGCGGGGGTTCTGGAAGAAGCACTCAGGCGAGCCTGGCACCTTGCTTTGGAATACTGTCT

Query 4611          GGAACATGGCCGTTATTACCCACTGTTATGATTTTCGTGATTTGCAGGTGGCTGCCTTTA
                    |||||||||| || ||  |||| |||||||| || || || ||  | || || || ||||
Sbjct 4636          GGAACATGGCGGTCATAGCCCATTGTTATGAGTTCCGCGACTTAAAAGTCGCCGCATTTA

Query 4671          AAGGTGATGATTCGATAGTGCTTTGCAGTGAGTACCGTCAGAGTCCAGGA-GCTGCTGTC
                    |||| ||||| ||  | |||||||| ||||| || || || ||+||  ||-|| || | |
Sbjct 4696          AAGGAGATGACTCTGTTGTGCTTTGTAGTGATTATCGGCAAAG-CCGCGATGCGGCCGCC

Query 4730          CTGATTGCTGGTTGTGGC-TTAAAGCTGAAGGTGGATTTTCGCCCTATTGGTCTGTATGC
                    || || ||||| ||||| -| |||+|| |||||||||||| | || ||||| ||||||||
Sbjct 4755          CTAATCGCTGGCTGTGGGTTGAAA-CTTAAGGTGGATTTTAGGCCCATTGGGCTGTATGC

Query 4789          AGGTGTTGTGGTGGCCCCCGGCCTT-GGCGCGCTTCCTGACGTTGTGC-GCTTCGCC-GG
                     |||||||| |||||||| || || -||  |+|||||||| |||||  -| ||+|| -||
Sbjct 4814          TGGTGTTGTTGTGGCCCCGGGTCTCGGGACC-CTTCCTGATGTTGTTAGGTTT-GCTGGG

Query 4846          CCGGCTCACTGAGAAGAATTGGGGCCCTGGC-CCCGAGCGGGCGGAGCAGCTCCGCCTTG
                    +|||||| | ||||| || ||||| || || -| +||| |||| || ||||| || || |
Sbjct 4871          -CGGCTCTCGGAGAAAAACTGGGGGCCGGGTTCA-GAGAGGGCAGAACAGCTACGGCTGG

Query 4905          CTGTAAGTGATTTCCTCCGCAAGCTTACGAATGTAGCTCAGATGTGTGTGGATGTTGTTT
                    ||||  ||||||| || || ||| | |||||||| |||||  | |||||||| |||||||
Sbjct 4930          CTGTCTGTGATTTTCTGCGAAAGTTAACGAATGTGGCTCAAGTCTGTGTGGACGTTGTTT

Query 4965          CTCGTGTTTATGGGGTTT-CTCCTGGGCTCGTTCATAACCTGATTGGCATGCTACAGACT
                    | |  |||||||| ||| -|+|| ||  | || |||||||||||||| ||||| ||||| 
Sbjct 4990          CGCAGGTTTATGGTGTTAGC-CCCGGTTTGGTACATAACCTGATTGGGATGCTCCAGACC

Query 5024          GTTGCTGATGGCAAGGCCCA-TTTCACTGAGTCAGTAAAGCCAGTGCTCGACCTGACAAA
                     |||||||||||||||| ||-|||+|| ||| |||| || || ||  | ||||| || ||
Sbjct 5049          ATTGCTGATGGCAAGGCGCACTTT-ACAGAGACAGTTAAACCTGTTTTAGACCTCACCAA

Query 5083          TTCAATCCTGTG-TCGGGTGGAATGAATAACATG-TCTTTTGCTGCGCCCATGGGT-TCG
                    ||| ||  |+  -|||||||||||||||||||||-|||||||||  |  |||||  -|  
Sbjct 5108          TTCTATTAT-ACATCGGGTGGAATGAATAACATGTTCTTTTGCTCTGTGCATGGAGATGC

Query 5140          CGACCATGCGCCCTCGGCCTATTCTGTTGTTGCTCCTCATGTTTTTGCCTATGTTGCCCG
                    |+||||||||| ||||| || ||||||| ||| ||||| || || |||||||| ||||||
Sbjct 5167          C-ACCATGCGCTCTCGGGCTTTTCTGTTTTTGTTCCTCGTGCTTCTGCCTATGCTGCCCG

Query 5200          CGCCACCGCCCGGTCAGCCGTCTGGCCGCCGTCGTGGGCGGCGCAGCGGCGGTTCCGGCG
                    |||||||| ||||||||||||||||||| || || |||||||||||||||||| ||||||
Sbjct 5226          CGCCACCGGCCGGTCAGCCGTCTGGCCGTCGCCGCGGGCGGCGCAGCGGCGGTGCCGGCG

Query 5260          GTGGTTTCTGGGGTGACCGGGTTGATTCTCAGCCCTTCGCAATCCCCCATATTCATCCAA
                    ||||||||||||||||||||||||||||||||||||||||  ||||| ||||||||||||
Sbjct 5286          GTGGTTTCTGGGGTGACCGGGTTGATTCTCAGCCCTTCGCCCTCCCCTATATTCATCCAA

Query 5320          CCAACCCCTTTGCCCCCGATGTCACC-GCTGCGGCCGGGGCTGGACCTCGCGTTCGCCAA
                    |||||||||| ||  | ||  |+ ||-|| || |||||||||||| |||||  ||| || 
Sbjct 5346          CCAACCCCTTCGCATCTGACAT-TCCAGCCGCAGCCGGGGCTGGAGCTCGCCCTCGGCAG

Query 5379          CCCGCCCGACCACTCGGCTCCGCTTGGCGTGACCAGGCCCAGCGCCCCGCCGCTACCTCA
                    || ||||| ||||||||||||||||||||||||||  |||||||||||||| || || | 
Sbjct 5405          CCAGCCCGTCCACTCGGCTCCGCTTGGCGTGACCAATCCCAGCGCCCCGCCACTTCCGCC

Query 5439          CGTCGTAGACCTACCACAGCTGGGGCCGCGCCGCTAACCGCGGTCGCCCCGGCTCATGAC
                    |||||| || || || ||||||||||  ||||||| || || || |||||||| |  || 
Sbjct 5465          CGTCGTCGATCTGCCCCAGCTGGGGCTTCGCCGCTGACTGCTGTGGCCCCGGCCCCAGAT

Query 5499          ACCCCGCCAGTGCCTGATGTCGACTCCCGCGGCGCTATCTTGCGCCGGCAGTATAACCTA
                    ||  | || || || |||||||| || ||||||||||| || ||||| ||||||||  ||
Sbjct 5525          ACTGCTCCTGTTCCCGATGTCGATTCTCGCGGCGCTATATTACGCCGCCAGTATAATTTA

Query 5559          TCAACATCCCCTCTCACCTCT-CCCGTGGCCACCGGCACAAA-TTTGGTCCTTTATGCCG
                    ||||||||||| || || |||-| + | ||||| || || ||- |||+| || ||||| |
Sbjct 5585          TCAACATCCCCGCTAACATCTACT-ATTGCCACTGGTACTAACCTTG-TTCTATATGCTG

Query 5617          CCCCTCTTAGCCCGCTTT-TA-CCCCTTCAGGACGGCACCAATACTCATATAATGGCTAC
                    |||| || |||||++|||-  -|| || || || || || || ||||| || ||||| ||
Sbjct 5643          CCCCGCTGAGCCC--TTTGCTTCCGCTCCAAGATGGAACTAACACTCACATTATGGCCAC

Query 5675          AGAAGCCTCTAACTATGCCCAGTACCGGGTTGCCCGTGCCACAATTCGTTATCGCCCGCT
                     ||||| || || |||||||||||||| |||| ||| ||||| || || || || |||||
Sbjct 5701          TGAAGCATCAAATTATGCCCAGTACCGTGTTGTCCGCGCCACCATCCGGTACCGTCCGCT

Query 5735          TGTCCCCAATGCTGTTGGTGGTTATGCCATCTCCATCTCGTTCTGGCCACAAACCACCAC
                    ||| || || ||||| || || || || || || ||||| |||||||| || || || ||
Sbjct 5761          TGTGCCGAACGCTGTCGGCGGATACGCTATATCTATCTCTTTCTGGCCTCAGACAACTAC

Query 5795          CACTCCGACGTCCGTTGATATGAATTCAATAACTTCGACGGATGTTCGTATTTTAGTTCA
                    ||| ||||| || || ||||||||||| || || || |||||||| || ||  | || ||
Sbjct 5821          CACCCCGACATCTGTGGATATGAATTCTATCACCTCCACGGATGTCCGAATCCTTGTCCA

Query 5855          GCCCGGCATAGCCTCTGAGCTTGTGATCCCAAGTGAGCGCTTACACTATCGTAACCAAGG
                    ||| ||||| || || || ||||||||||| ||||||||| | || ||||||||||||||
Sbjct 5881          GCCTGGCATCGCTTCAGAACTTGTGATCCCTAGTGAGCGCCTGCATTATCGTAACCAAGG

Query 5915          GTGGCGCTCTGTTGAGACCTCCGGGGTGGCGGAAGAGGAGGCCACCTCTGGTCTCGTTAT
                     |||||||| ||||||||||| || || ||||| |||||||| ||||| || || || ||
Sbjct 5941          CTGGCGCTCGGTTGAGACCTCTGGTGTTGCGGAGGAGGAGGCGACCTCCGGCCTTGTCAT

Query 5975          GCTTTGCATACATGGCTTACCCGTAAATTCTTACACTAATACACCCTACACCGGCGCCCT
                    ||||||||| ||||| | ||| || ||||||||||| ||||| || || || || |||||
Sbjct 6001          GCTTTGCATCCATGGATCACCTGTGAATTCTTACACCAATACGCCTTATACTGGTGCCCT

Query 6035          CGGGCT-GTTGGATTTTGCCCTTGAATTTGAGTTCCGCAACCTCACTCCCGGCAACACCA
                    + ||||-| | ||||| || || ||  | |||||||||||  | || ||||| ||||| |
Sbjct 6061          -TGGCTTGCTTGATTTCGCACTCGAGCTCGAGTTCCGCAATTTGACACCCGGTAACACGA

Query 6094          ATACTCGGGTCTCTCGTTACTCCAGCACTGCTCGCCACCGTCTTCGCCGCGGTGCAGATG
                    | || || || || || ||||| || | ||| ||||||   || ||||| ||  | ||||
Sbjct 6120          ACACACGTGTTTCCCGCTACTCGAGTAGTGCGCGCCACAAGCTACGCCGAGGGCCTGATG

Query 6154          GGACCGCCGAGCTCACCACCACGGCTGCCACCCGCTTTATGAAGGATCTCTATTTTACTA
                    | || || ||| | || ||||| ||||| || |||||||||||||| ||  |||||||  
Sbjct 6180          GCACTGCTGAGTTAACTACCACTGCTGCTACACGCTTTATGAAGGACCTTCATTTTACAG

Query 6214          GTACTAATGGTGTCGGTGAGATCGGCCGCGGGATAGCCCTAACCCTGTTTAATCTTGCTG
                    | |||||||| || |||||  |||| || || ||||| ||||| ||||| ||||||||||
Sbjct 6240          GGACTAATGGAGTTGGTGAAGTCGGTCGTGGTATAGCGCTAACTCTGTTCAATCTTGCTG

Query 6274          ACACTCTGCTTGGCGGCCTACCGACAGAATTGATTTCGTCGGCTGGTGGCCAGCTGTTCT
                    |||| || || ||||| || ||||||||||||||||||||||||||||| ||| |||| |
Sbjct 6300          ACACGCTTCTCGGCGGGCTCCCGACAGAATTGATTTCGTCGGCTGGTGGTCAGTTGTTTT

Query 6334          ACTCCCGTCCCGTCGTCTCAGCCAATGGCGAGCCGACTGTTAAGCTGTATACATCTGTAG
                    |||| || ||||||||||||||||||||||||||||| || ||||| ||||| || || |
Sbjct 6360          ACTCTCGCCCCGTCGTCTCAGCCAATGGCGAGCCGACAGTGAAGCTTTATACTTCAGTCG

Query 6394          AGAATGCTCAGCAGGATAAGGGTATTGCAATCCCGCATGACATCGACCTCGGGGAATCTC
                    |||| |||||||||||||||||||| || ||||| ||||| || ||||| || || || |
Sbjct 6420          AGAACGCTCAGCAGGATAAGGGTATAGCTATCCCACATGATATTGACCTTGGTGAGTCCC

Query 6454          GTGTGGTCATTCAGGATTATGATAACCAACATGAGCAAGATCGGCCGACACCTTCTCCAG
                    |||| |||||||||||||| ||||||||||||||||| || || || || |||||||| |
Sbjct 6480          GTGTTGTCATTCAGGATTACGATAACCAACATGAGCAGGACCGTCCCACCCCTTCTCCTG

Query 6514          CCCCATCGCGCCCTTTTTCTGTCCTCCGAGCTAATGATGTGCTTTGGCTTTCTCTCACCG
                    | || || || || ||||||||||| || |||||||||||||| |||||||| || || |
Sbjct 6540          CTCCCTCTCGGCCCTTTTCTGTCCTTCGTGCTAATGATGTGCTATGGCTTTCACTTACAG

Query 6574          CTGCCGAGTATGACCAGTCCACTTACGGTTCTTCGAC-CGGCCCAGTCTATGTTTCTGAC
                    | || |||||||| ||| | || || || || || ||-   ||||+| ||||| ||||| 
Sbjct 6600          CAGCTGAGTATGATCAGACTACCTATGGCTCCTCTACTAACCCCA-TGTATGTCTCTGAT

Query 6633          TCTGTGACCCTGGTTAATGTTGCGAC-CGGCGCGCAGGCCGTTGCCCGGTCGCTTGACTG
                     |||||||  | |||||||| || ||- |+ || ||||  ||  | || || || |||||
Sbjct 6659          ACTGTGACATTTGTTAATGTGGCTACTGG-TGCCCAGGGGGTATCTCGCTCTCTGGACTG

Query 6692          GACCAAGGTCACACTTGATGGTCGCCCCCTCTCCACCATCCAGCAGTATTCAAAGACCTT
                    | | || || || |||||||| ||||| ||    || |||||||||||||| ||||||||
Sbjct 6718          GTCTAAAGTTACCCTTGATGGGCGCCCACTTATGACTATCCAGCAGTATTCTAAGACCTT

Query 6752          CTTCGTCCTGCCGCTCCGCGGTAAGCTCTCCTTCTGGGAGGCAGGTACCACTAAGGCCGG
                    ||| |||||||| ||||| |||||||||||||| |||||||| ||||| |||||||||||
Sbjct 6778          CTTTGTCCTGCCTCTCCGTGGTAAGCTCTCCTTTTGGGAGGCTGGTACTACTAAGGCCGG

Query 6812          GTACCCCTATAATTATAATACCACTGCTAGCGATC-AACTGCTTATTGAGAATGCCGCCG
                     ||||| |||||||||||||| || || || ||+|-|  |  | ||||||||||| || |
Sbjct 6838          CTACCCTTATAATTATAATACTACCGCCAGTGA-CCAGATTTTAATTGAGAATGCAGCTG

Query 6871          GGCATCGGGT-TGCTATTTCCACTTACACCACTAGCCTGGGTGCTGGCCCCGTTGCCATC
                    | || || ||-|||+||||| || ||||| ||||  || ||  ||||||| ||| | || 
Sbjct 6897          GTCACCGTGTATGC-ATTTCAACCTACACTACTAATCTTGGATCTGGCCCTGTTTCTATT

Query 6930          TCTGCGGTTGCTGTTT-TGGCCCCCCACTCTGCGCTAGCCCTGCTT--GAGGATACCATG
                    ||||| || | |||+ -| || || ||||||||||| |||++||||--||||| ||  | 
Sbjct 6956          TCTGCCGTCGGTGT-CCTCGCACCTCACTCTGCGCTGGCC--GCTTTAGAGGACACTGTT

Query 6987          GACTACCCTGCCCGCGCCCACACTTTTGATGATTTCTGCCCAGAGTGCCGCCCCCTTGGC
                    ||||| |||||||| || || |||||||||||||| ||||| ||||||||  | || |||
Sbjct 7013          GACTATCCTGCCCGTGCTCATACTTTTGATGATTTTTGCCCTGAGTGCCGTGCACTCGGC

Query 7047          CTCCAGGGCTGTGCTTTCCAGTCTACTGTCGCTGAGCTTCAGCGCCTTAAGATGAAGGTG
                    || ||||| ||||||||||| || ||||| |||||||| ||||||||||| |||||||||
Sbjct 7073          CTTCAGGGTTGTGCTTTCCAATCGACTGTTGCTGAGCTACAGCGCCTTAAAATGAAGGTG

Query 7107          GGTAAAACTCGGGAGTTA-TAGTTTATTTG-CTTGTGCCCCCCTTCT-TTCTGCTGCTT-
                    |||||||| |||||||+|-|  ||||||  -||||| ||  ||||||-||||| |  ||-
Sbjct 7133          GGTAAAACCCGGGAGT-ACTGATTTATTCTACTTGTACCTTCCTTCTGTTCTGTTCTTTT

Query 7163          ATTTCTCTTTTCTGCGTTTCGCGCTCCCTGAAAAAAAAA
                    ||||  |||||||||||  ||||||||||| ||||||||
Sbjct 7192          ATTTTNCTTTTCTGCGTNCCGCGCTCCCTGGAAAAAAAA
