# Supplementary material for: Pairwise Heuristic Sequence Alignment Algorithm Based on Deep Reinforcement Learning
Source: IEEE Open J Eng Med Biol. 2021 Jan 29;2:36–43. doi: 10.1109/OJEMB.2021.3055424 (PMC8901008; doi:10.1109/OJEMB.2021.3055424)
Supplement: Three supplementary materials are attached to the submitted manuscript. First, we offer the detailed process of the DQNalign in Supplementary material S1. Then, the additional figures and tables are listed in the Supplementary material S2. Finally, the alignment results of the DQNalign are attached  [file ojemb-3055424-mm.zip › OJEMB-3055424-MM/10022021082020_DQNalignOJEMB20210126SupplementaryS3/Supplementary S3/HEV_DDDQN/result20200712173946_12_38.txt]

DQNalign Project v1.0
Pairwise alignment algorithm with deep reinforcement learning based heuristic alignment agent
Sequence 1 : HEV_12, length : 7202
Sequence 2 : HEV_38, length : 7202

Alignment results:
Exact matches: 4909
Gaps: 1193

Query 0             GGCAGACCACCTAT-GTGGTCGATGCCATGGA-GGCC-CATCAGTTTATCAAGGCTCCTG
                    + |+|+|| ++|  -|    |  ||+   |  -||||-  ||++++||||  |||| | |
Sbjct 75            -CC-G-CCT--TGGCGAATGCTGTG-GTGGTTCGGCCTTTTC----TATCCCGGCTACAG

Query 57            GCATCAC-TACTGCTATTGAGCAG--GCTGCTCTGGCAGCGGCCAACTC--TGCCCTGGC
                     || +| -||||++|||| | | |--|| ||+|+++|++|||+|| || --|  || | |
Sbjct 126           ACAG-AGATACT--TATTAACCTGATGCAGC-C---C--CGG-CAGCTTGTTTTCCGGCC

Query 111           -GAATGC-TGTGGTAGTTAGGCCCTTTCTCTCTCACC---A-GCAGATTGA-GATCCT--
                    -|||  |-||||| | + |++|||  |+||+  | +|---|- || |+++|-|| | |--
Sbjct 176           TGAAGTCTTGTGGAAC-CA--CCCAAT-TC-AGCG-CGTGATCCACA---ACGAGCTTGA

Query 162           -CATTAACCTAATG-CAACCTCGCCAGCTT-GTTTT-C-C-G-CCCCGAGGTTTTCTGGA
                    -|| |+|+|+++||-| ++++ |+| +|  -| |  -|-|-|-| + ||||+|   ||  
Sbjct 227           GCAGT-A-C---TGCCG----GG-CT-CCGGGCTGGCCGCTGCCT-TGAGG-TGGGTGCG

Query 216           ACCACCCCATC--C-AGCGTGTTATCCACAATG--AGTTG--GAGCTT--TACTTGCCGT
                      ||+||||  --|-|   ++++|| +||||  --| +||--  ||  --|  || +| |
Sbjct 271           CTCA-CCCACGTTCTATTA----ATG-ACAACCCCAA-TGTTCTGCACCGTTGTTT-CTT

Query 266           G---CCCGCTCCG-GCCGCTGTCTTGAGAT-TGGTGC-CCATCCCCGCTCAATAA---AT
                    |---|| |+|| |-  || ||||  | ++ -|||| |-||  |||| ||| +|  --- +
Sbjct 323           GAAACCTG-TCGGCCGCGATGTCCAGC--GGTGGTACACCGCCCCCACTCG-TGGCCCC-

Query 317           G-A-CAATCCTA---ATGTGGTCCA-CCGCTGCTT-CCTCCGCCCTGTCGGGCGCGA--T
                    |-|-|||+ || ---  ++||||  -|| | |+| -|||||  |||||||  || +|--|
Sbjct 378           GCAGCAA-ACTGCCGCC--GGTCGGCCCTCCG-TGGCCTCCCACCTGTCGATCGA-ACCT

Query 368           GTTC----------A--G-C-GCTGGTATAC---TGCC-CCC--ACTCGCGGGCCAGCTG
                      | ---------- -- -|-|||| +++||---||| -|  --||  |+|      || 
Sbjct 433           ACTGTTTTGATGGTTTTTCCGGCTGC---ACGTTTGCTGCTGAGACAGG-GATAGCCCTT

Query 408           CTAATTGCCG-GCGTTCCGCACT-G-C-GCGGGCTCTCTGCCGCTGACC----GCACT-T
                            +|- || +++ | ||-|-|-|| | +| |+||||| +| +|----|| | - 
Sbjct 489           TACTCACT-GCACGA---CCTCTGGCCTGCCGA-TGT-TGCCGA-GG-CAATGGCTCGCC

Query 459           ACTGC-TT-CGA-CGGGTTTTCTGGT-TGTAACTTT-C-CCGCCGAAACGGGCA-T-CGC
                    |+++|- |- ||-| ||++++||+||-|| | || |-|-|| ||++  | ||  -|-|+ 
Sbjct 541           A---CGGTATGACCCGG----CT-GTATGCAGCTCTCCACCTCC--CCCCGGAGGTAC-T

Query 510           -C-CT-CTATTCCCTCC-ATGATATGTCACCATC-TGA--TG----T-C--G--CCGAGG
                    -|-| -|+  |  | ||-|| ++||  |||| ||-|+|--| ----|-|--|--  |+| 
Sbjct 590           GCTCCCC-CCTGGCACCTATC--ATACCACCTTCGT-ACCTCCTCATCCATGATGGG-GA

Query 555           CCATGT--TCCGCCAT-GGTATGA--CGCGGCTTTA-TGCC--GCCCTCCATCTTTC--C
                    ||++||--  +    |-  |||||-- |+| || ||-||+|--|   +| | | |     
Sbjct 644           CC--GTGCAG-TGATTACATATGAGGGG-GACTCTAGTG-CTGGATA-CAACCATGATGT

Query 604           G-CCTGAG-GT-CTTGTTG-CCTCCTGGCACATAC-CGCACCGCGTCGTAT---CTGCTG
                    |-||    -| -|++|+  -    |+ ||||+|||- ++|++++|++|++|---| ||+|
Sbjct 698           GTCCATTCTGCGC--G-CCTGGATC-CGCAC-TACTA--A----G--G--TCACCGGC-G

Query 656           ATCCATGACGGCA---GGCGCGTTGTGGTGAC-GT-ACGAGGGTGACACT-AGTGCTGG-
                    |+|||  +|+|| ---  +++++|+||| |+|-|   |++++++|+++  - |||++||-
Sbjct 742           A-CCACC-C-GCTGGTAA-----T-TGGAG-CGGGTCC------G---GGCGGTG--GGC

Query 709           T-T-A-TAACCATGATG--T-TTC-CA-ACCTGCGCTCCTGGATTAGAACCACTAAGGTC
                    |-|-|-| ++++||+||--|-|||-||-| ||++|| |||| |  +++| | | || |+|
Sbjct 780           TGTCACTT----TG-TGCTTCTTCTCACAGCT--GCACCTGAACC---ATCGCCAATG-C

Query 761           ACC---GG---AGACCACCCTCTCG-TT-ATCGAGCGGGTTTTAGGG-CCATTGGCTGTC
                    +| ---| ---|+ ++|+||+||||-| -| ||||     | |  ||-|||||    | |
Sbjct 828           -CTTATGTCCCA-T--A-CC-CTCGTTCCACCGAGGTTTATGTTCGGTCCATTTTTGGCC

Query 810           ACTT--T-GTTCTCTTACTCAC-GG--CT-GC-CCCGGAGCCATCACCTATG-C--C--T
                    +|+|--|-|||| | +|+|| |-| --|   |- || |   |+|+|+||| |-|--|--|
Sbjct 882           -C-TGGTGGTTCACC-A-TCCCTGTTTCCAACTGCCTGCCTC-T-A-CTAAGTCAACATT

Query 857           T-A-T--GTCCCTTACCCCCGGTC-TACCGAGGTCTATGTCCGATCGA---TCTTCGGCC
                    |-|- --||||||  ++++++|+|-||    || |+|+| +|++||+|---|||||||  
Sbjct 935           TCATGCCGTCCCTGT------G-CATATATGGGAC-A-GA-C--TC-ATGCTCTTCGGTG

Query 909           CGGGCGGCAC-C----CCT-TCCCTATTCC----CAA-CCTCATGCTCCACTAAGTCGAC
                    || +|++|+|-|---- | -  ||| || |----|||- || |+++| +||++|+|++||
Sbjct 982           CGA-C--C-CTCGATGACCAGGCCTTTTGCTGTTCAAGGCTAA---TG-AC--A-T--AC

Query 958           CTTCCAT-GGCCGTC-CCTGCCCATATTTGGG-A-CCGTC--TTA-TGCTGTTCGGG--G
                    |||| +|-|  +++   ++|    ||++ ++ -|- |  |--|| - ||| ||+++|--|
Sbjct 1029          CTTCG-TGGTA---TTA--G--GTTA--C--AAAGTCCACAGTTGGCGCTCTT---GTCG

Query 1008          CCACCCTGGA-TGA--CCAAGCCTTTTGCT-G-CTCCCGTCTAATGACCTACCTTCGCG-
                    ||| +|++||- | --  | |||| + |  -|-| |      ++||++||  | |++  -
Sbjct 1072          CCAA-C--GAGGGCTGGAATGCCTC-CGGAAGACGCATTAAC--TG--CTGTCAT--TAC

Query 1061          -GC-A-TTAGC-TA-CA-----AGGT-TACTG-TGGGCCACCTCTTGTGG-CCAA--T-G
                    -||- -||| |-||-||-----    - | +|- +++|| || | +      | |--|-|
Sbjct 1121          TGCGGCTTATCTTACCATTTGCCATCAGAG-GTA---CCTCCGCA-CACAGGCTATCTCG

Query 1103          -AA-GGCTGG-AAC----GC-C-TCTG-AGGACGCTCTCACAGCTGTC--ATTACTGCCG
                    -||-|| || -|| ----| -|-|  |-| +++|| ++|| |  | | --| +||+| | 
Sbjct 1176          AAAGGGATGAAAAGATTGGAGCTTGAGCAT---GCA--CAGAAGTTTATAAC-AC-GTCT

Query 1151          -CCTACCTTACCATCTGCATCTGCCACCA----GCGGTATCTCCGC-ACC--CAAGCT-A
                    -  ||++ +++|+| +|    |   |  |----|| ||   | |    ||--| +|+|-|
Sbjct 1229          TTATA--G---C-TG-GTTGTTTGAAAAATCTGGCCGTGATTACATCCCCGGCC-G-TCA

Query 1196          --T--A-TCTAAGGGGATGC-GT--CGTTTGGAGCG-GGAGCATGCCCAGAAA-TT-CAT
                    --|--|-| | | ++|  +|-||--||| ++||  |-    |+||| | |++ -||-|| 
Sbjct 1280          GTTGCAGTTTTAC--GCC-CAGTGCCGTC--GATGGCTA-TC-TGCGCTG--GTTTCCAC

Query 1246          AACACG--CCTCTTACAG-TTGGCTTTTTGA-GAAGTCCGGCCGTGATTATAT-CC-CCG
                    ++|  |--|||| | + |-|| |+|||||||-|||++ |||||   +|  ++ -| - ||
Sbjct 1328          --CTTGATCCTCGTG-TGCTTCG-TTTTTGATGAA--GCGGCCCCC-TGC--CGCTGTCG

Query 1299          GCCGTCAG-TTGGAGTTCTAC-GCCC----A----G-TG---TAGGCGCTGGCTCTCGGC
                        |+ |-|| |     ++|-||||----|----|-||---|| ||| ||||| + |||
Sbjct 1379          TAGCT-TGCTTCGCAAAG--CTGCCCATAAATTTTGCTGCTTTATGCGATGGCTG-GGGC

Query 1345          CGGC-T---TTCACCTTGACCCACGGGTGCTGGTTTTTGATGAGTCG-GCC-CCCTGCCA
                     || -|---   + |||++||  | | ++||+||| + |  |||   -|+   + ++++|
Sbjct 1435          AGGATTGCACCT-GCTT--CCTTCAGC--CT-GTTG-AGGGGAGGGTCG-GTG-A----A

Query 1399          CTGCAGGACCG--CGATTCGTAAGGC--GGTCTCA--AAG-TT-T-TGCTGCT-TTATGA
                    +++||||++  -- |++ ++||| | --  | | |--   -  -|-|+|  | -|  |||
Sbjct 1481          ---CAGG--GTTATG--A--TAATGAGGCATTTGAGGGGTCGGATGT-CGACCCTGCTGA

Query 1449          AGTGG-C-TTGGCCAGGAATGTACCTGCTTTCTAC-AGCCTGCAGAGGGTGCCGCCTGGC
                    || ||-|- || + ||| || |++|||+++ ||  -|++| + ++++++|| ++|   | 
Sbjct 1532          AGAGGCCACTGT-GAGGTATCT--CTG---GCTCGTA--CA-T------TGT--CACCGG

Query 1505          GA-CCAGG-GCCATGATAATGAAGCCTAT--GAGGGGTCTGATGTTGACCCTGCTGAATC
                     |-|||| -|+|| |    |++   | | --|   ||++|+|+++|++ ||| ||||   
Sbjct 1574          CAGCCAGTTG-CAGGCCTCT--TTACCAGGCGCTCGG--T-A---T--TCCTTCTGACCT

Query 1561          CG-C-CATTAGTGA-TATA------T-CTGGGT-CCTACGTAGTCCCTGGC-ACC-ACTG
                     |-|-|  ++++||-    ------ -|+ | |-||  || |||| | +| -||| || |
Sbjct 1622          TGCCGCCC----GAGCGGGCCGGCTCAC-TGCTACCGTCGAAGTCTCA-GATACCGACGG

Query 1605          CC--CTCCAGCCGCTT-TATCAGG----CCCT-TGACCTCCCCGCTGAGATTGTGGCCCG
                    ||--||+||++++|||-||++|+|----|  |- |   | +++++++||+++ ++++||+
Sbjct 1676          CCGTCT-CA----CTTGTA--A-GACCACTATGGGCAATA-------AG---A----CC-

Query 1657          TGCAGGCCGGCTGACC-GCCACAGTAAAGGTCT-CCCAGGTCG-ACGGG-CGGATC-GAT
                    | ||  +    |    - | || |++    +| -|    | | -| |||-|||| |-|  
Sbjct 1713          TTCACA-ACAGTTTTTACCGACGG--TGCC-CAGCTGGAGGCTAATGGGCCGGAGCAGTA

Query 1712          TGTGAG-ACCC-TT-TTCTTGGTAACAA-A-ACCTTTCGCACGTCGT-T--CGTTGA---
                    ||||  - ++|-||    ||||  + ||-|-|+|| | ||+|| || - --| | + ---
Sbjct 1769          TGTGCTAT--CATTTGATTTGGCT-AAACAGA-CTATGGC-CGCCGGCCCGCATA-GCCT

Query 1759          CGGGGCGGTCTTAGAGACCAATGGCCCAGAGCGCC-ACAATCTCTCTT-TTGA---TGCC
                      |    | |+| || |+| +|++++  | |+ +|- + |  | +| |-||| ---||||
Sbjct 1823          TAGTTACGCC-TTGACA-CC-T----GCGGG-T-CTT-GAGGTG-CGTGTTGTTTCTGCC

Query 1814          A-G-TCAGAGCAC-TATGGCCGCT-GGCCCCTTCCAGTCTTACCT---ATGCCG-CCTCT
                     - -||+||+|+ -|| ||| |+|-  +||| ||  |+  |+++|---|+++| -|||||
Sbjct 1872          GGACTC-GA-C-TGTAGGGCTG-TCTT-CCCATCTGG-GGT---TGCAA---CCCCCTCT

Query 1865          GCCG-CTGGGCTGGAGGTGCGCTATGTTGCTGCTGGGCTTGAC-CAC-CGGG--CGGTTT
                    ||  -| | |  | ++|| |||++ +||+||| | ||||| | -|| -    --|| | |
Sbjct 1920          GCTTCCGGTGAGGT--GTCCGC--C-TT-CTGTTCGGCTTTATACAGGTTTAACCGCTGT

Query 1919          -TCGCCCCCGGCG-TTTCACCCCGGTCGGCCCCCTGGCGAGGTCACCGCCTTTTGCTCTG
                    -||+|   |||| -| || |   |||+|||   +|+++++|||+|++++++++++++ | 
Sbjct 1974          GTC-CAAGCGGCATTCTCTCATTGGT-GGCTTG-T-----GGT-A------------TTA

Query 1976          -CC-C-TATACAGGTTTAA-TCG--TGAAGCCCA--GCG-TCATGCGCTGACCGGTA---
                    -||- - + +++|| +|||-| |--||   +|||--|+ -  +  |+||| || + |---
Sbjct 2012          TCCTGAG-G---GGC-TAATTGGTTTGTTT-CCACCG-TTCG-CCC-CTGGCCA-CACCT

Query 2024          --ATTTTT-G-GT-TCCATCCTGA-GGG-GCTCCTTGG--CCTCTTT-GCCCCG---TTT
                    --   +| -|-  -||| | ||| -|||-|+++++ +|--||+||||-  | ||--- | 
Sbjct 2062          GGGAG-TCAGCCAATCCCTTCTGTGGGGAG-----A-GCACC-CTTTATACTCGCACCTG

Query 2072          TCGCC-----CGGGCATGTCTGGGAGTC-GGCTAATCCATTTTGTG-G--CGAGAG-CAC
                    ++| |-----|||||+++| |+++++||- ||| +|+++|||| | - --||||+ -|+|
Sbjct 2113          --GTCGGTGTCGGGC---TTT-----TCTAGCTG-T---TTTTCTCCATTCGAG-CCC-C

Query 2122          ACTCTACACCCCGT-ACTTGGT------CG-GAGGTTGAT-G---C-T-G--TTTCTA-G
                     | ||+|    |+|-|+++   ------  -|||| ||||- ---|-|-|-- ||+ |-|
Sbjct 2158          CCGCT-CTGGAC-TCA---TCACCCCCCGCCGAGGCTGATACACCCGTGGCTGTT-GATG

Query 2163          -TCCAGCCCGGC--CTGA-CTTAG--GTTTTG-CAT-CTGAGCCTTCTATACCTAGCAGG
                    -|||| |||++|--|+ |-|||+|-- ||   -|| -||  | || ||| ||  +|||| 
Sbjct 2212          TTCCACCCC--CAGC-TACCTT-GACATTACCACAACCTCCGGCTCCTAAACGG-GCAGT

Query 2216          GCCGCCACACCTA-CCCCGGC---GGCTCT-TCAACCCTCCT--CTGCACCGGACC-CTT
                     || || ||  +|-||  | |---|||  |-|| +++|||  --||+| ||||   -|| 
Sbjct 2267          ACCCCCGCAAG-ATCCTTGCCGATGGCGATGTCG---CTCGGGCCT-CTCCGGGTGTCTC

Query 2268          TCCCCCCCCCCTCTGCTCCGGCGCTTGGTGAGCCGGCCCCTGGCGTTACTGCCGTGGCCC
                    |++++++ ++++|||| ||++|+|+++++  | ++|+++| ||||  |+|+||||| | +
Sbjct 2321          T------G----CTGCACC--C-C-----CTGT--G---CCGGCGCAA-T-CCGTGACT-

Query 2328          CGGCCATAACCCACCAGACGGCTCGGCATCGCCGCCTGCT-CTTCAC-C-TACCCGGATG
                    ++|++++|| ||||| | ++|+||++|++||||| | | |-||||| -|-|| || ||||
Sbjct 2354          --G----AATCCACCCGT--G-TC--C--CGCCGGCGGTTACTTCATACTTATCCTGATG

Query 2385          GCTC-CAAG-GTATTTGCCGGCTCGCTGTTTGAGT-CGACATGTACGTGGCTTGTT-AAC
                    | ||- |||-||| ++|| ||||| || || ||||-||| +||||| ||| | || -| +
Sbjct 2401          GGTCAAAAGTGTAC--GCTGGCTCCCTCTTCGAGTCCGAG-TGTACTTGGTTGGTCAAT-

Query 2441          GCGTCTAATGTTGACCATCGCCCTGGCGGCGGGCTCTGCCATGCATTTTACCAAAGGTAC
                    ||||| |||   | ||| || || || || || || |||||||||||||||||  ||| |
Sbjct 2457          GCGTCCAATCCCGGCCACCGTCCCGGTGGTGGCCTTTGCCATGCATTTTACCAGCGGTTC

Query 2501          CCCACCTCCTTTGATGCTGCCTCTTTTGTGATGCGCGACGGCGC-GGCC-GCTTATACAT
                    ||    || |||||  | |||   || || |||  ||| ||+| - + |-|||||||| |
Sbjct 2517          CCGGAGTCATTTGACCCCGCCGAGTTCGTCATGTCCGATGG-GTTT-GCAGCTTATACCT

Query 2559          TAACCCCCCGGCCAATAATTCATGCCGTCGCCCCTGATTATAGGTTGGAACATAACCCAA
                    | || ||||| || || || ||||| || || || || ||| || | ||||||||||| |
Sbjct 2575          TGACGCCCCGACCTATTATCCATGCTGTTGCTCCCGACTATCGGGTAGAACATAACCCCA

Query 2619          AGAGGCTTGAGGCCGCCTACCGGGAGACTTGCTCCCGTCTCGGCACCGCTGCATACCCGC
                    ||||||| ||||| || || || ||||| |||||||| |  ||||| ||||| ||||| |
Sbjct 2635          AGAGGCTCGAGGCTGCTTATCGAGAGACGTGCTCCCGCCGTGGCACGGCTGCTTACCCCC

Query 2679          TCCTCGGGACCGGCATATACCAGGTACC-GATCGGTCCCAGTTTCGACGCCTGGGAGCGG
                    | |||||  ||||||||||  |||| ||-| | ||+|  ||||| || |||||||| || 
Sbjct 2695          TGCTCGGTGCCGGCATATATAAGGTGCCTGTTGGG-CTTAGTTTTGATGCCTGGGAACGC

Query 2738          AACCACCGCCCCGGTGATGAGTTGTATCTTCCTGAGCTTGCT-GC-CAGATGGTTCGAGG
                    ||||| || ||||| ||||||||||||||| ||||||  |||-  -|+ +||||||||||
Sbjct 2754          AACCATCGGCCCGGGGATGAGTTGTATCTTACTGAGCCGGCTATAGC-T-TGGTTCGAGG

Query 2796          CCAATAGG-CCGGCCTG-CCCAACTCTTACTATAACTGAGGATGCTGCACGGACAGCGAA
                    | || + |-||  +|| -|||  | || ||||| ||||||||  | ||||| ||||||||
Sbjct 2812          CTAAC-CGACCCA-CTCTCCCCGCGCTCACTATCACTGAGGACACGGCACGAACAGCGAA

Query 2854          CCTGGCCATCGAGCTTGACTCAGCCACAGATGTCGGCCGGGCTTGTGCTGGTTGTCGAG-
                     |||||  | ||||| || || ||||| || ||||| ||||| ||||||||||| || |-
Sbjct 2870          TCTGGCGTTGGAGCTAGATTCGGCCACTGAGGTCGGTCGGGCGTGTGCTGGTTGCCGTGT

Query 2913          TCA-CCCC-CGG-CGTTG-TGCAGTACCAGTTTACTGCAGGTGTGCCTGGGTCCGGCAAG
                    | |-||  -|+|-|||| -|++|++||||||| || || ||||| ||||| |||||||||
Sbjct 2930          TGAGCCAGGC-GTCGTTCAT--A--ACCAGTTCACGGCGGGTGTCCCTGGTTCCGGCAAG

Query 2969          TCCCGCTCTA-TCACCCAAGCCGACGTGGACGTTGTCGTGGTCCCGACCCGGGAGTTGCG
                    || || || |-||| |   |+||| ||||| || || || || || || || ||| ||||
Sbjct 2985          TCACGGTCAATTCAGCAGGG-CGAGGTGGATGTGGTGGTAGTACCAACTCGTGAGCTGCG

Query 3028          TAATGCCTGGCGCCGCCGCGGCTTCGCTGCTTTCACCCCGCACACTGCTGCTAGAGTCAC
                    |||  | ||||| |||||||| || || || | ||| || ||||| || ||  | || ||
Sbjct 3044          TAACTCGTGGCGACGCCGCGGGTTTGCAGCCTACACACCCCACACCGCGGCCCGTGTTAC

Query 3088          TCA-GGGGCGCCGGGTTGTCATTGATGAAGCTCCATCTCTTCCCCCCCACCTGCTGCTGC
                    || -|| +||  |||||||||||||||| || || || ||||| || || ||||| ||||
Sbjct 3104          TCGTGGC-CGTAGGGTTGTCATTGATGAGGCCCCGTCACTTCCACCACATCTGCTCCTGC

Query 3147          TCCACATGCAGCGGGCCGCCACCGTTCACCTTCTTGGCGACCCGAACCAGATCCCAGCCA
                    | ||||||||||||||| |  | || ||||||||||||||||| ||||| ||||| ||||
Sbjct 3163          TGCACATGCAGCGGGCCTCGTCGGTCCACCTTCTTGGCGACCCCAACCAAATCCCTGCCA

Query 3207          TCGACTTTGAGCACGCCGGGCTCGTCCCCGCCATCAGGCCTGACCTAGCCCCTACCTCCT
                    | || || ||||| || || || || ||||| ||| ||||||| || |  || ||    |
Sbjct 3223          TTGATTTCGAGCATGCTGGTCTTGTACCCGCAATCCGGCCTGAGCTTGTACCAACAAAGT

Query 3267          GGTGGCATGTTACCCATCGTTGCCCTGCGGATGTATGTGAGCTGATCCGTGGTGCATACC
                    |||||||| |||||||  | ||||| || ||||| || ||||| || || || || ||||
Sbjct 3283          GGTGGCATCTTACCCACAGGTGCCCGGCAGATGTTTGCGAGCTAATTCGCGGCGCGTACC

Query 3327          CTATGATCCAGACCACTAGCCGGGTC-CTCCGTTCGTTGTTCTGGGGTGAGCCTGCCGTT
                    ||| |||||||||  | ||||| || - ||  | | +|||| ||||| |||||| | |+|
Sbjct 3343          CTAAGATCCAGACAGCGAGCCGTGTTTTTCGCTCCC-TGTTTTGGGGGGAGCCTCCTG-T

Query 3385          -GGGCAGAAACTAGTGTTCACCCAGGCGGCTAAGGCTGCCAACCCCGGTTCAGTGACGGT
                    -|| || |||||||||||||| |||||||| ||||| || ||||| ||| || | |||||
Sbjct 3401          CGGCCAAAAACTAGTGTTCACTCAGGCGGCGAAGGCCGCTAACCCTGGTGCAATTACGGT

Query 3445          CCACGAGGCACAGGGCGCTACCTATACAGAGACCACCATTATCGCTACGGCAGATGCCCG
                    ||| ||||| ||||||||||| |  || ||||| || ||||| |||||||| ||||| ||
Sbjct 3461          CCATGAGGCCCAGGGCGCTACATTCACTGAGACTACTATTATTGCTACGGCGGATGCTCG

Query 3505          AGGCCTCATTCAGTCGTCTCGGGCTCATGCCATTGTTGCCCTGACGCGCCATACTGAGAA
                     || || |||||||| ||| ||||||| || ||||| ||||| || || ||||| |||||
Sbjct 3521          CGGGCTGATTCAGTCATCTAGGGCTCACGCTATTGTGGCCCTAACCCGTCATACGGAGAA

Query 3565          GTGCGTCATCATTGACGCGCCAGGCCTGCTTCGCGAGGTGGGCATTTCCGATGCAATCGT
                     || ||  || |||| || || || || ||||| ||||| || || || || || || ||
Sbjct 3581          ATGTGTGGTCGTTGATGCCCCGGGACTCCTTCGTGAGGTCGGTATCTCTGACGCCATTGT

Query 3625          TAATAACTTTTTCCTTGCCGGTGGCGAAATTGGCCACCAACGCCCGTCTGTTATCCCTCG
                     ||||||||||||||| | || ||| | ||||| || || || || || || || || ||
Sbjct 3641          CAATAACTTTTTCCTTTCTGGCGGCCAGATTGGTCAGCACCGTCCATCAGTCATACCGCG

Query 3685          CGGCAAC-C-CTGAC-ACAAACGTTGACAC-CTTGGCTGCCTTCCCGCCGTCTTGCCAGA
                     |||+||- -| +||-||+|| ||||| ||-|||| +||| ||||| || |||||||||+
Sbjct 3701          TGGC-ACTATCA-ACAAC-AATGTTGATACGCTTGA-TGCATTCCCACCCTCTTGCCAG-

Query 3741          TT-AGCGCCTTCCACCAGTTGGCTGAGGAGCTTGGCCATAGACCTGCCCCTGTTGCAGCT
                    ||-||||||| ||| ||| | || || ||||| |||||| |||| |||||  | || || 
Sbjct 3756          TTCAGCGCCTACCATCAGCTTGCGGAAGAGCTCGGCCATCGACCGGCCCCGATCGCTGCC

Query 3800          GTTCTACCGCCCTGCCCTGAGCTCGAACAGGGCCTCCTCTATCTGCCCCAGGAGCTCACC
                    ||||| || ||||| ||||| || |||||||| || || ||  |||| |||||  | |||
Sbjct 3816          GTTCTGCCCCCCTGTCCTGAACTTGAACAGGGTCTACTTTACATGCCTCAGGAATTGACC

Query 3860          ACCTGTGATAGTGTTGTAACATTTGAATTAACAGATATTGTGCATTGTCGCATGGCCGCC
                    || | |||||||||  | || |||||||| |||||||| ||||| ||||| ||||| || 
Sbjct 3876          ACGTCTGATAGTGTGCTTACGTTTGAATTGACAGATATAGTGCACTGTCGTATGGCGGCA

Query 3920          CCGAGTCAGCGCAAGGCCGTGCTGTCCACGCTCGTGGGCCGTTACGGCCGTCGCACAAAG
                    || |||||||| ||||| || ||||| || || || ||| | |||||||| || || |||
Sbjct 3936          CCTAGTCAGCGTAAGGCGGTCCTGTCGACTCTTGTCGGCAGGTACGGCCGCCGTACGAAG

Query 3980          CTCTACAATGCCT-CTCACT-CTGATGTTCGTGACTCTCTTGCCCGTTTTATCCC-GACC
                     | ||  |+| ||-||||+|-| ||||| ||||  |||||   || |||||||||-|| |
Sbjct 3996          TTGTATGA-GGCTGCTCA-TGCAGATGTCCGTGGGTCTCTAAACCATTTTATCCCTGAGC

Query 4037          ATTGGCCCCGTA-CAA-GTTACAACCTGTGAATTGTATGAGCTAGTGGAGGCCATGGTCG
                      +||+|||+||- | -||||| || |||||| | || ||||| |||||||| ||||| |
Sbjct 4054          TC-GG-CCC-TATTAGTGTTACCACTTGTGAACTTTACGAGCTTGTGGAGGCTATGGTGG

Query 4095          AGAAGGGCCAGGATGGCTCCGCCGTCCTTGAGCTCGACCTCTGCAACCGTGACGTATC-C
                    |||| ||||||||||| || || || || ||||||||| | || | |||||| || ||-|
Sbjct 4111          AGAAAGGCCAGGATGGTTCTGCGGTTCTGGAGCTCGACTTATGTAGCCGTGATGTGTCTC

Query 4154          AGGATCACCTTCTTCCAGAAAGATTGTAATAAGTTTACCACGGGAGAGACCATCGCCCAT
                      +|| || ||||||||||| ||||||||||||||||| ||||| ||||| || || |||
Sbjct 4171          GT-ATAACATTCTTCCAGAAGGATTGTAATAAGTTTACAACGGGCGAGACAATAGCACAT

Query 4214          GGTAAAGTGGGCCAGGGCATTTCGGCCTGGAGTAAGACCTTTTGTGCCCTTTTTGGCCCC
                    || ||||| |||||||| || || || |||||||| |||||||||||  | || || || 
Sbjct 4230          GGCAAAGTTGGCCAGGGGATATCTGCATGGAGTAAAACCTTTTGTGCTTTGTTCGGTCCA

Query 4274          TGGTTCCGCGCTATTGAGAA-G-GCTATTCTGGCCCTAC-T-CCCTCAGGGTGTGTTTTA
                    ||||||||||| ||||||||-|-| | +  ||   +|||-|-| | || ++||| || ||
Sbjct 4290          TGGTTCCGCGCCATTGAGAAGGAGATC-CTTGCTG-TACTTGCTCCCAA--TGTATTCTA

Query 4330          TGGAGATGCCTTTGACGACACTG-TCT-TCTCGGCGGCTGTGGCCGCAGCAAAG-GCG-T
                    ||| ||||| |  || || || |-|||- |+|+|| || || |||| |||  + -|+|-|
Sbjct 4346          TGGTGATGCATACGAAGATACAGTTCTGGC-C-GCCGCAGTCGCCGGAGCCC-CTG-GTT

Query 4386          CCATGGTGTTTGAGAATGACTTTTCCGAGTTTGACTCCACCCAGAATAACTTTTC-CTTG
                     || ||| |||||||||||||| || ||||||||   ||| || ||||| |||||-||||
Sbjct 4402          GCAAGGTTTTTGAGAATGACTTCTCAGAGTTTGATAGCACTCAAAATAATTTTTCACTTG

Query 4445          GGCCTAGAGTG-CGCTATCATGGAGGAGTGCGGGATGCCGCAGTGGCT-CATCCGCTTGT
                    ||+|| |||||-   +||||||||||||||||| |||||||||||| |-   | ||||+|
Sbjct 4462          GG-CTGGAGTGTATA-ATCATGGAGGAGTGCGGTATGCCGCAGTGGATGATCCGGCTT-T

Query 4503          ACCACCTTATAAGGTCTGCGTGGATCCTGCAGGCCCCGAAGGAGTCTCTGCGAGGGTTTT
                    | |||||| |  | ||||| ||| | ||||| || || |||||||| ||||| ||||| |
Sbjct 4519          ATCACCTTGTTCGCTCTGCTTGGGTTCTGCAAGCTCCAAAGGAGTCCCTGCGGGGGTTCT

Query 4563          GGAAGAAACACTCCGGTGAGCCCGGCACTCTTCTTTGGAATACTGTCTGGAACATGGCCG
                    ||||||| ||||| |||||||| |||||  | |||||||||||||||||||||||||| |
Sbjct 4579          GGAAGAAGCACTCAGGTGAGCCTGGCACCTTGCTTTGGAATACTGTCTGGAACATGGCGG

Query 4623          TTATTACCCACTGTTATGATTTTCGTGATTTGCAGGTGGCTGCCTTTAAAGGTGATGATT
                    | ||  |||| |||||||| || || || ||  | || || || || ||||| ||||| |
Sbjct 4639          TCATAGCCCATTGTTATGAGTTCCGCGACTTAAAAGTCGCCGCATTCAAAGGAGATGACT

Query 4683          CGATAGTGCTTTGCAGTGAGTACCGTCAGAGTCCAGGA-GCTGCTGTCCTGATTGCTGGT
                    |  | |||||||| ||||| || || || ||+||  ||-|| || | ||| || ||||| 
Sbjct 4699          CTGTTGTGCTTTGTAGTGATTATCGGCAAAG-CCGCGATGCGGCCGCCCTAATCGCTGGC

Query 4742          TGTGGC-TTAAAGCTGAAGGTGGATTTTCGCCCTATTGGTCTGTATGCAGGTGTTGTGGT
                    ||||| -| |||+|| |||||||||||  | || ||||| |||||||| |||||||| ||
Sbjct 4758          TGTGGGTTGAAA-CTTAAGGTGGATTTCAGGCCCATTGGGCTGTATGCTGGTGTTGTTGT

Query 4801          GGCCCCCGGCCTT-GGCGCGCTTCCTGACGTTGTGC-GCTTCGCC-GGCCGGCTCACTGA
                    |||||| || || -|| +| |||||||| |||||  -| ||+|| -||+|||||| | ||
Sbjct 4817          GGCCCCGGGTCTCGGGA-CCCTTCCTGATGTTGTTAGGTTT-GCTGGG-CGGCTCTCGGA

Query 4858          GAAGAATTGGGGCCCTGGC-CCCGAGCGGGCGGAGCAGCTCCGCCTTGCTGTAAGTGATT
                    ||| || ||||| || || -| +||| |||| || ||||| || || |||||  ||||||
Sbjct 4874          GAAAAACTGGGGGCCGGGTTCA-GAGAGGGCAGAACAGCTACGGCTGGCTGTCTGTGATT

Query 4917          TCCTCCGCAAGCTTACGAATGTAGCTCAGATGTGTGTGGATGTTGTTTCTCGTGTTTATG
                    | || || ||| | |||||||| |||||  | |||||||| |||||||| |  |||||||
Sbjct 4933          TTCTGCGAAAGTTAACGAATGTGGCTCAAGTCTGTGTGGACGTTGTTTCGCAGGTTTATG

Query 4977          GGGTTT-CTCCTGGGCTCGTTCATAACCTGATTGGCATGCTACAGACTGTTGCTGATGGC
                    | ||| -|+|| ||  | || |||||||||||||| ||||| |||||  |||| ||||||
Sbjct 4993          GTGTTAGC-CCCGGTTTGGTACATAACCTGATTGGGATGCTCCAGACCATTGCCGATGGC

Query 5036          AAGGCCCA-TTTCACTGAGTCAGTAAAGCCAGTGCTCGACCTGACAAATTCAATCCTGTG
                    ||||| ||-|||+|| ||| |||| || || ||  | ||||| || ||||| ||  |+  
Sbjct 5052          AAGGCGCACTTT-ACAGAGACAGTTAAACCTGTTTTAGACCTCACCAATTCTATTAT-AC

Query 5094          -TCGGGTGGAATGAATAACATG-TCTTTTGCTGCGCCCATGGGT-TCGCGACCATGCGCC
                    -|||||||||||||||||||||-|||||||||  |  |||||  -|  |+||||||||| 
Sbjct 5110          ATCGGGTGGAATGAATAACATGTTCTTTTGCTCTGTGCATGGAGATGCC-ACCATGCGCT

Query 5152          CTCGGCCTATTCTGTTGTTGCTCCTCATGTTTTTGCCTATGTTGCCCGCGCCACCGCCCG
                    ||||| || ||||||| ||| ||||| || || |||||||| |||||||||||||| |||
Sbjct 5169          CTCGGGCTTTTCTGTTTTTGTTCCTCGTGCTTCTGCCTATGCTGCCCGCGCCACCGGCCG

Query 5212          GTCAGCCGTCTGGCCGCCGTCGTGGGCGGCGCAGCGGCGGTTCCGGCGGTGGTTTCTGGG
                    |||||||||||||||| || || |||||||||||||||||| ||||||||||||||||||
Sbjct 5229          GTCAGCCGTCTGGCCGTCGCCGCGGGCGGCGCAGCGGCGGTGCCGGCGGTGGTTTCTGGG

Query 5272          GTGACCGGGTTGATTCTCAGCCCTTCGCAATCCCCCATATTCATCCAACCAACCCCTTTG
                    ||||||||||||||||||||||||||||  ||||| |||||||||||||||||||||| |
Sbjct 5289          GTGACCGGGTTGATTCTCAGCCCTTCGCCCTCCCCTATATTCATCCAACCAACCCCTTCG

Query 5332          CCCCCGATGTCACC-GCTGCGGCCGGGGCTGGACCTCGCGTTCGCCAACCCGCCCGACCA
                    |  | ||  |+ ||-|| || |||||||||||| |||||  ||| || || ||||| |||
Sbjct 5349          CATCTGACAT-TCCAGCCGCAGCCGGGGCTGGAGCTCGCCCTCGGCAGCCAGCCCGTCCA

Query 5391          CTCGGCTCCGCTTGGCGTGACCAGGCCCAGCGCCCCGCCGCTACCTCACGTCGTAGACCT
                    |||||||||||||||||||||||  |||||||||||||| || || | |||||| || ||
Sbjct 5408          CTCGGCTCCGCTTGGCGTGACCAATCCCAGCGCCCCGCCACTTCCGCCCGTCGTCGATCT

Query 5451          ACCACAGCTGGGGCCGCGCCGCTAACCGCGGTCGCCCCGGCTCATGACA-CC-CCGCCAG
                     || ||||||||||  ||||||| || || || ||||||||+| +   |- |- | || |
Sbjct 5468          GCCCCAGCTGGGGCTTCGCCGCTGACTGCTGTGGCCCCGGC-CC-CCGATACTGCTCCTG

Query 5509          TGCCTGATGTCGACTCCCGCGGCGCTATCTTGCGCCGGCAGTATAACCTATCAACATCCC
                    | || |||||||| || ||||||||||| || ||||| ||||||||  ||||||||||||
Sbjct 5526          TTCCCGATGTCGATTCTCGCGGCGCTATATTACGCCGCCAGTATAATTTATCAACATCCC

Query 5569          CTCTCACCTCT-CCCGTGGCCACCGGCACAAA-TTTGGTCCTTTATGCCGCCCCTCTTAG
                    | || || |||-| + | ||||| || || ||- |||+| || ||||| ||||| || ||
Sbjct 5586          CGCTAACATCTACT-ATTGCCACTGGTACTAACCTTG-TTCTATATGCTGCCCCGCTGAG

Query 5627          CCCGCTTT-TA-CCCCTTCAGGACGGCACCAATACTCATATAATGGCTACAGAAGCCTCT
                    |||++|||-  -|| || || || || || || ||||| || ||||| || ||||| || 
Sbjct 5644          CCC--TTTGCTTCCGCTCCAAGATGGAACTAACACTCACATTATGGCCACTGAAGCATCA

Query 5685          AACTATGCCCAGTACCGGGTTGCCCGTGCCACAATTCGTTATCGCCCGCTTGTCCCCAAT
                    || |||||||||||||| |||| ||| ||||| || || || || |||||||| || || 
Sbjct 5702          AATTATGCCCAGTACCGTGTTGTCCGCGCCACCATCCGGTACCGTCCGCTTGTGCCGAAC

Query 5745          GCTGTTGGTGGTTATGCCATCTCCATCTCGTTCTGGCCACAAACCACCACCACTCCGACG
                    ||||| || || || || || || ||||| |||||||| || || || || || ||||| 
Sbjct 5762          GCTGTCGGCGGATACGCTATATCTATCTCTTTCTGGCCTCAGACAACTACTACCCCGACA

Query 5805          TCCGTTGATATGAATTCAAT-AACTTCGACGGATGTTCGTATTTT--AGTTCAGCCCGGC
                    || || ||||||||||| ||-| || |+|||||||| ||+|+ ||-- || ||||| || 
Sbjct 5822          TCTGTGGATATGAATTCTATCACCTCC-ACGGATGTCCG-A-ATTCTTGTCCAGCCTGGT

Query 5862          ATAGCCTCTGAGCTTGTGATCCCAAGTGAGCGCTTACACTATCGTAACCAAGGGTGGCGC
                    || || || || ||||||||||| ||||||||| | || |||||||||||||| ||||||
Sbjct 5879          ATTGCTTCAGAACTTGTGATCCCCAGTGAGCGCCTGCATTATCGTAACCAAGGCTGGCGC

Query 5922          TCTGTTGAGACCTCCGGGGTGGCGGAAGAGGAGGCCACCTCTGGTCTCGTTATGCTTTGC
                    || ||||||||||| || || ||||| |||||||| ||||| || || || |||||||||
Sbjct 5939          TCGGTTGAGACCTCTGGTGTTGCGGAGGAGGAGGCGACCTCCGGCCTTGTCATGCTTTGC

Query 5982          ATACATGGCTTACCCGTAAATTCTTACACTAATACACCCTACACCGGCGCCCTCGGGCT-
                    || ||||| | ||| || ||||||||||| ||||| || || || || |||||+ ||||-
Sbjct 5999          ATCCATGGATCACCTGTGAATTCTTACACCAATACGCCTTATACTGGTGCCCT-TGGCTT

Query 6041          GTTGGATTTTGCCCTTGAATTTGAGTTCCGCAACCTCACTCCCGGCAACACCAATACTCG
                    | | ||||| || || ||  | |||||||||||  | || ||||| ||||| || || ||
Sbjct 6058          GCTTGATTTCGCACTCGAGCTCGAGTTCCGCAATTTGACACCCGGTAACACGAACACACG

Query 6101          GGTCTCTCGTTACTCCAGCACTGCTCGCCACCGTCTTCGCCGCGGTGCAGATGGGACCGC
                     || || || ||||| || | ||| ||||||   || ||||| ||  | ||||| || ||
Sbjct 6118          TGTTTCCCGCTACTCGAGTAGTGCGCGCCACAAGCTACGCCGAGGGCCTGATGGCACTGC

Query 6161          CGAGCTCACCACCACGGCTGCCACCCGCTTTATGAAGGATCTCTATTTTACTAGTACTAA
                     ||| | || ||||| ||||| || |||||||||||||| ||  |||||||  | |||||
Sbjct 6178          TGAGTTAACTACCACTGCTGCTACACGCTTTATGAAGGACCTTCATTTTACAGGGACTAA

Query 6221          TGGTGTCGGTGAGATCGGCCGCGGGATAGCCCTAACCCTGTTTAATCTTGCTGACACTCT
                    ||| || |||||  |||| || || ||||| ||||| ||||| |||||||||||||| ||
Sbjct 6238          TGGAGTTGGTGAAGTCGGTCGTGGTATAGCGCTAACTCTGTTCAATCTTGCTGACACGCT

Query 6281          GCTTGGCGGCCTACCGACAGAATTGATTTCGTCGGCTGGTGGCCAGCTGTTCTACTCCCG
                     || ||||| || ||||||||||||||||||||||||||||| |||||||| ||||| ||
Sbjct 6298          TCTCGGCGGGCTCCCGACAGAATTGATTTCGTCGGCTGGTGGTCAGCTGTTTTACTCTCG

Query 6341          TCCCGTCGTCTCAGCCAATGGCGAGCCGACTGTTAAGCTGTATACATCTGTAGAGAATGC
                     ||||||||||||||||||||||||||||| || ||||| || || || || ||||| ||
Sbjct 6358          CCCCGTCGTCTCAGCCAATGGCGAGCCGACAGTGAAGCTTTACACTTCAGTCGAGAACGC

Query 6401          TCAGCAGGATAAGGGTATTGCAATCCCGCATGACATCGACCTCGGGGAATCTCGTGTGGT
                    |||||||||||||||||| || ||||| ||||| || ||||| || || || ||||| ||
Sbjct 6418          TCAGCAGGATAAGGGTATAGCTATCCCACATGATATTGACCTTGGTGAGTCCCGTGTTGT

Query 6461          CATTCAGGATTATGATAACCAACATGAGCAAGATCGGCCGACACCTTCTCCAGCCCCATC
                    |||||||||||| ||||||||||||||||| ||||| || || |||||||| || || ||
Sbjct 6478          CATTCAGGATTACGATAACCAACATGAGCAGGATCGTCCCACCCCTTCTCCTGCTCCCTC

Query 6521          GCGCCCTTTTTCTGTCCTCCGAGCTAATGATGTGCTTTGGCTTTCTCTCACCGCTGCCGA
                     || || ||||||||||| || |||||||||||||| |||||||| || || || || ||
Sbjct 6538          TCGGCCCTTTTCTGTCCTTCGTGCTAATGATGTGCTATGGCTTTCACTTACAGCAGCTGA

Query 6581          GTATGACCAGTCCACTTACGGTTCTTCGAC-CGGCCCAGTCTATGTTTCTGACTCTGTGA
                    |||||| ||| | || || || || || ||-   ||||+| ||||| |||||  ||||||
Sbjct 6598          GTATGATCAGACTACCTATGGCTCCTCTACTAACCCCA-TGTATGTCTCTGATACTGTGA

Query 6640          CCCTGGTTAATGTTGCGAC-CGGCGCGCAGGCCGTTGCC-CGGTCGCTTGACTGGACCAA
                    |  | |||||||| || ||- |+ || ||||  ||+  |-|| || || |||||| | ||
Sbjct 6657          CATTTGTTAATGTGGCTACTGG-TGCCCAGGGGGT-ATCTCGCTCTCTGGACTGGTCTAA

Query 6698          GGTCACACTTGATGGTCGCCCCCTCTCCACCATCCAGCAGTATTCAAAGACCTTCTTCGT
                     || || |||||||| ||||| ||    || |||||||||||||| ||||||||||| ||
Sbjct 6715          AGTTACCCTTGATGGGCGCCCACTTATGACTATCCAGCAGTATTCTAAGACCTTCTTTGT

Query 6758          CCTGCCGCTCCGCGGTAAGCTCTCCTTCTGGGAGGCAGGTACCACTAAGGCCGGGTACCC
                    |||||| ||||| |||||||||||||| |||||||| ||||| ||||||||||| |||||
Sbjct 6775          CCTGCCCCTCCGTGGTAAGCTCTCCTTTTGGGAGGCTGGTACTACTAAGGCCGGCTACCC

Query 6818          CTATAATTATAATACCACTGCTAGCGATCAACTG-CTTA-TTGAGAATGCCGCCGGGCAT
                     |||||||||||||| ||||| || || ||+ + - |||-|||||||||| || || || 
Sbjct 6835          TTATAATTATAATACTACTGCCAGTGACCA-G-ATTTTAATTGAGAATGCAGCTGGTCAC

Query 6876          CGGGTTTGCTATTTCCACTTACACCACTAGCCTGGGTGCTGGCCCCGTTGCCATCTCTGC
                    || || |||+|| || || ||||| ||||  || ||  ||||||| ||| | || |||||
Sbjct 6893          CGTGTATGC-ATCTCAACCTACACTACTAATCTTGGATCTGGCCCTGTTTCTATTTCTGC

Query 6935          GGTTGCTGTTT-TGGCCCCCCACTCTGCGCTAGCCCTGCTT--GAGGATACCATGGACTA
                     || | |||+ -| || || ||||||||||| |||++||||--||||| ||  | |||||
Sbjct 6952          TGTCGGTGT-CCTCGCACCTCACTCTGCGCTGGCC--GCTTTAGAGGACACTGTTGACTA

Query 6992          CCCTGCCCGCGCCCACACTTTTGATGATTTCTGCCCAGAGTGCCGCCCCCTTGGCCTCCA
                     |||||||| || || |||||||||||||| ||||| ||||||||  | || ||||| ||
Sbjct 7009          TCCTGCCCGTGCTCATACTTTTGATGATTTTTGCCCTGAGTGCCGTACACTCGGCCTTCA

Query 7052          GGGCTGTGCTTTCCAGTCTACTGTCGCTGAGCTTCAGCGCCTTAAGATGAAGGTGGGTAA
                    ||| ||||||||||| || ||||| |||||||| ||||| ||||| ||||||||||||||
Sbjct 7069          GGGTTGTGCTTTCCAATCGACTGTTGCTGAGCTACAGCGTCTTAAAATGAAGGTGGGTAA

Query 7112          AACTCGGGAGTTA-TAGTTTATTTG-CTTGTGCCCCCCTTCT-TTCTGCTGCTT-ATTTC
                    ||| |||||||+|-|  ||||||  -||||| ||  ||||||-||||| |  ||-|||| 
Sbjct 7129          AACCCGGGAGT-ACTGATTTATTCTACTTGTACCTTCCTTCTGTTCTGTTCTTTTATTTT

Query 7168          TCTTTTCTGCGTT
                    |||||||||||||
Sbjct 7188          TCTTTTCTGCGTT
