# Supplementary material for: Pairwise Heuristic Sequence Alignment Algorithm Based on Deep Reinforcement Learning
Source: IEEE Open J Eng Med Biol. 2021 Jan 29;2:36–43. doi: 10.1109/OJEMB.2021.3055424 (PMC8901008; doi:10.1109/OJEMB.2021.3055424)
Supplement: Three supplementary materials are attached to the submitted manuscript. First, we offer the detailed process of the DQNalign in Supplementary material S1. Then, the additional figures and tables are listed in the Supplementary material S2. Finally, the alignment results of the DQNalign are attached  [file ojemb-3055424-mm.zip › OJEMB-3055424-MM/10022021082020_DQNalignOJEMB20210126SupplementaryS3/Supplementary S3/HEV_DDDQN/result20200712173946_12_39.txt]

DQNalign Project v1.0
Pairwise alignment algorithm with deep reinforcement learning based heuristic alignment agent
Sequence 1 : HEV_12, length : 7202
Sequence 2 : HEV_39, length : 7234

Alignment results:
Exact matches: 4903
Gaps: 1228

Query 0             GGCAGACCACCTATGTGGT-CGATGCCATGGAG---GCCCATCAG-TTTTATCA--AGGC
                    ++++++++++|+||   + -|++|+||+||| |---   |+|++|-| || ++|--||||
Sbjct 25            ----------C-ATAAA-GGC--T-CC-TGGCGTCACAAC-T--GCTATTG--AGCAGGC

Query 52            TCCTGGCATCA-CTA-CTGCTATTGTA-TTGAGCAGGCTGCTCTGGCA--GCGGCCAACT
                      ||  +| ||-|  -|  || + |   | | |+| ++|||| |||  -- |||||   |
Sbjct 65            AGCTCT-AGCAGCGGCCAACTC-CGCCTTGGCG-AA--TGCTGTGGTGGTTCGGCCTTTT

Query 102           CTGCCCTGGCGAAATGCTGTGG-TAG-T-TAGGCC-----CTTTCTCTCT-CA-C--CAG
                    ||| || ||| | |  | | +|-|| -|-|   | -----| + |+| | -||-|--   
Sbjct 120           CTGTCCCGGCTACAGACAGA-GATACTTATTAACTTGATGCA-GC-CCCGGCAGCTTGTT

Query 149           CAGATTGAGA-T-CCTCATTAACC-TAATGCAACCTCGCCAGCTTGTTTTCCGCCCCGAG
                    ++++||    - -||| |    | -|      |+|+|+|||+++++++|||  +| || +
Sbjct 176           ----TT-TTCCGGCCTGAGGTCCTGTGGAATCA-C-C-CCA-------TTCAA-CGCGT-

Query 206           GTTTTCTGGAACCACCCCATCCAGCG---TGTTATCCACAATGAGTTGGAGCTT--TACT
                    |++ || +++|+||    |  |+  |--- ++ +|++++| ++ || ||+||| --  | 
Sbjct 218           G--ATCC---A-CAATGAA-GC-TTGAACA--G-T----AC--TGTCGG-GCTCGGGCCG

Query 261           GCCG-TGCC-CGCTC-CGGCCGCT---GTCTTGAGATT-GGT-G-CC-C-ATCCC--CG-
                    ||||-|| |- | + - || ||||--- +|  ++|+||-| |- -| -|-| |||--||-
Sbjct 259           GCCGCTGTCTTGA-AGTGGGCGCTCACC-CAC--G-TTCGATCAACGACAACCCCAACGT

Query 307           CTCA-ATAAATGA-C---AATCCTAATGTGG--TCCAC--CGCTGCTTC------CTCCG
                    ||  -||   || - ---||  | | |+|||-- | | --|+| |++  ------| |||
Sbjct 314           CTTGCATCGCTGTTTTTTAAAACCAGT-TGGCCGCGATGTC-CAG--CGGTGGTACACCG

Query 351           -CCCTGT-CG-GGCGCGATGTTCAGCGCTGGTATACTGCC---CCCACTCG-CG-GGCCA
                    - |||  -||-||| |++||++|||||   +|   |+|||---|  +| | -||-|||| 
Sbjct 370           CTCCTACCCGCGGCCC--TG--CAGCGAAC-TG-CC-GCCGGTCAG-CCCTTCGTGGCCT

Query 403           ---G-CTGCTAATTGCC-GGCGTTCCGCACTGCGCGGGCTCTCTGCCGCTGAC-CGCACT
                    ---|-|||+|  ++ ||-| | |   ||  || +||| +|+| | | | ||+|-|    |
Sbjct 422           CCCGCCTG-TTG--ACCGGACATATTGCTTTGA-CGGT-T-TTTCCGGTTG-CACATTTT

Query 458           TACT-GCTTCGACGGGTTTTCTGGTTGTAACTTTCCCGCCG--AAACGGGCATCGCCCT-
                     ++ -||   ||||||  || +   | |+|++++| | | |--  ||       |+|||-
Sbjct 474           G--CCGCCGAGACGGGGATTG-CCCTCT-A----CTCACTGCATGACCTTT--GG-CCTG

Query 514           CT-AT-TCCCTCCATGATATGT--C----ACCATCTGATGTCGCCGAGGCCATGTTCCGC
                    | -||-|+ + ++ +++++|| --|---- ||  | +++ +++++ +||+ ||| +||+|
Sbjct 523           CCGATGT-T-G--C-----TGAGGCGATGGCCCGCC---A-----C-GG-TATGA-CC-C

Query 566           CA-TGGTATGACGCGGC-TTTATGCCGCCCTCCAT--CTTCCG------CCTGAG-GTCT
                      -|+|||||  ||+ |- + |  || ||||||  -- | | |------||||+|-  ||
Sbjct 562           GGCT-GTATGCGGC-TCTC-CACCCCTCCCTCCTGAGGTGCTGCTCCCCCCTG-GTACCT

Query 615           TGTTG---CCTCCTGGCACATACCGCA--C-CG-CGTCGT-A---T-CTGCTGA-TCCAT
                     ++| ---|| ||| | || ||+| ||--|- |- |++| -|---|-| |+|||-| |||
Sbjct 616           A--TCATACCACCTCGTACCTA-CTCATCCATGATG--GGGACCGTGCAG-TGATTACAT

Query 662           GACGGCAGGCGCGTTGTGGTGAC-GTACGAGGGTG-----AC-A---CT--A-GTGCTG-
                        |+ ||  +++|+|+ |+| -|++| +|||| -----| -|--- |--|- + +||-
Sbjct 670           ATGAG-GGGGA---T-T-CT-AGTG--CT-GGGTACAACCATGATGTGTCCATC-T-TGC

Query 708           G-TTATTAA--C-CA-TGAT---GTTTCCAACCTG--CGCTC-C--TGGATTAGAACCA-
                    |-   |  |--|-||-|  |---||| |  ++ ||--| | |-|--  ||||+|| | |-
Sbjct 718           GCGCCTGGATCCGCACTACTAAGGTTACTG--GTGACCACCCGCTGGTGATT-GAGCGAG

Query 753           CTAAGGTCACCG-GAG-AC-CACCCTCTCGTTATCGAGCGGGTTAG-GG---CCATTGGC
                     | +|| ++| |-| |-  -||+  |+|+||  ||+        ||- |---|       
Sbjct 775           TTC-GGG--CGGTGGGTTGTCA-TTT-T-GTGCTC-CTTCTAACAGCTGCACCTGAACCA

Query 806           T-GTCACTTTGTTC---TCTTACTCACGGCTGCCCCGGAGCCATCAC-CTATGCCTTA--
                    |-| || |    | ---|| +|+|+|++ +++++||++ ++| |  |-||  |  |||--
Sbjct 828           TCGCCAATGCCCTATGTTCC-A-T-A--N-----CC--T--CGTTCCACTGAGGTTTACG

Query 858           -T--GTCCCTTACCCCCGGTCTA-CC-GAGGTCTATGTCCGATCGATCTTCG--GCCCGG
                    -|--|||| +|++++   +|   -||-|  | ++ |+  |+++|+|+++|| --|+  ++
Sbjct 874           TTCGGTCCA-T----TTT-TGGGCCCTGGTGG--TT-CAC---C-A---TCCCTG-TT--

Query 912           GCGGCAC-CCCTTC-C--CTAATT---C---CCAACCTTCA--TGCTCC--AC-T---A-
                     | + ||- ||| |-|--|||| |---|--- ||  ||   --||+| |--| -|---|-
Sbjct 914           TCC-AACTGCCTGCTCTACTAAGTCAACATTTCATGCTGTCCCTG-TGCATATATGGGAC

Query 951           AGTCG-A-CCT-TCCATGCCGTCCCT-GCCCAT-ATTTGGGACCGTCTTATGCTGTTCGG
                    || | -|-  |-| |    || ++| - | +| -||  +||++|++||| || || ||+|
Sbjct 972           AGACTTATGTTATTCGGTGCGA--CCCTCG-ACGATCA-GG--C--CTTTTGTTGCTC-G

Query 1006          GGCCACCCTGGATGACCAAGCCTTTTGCTGCTC-----CCGTCTAATGACCT-AC-CTTC
                     |++ ++|| +|||||  |+||++|| |    |-----| + |++|+ | +|-||- +||
Sbjct 1023          AG--G--CTA-ATGACATA-CC--TTCCGTGGCATTAGCT-AC--A-AAG-TCACGG-TC

Query 1059          GCGGC-ATTA--GCTACA-AGGTTACTGTGGGCACTCTTGTGGCCCAATGA-AG-GCTG-
                    |  ||- || --|| |  -||| ++|||      |||   +||    ||+ -| -||||-
Sbjct 1068          GGCGCTCTTGTTGCCAACGAGGG--CTGGAATGCCTCCGA-GGATGCAT-TGACCGCTGT

Query 1111          GAACGCCT-CTGA-G-GACGCTCTCA-CAGCTGTCATTACTGCCG------C-CTACCTT
                    |+|+ ++|-||| -|-   ++||| |-||  || ||+|+| |  |------|-|   |  
Sbjct 1124          G-A-T--TACTGCGGCCTA--TCTTACCATTTGCCA-T-CAGAGGTACCTTCGCACGCAG

Query 1160          ACCATCTGCCACCAGCGGT------A-T----CTCC-GCAC-C-CAAGCTATATC-TAAG
                     ||||||   |  +|+| |------|-|----||  -||||-|-|+|| +|  ||-||| 
Sbjct 1176          GCCATCTCGAAAG-G-GATGAAAAGACTGGAGCTTGAGCACGCAC-AGA-AGTTCATAAC

Query 1205          GGG-A-TA-TGCGTCGTTTGGAG-CGGGAGCATG-CC-CAGA-AATTCATAACACGCCTC
                      |- -|    ++++| | |  |-  +||  |  -| -| | -| | |||  |  ||| +
Sbjct 1232          ACGTCTTTACA----GCTGGTTGTTT-GAAAAATCCGGCCGTGATTACATTCCCGGCCG-

Query 1256          T-A----CAGTTG---G-CT--TTTTG-AGAAGTCCGGCCG-T-G-----A-TTATATCC
                    |-|----||||| ---|-| --|   |- || | |   |||-|-|-----|- |  ||||
Sbjct 1286          TCAGCTGCAGTTTTATGCCCAGTGCCGCCGATGGCTTTCCGCTGGTTTCCATCTTGATCC

Query 1296          CCGGCCGTCA-GTTGGAGTTCTACG-C----CC-AGTGTAGGCGCTGGCTCTCGGCCGG-
                     ++++|||  - ||+++|+|||  |- ----| -  + +  + |+| |||  ||     -
Sbjct 1346          T----CGTGTGCTT---G-TCTTTGATGAAGCGGCC-C-CT-TG-TCGCTGCCGTAGTTT

Query 1347          -C-T-TT-CACCTTGACC-----C----------A---CGGGTGCTGGTTTTTGA-TGAG
                    -|-|- |- | ||   | ----- ----------|--- | |+|||||     ||-||  
Sbjct 1394          CCTTCGTAAAGCTGCTCATAGATTTTGTTGTTTTATGCGGTG-GCTGGGCCAGGATTGTA

Query 1385          TCGGCCCCCTGCCACTGCAGGACCGCGATTCGTAAGGCGGTCTCA--A--A--GTTTTGC
                     | |   ||| |  |++| | +++ +||+++| + |  |||+|  --|--|--|||  | 
Sbjct 1453          CCTGTTTCCTCCAGC--CCGT---T-GA---GG-GGAGGGT-TGGCGAGCAGGGTTACGA

Query 1439          TGC-TT-TATGAAGTGGCTTGGCC-AGGAATGTACCTGCTTTCTAC--AGCCTGCAGAGG
                    |  -  -  ++|  ||    | | -| | +||+|+|++| ++| +|--|+++++ +||++
Sbjct 1502          TAATGAGGC--ATTTGAGGGGTCGGATGT-TG-A-C--CC--CG-CTGA-----G-GA--

Query 1494          GTGCCGCTGGCGACCAGGGCCATGATAATGAAGCCT-A----TGAGGG---GTCTGATGT
                    |+||| ||| +|| ||   | + ||| ||  |   |-|----|+|++|---|+||+|+  
Sbjct 1544          G-GCCACTGT-GAACATCTCT-GGATCATATATTGTCACCGGT-A--GCCAG-CT-A-CA

Query 1546          TGACC-CTGCTGAATC-CGC-CATTAGTGATATATCTGGGTCCTACGTAGTCCCT-----
                    +|+||-||+||++| |- ||-| | +|+ ||+ + || + |+   |+| | | | -----
Sbjct 1594          -G-CCTCT-CT--ACCAGGCGCTTG-G-CAT-C-CCTT-CT-GATC-TTGCCGCCCGAGC

Query 1597          --GGC-ACTGCCCT--CCAGCCGCTTTATCAGGCCCTTGACCTCCCCGCTGAGATTGTGG
                    --| |-|||  |  -- |+ ++| | ++++|++++ +   |    ++++|| ++|  + +
Sbjct 1643          GGGTCGACTTACTGCCAC-T--GTTG----A----A-GTCCTAGA----TGC--TGA-T-

Query 1653          CCCGTGCAGGCCG-GCTGACCGC-CA-CAGTAAA-GGTCTCCCAGGTCGACGGGCGGAT-
                    +++|+||+ ||| - ||   ++ - |-|| |+| -||    ++++  +|||+++|  +|-
Sbjct 1682          ---G-GC-CGCCTCACTTGT--AAGACCACT-ATTGGCAAT----AA-GAC---CTT-TA

Query 1708          CGATTGTGAGACCCTTCTTGGTA-A-CAAAACCTTTCGC--A-----C-GT-C-GTTCGT
                    | |  ||     +++++ || | - -|  | |     ||--|-----|-| -|-|| +++
Sbjct 1726          CAACAGTTTTTA-----CTGATGGTGCTCAGCTAGAGGCTAACGGGCCGGAGCAGTA---

Query 1756          TGACGGGGCGGTCTTAGAGACCAATGGCCCAG------A-----G-C-G--C-CACAATC
                    || +|  |  ||+||+||  +|+++|||| ||------|-----|-|-|--|-|||+| +
Sbjct 1778          TGT-GCTGTCGT-TT-GACT-C---GGCCAAGCAAACTATGGCCGCCGGCCCGCAC-AG-

Query 1800          TCTCT---TTTGATGC-CAGTCAGAGCACTATGGCCGC-TGG-CC-CCTTCAGTCT-TAC
                    |||+|---| || |  -   || ++|++|+ +||||  - ||- |-| ||++||||-| |
Sbjct 1829          TCT-TAGCTATGCTTTGACATCT--G--C-G-GGCCTTGAGGTGCGCGTT--GTCTCTGC

Query 1852          CTATGCCGCCTCTGCCGCTGGGCTGGAGGTGC-GCTATGTTGC-TGCTGGGCTTG--ACC
                    | ++|++|+||+|+++|++ ++||| | |+||-|+|||+|| |-| | |||+|||--|||
Sbjct 1880          CG--G--G-CT-T---G--A--CTGTAAG-GCTG-TAT-TTCCATCCGGGG-TTGCAACC

Query 1908          ACCGGG--CGGTTTTC-GC-C-CC-CGGC-GTTTCACC-C------C----GGTCG--GC
                     ||   --|  |  | -| -|-||-|++ - ||   | -|------|----  +  --| 
Sbjct 1923          CCCACCACCCCTGGTGAGGTCTCCGC--TTTTTGTTCAGCTTTGTACAGGTTC-AACCGT

Query 1948          CCC--TGGCGAGGTCACCGCCTTTTGCTCT-GC-CC----TA-TA-CCAG-GTT--TAAT
                       --|+  | ||+||+| || || + |  -| -  ----||-||-|| |-|  --||||
Sbjct 1980          TGTGTT-CAGCGG-CA-CTCCCTTA-TTGGGGGTTTGTGGTATTACCCTGAGGGGCTAAT

Query 1994          C-G--TGAAGCCCAG-C-G-T-CATGCGCTGACCGGTAAT-T--TT-T--GG-T-TCCAT
                     -|--||  + ||+|-|- -|-|+|+|+| | || ++ | -|--  -|--| - -||| |
Sbjct 2036          TGGCTTGTT-TCC-GCCATTTGC-T-C-CCGGCCA--TACCTGGGAGTCAGCCAATCCCT

Query 2039          CCTGAGGGGCTCCTTGG---CCTCTTTGCCC-CGTTT-TCGCCCGGGCATGTCTGGGAGT
                     ||| || |++ ++  |---||||| | ++|-||   -| | +|+||++|||| || ++|
Sbjct 2089          TCTGTGGAG--A--GAGCACCCTCTATA--CTCGCACCTGGT-C-GG--TGTCGGGC--T

Query 2094          CGGCTAATCCATTTTG---TG-GCGA---GAG-CACACTCTACACCCGTACT-TGG-TCG
                    ++++| +|| |+ |||---| - | |---|||-||| | || ||+++| |||-|+ -|| 
Sbjct 2136          ----TC-TCTA-GTTGTTTTTCTCCACCCGAGCCACCCGCTCCA---GAACTAT-CATCT

Query 2144          GAGGTTGATGCT-GTTTCTAGTCCAGCCCGGCCTGACTTAG-G-T-TTTGCATCTGA-GC
                       ||||| | |-   +|+|++|| | ++||+||++ || |-|-|-  | |+ | | - |
Sbjct 2187          CCTGTTGAGGTTGACA-C-A--CCTGT--GG-CT--GTTGGCGTTCCATCC-CCAGCCAC

Query 2198          -CTTCTA-TA-CCTAGCAG-GGC---CGCC-ACACCTACCCCGGCGG-CTCTT-CAA-CC
                    -     |-||-|| |++| -  |---|+||-  |+|+|  ||+||| - + | -|+ -  
Sbjct 2237          TTCGGCAGTACCCCA--ACCTTCAGTC-CCTGAA-C-AGGCC-GCGCCA-TTGCC-GGAT

Query 2248          CTCCTCTGCA--CCGGACCCTTTCCCCCC--CCCCTCTGCTCCGGCGCTTGGTGAGCCGG
                        |+||+|-- ||| ++  | | ++||--|||| ++++|+++++++|  |     |  
Sbjct 2289          TCGGT-TG-ACGGCGGT--GCTGCT--CCGGCCCCA----T-------TGAGCACCTCTA

Query 2304          CCCCTGGCGTTACTGCC-GTGGCCC--CGGC-CA--TAACCCA-CCAGAC-GGCTCGGCA
                    |  |++ | +++|++||-||+|+||--||  -||--|||||||-||| +|-|||||++|+
Sbjct 2332          CTAC--ACC---C--CCGGT-G-CCAGCGCAGCACGTAACCCACCCAT-CTGGCTC--C-

Query 2356          TCGCCGCCTGCT-CTT--CACCTACCCGGATGGCTCC-AAG-GTATTTGCCGGCTCGCTG
                    +|| || | | |-|||--||||||||| |||||||| -|||-|||++||| ||||| || 
Sbjct 2378          -CGTCGGCGGTTACTTCACACCTACCCTGATGGCTCAAAAGTGTA--TGCTGGCTCCCTT

Query 2411          TTTGAGTC-GACATGTACGTGGCTTGTTAACGCGTCTAATG-TTGACCATCGCCCTGGCG
                    ||||| ||-|| +||||| ||| | ||||| || || ||| -| | |  +||||| || |
Sbjct 2436          TTTGAATCTGAG-TGTACTTGGTTAGTTAATGCATCCAATCCTGGTCAC-CGCCCCGGTG

Query 2469          GCGGGCTCTGCCATGCATTTTACCAAAGGTACCCCACCTCCTTTGATGCTGCCT-CTTTT
                    |||| || ||||| |||||||||||| ||| |||    || |||||  |||+||-  |||
Sbjct 2494          GCGGCCTTTGCCACGCATTTTACCAACGGTTCCCGGAGTCATTTGACCCTG-CTGAGTTT

Query 2528          G---TGA-TG-CGCGACGGCGCGGCCGCTTATACATTAACCCCCCGGCCAATAATTCATG
                     ---|| -||-|| |   ++||||+|+|+||||| || || ||||| || || || ||||
Sbjct 2553          ATTATGTCTGACGGGTTT--GCGG-C-C-TATACCTTGACACCCCGACCCATTATCCATG

Query 2583          CCGTCGCCCCTGATTATAGGTTGGAACATAACCCAAAGAGGCTTGAGGCCGCCTACCGGG
                    | || |||||||||||| || ||||||||||||| |||||||| ||||| ||||| || |
Sbjct 2608          CTGTTGCCCCTGATTATCGGGTGGAACATAACCCTAAGAGGCTCGAGGCTGCCTATCGAG

Query 2643          AGACTTGCTCCCGTCTCGGCACCGCTGCATACCCGCTCC-TCGGGACCGGCATATACCAG
                    |||| || |||||||  || || ||||| || ||  | |-| | |+|||| ||||||  |
Sbjct 2668          AGACGTGTTCCCGTCGTGGGACGGCTGCTTATCCCTTGCTTGGCG-CCGGTATATACAGG

Query 2702          GTA-CCGATCGGTCCCAG-TTTCGACGCCTGGGAGCGGAACCACCGCCCCGGTGATGAGT
                    || -||| | ||+|  ||-|||+|| || |||||||| |||||||| ||||| |||||||
Sbjct 2727          GTGCCCGTTGGG-CTGAGCTTT-GATGCTTGGGAGCGTAACCACCGACCCGGGGATGAGT

Query 2760          TGTATCTTCCTGAGCTTGCT-G-CCAGATGGTTCGAGGCCAATA--GGCCGGC-CTGCCC
                    |||| ||  ||||||  |||- - |+ +||||||||| ||+|+|--| ||  |-||+|||
Sbjct 2785          TGTACCTGACTGAGCCGGCTATAGC-T-TGGTTCGAGACC-A-ACCGACCTACTCT-CCC

Query 2815          AACTCTTACTATAACTGAGGATGCTGCACGGACAGCGAACCTGGCCATCGAGCTTGACTC
                      | |||||||| ||||||||  | ||||| ||||||||||||||  | ||| | || ||
Sbjct 2840          CGCGCTTACTATTACTGAGGACACAGCACGAACAGCGAACCTGGCTCTTGAGTTAGATTC

Query 2875          AGCCACAGATGTCGGCCGGGCTTGTGCTGGTTGTCGAGTCACCCCCGGCGTTGTGCAGTA
                    |||||| || |||||| |||| ||||| || ||||| |||   || || ||||| || ||
Sbjct 2900          AGCCACTGAGGTCGGCAGGGCGTGTGCCGGCTGTCGTGTCGAGCCGGGTGTTGTCCATTA

Query 2935          CCAGTTTACTGCAGGTGTGCCTGGGTCCGGCAAGTCCCGCTCTA-TCACCCAAGCCGACG
                    |||||| || |||||||| ||||| ||||||||||| || || |-||| |   |+||| |
Sbjct 2960          CCAGTTCACAGCAGGTGTCCCTGGCTCCGGCAAGTCACGGTCAATTCAGCAGGG-CGAGG

Query 2994          TGGACGTTGTCGTGGTCCCGACCCGGGAGTTGCGTAATGCCTGGCGCCGCCGCGGCTTCG
                    | ||||| || ||||| || ||||| |||||||||||  | ||||| |||||||| || |
Sbjct 3019          TAGACGTCGTAGTGGTGCCAACCCGTGAGTTGCGTAACTCGTGGCGGCGCCGCGGGTTTG

Query 3054          CTGCTTTCACCCCGCACACTGCTGCTA-GAGTCA-CTCAGGGGCGCCGGGTTGTCATTGA
                    | ||||  || || ||||| || ||  - +|| |-||  || +||  ||||||| |||||
Sbjct 3079          CAGCTTATACACCACACACCGCGGCCCGT-GTTACCTGTGGC-CGTAGGGTTGTTATTGA

Query 3112          TGAAGCTCCATCTCTTCCCCCCCACCTGCTGCTGCTCCACATGCAGCG-GGC-CGCCACC
                     || || || || ||||| || ||  | ||  |||| || ||||||||-| |-|| | ++
Sbjct 3137          CGAGGCCCCGTCGCTTCCACCACATTTACTTTTGCTGCATATGCAGCGAGCCTCGTCG--

Query 3170          GTTCACCTTCTTGGCGACCCGAACCAGATCCCAGCCATCGACTTTGAGCACGCCGGGCTC
                    ||||| || ||||||||||| ||||| ||||| || ||||| |||||||| || || |||
Sbjct 3195          GTTCATCTCCTTGGCGACCCCAACCAAATCCCTGCTATCGATTTTGAGCATGCTGGCCTC

Query 3230          GTCCCCGCCATCAGGCCTGACCTAGCCCCTACCTCCTGGTGGCATGTTACCCATCGTTGC
                    || || || ||| ||||||| || |  || ||    ||||||||  |||| ||| | || 
Sbjct 3255          GTTCCGGCGATCCGGCCTGAGCTTGTTCCAACAAAGTGGTGGCACCTTACTCATAGGTGT

Query 3290          CCTGCGGATGTATGTGAGCTGATCCGTGGTGCATACCCTATGATCCAGACCACTAGCCGG
                    ||||||||||| |||||||| ||||| || || ||||| | |||||||||  | ||||| 
Sbjct 3315          CCTGCGGATGTTTGTGAGCTAATCCGCGGCGCGTACCCAAAGATCCAGACGGCAAGCCGA

Query 3350          GTCCTCCGTTCGTTGTTCTGGGGTGAGCCTGCCGTTGGGCAGAAACTAGTGTTCACCCAG
                    || ||||| ||  |||||||||| |||||  ||||||| || ||||||||||| || |||
Sbjct 3375          GTTCTCCGCTCCCTGTTCTGGGGGGAGCCCCCCGTTGGCCAAAAACTAGTGTTTACTCAG

Query 3410          GCGGCTAAGGCTGCCAACCCCGGTTCAGTGACGGTCCACGAGGCACAGGGCGCTACCTAT
                    ||||| ||||| |||||||||||| || | || ||||||||||| ||||| ||||| | |
Sbjct 3435          GCGGCGAAGGCCGCCAACCCCGGTGCAATTACAGTCCACGAGGCCCAGGGTGCTACATTT

Query 3470          ACAGAGACCACCATTATCGCTACGGCAGATGCCCGAGGCCTCATTCAGTCGTCTCGGGCT
                    || ||||| || ||||| || ||||| |||||||| || || |||||||| ||  |||| 
Sbjct 3495          ACTGAGACTACTATTATTGCAACGGCTGATGCCCGCGGGCTGATTCAGTCCTCCAGGGCC

Query 3530          CATGCCATTGTTGCCCTGACGCGCCATACTGAGAAGTGCGTCATCATTGACGCGCCAGGC
                    || || ||||| |||||||| ||||| || ||||| || ||  || ||||||| ||+|| 
Sbjct 3555          CACGCTATTGTGGCCCTGACTCGCCACACAGAGAAATGTGTGGTCGTTGACGCCCC-GGG

Query 3589          -CTGCTTCGCGAGGTGGGCATTTCCGATGCAATCGTTAATAACTTTTTCCTTGCCGGTGG
                    -|| ||||| ||||| |||||||| ||||| || |||||||||||||| ||| | || ||
Sbjct 3614          GCTTCTTCGTGAGGTTGGCATTTCAGATGCCATTGTTAATAACTTTTTTCTTTCTGGCGG

Query 3649          CGAAATTGGCCACCAACGCCCGTCTGTTATCCCTCGCGGCAAC-CCTGACA-CAAACGTT
                    | |  |||| || || ||||| || || || ||||| |||+||-  ||| |-|+|| |||
Sbjct 3674          CCAGGTTGGTCAGCACCGCCCATCAGTCATACCTCGTGGC-ACTGTTGATAGC-AATGTT

Query 3707          GACAC-CTTGGCTGCCTTCCCGCCGTCTTGCCAGATTAGCGCCTTCCACCAGTTGGCTGA
                    | |||-|||| +||| || || || ||||| ||  |||||||||  |||||| | || ||
Sbjct 3732          GCCACGCTTGA-TGCATTTCCACCTTCTTGTCAATTTAGCGCCTATCACCAGCTTGCAGA

Query 3766          GGAGCTTGGCCATAGACCTGCCCCTGTTGCAGCTGTTCTACCGCCCTGCCCTGAGCTCGA
                    ||||||||| ||| | || |||||  |||| || ||||| || || || || ||||||||
Sbjct 3791          GGAGCTTGGTCATCGGCCGGCCCCGATTGCCGCCGTTCTGCCCCCTTGTCCGGAGCTCGA

Query 3826          ACAGGGCCTCCTCTATCTGCCCCAGGAGCTCACCACCTGTGATAGTGTTGTAACATTTGA
                     || ||| | |||||| |||||||||| || ||||| |  ||||||||  | ||||| ||
Sbjct 3851          GCAAGGCTTACTCTATATGCCCCAGGAACTGACCACGTCCGATAGTGTGCTCACATTCGA

Query 3886          ATTAACAGATATTGTGCATTGTCGCATGGCCGCCCCGAGTCAGCGCAAGGCCGTGCTGTC
                    | | ||||| ||||| || ||||| ||||| || || ||||||||||| || || |||||
Sbjct 3911          ACTTACAGACATTGTACACTGTCGTATGGCGGCACCTAGTCAGCGCAAAGCAGTCCTGTC

Query 3946          CACGCTCGTGGGCCGTTACGGCCGTCGCACAAAGC--TCTACAATGCCTCTCACTCTGAT
                     || || || ||| | |||||||| || || ||| --| |+ ||+||  ||||| | |||
Sbjct 3971          GACCCTTGTCGGCAGGTACGGCCGCCGTACGAAGTTGTAT-GAA-GCTGCTCACACGGAT

Query 4004          GTTCGTGACT--CTCTTGCCCGTTTTATCCCGACCATTGGCCCCGTACAA-GTTACAACC
                    |||||||  |--||||  | + |||   ||||| |+|||||||| |+|| -||||| |||
Sbjct 4029          GTTCGTGGGTCCCTCTGTCA-TTTTCTCCCCGAGC-TTGGCCCCAT-CAGCGTTACTACC

Query 4061          TGTGAATTGTATGAGCTAGTGGAGGCCATGGTCGAGAAGGGCCAGGATGGCTCCGCCGTC
                    || ||  | |||||||| || ||||| ||||| |||||||| ||||||||||| || |||
Sbjct 4086          TGCGAGCTTTATGAGCTTGTTGAGGCTATGGTGGAGAAGGGTCAGGATGGCTCTGCAGTC

Query 4121          CTTGAGCTCGACCTCTGCAACCGTGACGTATC-CAGGATCACCTTCTTCCAGAAAGATTG
                     | || ||||| || ||||  ||||| || ||-|+| || || ||||||||||| || ||
Sbjct 4146          TTGGAACTCGATCTATGCAGTCGTGATGTGTCAC-GTATAACATTCTTCCAGAAGGACTG

Query 4180          TAATAAGTTTACCACGGGAGAGACCATCGCCCATGGTAAAGTGGGCCAGGGCATTTCGGC
                    |||||| || || || || ||||| || || || |||||||| || ||||| || || ||
Sbjct 4205          TAATAAATTCACAACAGGCGAGACAATAGCGCACGGTAAAGTTGGGCAGGGGATATCTGC

Query 4240          CTGGAGTAAGACCTTTTGTGCCCTTTTTGGCCCCTGGTTCCGCGCTATTGAGAAGGCTAT
                     ||||| ||||||||||||||||| |||||||| ||||||||||||||||||||||  ||
Sbjct 4265          GTGGAGCAAGACCTTTTGTGCCCTGTTTGGCCCATGGTTCCGCGCTATTGAGAAGGAGAT

Query 4300          TCTGGC--C-CTACT--CCCTCAGGGTGTGTTTTATGGAGATGCCTTTGACGACACTGTC
                    ||| ||--|-||++|--||||+|  || ++|||||||| ||||| | ||| || || || 
Sbjct 4325          TCTTGCGGCGCT--TGCCCCT-AATGTA--TTTTATGGTGATGCATATGAAGATACAGTT

Query 4355          TTCTCGGCGGCTGTGGCCGCA--GCAAAGGC-GTCCATGGTGTTTGAGAATGACTTTTCC
                    ||  | || ||||| ||||  -- | +||||-|| +|+||| ||||||||||| || |+|
Sbjct 4380          TTGGCCGCCGCTGTCGCCGGGGCCCC-AGGCTGTA-A-GGTTTTTGAGAATGATTTCT-C

Query 4411          -GAGTTTGACTCCACCCAGAATAACTTTTCCTTGGGCCTAGAGTGCG-CTATCATGGAGG
                    -|||||||||  |||||| |||||||||||  | || || |||||| - +||||||||||
Sbjct 4436          TGAGTTTGACAGCACCCAAAATAACTTTTCACTCGGACTGGAGTGCATA-ATCATGGAGG

Query 4470          AGTGCGGGATGCCGCAGTGGCTCATCCG-CTTGTACCACCTTATAAGGTCTGCGTGGATC
                    | || || |||||||||||| | |||||-|||+|| || ||| |  | || || ||| ||
Sbjct 4495          AATGTGGCATGCCGCAGTGGATGATCCGACTT-TATCATCTTGTTCGCTCCGCCTGGGTC

Query 4529          CTGCAGGCCCCGAAGGAGTCTCTGCGAGGGTTTTGGAAGAAACACTCCGGTGAGCCCGGC
                    |||||||| || |||||||| ||||||||||| |||||||| ||||| || ||||| |||
Sbjct 4554          CTGCAGGCTCCCAAGGAGTCCCTGCGAGGGTTCTGGAAGAAGCACTCGGGCGAGCCTGGC

Query 4589          ACTCTTCTTTGGAATACTGTCTGGAACATGGCCGTTATTACCCACTGTTATGATTTTCGT
                    ||||| || ||||| ||||||||||||||||| |||||| | || |||||||| || |||
Sbjct 4614          ACTCTGCTCTGGAACACTGTCTGGAACATGGCGGTTATTGCGCATTGTTATGAATTCCGT

Query 4649          GATTTGCAGGTGGCTGCCTTTAAAGGTGATGATTCGATAGTGCTTTGCAGTGAGTACCGT
                    ||  |  |||| || || |||||||| ||||| ||  | ||||| || ||||| ||||| 
Sbjct 4674          GACCTAAAGGTCGCGGCATTTAAAGGAGATGACTCAGTTGTGCTCTGTAGTGACTACCGG

Query 4709          CAGAGTC-CAGGA-GCTGCTGTCCTGATTGCTGGTTGT-GGCTTAAAGCTGAAGGTGGAT
                    ||||| |-||++|-|||||||  || || || ||||| -|| | |||+|| |||||||||
Sbjct 4734          CAGAGCCGCA--ACGCTGCTGCTCTAATCGCCGGTTGCGGGTTGAAA-CTTAAGGTGGAT

Query 4766          TTTCGCCCTATTGGTCTGTATGCAGGTGTTGTGGTGGCCCCCGGCCTTGGCGCGCTTCCT
                    ||| | |||||||| || ||||| |||||||| |||||||| ||||| ||  | || |||
Sbjct 4791          TTTAGGCCTATTGGGCTATATGCTGGTGTTGTTGTGGCCCCGGGCCTCGGGACCCTCCCT

Query 4826          GACGTT-GT-GCGCTTCGC-CGGCCGGCTCACTGAGAAGAA-TTGGGGCCCTGGC-CCCG
                    || || - |-|+| ||+||- ||+|||||| | ||||| ||-| |||||| +|| -| +|
Sbjct 4851          GATGTCGTTAG-GTTT-GCTGGG-CGGCTCTCAGAGAAAAACTGGGGGCCG-GGTTCA-G

Query 4881          AGCGGGCGGAGCAGCTCCGCCTTGCTGTAAGTGATTTCCTCCGCAAGCTTACGAATGTAG
                    || ||||||| ||||| || || || ||  ||||||| || || ||| | |||||||| |
Sbjct 4906          AGAGGGCGGAACAGCTACGGCTGGCCGTTTGTGATTTTCTGCGAAAGTTAACGAATGTGG

Query 4941          CTCAGATGTGTGTGGATGTTGTTTCTCGTGTTTATGGGGTTT-CTCCTGGGCTCGTTCAT
                    ||||| | ||||||||||||||||| |  |||||||| ||  -|+|| ||  | || |||
Sbjct 4966          CTCAGGTCTGTGTGGATGTTGTTTCGCAGGTTTATGGTGTCAGC-CCCGGTTTAGTACAT

Query 5000          AACCTGATTGGCATGCTACAGACTGTTGCTGATGGCAAGGCCCATTTCACTGAGTCAGTA
                    ||||||||||| ||||| |||||  |||||||||| ||||| ||||| |||||  |||| 
Sbjct 5025          AACCTGATTGGAATGCTCCAGACCATTGCTGATGGTAAGGCGCATTTTACTGAAACAGTC

Query 5060          AAGCCAGTGCTCGACCTGACAAATTCAATCCTGTG--T--CGGGTGGAATGAATAACATG
                    || || || || || || || |  || |+++|+| --|--||||||||||||||||||||
Sbjct 5085          AAACCCGTCCTTGATCTTACTAGCTCTA---T-TATATACCGGGTGGAATGAATAACATG

Query 5115          -TCTTTTGCTGCGCCCATGGGTTCGCGACCATGCGCCCTCGGCCTATTCTGTTGTTGCTC
                    -|||||||||  |  |||||    || ||||||||| ||||| || |||||||  |||||
Sbjct 5141          TTCTTTTGCTCTGTGCATGGAGATGCCACCATGCGCTCTCGGGCTCTTCTGTTTCTGCTC

Query 5175          CTCATGTTTTTGCCTATGTTGCCCGCGCCACCGCCCGGTCAGCCGTCTGGCCGCCGTCGT
                     || || || |||||||| |||||||||||||| ||||||||||||||||||| || || 
Sbjct 5201          TTCGTGCTTCTGCCTATGCTGCCCGCGCCACCGGCCGGTCAGCCGTCTGGCCGTCGCCGC

Query 5235          GGGCGGCGCAGCGGCGGTTCCGGCGGTGGTTTCTGGGGTGACCGGGTTGATTCTCAGCCC
                    |||||||||||||||||| |||||||||||||||||||||||||||||||||||||||||
Sbjct 5261          GGGCGGCGCAGCGGCGGTGCCGGCGGTGGTTTCTGGGGTGACCGGGTTGATTCTCAGCCC

Query 5295          TTCGCAATCCCCCATATTCATCCAACCAACCCCTTTGC--CCCCGATGTCACC-GCTGCG
                    |||||  ||||| |||||||||||||||||||||| ||--|++ ||  |+|||- | || 
Sbjct 5321          TTCGCCCTCCCCTATATTCATCCAACCAACCCCTTCGCATC--TGACAT-ACCAACCGCA

Query 5352          GCCGGGGCTGGACCTCGCGTTCGCCAACCCGCCCGACCACTCGGCTCCGCTTGGCGTGAC
                    |||||| ||||| |||||  ||| || || ||||| ||||||||||||||||||||||||
Sbjct 5378          GCCGGGTCTGGAGCTCGCCCTCGGCAGCCGGCCCGTCCACTCGGCTCCGCTTGGCGTGAC

Query 5412          CAGGCCCAGCGCCCCGCCGCTACC-TCACGTCGTAGACCTACCACAGCTGGGGCCGCGCC
                    ||| |||||||||||||||||+||- | || ||| || || || ||||||||||  ||||
Sbjct 5438          CAGTCCCAGCGCCCCGCCGCT-CCCGCCCGCCGTCGATCTGCCCCAGCTGGGGCTTCGCC

Query 5471          GCTAACCGCGGTCGCCCCGGCTCATGACACCCCGCCAGTGCCTGATGTCGACTCCCGCGG
                    ||| || || || |||||||| | ||| ||| | || ||||| || || |||||||||||
Sbjct 5497          GCTGACTGCTGTGGCCCCGGCCCCTGATACCGCCCCTGTGCCCGACGTTGACTCCCGCGG

Query 5531          CGCTAT-CTTGCGCCGGCAGTATAACCTATCAACATCCCCTCTCACCTCTCCCGTGGCCA
                    ||||||-||+ ||||| |||||||| |||||||||||||| || || ||| || | || |
Sbjct 5557          CGCTATACT-ACGCCGCCAGTATAATCTATCAACATCCCCGCTTACGTCTACCATCGCTA

Query 5590          CCGGCACAAATTTGGTCCTT-TATGCCGCCCCTCTTAGCCCGCT-TTTACCCCTTCAGGA
                    | ||||| ||| | ||+ ||-||||| || || |||||||| ||- ||+|| ||||| ||
Sbjct 5616          CTGGCACCAATCTTGT-TTTATATGCTGCTCCCCTTAGCCCTCTGCTT-CCGCTTCAAGA

Query 5648          CGGCACCAATACTCATATAATGGCTACAGAAGCCTCTAACTATGCCCAGTACCGGGTTGC
                     || || || |||||||| ||||| || ||||| || || || ||||||||||| |||| 
Sbjct 5674          TGGGACTAACACTCATATTATGGCCACTGAAGCATCAAATTACGCCCAGTACCGCGTTGT

Query 5708          CCGTGCCACAATTCGTTATCGCCCGCTTGTCCCCAATGCTGTTGGTGGTTATGCCATCTC
                    ||||||||| || || |||||||| ||||| || ||||||||||| || || || || ||
Sbjct 5734          CCGTGCCACCATCCGGTATCGCCCACTTGTGCCGAATGCTGTTGGCGGGTACGCTATATC

Query 5768          CATCTCGTTCTGGCCACAAACC-ACCACCACTCCGACGTCCGTTGATATGAATTCAATAA
                     || || ||||||||+| |  |-|| || || || || || || ||||||||||| || |
Sbjct 5794          TATTTCTTTCTGGCC-CCAGACTACAACTACCCCAACATCTGTCGATATGAATTCTATTA

Query 5827          CTTCGACGGATGTTCGTATTTTAGTTCAGCCCGGCATAGCCTCTGAGCTTGTGATCCCAA
                    | || || |||||||| ||| | |||||||| || || ||||| ||||||||||| || |
Sbjct 5853          CCTCTACTGATGTTCGGATTCTTGTTCAGCCTGGTATCGCCTCCGAGCTTGTGATTCCCA

Query 5887          GTGAGCGCTTACACTATCGTAACCAAGGGTGGCGCTCTGTTGAGACCTCCGGGGTGGCGG
                    |||||||| | ||||| || || || || |||||||| ||||||||||| || || ||||
Sbjct 5913          GTGAGCGCCTGCACTACCGCAATCAGGGCTGGCGCTCGGTTGAGACCTCTGGTGTCGCGG

Query 5947          AAGAGGAGGCCACCTCTGGTCTCGTTATGCTTTGCATACATGGCTTACCCGTAAATTCTT
                    | |||||||| ||||| || || |||||||| ||||| ||||| | ||| || || ||||
Sbjct 5973          AGGAGGAGGCGACCTCCGGCCTTGTTATGCTCTGCATCCATGGATCACCTGTGAACTCTT

Query 6007          ACACTAATACACCCTACACCGGCGCCCTCGGGCTGT-TGGATTTTGCCCTTGAATTTGAG
                    ||||||||||||| ||||| || || ||+ ||||  -| ||||| || |||||| |||||
Sbjct 6033          ACACTAATACACCTTACACTGGTGCTCT-TGGCTTACTCGATTTCGCACTTGAACTTGAG

Query 6066          TTCCGCAACCTCACTCCCGGCAACACCAATACTCGGGTCTCTCGTTACTCCAGCACTGCT
                    ||||| ||  | || ||||| ||||| ||||| || || || ||||| || || |  || 
Sbjct 6092          TTCCGTAATTTGACACCCGGTAACACGAATACGCGCGTTTCCCGTTATTCGAGTAGCGCG

Query 6126          CGCCAC-CGTCTTCGCCGCG-GTGCAG-ATGGGACCGCCGAGCTCACCACCACGGCTGCC
                    ||||||- |+|| ||++ ||-| ||  -| || || || ||||| |||||||| ||||| 
Sbjct 6152          CGCCACAAG-CTACG--TCGTGGGCCCGACGGTACTGCTGAGCTAACCACCACTGCTGCT

Query 6183          ACCCGCTTTATGAAGGATCTCTATTTT-ACTAGTACTAATGGTGTCGGTGAGATCGGCCG
                    || || |||||||| |||||+|   ||-||  | || |||||||| |||||| |||| ||
Sbjct 6209          ACACGGTTTATGAAAGATCT-TCACTTCACAGGGACCAATGGTGTTGGTGAGGTCGGTCG

Query 6242          CGGGATAGCCCTAACCCTGTTTAATCTTGCTGACACTCTGCTTGGCGGCCTACCGACAGA
                    ||| ||||| ||||| |||||||||||||||||||| || || ||||| || ||||||||
Sbjct 6268          CGGTATAGCGCTAACTCTGTTTAATCTTGCTGACACGCTTCTCGGCGGGCTCCCGACAGA

Query 6302          ATTGATTTCGTCGGCTGGTGGCCAGCTGTTCTACTCCCGTCCCGTCGTCTCAGCCAATGG
                    ||||||||||||||||||||||||||| || ||||| || ||||||||||||||||||||
Sbjct 6328          ATTGATTTCGTCGGCTGGTGGCCAGCTATTTTACTCTCGCCCCGTCGTCTCAGCCAATGG

Query 6362          CGAGCCGACTGTTAAGCTGTATACATCTGTAGAGAATGCTCAGCAGGATAAGGGTATTGC
                    ||||||||| || ||||| || || || || ||||| || ||||||||||||||||| ||
Sbjct 6388          CGAGCCGACAGTGAAGCTTTACACTTCAGTCGAGAACGCCCAGCAGGATAAGGGTATAGC

Query 6422          -AATCCCGCATGACATCGACCTCGGGGAATCTCGTGTGGTCATTCAGGATTATGATAACC
                    -| |||+ ||||| |||||||| || || ||||| || ||||| |||||||| |||||||
Sbjct 6448          TATTCC-ACATGATATCGACCTTGGTGAGTCTCGAGTTGTCATCCAGGATTACGATAACC

Query 6481          AACATGAGCAAGATCGGCCGACACCTTCTCCAGCCCCATCGCGCCCTTTTTCTGTCCTCC
                    | || ||||| || || || || || ||||||||||| || |||||||||||||||||||
Sbjct 6507          AGCACGAGCAGGACCGTCCCACCCCGTCTCCAGCCCCTTCCCGCCCTTTTTCTGTCCTCC

Query 6541          GAGCTAATGATGTGCTTTGGCTTTCTCTCACCGCTGCCGAGTATGACCAGTCCACTTACG
                    | |||||||||||||||||||| || || || ||||| |||||||| ||| | ||||| |
Sbjct 6567          GCGCTAATGATGTGCTTTGGCTCTCACTTACAGCTGCTGAGTATGATCAGACTACTTATG

Query 6601          GTTCTTCGACCGGCCCAGTCTATGTTTCTGACTCTG-TGACCCTG------GTTAATGTT
                    ||||||| ||++ ++ |  ||||||++ || |||||-|+||  ||------|| ||||| 
Sbjct 6627          GTTCTTCCAC--T--AATCCTATGT--ATGTCTCTGAT-ACTGTGACATTTGTCAATGTG

Query 6654          GCGACCGGCGCGCAGGCCG-TTGCCCGGTCGCTTGACTGGACCAAGGTCACACTTGATGG
                    ||||| || || |||| +|-|  | || || || |||||| | || ||||| ||||||||
Sbjct 6680          GCGACTGGTGCTCAGGG-GGTCTCTCGCTCTCTGGACTGGTCTAAAGTCACCCTTGATGG

Query 6713          TCGCCCC-CTCTCCACCATCCAGCAGTATTCAAAGACCTTCTTCGTCCTGCCGCTCCGCG
                    +    ||-||  | || ||||||||||| || ||||||||||| || ||||| ||||| |
Sbjct 6739          -GCGTCCACTTACTACTATCCAGCAGTACTCTAAGACCTTCTTTGTTCTGCCCCTCCGTG

Query 6772          GTAAGCTCTCCTTCTGGGAGGCAGGTACCACTAAGGCCGGGTACCCCTATAATTATAATA
                    | |||||||| ||||||||||| || |||||||||||||| ||||| |||||||||||||
Sbjct 6798          GCAAGCTCTCTTTCTGGGAGGCTGGCACCACTAAGGCCGGCTACCCTTATAATTATAATA

Query 6832          CCACTGCTAGCGATCAACTGCTT-ATTGAGAATGCCGCCGGGCATCGGGTTGCTATTTCC
                    ||||||| || || ||+   |||-||||| ||||| ||||| || || |||  ||| || 
Sbjct 6858          CCACTGCCAGTGACCA-GATCTTGATTGAAAATGCAGCCGGTCACCGTGTTTGTATCTCA

Query 6891          ACTTACACCACTAGCCT-GGGTGCTGGCCCCGTTGCCATCTCTGCGGTTGCTGTTTTGGC
                    || ||||| ||||  ||-||+  ||||||| ||| | || ||| | || | |||  | ||
Sbjct 6917          ACCTACACTACTAATCTTGG-CTCTGGCCCTGTTTCTATTTCTTCTGTCGGTGTCCTTGC

Query 6950          CCCCCACTCTGCGCTAGCCCTGCTT--GAGGATACCATGGACTACCCTGCCCGCGCCCAC
                     || || |||||||| |||++||||--||||| ||  | || || ||||| |||||||||
Sbjct 6976          ACCTCATTCTGCGCTGGCC--GCTTTAGAGGACACTGTTGATTATCCTGCTCGCGCCCAC

Query 7008          ACTTTTGATGATTTCTGCCCAGAGTGCCGCCCCCTTGGCCTCCAGGGCTGTGCTTTCCAG
                    || ||||||||||||||||| ||||||||  | || ||||| |||||||||||||| || 
Sbjct 7034          ACCTTTGATGATTTCTGCCCTGAGTGCCGTACGCTCGGCCTTCAGGGCTGTGCTTTTCAA

Query 7068          TCTACTGTCGCTGAGCTTCAGCGCCTTAAGATGAAGGTGGGTAAAACTCGGGAGTTAT--
                    || ||||| |||||||| ||||| ||||| ||||||||||||||||| |||||||+||--
Sbjct 7094          TCAACTGTTGCTGAGCTGCAGCGTCTTAAAATGAAGGTGGGTAAAACCCGGGAGT-ATTG

Query 7126          AGTTTATT-TGCTTGTGCCC-CCCTTCT-TTCTGCTGCTT--ATTTCTCTT-TTCTGCGT
                    |+||||||-|||||||+ ||- ||||||- | || | |||--|||||+|||-||||||||
Sbjct 7153          A-TTTATTGTGCTTGT-ACCTTCCTTCTGATTTGTTTCTTTTATTTC-CTTCTTCTGCGT

Query 7180          TTCGCGCTCCCTGAAAAAAAAA
                    ||||||||||||| ||||||||
Sbjct 7210          TTCGCGCTCCCTGGAAAAAAAA
