# Supplementary material for: Pairwise Heuristic Sequence Alignment Algorithm Based on Deep Reinforcement Learning
Source: IEEE Open J Eng Med Biol. 2021 Jan 29;2:36–43. doi: 10.1109/OJEMB.2021.3055424 (PMC8901008; doi:10.1109/OJEMB.2021.3055424)
Supplement: Three supplementary materials are attached to the submitted manuscript. First, we offer the detailed process of the DQNalign in Supplementary material S1. Then, the additional figures and tables are listed in the Supplementary material S2. Finally, the alignment results of the DQNalign are attached  [file ojemb-3055424-mm.zip › OJEMB-3055424-MM/10022021082020_DQNalignOJEMB20210126SupplementaryS3/Supplementary S3/HEV_DDDQN/result20200712173946_12_40.txt]

DQNalign Project v1.0
Pairwise alignment algorithm with deep reinforcement learning based heuristic alignment agent
Sequence 1 : HEV_12, length : 7202
Sequence 2 : HEV_40, length : 7251

Alignment results:
Exact matches: 4908
Gaps: 1227

Query 0             GGCAGACCACCTATGTGGTCGGATGCCATGGAG-GCC--CATCAG-TTTATCA--AGGCT
                    ++++++++ ++ |++|  + || |+||+||| |-  |--|+|++|-| |+| |--|||| 
Sbjct 41            --------T--CA--TAA-AGGCT-CC-TGGCGTCACAAC-T--GCTAT-TGAGCAGGCA

Query 52            -C-CTGGCATCA--CTACTGCTA-TTGGAGCAGGCTGCTCTGGCA--GCGGCCAACTCTG
                    -|-|| ||| | --| ||| |  -|||| |+| ++|||| |||  -- |||||   ||||
Sbjct 83            GCTCTAGCAGCGGCCAACTCCGCCTTGGCG-AA--TGCTGTGGTGGTTCGGCCTTTTCTG

Query 105           CCCTGGCGAAATGCTGTGG-TAG-T-TAGGCC-----CTTTCTCTCT-CA-C--CAGCAG
                     || ||| | |  | | +|-|| -|-|   | -----| + |+| | -||-|--   +++
Sbjct 140           TCCCGGCTACAGACAGA-GATACTTATTAACTTGATGCA-GC-CCCGGCAGCTTGTT---

Query 152           ATTGAGA-T-CCTCATTAACC-TAATGCAACCTCGCCAGCTTGTTTTCCGCCCCGAGGTT
                    +||    - -||| |    | -|      |+|+|+|||+++++++|||  +| || +|++
Sbjct 193           -TT-TTCCGGCCTGAGGTCCTGTGGAATCA-C-C-CCA-------TTCAA-CGCGT-G--

Query 209           TTCTGGAACCACCCCATCCAGCG---TGTTATCCACAATGAGTTGGAGCTT--TACTGCC
                     || +++|+||    |  |+  |--- ++ +|++++| ++ || ||+||| --  | |||
Sbjct 236           ATCC---A-CAATGAA-GC-TTGAACA--G-T----AC--TGTCGG-GCTCGGGCCGGCC

Query 264           G-TGCC-CGCTC-CGGCCGCT---GTCTTGAGATT-GGT-G-CC-C-ATCCC--CG-CTC
                    |-|| |- | + - || ||||--- +|  ++|+||-| |- -| -|-| |||--||-|| 
Sbjct 279           GCTGTCTTGA-AGTGGGCGCTCACC-CAC--G-TTCGATCAACGACAACCCCAACGTCTT

Query 310           A-ATAAATGA-C---AATCCTAATGTGG--TCCAC--CGCTGCTTC------CTCCG-CC
                     -||   || - ---||  | | |+|||-- | | --|+| |++  ------| |||- |
Sbjct 334           GCATCGCTGTTTTTTAAAACCAGT-TGGCCGCGATGTC-CAG--CGGTGGTACACCGCTC

Query 354           CTGT-CG-GGCGCGATGTTCAGCGCTGGTATACTGCC---CCCACTCG-CG-GGCCA---
                    ||  -||-||| |++||++|||||   +|   |+|||---|  +| | -||-|||| ---
Sbjct 390           CTACCCGCGGCCC--TG--CAGCGAAC-TG-CC-GCCGGTCAG-CCCTTCGTGGCCTCCC

Query 404           G-CTGCTAATTGCC-GGCGTTCCGCACTGCGCGGGCTCTCTGCCGCTGAC-CGCACTTAC
                    |-|||+|  ++ ||-| | |   ||  || +||| +|+| | | | ||+|-|    | ++
Sbjct 442           GCCTG-TTG--ACCGGACATATTGCTTTGA-CGGT-T-TTTCCGGTTG-CACATTTTG--

Query 461           T-GCTTCGACGGGTTTTCTGGTTGTAACTTTCCCGCCG--AAACGGGCATCGCCCT-CT-
                     -||   ||||||  || +   | |+|++++| | | |--  ||       |+|||-| -
Sbjct 492           CCGCCGAGACGGGGATTG-CCCTCT-A----CTCACTGCATGACCTTT--GG-CCTGCCG

Query 516           AT-TCCCTCCATGATATGT--C----ACCATCTGATGTCGCCGAGGCCATGTTCCGCCA-
                    ||-|+ + ++ +++++|| --|---- ||  | +++ +++++ +||+ ||| +||+|  -
Sbjct 543           ATGT-T-G--C-----TGAGGCGATGGCCCGCC---A-----C-GG-TATGA-CC-CGGC

Query 568           TGGTATGACGCGGC-TTTATGCCGCCCTCCAT--CTTCCG------CCTGAG-GTCTTGT
                    |+|||||  ||+ |- + |  || ||||||  -- | | |------||||+|-  || ++
Sbjct 582           T-GTATGCGGC-TCTC-CACCCCTCCCTCCTGAGGTGCTGCTCCCCCCTG-GTACCTA--

Query 618           TG---CCTCCTGGCACATACCGCA--C-CG-CGTCGT-A---T-CTGCTGA-TCCATGAC
                    | ---|| ||| | || ||+| ||--|- |- |++| -|---|-| |+|||-| |||   
Sbjct 634           TCATACCACCTCGTACCTA-CTCATCCATGATG--GGGACCGTGCAG-TGATTACATATG

Query 665           GGCAGGCGCGTTGTGGTGAC-GTACGAGGGTG-----AC-A---CT--A-GTGCTG-G-T
                     |+ ||  +++|+|+ |+| -|++| +|||| -----| -|--- |--|- + +||-|- 
Sbjct 690           AG-GGGGA---T-T-CT-AGTG--CT-GGGTACAACCATGATGTGTCCATC-T-TGCGCG

Query 710           TATTAA--C-CA-TGAT---GTTTCCAACCTG--CGCTC-C--TGGATTAGAACCA-CTA
                      |  |--|-||-|  |---||| |  ++ ||--| | |-|--  ||||+|| | |- | 
Sbjct 738           CCTGGATCCGCACTACTAAGGTTACTG--GTGACCACCCGCTGGTGATT-GAGCGAGTTC

Query 756           AGGTCACCG-GAG-AC-CACCCTCTCGTTATCGAGCGGGTTAG-GG---CCATTGGCT-G
                    +|| ++| |-| |-  -||+  |+|+||  ||+        ||- |---|       |-|
Sbjct 794           -GGG--CGGTGGGTTGTCA-TTT-T-GTGCTC-CTTCTAACAGCTGCACCTGAACCATCG

Query 808           TCACTTTGTTC---TCTTACTCACGGCTGCCCCGGAGCCATCAC-CTATGCCTTA---T-
                     || |    | ---|| +|+|+|++ +++++||++ ++| |  |-||  |  |||---|-
Sbjct 848           CCAATGCCCTATGTTCC-A-T-A--N-----CC--T--CGTTCCACTGAGGTTTACGTTC

Query 859           -GTCCCTTACCCCCGGTCTA-CC-GAGGTCTATGTCCGATCGATCTTCG--GCCCGGGCG
                    -|||| +|++++   +|   -||-|  | ++ |+  |+++|+|+++|| --|+  ++ | 
Sbjct 894           GGTCCA-T----TTT-TGGGCCCTGGTGG--TT-CAC---C-A---TCCCTG-TT--TCC

Query 915           GCAC-CCCTTC-C--CTAATT---C---CCAACCTTCA--TGCTCC--AC-T---A-AGT
                    + ||- ||| |-|--|||| |---|--- ||  ||   --||+| |--| -|---|-|| 
Sbjct 933           -AACTGCCTGCTCTACTAAGTCAACATTTCATGCTGTCCCTG-TGCATATATGGGACAGA

Query 954           CG-A-CCT-TCCATGCCGTCCCT-GCCCAT-ATTTGGGACCGTCTTATGCTGTTCGGGGC
                    | -|-  |-| |    || ++| - | +| -||  +||++|++||| || || ||+| |+
Sbjct 992           CTTATGTTATTCGGTGCGA--CCCTCG-ACGATCA-GG--C--CTTTTGTTGCTC-GAG-

Query 1009          CACCCTGGATGACCAAGCCTTTTGCTGCTC-----CCGTCTAATGACCT-AC-CTTCGCG
                    + ++|| +|||||  |+||++|| |    |-----| + |++|+ | +|-||- +|||  
Sbjct 1041          -G--CTA-ATGACATA-CC--TTCCGTGGCATTAGCT-AC--A-AAG-TCACGG-TCGGC

Query 1062          GC-ATTA--GCTACA-AGGTTACTGTGGGCACTCTTGTGGCCCAATGA-AG-GCTG-GAA
                    ||- || --|| |  -||| ++|||      |||   +||    ||+ -| -||||-|+|
Sbjct 1088          GCTCTTGTTGCCAACGAGGG--CTGGAATGCCTCCGA-GGATGCAT-TGACCGCTGTG-A

Query 1114          CGCCT-CTGA-G-GACGCTCTCA-CAGCTGTCATTACTGCCG------C-CTACCTTACC
                    + ++|-||| -|-   ++||| |-||  || ||+|+| |  |------|-|   |   ||
Sbjct 1142          -T--TACTGCGGCCTA--TCTTACCATTTGCCA-T-CAGAGGTACCTTCGCACGCAGGCC

Query 1163          ATCTGCCACCAGCGGT------A-T----CTCC-GCAC-C-CAAGCTATATC-TAAGGGG
                    ||||   |  +|+| |------|-|----||  -||||-|-|+|| +|  ||-|||   |
Sbjct 1196          ATCTCGAAAG-G-GATGAAAAGACTGGAGCTTGAGCACGCAC-AGA-AGTTCATAACACG

Query 1207          -A-TA-TGCGTCGTTTGGAG-CGGGAGCATG-CC-CAGA-AATTCATAACACGCCTCT-A
                    - -|    ++++| | |  |-  +||  |  -| -| | -| | |||  |  ||| +|-|
Sbjct 1252          TCTTTACA----GCTGGTTGTTT-GAAAAATCCGGCCGTGATTACATTCCCGGCCG-TCA

Query 1257          ----CAGTTG---G-CT--TTTTG-AGAAGTCCGGCCG-T-G-----A-TTATATCCCCG
                    ----||||| ---|-| --|   |- || | |   |||-|-|-----|- |  |||| ++
Sbjct 1306          GCTGCAGTTTTATGCCCAGTGCCGCCGATGGCTTTCCGCTGGTTTCCATCTTGATCCT--

Query 1299          GCCGTCA-GTTGGAGTTCTACG-C----CC-AGTGTAGGCGCTGGCTCTCGGCCGG--C-
                    ++|||  - ||+++|+|||  |- ----| -  + +  + |+| |||  ||     --|-
Sbjct 1363          --CGTGTGCTT---G-TCTTTGATGAAGCGGCC-C-CT-TG-TCGCTGCCGTAGTTTCCT

Query 1349          T-TT-CACCTTGACC-----C----------A---CGGGTGCTGGTTTTTGA-TGAGTCG
                    |- |- | ||   | ----- ----------|--- | |+|||||     ||-||   | 
Sbjct 1414          TCGTAAAGCTGCTCATAGATTTTGTTGTTTTATGCGGTG-GCTGGGCCAGGATTGTACCT

Query 1388          GCCCCCTGCCACTGCAGGACCGCGATTCGTAAGGCGGTCTCA--A--A--GTTTTGCTGC
                    |   ||| |  |++| | +++ +||+++| + |  |||+|  --|--|--|||  | |  
Sbjct 1473          GTTTCCTCCAGC--CCGT---T-GA---GG-GGAGGGT-TGGCGAGCAGGGTTACGATAA

Query 1441          -TT-TATGAAGTGGCTTGGCC-AGGAATGTACCTGCTTTCTAC--AGCCTGCAGAGGGTG
                    -  -  ++|  ||    | | -| | +||+|+|++| ++| +|--|+++++ +||++|+|
Sbjct 1522          TGAGGC--ATTTGAGGGGTCGGATGT-TG-A-C--CC--CG-CTGA-----G-GA--G-G

Query 1497          CCGCTGGCGACCAGGGCCATGATAATGAAGCCT-A----TGAGGG---GTCTGATGTTGA
                    || ||| +|| ||   | + ||| ||  |   |-|----|+|++|---|+||+|+  +|+
Sbjct 1563          CCACTGT-GAACATCTCT-GGATCATATATTGTCACCGGT-A--GCCAG-CT-A-CA-G-

Query 1549          CC-CTGCTGAATC-CGC-CATTAGTGATATATCTGGGTCCTACGTAGTCCCT-------G
                    ||-||+||++| |- ||-| | +|+ ||+ + || + |+   |+| | | | -------|
Sbjct 1613          CCTCT-CT--ACCAGGCGCTTG-G-CAT-C-CCTT-CT-GATC-TTGCCGCCCGAGCGGG

Query 1599          GC-ACTGCCCT--CCAGCCGCTTTATCAGGCCCTTGACCTCCCCGCTGAGATTGTGGCCC
                     |-|||  |  -- |+ ++| | ++++|++++ +   |    ++++|| ++|  + ++++
Sbjct 1663          TCGACTTACTGCCAC-T--GTTG----A----A-GTCCTAGA----TGC--TGA-T----

Query 1656          GTGCAGGCCG-GCTGACCGC-CA-CAGTAAA-GGTCTCCCAGGTCGACGGGCGGAT-CGA
                    |+||+ ||| - ||   ++ - |-|| |+| -||    ++++  +|||+++|  +|-| |
Sbjct 1700          G-GC-CGCCTCACTTGT--AAGACCACT-ATTGGCAAT----AA-GAC---CTT-TACAA

Query 1711          TTGTGAGACCCTTCTTGGTA-A-CAAAACCTTTCGC--A-----C-GT-C-GTTCGTTGA
                      ||     +++++ || | - -|  | |     ||--|-----|-| -|-|| +++|| 
Sbjct 1746          CAGTTTTTA-----CTGATGGTGCTCAGCTAGAGGCTAACGGGCCGGAGCAGTA---TGT

Query 1759          CGGGGCGGTCTTAGAGACCAATGGCCCAG------A-----G-C-G--C-CACAATCTCT
                    +|  |  ||+||+||  +|+++|||| ||------|-----|-|-|--|-|||+| +|||
Sbjct 1797          -GCTGTCGT-TT-GACT-C---GGCCAAGCAAACTATGGCCGCCGGCCCGCAC-AG-TCT

Query 1803          CT---TTTGATGC-CAGTCAGAGCACTATGGCCGC-TGG-CC-CCTTCAGTCT-TACCTA
                    +|---| || |  -   || ++|++|+ +||||  - ||- |-| ||++||||-| || +
Sbjct 1848          -TAGCTATGCTTTGACATCT--G--C-G-GGCCTTGAGGTGCGCGTT--GTCTCTGCCG-

Query 1855          TGCCGCCTCTGCCGCTGGGCTGGAGGTGC-GCTATGTTGC-TGCTGGGCTTG--ACCACC
                    +|++|+||+|+++|++ ++||| | |+||-|+|||+|| |-| | |||+|||--||| ||
Sbjct 1898          -G--G-CT-T---G--A--CTGTAAG-GCTG-TAT-TTCCATCCGGGG-TTGCAACCCCC

Query 1911          GGG--CGGTTTTC-GC-C-CC-CGGC-GTTTCACC-C------C----GGTCG--GCCCC
                       --|  |  | -| -|-||-|++ - ||   | -|------|----  +  --|    
Sbjct 1943          ACCACCCCTGGTGAGGTCTCCGC--TTTTTGTTCAGCTTTGTACAGGTTC-AACCGTTGT

Query 1950          --TGGCGAGGTCACCGCCTTTTGCTCT-GC-CC----TA-TA-CCAG-GTT--TAATC-G
                    --|+  | ||+||+| || || + |  -| -  ----||-||-|| |-|  --|||| -|
Sbjct 2000          GTT-CAGCGG-CA-CTCCCTTA-TTGGGGGTTTGTGGTATTACCCTGAGGGGCTAATTGG

Query 1995          --TGAAGCCCAG-C-G-T-CATGCGCTGACCGGTAAT-T--TT-T--GG-T-TCCATCCT
                    --||  + ||+|-|- -|-|+|+|+| | || ++ | -|--  -|--| - -||| | ||
Sbjct 2056          CTTGTT-TCC-GCCATTTGC-T-C-CCGGCCA--TACCTGGGAGTCAGCCAATCCCTTCT

Query 2042          GAGGGGCTCCTTGG---CCTCTTTGCCC-CGTTT-TCGCCCGGGCATGTCTGGGAGTCGG
                    | || |++ ++  |---||||| | ++|-||   -| | +|+||++|||| || ++|+++
Sbjct 2109          GTGGAG--A--GAGCACCCTCTATA--CTCGCACCTGGT-C-GG--TGTCGGGC--T---

Query 2097          CTAATCCATTTTG---TG-GCGA---GAG-CACACTCTACACCCGTACT-TGG-TCGGAG
                    +| +|| |+ |||---| - | |---|||-||| | || ||+++| |||-|+ -||    
Sbjct 2153          -TC-TCTA-GTTGTTTTTCTCCACCCGAGCCACCCGCTCCA---GAACTAT-CATCTCCT

Query 2147          GTTGATGCT-GTTTCTAGTCCAGCCCGGCCTGACTTAG-G-T-TTTGCATCTGA-GC-CT
                    ||||| | |-   +|+|++|| | ++||+||++ || |-|-|-  | |+ | | - |-  
Sbjct 2207          GTTGAGGTTGACA-C-A--CCTGT--GG-CT--GTTGGCGTTCCATCC-CCAGCCACTTC

Query 2201          TCTA-TA-CCTAGCAG-GGC---CGCC-ACACCTACCCCGGCGG-CTCTT-CAA-CCCTC
                       |-||-|| |++| -  |---|+||-  |+|+|  ||+||| - + | -|+ -     
Sbjct 2257          GGCAGTACCCCA--ACCTTCAGTC-CCTGAA-C-AGGCC-GCGCCA-TTGCC-GGATTCG

Query 2251          CTCTGCA--CCGGACCCTTTCCCCCC--CCCCTCTGCTCCGGCGCTTGGTGAGCCGGCCC
                     |+||+|-- ||| ++  | | ++||--|||| ++++|+++++++|  |     |  |  
Sbjct 2309          GT-TG-ACGGCGGT--GCTGCT--CCGGCCCCA----T-------TGAGCACCTCTACTA

Query 2307          CTGGCGTTACTGCC-GTGGCCC--CGGC-CA--TAACCCA-CCAGAC-GGCTCGGCATCG
                    |++ | +++|++||-||+|+||--||  -||--|||||||-||| +|-|||||++|++||
Sbjct 2352          C--ACC---C--CCGGT-G-CCAGCGCAGCACGTAACCCACCCAT-CTGGCTC--C--CG

Query 2359          CCGCCTGCT-CTT--CACCTACCCGGATGGCTCC-AAG-GTATTTGCCGGCTCGCTGTTT
                     || | | |-|||--||||||||| |||||||| -|||-|||++||| ||||| || |||
Sbjct 2398          TCGGCGGTTACTTCACACCTACCCTGATGGCTCAAAAGTGTA--TGCTGGCTCCCTTTTT

Query 2414          GAGTC-GACATGTACGTGGCTTGTTAACGCGTCTAATG-TTGACCATCGCCCTGGCGGCG
                    || ||-|| +||||| ||| | ||||| || || ||| -| | |  +||||| || ||||
Sbjct 2456          GAATCTGAG-TGTACTTGGTTAGTTAATGCATCCAATCCTGGTCAC-CGCCCCGGTGGCG

Query 2472          GGCTCTGCCATGCATTTTACCAAAGGTACCCCACCTCCTTTGATGCTGCCT-CTTTTG--
                    | || ||||| |||||||||||| ||| |||    || |||||  |||+||-  ||| --
Sbjct 2514          GCCTTTGCCACGCATTTTACCAACGGTTCCCGGAGTCATTTGACCCTG-CTGAGTTTATT

Query 2528          -TGA-TG-CGCGACGGCGCGGCCGCTTATACATTAACCCCCCGGCCAATAATTCATGCCG
                    -|| -||-|| |   ++||||+|+|+||||| || || ||||| || || || ||||| |
Sbjct 2573          ATGTCTGACGGGTTT--GCGG-C-C-TATACCTTGACACCCCGACCCATTATCCATGCTG

Query 2586          TCGCCCCTGATTATAGGTTGGAACATAACCCAAAGAGGCTTGAGGCCGCCTACCGGGAGA
                    | |||||||||||| || ||||||||||||| |||||||| ||||| ||||| || ||||
Sbjct 2628          TTGCCCCTGATTATCGGGTGGAACATAACCCTAAGAGGCTCGAGGCTGCCTATCGAGAGA

Query 2646          CTTGCTCCCGTCTCGGCACCGCTGCATACCCGCTCC-TCGGGACCGGCATATACCAGGTA
                    | || |||||||  || || ||||| || ||  | |-| | |+|||| ||||||  ||| 
Sbjct 2688          CGTGTTCCCGTCGTGGGACGGCTGCTTATCCCTTGCTTGGCG-CCGGTATATACAGGGTG

Query 2704          -CCGATCGGTCCCAG-TTTCGACGCCTGGGAGCGGAACCACCGCCCCGGTGATGAGTTGT
                    -||| | ||+|  ||-|||+|| || |||||||| |||||||| ||||| ||||||||||
Sbjct 2747          CCCGTTGGG-CTGAGCTTT-GATGCTTGGGAGCGTAACCACCGACCCGGGGATGAGTTGT

Query 2763          ATCTTCCTGAGCTTGCT-G-CCAGATGGTTCGAGGCCAATA--GGCCGGC-CTGCCCAAC
                    | ||  ||||||  |||- - |+ +||||||||| ||+|+|--| ||  |-||+|||  |
Sbjct 2805          ACCTGACTGAGCCGGCTATAGC-T-TGGTTCGAGACC-A-ACCGACCTACTCT-CCCCGC

Query 2818          TCTTACTATAACTGAGGATGCTGCACGGACAGCGAACCTGGCCATCGAGCTTGACTCAGC
                     |||||||| ||||||||  | ||||| ||||||||||||||  | ||| | || |||||
Sbjct 2860          GCTTACTATTACTGAGGACACAGCACGAACAGCGAACCTGGCTCTTGAGTTAGATTCAGC

Query 2878          CACAGATGTCGGCCGGGCTTGTGCTGGTTGTCGAGTCACCCCCGGCGTTGTGCAGTACCA
                    ||| || |||||| |||| ||||| || ||||| |||   || || ||||| || |||||
Sbjct 2920          CACTGAGGTCGGCAGGGCGTGTGCCGGCTGTCGTGTCGAGCCGGGTGTTGTCCATTACCA

Query 2938          GTTTACTGCAGGTGTGCCTGGGTCCGGCAAGTCCCGCTCTA-TCACCCAAGCCGACGTGG
                    ||| || |||||||| ||||| ||||||||||| || || |-||| |   |+||| || |
Sbjct 2980          GTTCACAGCAGGTGTCCCTGGCTCCGGCAAGTCACGGTCAATTCAGCAGGG-CGAGGTAG

Query 2997          ACGTTGTCGTGGTCCCGACCCGGGAGTTGCGTAATGCCTGGCGCCGCCGCGGCTTCGCTG
                    |||| || ||||| || ||||| |||||||||||  | ||||| |||||||| || || |
Sbjct 3039          ACGTCGTAGTGGTGCCAACCCGTGAGTTGCGTAACTCGTGGCGGCGCCGCGGGTTTGCAG

Query 3057          CTTTCACCCCGCACACTGCTGCTA-GAGTCA-CTCAGGGGCGCCGGGTTGTCATTGATGA
                    |||  || || ||||| || ||  - +|| |-||  || +||  ||||||| ||||| ||
Sbjct 3099          CTTATACACCACACACCGCGGCCCGT-GTTACCTGTGGC-CGTAGGGTTGTTATTGACGA

Query 3115          AGCTCCATCTCTTCCCCCCCACCTGCTGCTGCTCCACATGCAGCG-GGC-CGCCACCGTT
                     || || || ||||| || ||  | ||  |||| || ||||||||-| |-|| | ++|||
Sbjct 3157          GGCCCCGTCGCTTCCACCACATTTACTTTTGCTGCATATGCAGCGAGCCTCGTCG--GTT

Query 3173          CACCTTCTTGGCGACCCGAACCAGATCCCAGCCATCGACTTTGAGCACGCCGGGCTCGTC
                    || || ||||||||||| ||||| ||||| || ||||| |||||||| || || ||||| 
Sbjct 3215          CATCTCCTTGGCGACCCCAACCAAATCCCTGCTATCGATTTTGAGCATGCTGGCCTCGTT

Query 3233          CCCGCCATCAGGCCTGACCTAGCCCCTACCTCCTGGTGGCATGTTACCCATCGTTGCCCT
                    || || ||| ||||||| || |  || ||    ||||||||  |||| ||| | || |||
Sbjct 3275          CCGGCGATCCGGCCTGAGCTTGTTCCAACAAAGTGGTGGCACCTTACTCATAGGTGTCCT

Query 3293          GCGGATGTATGTGAGCTGATCCGTGGTGCATACCCTATGATCCAGACCACTAGCCGGGTC
                    |||||||| |||||||| ||||| || || ||||| | |||||||||  | ||||| || 
Sbjct 3335          GCGGATGTTTGTGAGCTAATCCGCGGCGCGTACCCAAAGATCCAGACGGCAAGCCGAGTT

Query 3353          CTCCGTTCGTTGTTCTGGGGTGAGCCTGCCGTTGGGCAGAAACTAGTGTTCACCCAGGCG
                    ||||| ||  |||||||||| |||||  ||||||| || ||||||||||| || ||||||
Sbjct 3395          CTCCGCTCCCTGTTCTGGGGGGAGCCCCCCGTTGGCCAAAAACTAGTGTTTACTCAGGCG

Query 3413          GCTAAGGCTGCCAACCCCGGTTCAGTGACGGTCCACGAGGCACAGGGCGCTACCTATACA
                    || ||||| |||||||||||| || | || ||||||||||| ||||| ||||| | ||| 
Sbjct 3455          GCGAAGGCCGCCAACCCCGGTGCAATTACAGTCCACGAGGCCCAGGGTGCTACATTTACT

Query 3473          GAGACCACCATTATCGCTACGGCAGATGCCCGAGGCCTCATTCAGTCGTCTCGGGCTCAT
                    ||||| || ||||| || ||||| |||||||| || || |||||||| ||  |||| || 
Sbjct 3515          GAGACTACTATTATTGCAACGGCTGATGCCCGCGGGCTGATTCAGTCCTCCAGGGCCCAC

Query 3533          GCCATTGTTGCCCTGACGCGCCATACTGAGAAGTGCGTCATCATTGACGCGCCAGGC-CT
                    || ||||| |||||||| ||||| || ||||| || ||  || ||||||| ||+|| -||
Sbjct 3575          GCTATTGTGGCCCTGACTCGCCACACAGAGAAATGTGTGGTCGTTGACGCCCC-GGGGCT

Query 3592          GCTTCGCGAGGTGGGCATTTCCGATGCAATCGTTAATAACTTTTTCCTTGCCGGTGGCGA
                     ||||| ||||| |||||||| ||||| || |||||||||||||| ||| | || ||| |
Sbjct 3634          TCTTCGTGAGGTTGGCATTTCAGATGCCATTGTTAATAACTTTTTTCTTTCTGGCGGCCA

Query 3652          AATTGGCCACCAACGCCCGTCTGTTATCCCTCGCGGCAAC-CCTGACA-CAAACGTTGAC
                      |||| || || ||||| || || || ||||| |||+||-  ||| |-|+|| |||| |
Sbjct 3694          GGTTGGTCAGCACCGCCCATCAGTCATACCTCGTGGC-ACTGTTGATAGC-AATGTTGCC

Query 3710          AC-CTTGGCTGCCTTCCCGCCGTCTTGCCAGATTAGCGCCTTCCACCAGTTGGCTGAGGA
                    ||-|||| +||| || || || ||||| ||  |||||||||  |||||| | || |||||
Sbjct 3752          ACGCTTGA-TGCATTTCCACCTTCTTGTCAATTTAGCGCCTATCACCAGCTTGCAGAGGA

Query 3769          GCTTGGCCATAGACCTGCCCCTGTTGCAGCTGTTCTACCGCCCTGCCCTGAGCTCGAACA
                    |||||| ||| | || |||||  |||| || ||||| || || || || |||||||| ||
Sbjct 3811          GCTTGGTCATCGGCCGGCCCCGATTGCCGCCGTTCTGCCCCCTTGTCCGGAGCTCGAGCA

Query 3829          GGGCCTCCTCTATCTGCCCCAGGAGCTCACCACCTGTGATAGTGTTGTAACATTTGAATT
                     ||| | |||||| |||||||||| || ||||| |  ||||||||  | ||||| ||| |
Sbjct 3871          AGGCTTACTCTATATGCCCCAGGAACTGACCACGTCCGATAGTGTGCTCACATTCGAACT

Query 3889          AACAGATATTGTGCATTGTCGCATGGCCGCCCCGAGTCAGCGCAAGGCCGTGCTGTCCAC
                     ||||| ||||| || ||||| ||||| || || ||||||||||| || || ||||| ||
Sbjct 3931          TACAGACATTGTACACTGTCGTATGGCGGCACCTAGTCAGCGCAAAGCAGTCCTGTCGAC

Query 3949          GCTCGTGGGCCGTTACGGCCGTCGCACAAAGC--TCTACAATGCCTCTCACTCTGATGTT
                     || || ||| | |||||||| || || ||| --| |+ ||+||  ||||| | ||||||
Sbjct 3991          CCTTGTCGGCAGGTACGGCCGCCGTACGAAGTTGTAT-GAA-GCTGCTCACACGGATGTT

Query 4007          CGTGACT--CTCTTGCCCGTTTTATCCCGACCATTGGCCCCGTACAA-GTTACAACCTGT
                    ||||  |--||||  | + |||   ||||| |+|||||||| |+|| -||||| ||||| 
Sbjct 4049          CGTGGGTCCCTCTGTCA-TTTTCTCCCCGAGC-TTGGCCCCAT-CAGCGTTACTACCTGC

Query 4064          GAATTGTATGAGCTAGTGGAGGCCATGGTCGAGAAGGGCCAGGATGGCTCCGCCGTCCTT
                    ||  | |||||||| || ||||| ||||| |||||||| ||||||||||| || ||| | 
Sbjct 4106          GAGCTTTATGAGCTTGTTGAGGCTATGGTGGAGAAGGGTCAGGATGGCTCTGCAGTCTTG

Query 4124          GAGCTCGACCTCTGCAACCGTGACGTATC-CAGGATCACCTTCTTCCAGAAAGATTGTAA
                    || ||||| || ||||  ||||| || ||-|+| || || ||||||||||| || |||||
Sbjct 4166          GAACTCGATCTATGCAGTCGTGATGTGTCAC-GTATAACATTCTTCCAGAAGGACTGTAA

Query 4183          TAAGTTTACCACGGGAGAGACCATCGCCCATGGTAAAGTGGGCCAGGGCATTTCGGCCTG
                    ||| || || || || ||||| || || || |||||||| || ||||| || || || ||
Sbjct 4225          TAAATTCACAACAGGCGAGACAATAGCGCACGGTAAAGTTGGGCAGGGGATATCTGCGTG

Query 4243          GAGTAAGACCTTTTGTGCCCTTTTTGGCCCCTGGTTCCGCGCTATTGAGAAGGCTATTCT
                    ||| ||||||||||||||||| |||||||| ||||||||||||||||||||||  |||||
Sbjct 4285          GAGCAAGACCTTTTGTGCCCTGTTTGGCCCATGGTTCCGCGCTATTGAGAAGGAGATTCT

Query 4303          GGC--C-CTACT--CCCTCAGGGTGTGTTTTATGGAGATGCCTTTGACGACACTGTCTTC
                     ||--|-||++|--||||+|  || ++|||||||| ||||| | ||| || || || || 
Sbjct 4345          TGCGGCGCT--TGCCCCT-AATGTA--TTTTATGGTGATGCATATGAAGATACAGTTTTG

Query 4358          TCGGCGGCTGTGGCCGCA--GCAAAGGC-GTCCATGGTGTTTGAGAATGACTTTTCC-GA
                     | || ||||| ||||  -- | +||||-|| +|+||| ||||||||||| || |+|-||
Sbjct 4400          GCCGCCGCTGTCGCCGGGGCCCC-AGGCTGTA-A-GGTTTTTGAGAATGATTTCT-CTGA

Query 4414          GTTTGACTCCACCCAGAATAACTTTTCCTTGGGCCTAGAGTGCG-CTATCATGGAGGAGT
                    |||||||  |||||| |||||||||||  | || || |||||| - +||||||||||| |
Sbjct 4456          GTTTGACAGCACCCAAAATAACTTTTCACTCGGACTGGAGTGCATA-ATCATGGAGGAAT

Query 4473          GCGGGATGCCGCAGTGGCTCATCCG-CTTGTACCACCTTATAAGGTCTGCGTGGATCCTG
                    | || |||||||||||| | |||||-|||+|| || ||| |  | || || ||| |||||
Sbjct 4515          GTGGCATGCCGCAGTGGATGATCCGACTT-TATCATCTTGTTCGCTCCGCCTGGGTCCTG

Query 4532          CAGGCCCCGAAGGAGTCTCTGCGAGGGTTTTGGAAGAAACACTCCGGTGAGCCCGGCACT
                    ||||| || |||||||| ||||||||||| |||||||| ||||| || ||||| ||||||
Sbjct 4574          CAGGCTCCCAAGGAGTCCCTGCGAGGGTTCTGGAAGAAGCACTCGGGCGAGCCTGGCACT

Query 4592          CTTCTTTGGAATACTGTCTGGAACATGGCCGTTATTACCCACTGTTATGATTTTCGTGAT
                    || || ||||| ||||||||||||||||| |||||| | || |||||||| || ||||| 
Sbjct 4634          CTGCTCTGGAACACTGTCTGGAACATGGCGGTTATTGCGCATTGTTATGAATTCCGTGAC

Query 4652          TTGCAGGTGGCTGCCTTTAAAGGTGATGATTCGATAGTGCTTTGCAGTGAGTACCGTCAG
                     |  |||| || || |||||||| ||||| ||  | ||||| || ||||| ||||| |||
Sbjct 4694          CTAAAGGTCGCGGCATTTAAAGGAGATGACTCAGTTGTGCTCTGTAGTGACTACCGGCAG

Query 4712          AGTC-CAGGA-GCTGCTGTCCTGATTGCTGGTTGT-GGCTTAAAGCTGAAGGTGGATTTT
                    || |-||++|-|||||||  || || || ||||| -|| | |||+|| ||||||||||||
Sbjct 4754          AGCCGCA--ACGCTGCTGCTCTAATCGCCGGTTGCGGGTTGAAA-CTTAAGGTGGATTTT

Query 4769          CGCCCTATTGGTCTGTATGCAGGTGTTGTGGTGGCCCCCGGCCTTGGCGCGCTTCCTGAC
                     | |||||||| || ||||| |||||||| |||||||| ||||| ||  | || ||||| 
Sbjct 4811          AGGCCTATTGGGCTATATGCTGGTGTTGTTGTGGCCCCGGGCCTCGGGACCCTCCCTGAT

Query 4829          GTT-GT-GCGCTTCGC-CGGCCGGCTCACTGAGAAGAA-TTGGGGCCCTGGC-CCCGAGC
                    || - |-|+| ||+||- ||+|||||| | ||||| ||-| |||||| +|| -| +||| 
Sbjct 4871          GTCGTTAG-GTTT-GCTGGG-CGGCTCTCAGAGAAAAACTGGGGGCCG-GGTTCA-GAGA

Query 4884          GGGCGGAGCAGCTCCGCCTTGCTGTAAGTGATTTCCTCCGCAAGCTTACGAATGTAGCTC
                    ||||||| ||||| || || || ||  ||||||| || || ||| | |||||||| ||||
Sbjct 4926          GGGCGGAACAGCTACGGCTGGCCGTTTGTGATTTTCTGCGAAAGTTAACGAATGTGGCTC

Query 4944          AGATGTGTGTGGATGTTGTTTCTCGTGTTTATGGGGTTT-CTCCTGGGCTCGTTCATAAC
                    || | ||||||||||||||||| |  |||||||| ||  -|+|| ||  | || ||||||
Sbjct 4986          AGGTCTGTGTGGATGTTGTTTCGCAGGTTTATGGTGTCAGC-CCCGGTTTAGTACATAAC

Query 5003          CTGATTGGCATGCTACAGACTGTTGCTGATGGCAAGGCCCATTTCACTGAGTCAGTAAAG
                    |||||||| ||||| |||||  |||||||||| ||||| ||||| |||||  |||| || 
Sbjct 5045          CTGATTGGAATGCTCCAGACCATTGCTGATGGTAAGGCGCATTTTACTGAAACAGTCAAA

Query 5063          CCAGTGCTCGACCTGACAAATTCAATCCTGTG--T--CGGGTGGAATGAATAACATG-TC
                    || || || || || || |  || |+++|+| --|--||||||||||||||||||||-||
Sbjct 5105          CCCGTCCTTGATCTTACTAGCTCTA---T-TATATACCGGGTGGAATGAATAACATGTTC

Query 5118          TTTTGCTGCGCCCATGGGTTCGCGACCATGCGCCCTCGGCCTATTCTGTTGTTGCTCCTC
                    |||||||  |  |||||    || ||||||||| ||||| || |||||||  ||||| ||
Sbjct 5161          TTTTGCTCTGTGCATGGAGATGCCACCATGCGCTCTCGGGCTCTTCTGTTTCTGCTCTTC

Query 5178          ATGTTTTTGCCTATGTTGCCCGCGCCACCGCCCGGTCAGCCGTCTGGCCGCCGTCGTGGG
                     || || |||||||| |||||||||||||| ||||||||||||||||||| || || |||
Sbjct 5221          GTGCTTCTGCCTATGCTGCCCGCGCCACCGGCCGGTCAGCCGTCTGGCCGTCGCCGCGGG

Query 5238          CGGCGCAGCGGCGGTTCCGGCGGTGGTTTCTGGGGTGACCGGGTTGATTCTCAGCCCTTC
                    ||||||||||||||| ||||||||||||||||||||||||||||||||||||||||||||
Sbjct 5281          CGGCGCAGCGGCGGTGCCGGCGGTGGTTTCTGGGGTGACCGGGTTGATTCTCAGCCCTTC

Query 5298          GCAATCCCCCATATTCATCCAACCAACCCCTTTGC--CCCCGATGTCACC-GCTGCGGCC
                    ||  ||||| |||||||||||||||||||||| ||--|++ ||  |+|||- | || |||
Sbjct 5341          GCCCTCCCCTATATTCATCCAACCAACCCCTTCGCATC--TGACAT-ACCAACCGCAGCC

Query 5355          GGGGCTGGACCTCGCGTTCGCCAACCCGCCCGACCACTCGGCTCCGCTTGGCGTGACCAG
                    ||| ||||| |||||  ||| || || ||||| |||||||||||||||||||||||||||
Sbjct 5398          GGGTCTGGAGCTCGCCCTCGGCAGCCGGCCCGTCCACTCGGCTCCGCTTGGCGTGACCAG

Query 5415          GCCCAGCGCCCCGCCGCTACC-TCACGTCGTAGACCTACCACAGCTGGGGCCGCGCCGCT
                     |||||||||||||||||+||- | || ||| || || || ||||||||||  |||||||
Sbjct 5458          TCCCAGCGCCCCGCCGCT-CCCGCCCGCCGTCGATCTGCCCCAGCTGGGGCTTCGCCGCT

Query 5474          AACCGCGGTCGCCCCGGCTCATGACACCCCGCCAGTGCCTGATGTCGACTCCCGCGGCGC
                     || || || |||||||| | ||| ||| | || ||||| || || ||||||||||||||
Sbjct 5517          GACTGCTGTGGCCCCGGCCCCTGATACCGCCCCTGTGCCCGACGTTGACTCCCGCGGCGC

Query 5534          TAT-CTTGCGCCGGCAGTATAACCTATCAACATCCCCTCTCACCTCTCCCGTGGCCACCG
                    |||-||+ ||||| |||||||| |||||||||||||| || || ||| || | || || |
Sbjct 5577          TATACT-ACGCCGCCAGTATAATCTATCAACATCCCCGCTTACGTCTACCATCGCTACTG

Query 5593          GCACAAATTTGGTCCTT-TATGCCGCCCCTCTTAGCCCGCT-TTTACCCCTTCAGGACGG
                    |||| ||| | ||+ ||-||||| || || |||||||| ||- ||+|| ||||| || ||
Sbjct 5636          GCACCAATCTTGT-TTTATATGCTGCTCCCCTTAGCCCTCTGCTT-CCGCTTCAAGATGG

Query 5651          CACCAATACTCATATAATGGCTACAGAAGCCTCTAACTATGCCCAGTACCGGGTTGCCCG
                     || || |||||||| ||||| || ||||| || || || ||||||||||| |||| |||
Sbjct 5694          GACTAACACTCATATTATGGCCACTGAAGCATCAAATTACGCCCAGTACCGCGTTGTCCG

Query 5711          TGCCACAATTCGTTATCGCCCGCTTGTCCCCAATGCTGTTGGTGGTTATGCCATCTCCAT
                    |||||| || || |||||||| ||||| || ||||||||||| || || || || || ||
Sbjct 5754          TGCCACCATCCGGTATCGCCCACTTGTGCCGAATGCTGTTGGCGGGTACGCTATATCTAT

Query 5771          CTCGTTCTGGCCACAAACC-ACCACCACTCCGACGTCCGTTGATATGAATTCAATAACTT
                     || ||||||||+| |  |-|| || || || || || || ||||||||||| || || |
Sbjct 5814          TTCTTTCTGGCC-CCAGACTACAACTACCCCAACATCTGTCGATATGAATTCTATTACCT

Query 5830          CGACGGATGTTCGTATTTTAGTTCAGCCCGGCATAGCCTCTGAGCTTGTGATCCCAAGTG
                    | || |||||||| ||| | |||||||| || || ||||| ||||||||||| || ||||
Sbjct 5873          CTACTGATGTTCGGATTCTTGTTCAGCCTGGTATCGCCTCCGAGCTTGTGATTCCCAGTG

Query 5890          AGCGCTTACACTATCGTAACCAAGGGTGGCGCTCTGTTGAGACCTCCGGGGTGGCGGAAG
                    ||||| | ||||| || || || || |||||||| ||||||||||| || || ||||| |
Sbjct 5933          AGCGCCTGCACTACCGCAATCAGGGCTGGCGCTCGGTTGAGACCTCTGGTGTCGCGGAGG

Query 5950          AGGAGGCCACCTCTGGTCTCGTTATGCTTTGCATACATGGCTTACCCGTAAATTCTTACA
                    ||||||| ||||| || || |||||||| ||||| ||||| | ||| || || |||||||
Sbjct 5993          AGGAGGCGACCTCCGGCCTTGTTATGCTCTGCATCCATGGATCACCTGTGAACTCTTACA

Query 6010          CTAATACACCCTACACCGGCGCCCTCGGGCTGT-TGGATTTTGCCCTTGAATTTGAGTTC
                    |||||||||| ||||| || || ||+ ||||  -| ||||| || |||||| ||||||||
Sbjct 6053          CTAATACACCTTACACTGGTGCTCT-TGGCTTACTCGATTTCGCACTTGAACTTGAGTTC

Query 6069          CGCAACCTCACTCCCGGCAACACCAATACTCGGGTCTCTCGTTACTCCAGCACTGCTCGC
                    || ||  | || ||||| ||||| ||||| || || || ||||| || || |  || |||
Sbjct 6112          CGTAATTTGACACCCGGTAACACGAATACGCGCGTTTCCCGTTATTCGAGTAGCGCGCGC

Query 6129          CAC-CGTCTTCGCCGCG-GTGCAG-ATGGGACCGCCGAGCTCACCACCACGGCTGCCACC
                    |||- |+|| ||++ ||-| ||  -| || || || ||||| |||||||| ||||| || 
Sbjct 6172          CACAAG-CTACG--TCGTGGGCCCGACGGTACTGCTGAGCTAACCACCACTGCTGCTACA

Query 6186          CGCTTTATGAAGGATCTCTATTTT-ACTAGTACTAATGGTGTCGGTGAGATCGGCCGCGG
                    || |||||||| |||||+|   ||-||  | || |||||||| |||||| |||| |||||
Sbjct 6229          CGGTTTATGAAAGATCT-TCACTTCACAGGGACCAATGGTGTTGGTGAGGTCGGTCGCGG

Query 6245          GATAGCCCTAACCCTGTTTAATCTTGCTGACACTCTGCTTGGCGGCCTACCGACAGAATT
                     ||||| ||||| |||||||||||||||||||| || || ||||| || |||||||||||
Sbjct 6288          TATAGCGCTAACTCTGTTTAATCTTGCTGACACGCTTCTCGGCGGGCTCCCGACAGAATT

Query 6305          GATTTCGTCGGCTGGTGGCCAGCTGTTCTACTCCCGTCCCGTCGTCTCAGCCAATGGCGA
                    |||||||||||||||||||||||| || ||||| || |||||||||||||||||||||||
Sbjct 6348          GATTTCGTCGGCTGGTGGCCAGCTATTTTACTCTCGCCCCGTCGTCTCAGCCAATGGCGA

Query 6365          GCCGACTGTTAAGCTGTATACATCTGTAGAGAATGCTCAGCAGGATAAGGGTATTGC-AA
                    |||||| || ||||| || || || || ||||| || ||||||||||||||||| ||-| 
Sbjct 6408          GCCGACAGTGAAGCTTTACACTTCAGTCGAGAACGCCCAGCAGGATAAGGGTATAGCTAT

Query 6424          TCCCGCATGACATCGACCTCGGGGAATCTCGTGTGGTCATTCAGGATTATGATAACCAAC
                    |||+ ||||| |||||||| || || ||||| || ||||| |||||||| |||||||| |
Sbjct 6468          TCC-ACATGATATCGACCTTGGTGAGTCTCGAGTTGTCATCCAGGATTACGATAACCAGC

Query 6484          ATGAGCAAGATCGGCCGACACCTTCTCCAGCCCCATCGCGCCCTTTTTCTGTCCTCCGAG
                    | ||||| || || || || || ||||||||||| || |||||||||||||||||||| |
Sbjct 6527          ACGAGCAGGACCGTCCCACCCCGTCTCCAGCCCCTTCCCGCCCTTTTTCTGTCCTCCGCG

Query 6544          CTAATGATGTGCTTTGGCTTTCTCTCACCGCTGCCGAGTATGACCAGTCCACTTACGGTT
                    ||||||||||||||||||| || || || ||||| |||||||| ||| | ||||| ||||
Sbjct 6587          CTAATGATGTGCTTTGGCTCTCACTTACAGCTGCTGAGTATGATCAGACTACTTATGGTT

Query 6604          CTTCGACCGGCCCAGTCTATGTTTCTGACTCTG-TGACCCTG------GTTAATGTTGCG
                    |||| ||++ ++ |  ||||||++ || |||||-|+||  ||------|| ||||| |||
Sbjct 6647          CTTCCAC--T--AATCCTATGT--ATGTCTCTGAT-ACTGTGACATTTGTCAATGTGGCG

Query 6657          ACCGGCGCGCAGGCCG-TTGCCCGGTCGCTTGACTGGACCAAGGTCACACTTGATGGTCG
                    || || || |||| +|-|  | || || || |||||| | || ||||| ||||||||+  
Sbjct 6700          ACTGGTGCTCAGGG-GGTCTCTCGCTCTCTGGACTGGTCTAAAGTCACCCTTGATGG-GC

Query 6716          CCCC-CTCTCCACCATCCAGCAGTATTCAAAGACCTTCTTCGTCCTGCCGCTCCGCGGTA
                      ||-||  | || ||||||||||| || ||||||||||| || ||||| ||||| || |
Sbjct 6758          GTCCACTTACTACTATCCAGCAGTACTCTAAGACCTTCTTTGTTCTGCCCCTCCGTGGCA

Query 6775          AGCTCTCCTTCTGGGAGGCAGGTACCACTAAGGCCGGGTACCCCTATAATTATAATACCA
                    ||||||| ||||||||||| || |||||||||||||| ||||| ||||||||||||||||
Sbjct 6818          AGCTCTCTTTCTGGGAGGCTGGCACCACTAAGGCCGGCTACCCTTATAATTATAATACCA

Query 6835          CTGCTAGCGATCAACTGCTT-ATTGAGAATGCCGCCGGGCATCGGGTTGCTATTTCCACT
                    |||| || || ||+   |||-||||| ||||| ||||| || || |||  ||| || || 
Sbjct 6878          CTGCCAGTGACCA-GATCTTGATTGAAAATGCAGCCGGTCACCGTGTTTGTATCTCAACC

Query 6894          TACACCACTAGCCT-GGGTGCTGGCCCCGTTGCCATCTCTGCGGTTGCTGTTTTGGCCCC
                    ||||| ||||  ||-||+  ||||||| ||| | || ||| | || | |||  | || ||
Sbjct 6937          TACACTACTAATCTTGG-CTCTGGCCCTGTTTCTATTTCTTCTGTCGGTGTCCTTGCACC

Query 6953          CCACTCTGCGCTAGCCCTGCTT--GAGGATACCATGGACTACCCTGCCCGCGCCCACACT
                     || |||||||| |||++||||--||||| ||  | || || ||||| ||||||||||| 
Sbjct 6996          TCATTCTGCGCTGGCC--GCTTTAGAGGACACTGTTGATTATCCTGCTCGCGCCCACACC

Query 7011          TTTGATGATTTCTGCCCAGAGTGCCGCCCCCTTGGCCTCCAGGGCTGTGCTTTCCAGTCT
                    ||||||||||||||||| ||||||||  | || ||||| |||||||||||||| || || 
Sbjct 7054          TTTGATGATTTCTGCCCTGAGTGCCGTACGCTCGGCCTTCAGGGCTGTGCTTTTCAATCA

Query 7071          ACTGTCGCTGAGCTTCAGCGCCTTAAGATGAAGGTGGGTAAAACTCGGGAGTTAT--AGT
                    ||||| |||||||| ||||| ||||| ||||||||||||||||| |||||||+||--|+|
Sbjct 7114          ACTGTTGCTGAGCTGCAGCGTCTTAAAATGAAGGTGGGTAAAACCCGGGAGT-ATTGA-T

Query 7129          TTATT-TGCTTGTGCCC-CCCTTCT-TTCTGCTGCTT--ATTTCTCTT-TTCTGCGTTTC
                    |||||-|||||||+ ||- ||||||- | || | |||--|||||+|||-|||||||||||
Sbjct 7172          TTATTGTGCTTGT-ACCTTCCTTCTGATTTGTTTCTTTTATTTC-CTTCTTCTGCGTTTC

Query 7183          GCGCTCCCTGAAAAAAAAA
                    |||||||||| ||||||||
Sbjct 7230          GCGCTCCCTGGAAAAAAAA
