# Supplementary material for: Pairwise Heuristic Sequence Alignment Algorithm Based on Deep Reinforcement Learning
Source: IEEE Open J Eng Med Biol. 2021 Jan 29;2:36–43. doi: 10.1109/OJEMB.2021.3055424 (PMC8901008; doi:10.1109/OJEMB.2021.3055424)
Supplement: Three supplementary materials are attached to the submitted manuscript. First, we offer the detailed process of the DQNalign in Supplementary material S1. Then, the additional figures and tables are listed in the Supplementary material S2. Finally, the alignment results of the DQNalign are attached  [file ojemb-3055424-mm.zip › OJEMB-3055424-MM/10022021082020_DQNalignOJEMB20210126SupplementaryS3/Supplementary S3/HEV_DDDQN/result20200712173946_12_41.txt]

DQNalign Project v1.0
Pairwise alignment algorithm with deep reinforcement learning based heuristic alignment agent
Sequence 1 : HEV_12, length : 7202
Sequence 2 : HEV_41, length : 7202

Alignment results:
Exact matches: 5090
Gaps: 925

Query 26            ATGGAGGCCCATCAGTTTATCAAGGCTCCTGGCATCACTACTGCTATTGAGCAGGCTGCT
                    ||||||||||||||||| || |||||||||||| |||||||||||||||||||||| |||
Sbjct 0             ATGGAGGCCCATCAGTTCATAAAGGCTCCTGGCGTCACTACTGCTATTGAGCAGGCAGCT

Query 86            CTGGCAGCGGCCAACTCTGCCCTGGCGAATGCTGTGGTAGTTAGGCCCTTTCTCTCTCAC
                    || |||||||||||||| ||| |||||||||||||||| ||| |||| || || || |  
Sbjct 60            CTAGCAGCGGCCAACTCCGCCTTGGCGAATGCTGTGGTGGTTCGGCCTTTCCTATCCCGG

Query 146           C-AGCAGATTGAGATCCTCATTAACCTAATGCAACCTCGCCAGCTTGTTTTCCGCCCCGA
                    |-|+||||  ||||| || |||||||| ||||| || || |||||||||||||| || ||
Sbjct 120           CTA-CAGACAGAGATACTTATTAACCTGATGCAGCCCCGGCAGCTTGTTTTCCGGCCTGA

Query 205           GGTTTTCTGGAACCACCCCATCCAGCGTGTTATCCACAATGAGTTGGAGCTTTACTGCCG
                     || || ||||||||||| || ||||| || |||||||| ||| | ||||  ||||||||
Sbjct 179           AGTCTTGTGGAACCACCCAATTCAGCGCGTGATCCACAACGAGCTTGAGCAGTACTGCCG

Query 265           TGCCC--GCTCCGGCCGCTGTCTTGAGATTGGTGCCCATCCC-CGCTCAATAAATGACAA
                     || |--|||++|||||||| |||||| | ||||| ||+|||-|| || || ||||||||
Sbjct 239           GGCTCGGGCT--GGCCGCTGCCTTGAGGTGGGTGCTCA-CCCACGTTCTATTAATGACAA

Query 322           TCCTAATGTGGTCCACCGCTGCTTCCTCCGCCCTGTCGGGCGCGATGTTCAGCGCTGGTA
                     || |||||  | |||||||| ||| |    |||||||| |||||||| ||||| |||||
Sbjct 296           CCCCAATGTTCTGCACCGCTGTTTCTTGAAACCTGTCGGCCGCGATGTCCAGCGGTGGTA

Query 382           TACTGCCCCCACTCGCGGGCCAGCTGCTAATTGCCGGCGTTCCGCACTGCGCGGGCTCTC
                     || ||||||||||| || || || || || ||||| || || || || || || ||| |
Sbjct 356           CACCGCCCCCACTCGTGGCCCCGCAGCAAACTGCCGCCGGTCGGCCCTCCGTGGCCTCCC

Query 442           TGCC-G-CTGACC-G-CACTTACTGCTTCGACGGGTTTTCTGGTTGTAACTTT-CCCGCC
                     +||-|-|+|| |- -|+|+||||| || || || ||||| || || |  |||-| +|| 
Sbjct 416           A-CCTGCC-GATCGAAC-C-TACTGTTTTGATGGCTTTTCCGGCTGCACGTTTGCT-GCT

Query 497           GAAAC-GGGCATCGCCCTCTATTCCCTCCATGATA--TGTCA-CCATCTGATGTCGCCGA
                    || ||-|||+|| ||||| || || || || |++|--| |  -|  +| |||||||||||
Sbjct 471           GAGACAGGG-ATAGCCCTTTACTCACTGCACG--ACCTCTGGCCTG-CCGATGTCGCCGA

Query 553           GGCCATGTTC-CGCCATGGTATGACGCGGCTTTATGCCGCCCTCCATCTTCCGCCTGAGG
                    ||| ||| +|-|||||||||||||| ||||| ||||| || ||||| || || || ||||
Sbjct 527           GGCAATGG-CTCGCCATGGTATGACCCGGCTGTATGCAGCTCTCCACCTCCCCCCGGAGG

Query 612           TCTTGTTGCCTCCTGGCACATA-CCGCACCGCGTCGTATCTGCTGATCCATGAC-GGCAG
                    |  || | || |||||||| ||-|  +||| | ||||| || || |||||||| -|| | 
Sbjct 586           TACTGCTCCCCCCTGGCACCTATCAT-ACCACTTCGTACCTCCTCATCCATGATGGGGAC

Query 669           -GCGCGTTGTGGTGACGTACGAGGGTGACACTAGTGCTGGTTATAACCATGATGTTTCCA
                    -| ||  ||  +|+|| || ||||| ||| |||||||||| || ||||||||||| ||||
Sbjct 645           CGTGCAGTGAT-T-ACATATGAGGGGGACTCTAGTGCTGGATACAACCATGATGTGTCCA

Query 729           ACCTGCGCTCCTGGATTAGAACCACTAAGGT----------CA-CCGG-AG-ACCA-CC-
                      |||||| |||||||  | || ||||||||----------||-||| - |-|++|-  -
Sbjct 703           TTCTGCGCGCCTGGATCCGCACTACTAAGGTCACCGGCGACCACCCGCTGGTA--ATTGA

Query 774           CTCTCGT---TATCGAGC--G-GGTTAGG---G-CCCCATT-GG-CTGTCA-C-TTTGT-
                     +|  ||---   ||+| --|- || +  ---|- |   ||-  -| |+| -|-  || -
Sbjct 761           G-CGGGTCCGGGGCG-GTGGGCTGTC-ACTTTGTGCTTCTTCTCACAG-CTGCACCTGAA

Query 817           TC-T--CTTA---CTCACGGCTGCCC--CGGAGCCATCA-CCTATGC----CTTA-----
                     |-|--|  |---|| | +|+|+|||-- ++ +||+|| - | |  |---- |||-----
Sbjct 816           CCATCGCCAATGCCTTAT-G-T-CCCATA--C-CC-TCGTTCCAACCGAGGTTTATGTTC

Query 859           TGTCCCTTACCCCCGGT-CTACC-GAGGTCTATGTCCGATCGATC-TTCGG-C--CCGGG
                     ||+||++|+ ++   |- + ||-|  |  | ++ ||+|||  | -|||  -|--|| | 
Sbjct 868           GGT-CC--A-T--TTTTGG-CCCTGGTGGTTC--ACC-ATCCCTGTTTCCAACTGCCTGC

Query 912           -CGGCACCC-CTT-CC----C-TA--TTCCCAAC-C-----TC--AT-G-CTCCACTAAG
                    -| ++||  - | - |----|-| -- ||||   -|-----| --| -|-||++++|| |
Sbjct 918           TCT--ACTAAGTCAACATTTCATGCCGTCCCTGTGCATATATGGGACAGACT----TATG

Query 953           TCGACCTTCCATGCCGTCCCTGC-CCAT-ATTTGGGACCGTCTTATGCTGTTCGGGGCCA
                    +| ++||||  +  || +++  |-| ||-|   +||++|++||| |||||||| + |++ 
Sbjct 971           -CT--CTTCGG-TGCGA---CCCTCGATGACCA-GG--C--CTTTTGCTGTTCA-AG--G

Query 1011          CCCTGGATGACCAAGCCTTTTGC-T--GC-TCCCCGTCTAATGACCTACC-TTCGCGG-C
                    ++|| +||||+|+|+++|| |+|-|--  -|    ||+||   |   || -|| ||| -|
Sbjct 1016          --CTA-ATGA-C-A---TTAT-CTTCGTGGTATTAGT-TACAAAGTCACAGTTGGCGCTC

Query 1064          ATTAG-CTACAAGGTTA-CTGTGGGCACTCTT-GTGGCCAATGAAGGCTG--GA-ACGCC
                    +||+|-|  ||| |   -|||      |||+ - + | |     | +|||--| -|++++
Sbjct 1065          -TT-GTCGCCAACGAGGGCTGGAATGCCTC-CGA-AGACGCATTAA-CTGCTGTCA----

Query 1118          TCTGAGGA-C-GC---TCTCA-CAGCTGTCATTACTGCCG-----CC-TACCCTTACCAT
                    |+|+| +|-|-||---||| |-|| ||| ||+|+| |  |-----||- || |   +++ 
Sbjct 1117          T-T-AC-AGCGGCTTATCTTACCATCTGCCA-T-CAGAGGTACCTCCGCACACAGG---C

Query 1165          CTGC-C---ACCAGCGGTAA-TGTA-T---CTCC--GCAC-CCAAGCTATATCTA-AGG-
                       |-|---| ++|+| | |    | |       --||| -|  || +|  |+||-|  -
Sbjct 1169          TATCTCGAAAG--G-GATGAAAAGATTGGAGCTTGAGCATGCACAGA-AGTT-TATAACA

Query 1206          GGA--TGG-CGTCGTTTGGAGCGGGAGCATATGCC--CAGGAAATTCATAACACGCCTCT
                     | --|    |++ |        +||++| |  | --| |  | | |||  |  ||| +|
Sbjct 1224          CGTCTTTATAG--TTGGTTGTTT-GA--AAAATCTGGCCGTGATTACATCCCCGGCCG-T

Query 1256          -A----CAGTTG---G--C--TTTTTGAGAAGTC---CGGCCGTG-----AT-TATATCC
                    -|----||||| ---|--|--|      || | |---| || |+|-----| -|  ||||
Sbjct 1278          CAGTTGCAGTTTTACGCCCAGTGCCGTCGATGGCTATCTGCTG-GTTTCCACCTTGATCC

Query 1296          CCG-GCCGTCAG-TTGGAGT-TCTACGCCCA-GTGTAGGCGCTGGCTCTCGG-CCG-GCT
                     ||-|   ||+|-|| +++|-   | ||   -   + +++|+  ||| ||| - | -|||
Sbjct 1337          TCGTGTGCTC-GTTTT---TGATGAAGCGGCCCCC-T---G-CCGCTGTCGTAGCTTGCT

Query 1350          T-TCACCT-TGACCCACGGGTGCTGGT-TTTTGAT-GAGT--C---GGC-------CCCC
                    |- ||   -||+||||    |  || |- |||   -||+|--|---|||-------| ||
Sbjct 1388          TCGCAAAGCTG-CCCATAAATTTTGCTGCTTTATGCGA-TGGCTAGGGCAGGATTGCACC

Query 1394          TG------CCACTGCAGGACCGCGATTCGTA-AGGCGGTCTCAAAGAG-TTTTGCTGC-T
                    ||------ || + | |      ||+++|  -|+|+||||    |      || +|| - 
Sbjct 1446          TGCTTCCTTCAG-CCTGCCTGTTGA---GGGGA-G-GGTCGGTGAACAGGGTTA-TGATA

Query 1443          TTATGAAGTGG-CTTGGCCAGGAATG-T-A-CCTGCTTTCCTA-CAGC-CTGCAGAGGGT
                        +      -   ||   ||+|||- -|-|||||+|    |-  +|-||| +|||  |
Sbjct 1495          ACGA-GGCATTTGAGGGGTCGG-ATGTCGACCCTGC-TGAAGAGGC-CACTGT-GAGTAT

Query 1496          GCCGCTGGCGACCAGGGCCATGATAATGAAGCCTATGA---GG-GGTCTGATGTTGACC-
                    ++| |||||    |++++|+++||++|+++|++++| |---| -|   +| ||  |+||-
Sbjct 1549          --CTCTGGCTCGTA----C---AT--T---G----TCACCGGCAGCCA-GTTGCAG-CCT

Query 1551          CTGCTGAATC-CG-CCATTAGTGATATA--TCTGGGTCCTA-C-GT--AGT-CCCTGGCA
                    || +|+| +|- |- |   +||+||+| --||||  +| | -|-  --|| -  | ||| 
Sbjct 1590          CTT-T-AC-CAGGCGCTCG-GT-AT-TCCTTCTGAC-CTTGCCGCCCGAGCGGGCCGGCT

Query 1602          CTGC-CCT-CCAGCCGCTT--TATCAGGC-CCTTGACC-TCC--CCGCTGAGATTG--TG
                    | +|- ||-||  +||++ --| |||+| - | +||+|- ||--| ++|+|  |||-- |
Sbjct 1643          CA-CTGCTACCGT-CG--AAGTTTCA-GATACC-GA-CGGCCGTCT--T-AACTTGTAAG

Query 1652          GCCCGTGCA-GGCCGGCTGACCG---CCACAGTA---A-AGGTC-T-CCCAGGT--CGAC
                     ||  |   -|||     |||| ---| ||||| ---|- |   -|-||||| |-- | |
Sbjct 1692          ACCACTAATGGGCAATAAGACCTTCACAACAGTTTTTACCGACGGTGCCCAGCTGGAGGC

Query 1699          ----GGG-CGGATC-GATTGTGAG-ACCC-TT-TTCTTGGTAACAAAAC---CTTTCGCA
                    ----|||-|||| |-|  ||||  - ++|-||    |||| ++|+||||---|| | ||+
Sbjct 1751          TAATGGGCCGGAGCAGTATGTGCTAT--CATTTGATTTGGC--C-AAACAGACTATGGC-

Query 1746          CGTCGTTCGTTGACGGGGCGGTCTTAGAGACCAATGG-C-CCAGGAGCGCC-ACAA--T-
                    ||+|+++||   +|+|    | |||||  ||   | |-|-|| |  |+| |- + |--|-
Sbjct 1805          CG-C---CGGCC-C-GCATAGCCTTAGTTACGCCTTGACACCTGCGG-GTCTT-GAGGTG

Query 1799          CTCTCTTTTGA-TGCCA-G-TCAGAGCAC-TATGGCCGCT-GGCCCCTTCCAGTCTTACC
                    |+ | || |  -|||| - -||+||++  -|| ||| |+|-  +||| ||  |+  |+++
Sbjct 1857          C-GTGTTGTTTCTGCCGGACTC-GA--CTGTAGGGCTG-TCTT-CCCATCTGG-GGT---

Query 1853          T---ATGCCG-CCTCTGCCG-CTGGGCTGGAGGTGCGCTATGTTGCTGCTGGGCTTGAC-
                    |---|+++| -|||||||  -| | |  | ++|| |||++ +||+||| | ||||| | -
Sbjct 1907          TGCAA---CCCCCTCTGCTTCCGGTGAGGT--GTCCGC--C-TT-CTGTTCGGCTTTATA

Query 1907          CAC-CGGG--CGGTTT-TCGCCCCCGGCG-TTTCACCCCGGTCGGCCCCCTGGCGAGGTC
                    || -    --|| | |-||+|   |||| -| || |   |||+|||   +|+++++|||+
Sbjct 1958          CAGGTTTAACCGCTGTGTC-CAAGCGGCATTCTCTCATTGGT-GGCTTG-T-----GGT-

Query 1961          ACCGCCTTTTGCTCTG-CC-C-TATACAGGTTTAA-TCG--TGAAGCCCA--GCG-TCAT
                    |++++++++++++ | -||- - + +++|| +|||-| |--||   +|||--|+ -  + 
Sbjct 2008          A------------TTATCCTGAG-G---GGC-TAATTGGTTTGTTT-CCACCG-TTCG-C

Query 2012          GCGCTGACCGGTA-----ATTTTT-G-GT-TCCATCCTGA-GGG-GCTCCTTGG--CCTC
                     |+||| || + |-----   +| -|-  -||| | ||| -|||-|+++++ +|--||+|
Sbjct 2048          CC-CTGGCCA-CACCTGGGAG-TCAGCCAATCCCTTCTGTGGGGAG-----A-GCACC-C

Query 2060          TTT-GCCCCG---TTTTCGCC-----CGGGCATGTCTGGGAGTC-GGCTAATCCATTTTG
                    |||-  | ||--- | ++| |-----|||||+++| |+++++||- ||| +|+++|||| 
Sbjct 2098          TTTATACTCGCACCTG--GTCGGTGTCGGGC---TTT-----TCTAGCTG-T---TTTTC

Query 2110          TG-G--CGAGAG-CACACTCTACACCCCGT-ACTTGGT-------CGGAGGTTGAT-G--
                    | - --||||+ -|+| | ||+|    |+|-|+++   -------| |||| ||||- --
Sbjct 2144          TCCATTCGAG-CCC-CCCGCT-CTGGAC-TCA---CCACCCCCCGCCGAGGCTGATACAC

Query 2154          C--T-G-TTTCTA-G-TCCAGCCCGGC--CTGACT--TAG-GTTTT-G-C-ATCTGAGCC
                    |--|-|-| || |-|-||||++||  |--|+ ++ --| |-  || - -|-| ||  | |
Sbjct 2197          CTATGGCTGTCGATGTTCCA--CCTCCAGC-T--ACCTTGACATTACCACAACCTCCGGC

Query 2200          TTCTATACCTAGCAGGGCCGCCACACCTACCCCGGC---GGCTCT-TCAACCCTCCT--C
                    | || +| |  ||||  || || ||+  | |  | |---|||  |-|+++| |||  --|
Sbjct 2252          TCCTG-AACGGGCAGTACCCCCGCA-AGATCTTGCCGATGGCGATGT---CGCTCGGGCC

Query 2254          TGCACCGGAC--C-CTTTCCCCCCCCCCTCTGCTCCGGCGCTTGGTG-AGCCGGCCCCTG
                    |+| ||||  --|-|++|++++++ ++++|||| +|++|+|+++++   | ++|+++| |
Sbjct 2307          T-CTCCGGGTGTCTC--T------G----CTGCA-C--C-C-----CCTGT--G---CCG

Query 2310          GCGTTACTGCCGTGGCCCCGGCCATAACCCACCAGACGGCTCGGCATCGCCGCCTGCT-C
                    |||  |+|+||||| | +++|++++|| ||||| | ++|+||++|++||||| | | |-|
Sbjct 2340          GCGCAA-T-CCGTGACT---G----AATCCACCCGT--G-TC--C--CGCCGGCGGTTAC

Query 2369          TTCAC-C-TACCCGGATGGCTC-CAAG-GTATTTGCCGGCTCGCTGTTTGAGTCGACA-T
                    |||| -|-|| || ||||| ||- |||-||| ++|| ||||| || ||||||||  +|-|
Sbjct 2383          TTCATACTTATCCTGATGGGTCAAAAGTGTAC--GCTGGCTCCCTCTTTGAGTCCG-AGT

Query 2424          GTACGTGGCTTGTTAACGCGTCTAATGTTGACCATCGCCCTGGCGGCGGGCTCTGCCATG
                    |||| ||| | || || ||||| |||   | ||| || || || || || || |||||||
Sbjct 2440          GTACTTGGTTGGTCAATGCGTCCAATCCCGGCCACCGTCCCGGTGGTGGCCTTTGCCATG

Query 2484          CATTTTACCAAAGGTACCCCACCTCCTTTGATGCTGCCTCTTTTGTGATGCGCGACGGCG
                    ||||||||||  ||| |||    || |||||  | |||   || || |||  ||| ||+|
Sbjct 2500          CATTTTACCAGCGGTTCCCGGAGTCATTTGACCCCGCCGAGTTCGTCATGTCCGATGG-G

Query 2544          C-GGCC-GCTTATACATTAACCCCCCGGCCAATAATTCATGCCGTCGCCCCTGATTATAG
                     - + |-|||||||| || || ||||| || || || ||||| || || || || ||| |
Sbjct 2559          TTT-GCAGCTTATACCTTGACGCCCCGACCTATTATCCATGCTGTTGCTCCCGACTATCG

Query 2602          GTTGGAACATAACCCAAAGAGGCTTGAGGCCGCCTACCGGGAGACTTGCTCCCGTCTCGG
                    | | ||||||||||| |||||||| ||||| || || || ||||| |||||||| |  ||
Sbjct 2618          GGTAGAACATAACCCCAAGAGGCTCGAGGCTGCTTATCGAGAGACGTGCTCCCGCCGTGG

Query 2662          CACCGCTGCATACCCGCTCCTCGGGACCGGCATATACCAGGTACC-GATCGGTCCCAGTT
                    ||| ||||| ||||| || || ||  ||||||||||  |||| ||-| | ||+|  ||||
Sbjct 2678          CACGGCTGCTTACCCCCTGCTTGGTGCCGGCATATATAAGGTGCCTGTTGGG-CTTAGTT

Query 2721          TCGACGCCTGGGAGCGGAACCACCGCCCCGGTGATGAGTTGTATCTTCCTGAGCTTGCT-
                    | || |||||||| || ||||| || ||||| ||||||||||| ||| ||||||  |||-
Sbjct 2737          TTGATGCCTGGGAACGCAACCATCGGCCCGGGGATGAGTTGTACCTTACTGAGCCGGCTA

Query 2780          GC-CAGATGGTTCGAGGCCAATAGG--CCGGCCTG-CCCAACTCTTACTATAACTGAGGA
                      -|+ +||||||||||| || + |--|| ++|| -|||  | || || || ||||||||
Sbjct 2797          TAGC-T-TGGTTCGAGGCTAAC-CGACCCA--CTCTCCCCGCGCTCACCATCACTGAGGA

Query 2836          TGCTGCACGGACAGCGAACCTGGCCATCGAGCTTGACTCAGCCACAGATGTCGGCCGGGC
                      | ||||| ||||| || |||||  | ||||| || || ||||| || ||||| |||||
Sbjct 2852          CACGGCACGAACAGCTAATCTGGCGTTGGAGCTAGATTCGGCCACTGAGGTCGGTCGGGC

Query 2896          TTGTGCTGGTTGTCGAG-TCACCCCCGGCGTTGTGCAGTACCAGTTTACTGCAGGTGTGC
                     ||||||||||| || |-| | || +||||| || || |||||||| || || ||||| |
Sbjct 2912          GTGTGCTGGTTGCCGTGTTGAGCCA-GGCGTCGTTCATTACCAGTTCACGGCGGGTGTCC

Query 2955          CTGGGTCCGGCAAGTCCCGCTCTA-TCACCCAAGCCGACGTGGACGTTGTCGTGGTCCCG
                    |||| ||||||||||| || || |-||| |   |+||| ||||| || || || || || 
Sbjct 2971          CTGGTTCCGGCAAGTCACGGTCAATTCAGCAGGG-CGAGGTGGATGTGGTGGTAGTACCA

Query 3014          ACCCGGGAGTTGCGTAATGCCTGGCGCCGCCGCGGCTTCGCTGCTTTCACCCCGCACACT
                    || || ||| |||||||  | ||||| |||||||| || || || | ||| || ||||||
Sbjct 3030          ACTCGTGAGCTGCGTAACTCATGGCGACGCCGCGGGTTTGCAGCCTACACACCCCACACT

Query 3074          GCTGCTAGAGTCACTCA-GGGGCGCCGGGTTGTCATTGATGAAGCTCCATCTCTTCCCCC
                    || ||  | || |||| -|| +||  ||||||| |||||||| || || || ||||| ||
Sbjct 3090          GCGGCCCGTGTTACTCGTGGC-CGTAGGGTTGTTATTGATGAGGCCCCGTCACTTCCACC

Query 3133          CCACCTGCTGCTGCTCCACATGCAGCGGGCCGCCACCGTTCACCTTCTTGGCGACCCGAA
                     || |||||  |||| ||||||||||||||| |  | || ||||||||||||||||| ||
Sbjct 3149          ACATCTGCTCTTGCTGCACATGCAGCGGGCCTCGTCGGTCCACCTTCTTGGCGACCCCAA

Query 3193          CCAGATCCCAGCCATCGACTTTGAGCACGCCGGGCTCGTCCCCGCCATCAGGCCTGACCT
                    ||| ||||| ||||| || || ||||| || || || || ||||| ||| ||||||| ||
Sbjct 3209          CCAAATCCCTGCCATTGATTTCGAGCATGCTGGTCTTGTACCCGCAATCCGGCCTGAGCT

Query 3253          AGCCCCTACCTCCTGGTGGCATGTTACCCATCGTTGCCCTGCGGATGTATGTGAGCTGAT
                     |  || ||    ||||||||| |||||||  | ||||| || ||||| |||||||| ||
Sbjct 3269          TGTACCAACAAAGTGGTGGCATCTTACCCACAGGTGCCCGGCAGATGTTTGTGAGCTAAT

Query 3313          CCGTGGTGCATACCCTATGATCCAGACCACTAGCCGGGTC-CTCCGTTCGTTGTTCTGGG
                     || || || ||||||| ||| |||||  | ||||| || - ||  | | +|||| ||||
Sbjct 3329          TCGCGGCGCGTACCCTAAGATTCAGACAGCGAGCCGTGTTTTTCGCTCCC-TGTTTTGGG

Query 3372          GTGAGCCTGCCGTT-GGGCAGAAACTAGTGTTCACCCAGGCGGCTAAGGCTGCCAACCCC
                    | |||||  | |+|-|| || ||| |||||||||| |||||||| ||||| || ||||| 
Sbjct 3388          GGGAGCCCCCTG-TCGGCCAAAAATTAGTGTTCACTCAGGCGGCGAAGGCCGCTAACCCT

Query 3431          GGTTCAGTGACGGTCCACGAGGCACAGGGCGCTACCTAT-ACAGAGACCACCATTATCGC
                    ||| || | |||||||| ||||| ||||||||||| |+|-|| ||||| || ||||| ||
Sbjct 3447          GGTGCAATTACGGTCCATGAGGCCCAGGGCGCTACAT-TCACTGAGACTACTATTATTGC

Query 3490          TACGGCAGATGCCCGAGGCCTCATTCAGTCGTCTCGGGCTCATGCCATTGTTGCCCTGAC
                    |||||| ||||| || || || |||||||| ||| ||||||| || ||||| ||||| ||
Sbjct 3506          TACGGCGGATGCTCGCGGGCTGATTCAGTCATCTAGGGCTCACGCTATTGTGGCCCTAAC

Query 3550          GCGCCATACTGAGAAGTGCGTCATCATTGACGCGCCAGGCCTGCTTCGCGAGGTGGGCAT
                     || ||||| ||||| || ||  || |||| || || || || ||||| ||||| || ||
Sbjct 3566          CCGTCATACGGAGAAATGTGTGGTCGTTGATGCCCCGGGACTCCTTCGTGAGGTCGGTAT

Query 3610          TTCCGATGCAATCGTTAATAACTTTTTCCTTGCCGGTGGCGAAATTGGCCACCAACGCCC
                     || || || || |||||||||||||||||| | |||||| | ||||| || || || ||
Sbjct 3626          CTCTGACGCCATTGTTAATAACTTTTTCCTTTCTGGTGGCCAGATTGGTCAGCACCGTCC

Query 3670          GTCTGTTATCCCTCGCGGCAAC-C-CTGAC-ACAAACGTTGACAC-CTTGGCTGCCTTCC
                     || || || || || |||+||- -| +||-||+|| ||||| ||-|||| +||| ||||
Sbjct 3686          ATCAGTCATACCGCGTGGC-ACTATCA-ACAAC-AATGTTGATACGCTTGA-TGCATTCC

Query 3726          CGCCGTCTTGCCAGATT-AGCGCCTTCCACCAGTTGGCTGAGGAGCTTGGCCATAGACCT
                    | || |||||||||+||-||||| | ||||||| | || || ||||| |||||| |||| 
Sbjct 3742          CACCCTCTTGCCAG-TTCAGCGCTTACCACCAGCTTGCGGAAGAGCTCGGCCATCGACCG

Query 3785          GCCCCTGTTGCAGCTGTTCTACCGCCCTGCCCTGAGCTCGAACAGGGCCTCCTCTATCTG
                    |||||  | || || ||||| || ||||| ||||| || |||||||| || || ||  ||
Sbjct 3801          GCCCCGATCGCTGCCGTTCTGCCCCCCTGTCCTGAACTTGAACAGGGTCTACTTTACATG

Query 3845          CCCCAGGAGCTCACCACCTGTGATAGTGTTGTAACATTTGAATTAACAGATATTGTGCAT
                    || |||||  | ||||| | |||||||||  | || |||||||| |||||||| ||||| 
Sbjct 3861          CCTCAGGAATTGACCACGTCTGATAGTGTGCTTACGTTTGAATTGACAGATATAGTGCAC

Query 3905          TGTCGCATGGCCGCCCCGAGTCAGCGCAAGGCCGTGCTGTCCACGCTCGTGGGCCGTTAC
                    ||||| ||||| || || |||||||| ||||| || ||||| || || || ||| | |||
Sbjct 3921          TGTCGTATGGCGGCACCTAGTCAGCGTAAGGCGGTCCTGTCGACTCTTGTCGGCAGGTAC

Query 3965          GGCCGTCGCACAAAGCTCTACAATGCCT--CTCACT-CTGATGTTCGTGACTCTCTTGCC
                    ||||| || || ||| | ||  |+| ||--|+||+|-| ||||| ||||  |||||   |
Sbjct 3981          GGCCGCCGTACGAAGTTGTATGA-GGCTGCC-CA-TGCAGATGTCCGTGGGTCTCTAAAC

Query 4022          CGTTTTATCCC-GACCATTGGCCCCGTACAA-GTTACAACCTGTGAATTGTATGAGCTAG
                    | |||||||||-|| |  +||||| || +| -||||| || |||||| | || ||||| |
Sbjct 4038          CATTTTATCCCTGAGCTC-GGCCCTGTT-AGTGTTACCACTTGTGAACTTTACGAGCTTG

Query 4080          TGGAGGCCATGGTCGAGAAGGGCCAGGATGGCTCCGCCGTCCTTGAGCTCGACCTCTGCA
                    ||||||||||||| ||||| ||||||||||| || || || || ||||||||| | || |
Sbjct 4096          TGGAGGCCATGGTGGAGAAAGGCCAGGATGGTTCTGCGGTTCTGGAGCTCGACTTATGTA

Query 4140          ACCGTGACGTATCCAGGATCACCTTCTTCCAGAAAGATTGTAATAAGTTTACCACGGGAG
                     |||||| || ||  | || || ||||||||||| ||||||||||||||||| ||||| |
Sbjct 4156          GCCGTGATGTGTCTCGTATAACATTCTTCCAGAAGGATTGTAATAAGTTTACAACGGGCG

Query 4200          AGACCATCGCCCATGGTAAAGTGGGCCAGGGCATTTCGGCCTGGAGTAAGACCTTTTGTG
                    |||| || || ||||| ||||| |||||||| || || || |||||||| || |||||||
Sbjct 4216          AGACAATAGCACATGGCAAAGTTGGCCAGGGGATATCTGCATGGAGTAAAACTTTTTGTG

Query 4260          CCCTTTTT-GGCCCCTGGTTCCGCGCTATTGAGAA-G-GCTATTCTGGC-C-CTACTCCC
                    | +|| ||-||||| ||||||||||| ||||||||-|-| |  |+||  - -||+  |||
Sbjct 4276          CT-TTGTTCGGCCCATGGTTCCGCGCCATTGAGAAGGAGATCCT-TGCTGTACT-TGCCC

Query 4315          TCAGGGTGTGTTTTATGGAGATGCCT--TT-GACGACACTGTCT-TCTCGGCGGCTGTGG
                     || ++||| || ||||| ||||| |--  -||  ||| |+|||- |+|+|| || || |
Sbjct 4333          CCAA--TGTATTCTATGGTGATGCATACGAAGAATACAGT-TCTGGC-C-GCCGCAGTCG

Query 4371          CCGCAGCAAAG-GCG-TCCATGGTGTTTGAGAATGACTTTTCCGAGTTTGACTCCACCCA
                    ||| |||  + -|+|-| || ||| || ||||||||||| || ||||||||   ||| ||
Sbjct 4387          CCGGAGCCC-CTG-GTTGCAAGGTTTTCGAGAATGACTTCTCAGAGTTTGATAGCACTCA

Query 4429          GAATAACTTTTC-CTTGGGCCTAGAGTG-CGCTATCATGGAGGAGTGCGGGATGCCGCAG
                     ||||| |||||-||||||+|| |||||-   +||||||||||||||||| |||||||||
Sbjct 4445          AAATAATTTTTCACTTGGG-CTGGAGTGTATA-ATCATGGAGGAGTGCGGCATGCCGCAG

Query 4487          TGGCT-CATCCGCTTGTACCACCTTATAAGGTCTGCGT-GGATCCTGCAGGCCCCGAAGG
                    ||| |-   | ||||+|| |||||| |  | ||||| |-|| | +|||| || || ||||
Sbjct 4503          TGGATGATCCGGCTT-TATCACCTTGTTCGCTCTGCTTGGGTTT-TGCAAGCTCCAAAGG

Query 4545          AGTCTCTGCGAGGGTTTTGGAAGAAACACTCCGGTGAGCCCGGCACTCTTCTTTGGAATA
                    |||||||||| ||||| |||||||| ||||| || ||||| |||||  | ||||||||||
Sbjct 4561          AGTCTCTGCGGGGGTTCTGGAAGAAGCACTCAGGCGAGCCTGGCACCTTGCTTTGGAATA

Query 4605          CTGTCTGGAACATGGCCGTTATTACCCACTGTTATGATTTTCGTGATTTGCAGGTGGCTG
                    |||||||||||||||| || ||  |||| |||||||| || || || ||  | || || |
Sbjct 4621          CTGTCTGGAACATGGCGGTCATAGCCCATTGTTATGAGTTCCGCGACTTAAAAGTCGCCG

Query 4665          CCTTTAAAGGTGATGATTCGATAGTGCTTTGCAGTGAGTACCGTCAGAGTCCAGGA-GCT
                    | |||||||| ||||| ||  | |||||||| ||||| || || || ||+||  ||-|| 
Sbjct 4681          CATTTAAAGGAGATGACTCTGTTGTGCTTTGTAGTGATTATCGGCAAAG-CCGCGATGCG

Query 4724          GCTGTCCTGATTGCTGGTTGTGGC-TTAAAGCTGAAGGTGGATTTTCGCCCTATTGGTCT
                    || | ||| || ||||| ||||| -| |||+|| |||||||||||| | || ||||| ||
Sbjct 4740          GCCGCCCTAATCGCTGGCTGTGGGTTGAAA-CTTAAGGTGGATTTTAGGCCCATTGGGCT

Query 4783          GTATGCAGGTGTTGTGGTGGCCCCCGGCCTT-GGCGCGCTTCCTGACGTTGTGC-GCTTC
                    |||||| |||||||| |||||||| || || -||  |+|||||||| |||||  -| ||+
Sbjct 4799          GTATGCTGGTGTTGTTGTGGCCCCGGGTCTCGGGACC-CTTCCTGATGTTGTTAGGTTT-

Query 4841          GCC-GGCCGGCTCACTGAGAAGAATTGGGGCCCTGGC-CCCGAGCGGGCGGAGCAGCTCC
                    || -||+|||||| | ||||| || ||||| || || -| +||| |||| || ||||| |
Sbjct 4857          GCTGGG-CGGCTCTCGGAGAAAAACTGGGGGCCGGGTTCA-GAGAGGGCAGAACAGCTAC

Query 4899          GCCTTGCTGTAAGTGATTTCCTCCGCAAGCTTACGAATGTAGCTCAGATGTGTGTGGATG
                    | || |||||  ||||||| || || ||| | |||||||| |||||  | |||||||| |
Sbjct 4915          GGCTGGCTGTCTGTGATTTTCTGCGAAAGTTAACGAATGTGGCTCAAGTCTGTGTGGACG

Query 4959          TTGTTTCTCGTGTTTATGGGGTTT-CTCCTGGGCTCGTTCATAACCTGATTGGCATGCTA
                    ||||||| |  |||||||| ||| -|+|| ||  | || |||||||||||||| ||||| 
Sbjct 4975          TTGTTTCGCAGGTTTATGGTGTTAGC-CCCGGTTTGGTACATAACCTGATTGGGATGCTC

Query 5018          CAGACTGTTGCTGATGGCAAGGCCCA-TTTCACTGAGTCAGTAAAGCCAGTGCTCGACCT
                    |||||  |||||||||||||||| ||-|||+|| ||| |||| || || ||  | |||||
Sbjct 5034          CAGACCATTGCTGATGGCAAGGCACACTTT-ACAGAGACAGTTAAACCTGTTTTAGACCT

Query 5077          GACAAATTCAATCCTGTG-TCGGGTGGAATGAATAACATG-TCTTTTGCTGCGCCCATGG
                     || ||||| ||  |+  -|||||||||||||||||||||-|||||||||  |  |||||
Sbjct 5093          CACCAATTCTATTAT-ACATCGGGTGGAATGAATAACATGTTCTTTTGCTCTGTGCATGG

Query 5135          GT-TCGCGACCATGCGCCCTCGGCCTATTCTGTTGTTGCTCCTCATGTTTTTGCCTATGT
                      -|  |+||||||||| ||||| || ||||||| ||| ||||| || || |||||||| 
Sbjct 5152          AGATGCC-ACCATGCGCTCTCGGGCTTTTCTGTTTTTGTTCCTCGTGCTTCTGCCTATGC

Query 5194          TGCCCGCGCCACCGCCCGGTCAGCCGTCTGGCCGCCGTCGTGGGCGGCGCAGCGGCGGTT
                    |||||||||||||| ||||||||||||||||||| || || |||||||||||||||||| 
Sbjct 5211          TGCCCGCGCCACCGGCCGGTCAGCCGTCTGGCCGTCGCCGCGGGCGGCGCAGCGGCGGTG

Query 5254          CCGGCGGTGGTTTCTGGGGTGACCGGGTTGATTCTCAGCCCTTCGCAATCCCCCATATTC
                    ||||||||||||||||||||||||||||||||||||||||||||||  ||||| ||||||
Sbjct 5271          CCGGCGGTGGTTTCTGGGGTGACCGGGTTGATTCTCAGCCCTTCGCCCTCCCCTATATTC

Query 5314          ATCCAACCAACCCCTTTGCCCCCG-ATGTCACC-GCTGCGGCCGGGGCTGGACCTCGCGT
                    |||||||||||||||| ||  |+ -|  |+ ||-|| || |||||||||||| |||||  
Sbjct 5331          ATCCAACCAACCCCTTCGCATC-TGACAT-TCCAGCCGCAGCCGGGGCTGGAGCTCGCCC

Query 5372          TCGCCAACCCGCCCGACCACTCGGCTCCGCTTGGCGTGACCAGGCCCAGCGCCCCGCCGC
                    ||| || || ||||| ||||| ||||||||||||||||||||  |||||||||||||| |
Sbjct 5389          TCGGCAGCCAGCCCGTCCACTTGGCTCCGCTTGGCGTGACCAATCCCAGCGCCCCGCCAC

Query 5432          TACCTCACGTCGTAGACCTACCACAGCTGGGGCCGCGCCGCTAACCGCGGTCGCCCCGGC
                    | || | |||||| || || || ||||||||||  ||||||| || || || ||||||||
Sbjct 5449          TTCCGCCCGTCGTCGATCTGCCCCAGCTGGGGCTTCGCCGCTGACTGCTGTGGCCCCGGC

Query 5492          TCATGA-CACC-CCGCCAGTGCCTGATGTCGACTCCCGCGGCGCTATCTTGCGCCGGCAG
                    +| +  -   |- | || || || |||||||| || ||||||||||| || ||||| |||
Sbjct 5509          -CC-CCGATACTGCTCCTGTTCCCGATGTCGATTCTCGCGGCGCTATATTACGCCGCCAG

Query 5550          TATAACCTATCAACATCCCCTCTCACCTCT-CCCGTGGCCACCGGCACAAA-TTTGGTCC
                    |||||  |||||||||| || || || |||-| + | ||||| || || ||- |||+| |
Sbjct 5567          TATAATTTATCAACATCTCCGCTAACATCTACT-ATTGCCACTGGTACTAACCTTG-TTC

Query 5608          TTTATGCCGCCCCTCTTAGCCCGCTTT-TA-CCCCTTCAGGACGGCACCAATACTCATAT
                    | ||||| ||||| || |||||++|||-  -|| || || || || || || ||||| ||
Sbjct 5625          TATATGCTGCCCCGCTGAGCCC--TTTGCTTCCGCTCCAAGATGGAACTAACACTCACAT

Query 5666          AATGGCTACAGAAGCCTCTAACTATGCCCAGTACCGGGTTGCCCGTGCCACAATTCGTTA
                     ||||| || ||||| || || |||||||||||||| |||| ||| ||||| || || ||
Sbjct 5683          TATGGCCACTGAAGCATCAAATTATGCCCAGTACCGTGTTGTCCGCGCCACCATCCGGTA

Query 5726          TCGCCCGCTTGTCCCCAATGCTGTTGGTGGTTATGCCATCTCCATCTCGTTCTGGCCACA
                     || |||||||| || || |||||||| || || || || || ||||| |||||||| ||
Sbjct 5743          CCGTCCGCTTGTGCCGAACGCTGTTGGCGGATACGCTATATCTATCTCTTTCTGGCCTCA

Query 5786          AACCACCACCACTCCGACGTCCGTTGATATGAATTCAAT-AACTTCGACGGATGTTCGTA
                     || || || || ||||| || || ||||||||||| ||-| ||+| |||||||| ||+|
Sbjct 5803          GACAACTACTACCCCGACATCTGTGGATATGAATTCTATCACCT-CCACGGATGTCCG-A

Query 5845          TTTT--AGTTCAGCCCGGCATAGCCTCTGAGCTTGTGATCCCAAGTGAGCGCTTACACTA
                    + ||-- || ||||| ||  | || || || ||||||||||| ||||||||| | |||||
Sbjct 5861          -ATTCTTGTCCAGCCTGGTGTCGCTTCAGAACTTGTGATCCCCAGTGAGCGCCTGCACTA

Query 5903          TCGTAACCAAGGGTGGCGCTCTGTTGAGACCTCCGGGGTGGCGGAAGAGGAGGCCACCTC
                    |||||||||||| |||||||| ||||||||||| || || ||||| |||||||| |||||
Sbjct 5920          TCGTAACCAAGGCTGGCGCTCGGTTGAGACCTCTGGTGTTGCGGAGGAGGAGGCGACCTC

Query 5963          TGGTCTCGTTATGCTTTGCATACATGGCTT-ACCCGTAAATTCTTACACTAATACACCCT
                     || || || ||||||||||| |||||+ |-||| || ||||| ||||| ||||| || |
Sbjct 5980          CGGCCTTGTCATGCTTTGCATCCATGG-ATCACCTGTGAATTCCTACACCAATACGCCTT

Query 6022          ACACCGGCGCCCTCGGGCT-GTTGGATTTTGCCCTTGAATTTGAGTTCCGCAACCTCACT
                    | || || |||||+ ||||-| | ||||| || || ||  | |||||||||||  | || 
Sbjct 6039          ATACTGGTGCCCT-TGGCTTGCTTGATTTCGCACTCGAGCTCGAGTTCCGCAATTTGACA

Query 6081          CCCGGCAACACCAATACTCGGGTCTCTCGTTACTCCAGCACTGCTCGCCACCGTCTTCGC
                    ||||| ||||| || || || || || || ||||| || | ||| ||||||   || |||
Sbjct 6098          CCCGGTAACACGAACACACGTGTTTCCCGCTACTCGAGTAGTGCGCGCCACAAGCTACGC

Query 6141          CGCGGTGCAGATGGGACCGCCGAGCTCACCACCACGGCTGCCACCCGCTTTATGAAGGAT
                    || ||  | ||||| || || ||| | || ||||| ||||| || |||||||||||||| 
Sbjct 6158          CGAGGGCCTGATGGCACTGCTGAGTTAACTACCACTGCTGCTACACGCTTTATGAAGGAC

Query 6201          CTCTATTTTACTAGTACTAATGGTGTCGGTGAGATCGGCCGCGGGATAGCCCTAACCCTG
                    ||  |||||||  | |||||||| || |||||  |||| || || |||||  |||| |||
Sbjct 6218          CTTCATTTTACAGGGACTAATGGAGTTGGTGAAGTCGGTCGTGGTATAGCGTTAACTCTG

Query 6261          TTTAATCTTGCTGACACTCTGCTTGGCGGCCTACCGACAGAATTGATTTCGTCGGCTGGT
                    || |||||||||||||| || || ||||| || |||||||||||||||||||||||||||
Sbjct 6278          TTCAATCTTGCTGACACGCTTCTCGGCGGGCTCCCGACAGAATTGATTTCGTCGGCTGGT

Query 6321          GGCCAGCTGTTCTACTCCCGTCCCGTCGTCTCAGCCAATGGCGAGCCGACTGTTAAGCTG
                    || ||| |||| ||||| || ||||||||||||||||||||||||||||| || ||||| 
Sbjct 6338          GGTCAGTTGTTTTACTCTCGCCCCGTCGTCTCAGCCAATGGCGAGCCGACAGTGAAGCTT

Query 6381          TATACATCTGTAGAGAATGCTCAGCAGGATAAGGGTATTGCAATCCCGCATGACATCGAC
                    ||||| || || ||||| ||||||||||| |||||||| || ||||| ||||| || |||
Sbjct 6398          TATACTTCAGTCGAGAACGCTCAGCAGGACAAGGGTATAGCTATCCCACATGATATTGAC

Query 6441          CTCGGGGAATCTCGTGTGGTCATTCAGGATTATGATAACCAACATGAGCAAGATCGGCCG
                    || || || || ||||| |||||||||||||| ||||||||||||||||| || || || 
Sbjct 6458          CTTGGTGAGTCCCGTGTTGTCATTCAGGATTACGATAACCAACATGAGCAGGACCGTCCC

Query 6501          ACACCTTCTCCAGCCCCATCGCGCCCTTTTTCTGTCCTCCGAGCTAATGATGTGCTTTGG
                    || |||||||| || || || || || ||||||||||| || |||||||||||||| |||
Sbjct 6518          ACCCCTTCTCCTGCTCCCTCTCGGCCCTTTTCTGTCCTTCGTGCTAATGATGTGCTATGG

Query 6561          CTTTCTCTCACCGCTGCCGAGTATGACCAGTCCACTTACGGTTCTTCGAC-CGGCCCAGT
                    ||||| || || || || |||||||| ||| | || || || || || ||-   ||||+|
Sbjct 6578          CTTTCACTTACAGCAGCTGAGTATGATCAGACTACCTATGGCTCCTCTACTAACCCCA-T

Query 6620          CTATGTTTCTGACTCTGTGACCCTGGTTAATGTTGCGAC-CGGCGCGCAGGCCGTTGCCC
                     || || |||||  |||||||  | |||||||| || ||- |+ || ||||  ||  | |
Sbjct 6637          GTACGTCTCTGATACTGTGACATTTGTTAATGTGGCTACTGG-TGCCCAGGGGGTATCTC

Query 6679          GGTCGCTTGACTGGACCAAGGTCACACTTGATGGTCGCCCCCTCTCCACCATCCAGCAGT
                    | || || |||||| | || || || |||||||| ||||| ||    || ||||||||||
Sbjct 6696          GCTCTCTGGACTGGTCTAAAGTTACCCTTGATGGGCGCCCACTTATGACTATCCAGCAGT

Query 6739          ATTCAAAGACCTTCTTCGTCCTGCCGCTCCGCGGTAAGCTCTCCTTCTGGGAGGCAGGTA
                    |||| ||||||||||| |||||||| ||||| |||||||||||||| |||||||| ||||
Sbjct 6756          ATTCTAAGACCTTCTTTGTCCTGCCTCTCCGTGGTAAGCTCTCCTTTTGGGAGGCTGGTA

Query 6799          CCACTAAGGCCGGGTACCCCTATAATTATAATACCACTGCTAGCGATC-AACTGCTTATT
                    | ||||||||||| ||||| |||||||||||||| || || || ||+|-|  |  | |||
Sbjct 6816          CTACTAAGGCCGGCTACCCTTATAATTATAATACTACCGCCAGTGA-CCAGATTTTAATT

Query 6858          GAGAATGCCGCCGGGCATCGGGT-TGCTATTTCCACTTACACCACTAGCCTGGGTGCTGG
                    |||||||| || || || || ||-|||+||||| || ||||| ||||  || ||  ||||
Sbjct 6875          GAGAATGCAGCTGGTCACCGTGTATGC-ATTTCAACCTACACTACTAATCTTGGATCTGG

Query 6917          CCCCGTTGCCATCTCTGCGGTTGCTGTTT-TGGCCCCCCACTCTGCGCTAGCCCTGCTT-
                    ||| ||| | || ||||| || | |||+ -| || || ||||||||||| |||++||||-
Sbjct 6934          CCCTGTTTCTATTTCTGCCGTCGGTGT-CCTCGCACCTCACTCTGCGCTGGCC--GCTTT

Query 6975          -GAGGATACCATGGACTACCCTGCCCGCGCCCACACTTTTGATGATTTCTGCCCAGAGTG
                    -||||| ||  | ||||| |||||||| || || |||||||||||||| ||||| |||||
Sbjct 6991          AGAGGACACTGTTGACTATCCTGCCCGTGCTCATACTTTTGATGATTTTTGCCCTGAGTG

Query 7034          CCGCCCCCTTGGCCTCCAGGGCTGTGCTTTCCAGTCTACTGTCGCTGAGCTTCAGCGCCT
                    |||  | || ||||| ||||| ||||||||||| || ||||| |||||||| ||||||||
Sbjct 7051          CCGTGCACTCGGCCTTCAGGGTTGTGCTTTCCAATCGACTGTTGCTGAGCTACAGCGCCT

Query 7094          TAAGATGAAGGTGGGTAAAACTCGGGAGTTA-TAGTTTATTTG-CTTGTGCCCCCCTTCT
                    ||| ||||||||||||||||| |||||||+|-|  ||||||  -||||| ||  ||||||
Sbjct 7111          TAAAATGAAGGTGGGTAAAACCCGGGAGT-ACTGATTTATTCTACTTGTACCTTCCTTCT

Query 7152          -TTCTGCTGCTT-ATTTCTCTTTTCTGCGTT
                    -||||| |  ||-|||| |||||||||||||
Sbjct 7170          GTTCTGTTCTTTTATTTTTCTTTTCTGCGTT
