# Supplementary material for: Pairwise Heuristic Sequence Alignment Algorithm Based on Deep Reinforcement Learning
Source: IEEE Open J Eng Med Biol. 2021 Jan 29;2:36–43. doi: 10.1109/OJEMB.2021.3055424 (PMC8901008; doi:10.1109/OJEMB.2021.3055424)
Supplement: Three supplementary materials are attached to the submitted manuscript. First, we offer the detailed process of the DQNalign in Supplementary material S1. Then, the additional figures and tables are listed in the Supplementary material S2. Finally, the alignment results of the DQNalign are attached  [file ojemb-3055424-mm.zip › OJEMB-3055424-MM/10022021082020_DQNalignOJEMB20210126SupplementaryS3/Supplementary S3/HEV_DDDQN/result20200712173946_12_42.txt]

DQNalign Project v1.0
Pairwise alignment algorithm with deep reinforcement learning based heuristic alignment agent
Sequence 1 : HEV_12, length : 7202
Sequence 2 : HEV_42, length : 7202

Alignment results:
Exact matches: 5093
Gaps: 920

Query 26            ATGGAGGCCCATCAGTTTATCAAGGCTCCTGGCATCACTACTGCTATTGAGCAGGCTGCT
                    ||||||||||||||||| || |||||||||||| |||||||||||||||||||||| |||
Sbjct 0             ATGGAGGCCCATCAGTTCATAAAGGCTCCTGGCGTCACTACTGCTATTGAGCAGGCAGCT

Query 86            CTGGCAGCGGCCAACTCTGCCCTGGCGAATGCTGTGGTAGTTAGGCCCTTTCTCTCTCAC
                    || |||||||||||||| ||| |||||||||||||||| ||| |||| || || || |  
Sbjct 60            CTAGCAGCGGCCAACTCCGCCTTGGCGAATGCTGTGGTGGTTCGGCCTTTCCTATCCCGG

Query 146           C-AGCAGATTGAGATCCTCATTAACCTAATGCAACCTCGCCAGCTTGTTTTCCGCCCCGA
                    |-|+||||  ||||| || |||||||| ||||| || || |||||||||||||| || ||
Sbjct 120           CTA-CAGACAGAGATACTTATTAACCTGATGCAGCCCCGGCAGCTTGTTTTCCGGCCTGA

Query 205           GGTTTTCTGGAACCACCCCATCCAGCGTGTTATCCACAATGAGTTGGAGCTTTACTGCCG
                     || || ||||||||||| || ||||| || |||||||| ||| | ||||  ||||||||
Sbjct 179           AGTCTTGTGGAACCACCCAATTCAGCGCGTGATCCACAACGAGCTTGAGCAGTACTGCCG

Query 265           TGCCC--GCTCCGGCCGCTGTCTTGAGATTGGTGCCCATCCC-CGCTCAATAAATGACAA
                     || |--|||++|||||||| |||||| | ||||| ||+|||-|| || || ||||||||
Sbjct 239           GGCTCGGGCT--GGCCGCTGCCTTGAGGTGGGTGCTCA-CCCACGTTCTATTAATGACAA

Query 322           TCCTAATGTGGTCCACCGCTGCTTCCTCCGCCCTGTCGGGCGCGATGTTCAGCGCTGGTA
                     || |||||  | |||||||| ||| |    |||||||| |||||||| ||||| |||||
Sbjct 296           CCCCAATGTTCTGCACCGCTGTTTCTTGAAACCTGTCGGCCGCGATGTCCAGCGGTGGTA

Query 382           TACTGCCCCCACTCGCGGGCCAGCTGCTAATTGCCGGCGTTCCGCACTGCGCGGGCTCTC
                     || ||||||||||| || || || || || ||||| || || || || || || ||| |
Sbjct 356           CACCGCCCCCACTCGTGGCCCCGCAGCAAACTGCCGCCGGTCGGCCCTCCGTGGCCTCCC

Query 442           TGCC-G-CTGACC-G-CACTTACTGCTTCGACGGGTTTTCTGGTTGTAACTTT-CCCGCC
                     +||-|-|+|| |- -|+|+||||| || || || ||||| || || |  |||-| +|| 
Sbjct 416           A-CCTGCC-GATCGAAC-C-TACTGTTTTGATGGCTTTTCCGGCTGCACGTTTGCT-GCT

Query 497           GAAAC-GGGCATCGCCCTCTATTCCCTCCATGATA--TGTCA-CCATCTGATGTCGCCGA
                    || ||-|||+|| ||||| || || || || |++|--| |  -|  +| |||||||||||
Sbjct 471           GAGACAGGG-ATAGCCCTTTACTCACTGCACG--ACCTCTGGCCTG-CCGATGTCGCCGA

Query 553           GGCCATGTTC-CGCCATGGTATGACGCGGCTTTATGCCGCCCTCCATCTTCCGCCTGAGG
                    ||| ||| +|-|||||||||||||| ||||| ||||| || ||||| || || || ||||
Sbjct 527           GGCAATGG-CTCGCCATGGTATGACCCGGCTGTATGCAGCTCTCCACCTCCCCCCGGAGG

Query 612           TCTTGTTGCCTCCTGGCACATA-CCGCACCGCGTCGTATCTGCTGATCCATGAC-GGCAG
                    |  || | || |||||||| ||-|  +||| | ||||| || || |||||||| -|| | 
Sbjct 586           TACTGCTCCCCCCTGGCACCTATCAT-ACCACTTCGTACCTCCTCATCCATGATGGGGAC

Query 669           -GCGCGTTGTGGTGACGTACGAGGGTGACACTAGTGCTGGTTATAACCATGATGTTTCCA
                    -| ||  ||  +|+|| || ||||| ||| |||||||||| || ||||||||||| ||||
Sbjct 645           CGTGCAGTGAT-T-ACATATGAGGGGGACTCTAGTGCTGGATACAACCATGATGTGTCCA

Query 729           ACCTGCGCTCCTGGATTAGAACCACTAAGGT----------CA-CCGG-AG-ACCA-CC-
                      |||||| |||||||  | || ||||||||----------||-||| - |-|++|-  -
Sbjct 703           TTCTGCGCGCCTGGATCCGCACTACTAAGGTCACCGGCGACCACCCGCTGGTA--ATTGA

Query 774           CTCTCGT---TATCGAGC--G-GGTTAGG---G-CCCCATT-GG-CTGTCA-C-TTTGT-
                     +|  ||---   ||+| --|- || +  ---|- |   ||-  -| |+| -|-  || -
Sbjct 761           G-CGGGTCCGGGGCG-GTGGGCTGTC-ACTTTGTGCTTCTTCTCACAG-CTGCACCTGAA

Query 817           TC-T--CTTA---CTCACGGCTGCCC--CGGAGCCATCA-CCTATGC----CTTA-----
                     |-|--|  |---|| | +|+|+|||-- ++ +||+|| - | |  |---- |||-----
Sbjct 816           CCATCGCCAATGCCTTAT-G-T-CCCATA--C-CC-TCGTTCCAACCGAGGTTTATGTTC

Query 859           TGTCCCTTACCCCCGGT-CTACC-GAGGTCTATGTCCGATCGATC-TTCGG-C--CCGGG
                     ||+||++|+ ++   |- + ||-|  |  | ++ ||+|||  | -|||  -|--|| | 
Sbjct 868           GGT-CC--A-T--TTTTGG-CCCTGGTGGTTC--ACC-ATCCCTGTTTCCAACTGCCTGC

Query 912           -CGGCACCC-CTT-CC----C-TA--TTCCCAAC-C-----TC--AT-G-CTCCACTAAG
                    -| ++||  - | - |----|-| -- ||||   -|-----| --| -|-||++++|| |
Sbjct 918           TCT--ACTAAGTCAACATTTCATGCCGTCCCTGTGCATATATGGGACAGACT----TATG

Query 953           TCGACCTTCCATGCCGTCCCTGC-CCAT-ATTTGGGACCGTCTTATGCTGTTCGGGGCCA
                    +| ++||||  +  || +++  |-| ||-|   +||++|++||| |||||||| + |++ 
Sbjct 971           -CT--CTTCGG-TGCGA---CCCTCGATGACCA-GG--C--CTTTTGCTGTTCA-AG--G

Query 1011          CCCTGGATGACCAAGCCTTTTGC-T--GC-TCCCCGTCTAATGACCTACC-TTCGCGG-C
                    ++|| +||||+|+|+++|| |+|-|--  -|    ||+||   |   || -|| ||| -|
Sbjct 1016          --CTA-ATGA-C-A---TTAT-CTTCGTGGTATTAGT-TACAAAGTCACAGTTGGCGCTC

Query 1064          ATTAG-CTACAAGGTTA-CTGTGGGCACTCTT-GTGGCCAATGAAGGCTG--GA-ACGCC
                    +||+|-|  ||| |   -|||      |||+ - + | |     | +|||--| -|++++
Sbjct 1065          -TT-GTCGCCAACGAGGGCTGGAATGCCTC-CGA-AGACGCATTAA-CTGCTGTCA----

Query 1118          TCTGAGGA-C-GC---TCTCA-CAGCTGTCATTACTGCCG-----CC-TACCCTTACCAT
                    |+|+| +|-|-||---||| |-|| ||| ||+|+| |  |-----||- || |   +++ 
Sbjct 1117          T-T-AC-AGCGGCTTATCTTACCATCTGCCA-T-CAGAGGTACCTCCGCACACAGG---C

Query 1165          CTGC-C---ACCAGCGGTAA-TGTA-T---CTCC--GCAC-CCAAGCTATATCTA-AGG-
                       |-|---| ++|+| | |    | |       --||| -|  || +|  |+||-|  -
Sbjct 1169          TATCTCGAAAG--G-GATGAAAAGATTGGAGCTTGAGCATGCACAGA-AGTT-TATAACA

Query 1206          GGA--TGG-CGTCGTTTGGAGCGGGAGCATATGCC--CAGGAAATTCATAACACGCCTCT
                     | --|    |++ |        +||++| |  | --| |  | | |||  |  ||| +|
Sbjct 1224          CGTCTTTATAG--TTGGTTGTTT-GA--AAAATCTGGCCGTGATTACATCCCCGGCCG-T

Query 1256          -A----CAGTTG---G--C--TTTTTGAGAAGTC---CGGCCGTG-----AT-TATATCC
                    -|----||||| ---|--|--|      || | |---| || |+|-----| -|  ||||
Sbjct 1278          CAGTTGCAGTTTTACGCCCAGTGCCGTCGATGGCTATCTGCTG-GTTTCCACCTTGATCC

Query 1296          CCG-GCCGTCAG-TTGGAGT-TCTACGCCCA-GTGTAGGCGCTGGCTCTCGG-CCG-GCT
                     ||-|   ||+|-|| +++|-   | ||   -   + +++|+  ||| ||| - | -|||
Sbjct 1337          TCGTGTGCTC-GTTTT---TGATGAAGCGGCCCCC-T---G-CCGCTGTCGTAGCTTGCT

Query 1350          T-TCACCT-TGACCCACGGGTGCTGGT-TTTTGAT-GAGT--C---GGC-------CCCC
                    |- ||   -||+||||    |  || |- |||   -||+|--|---|||-------| ||
Sbjct 1388          TCGCAAAGCTG-CCCATAAATTTTGCTGCTTTATGCGA-TGGCTAGGGCAGGATTGCACC

Query 1394          TG------CCACTGCAGGACCGCGATTCGTA-AGGCGGTCTCAAAGAG-TTTTGCTGC-T
                    ||------ || + | |      ||+++|  -|+|+||||    |      || +|| - 
Sbjct 1446          TGCTTCCTTCAG-CCTGCCTGTTGA---GGGGA-G-GGTCGGTGAACAGGGTTA-TGATA

Query 1443          TTATGAAGTGG-CTTGGCCAGGAATG-T-A-CCTGCTTTCCTA-CAGC-CTGCAGAGGGT
                        +      -   ||   ||+|||- -|-|||||+|    |-  +|-||| +|||  |
Sbjct 1495          ACGA-GGCATTTGAGGGGTCGG-ATGTCGACCCTGC-TGAAGAGGC-CACTGT-GAGTAT

Query 1496          GCCGCTGGCGACCAGGGCCATGATAATGAAGCCTATGA---GG-GGTCTGATGTTGACC-
                    ++| |||||    |++++|+++||++|+++|++++| |---| -|   +| ||  |+||-
Sbjct 1549          --CTCTGGCTCGTA----C---AT--T---G----TCACCGGCAGCCA-GTTGCAG-CCT

Query 1551          CTGCTGAATC-CG-CCATTAGTGATATA--TCTGGGTCCTA-C-GT--AGT-CCCTGGCA
                    || +|+| +|- |- |   +||+||+| --||||  +| | -|-  --|| -  | ||| 
Sbjct 1590          CTT-T-AC-CAGGCGCTCG-GT-AT-TCCTTCTGAC-CTTGCCGCCCGAGCGGGCCGGCT

Query 1602          CTGC-CCT-CCAGCCGCTT--TATCAGGC-CCTTGACC-TCC--CCGCTGAGATTG--TG
                    | +|- ||-||  +||++ --| |||+| - | +||+|- ||--| ++|+|  |||-- |
Sbjct 1643          CA-CTGCTACCGT-CG--AAGTTTCA-GATACC-GA-CGGCCGTCT--T-AACTTGTAAG

Query 1652          GCCCGTGCA-GGCCGGCTGACCG---CCACAGTA---A-AGGTC-T-CCCAGGT--CGAC
                     ||  |   -|||     |||| ---| ||||| ---|- |   -|-||||| |-- | |
Sbjct 1692          ACCACTAATGGGCAATAAGACCTTCACAACAGTTTTTACCGACGGTGCCCAGCTGGAGGC

Query 1699          ----GGG-CGGATC-GATTGTGAG-ACCC-TT-TTCTTGGTAACAAAAC---CTTTCGCA
                    ----|||-|||| |-|  ||||  - ++|-||    |||| ++|+||||---|| | ||+
Sbjct 1751          TAATGGGCCGGAGCAGTATGTGCTAT--CATTTGATTTGGC--C-AAACAGACTATGGC-

Query 1746          CGTCGTTCGTTGACGGGGCGGTCTTAGAGACCAATGG-C-CCAGGAGCGCC-ACAA--T-
                    ||+|+++||   +|+|    | |||||  ||   | |-|-|| |  |+| |- + |--|-
Sbjct 1805          CG-C---CGGCC-C-GCATAGCCTTAGTTACGCCTTGACACCTGCGG-GTCTT-GAGGTG

Query 1799          CTCTCTTTTGA-TGCCA-G-TCAGAGCAC-TATGGCCGCT-GGCCCCTTCCAGTCTTACC
                    |+ | || |  -|||| - -||+||++  -|| ||| |+|-  +||| ||  |+  |+++
Sbjct 1857          C-GTGTTGTTTCTGCCGGACTC-GA--CTGTAGGGCTG-TCTT-CCCATCTGG-GGT---

Query 1853          T---ATGCCG-CCTCTGCCG-CTGGGCTGGAGGTGCGCTATGTTGCTGCTGGGCTTGAC-
                    |---|+++| -|||||||  -| | |  | ++|| |||++ +||+||| | ||||| | -
Sbjct 1907          TGCAA---CCCCCTCTGCTTCCGGTGAGGT--GTCCGC--C-TT-CTGTTCGGCTTTATA

Query 1907          CAC-CGGG--CGGTTT-TCGCCCCCGGCG-TTTCACCCCGGTCGGCCCCCTGGCGAGGTC
                    || -    --|| | |-||+|   |||| -| || |   |||+|||   +|+++++|||+
Sbjct 1958          CAGGTTTAACCGCTGTGTC-CAAGCGGCATTCTCTCATTGGT-GGCTTG-T-----GGT-

Query 1961          ACCGCCTTTTGCTCTG-CC-C-TATACAGGTTTAA-TCG--TGAAGCCCA--GCG-TCAT
                    |++++++++++++ | -||- - + +++|| +|||-| |--||   +|||--|+ -  + 
Sbjct 2008          A------------TTATCCTGAG-G---GGC-TAATTGGTTTGTTT-CCACCG-TTCG-C

Query 2012          GCGCTGACCGGTA-----ATTTTT-G-GT-TCCATCCTGA-GGG-GCTCCTTGG--CCTC
                     |+||| || + |-----   +| -|-  -||| | ||| -|||-|+++++ +|--||+|
Sbjct 2048          CC-CTGGCCA-CACCTGGGAG-TCAGCCAATCCCTTCTGTGGGGAG-----A-GCACC-C

Query 2060          TTT-GCCCCG---TTTTCGCC-----CGGGCATGTCTGGGAGTC-GGCTAATCCATTTTG
                    |||-  | ||--- | ++| |-----|||||+++| |+++++||- ||| +|+++|||| 
Sbjct 2098          TTTATACTCGCACCTG--GTCGGTGTCGGGC---TTT-----TCTAGCTG-T---TTTTC

Query 2110          TG-G--CGAGAG-CACACTCTACACCCCGT-ACTTGGT-------CGGAGGTTGAT-G--
                    | - --||||+ -|+| | ||+|    |+|-|+++   -------| |||| ||||- --
Sbjct 2144          TCCATTCGAG-CCC-CCCGCT-CTGGAC-TCA---CCACCCCCCGCCGAGGCTGATACAC

Query 2154          C--T-G-TTTCTA-G-TCCAGCCCGGC--CTGACT--TAG-GTTTT-G-C-ATCTGAGCC
                    |--|-|-| || |-|-||||++||  |--|+ ++ --| |-  || - -|-| ||  | |
Sbjct 2197          CTATGGCTGTCGATGTTCCA--CCTCCAGC-T--ACCTTGACATTACCACAACCTCCGGC

Query 2200          TTCTATACCTAGCAGGGCCGCCACACCTA-CC--CCGGCGGCTC-TTCAACCCTCCT--C
                    | || +| |  ||||  || || ||+  |-| --||| ||||  - || +++|||  --|
Sbjct 2252          TCCTG-AACGGGCAGTACCCCCGCA-AGATCTTGCCGACGGCGATGTCG---CTCGGGCC

Query 2254          TGCACCGGAC--C-CTTTCCCCCCCCCCTCTGCTCCGGCGCTTGGTGTGAGCCGGCCCCT
                    |+| ||||  --|-|+| +++++++++++|||| +|++|+|+++++     +++|+++| 
Sbjct 2307          T-CTCCGGGTGTCTC-TG-----------CTGCA-C--C-C-----CCTGT---G---CC

Query 2309          GGCGTTACTGCCGTGGCCCCGGCCATAACCCACCAGACGGCTCGGCATCGCCGCCTGCT-
                    ||||  |+|+||||| | +++|+++++| ||||| | ++|+||++|++||||| | | |-
Sbjct 2339          GGCGCAA-T-CCGTGACT---G-----ATCCACCCGT--G-TC--C--CGCCGGCGGTTA

Query 2368          CTTCAC-C-TACCCGGATGGCTC-CAAG-GTATTTGCCGGCTCGCTGTTTGAGTCGACA-
                    ||||| -|-|| || ||||| ||- |||-||| ++|| ||||| || ||||||||  +|-
Sbjct 2382          CTTCATACTTATCCTGATGGGTCAAAAGTGTAC--GCTGGCTCCCTCTTTGAGTCCG-AG

Query 2423          TGTACGTGGCTTGTTAACGCGTCTAATGTTGACCATCGCCCTGGCGGCGGGCTCTGCCAT
                    ||||| ||| | || || ||||| |||   | ||| || || || || || || ||||||
Sbjct 2439          TGTACTTGGTTGGTCAATGCGTCCAATCCCGGCCACCGTCCCGGTGGTGGCCTTTGCCAT

Query 2483          GCATTTTACCAAAGGTACCCCACCTCCTTTGATGCTGCCTCTTTTGTGATGCGCGACGGC
                    |||||||||||  ||| |||    || |||||  | |||   || || |||  ||| ||+
Sbjct 2499          GCATTTTACCAGCGGTTCCCGGAGTCATTTGACCCCGCCGAGTTCGTCATGTCCGATGG-

Query 2543          GC-GGCC-GCTTATACATTAACCCCCCGGCCAATAATTCATGCCGTCGCCCCTGATTATA
                    | - + |-|||||||| || || ||||| || || || ||||| || || || || ||| 
Sbjct 2558          GTTT-GCAGCTTATACCTTGACGCCCCGACCTATTATCCATGCTGTTGCTCCCGACTATC

Query 2601          GGTTGGAACATAACCCAAAGAGGCTTGAGGCCGCCTACCGGGAGACTTGCTCCCGTCTCG
                    || | ||||||||||| |||||||| ||||| || || || ||||| |||||||| |  |
Sbjct 2617          GGGTAGAACATAACCCCAAGAGGCTCGAGGCTGCTTATCGAGAGACGTGCTCCCGCCGTG

Query 2661          GCACCGCTGCATACCCGCTCCTCGGGACCGGCATATACCAGGTACC-GATCGGTCCCAGT
                    |||| ||||| ||||| || || ||  ||||||||||  |||| ||-| | ||+|  |||
Sbjct 2677          GCACGGCTGCTTACCCCCTGCTTGGTGCCGGCATATATAAGGTGCCTGTTGGG-CTTAGT

Query 2720          TTCGACGCCTGGGAGCGGAACCACCGCCCCGGTGATGAGTTGTATCTTCCTGAGCTTGCT
                    || || |||||||| || ||||| || ||||| ||||||||||| ||| ||||||  |||
Sbjct 2736          TTTGATGCCTGGGAACGCAACCATCGGCCCGGGGATGAGTTGTACCTTACTGAGCCGGCT

Query 2779          -GC-CAGATGGTTCGAGGCCAATAGG--CCGGCCTG-CCCAACTCTTACTATAACTGAGG
                    -  -|+ +||||||||||| || + |--|| ++|| -|||  | || || || |||||||
Sbjct 2796          ATAGC-T-TGGTTCGAGGCTAAC-CGACCCA--CTCTCCCCGCGCTCACCATCACTGAGG

Query 2835          ATGCTGCACGGACAGCGAACCTGGCCATCGAGCTTGACTCAGCCACAGATGTCGGCCGGG
                    |  | ||||| ||||| || |||||  | ||||| || || ||||| || ||||| ||||
Sbjct 2851          ACACGGCACGAACAGCTAATCTGGCGTTGGAGCTAGATTCGGCCACTGAGGTCGGTCGGG

Query 2895          CTTGTGCTGGTTGTCGAG-TCACCCCCGGCGTTGTGCAGTACCAGTTTACTGCAGGTGTG
                    | ||||||||||| || |-| | || +||||| || || |||||||| || || ||||| 
Sbjct 2911          CGTGTGCTGGTTGCCGTGTTGAGCCA-GGCGTCGTTCATTACCAGTTCACGGCGGGTGTC

Query 2954          CCTGGGTCCGGCAAGTCCCGCTCTA-TCACCCAAGCCGACGTGGACGTTGTCGTGGTCCC
                    ||||| ||||||||||| || || |-||| |   |+||| ||||| || || || || ||
Sbjct 2970          CCTGGTTCCGGCAAGTCACGGTCAATTCAGCAGGG-CGAGGTGGATGTGGTGGTAGTACC

Query 3013          GACCCGGGAGTTGCGTAATGCCTGGCGCCGCCGCGGCTTCGCTGCTTTCACCCCGCACAC
                     || || ||| |||||||  | ||||| |||||||| || || || | ||| || |||||
Sbjct 3029          AACTCGTGAGCTGCGTAACTCATGGCGACGCCGCGGGTTTGCAGCCTACACACCCCACAC

Query 3073          TGCTGCTAGAGTCACTCA-GGGGCGCCGGGTTGTCATTGATGAAGCTCCATCTCTTCCCC
                    ||| ||  | || |||| -|| +||  ||||||| |||||||| || || || ||||| |
Sbjct 3089          TGCGGCCCGTGTTACTCGTGGC-CGTAGGGTTGTTATTGATGAGGCCCCGTCACTTCCAC

Query 3132          CCCACCTGCTGCTGCTCCACATGCAGCGGGCCGCCACCGTTCACCTTCTTGGCGACCCGA
                    | || |||||  |||| ||||||||||||||| |  | || ||||||||||||||||| |
Sbjct 3148          CACATCTGCTCTTGCTGCACATGCAGCGGGCCTCGTCGGTCCACCTTCTTGGCGACCCCA

Query 3192          ACCAGATCCCAGCCATCGACTTTGAGCACGCCGGGCTCGTCCCCGCCATCAGGCCTGACC
                    |||| ||||| ||||| || || ||||| || || || || ||||| ||| ||||||| |
Sbjct 3208          ACCAAATCCCTGCCATTGATTTCGAGCATGCTGGTCTTGTACCCGCAATCCGGCCTGAGC

Query 3252          TAGCCCCTACCTCCTGGTGGCATGTTACCCATCGTTGCCCTGCGGATGTATGTGAGCTGA
                    | |  || ||    ||||||||| |||||||  | ||||| || ||||| |||||||| |
Sbjct 3268          TTGTACCAACAAAGTGGTGGCATCTTACCCACAGGTGCCCGGCAGATGTTTGTGAGCTAA

Query 3312          TCCGTGGTGCATACCCTATGATCCAGACCACTAGCCGGGTC-CTCCGTTCGTTGTTCTGG
                    | || || || ||||||| ||| |||||  | ||||| || - ||  | | +|||| |||
Sbjct 3328          TTCGCGGCGCGTACCCTAAGATTCAGACAGCGAGCCGTGTTTTTCGCTCCC-TGTTTTGG

Query 3371          GGTGAGCCTGCCGTT-GGGCAGAAACTAGTGTTCACCCAGGCGGCTAAGGCTGCCAACCC
                    || |||||  | |+|-|| || ||| |||||||||| |||||||| ||||| || |||||
Sbjct 3387          GGGGAGCCCCCTG-TCGGCCAAAAATTAGTGTTCACTCAGGCGGCGAAGGCCGCTAACCC

Query 3430          CGGTTCAGTGACGGTCCACGAGGCACAGGGCGCTACCTAT-ACAGAGACCACCATTATCG
                     ||| || | |||||||| ||||| ||||||||||| |+|-|| ||||| || ||||| |
Sbjct 3446          TGGTGCAATTACGGTCCATGAGGCCCAGGGCGCTACAT-TCACTGAGACTACTATTATTG

Query 3489          CTACGGCAGATGCCCGAGGCCTCATTCAGTCGTCTCGGGCTCATGCCATTGTTGCCCTGA
                    ||||||| ||||| || || || |||||||| ||| ||||||| || ||||| ||||| |
Sbjct 3505          CTACGGCGGATGCTCGCGGGCTGATTCAGTCATCTAGGGCTCACGCTATTGTGGCCCTAA

Query 3549          CGCGCCATACTGAGAAGTGCGTCATCATTGACGCGCCAGGCCTGCTTCGCGAGGTGGGCA
                    | || ||||| ||||| || ||  || |||| || || || || ||||| ||||| || |
Sbjct 3565          CCCGTCATACGGAGAAATGTGTGGTCGTTGATGCCCCGGGACTCCTTCGTGAGGTCGGTA

Query 3609          TTTCCGATGCAATCGTTAATAACTTTTTCCTTGCCGGTGGCGAAATTGGCCACCAACGCC
                    | || || || || |||||||||||||||||| | |||||| | ||||| || || || |
Sbjct 3625          TCTCTGACGCCATTGTTAATAACTTTTTCCTTTCTGGTGGCCAGATTGGTCAGCACCGTC

Query 3669          CGTCTGTTATCCCTCGCGGCAAC-C-CTGAC-ACAAACGTTGACAC-CTTGGCTGCCTTC
                    | || || || || || |||+||- -| +||-||+|| ||||| ||-|||| +||| |||
Sbjct 3685          CATCAGTCATACCGCGTGGC-ACTATCA-ACAAC-AATGTTGATACGCTTGA-TGCATTC

Query 3725          CCGCCGTCTTGCCAGATT-AGCGCCTTCCACCAGTTGGCTGAGGAGCTTGGCCATAGACC
                    || || |||||||||+||-||||| | ||||||| | || || ||||| |||||| ||||
Sbjct 3741          CCACCCTCTTGCCAG-TTCAGCGCTTACCACCAGCTTGCGGAAGAGCTCGGCCATCGACC

Query 3784          TGCCCCTGTTGCAGCTGTTCTACCGCCCTGCCCTGAGCTCGAACAGGGCCTCCTCTATCT
                     |||||  | || || ||||| || ||||| ||||| || |||||||| || || ||  |
Sbjct 3800          GGCCCCGATCGCTGCCGTTCTGCCCCCCTGTCCTGAACTTGAACAGGGTCTACTTTACAT

Query 3844          GCCCCAGGAGCTCACCACCTGTGATAGTGTTGTAACATTTGAATTAACAGATATTGTGCA
                    ||| |||||  | ||||| | |||||||||  | || |||||||| |||||||| |||||
Sbjct 3860          GCCTCAGGAATTGACCACGTCTGATAGTGTGCTTACGTTTGAATTGACAGATATAGTGCA

Query 3904          TTGTCGCATGGCCGCCCCGAGTCAGCGCAAGGCCGTGCTGTCCACGCTCGTGGGCCGTTA
                     ||||| ||||| || || |||||||| ||||| || ||||| || || || ||| | ||
Sbjct 3920          CTGTCGTATGGCGGCACCTAGTCAGCGTAAGGCGGTCCTGTCGACTCTTGTCGGCAGGTA

Query 3964          CGGCCGTCGCACAAAGCTCTACAATGCCT--CTCACT-CTGATGTTCGTGACTCTCTTGC
                    |||||| || || ||| | ||  |+| ||--|+||+|-| ||||| ||||  |||||   
Sbjct 3980          CGGCCGCCGTACGAAGTTGTATGA-GGCTGCC-CA-TGCAGATGTCCGTGGGTCTCTAAA

Query 4021          CCGTTTTATCCC-GACCATTGGCCCCGTACAA-GTTACAACCTGTGAATTGTATGAGCTA
                    || |||||||||-|| |  +||||| || +| -||||| || |||||| | || ||||| 
Sbjct 4037          CCATTTTATCCCTGAGCTC-GGCCCTGTT-AGTGTTACCACTTGTGAACTTTACGAGCTT

Query 4079          GTGGAGGCCATGGTCGAGAAGGGCCAGGATGGCTCCGCCGTCCTTGAGCTCGACCTCTGC
                    |||||||||||||| ||||| ||||||||||| || || || || ||||||||| | || 
Sbjct 4095          GTGGAGGCCATGGTGGAGAAAGGCCAGGATGGTTCTGCGGTTCTGGAGCTCGACTTATGT

Query 4139          AACCGTGACGTATCCAGGATCACCTTCTTCCAGAAAGATTGTAATAAGTTTACCACGGGA
                    | |||||| || ||  | || || ||||||||||| ||||||||||||||||| ||||| 
Sbjct 4155          AGCCGTGATGTGTCTCGTATAACATTCTTCCAGAAGGATTGTAATAAGTTTACAACGGGC

Query 4199          GAGACCATCGCCCATGGTAAAGTGGGCCAGGGCATTTCGGCCTGGAGTAAGACCTTTTGT
                    ||||| || || ||||| ||||| |||||||| || || || |||||||| || ||||||
Sbjct 4215          GAGACAATAGCACATGGCAAAGTTGGCCAGGGGATATCTGCATGGAGTAAAACTTTTTGT

Query 4259          GCCCTTTTT-GGCCCCTGGTTCCGCGCTATTGAGAA-G-GCTATTCTGGC-C-CTACTCC
                    || +|| ||-||||| ||||||||||| ||||||||-|-| |  |+||  - -||+  ||
Sbjct 4275          GCT-TTGTTCGGCCCATGGTTCCGCGCCATTGAGAAGGAGATCCT-TGCTGTACT-TGCC

Query 4314          CTCAGGGTGTGTTTTATGGAGATGCCT--TT-GACGACACTGTCT-TCTCGGCGGCTGTG
                    | || ++||| || ||||| ||||| |--  -||  ||| |+|||- |+|+|| || || 
Sbjct 4332          CCCAA--TGTATTCTATGGTGATGCATACGAAGAATACAGT-TCTGGC-C-GCCGCAGTC

Query 4370          GCCGCAGCAAAG-GCG-TCCATGGTGTTTGAGAATGACTTTTCCGAGTTTGACTCCACCC
                    |||| |||  + -|+|-| || ||| || ||||||||||| || ||||||||   ||| |
Sbjct 4386          GCCGGAGCCC-CTG-GTTGCAAGGTTTTCGAGAATGACTTCTCAGAGTTTGATAGCACTC

Query 4428          AGAATAACTTTTC-CTTGGGCCTAGAGTG-CGCTATCATGGAGGAGTGCGGGATGCCGCA
                    | ||||| |||||-||||||+|| |||||-   +||||||||||||||||| ||||||||
Sbjct 4444          AAAATAATTTTTCACTTGGG-CTGGAGTGTATA-ATCATGGAGGAGTGCGGCATGCCGCA

Query 4486          GTGGCT-CATCCGCTTGTACCACCTTATAAGGTCTGCGT-GGATCCTGCAGGCCCCGAAG
                    |||| |-   | ||||+|| |||||| |  | ||||| |-|| | +|||| || || |||
Sbjct 4502          GTGGATGATCCGGCTT-TATCACCTTGTTCGCTCTGCTTGGGTTT-TGCAAGCTCCAAAG

Query 4544          GAGTCTCTGCGAGGGTTTTGGAAGAAACACTCCGGTGAGCCCGGCACTCTTCTTTGGAAT
                    ||||||||||| ||||| |||||||| ||||| || ||||| |||||  | |||||||||
Sbjct 4560          GAGTCTCTGCGGGGGTTCTGGAAGAAGCACTCAGGCGAGCCTGGCACCTTGCTTTGGAAT

Query 4604          ACTGTCTGGAACATGGCCGTTATTACCCACTGTTATGATTTTCGTGATTTGCAGGTGGCT
                    ||||||||||||||||| || ||  |||| |||||||| || || || ||  | || || 
Sbjct 4620          ACTGTCTGGAACATGGCGGTCATAGCCCATTGTTATGAGTTCCGCGACTTAAAAGTCGCC

Query 4664          GCCTTTAAAGGTGATGATTCGATAGTGCTTTGCAGTGAGTACCGTCAGAGTCCAGGA-GC
                    || |||||||| ||||| ||  | |||||||| ||||| || || || ||+||  ||-||
Sbjct 4680          GCATTTAAAGGAGATGACTCTGTTGTGCTTTGTAGTGATTATCGGCAAAG-CCGCGATGC

Query 4723          TGCTGTCCTGATTGCTGGTTGTGGC-TTAAAGCTGAAGGTGGATTTTCGCCCTATTGGTC
                     || | ||| || ||||| ||||| -| |||+|| |||||||||||| | || ||||| |
Sbjct 4739          GGCCGCCCTAATCGCTGGCTGTGGGTTGAAA-CTTAAGGTGGATTTTAGGCCCATTGGGC

Query 4782          TGTATGCAGGTGTTGTGGTGGCCCCCGGCCTT-GGCGCGCTTCCTGACGTTGTGC-GCTT
                    ||||||| |||||||| |||||||| || || -||  |+|||||||| |||||  -| ||
Sbjct 4798          TGTATGCTGGTGTTGTTGTGGCCCCGGGTCTCGGGACC-CTTCCTGATGTTGTTAGGTTT

Query 4840          CGCC-GGCCGGCTCACTGAGAAGAATTGGGGCCCTGGC-CCCGAGCGGGCGGAGCAGCTC
                    +|| -||+|||||| | ||||| || ||||| || || -| +||| |||| || ||||| 
Sbjct 4856          -GCTGGG-CGGCTCTCGGAGAAAAACTGGGGGCCGGGTTCA-GAGAGGGCAGAACAGCTA

Query 4898          CGCCTTGCTGTAAGTGATTTCCTCCGCAAGCTTACGAATGTAGCTCAGATGTGTGTGGAT
                    || || |||||  ||||||| || || ||| | |||||||| |||||  | |||||||| 
Sbjct 4914          CGGCTGGCTGTCTGTGATTTTCTGCGAAAGTTAACGAATGTGGCTCAAGTCTGTGTGGAC

Query 4958          GTTGTTTCTCGTGTTTATGGGGTTT-CTCCTGGGCTCGTTCATAACCTGATTGGCATGCT
                    |||||||| |  |||||||| ||| -|+|| ||  | || |||||||||||||| |||||
Sbjct 4974          GTTGTTTCGCAGGTTTATGGTGTTAGC-CCCGGTTTGGTACATAACCTGATTGGGATGCT

Query 5017          ACAGACTGTTGCTGATGGCAAGGCCCA-TTTCACTGAGTCAGTAAAGCCAGTGCTCGACC
                     |||||  |||||||||||||||| ||-|||+|| ||| |||| || || ||  | ||||
Sbjct 5033          CCAGACCATTGCTGATGGCAAGGCACACTTT-ACAGAGACAGTTAAACCTGTTTTAGACC

Query 5076          TGACAAATTCAATCCTGTG-TCGGGTGGAATGAATAACATG-TCTTTTGCTGCGCCCATG
                    | || ||||| ||  |+  -|||||||||||||||||||||-|||||||||  |  ||||
Sbjct 5092          TCACCAATTCTATTAT-ACATCGGGTGGAATGAATAACATGTTCTTTTGCTCTGTGCATG

Query 5134          GGT-TCGCGACCATGCGCCCTCGGCCTATTCTGTTGTTGCTCCTCATGTTTTTGCCTATG
                    |  -|  |+||||||||| ||||| || ||||||| ||| ||||| || || ||||||||
Sbjct 5151          GAGATGCC-ACCATGCGCTCTCGGGCTTTTCTGTTTTTGTTCCTCGTGCTTCTGCCTATG

Query 5193          TTGCCCGCGCCACCGCCCGGTCAGCCGTCTGGCCGCCGTCGTGGGCGGCGCAGCGGCGGT
                     |||||||||||||| ||||||||||||||||||| || || ||||||||||||||||||
Sbjct 5210          CTGCCCGCGCCACCGGCCGGTCAGCCGTCTGGCCGTCGCCGCGGGCGGCGCAGCGGCGGT

Query 5253          TCCGGCGGTGGTTTCTGGGGTGACCGGGTTGATTCTCAGCCCTTCGCAATCCCCCATATT
                     ||||||||||||||||||||||||||||||||||||||||||||||  ||||| |||||
Sbjct 5270          GCCGGCGGTGGTTTCTGGGGTGACCGGGTTGATTCTCAGCCCTTCGCCCTCCCCTATATT

Query 5313          CATCCAACCAACCCCTTTGCCCCCGATGTCACC-GCTGCGGCCGGGGCTGGACCTCGCGT
                    ||||||||||||||||| ||  | ||  |+ ||-|| || |||||||||||| |||||  
Sbjct 5330          CATCCAACCAACCCCTTCGCATCTGACAT-TCCAGCCGCAGCCGGGGCTGGAGCTCGCCC

Query 5372          TCGCCAACCCGCCCGACCACTCGGCTCCGCTTGGCGTGACCAGGCCCAGCGCCCCGCCGC
                    ||| || || ||||| ||||||||||||||||||||||||||  |||||||||||||| |
Sbjct 5389          TCGGCAGCCAGCCCGTCCACTCGGCTCCGCTTGGCGTGACCAATCCCAGCGCCCCGCCAC

Query 5432          TACCTCACGTCGTAGACCTACCACAGCTGGGGCCGCGCCGCTAACCGCGGTCGCCCCGGC
                    | || | |||||| || || || ||||||||||  ||||||| || || || ||||||||
Sbjct 5449          TTCCGCCCGTCGTCGATCTGCCCCAGCTGGGGCTTCGCCGCTGACTGCTGTGGCCCCGGC

Query 5492          TCATGA-CACC-CCGCCAGTGCCTGATGTCGACTCCCGCGGCGCTATCTTGCGCCGGCAG
                    +| +  -   |- | || || || |||||||| || ||||||||||| || ||||| |||
Sbjct 5509          -CC-CCGATACTGCTCCTGTTCCCGATGTCGATTCTCGCGGCGCTATATTACGCCGCCAG

Query 5550          TATAACCTATCAACATCCCCTCTCACCTCT-CCCGTGGCCACCGGCACAAA-TTTGGTCC
                    |||||  |||||||||| || || || |||-|+  | ||||| || || ||- |||+|||
Sbjct 5567          TATAATTTATCAACATCTCCGCTAACATCTAC-TATTGCCACTGGTACTAACCTTG-TCC

Query 5608          TTTATGCCGCCCCTCTTAGCCCGCTTT-TA-CCCCTTCAGGACGGCACCAATACTCATAT
                    | ||||| ||||| || |||||++|||-  -|| || || || || || || ||||| ||
Sbjct 5625          TATATGCTGCCCCGCTGAGCCC--TTTGCTTCCGCTCCAAGATGGAACTAACACTCACAT

Query 5666          AATGGCTACAGAAGCCTCTAACTATGCCCAGTACCGGGTTGCCCGTGCCACAATTCGTTA
                     ||||| || ||||| || || |||||||||||||| |||| ||| ||||| || || ||
Sbjct 5683          TATGGCCACTGAAGCATCAAATTATGCCCAGTACCGTGTTGTCCGCGCCACCATCCGGTA

Query 5726          TCGCCCGCTTGTCCCCAATGCTGTTGGTGGTTATGCCATCTCCATCTCGTTCTGGCCACA
                     || |||||||| || || |||||||| || || || || || ||||| |||||||| ||
Sbjct 5743          CCGTCCGCTTGTGCCGAACGCTGTTGGCGGATACGCTATATCTATCTCTTTCTGGCCTCA

Query 5786          AACCACCACCACTCCGACGTCCGTTGATATGAATTCAATAACTTCGACGGATGTTCGTAT
                     || || || || ||||| || || ||||||||||| || || || |||||||| ||+|+
Sbjct 5803          GACAACTACTACCCCGACATCTGTGGATATGAATTCTATCACCTCCACGGATGTCCG-A-

Query 5846          TTT--AGTTCAGCCCGGCATAGCCTCTGAGCTTGTGATCCCAAGTGAGCGCTTACACTAT
                     ||-- || ||||| || || || || || ||||||||||| ||||||||| | ||||||
Sbjct 5861          ATTCTTGTCCAGCCTGGTATCGCTTCAGAACTTGTGATCCCCAGTGAGCGCCTGCACTAT

Query 5904          CGTAACCAAGGGTGGCGCTCTGTTGAGACCTCCGGGGTGGCGGAAGAGGAGGCCACCTCT
                    ||||||||||| |||||||| ||||||||||| || || ||||| |||||||| ||||| 
Sbjct 5921          CGTAACCAAGGCTGGCGCTCGGTTGAGACCTCTGGTGTTGCGGAGGAGGAGGCGACCTCC

Query 5964          GGTCTCGTTATGCTTTGCATACATGGCTT-ACCCGTAAATTCTTACACTAATACACCCTA
                    || || || ||||||||||| |||||+ |-||| || ||||| ||||| ||||| || ||
Sbjct 5981          GGCCTTGTCATGCTTTGCATCCATGG-ATCACCTGTGAATTCCTACACCAATACGCCTTA

Query 6023          CACCGGCGCCCTCGGGCT-GTTGGATTTTGCCCTTGAATTTGAGTTCCGCAACCTCACTC
                     || || |||||+ ||||-| | ||||| || || ||  | |||||||||||  | || |
Sbjct 6040          TACTGGTGCCCT-TGGCTTGCTTGATTTCGCACTCGAGCTCGAGTTCCGCAATTTGACAC

Query 6082          CCGGCAACACCAATACTCGGGTCTCTCGTTACTCCAGCACTGCTCGCCACCGTCTTCGCC
                    |||| ||||| || || || || || || ||||| || | ||| ||||||   || ||||
Sbjct 6099          CCGGTAACACGAACACACGTGTTTCCCGCTACTCGAGTAGTGCGCGCCACAAGCTACGCC

Query 6142          GCGGTGCAGATGGGACCGCCGAGCTCACCACCACGGCTGCCACCCGCTTTATGAAGGATC
                    | ||  | ||||| || || ||| | || ||||| ||||| || |||||||||||||| |
Sbjct 6159          GAGGGCCTGATGGCACTGCTGAGTTAACTACCACTGCTGCTACACGCTTTATGAAGGACC

Query 6202          TCTATTTTACTAGTACTAATGGTGTCGGTGAGATCGGCCGCGGGATAGCCCTAACCCTGT
                    |  |||||||  | |||||||| || |||||  |||| || || |||||  |||| ||||
Sbjct 6219          TTCATTTTACAGGGACTAATGGAGTTGGTGAAGTCGGTCGTGGTATAGCGTTAACTCTGT

Query 6262          TTAATCTTGCTGACACTCTGCTTGGCGGCCTACCGACAGAATTGATTTCGTCGGCTGGTG
                    | |||||||||||||| || || ||||| || ||||||||||||||||||||||||||||
Sbjct 6279          TCAATCTTGCTGACACGCTTCTCGGCGGGCTCCCGACAGAATTGATTTCGTCGGCTGGTG

Query 6322          GCCAGCTGTTCTACTCCCGTCCCGTCGTCTCAGCCAATGGCGAGCCGACTGTTAAGCTGT
                    | ||| |||| ||||| || ||||||||||||||||||||||||||||| || ||||| |
Sbjct 6339          GTCAGTTGTTTTACTCTCGCCCCGTCGTCTCAGCCAATGGCGAGCCGACAGTGAAGCTTT

Query 6382          ATACATCTGTAGAGAATGCTCAGCAGGATAAGGGTATTGCAATCCCGCATGACATCGACC
                    |||| || || ||||| ||||||||||| |||||||| || ||||| ||||| || ||||
Sbjct 6399          ATACTTCAGTCGAGAACGCTCAGCAGGACAAGGGTATAGCTATCCCACATGATATTGACC

Query 6442          TCGGGGAATCTCGTGTGGTCATTCAGGATTATGATAACCAACATGAGCAAGATCGGCCGA
                    | || || || ||||| |||||||||||||| ||||||||||||||||| || || || |
Sbjct 6459          TTGGTGAGTCCCGTGTTGTCATTCAGGATTACGATAACCAACATGAGCAGGACCGTCCCA

Query 6502          CACCTTCTCCAGCCCCATCGCGCCCTTTTTCTGTCCTCCGAGCTAATGATGTGCTTTGGC
                    | |||||||| || || || || || ||||||||||| || |||||||||||||| ||||
Sbjct 6519          CCCCTTCTCCTGCTCCCTCTCGGCCCTTTTCTGTCCTTCGTGCTAATGATGTGCTATGGC

Query 6562          TTTCTCTCACCGCTGCCGAGTATGACCAGTCCACTTACGGTTCTTCGAC-CGGCCCAGTC
                    |||| || || || || |||||||| ||| | || || || || || ||-   ||||+| 
Sbjct 6579          TTTCACTTACAGCAGCTGAGTATGATCAGACTACCTATGGCTCCTCTACTAACCCCA-TG

Query 6621          TATGTTTCTGACTCTGTGACCCTGGTTAATGTTGCGAC-CGGCGCGCAGGCCGTTGCCCG
                    || || |||||  |||||||  | |||||||| || ||- |+ || ||||  ||  | ||
Sbjct 6638          TACGTCTCTGATACTGTGACATTTGTTAATGTGGCTACTGG-TGCCCAGGGGGTATCTCG

Query 6680          GTCGCTTGACTGGACCAAGGTCACACTTGATGGTCGCCCCCTCTCCACCATCCAGCAGTA
                     || || |||||| | || || || |||||||| ||||| ||    || |||||||||||
Sbjct 6697          CTCTCTGGACTGGTCTAAAGTTACCCTTGATGGGCGCCCACTTATGACTATCCAGCAGTA

Query 6740          TTCAAAGACCTTCTTCGTCCTGCCGCTCCGCGGTAAGCTCTCCTTCTGGGAGGCAGGTAC
                    ||| ||||||||||| |||||||| ||||| |||||||||||||| |||||||| |||||
Sbjct 6757          TTCTAAGACCTTCTTTGTCCTGCCTCTCCGTGGTAAGCTCTCCTTTTGGGAGGCTGGTAC

Query 6800          CACTAAGGCCGGGTACCCCTATAATTATAATACCACTGCTAGCGATC-AACTGCTTATTG
                     ||||||||||| ||||| |||||||||||||| || || || ||+|-|  |  | ||||
Sbjct 6817          TACTAAGGCCGGCTACCCTTATAATTATAATACTACCGCCAGTGA-CCAGATTTTAATTG

Query 6859          AGAATGCCGCCGGGCATCGGGT-TGCTATTTCCACTTACACCACTAGCCTGGGTGCTGGC
                    ||||||| || || || || ||-|||+||||| || ||||| ||||  || ||  |||||
Sbjct 6876          AGAATGCAGCTGGTCACCGTGTATGC-ATTTCAACCTACACTACTAATCTTGGATCTGGC

Query 6918          CCCGTTGCCATCTCTGCGGTTGCTGTTT-TGGCCCCCCACTCTGCGCTAGCCCTGCTT--
                    || ||| | || ||||| || | |||+ -| || || ||||||||||| |||++||||--
Sbjct 6935          CCTGTTTCTATTTCTGCCGTCGGTGT-CCTCGCACCTCACTCTGCGCTGGCC--GCTTTA

Query 6975          GAGGATACCATGGACTACCCTGCCCGCGCCCACACTTTTGATGATTTCTGCCCAGAGTGC
                    ||||| ||  | ||||| |||||||| || || |||||||||||||| ||||| ||||||
Sbjct 6992          GAGGACACTGTTGACTATCCTGCCCGTGCTCATACTTTTGATGATTTTTGCCCTGAGTGC

Query 7035          CGCCCCCTTGGCCTCCAGGGCTGTGCTTTCCAGTCTACTGTCGCTGAGCTTCAGCGCCTT
                    ||  | || ||||| ||||| ||||||||||| || ||||| |||||||| |||||||||
Sbjct 7052          CGTGCACTCGGCCTTCAGGGTTGTGCTTTCCAATCGACTGTTGCTGAGCTACAGCGCCTT

Query 7095          AAGATGAAGGTGGGTAAAACTCGGGAGTTA-TAGTTTATTTG-CTTGTGCCCCCCTTCT-
                    || ||||||||||||||||| |||||||+|-|  ||||||  -||||| ||  ||||||-
Sbjct 7112          AAAATGAAGGTGGGTAAAACCCGGGAGT-ACTGATTTATTCTACTTGTACCTTCCTTCTG

Query 7152          TTCTGCTGCTT-ATTTCTCTTTTCTGCGTT
                    ||||| |  ||-|||| |||||||||||||
Sbjct 7171          TTCTGTTCTTTTATTTTTCTTTTCTGCGTT
