# Supplementary material for: Pairwise Heuristic Sequence Alignment Algorithm Based on Deep Reinforcement Learning
Source: IEEE Open J Eng Med Biol. 2021 Jan 29;2:36–43. doi: 10.1109/OJEMB.2021.3055424 (PMC8901008; doi:10.1109/OJEMB.2021.3055424)
Supplement: Three supplementary materials are attached to the submitted manuscript. First, we offer the detailed process of the DQNalign in Supplementary material S1. Then, the additional figures and tables are listed in the Supplementary material S2. Finally, the alignment results of the DQNalign are attached  [file ojemb-3055424-mm.zip › OJEMB-3055424-MM/10022021082020_DQNalignOJEMB20210126SupplementaryS3/Supplementary S3/HEV_DDDQN/result20200712173946_12_43.txt]

DQNalign Project v1.0
Pairwise alignment algorithm with deep reinforcement learning based heuristic alignment agent
Sequence 1 : HEV_12, length : 7202
Sequence 2 : HEV_43, length : 7258

Alignment results:
Exact matches: 5313
Gaps: 786

Query 1             GCAGACCACCTATGTGGTCGATGCCATGGAGGCCCATCAGTTTATCAAGGCTCCTGGCAT
                    ||||||||| ||||||||||| |||||||||||||||||||| || |||||||||||| |
Sbjct 0             GCAGACCACGTATGTGGTCGACGCCATGGAGGCCCATCAGTTCATAAAGGCTCCTGGCGT

Query 61            CACTACTGCTATTGAGCAGGCTGCTCTGGCAGCGGCCAACTCTGCCCTGGCGAATGCTGT
                    ||| ||||||||||||||||| ||||| |||||||||||||| ||| |||||||||||||
Sbjct 60            CACAACTGCTATTGAGCAGGCAGCTCTAGCAGCGGCCAACTCCGCCTTGGCGAATGCTGT

Query 121           GGTAGTTAGGCCCTTTCTCTCTCA-CCAGCAGATTGAGATCCTCATTAACCTAATGCAAC
                    ||| ||| |||| ||||| || | -| |+||||  ||||| || |||||| | ||||| |
Sbjct 120           GGTGGTTCGGCCTTTTCTGTCCCGGCTA-CAGACAGAGATACTTATTAACTTGATGCAGC

Query 180           CTCGCCAGCTTGTTTTCCGCCCCGAGGTTTTCTGGAACCACCCCATCCAGCGTGTTATCC
                    | || |||||||||||||| || |||||  | ||||| |||||||| || || || ||||
Sbjct 179           CCCGGCAGCTTGTTTTCCGGCCTGAGGTCCTGTGGAATCACCCCATTCAACGCGTGATCC

Query 240           ACAATGAGTTGGAGCTTTACTGCCGTG-CCCGCTCCGGCCGCTGTCTTGAGATTGGTGCC
                    |||||||| | || |  ||||| || |- | | +||||||||||||||||  | || |||
Sbjct 239           ACAATGAGCTCGAACAGTACTGTCGGGCTCGGG-CCGGCCGCTGTCTTGAAGTGGGCGCC

Query 299           CATCCCCGCTCAATAAATGACAATCCTAATGTGGTCCACCGCTGCTTCCTCCGCCCTGTC
                    || || || || || || ||||| || || ||  | || ||||| ||  |    || || 
Sbjct 298           CACCCACGTTCGATCAACGACAACCCCAACGTCTTGCATCGCTGTTTTTTAAAACCAGTT

Query 359           GGGCGCGATGTTCAGCGCTGGTATACTGCCCCCACTCGCGGGCCAGCTGCTAATTGCCGG
                    || |||||||| ||||| ||||| || || || || ||||| || || || || ||||| 
Sbjct 358           GGCCGCGATGTCCAGCGGTGGTACACCGCTCCTACCCGCGGCCCTGCAGCGAACTGCCGC

Query 419           CGTTCCG-CACTGCGCGGGCTCTCTGCC-GCTGACCGCACTTACTGCTTCGACGGGTTTT
                    || || |-|+|| || || ||| | +||-| |||||| || || ||||| ||||| ||||
Sbjct 418           CGGTCAGCC-CTTCGTGGCCTCCCA-CCTGTTGACCGGACATATTGCTTTGACGGTTTTT

Query 477           CTGGTTGTAACTTTCCCGCCGAAACGGGCATCGCCCTCTATTCCCTCCATGATATGTC-A
                    | ||||| |  ||| ||||||| ||||| || ||||| || || || |||||  |+| - 
Sbjct 476           CCGGTTGCACATTTGCCGCCGAGACGGGGATTGCCCTTTACTCACTGCATGACCT-TTGG

Query 535           -CCATCTGATGTCGCCGAGGCCATGTTCCGCCATGGTATGACGCGGCTT-TATGCCGCCC
                    -|  +| ||||| || ||||| |||  |||||| |||||||| |||+||-||||| || |
Sbjct 535           CCTG-CCGATGTTGCTGAGGCGATGGCCCGCCACGGTATGACCCGG-TTGTATGCGGCTC

Query 594           TCCATCTTCCGCCTGAGGTCTTGTTGCCTCCTGGCACATA-CCGCA-C-CGCGTCGTATC
                    |||| || || ||||||||  || | || ||||| || ||-|  +|-|-|+|+||||| |
Sbjct 593           TCCACCTCCCTCCTGAGGTGCTGCTCCCCCCTGGTACTTATCAT-ACCAC-C-TCGTACC

Query 651           TGCTGATCCATGAC-GGCAG-GCGCGTTG-TGGTGACGTACGAGGGTGACACTAGTGCTG
                    | || |||||||| -|| | -| ||  ||-|++|+|| |||||||| ||  |||||||||
Sbjct 650           TACTCATCCATGATGGGGACCGTGCAGTGAT--T-ACATACGAGGGGGATTCTAGTGCTG

Query 708           GTTATAACCATGATGTTTCCAACCTGCGCTCCTGGATTAGAACCACTAAGGTCACCGGAG
                    | || ||||||||||| |||| | ||||  |||||||  | || |||||||| || || |
Sbjct 707           GGTACAACCATGATGTGTCCATCTTGCGTGCCTGGATCCGCACTACTAAGGTTACTGGCG

Query 768           ACCACCCTCTCGTTATCGAGCGGGTTAGGGCCATTGGCTGTCACTTTGTTCTCTTACTCA
                    ||||||| || || || ||||| ||| ||||  | || ||||| ||||| ||| | || |
Sbjct 767           ACCACCCGCTGGTGATTGAGCGAGTTCGGGCGGTGGGTTGTCATTTTGTGCTCCTTCTAA

Query 828           CGGCTGCCCCGGAGCCATCACCTATGCCTTATGTCCCTTACCCCCGGTCTACCGAGGTCT
                    | ||||| || || ||||| || ||||| |||||||| || || || || || ||||| |
Sbjct 827           CAGCTGCACCTGAACCATCGCCAATGCCCTATGTCCCATATCCTCGTTCCACTGAGGTTT

Query 888           ATGTCCGATCGA-TCTTCGGCCC-GGGCG-GCACCCCT-TCCC-TATTCCCAACCT--CA
                    | || || || |-| || | || -| |+|- ||+|| |-|+| -|+||+||||+||--|+
Sbjct 887           ACGTTCGGTCCATTTTTGGTCCTGGTG-GTTCA-CCATCT-CTGT-TT-CCAA-CTGCC-

Query 941           TGCTCCACTAAGTCGACCTTCCATGCCGTCCCTGCCCATATTTGGGACCGTCTTATGCTG
                    ||||| |||||||| || || ||||| |||||||  ||||| |||||| | || ||||| 
Sbjct 940           TGCTCTACTAAGTCAACATTTCATGCTGTCCCTGTGCATATATGGGACAGACTCATGCTA

Query 1001          TTCGGGGCCACCCTGGATGACCAAGCCTTTTGCTGCTCCCGTCTAATGACCTACCTTCGC
                    ||||| || ||||| || || || |||||||| |||||  | |||||||| ||||| || 
Sbjct 1000          TTCGGTGCGACCCTCGACGATCAGGCCTTTTGTTGCTCGAGGCTAATGACATACCTCCGT

Query 1061          GGCATTAGCTACAAGGTTACTGTGGGCACTCTTGTGGCCAATGAAGGCTGGAACGCCTCT
                    |||||||||||||| || || || ||| ||||||| ||||| || || ||||| ||||| 
Sbjct 1060          GGCATTAGCTACAAAGTCACGGTCGGCGCTCTTGTCGCCAACGAGGGTTGGAATGCCTCC

Query 1121          GAGGACGCTCTCACAGCTGTCATTACTGCCGCCTACCTTACCATCTGCCACCAGCGGTAT
                    ||||| ||  | || ||||| |||||||| ||||| |||||||| ||||| ||| |||| 
Sbjct 1120          GAGGATGCATTGACTGCTGTGATTACTGCGGCCTATCTTACCATTTGCCATCAGAGGTAC

Query 1181          CTCCGCACCCAAGCTATATCTAAGGGGATGCGTCGTTTGGAGCGGGAGCATGCCCAGAAA
                    || ||||| || || || || || ||||||    |  ||||||  ||||| || ||||| 
Sbjct 1180          CTTCGCACGCAGGCCATCTCGAAAGGGATGAAAAGACTGGAGCTTGAGCACGCACAGAAG

Query 1241          TTCATAACACG------C--CT-C-TA-CAGT-TG-GCTTT--TTGA-GA-AGT-CC-G-
                    || ||||||||------|--||- -| -  | -  - ||  -- |||- |-| |-||-|-
Sbjct 1240          TTTATAACACGTCTTTACAGCTGGTTGTTTGAAAAATCTGGCCGTGATTACATTCCCGGC

Query 1280          -GCC-G-TG-A---TTATATCCCCG-GCCGTCAGTTGGAGTTCTACGCCCAGTGTA-G-G
                    -| |-|-||-|---|||| +||| |-|||| |+| ||| +||+| |||  +||+| - - 
Sbjct 1300          CGTCAGCTGCAGTTTTATG-CCCAGTGCCGCC-GATGGC-TT-TCCGCTG-GT-TTCCAT

Query 1331          CGCTGGCTCTCGGC--CGGCTTTCACCTTGACCC----ACGGG-TGCTGGT--TTTTGAT
                    |  |++ + ||  |--  ||+||+  |++     ---- ||| -   ||  --|   ++ 
Sbjct 1354          CCTT--G-ATCCTCGTGTGC-TT-GTC--TTTGATGAAGCGGCCCCTTGTCGCTGCC--G

Query 1382          GAGTCGGCCC-CCT--GCCACTGCAGGACCGCGATTC----GTAAG--GCGGT--C-T--
                     |||   || -| |-- + +||||  ++ +  |||| ----||   --|||||--|- --
Sbjct 1404          TAGTTTCCCTTCGTAAA-G-CTGCTC--A-TAGATTTTGTTGTTTTATGCGGTGGCTGGG

Query 1427          -CA--A----A-------G-TTTTG-CTGC-TTTATGAAGTGGCTTGGC---C------A
                    -||--|----|------- -|   |-| | -     |+|+ ||+|||||---|------|
Sbjct 1458          CCAGGATTGTACCTGTTTCCTCCAGCCCGTTGAGGGG-A-GGG-TTGGCGAGCAGGGTTA

Query 1461          -G-GAATG-TACCTGCTTTCTACAGCCTGC--AGAGGGTGCCG--CTG-GC-GACCAGGG
                    -|- ||||-  | +++||| +++||    |--||   ||+ +|--|+ -||-||+   ||
Sbjct 1515          CGATAATGAGGCA---TTTG---AGGGGTCGGAGGATGT-T-GACC-CCGCTGA-GGAGG

Query 1513          CCA-TGAT--A-ATGAAGCCTATGAGGGGTGTCTGATGTTGACCCTGCTG--A-AT----
                    |||-||+|--|-||  +++||  ||   +| | |++||| +|+|| |  |--|- |----
Sbjct 1562          CCACTG-TGAACATCT---CTTGGATCA-TATAT--TGTC-A-CCGGTAGCCAGCTACAG

Query 1559          -C-CGCCATTAGTGATATAT-C-TGGGTCCTACGTAGTCCCTGGCA-C-TGCCCTCCAGC
                    -|-|  |  ||++  +|   -|-|||  | | |+++ | +||+|+|-|-||||  ||+| 
Sbjct 1612          CCTCCTCTCTA--CC-AGGCGCTTGGCGCATCC---CTT-CT-G-ATCTTGCCGCCC-GA

Query 1614          CGCTTTATCAGGC--CCTTGAC-CTCCCCGCTG-AGA--TTGTGGCCCGTGCAGGCCGGC
                    +||   +||+|||-- |+|| |-|| +++ +||-|| --| |  |++|+||  ||||| |
Sbjct 1656          -GCGGG-TC-GGCTTAC-TGCCACTG---T-TGAAGTCCTAGATG--C-TGATGGCCGCC

Query 1668          TGACCGCCACAGTAA-A-GGTCTTCCCAGGTC--G-ACGGGCGGATCGATTGTGAGACCC
                    | |+| ++++ ||||-|- + ||  + +||+|-- -|+|  |  +|++|+    ||+   
Sbjct 1706          TTA-CT----TGTAAGACC-ACTAT-T-GG-CAATAA-GACCTT-T--A-CAACAG-TTT

Query 1722          TT-CTTGGTA--ACAAAACCTTTCGC--A-----C-GT-C-GTTCGTTGACGGGGCGGTC
                    ||-|+|| | -- |  | |     ||--|-----|-| -|-|| +++|| +|  |  ||+
Sbjct 1751          TTAC-TGATGGTGCTCAGCTAGAGGCTAACGGGCCGGAGCAGTA---TGT-GCTGTCGT-

Query 1769          TTAGAGACCAATGGCCCAG------A-----G-C-G--C-CACAATCTCTCTT---T-TG
                    ||+++|||| ++|||| ||------|-----|-|-|--|-|||+| +++||||---|-||
Sbjct 1805          TT---GACCC--GGCCAAGCAAACTATGGCCGCCGGCCCGCAC-AG---TCTTAGCTATG

Query 1809          ATGCCCAGTCAGAGCACTATGGCCG-CTGG-CC-CCTTCAGTCT-TACCTATGCCGCCTC
                     |      ||++ |++++  |||| -  ||- |-| ||++||||-| || ++|++|+||+
Sbjct 1856          CTTTGACATC--TG----CGGGCCTTGAGGTGCGCGTT--GTCTCTGCCG--G--G-CT-

Query 1864          TGCCGCTGGGCTGGA-GGTGCGCTATG-TTGC-TGCTGGGCTTG--ACCACCGGG---CG
                    |+++|++ +++| |   ++|+||| | -|| |-| | |||+|||--||| || + ---| 
Sbjct 1902          T---G--A---TTGTAA--G-GCTGTATTTCCATCCGGGG-TTGCAACCCCCA-CCACCC

Query 1916          GTTTTC-GC-CCCCGGCGTTTC-ACC--C------C-GG-TCGG-C--CCC--TGGCGAG
                     |  | -| -| ||+|| ||| -  |--|------|-||-||  -|--   --|+  | |
Sbjct 1949          CTGGTGAGGTCTCC-GCTTTTTGTTCAGCTTTGTACAGGTTCAACCGTTGTGTT-CAGCG

Query 1958          GTCACCGCCTTTTGCTCT-GC-CC----TA-TA-CCAG-GTT--TAATC-G--TGAAGCC
                    |+||+| || || + |  -| -  ----||-||-|| |-|  --|||| -|--||  + |
Sbjct 2007          G-CA-CTCCCTTA-TTGGGGGTTTGTGGTATTACCCTGAGGGGCTAATTGGCTTGTT-TC

Query 2003          CAG-C-G-T-CATGCGCTGACCGGTAAT-T--TT-T--GG-T-TCCATCCTGAGGGGCTC
                    |+|-|- -|-|+|+|+| | || ++ | -|--  -|--| - -||| | ||| || |++ 
Sbjct 2063          C-GCCATTTGC-T-C-CCGGCCA--TACCTGGGAGTCAGCCAATCCCTTCTGTGGAG--A

Query 2051          CTTGG---CCTCTTTGCCC-CGTTT-TCGCCCGGGCATGTCTGGGAGTCGGCTAATCCAT
                    ++  |---||||| | ++|-||   -| | +|+||++|||| || ++|++++| +|| |+
Sbjct 2114          --GAGCACCCTCTATA--CTCGCACCTGGT-C-GG--TGTCGGGC--T----TC-TCTA-

Query 2106          TTTG---TG-GCGA---GAG-CACACTCTACACCCGTACTTGGTCGG--AGGTTGATGCT
                     |||---| - | |---|||-||| | || ||+++| | ||      --  ||||| | |
Sbjct 2159          GTTGTTTTTCTCCACCCGAGCCACCCGCTCCA---GAATTTATCATTTCCTGTTGAGGTT

Query 2156          GTTTCTAGTCCAGCCCGGCCTGACT-TAGGTTTTGCATCT-GAGCCTTCTATACCTAGCA
                    |+ +|+|+++||++|| |   |+||-| ||  || |||| - |||| +||    |+|| |
Sbjct 2215          G-A-C-A---CA--CCTGTTGG-CTGTTGGCGTTCCATCCCCAGCCA-CTTCGGC-AGTA

Query 2213          --G----G----GCCGCCA-CACCTACCCCGGCGGCTCTT--CAA-CCCTCCTCTG-CAC
                    -- ---- ----|+  || - |+|+|  ||+||| | +||--|+|-      |+||-|  
Sbjct 2263          CCCCAACCTTCAG-TCCCTGAA-C-AGGCC-GCGCCA-TTGCC-AGATTCGGT-TGACGG

Query 2259          CGGACC-CTTTCCCCCC--CCCCTCTGCTCCGGCGCTTGGTGAGCCGGCCCCTGGCGTTA
                    |||  |-  +|++++||--|||| +|++|+++++|+++ |     |  |  |++ |+ ++
Sbjct 2316          CGGTGCTGC-T----CCGGCCCCA-T--T-----G---AGCACCTCTACTAC--AC-C--

Query 2316          CTGCC-GTGGCC-CCGGC-CA--TAACCCA-CCAGAC-GGCTCGGCATCGCCGCCTGCT-
                    |++||-||+|||- ||  -||--|||||||-||| +|-|||||++|++|| || | | |-
Sbjct 2355          C--CCGGT-GCCAGCGCAGCACGTAACCCACCCAT-CTGGCTC--C--CGTCGGCGGTTA

Query 2368          CTT--CACCTACCCGGATGGCTCCAAGGTATTTGCCGGCTCGCTGTTTGAGTCGACA-TG
                    |||--||||||||| |||||||| || |||| ||| ||||| || ||||||||  +|-||
Sbjct 2407          CTTCACACCTACCCTGATGGCTCAAAAGTATATGCTGGCTCCCTTTTTGAGTCTG-AGTG

Query 2425          TACGTGGCTTGTTAACGCGTCTAATG-TTGACCATCGCCCTGGCGGCGGGCTCTGCCATG
                    ||| ||| | ||||| || || ||| -| | |  +||||| || ||||| || ||||| |
Sbjct 2466          TACTTGGTTAGTTAATGCATCCAATCCTGGTCAC-CGCCCCGGTGGCGGCCTTTGCCACG

Query 2484          CATTTTACCAAAGGTACCCCACCTCCTTTGATGCTGCCT-CTTTTG---TGA-TG-CGCG
                    ||||||||||| ||| |||    || |||||  |||+||-  ||| ---|| -||-|| |
Sbjct 2525          CATTTTACCAACGGTTCCCGGAGTCATTTGACCCTG-CTGAGTTTATTATGTCTGACGGG

Query 2538          ACGGCGCGGCCGCTTATACATTAACCCCCCGGCCAATAATTCATGCCGTCGCCCCTGATT
                       ++||||+|+|+||||| || || ||||| || || || ||||| || ||||||||||
Sbjct 2584          TTT--GCGG-C-C-TATACTTTGACACCCCGACCCATTATCCATGCTGTTGCCCCTGATT

Query 2598          ATAGGTTGGAACATAACCCAAAGAGGCTTGAGGCCGCCTACCGGGAGACTTGCTCCCGTC
                    || || ||||||||||||| |||||||| ||||| ||||| || ||||| || |||||||
Sbjct 2639          ATCGGGTGGAACATAACCCTAAGAGGCTCGAGGCTGCCTATCGAGAGACGTGTTCCCGTC

Query 2658          TCGGCACCGCTGCATACCCGCTCC-TCGGGACCGGCATATACCAGGTA-CCGATCGGTCC
                      || || ||||| || ||  | |-| | |+|||| ||||||  ||| -||| | ||+| 
Sbjct 2699          GTGGGACGGCTGCTTATCCCTTGCTTGGCG-CCGGTATATACAGGGTGCCCGTTGGG-CT

Query 2716          CAG-TTTCGACGCCTGGGAGCGGAACCACCGCCCCGGTGATGAGTTGTATCTTCCTGAGC
                     ||-|||+|| ||||||||||| |||||||| ||||| ||||||||||| ||  ||||||
Sbjct 2757          GAGCTTT-GATGCCTGGGAGCGTAACCACCGACCCGGGGATGAGTTGTACCTGACTGAGC

Query 2775          TTGCT-G-CCAGATGGTTCGAGGCCAATA--GGCCGGC-CTGCCCAACTCTTACTATAAC
                      |||- - |+ +||||||||| ||+|+|--| ||  |-||+|||  | |||||||| ||
Sbjct 2816          CGGCTATAGC-T-TGGTTCGAGACC-A-ACCGACCTACTCT-CCCCGCGCTTACTATTAC

Query 2830          TGAGGATGCTGCACGGACAGCGAACCTGGCCATCGAGCTTGACTCAGCCACAGATGTCGG
                    ||||||  | ||||| ||||||||||||||  | ||| | || |||||||| || |||||
Sbjct 2871          TGAGGACACAGCACGAACAGCGAACCTGGCTCTTGAGTTAGATTCAGCCACTGAGGTCGG

Query 2890          CCGGGCTTGTGCTGGTTGTCGAGTCACCCCCGGCGTTGTGCAGTACCAGTTTACTGCAGG
                    | |||| ||||| || ||||| |||   || || ||||| || |||||||| || |||||
Sbjct 2931          CAGGGCGTGTGCCGGCTGTCGTGTCGAGCCGGGTGTTGTCCATTACCAGTTCACAGCAGG

Query 2950          TGTGCCTGGGTCCGGCAAGTCCCGCTCTA-TCACCCAAGCCGACGTGGACGTTGTCGTGG
                    ||| ||||| ||||||||||| || || |-||| |   |+||| || ||||| || ||||
Sbjct 2991          TGTCCCTGGCTCCGGCAAGTCACGGTCAATTCAGCAGGG-CGAGGTAGACGTCGTAGTGG

Query 3009          TCCCGACCCGGGAGTTGCGTAATGCCTGGCGCCGCCGCGGCTTCGCTGCTTTCACCCCGC
                    | || ||||| |||||||||||  | ||||| |||||||| || || ||||  || || |
Sbjct 3050          TGCCAACCCGTGAGTTGCGTAACTCGTGGCGGCGCCGCGGGTTTGCAGCTTATACACCAC

Query 3069          ACACTGCTGCTA-GAGTCA-CTCAGGGGCGCCGGGTTGTCATTGATGAAGCTCCATCTCT
                    |||| || ||  - +|| |-||  || +||  |||||||||| || || || || || |+
Sbjct 3110          ACACCGCGGCCCGT-GTTACCTGTGGC-CGTAGGGTTGTCATCGACGAGGCCCCGTCGC-

Query 3127          TCCCCCCCACC-TG-CTGCTGCTCCACATGCAGCG-GGC-CGCCACCGTTCACCTTCTTG
                    | || +|||| -| -||  |||| |||||||||||-| |-|| | ++||||| || ||||
Sbjct 3167          TTCCA-CCACATTTACTTTTGCTGCACATGCAGCGAGCCTCGTCG--GTTCATCTCCTTG

Query 3183          GCGACCCGAACCAGATCCCAGCCATCGACTTTGAGCACGCCGGGCTCGTCCCCGCCATCA
                    ||||||| ||||| ||||| || ||||| |||||||| || || |||||||| || ||| 
Sbjct 3224          GCGACCCCAACCAAATCCCTGCTATCGATTTTGAGCATGCTGGCCTCGTCCCGGCGATCC

Query 3243          GGCCTGACCTAGCCCCTACCTCCTGGTGGCATGTTACCCATCGTTGCCCTGCGGATGTAT
                    | ||||| || | ||| ||    ||||||||  |||||||| | |||||||||||||| |
Sbjct 3284          GACCTGAGCTTGTCCCAACAAAGTGGTGGCACCTTACCCATAGGTGCCCTGCGGATGTTT

Query 3303          GTGAGCTGATCCGTGGTGCATACCCTATGATCCAGACCACTAGCCGGGTCCTCCGTTCGT
                    ||||||| ||||| || || ||||| | |||||||||  | ||||| || ||||| ||  
Sbjct 3344          GTGAGCTAATCCGCGGCGCGTACCCAAAGATCCAGACGGCAAGCCGTGTTCTCCGCTCCC

Query 3363          TGTTCTGGGGTGAGCCTGCCGTTGGGCAGAAACTAGTGTTCACCCAGGCGGCTAAGGCTG
                    |||||||||| || ||  |||| || || |||||||||||||| |||||||| ||||| |
Sbjct 3404          TGTTCTGGGGGGAACCCCCCGTCGGCCAAAAACTAGTGTTCACTCAGGCGGCGAAGGCCG

Query 3423          CCAACCCCGGTTCAGTGACGGTCCACGAGGCACAGGGCGCTACCTATACAGAGACCACCA
                    ||||||||||| || | || ||||||||||| ||||| ||||| | ||| ||||| || |
Sbjct 3464          CCAACCCCGGTGCAATTACAGTCCACGAGGCCCAGGGTGCTACATTTACTGAGACTACTA

Query 3483          TTATCGCTACGGCAGATGCCCGAGGCCTCATTCAGTCGTCTCGGGCTCATGCCATTGTTG
                    |||| || ||||| |||||||| || || |||||||| ||  |||| || || ||||| |
Sbjct 3524          TTATTGCAACGGCTGATGCCCGCGGGCTGATTCAGTCCTCCAGGGCCCACGCTATTGTGG

Query 3543          CCCTGACGCGCCATACTGAG-AA-GTGCGTCATCATTGACGCGCCAGGGCCTGCTTCGCG
                    ||||||| ||||| || |||-||-||| |+  | +|||||||+|| ||| || ||||| |
Sbjct 3584          CCCTGACTCGCCACACAGAGAAATGTGTG-GTTG-TTGACGC-CCCGGGGCTTCTTCGTG

Query 3600          AGGTGGGCATTTCCGATGCAATCGTTAATAACTTTTTCCTTGCCGGTGGCGAAATTGGCC
                    |||| |||||||| ||||| || |||||||||||||||||  |||| ||| |  ||||||
Sbjct 3641          AGGTTGGCATTTCAGATGCCATTGTTAATAACTTTTTCCTATCCGGCGGCCAGGTTGGCC

Query 3660          ACCAACGCCCGTCTGTTATCCCTCGCGGCAAC-CCTGACA-CAAACGTTGACAC-CTTGG
                    | || ||||| || || || ||||| |||+||-  ||| |-|+|| |||| |||-|||| 
Sbjct 3701          AGCACCGCCCATCAGTCATACCTCGTGGC-ACTGTTGATAGC-AATGTTGCCACGCTTGA

Query 3717          CTGCCTTCCCGCCGTCTTG-CCAGATTAGCGCCTTCCACCAGTTGGCTGAGGAGCTTGGC
                    +||| || || || || ||-| | +|||||||||  |||||| | || ||||||||||| 
Sbjct 3758          -TGCATTTCCACCTTCCTGTCAAT-TTAGCGCCTATCACCAGCTTGCAGAGGAGCTTGGT

Query 3776          CATAGACCTGCCCCTGTTGCAGCTGTTCTACCGCCCTGCCCTGAGCTCGAACAGGGCCTC
                    ||| | || |||||  |||| || ||||| || || || || |||||||| || ||| | 
Sbjct 3817          CATCGGCCGGCCCCGATTGCCGCCGTTCTGCCCCCTTGTCCGGAGCTCGAGCAAGGCTTA

Query 3836          CTCTATCTGCCCCAGGAGCTCACCACCTGTGATAGTGTTGTAACATTTGAATTAACAGAT
                    |||||| |||| ||||| || ||||| |  ||||||||  | ||||||||| | ||||| 
Sbjct 3877          CTCTATATGCCTCAGGAACTGACCACGTCCGATAGTGTGCTCACATTTGAACTTACAGAC

Query 3896          ATTGTGCATTGTCGCATGGCCGCCCCGAGTCAGCGCAAGGCCGTGCTGTCCACGCTCGTG
                    ||||| || ||||| ||||| || || |||||||||||||| || ||||| || || || 
Sbjct 3937          ATTGTACACTGTCGTATGGCGGCACCTAGTCAGCGCAAGGCAGTCCTGTCGACTCTTGTC

Query 3956          GGCCGTTACGGCCGTCGCACAAAGC--TCTACAATGCCTCTCACTCTGATGTTCGTGACT
                    ||| | |||||||| || || ||| --| |+ ||+||  ||||| | ||||||||||  |
Sbjct 3997          GGCAGGTACGGCCGCCGTACGAAGTTGTAT-GAA-GCTGCTCACACGGATGTTCGTGGGT

Query 4013          --CTCTTGCCCGTTTTATCCC-GACCATTGGCCCCGTACAA-GTTACAACCTGTGAATTG
                    --||||  | |+||| +||||-|| |  +|||||| |+|| -||||| ||||| ||  | 
Sbjct 4055          CCCTCTGTCAC-TTTC-TCCCTGAGCTC-GGCCCCAT-CAGCGTTACTACCTGCGAGCTT

Query 4070          TATGAGCTAGTGGAGGCCATGGTCGAGAAGGGCCAGGATGGCTCCGCCGTCCTTGAGCTC
                    |||||||| || ||||| ||||| |||||||| |||||||||||||| ||||| ||||| 
Sbjct 4111          TATGAGCTTGTTGAGGCTATGGTGGAGAAGGGTCAGGATGGCTCCGCAGTCCTGGAGCTT

Query 4130          GACCTCTGCAACCGTGACGTATCCA-GGATCACCTTCTTCCAGAAAGATTGTAATAAGTT
                    || || || | |||||| || |+||-| || || ||||| ||||| || |||||||| ||
Sbjct 4171          GATCTATGTAGCCGTGATGTGT-CACGTATAACATTCTTTCAGAAGGACTGTAATAAATT

Query 4189          TACCACGGGAGAGACCATCGCCCATGGTAAAG-TGGGCCAGGG-CATTTCG-GCCTGGAG
                     || || || ||||| || || || || ||||-|||||  |||- || |+|-|++|||||
Sbjct 4230          CACAACAGGCGAGACAATAGCGCACGGCAAAGTTGGGCAGGGGATATCT-GCG--TGGAG

Query 4246          TAAGACCTTTTGTGCCCTTTTTGGCCCCTGGTTCCGCGCTATTGAGAAGGCTATTCTGGC
                     |||||||| |||||||| |||||||| |||||||| |||||||||||||  ||||| ||
Sbjct 4287          CAAGACCTTCTGTGCCCTGTTTGGCCCATGGTTCCGTGCTATTGAGAAGGAGATTCTTGC

Query 4305          --C-CTACT--CCCTCAGGGTGTGTTTTATGGAGATGCCTTTGACGACACTG-TCTTCTC
                    --|-||++|--|||| | +|| ++|||||||| ||||| | ||| || || |-|||   |
Sbjct 4347          GGCGCT--TGCCCCTAAT-GTA--TTTTATGGTGATGCATATGAAGATACAGTTCTGGCC

Query 4360          GGCGGCTGTGGCCGCA--GCAAAGGC-GTCCATGGTGTTTGAGAATGACTTTTCCGAGTT
                    +|| ||||| ||||  -- | +||||-|| +|+||| ||||||||||| || || |||||
Sbjct 4401          -GCCGCTGTTGCCGGGGCCCC-AGGCTGTA-A-GGTTTTTGAGAATGATTTCTCTGAGTT

Query 4417          TGACTCCACCCAGAATAACTTTTCCTTGGGCCTAGAGTGCG-CTATCATGGAGGAGTGCG
                    |||   |||||| |||||||||||  | || || |||||| - +|||||||||||||| |
Sbjct 4458          TGATAGCACCCAAAATAACTTTTCACTCGGACTGGAGTGCATA-ATCATGGAGGAGTGTG

Query 4476          GGATGCCGCAGTGGCTCATCCG-CTTGTACCACCTTATAAGGTCTGCGTGGATCCTGCAG
                    | |||||||||||| | |||||-|||+|| || ||| |  | || || ||| ||||||||
Sbjct 4517          GCATGCCGCAGTGGATGATCCGACTT-TATCATCTTGTTCGCTCCGCCTGGGTCCTGCAG

Query 4535          GCCCCGAAGGAGTCTCTGCGAGGGTTTTGGAAGAAACACTCCGGTGAGCCCGGCACTCTT
                    ||||| |||||||| ||||| ||||| |||||||| ||||| || ||||| ||||| || 
Sbjct 4576          GCCCCCAAGGAGTCCCTGCGGGGGTTCTGGAAGAAGCACTCGGGCGAGCCTGGCACCCTG

Query 4595          CTTTGGAATACTGTCTGGAACATGGCCGTTATTACCCACTGTTATGATTTTCGTGATTTG
                    |||||||| ||||||||||||||||| |||||| | || |||||||| || ||||| || 
Sbjct 4636          CTTTGGAACACTGTCTGGAACATGGCGGTTATTGCGCATTGTTATGAATTCCGTGACTTA

Query 4655          CAGGTGGCTGCCTTTAAAGGTGATGATTCGATAGTGCTTTGCAGTGAGTACCGTCAGAGT
                     |||| || || |||||||| ||||| ||  | ||||| || ||||| ||||| ||||| 
Sbjct 4696          AAGGTCGCGGCATTTAAAGGAGATGACTCAGTTGTGCTCTGTAGTGACTACCGGCAGAGC

Query 4715          C-CAGGA-GCTGCTG-TCCTGATTGCTGGTTG-TGGCTTAAAGCTGAAGGTGGATTTTCG
                    |-||++|-|| ||||-|+ | || || |||||- || | |||+|| |||||||||||| |
Sbjct 4756          CGCA--ACGCCGCTGCT-TTAATCGCCGGTTGCGGGTTGAAA-CTTAAGGTGGATTTTAG

Query 4771          CCCTATTGGTCTGTATGCAGGTGTTGTGGTGGCCCCCGGCCTTGGCGCGCTTCCTGACGT
                     |||||||| |||||||| |||||||| |||||||| ||||| ||  | || ||||| ||
Sbjct 4812          GCCTATTGGGCTGTATGCTGGTGTTGTTGTGGCCCCGGGCCTCGGGACCCTCCCTGATGT

Query 4831          T-GT-GCGCTTCGCCGGCCGGCTCACTGAGAAGAA-TTGGGGCCCTGGC-CCCGAGCGGG
                     - |-|+|+||||| || |||||| | ||||| ||-| |||||| +|| -| +||| |||
Sbjct 4872          CGTTAG-G-TTCGCTGGGCGGCTCTCAGAGAAAAACTGGGGGCCG-GGTTCA-GAGAGGG

Query 4887          CGGAGCAGCTCC-GCCTTGCTGTAAGTGATTTCCTCCGCAAGCTTACGAATGTAGCTCAG
                    |||| ||| | |-|| | || ||  ||||||| || || ||| | |||||||| ||||||
Sbjct 4928          CGGAACAGTTACGGCTTGGCCGTCTGTGATTTTCTGCGAAAGTTAACGAATGTGGCTCAG

Query 4946          ATGTGTGTGGATGTTGTTTCTCGTGTTTATGGGGTTT-CTCCTGGGCTCGTTCATAACCT
                     | ||||||||||||||||| |  ||||| || ||  -|+|| ||  | || ||||||||
Sbjct 4987          GTCTGTGTGGATGTTGTTTCGCAGGTTTACGGTGTCAGC-CCCGGTTTAGTACATAACCT

Query 5005          GATTGGCATGCTACAGACTGTTGCTGATGGCAAGGCCCA-TTTCACTGAGTCAGTAAAGC
                    |||||| ||||| |||||  |||||||||| ||||| ||-|||+|||||  |||| || |
Sbjct 5046          GATTGGTATGCTCCAGACCATTGCTGATGGTAAGGCGCACTTT-ACTGAAACAGTCAAAC

Query 5064          CAGTGCTCGACCTGACAAATTCAATCCTGTG--T--CGGGTGGAATGAATAACATG-TCT
                    | || || || || || |  || |+++|+| --|--||||||||||||||||||||-|||
Sbjct 5105          CTGTCCTTGATCTTACTAGCTCTA---T-TATATACCGGGTGGAATGAATAACATGTTCT

Query 5119          TTTGCTGCGCCCATGGGT-TCGCGACCATGCGCCCTCGGCCTATTCTGTTGTTGCTCCTC
                    ||||||  |  |||||  -|  |+||||||||| ||||| || ||||||| |||||| ||
Sbjct 5161          TTTGCTCTGTGCATGGAGATGCC-ACCATGCGCTCTCGGGCTCTTCTGTTTTTGCTCTTC

Query 5178          ATGTTTTTGCCTATGTTGCCCGCGCCACCGCCCGGTCAGCCGTCTGGCCGCCGTCGTGGG
                     || || |||||||| |||||||||||||| ||||||||||||||||||| || || |||
Sbjct 5220          GTGCTTCTGCCTATGCTGCCCGCGCCACCGGCCGGTCAGCCGTCTGGCCGTCGCCGCGGG

Query 5238          CGGCGCAGCGGCGGTTCCGGCGGTGGTTTCTGGGGTGACCGGGTTGATTCTCAGCCCTTC
                    ||||||||||||||| ||||||||||||||||||||||||||||||||||||||||||||
Sbjct 5280          CGGCGCAGCGGCGGTGCCGGCGGTGGTTTCTGGGGTGACCGGGTTGATTCTCAGCCCTTC

Query 5298          GCAATCCCCCATATTCATCCAACCAACCCCTTTGC--CCCCGATGTCACC-GCTGCGGCC
                    ||  ||||| |||||||||||||||||||||| ||--|++ ||  |+|||- | || |||
Sbjct 5340          GCCCTCCCCTATATTCATCCAACCAACCCCTTCGCATC--TGACAT-ACCAACCGCAGCC

Query 5355          GGGGCTGGACCTCGCGTTCGCCAACCCGCCCGACCACTCGGCTCCGCTTGGCGTGACCAG
                    ||| ||||| |||||  ||| || || ||||| |||||||||||||||||||||||||||
Sbjct 5397          GGGTCTGGAGCTCGCCCTCGGCAGCCGGCCCGTCCACTCGGCTCCGCTTGGCGTGACCAG

Query 5415          GCCCAGCGCCCCGCCGCTACCTCACGTCGTAGACCTACCACAGCTGGGGCCGCGCCGCTA
                     ||||||||||||||||| || | || ||| || || || ||||||||||  ||||||| 
Sbjct 5457          TCCCAGCGCCCCGCCGCTTCCGCCCGCCGTCGATCTGCCCCAGCTGGGGCTTCGCCGCTG

Query 5475          ACCGCGGTCGCCCCGGCTCATGACACCCCGCCAGTGCCTGATGTCGACTCCCGCGGCGCT
                    || || || |||||||| | ||| ||| | || || || || || || ||||||||||||
Sbjct 5517          ACTGCTGTGGCCCCGGCCCCTGATACCGCCCCTGTCCCCGACGTTGATTCCCGCGGCGCT

Query 5535          AT-CTTGCGCCGGCAGTATAACCTATCAACATCCCCTCTCACCTCT-CCCGTGGCCACCG
                    ||-||+ ||||| ||||||||  ||||||||||||| || || |||-||+ | || ||||
Sbjct 5577          ATACT-ACGCCGCCAGTATAATTTATCAACATCCCCGCTTACGTCTACC-ATCGCTACCG

Query 5593          GCACAAATTTGGTCCTT-TATGCCGCCCCTCTTAGCCCGCTT-TTACCCCTTCAGGACGG
                    |||| ||| | ||+ ||-||||| || || || |||||+ ||- | || ||||| || ||
Sbjct 5635          GCACCAATCTTGT-TTTATATGCTGCTCCCCTGAGCCC-TTTGCTTCCGCTTCAAGATGG

Query 5651          CACCAATACTCATATAATGGCTACAGAAGCCTCTAACTATGCCCAGTACCGGGTTGCCCG
                     || || |||||||| ||||| || ||||| || || || ||||||||||| |||| |||
Sbjct 5693          GACTAACACTCATATTATGGCCACTGAAGCATCAAATTACGCCCAGTACCGCGTTGTCCG

Query 5711          TGCCACAATTCGTTATCGCCCGCTTGTCCCCAATGCTGTTGGTGGTTATGCCATCTCCAT
                    |||||| || || |||||||| || || || || |||||||| || || || || || ||
Sbjct 5753          TGCCACCATCCGGTATCGCCCACTCGTGCCGAACGCTGTTGGCGGGTACGCTATATCTAT

Query 5771          CTCGTTCTGGCCACAAACCACCACCACTCCGACGTCCGTTGATATGAATTCAATAACTTC
                     || |||||||| || || || || |||||||| || || ||||||||||| || || ||
Sbjct 5813          TTCTTTCTGGCCCCAGACTACAACTACTCCGACATCTGTCGATATGAATTCTATTACCTC

Query 5831          GACGGATGTTCGTATTTTAGTTCAGCCCGGCATAGCCTCTGAGCTTGTGATCCCAAGTGA
                     || |||||||| ||| | |||||||| || || ||||| ||||||||||| || |||||
Sbjct 5873          TACAGATGTTCGGATTCTTGTTCAGCCTGGTATCGCCTCCGAGCTTGTGATTCCCAGTGA

Query 5891          GCGCTTACACTATCGTAACCAAGGGTGGCGCTCTGTTGAGACCTCCGGGGTGGCGGAAGA
                    |||| | ||||| |||||||| || ||||| || ||||||||||| || || ||||| ||
Sbjct 5933          GCGCCTGCACTACCGTAACCAGGGCTGGCGTTCGGTTGAGACCTCTGGTGTCGCGGAGGA

Query 5951          GGAGGCCACCTCTGGTCTCGTTATGCTTTGCATACATGGCTTACCCGTAAATTCTTACAC
                    |||||| ||||| || || |||||||| ||||| ||||| | ||| || || ||||||||
Sbjct 5993          GGAGGCGACCTCCGGCCTTGTTATGCTCTGCATCCATGGATCACCTGTGAACTCTTACAC

Query 6011          TAATACACCCTACACCGGCGCCCTCGGGCTGT-TGGATTTTGCCCTTGAATTTGAGTTCC
                    ||||||||| || || || || ||+ ||||  -| ||||| || |||||| |||||||||
Sbjct 6053          TAATACACCTTATACTGGTGCTCT-TGGCTTGCTCGATTTCGCACTTGAACTTGAGTTCC

Query 6070          GCAACCTCACTCCCGGCAACACCAATACTCGGGTCTCTCGTTACTCCAGCACTGCTCGCC
                    ||||  | || ||||| ||||| ||||| || || || ||||| || || |  || ||||
Sbjct 6112          GCAATTTGACACCCGGTAACACGAATACGCGCGTTTCCCGTTATTCGAGTAGCGCGCGCC

Query 6130          AC-CGTCTTCGCCGCG-GTGCAG-ATGGGACCGCCGAGCTCACCACCACGGCTGCCACCC
                    ||- |+|| ||++ ||-| ||  -| || || || ||||| |||||||| ||||| || |
Sbjct 6172          ACAAG-CTACG--TCGTGGGCCCGACGGTACTGCTGAGCTAACCACCACTGCTGCTACAC

Query 6187          GCTTTATGAAGGATCTCTATTTT-ACTAGTACTAATGGTGTCGGTGAGATCGGCCGCGGG
                    | |||||||| |||||+|   ||-||  | || |||||||| |||||| |||| ||||| 
Sbjct 6229          GGTTTATGAAAGATCT-TCACTTCACAGGGACCAATGGTGTTGGTGAGGTCGGTCGCGGT

Query 6246          ATAGCCCTAACCCTGTTTAATCTTGCTGACACTCTGCTTGGCGGCCTACCGACAGAATTG
                    ||||| ||||| |||||||||||||||||||| || || ||||| || ||||||||||||
Sbjct 6288          ATAGCGCTAACTCTGTTTAATCTTGCTGACACGCTTCTCGGCGGGCTCCCGACAGAATTG

Query 6306          ATTTCGTCGGCTGGTGGCCAGCTGTTCTACTCCCGTCCCGTCGTCTCAGCCAATGGCGAG
                    ||||||||||||||||||||||| || ||||| || ||||||||||||||||||||||||
Sbjct 6348          ATTTCGTCGGCTGGTGGCCAGCTATTTTACTCTCGCCCCGTCGTCTCAGCCAATGGCGAG

Query 6366          CCGACTGTTAAGCTGTATACATCTGTAGAGAATGCTCAGCAGGATAAGGGTATTGC-AAT
                    ||||| || ||||| || || || || ||||| || ||||||||||||||||| ||-| |
Sbjct 6408          CCGACAGTGAAGCTTTACACTTCAGTCGAGAACGCCCAGCAGGATAAGGGTATAGCTATT

Query 6425          CCCGCATGACATCGACCTCGGGGAATCTCGTGTGGTCATTCAGGATTATGATAACCAACA
                    ||+ ||||| |||||||| || || ||||| || || || |||||||| |||||||| ||
Sbjct 6468          CC-ACATGATATCGACCTTGGTGAGTCTCGAGTTGTTATCCAGGATTACGATAACCAGCA

Query 6485          TGAGCAAGATCGGCCGACACCTTCTCCAGCCCCATCGCGCCCTTTTTCTGTCCTCCGAGC
                    |||||| || || || || || ||||||||||| || |||||||||||||||||||| ||
Sbjct 6527          TGAGCAGGACCGTCCCACCCCGTCTCCAGCCCCTTCCCGCCCTTTTTCTGTCCTCCGCGC

Query 6545          TAATGATGTGCTTTGGCTTTCTCTCACCGCTGCCGAGTATGACCAGTCCACTTACGGTTC
                    ||||||||||||||||||||| || || ||||| |||||||| ||| | ||||| |||||
Sbjct 6587          TAATGATGTGCTTTGGCTTTCACTTACAGCTGCTGAGTATGATCAGACTACTTATGGTTC

Query 6605          TTCGACCGGCCCAGTCTATGTTTCTGACTCTG-TGACCCTG------GTTAATGTTGCGA
                    ||| ||++ ++ |  ||||||++ || |||||-|+||  ||------|| ||||| ||||
Sbjct 6647          TTCCAC--T--AATCCTATGT--ATGTCTCTGAT-ACTGTGACATTTGTCAATGTGGCGA

Query 6658          CCGGCGCGCAGGCCG-TTGCCCGGTCGCTTGACTGGACCAAGGTCACACTTGATGGTC-G
                    | || || |||| +|-|  | || || || |||||| | || ||||| ||||||||+ -|
Sbjct 6700          CTGGTGCTCAGGG-GGTCTCTCGCTCTCTGGACTGGTCTAAAGTCACCCTTGATGG-GCG

Query 6716          CCCC-CTCTCCACCATCCAGCAGTATTCAAAGACCTTCTTCGTCCTGCCGCTCCGCGGTA
                    + ||-||  | || ||||||||||| || ||||||||||| ||  |||| ||||| || |
Sbjct 6758          -TCCACTTACTACTATCCAGCAGTACTCTAAGACCTTCTTTGTTTTGCCCCTCCGTGGCA

Query 6775          AGCTCTCCTTCTGGGAGGCAGGTACCACTAAGGCCGGGTACCCCTATAATTATAATACCA
                    ||||||| ||||||||||| || |||||||||||||| ||||| ||||||||||||||||
Sbjct 6817          AGCTCTCTTTCTGGGAGGCTGGCACCACTAAGGCCGGCTACCCTTATAATTATAATACCA

Query 6835          CTGCTAGCGATCAACTGCTT-ATTGAGAATGCCGCCGGGCATCGGGTTGCTATTTCCACT
                    |||| || || ||+   |||-||||| ||||| ||||| || || |||  ||| || || 
Sbjct 6877          CTGCCAGTGACCA-GATCTTGATTGAAAATGCAGCCGGTCACCGTGTTTGTATCTCAACC

Query 6894          TACACCACTAGCCT-GGGTGCTGGCCCCGTTGCCATCTCTGCGGTTGCTGTTT-TGGCCC
                    ||||| ||||  ||-|| |+||||||| ||| | || ||| | || | |||+ -| || |
Sbjct 6936          TACACTACTAATCTTGGCT-CTGGCCCTGTTTCTATTTCTTCTGTCGGTGT-CCTTGCAC

Query 6952          CCCACTCTGCGCTAGCCCTGCTT--GAGGATACCATGGACTACCCTGCCCGCGCCCACAC
                    | || |||||||| |||++||||--||||| ||  | || |||||||| |||||||||||
Sbjct 6994          CTCATTCTGCGCTGGCC--GCTTTAGAGGACACTGTTGATTACCCTGCTCGCGCCCACAC

Query 7010          TTTTGATGATTTCTGCCCAGAGTGCCGCCCCCTTGGCCTCCAGGGCTGTGCTTTCCAGTC
                     ||||||||||||||||| ||||||||  | || ||||| |||||||||||||| |||||
Sbjct 7052          CTTTGATGATTTCTGCCCTGAGTGCCGTACACTCGGCCTTCAGGGCTGTGCTTTTCAGTC

Query 7070          TACTGTCGCTGAGCTTCAGCGCCTTAAGATGAAGGTGGGTAAAACTCGGGAGT-TATAGT
                     ||||| |||||||| ||||||||||| ||||||||||||||||| |||||||-|+|  |
Sbjct 7112          AACTGTTGCTGAGCTGCAGCGCCTTAAAATGAAGGTGGGTAAAACCCGGGAGTAT-TGAT

Query 7129          TTATTT-GCTTGTGCCC-CCCTTCT-TTCTGCTGCTT--ATTTC-TCTTTTCTGCGTTTC
                    ||||||-||||||+ ||- ||||||- | || | |||--|||||-|+| |||||||||||
Sbjct 7171          TTATTTTGCTTGT-ACCTTCCTTCTGATTTGTTTCTTTTATTTCCT-TCTTCTGCGTTTC

Query 7183          GCGCTCCCTGAAAAAAAAA
                    |||||||||| ||||||||
Sbjct 7229          GCGCTCCCTGGAAAAAAAA
