# Supplementary material for: Pairwise Heuristic Sequence Alignment Algorithm Based on Deep Reinforcement Learning
Source: IEEE Open J Eng Med Biol. 2021 Jan 29;2:36–43. doi: 10.1109/OJEMB.2021.3055424 (PMC8901008; doi:10.1109/OJEMB.2021.3055424)
Supplement: Three supplementary materials are attached to the submitted manuscript. First, we offer the detailed process of the DQNalign in Supplementary material S1. Then, the additional figures and tables are listed in the Supplementary material S2. Finally, the alignment results of the DQNalign are attached  [file ojemb-3055424-mm.zip › OJEMB-3055424-MM/10022021082020_DQNalignOJEMB20210126SupplementaryS3/Supplementary S3/HEV_DDDQN/result20200712173946_12_44.txt]

DQNalign Project v1.0
Pairwise alignment algorithm with deep reinforcement learning based heuristic alignment agent
Sequence 1 : HEV_12, length : 7202
Sequence 2 : HEV_44, length : 7270

Alignment results:
Exact matches: 4906
Gaps: 1237

Query 0             GGCAGACCACCTATGTGGTCGATGCCATGGA-GGCCCATCAGTTTATCAAGGCTCCTGGC
                    ++++|++++ |+++|    |  ||   +|  -||||  ||++||| ||  |||||| | |
Sbjct 115           ----G----GC---GAATGCTGTGGTG-GTTCGGCCTTTC--TTTGTCCCGGCTCCAGAC

Query 59            ATCAC-TA--CTGCT--A-TTGA-GCAGGCTGCTCTGGCAGCGGCCAACTCTGCCCTGGC
                    +| | -| --||  |--|-||||-|||+|| +|+|+||||||    + +|+|++|| | |
Sbjct 160           -TGAGATCCTCTCATAAACTTGATGCA-GCC-C-C-GGCAGCTTGT-T-T-T--CCGGCC

Query 111           --GAATGCTGTGGTAGTTAGGCCCTTTC-T-CTCT-CACCAG--CAGA-TTGAGATCCTC
                    --   |  ||||| |+| | +||  |||- - | |-  ||| --|+||- |++++|   |
Sbjct 209           TGAGGTTTTGTGGAA-TCAC-CCAATTCAGCGTGTGATCCACAAC-GAGCT----TGAGC

Query 164           ATTAACCTAATGCA-ACCTCGCCAGCT-TGTTTTCCG-CCCCGAGGTTTTCTGGAACCA-
                    | |+|++|++||| -| | || ++|| - |+  +| |-|  +|||||  + |+|+ |||-
Sbjct 262           AGT-A--T--TGCCGAGCCCGG--GCCGGG-CG-CTGTCTT-GAGGTGG-GT-G-CCCAC

Query 220           CCCCATCCAGCGTGTTATCC-ACAATGAGTTTGAGTTGGAGCTTTACTGCCGTGCCC-GC
                    || |+      +++||| + -||++++|++        |  ||  |  |+|+|||  -  
Sbjct 309           CCAC-GTTCTA---TTAA-TGAC----A--ACCCTAACGTCCTGCATCG-C-TGCTTTCT

Query 272           TCCGGCC----GCTG-T-CTTG-AGAT--TGG--T----GCCCATCCCCGCTCA------
                    |    | ----|| |- -| | -||+ --|||--|----  ||+| ++|+|+| ------
Sbjct 356           TAAACCTGTTGGCCGCGACGTTCAG-CGGTGGTATACCGCTCC-TA--C-C-CGTGGCCC

Query 311           AT----AAA-TGACAATCCTAATGTGGTC-CACCGC-TGCTTCCTCCGCCCTGTCGGGCG
                      ----|||-||+|   +++ + |||  |-| |  |- | + | ||| +|||||||  ||
Sbjct 410           TGCAGCAAATTG-CCGG---C-GGTGTCCGCTCTCCGCGG-GCTTCCA-CCTGTCGATCG

Query 364           CGA--TGTTCTTCAG-CGCTGGTATACTGC--C-----C-----C--C----ACTCGCGG
                    +||--| || ||  |-|| |++|+|+ |+|-- -----|-----|--|----|| +|+||
Sbjct 460           -GACTTATTGTTTCGACGGT--T-T-TT-CAGGTTGTACTTTTGCTGCTGAGACG-G-GG

Query 400           G-CCAGCTGCTAATTGCCGGCGTTCCG-CA-CT-G-CGCGGGCTCT-CTGCCGCTGA--C
                    |-    ||+||+| |  |++ |  +||-| - |-|-| +++|++||- ||  || ||--|
Sbjct 513           GTTGCACT-CT-ACTCAC--TGCA-CGACCTTTGGCCT---G--CTGATGTTGCGGAGGC

Query 452           C---G--CA-CTTACTGCTTCGAC-GGGTTTTCTGGTT-GTAACT-TTCC-CGCCGGAAA
                     ---|--| -|    +|| |+|||- |||| ++|+ +|- +||| -||| -| +|     
Sbjct 563           AATGGCCCGCCCATG-GCAT-GACTCGGTTG--T-A-TGC-AACCCTTCATCT-CCCCCC

Query 501           CGGGGCATCGC--CCT-CTATTCCCTCCATGAT-ATG-T-CAC-C--ATCTG---ATGTC
                     | || || ||--|||-||+ + | ++| |+| -|| -|-|+|-|--|||| ---|| +|
Sbjct 614           GGAGGTATTGCTTCCTCCT-G-GCA--CTT-ACCATACTAC-CTCATATCTCCTAATC-C

Query 547           --G--CCGAGGCCATGTTCCG-CCATG-GTATGACGCGGCTTT-A-TGCCGC-CCTCCAT
                    --|--  |  +|| ||+ | |-   | - ||||| | || || -|-||||| -  +| ||
Sbjct 667           ATGATGGGGA-CCGTG-CCAGTGATTACATATGAGGGGGATTCCAGTGCCGGGTA-CAAT

Query 599           CTTCCGCC-TGAGGTCTTTTGT---TGCCTCC-TG-GCAC-ATACCGCACCG-CGTCGTA
                    | |++|  -|+++|||| |  |--- || |  -| -| ||-|  ++++|  |-|+ |+++
Sbjct 723           CAT--GATGT---GTCTATCTTACGCGCTTGGATCCGTACGACT----AAGGTC-AC---

Query 649           TCTGCTGATCCATGACGGCAG--GCGCGTTGTGGTGACGTACGAGGGTGGACACTAGTGC
                    +|+| |||+||+++||++| |--|+| |++ ++  ||+|++|++||||   +   ++||+
Sbjct 769           -C-GGTGA-CC---AC--CCGCTG-GTG--A--TCGA-G--C--GGGTCCG-GGC--TG-

Query 706           TGGT-TATAACCATGATGTTTC-CAA-C-CTGC-GCTCCTGGATTAGAACCACTAAGGT-
                    ||| -| | |+| |  || | |-|+ -|-| ||-|| ||||    +|++ |||  |++|-
Sbjct 808           TGGGATGTCA-CTTCGTGCTCCTC-CTCACAGCTGCACCTGAGCC-G--TCACCGA--TG

Query 759           -CAC--CGGAG--ACCACCCTCTCG-TT-A-TCGA-GC--G-G---G-T-TA----GGGC
                    -|+|-- |   --|+ |+||+||||-| -|-|+||-| -- -|---|-|-||---- |||
Sbjct 861           CC-CTATGTTTCCA-TA-CC-CTCGCTCGACT-GAGGTTTATGTCCGTTCTATTTTTGGC

Query 799           CATTGGCTG-TCACTT-TGTTC----TCTTAC-TCACGG-CTGCCCCGGAGCCA-TC-AC
                    | +|||  |-||||+ -| + |----||+++|-|| ++|-|||| +|+|| | |-||-||
Sbjct 915           CC-TGGTGGCTCAC-CATC-CCTTTTTC---CATCT--GCCTGCT-C-GACCAAGTCAAC

Query 849           CTATGCCTTA-TGTCCCTTACCCCCGGTCTA--CCG-AGG-TCTATGTCCGGATCGATCT
                     |+|+ | | - ||||||   |     | ||--   -|||-|+||||  +   | ||+++
Sbjct 965           AT-T-TCATGCCGTCCCTGTGCTG-CATATATGGGACAGGCT-TATGCT-TTTTGGA---

Query 903           TCGGC-CCG-GG-CG-GCACCCCTTCCCTATT-CCCAA-CCTCATGCTCCACTAAGTCGA
                    ++| |-||   |- |- ||  |||||  ++||-| | |- || |+++|  ||++|+|++|
Sbjct 1013          --GCCACCCTCGATGACCAGGCCTTCTG--TTGCTCTAGGCTTA---TTGAC--A-T--A

Query 957           CCTTCCATGCC-GTCCC-TGCCCATATTT-GGGAC-CGTCTTA-TGCTGTTCGGG--GCC
                    ||||+|++|+|-|+|  - |++++|+| |- || |-|| +|| -|||  +|+ +|--|||
Sbjct 1061          CCTT-C--G-CGG-CATTAG----T-TATAAGGTCACGG-TTGGTGCCC-T-T-GTCGCC

Query 1010          ACCCTGGATGACC----AAGCCTT-T-----TGC--TG-CTCCCGTCTAATGACCTACCT
                    | +|++|| | +|----| |+|||-|-----|||--||-|| | |++||||+++|+|+|+
Sbjct 1107          AA-C--GAGGG-CTGGAATG-CTTCTGAAGATGCATTGACTGCTG--TAAT---C-A-C-

Query 1057          TCGC-G-GCATTAAGCTACAAGGTTACT-GTGGGCA-CT---CTTGTGGCCAATGAAG-G
                    |+||-|-  ||| | |||   +|| || -| +|| |-||---| + ++|+|||   | - 
Sbjct 1154          T-GCTGCCTATTTAACTATTT-GTCACCAGA-GGTACCTCCGCA-C--G-CAAGCTATTT

Query 1108          CTGGA---ACG---C-CTCTGAG-GAC--G--CTCTCACAG-CTGTCATTACTGCCGCC-
                    ||  |---| |--- - +|||+|-|+|--|--| | |||| -   | || || ++||||-
Sbjct 1207          CTAAAGGGATGAAAAGG-CTG-GAG-CTTGAACACGCACAAAAGTTTATAACA--CGCCT

Query 1153          -TACCTTACCATCTGCC-ACCAGCGGTATCTCC-GCACCCAAGCTATAT-CTAAGGGGAT
                    -||  + ++++|+||  -|   | | +| ++ |-|  +|    ||| ||-|   |  |  
Sbjct 1262          TTATA-G----T-TGGTTATTTGAGA-AG--TCTGGG-CGTGACTACATCCCTGGTCGCC

Query 1210          GCGTCGTTTGGAGCGGGAGCA---T-GCCC-A-G--A-----AA--TT-CATAACACGCC
                       | |  |     |  ++||---|-||| - -|--|-----  --||-|||++++| | 
Sbjct 1312          AGTTGGAGTTTTATGCC--CAGTGTCGCCGGTGGCTATCTGCTGGCTTCCAT----CTCG

Query 1253          -TCTACAGTTG-GCTT-TTTGAGA--AGTCCGGCCGTGATTTTATTATCCCCGGC--CGT
                    -||  | |++|-||||-|||  ||--|| +|||||   +|    || ||   |  --| |
Sbjct 1366          ATCCCCGG--GTGCTTGTTTTTGATGAGG-CGGCCCCC-TGCCGTTGTCGTAGTTTTCTT

Query 1303          --C-AGTTGGAGTT-----CTAC-GC-C--CAGTG-T-AGGCGCTGGCTCTCGG-CCG-G
                    --|-||   |+   ----- |  -  -|--||+||- - ||| +||||  ++||-| |- 
Sbjct 1422          CGCAAGGCTG-CCCACAGGTTTTGCTGCTTCA-TGCGGTGGCT-TGGCCA--GGACTGCA

Query 1348          C----TTTCACCTTGACCCAC-GGGGTGCTGGTTTTTGATGAGT-CGG-CCC-CC-TGCC
                    |----|||| || +|+|||| -| || |  ||+++||| |||  - ||-   - |-  ++
Sbjct 1477          CTTGTTTTCTCCA-G-CCCATTGAGGGGAGGG---TTGGTGAACAGGGCTATGACAAT--

Query 1398          ACTGCAGGACCGCG-ATTCGTA-A-GGCGGTCTCAAAGTTTTGCTGCTTTATGAA--GTG
                       |||+ ++  +|-|+ +|+|- -||   ||  | |     ||||    |   |--|||
Sbjct 1530          GAGGCA-T--TT-GAA-G-G-ATCCGGATATCCGACAC-CCCGCTGAAGAAGCCACTGTG

Query 1453          GC-TTGGCCAGGAATGTACCTGCT-TTCTA-CA-G-CC--T--GCAGAGGGTGCCGCTGG
                      - +++++ +   ||+++++|  - | ||-||- -| --|-- |++||     +|| + 
Sbjct 1578          AGTA-----T-TTCTG-----GGACATATATCATTACTGGTAGCC--AGTTACA-GCC-C

Query 1504          CGACCAGGGCCATG-A-TAATG--AAGCCTATGAGGGGTCTGATGTTGA-CCCTGCTGAA
                    |+ ++ +  ||| |-|-|  +|-- + || +|  |   ||+|  | |  - |  || |++
Sbjct 1623          C-T--C-TACCAAGCACTCG-GCAT-ACCC-TCCGATCTC-GCCGCTCGTGCAAGCCG--

Query 1559          TCC--GCCATTA--G-TGATA-TATCTGGGTCCTACGTA-GTCCCT-GG-CACTGCCCTC
                     +|-- |   ||--|-|+ +|- +++|+++  ||++|+|-|+||  -||-||++++ || 
Sbjct 1673          G-CTTACTGCTACTGTT-G-AGG---T---CTCT--G-ATG-CCGACGGCCA----GCTT

Query 1610          CAGCCGCTTTATCAGGCCCTTGACCTCCCCGCTGAGATTGTGGCCCG-TG--CAGGCC-G
                    +|++|+|| ++| |  ||        ++  + |++ |++|  +||  -| --||| | - 
Sbjct 1715          -A--C-CTG--TAAAACCACCATGGG--TA-AT--AA--GAC-CCTTCTCAACAGTCTTT

Query 1666          GCTGACCGCCA--CAGTAAAGGTCTCCC--AGG-TCGACGGGCGGATCGATTGTGAGACC
                    |||||+|| | --|||  ++||   || -- ||-  ||+|   + ||+|++| | +|   
Sbjct 1761          GCTGA-CGGCGCCCAGCT--GGAGGCCAATGGGCCAGA-GCAA-TAT-G--TCTT-G-GT

Query 1721          CTTCTTGG-T--AAC-AA-AACCTTTCGCA-CGTCGTTCGTTGACGGGGCGGTCTTAGAG
                    | |+||| - --   -||-|| || | |||-| + |  |+++|++    ++|||||||  
Sbjct 1810          CAT-TTGATCCGGCGAAACAAACTATGGCAGCA-GGCCC---G--CATA--GTCTTAGCT

Query 1775          ACCAA---TGGC-CCAG-AGCGCCACAATCTCTC---T-TT-T--G--AT-G-CCAGTCA
                    |+|+|---|| |-|| |-||+||| | |  | +|---|- |-|--|--  - -  + |++
Sbjct 1861          A-C-ACCTTGACACCTGCAG-GCCTCGAGGTG-CATGTGGTCTCGGCCGGGCTTG-AT--

Query 1819          GAGCACT---ATGGCCGCTGGCCCCTTCAGTCTTACCTATGCCG---CCTCTGCCGCTGG
                    ++++++|---|+||||| |  +||| || | | ++++||+|| |---||||||| || ++
Sbjct 1913          ------TGCAA-GGCCGTTTT-CCCATCTGGCG----TA-GCGGCTCCCTCTGCTGCC--

Query 1873          GCTGGAGGTG-C-GCTATGTTGCTGCTGGG-CT-TG-A--C-C-ACCGGGGCGGTTTTCG
                    | +|||||||-|-|| +|  ||||+|+|| -||-| -|-- -|-||||  | +|++||| 
Sbjct 1959          GG-GGAGGTGTCTGCC-TTCTGCT-C-GGCCCTATATAGGTTCAACCGCTGT-G--TTCA

Query 1923          CCCCC--GGCGTTTCACCCCGGTCGGCCCCTGGCGAGGTCACCGCCTTTTGCTCTGCCCT
                     |  |--  | +||+| ++||| +||||  |+|+|   +||+|+||+++||++  |++++
Sbjct 2012          ACGGCATTCCC-TT-AT--CGGA-GGCCTGT-G-GTAC-CA-C-CC---TG--AGG----

Query 1981          ATACAGGTTTA----ATCGTGAAGCCCAGCGTCATG-C-GCTGA-CCGGTA--A-TTTTT
                    +++++||+++ ----        + ++++++||   - - ||  -||+|+ --|-   | 
Sbjct 2052          -----GG---CTTGTCGGCCTGT-T------TCCACCGTTCTCCCCC-G-GCCATAGCTG

Query 2031          GGT-TC--C--ATCC-TGAGG-GGCTCCTTGG-CCTCTTTGCC-C-CG-CGTT--TTCGC
                    || -||--|--||||-|   |-|||  +  | -||+|| |+ |-|-||    |--|  | 
Sbjct 2096          GGAGTCTGCTAATCCATTTTGTGGCGA-GAGCACC-CTCT-ACACTCGGACCTGGTCGGT

Query 2076          C-CGGGCATGTCTGGGAGTCGGCTAATCCATTTTGTGGCGAG-AGCACACTCTACACCCG
                    |-||||| | ||++++++| +|+|++| +++||| |  |   - |  ||++|| ||||| 
Sbjct 2153          CTCGGGCTTTTC------TA-G-T--TG---TTTCTCACCGCTCGAGCA--CTGCACCCC

Query 2134          TA-CTTGGT-CGGA-GGTTGATGCT-GT-TT--C-------TAGTCCAGCCCGGCCTGAC
                     |-| || |-|   - ||||| |||-||-  --|-------|| ++   +||   |+++|
Sbjct 2198          GAGCGTGTTGCCCCCCGTTGAGGCTAGTACACCCGTGGTTTTAA--ATA-CCTCAC---C

Query 2180          TTAGGTTTTGCATCTGAGCCTTCTATACCTAGCAG--G-GCCGCCACC-ACCTACCCCGG
                    ||  |  ||+||+|++||++++++| | |+||++|-- -||| ||  |  || | +||| 
Sbjct 2252          TTTAGGGTT-CA-C--AG------A-AGC-AG--GCTCAGCCCCCGGCTCCCGAA-CCGA

Query 2235          CGGCTCTTC--A---ACCCTCCTCTGCACCGG--ACCCTTTCCCCCCCCCCTCTGC---T
                    |||| | ||-- ---||||  +|+|++++++|--|+++ +| +++++++++++++ ---|
Sbjct 2296          CGGCACCTCTATCCGACCCAG-T-T------GATA---A-TA-------------GTATT

Query 2284          ---CCGGCGCTTGGTGAGCCGGCCCCTG-GCGTTACTGCCG-TGGCCCCGGCCATAACCC
                    ---||  | |    |    |  ||  ||-|| | +|+| ||- ||  | | |  ||||||
Sbjct 2331          AGCCCTACCCCACCTAGTGCTCCCATTGCGCCTC-C-GGCGCCGGTGCTGTCTGTAACCC

Query 2340          ACCAGA-CGGCTCGGCATCGCC-GC--CTGCTCTTCACCTA-CCCGGATGGCTCCAAGGT
                    ||| +|-| |  | +|++||||-||--|||||    || ||-|| +|||||||| || ||
Sbjct 2389          ACCT-ATCCGGACC-C--CGCCGGCGGCTGCTTCATACTTATCCT-GATGGCTCAAAAGT

Query 2395          ATTTGCCGGCTCGCTGTTTGAGTC-GACATGTACGTGGCTTGTTAACGCGTCTAATGTTG
                     | |||||| || || ||||| ||-|| +||||| ||||| ||||| || |||||    |
Sbjct 2444          GTATGCCGGTTCTCTTTTTGAATCTGAG-TGTACCTGGCTGGTTAATGCATCTAACCCCG

Query 2454          AC-CATCGCCCTGGCGGCGGGCTCTGCCATGCATTTTACCAAA-GGTACCCCACCCTCCT
                    + -|| |||||||| || || || |||||||| || || |+||-||| +|||    || |
Sbjct 2502          -GTCACCGCCCTGGTGGTGGCCTTTGCCATGCTTTCTATC-AACGGTT-CCCGGAATCGT

Query 2511          TTGATGCTGCCTCTTTTGTGATG-CGCGAC-GGCGCGGC--CGCTTATACATTAACCCCC
                    ||||| |||||   ||||| |||-||+|| -|||  +||--|+|+||||| ||||| |||
Sbjct 2560          TTGATCCTGCCGAGTTTGTCATGTCG-GATGGGCTT-GCAGC-C-TATACTTTAACTCCC

Query 2567          CGGCCAATAATTCATGCCGTCGCCCCTGATTATAGGTTGGAACATAA-CCCAAAGAGGCT
                    ||||| || |||||||| ||||| ||||| ||| || | ||||||||-|||||| +||||
Sbjct 2616          CGGCCTATTATTCATGCTGTCGCTCCTGACTATCGGGTCGAACATAACCCCAAAC-GGCT

Query 2626          TGAGGCCGCCTACCGGGAGACTTGCTCCCGTCTCGGCACCGCTGCATACCCGCTCCTCGG
                     ||||||||||| |||||||| |||||||| |  || || ||||| ||||| || |||||
Sbjct 2675          CGAGGCCGCCTATCGGGAGACCTGCTCCCGACGGGGGACGGCTGCTTACCCCCTGCTCGG

Query 2686          GACCGGCATATACCAGGTACC-GATCGGTCCCAGTTTCGACGCCTGGGAGCGGAACCACC
                      ||||||||||  |||| ||-| | |||     |||+|| ||||||||||| |||||||
Sbjct 2735          TGCCGGCATATATAAGGTCCCTGTTGGGTTGAGCTTT-GATGCCTGGGAGCGTAACCACC

Query 2745          GCCCCGGTGATGAGTTGTATCTTCCTGAGCTTGC--TGCCAGATGGTTCGAGGCCAATAG
                    | ||||| ||||| ||||||||  ||||||  ||--|  | ++||||| ||||| ||  |
Sbjct 2794          GACCCGGGGATGAATTGTATCTGACTGAGCCGGCTATAGCC--TGGTTTGAGGCTAACCG

Query 2803          GCCGGCCTGC-CCAACTCTT-ACTATAACTGAGGATGCTGCACGGACAGCGAACCTGGC-
                    |||  || + -||  |+|||-|| ||||| |||||| | || || |||||||| |||||-
Sbjct 2852          GCCCACCC-TTCCTGC-CTTGACCATAACCGAGGATACGGCCCGTACAGCGAATCTGGCG

Query 2860          CATCGAGCTTGACTCAGCCACAGATGTCGGCCGGGCTTGTGCTGGTTGTCGAGTC-ACCC
                    | |+||||| ||| | ||||| || || ||||| || |||||||| ||||| || -| +|
Sbjct 2910          CTT-GAGCTGGACGCGGCCACTGAGGTGGGCCGTGCGTGTGCTGGCTGTCGTGTGGAA-C

Query 2919          CCGGCGTTGTG-CAGTACCAGTTTACTGCAGGTGTGCCTGGGTCCGGCAAGTCCCGCTCT
                    |||| || || -  +|||||||| || || ||||| || || ||||| |||||| | || 
Sbjct 2968          CCGGTGTGGTCCGC-TACCAGTTCACGGCGGGTGTCCCCGGCTCCGGTAAGTCCAGGTCG

Query 2978          A-TCACCCA-AGCCGACGTGGACGT--TGTCGTGGTCCCGACCCGGGAGTTGCGTAATGC
                    |-||| +||- | +|| || || ||--| ++||||| || || || |||||||| ||| |
Sbjct 3027          ATTCAA-CAGGGG-GAAGTAGATGTGATA--GTGGTGCCAACTCGTGAGTTGCGCAATTC

Query 3034          CTGGCGCCGCCGCGGCTTCGCTGCTTTCACCCCGCACACTGCTGCT--AGAGT-CAC-TC
                     |||||||||||||| ||||| |||| ||| || ||||| || |||-- | | -|+|-|+
Sbjct 3083          GTGGCGCCGCCGCGGGTTCGCAGCTTACACACCTCACACGGCAGCTCGTGTGACC-CGT-

Query 3090          AGGGGCGCCGGGTTGTCATTGATGAAGCTCCATCTCTTCCCCCC-CACCTGCTGCTGCTC
                    +|| +||| |||| || || ||||| ||||| || |+|||| ||-||  |||| ||| | 
Sbjct 3140          -GGC-CGCAGGGTCGTTATCGATGAGGCTCCTTCAC-TCCCGCCGCATTTGCTCCTGTTG

Query 3149          CACATGCAGCGGGCCGCCACC-GTTCACCTTCTTGGCGACCCGAACCAGATCCCAGCCAT
                    ||||||||||||||| +|| |-|| ||||||||||| ||||| || || ||||| || ||
Sbjct 3198          CACATGCAGCGGGCCT-CATCAGTCCACCTTCTTGGTGACCCTAATCAAATCCCTGCTAT

Query 3208          CGACTTTGAGCACGCCGGGCTCGTCCCCGCCAT-CAGGCCTGACCTAGCCCCTACCTCCT
                     || ||||| || ||||| || || || || ||-||+|||||| |||| ||||||    |
Sbjct 3257          TGATTTTGAACATGCCGGCCTTGTACCAGCAATCCA-GCCTGAGCTAGTCCCTACAAAGT

Query 3267          GGTGGCATGTTACCCATCGTTGCCCTGCGGATGTATGTGAGCTGATCCGTGGTGCATACC
                    |||||||  | |||||| | || || ||||| || |||||| ||||||| || || ||||
Sbjct 3316          GGTGGCACCTCACCCATAGATGTCCGGCGGACGTCTGTGAGTTGATCCGCGGCGCGTACC

Query 3327          CTATGATCCAGACCACTAGCCGGGTCCTCCG-TTCGTTGTTCTGGGGTGAGCCTGCCGTT
                    | |  ||||||||| | ||||| ||||| ||-| | +|||||||||| || ||  | || 
Sbjct 3376          CGAAAATCCAGACCGCGAGCCGCGTCCTTCGCTCCC-TGTTCTGGGGGGAACCCCCTGTG

Query 3386          GGGCAGAAACTAGTGTTCACCCAGGCGGCTAAGGCTGCCAACCCCGGTT-CAGTGACGGT
                    || ||||| || || |||||||||||||| |||||||| ||||| ||| -||+| || ||
Sbjct 3435          GGTCAGAAGCTGGTATTCACCCAGGCGGCAAAGGCTGCGAACCCTGGTGCCA-TCACAGT

Query 3445          CCACGAGGCACAGGGCGCTACCTAT-A-CAGAGACCACCATTATCGCTACGGCAGATGCC
                    ||| || || ||||| || || |+|-|-|+||||| || ||||| || ||||| ||||||
Sbjct 3494          CCATGAAGCTCAGGGTGCAACAT-TCACC-GAGACAACGATTATTGCCACGGCTGATGCC

Query 3503          CGAGGCCTCATTCAGTCGTCTCGGGCTCATGCCATTGTTGCCCTGACGCGCCATACTGAG
                    || || || || || || ||| | || ||||| ||||| |||||||| ||||| || |||
Sbjct 3552          CGTGGGCTGATCCAATCATCTAGAGCCCATGCAATTGTGGCCCTGACCCGCCACACGGAG

Query 3563          AAGTGCGTCATCATTGACGCGCCA-GGCCTGCTTCGCGAGGTGGGCATTTCCGATGCAAT
                    ||||| ||  |  | ||||| || -||+|| || || |||||||||||||| ||||| ||
Sbjct 3612          AAGTGTGTGGTGGTCGACGCACCGGGG-CTCCTCCGTGAGGTGGGCATTTCTGATGCCAT

Query 3622          CGTTAATAACTTTTTCCTTGCCGGT-GGCGAAATTGGCCACCAACGCCCGTCTGTTATCC
                     |||||||||||||||||  | || -| |+| || ||||| || || ||||| ||||| |
Sbjct 3671          TGTTAATAACTTTTTCCTCTCTGGCGGTC-AGATCGGCCAACATCGTCCGTCGGTTATAC

Query 3681          CTCGCGGCAACCCTGA-CACAAACGTTGACAC-CTTGGCTGCCTTCCCGCCGTCTTGCCA
                    | |||||||    | |- ||+|| ||| | ||-|||| +||| |||||||| ||||| ||
Sbjct 3730          CGCGCGGCATTATTAATGAC-AATGTTAATACACTTGA-TGCTTTCCCGCCTTCTTGTCA

Query 3739          GATTAGCGCCTTCCACCAGTTGGCTGAGGAGCTTGGCCATAGACCTGCCCCTGTTGCAGC
                    | |||| || | ||||||| | || ||||| ||||||||  ||||||| ||  |||| ||
Sbjct 3788          GTTTAGTGCTTACCACCAGCTTGCCGAGGAACTTGGCCACCGACCTGCTCCAATTGCTGC

Query 3799          TGTTCTACCGCCCTGCCCTGAGCTCGAACAGGGCCTCCTCTATCTGCCCCAGGAGCTCAC
                     || || || ||||| || ||||| |||||||| || |||||| |||| || ||  | ||
Sbjct 3848          CGTCCTGCCCCCCTGTCCGGAGCTTGAACAGGGTCTACTCTATATGCCTCAAGAATTAAC

Query 3859          CACCTGTGATAGTGTTGTAACATTTGAATTAACAGATATTGTGCATTGTCGCATGGCCGC
                     || |  ||||||||  | || |||||  | || || || ||||| || || ||||| ||
Sbjct 3908          AACATCAGATAGTGTGCTCACTTTTGAGCTCACGGACATAGTGCACTGCCGTATGGCAGC

Query 3919          CCCGAGTCAGCGCAAGGCCGTGCTGTCCACGCTCGTGGGCCGTTACGGCCGTCGCACAAA
                     || || ||||||||||| || ||||| || || || ||| | |||||||| || || ||
Sbjct 3968          GCCCAGCCAGCGCAAGGCGGTCCTGTCAACTCTTGTCGGCAGGTACGGCCGACGTACTAA

Query 3979          GCTCTACAATGCCTCTCACTCTGATGTTCGTGACTCTCTTGCC-CGTTT-TATCCCGACC
                      | ||| | ||| | ||| | ||||| || |  ||||+||  -| |||-  ||| || |
Sbjct 4028          ATTGTACGAGGCCGCACACGCAGATGTCCGCGGATCTC-TGAATCATTTCATTCCTGAGC

Query 4037          ATTGGCCCCGTACAAGTTACA--ACC-TGTGAA-TTGTATGAGCTAGTGGAGGCCATGGT
                     | ||+|||+||  |||  ||--|+|-||||| -|| | +||||| |||||||| |||||
Sbjct 4087          TTCGG-CCC-TATTAGTGTCACCA-CTTGTGAGCTTTTC-GAGCTTGTGGAGGCTATGGT

Query 4093          CGAGAAGGGCCAGGATGGCTCCGCCGTCCTTGAGCTCGACCTCTGCAACCGTGACGTATC
                     ||||| |||||||||||||| || || || ||||| || || |||| |||||| || ||
Sbjct 4142          AGAGAAAGGCCAGGATGGCTCTGCAGTTCTGGAGCTTGATCTATGCAGCCGTGATGTGTC

Query 4153          CAGGATCACCTTCTTCCAGAAAGATTGTAATAAGTTTACCACGGGAGAGACCATCGCCCA
                    | |||| || ||||||||||| ||||||||||| ||||| ||||| || || || || ||
Sbjct 4202          CCGGATAACATTCTTCCAGAAGGATTGTAATAAATTTACAACGGGTGAAACAATAGCGCA

Query 4213          TGGTAAAGTGGGCCAGGGCATTTCGGCCTGGAGTAAGACCTTTTGTGCCCTTTTTGGCCC
                     |||||||| || ||||| || || || |||||||||||||| ||||| || || |||||
Sbjct 4262          CGGTAAAGTCGGGCAGGGAATATCCGCATGGAGTAAGACCTTCTGTGCTCTGTTCGGCCC

Query 4273          CTGGTTCCGCGCTATTGAGAAGGCTATTCTGGCC--CTA--CTCCCTCAGGGTGTGTTTT
                     |||||||||||||||||||| |  |||||||| --   --| +||| |+++||||||||
Sbjct 4322          ATGGTTCCGCGCTATTGAGAAAGAAATTCTGGCAGTGCTTGCA-CCTAA---TGTGTTTT

Query 4329          ATGGAGATGCCTTTGACGACACTGTCTTCTCGGC-G--GCTG--T-GGCCGCAGCAAAGG
                    |||| ||||| | ||| ||||| |||||  | ||-|--| ||-- - ||| | ++++ | 
Sbjct 4378          ATGGTGATGCATATGAGGACACAGTCTTGGCCGCTGCTGTTGCCGGTGCCCCT----GGT

Query 4383          CGTCCATGGTGTTTGAGAATGACTTTTCCGAGTTTGACTC-CACCCAGAATAACTTT-TC
                     || +|+||| ||||||||||| || || ||||| ||+| -||| ||||||||+|||-||
Sbjct 4434          TGTA-A-GGTTTTTGAGAATGATTTCTCTGAGTTCGA-TAGCACTCAGAATAA-TTTCTC

Query 4440          -CTTGGGCCTAGAGTGC-GCTATCATGGAGGAGTGCGGGATGCCGCAGTGGCT-CATCCG
                    -||||||+|||||||| -  +|||||||| ||||| || |||||||||||| |-   | |
Sbjct 4490          ACTTGGG-CTAGAGTGTATA-ATCATGGAAGAGTGTGGCATGCCGCAGTGGATGATCCGG

Query 4498          CTTGTACCACCT--TATAAGGTCTGCGTGGATCCTGCAGGCCCCGAAGGAGTCTCTGCGA
                    || +|| |||||--|+|    ||||| ||| | || ||||| ||||||||||||||||||
Sbjct 4548          CTC-TATCACCTCGT-TCG-CTCTGCTTGGGTTCTACAGGCACCGAAGGAGTCTCTGCGA

Query 4556          GGGTTTTGGAAGAAACACTCCGGTGAGCCCGGCACTCT-TCTTTGGAATACTGTCTGGAA
                    || || |||||||||||||| |||||||| ||||| ||-|+| |||||||| || |||||
Sbjct 4605          GGCTTCTGGAAGAAACACTCTGGTGAGCCTGGCACCCTAT-TATGGAATACCGTTTGGAA

Query 4615          CATGGCCGTTAT-TACCCACTGTTATGATTTTCGTGAT-TTGCAGGTGGCTGCCTTTAAA
                    |||||| || ||- +| ||||||||||| || || || -|| +|||| || || +|| ||
Sbjct 4664          CATGGCTGTCATAG-CACACTGTTATGAATTCCGCGACCTTA-AGGTTGCAGCA-TTCAA

Query 4673          GGT-GATGATTCGATAGTGCTTTGCAGTGAGTACCGTCAGAGTCCAGGA-GCTGCTG-TC
                    || -|| |||||  | |||||||||||||| || || |||||+||  ||-|| ||||-| 
Sbjct 4721          GGGGGACGATTCTGTTGTGCTTTGCAGTGATTATCGGCAGAG-CCGTGATGCAGCTGCTT

Query 4730          CTGATTGCTGGTTGTGGCTTAAAGCTGAAGGTGGATTTTCGCCCTATTGGTCTGTATGCA
                    +|||||||||||||||| || ||||| ||||| |||||| | ||||||||  |||| || 
Sbjct 4779          -TGATTGCTGGTTGTGGGTTGAAGCTTAAGGTAGATTTTAGGCCTATTGGGTTGTACGCT

Query 4790          GGTGTTGTGGTGGCCCCCGGCCTTGGCGCGCTT-CCTGACGTTGTGCGCTTCGCCGGCCG
                    ||||| || |||||||| ||||||||  | +||-||||| |||||  | || ||||||||
Sbjct 4839          GGTGTGGTTGTGGCCCCGGGCCTTGGGACT-TTGCCTGATGTTGTTAGATTTGCCGGCCG

Query 4849          GCTCACTGAGAAGAATTGGGGCCCTGGCCCCGAGCGGGCGGAGCAGCTCCGCCTTGCTGT
                    |||| | || ||||| ||||| || ||||| ||| ||| |||||||||||| || |||||
Sbjct 4898          GCTCTCGGAAAAGAACTGGGGGCCAGGCCCGGAGAGGGTGGAGCAGCTCCGGCTGGCTGT

Query 4909          AAGTGATTTCCTCCGCAAGCTTACGAATGTAGCTCAGATGTGTGTGGATGTTGTTTCTCG
                      ||||||| || || ||| | |||||||| |||||| | ||||||||||||||||| | 
Sbjct 4958          TTGTGATTTTCTGCGAAAGTTAACGAATGTGGCTCAGGTTTGTGTGGATGTTGTTTCGCA

Query 4969          TGTTTATGGGGTTTCTCCTGGGCTCGTTCATAACCTGATTGGCATGCTACAGACTGTTGC
                     ||||| || |||   |||||  | || ||||||||||| || ||||| |||||| ||||
Sbjct 5018          GGTTTACGGTGTTAGCCCTGGTTTGGTACATAACCTGATCGGAATGCTTCAGACTATTGC

Query 5029          TGATGGCAAGGCCCATTTCACTGAGTCAGTAAAGCCAGTGCTCGACCTGACAAATTCAAT
                     |||||||| || ||||| |||||| || | ||||| || || ||||| || |  || ||
Sbjct 5078          CGATGGCAAAGCACATTTTACTGAGACAATTAAGCCTGTTCTTGACCTTACTAGCTCCAT

Query 5089          CCTGTGTCGGGTGGAATGAATAACATG-TCTTTTGCTGCGCCCATGGGTTCGCGACCATG
                    | | | |||||||||||||||||||||-|||||||||  || |||||    || ||||||
Sbjct 5138          CATATATCGGGTGGAATGAATAACATGTTCTTTTGCTCTGCGCATGGAGATGCCACCATG

Query 5148          CGCCCTCGGCCTATTCTGTTGTTGCTCCTCATGTTTTTGCCTATGTTGCCCGCGCCACCG
                    ||| ||||| || |||||||  |||||||| |||||||||||||| ||||||||||||||
Sbjct 5198          CGCTCTCGGGCTCTTCTGTTTCTGCTCCTCGTGTTTTTGCCTATGCTGCCCGCGCCACCG

Query 5208          CCCGGTCAGCCGTCTGGCCGCCGTCGTGGGCGGCGCAGCGGCGGTTCCGGCGGTGGTTTC
                     |||||||||| |||||||| || || |||||||||||||||||| ||||| ||||||||
Sbjct 5258          GCCGGTCAGCCCTCTGGCCGTCGCCGCGGGCGGCGCAGCGGCGGTGCCGGCAGTGGTTTC

Query 5268          TGGGGTGACCGGGTTGATTCTCAGCCCTTCGCAATCCCCCATATTCATCCAACCAACCCC
                    ||||||||||||||||||||||||||||||||  ||||| ||||||||||||||||||||
Sbjct 5318          TGGGGTGACCGGGTTGATTCTCAGCCCTTCGCCCTCCCCTATATTCATCCAACCAACCCC

Query 5328          TTTGCCCCCGATG-TCACC-GCTGCGGCCGGGGCTGGACCTCGCGTTCGCCAACCCGCCC
                    || ||  | ||+ -|+ ||-|| || |||||||||||| |||||  ||| || || ||||
Sbjct 5378          TTCGCATCTGA-CAT-TCCAGCCGCAGCCGGGGCTGGAGCTCGCCCTCGGCAGCCAGCCC

Query 5386          GACCACTCGGCTCCGCTTGGCGTGACCAGGCCCAGCGCCCCGCCGCTACCTCACGTCGTA
                    | |||||||||||||||||||| |||||| ||||||||||||||||| || | |||||| 
Sbjct 5436          GTCCACTCGGCTCCGCTTGGCGCGACCAGTCCCAGCGCCCCGCCGCTTCCACCCGTCGTC

Query 5446          GACCTACCACAGCTGGGGCCGCGCCGCTAACCGCGGTCGCCCCGGCTCATGACAC--CCC
                    ||||| || ||||||||||  ||||| | || || || || ||||||| ||||||--| |
Sbjct 5496          GACCTGCCCCAGCTGGGGCTTCGCCGTTGACGGCTGTGGCTCCGGCTCCTGACACTGCAC

Query 5504          GCCAGTGCCTGATGTCGACTCCCGCGGCGCTATCTTGCGCCGGCAGTATAACCTATCAAC
                    +||+|| |||||||| || ||||| ||||||||||||||||| ||||||||  | || ||
Sbjct 5556          -CC-GTCCCTGATGTTGATTCCCGTGGCGCTATCTTGCGCCGCCAGTATAATTTGTCTAC

Query 5564          ATCCCCTCTCACCTCTCCCGTGGCCACCGGCACAAATTTGGTCCTTTATGCCGCCCCTCT
                     ||||| ||||| ||| |  | || || ||||||||| | || || ||||| ||||| ||
Sbjct 5614          GTCCCCGCTCACATCTACTATTGCTACTGGCACAAATCTTGTACTATATGCTGCCCCACT

Query 5624          TAGCCCGCTTT-TACCC-CTTCAGGACGGCACCAATACTCATATAATGGCTACAGAAGCC
                    |||+ |+||||-   ||-|| ||||| || || ||||| || || |||||||| ||||| 
Sbjct 5674          TAG-TC-CTTTGCTGCCGCTCCAGGATGGTACTAATACCCACATTATGGCTACTGAAGCT

Query 5682          TCTAACTATGCCCAGTACCGGGTTGCCCGTGCCACAATTCGTTATCGCCCGCTTGTCCCC
                    || || ||||||||||| || ||||  |||||||| ||||| |||||+ | ||||   ||
Sbjct 5732          TCCAATTATGCCCAGTATCGTGTTGTTCGTGCCACCATTCGATATCG-TCCCTTGGTGCC

Query 5742          -AATGCTGTTGGTGGTTATGCCATCTCCATCTCGTTCTGGCCACAAACCACCACCACTCC
                    -|| || |||||||| ||||| || || ||||| |||||||| || || || ||||| ||
Sbjct 5791          GAACGCCGTTGGTGGGTATGCTATATCTATCTCTTTCTGGCCTCAGACAACAACCACCCC

Query 5801          GACGTCCGTTGATATGAATTCAATAACTTCGACGGATGTTCGTATTTT-AGTTCAGCCCG
                    |||||| ||||||||||||||||| ||||| || ||||| || || + - || || ||||
Sbjct 5851          GACGTCTGTTGATATGAATTCAATCACTTCCACTGATGTCCGCATC-CTTGTCCAACCCG

Query 5860          GCATAGCCTCTGAGCTTGTGATCCCAAGTGAGCGCTTACACTATCGTAACCAAGGGTGGC
                    | |||||||||||| | ||||| || ||||||||| | |||||||| || || || ||||
Sbjct 5910          GTATAGCCTCTGAGTTGGTGATTCCTAGTGAGCGCCTGCACTATCGAAATCAGGGATGGC

Query 5920          GCTCTGTTGAGACCTCCGGG-GTGGCGGAAGAGGAGGCCACCTCTGGTCTCGTTATGCTT
                    | || |||||||||||+ ||-|| || || || ||||| ||||| || || |||||||| 
Sbjct 5970          GTTCAGTTGAGACCTC-TGGCGTCGCTGAGGAAGAGGCTACCTCCGGCCTTGTTATGCTC

Query 5979          TGCATACATGGCTTACCC-GTAAATTCTTACACTAATACACCCTACACCGGCGCCCTCGG
                    ||||| |||||+ |  ||-|| ||||| ||||||||||| ||||||||||| ||||||||
Sbjct 6029          TGCATTCATGG-GTCGCCTGTGAATTCCTACACTAATACGCCCTACACCGGTGCCCTCGG

Query 6038          GCTGT-TGGATTTTGCCCTTGAATTTGAGTTCCGCAACCTCACTCCCGGCAACACCAATA
                     ||+ -| || || || |||||  | |||||||| ||  | || || || ||||| || |
Sbjct 6088          CCT-ACTCGACTTCGCACTTGAGCTCGAGTTCCGTAATTTGACACCTGGTAACACTAACA

Query 6097          CTCGGGTCTCTCGTTACTCC-AGCACTG-CTCGC-CACCGTC--TTCGCCGC-G-GTGC-
                    | || || |||||+++||+ -   |++|-  |||-|  | | --||+||+||-|-| ||-
Sbjct 6147          CGCGCGTTTCTCG---CT-ATTCGA--GTAGCGCACGTCATAAATT-GC-GCCGTGGGCC

Query 6149          AGATGGGACCGCCGAGCTCACCACCACGGCTGCCACCCGCTTTATGAAGGATCTCTATTT
                     ||||| || |  || || || || || |||||||| || |||||||| || ||| | ||
Sbjct 6199          TGATGGTACTGTAGAACTGACTACTACTGCTGCCACACGTTTTATGAAAGACCTCCACTT

Query 6209          TACTAGTACTAATGGTGTCGGTGAGATCGGCCGCGGGATAGCCCTAACCCTGTTTAATCT
                    |||  | ||||||||||| |||||| |||| || || |||||  ||||| ||||||||||
Sbjct 6259          TACGGGGACTAATGGTGTTGGTGAGGTCGGTCGTGGTATAGCGTTAACCTTGTTTAATCT

Query 6269          TGCTGACACTCTGCTTGGCGGCCTACCGACAGAATTGATTTCGTCGGCTGGTGGCCAGCT
                    |||||| ||  |||| ||||| || |||||||||||||||||||||||||| ||||||||
Sbjct 6319          TGCTGATACGTTGCTCGGCGGGCTTCCGACAGAATTGATTTCGTCGGCTGGAGGCCAGCT

Query 6329          GTTCTACTCCCGTCCCGTCGTCTCAGCCAATGGCGAGCCGACTGTTAAGCTGTATACATC
                     || |||||||| ||||| ||||||||||||||||||||||| || || || || || ||
Sbjct 6379          ATTTTACTCCCGCCCCGTTGTCTCAGCCAATGGCGAGCCGACAGTGAAACTTTACACCTC

Query 6389          TGTAGAGAATGCTCAGCAGGATAAGGGTATTGC-AATCCCGCATGACATCGACCTCGGGG
                     || ||||||||||||||||| |||||||| ||-| |||+ ||||| || || ||||| |
Sbjct 6439          AGTCGAGAATGCTCAGCAGGACAAGGGTATAGCTATTCC-ACATGATATTGATCTCGGTG

Query 6448          AATCTCGTGTGGTCATTCAGGATTATGATAACCAACATGAGCAAGATCGGCCGACACCTT
                    | || |||||||||||||||||||||||||| |||||||||||||| || || || || |
Sbjct 6498          AGTCCCGTGTGGTCATTCAGGATTATGATAATCAACATGAGCAAGACCGCCCCACCCCCT

Query 6508          CTCCAGCCCCATCGCGCCCTTTTTCTGTCCTCCGAGCTAATGATGTGCTTTGGCTTTCTC
                    |||| || || || ||||||||||| ||||| || |||||||||||||| ||||| || |
Sbjct 6558          CTCCTGCTCCCTCTCGCCCTTTTTCCGTCCTTCGTGCTAATGATGTGCTCTGGCTCTCGC

Query 6568          TCACCGCTGCCGAGTATGACCAGTCCACTTACGGTTCTTCGACCGGCCCAGTCT--ATGT
                    | ||||||||||||||||| ||  | ||||| || ||||| ||+  +    | |--||||
Sbjct 6618          TTACCGCTGCCGAGTATGATCAAACGACTTATGGCTCTTCTAC-TA-ATCCTATGTATGT

Query 6626          TTCTGACTCTGTGACCCTGGTTAATGTTGCGACCGGCGCGCAGGCCGTTGCCCGG-TCGC
                    ||||||  |||| ||  | |||||||| ||||| || || ||||  |||+ |  |-||  
Sbjct 6676          TTCTGATACTGTTACATTTGTTAATGTGGCGACTGGTGCCCAGGGGGTT-TCGCGCTCTT

Query 6685          TTGACTGGACCAAGGTCACACTTGATGGTCGCCCCCTCTCC-ACCATCCAGCAGTATTCA
                    | |||||| | |||||||| |||||||| ||||| |||+ |-|| || ||||||||||| 
Sbjct 6735          TGGACTGGTCTAAGGTCACTCTTGATGGCCGCCCGCTC-ACTACTATTCAGCAGTATTCT

Query 6744          AAGACCTTCTTCGTCCTGCCGCTCCGCGGTAAGCTCTCCTTCTGGGAGGCAGGTACCACT
                    ||||||||||  ||| ||||  | || |||||||| ||||| |||||||| ||||| || 
Sbjct 6794          AAGACCTTCTATGTCTTGCCTTTACGTGGTAAGCTTTCCTTTTGGGAGGCTGGTACTACC

Query 6804          AAGGCCGGGTACCCCTATAATTATAATACCACTGCTAGCGATCAACTG-CTT--ATTGAG
                    || || || ||||| || || || ||||||||||||||||||||+++|- ||--|| |||
Sbjct 6854          AAAGCTGGCTACCCTTACAACTACAATACCACTGCTAGCGATCA---GATTTTGATCGAG

Query 6861          AATGCCGCCGGGCATCGGGT-TGCTATTTCCACTTACACCACTAGCCTGGG-TGCTGGCC
                    ||||| || || ||||| ||-||+||||||||| || ||||||| | ||||-|+|||| |
Sbjct 6911          AATGCGGCTGGCCATCGCGTGTG-TATTTCCACCTATACCACTAACTTGGGCT-CTGGGC

Query 6919          CCGTTGCCATCTCTGCGGTTGCTGTTTTTGGCCCCCCACTCTGCGCTAGCCCTGCTTGAG
                    ||||  | || ||||| |||| |||  ||| |||+ || |||||||| ||  | || |||
Sbjct 6969          CCGTGTCTATTTCTGCTGTTGGTGTCCTTGCCCC-TCATTCTGCGCTGGCTATTCTGGAG

Query 6978          GATACCATGGACTACCCTGCCCGCGCCCACACTTTTGATGATTTCTGCCCAGAGTGCCGC
                    || |||   || |||||||| |||||||| |||||||||||||||||||| ||||||||+
Sbjct 7028          GACACCGCTGATTACCCTGCTCGCGCCCATACTTTTGATGATTTCTGCCCTGAGTGCCG-

Query 7038          CCC-CTTGGCCTCCAGGGCTGTGCTTTCCAGTCTACTGTCGCTGAGCTTCAGCGCCTTAA
                      |-|| ||||| ||||| |||||||| || |||||||| |||||||| ||||| |||||
Sbjct 7087          TTCACTCGGCCTTCAGGGTTGTGCTTTTCAATCTACTGTTGCTGAGCTGCAGCGTCTTAA

Query 7097          GATGAAGGTGGGTAAAACTCGGGAGT-TAT-AGTTTATTTGCTTGTGCCC-CCCTTCT-T
                     ||||||||||||||||| |||||||-|+|-| ||  |||||||||||||- ||||||-|
Sbjct 7147          AATGAAGGTGGGTAAAACCCGGGAGTAT-TGATTTATTTTGCTTGTGCCCTTCCTTCTGT

Query 7153          T-CTG-CTGCTT-ATTTCTCTTTTCTGCGTTTCGCGCTCCCTGAAAAAAAAA
                    |-|| -|   ||-||||   ||||||||||| ||||||||||| ||||||||
Sbjct 7206          TACTTTCCTTTTTATTTGCTTTTTCTGCGTTCCGCGCTCCCTGGAAAAAAAA
