# Supplementary material for: Pairwise Heuristic Sequence Alignment Algorithm Based on Deep Reinforcement Learning
Source: IEEE Open J Eng Med Biol. 2021 Jan 29;2:36–43. doi: 10.1109/OJEMB.2021.3055424 (PMC8901008; doi:10.1109/OJEMB.2021.3055424)
Supplement: Three supplementary materials are attached to the submitted manuscript. First, we offer the detailed process of the DQNalign in Supplementary material S1. Then, the additional figures and tables are listed in the Supplementary material S2. Finally, the alignment results of the DQNalign are attached  [file ojemb-3055424-mm.zip › OJEMB-3055424-MM/10022021082020_DQNalignOJEMB20210126SupplementaryS3/Supplementary S3/HEV_DDDQN/result20200712173946_12_45.txt]

DQNalign Project v1.0
Pairwise alignment algorithm with deep reinforcement learning based heuristic alignment agent
Sequence 1 : HEV_12, length : 7202
Sequence 2 : HEV_45, length : 7232

Alignment results:
Exact matches: 5400
Gaps: 567

Query 1             GCAGACCACCTATGTGGTCGATGCCATGGAGGCCCATCAGTTTATCAAGGCTCCTGGCAT
                    ||||||||| ||||||||||| |||||||||||||| |||||||| |||||||||||| |
Sbjct 0             GCAGACCACGTATGTGGTCGACGCCATGGAGGCCCACCAGTTTATAAAGGCTCCTGGCGT

Query 61            CACTACTGCTATTGAGCAGGCTGCTCTGGCAGCGGCCAACTCTGCCCTGGCGAATGCTGT
                    ||||||||||||||||||||| ||||| |||||||||||||| |||||||||||||||||
Sbjct 60            CACTACTGCTATTGAGCAGGCAGCTCTAGCAGCGGCCAACTCCGCCCTGGCGAATGCTGT

Query 121           GGTAGTTAGGCCCTTTC-TCTCTCACC-AGCAGATTGAGATCCTCATTAACCTAATGCAA
                    ||| ||| ||+||||||-| || |  |- +|||| |||||| ||||| ||  | ||||| 
Sbjct 120           GGTGGTTCGG-CCTTTCTTGTCCCGGCTT-CAGACTGAGATTCTCATAAATTTGATGCAG

Query 179           CCTCGCCAGCTTGTTTTCCGCCCCGAGGTTTTCTGGAACCACCCCATCCAGCGTGTTATC
                    ||| | |||||||||||||| || |||||  | ||||| ||||| ||||||||||| |||
Sbjct 178           CCTTGGCAGCTTGTTTTCCGGCCTGAGGTCCTGTGGAATCACCCAATCCAGCGTGTGATC

Query 239           CACAATGAGTTGGAGCTTTACTGCCGTGCCCGCTCCGGCCGCTGTCTTGAGATTGGTGCC
                    ||||||||| | ||||  || ||||| |||||  | || ||||||||||||   ||||| 
Sbjct 238           CACAATGAGCTTGAGCAATATTGCCGAGCCCGGGCTGGACGCTGTCTTGAGGAGGGTGCT

Query 299           CATCCCCGCTCAATAAATGACAATCCTAATGTGGTC--CACCGCTGCTTCCTCCGCCCTG
                    ||||| || || || |||||| | ||||| ||+ +|--||||||||||| ||    ||||
Sbjct 298           CATCCACGTTCCATTAATGACGACCCTAACGT-C-CTGCACCGCTGCTTTCTTAAACCTG

Query 357           TCGGGCGCGATGTTCAGCGCTGGTATACTGCCCCCACTCGCGGGCCAGCTGCTAATTGCC
                    | || || ||||||||||| |||||||| || || || || || || || ||||| ||||
Sbjct 356           TTGGCCGTGATGTTCAGCGGTGGTATACCGCTCCTACCCGTGGCCCTGCAGCTAACTGCC

Query 417           GGCGTTCCGCACTGCGCGGGCTCTCTGCC-GCTGACCGCACTTACTGCTTCGACGGGTTT
                    |||| ||||| || ||||||||  | +||-| |||||| ||||||||||| || || |||
Sbjct 416           GGCGGTCCGCTCTTCGCGGGCTTCCA-CCTGTTGACCGGACTTACTGCTTTGATGGTTTT

Query 476           TCTGGTTGTA-ACTTTCCCGCCGAAACGGGCATCGCCCTCTATTCCCTCCATGATA--TG
                    || || || |-|+||| ||||||| |||||  | || || || || || || |++|--| 
Sbjct 475           TCAGGCTGCACA-TTTGCCGCCGAGACGGGGGTTGCACTTTACTCACTGCACG--ACCTT

Query 533           TCA-CCATCTGATGTCGCCGAGGCCATGTTCCGCCATGGTATGACGCGGCTT-TATGCCG
                    |  -|  +| ||||| || ||||| |||  ||||||||| ||||| |||+||-||||| |
Sbjct 532           TGGCCTG-CCGATGTTGCGGAGGCAATGGCCCGCCATGGCATGACTCGG-TTGTATGCAG

Query 591           CCCTCCATCTTCCGCCTGAGGTCTTGTTGCCTCCTGGCACATACCGCACCGCGTCGTATC
                    ||||||||||||| || ||||| ||  | || |||||||| ||||  ||| | || || |
Sbjct 590           CCCTCCATCTTCCCCCGGAGGTATTACTCCCCCCTGGCACTTACCATACCACCTCATACC

Query 651           TGCTGATCCATGAC-GGCAG-GCGCGTTGTGGTGACGTACGAGGGTGACACTAGTGCTGG
                    | || || ||||| -|| | -| || ++||| | || |||||||| ||  ||||||| ||
Sbjct 650           TCCTAATTCATGATGGGGACCGTGCA--GTGATTACATACGAGGGGGATTCTAGTGCCGG

Query 709           TTATAACCATGATGTTTCCAACCTGC--GCTCCTGGATTAGAACCACTAAGGTCACCGGA
                     || || |||||||| |||| | | |--|||++|||||  | || || || |||||||| 
Sbjct 708           GTACAATCATGATGTGTCCATCTTACGTGCT--TGGATCCGTACGACCAAAGTCACCGGT

Query 767           GACCACCCTCTCGTTATCGAGCGGGTTAGGGCCA-TTGGCTGTCACTTTGTTCTCTTACT
                    || ||||| || || || ||||||||  +|| | -| || || || ||||| ||| | ||
Sbjct 766           GATCACCCGCTGGTGATTGAGCGGGTCC-GGGCTGTGGGATGCCATTTTGTACTCCTCCT

Query 826           CACGGCTGCCCCGGAGCCATCACCTATGCCTTATGTCCCTTACCCCCGGTCTACCGAGGT
                    ||| ||||| || || || || || |||||||| ||||| ||||| || || ||||||||
Sbjct 825           CACAGCTGCACCTGAACCGTCGCCGATGCCTTACGTCCCATACCCTCGTTCGACCGAGGT

Query 886           CTATGTCCGATCGATCTTCGGCCCGGGCGGCACCCCTTCCCTATTCCCAACCT-CATGCT
                     ||||| || || ||||||||||| |||||| | || ||||| || ||| |  -|+||||
Sbjct 885           TTATGTTCGTTCTATCTTCGGCCCTGGCGGCTCACCATCCCTTTTTCCATCTGCC-TGCT

Query 945           CCACTAAGTCGACCTTCCATGCCGTCCCTGCCCATATTTGGGACCGTCTTATGCTGTTCG
                    | |||||||| || || |||||||||||||  ||||| |||||| | |||||||| || |
Sbjct 944           CGACTAAGTCAACATTTCATGCCGTCCCTGTGCATATATGGGACAGGCTTATGCTTTTTG

Query 1005          GGGCCACCCTGGATGACCAAGCCTTTTGCTGCTCCCGTCTAATGACCTACCTTCGCGGCA
                    | || ||||| |||||||| ||||| ||||||||| | || ||||| || || || ||||
Sbjct 1004          GAGCGACCCTTGATGACCAGGCCTTCTGCTGCTCCAGGCTTATGACATATCTCCGTGGCA

Query 1065          TTAGCTACAAGGTTACTG-TGG-GCACTCTTGTGGCCAATGAAGGCTGGAACGCCTCTGA
                    |||| || |||||||| |-|||-||+|+||||| || |||||||| ||||| || || ||
Sbjct 1064          TTAGTTATAAGGTTACGGTTGGTGC-C-CTTGTCGCTAATGAAGGTTGGAATGCTTCCGA

Query 1123          GGACGCTCTCACAGCTGTCATTACTGCCGCCTACCTT-ACCATCTGCCACCAGCGGTATC
                     || || || || ||||| |||||||| ||||| +||-||||| || || ||| | || |
Sbjct 1122          AGATGCACTGACTGCTGTAATTACTGCAGCCTAT-TTAACCATTTGTCATCAGAGATACC

Query 1182          TCCGCACCCAAGCTATATCTAAGGGGATGCGTCGTTTGGAGCGGGAGCATGCCCAGAAA-
                    ||||||| |||||||| ||||| ||||||    |  ||||||  |||||||| ||+|||-
Sbjct 1181          TCCGCACGCAAGCTATTTCTAAAGGGATGAAGAGGCTGGAGCTTGAGCATGCACA-AAAG

Query 1241          TTCATAACACGCCTCTACAGTTGGCTTTTTGAGAAGTCCGGCCGTGATTATATCCCCGGC
                    |||||||||||||| ||||||||| | ||||||||||| || |||||||| ||||| |||
Sbjct 1240          TTCATAACACGCCTTTACAGTTGGTTATTTGAGAAGTCTGGGCGTGATTACATCCCTGGC

Query 1301          CGTCAGTTGGAGTTCTACGCCCAGTGTAGGCGCTGGCTCTCGGCCGGCTTTCACCTTGAC
                    || |||||| |||| |||||||||||  | || ||| | || |||||||| || ||||| 
Sbjct 1300          CGCCAGTTGCAGTTTTACGCCCAGTGCCGCCGGTGGTTATCTGCCGGCTTCCATCTTGAT

Query 1361          CCACGGGTGCTGGTTTTTGATGAGTCGGCCCCCTGCCACTGCAGGACCGCGATTCGTAAG
                    || ||||| || || ||||||||| |||||||||| |  ||| |||      |||| |||
Sbjct 1360          CCTCGGGTACTTGTATTTGATGAGGCGGCCCCCTGTCGTTGCCGGAGTTTTCTTCGCAAG

Query 1421          GCGGTCTCAAAGTTTTGCTGCTTTATGAAGTGGCTTGGCCAGGAATGTACCTGCTTTCTA
                    || | | ||||||| |||||||| |||  |||||| |||||||| || ||||| || || 
Sbjct 1420          GCTGCCACAAAGTTCTGCTGCTTCATGCGGTGGCTCGGCCAGGATTGCACCTGTTTCCTC

Query 1481          CAG-CCTGCAGA-GGGTGCCGCTGGCGACCAGGGCCATGATAATGAAGCCTATGAGGGGT
                    |||-||  + ||-||| |   | | +|| |||||  |||| ||||| || | ||||||||
Sbjct 1480          CAGCCCAT-TGAGGGGAGGGTCGGT-GAGCAGGGTTATGACAATGAGGCATTTGAGGGGT

Query 1539          CTGATGTTGACCCTGCTGAAT-CCGC-CATTAGTGATATATCTGGGTCCTACGTA--GTC
                    | ||| ||||||| |||||| -   |-|  |+| |+|||  ||||||| ||++||--|||
Sbjct 1538          CGGATATTGACCCCGCTGAAGAAGCCACCGT-GAG-TATCGCTGGGTCATA--TATCGTC

Query 1595          CCTGGCA-CT-GCCCTCCAGCCGCT-TTATC-AGG---CC-CTTGACCTCCCCG--CTGA
                     |||| |-| -| ++| ||||| ||-|  +|-|| ---| -| |+|||| +|||--|| +
Sbjct 1594          ACTGGTAGCCAGT--TGCAGCCCCTCTAC-CAAGCACTCGGCAT-ACCTT-CCGATCTT-

Query 1645          GATTG-TGGCCCGTGCAGGCCGGCTGACC-GCCACAGTAAAGGTCTCCCA-GGTCGACGG
                    |  +|-|++++|||||| |||| || |+|-|| || ||  |||| ||  |-| |+||  |
Sbjct 1648          GCC-GCT----CGTGCAAGCCGACTCA-CTGCTACCGTTGAGGTTTCTGATGCT-GAATG

Query 1702          GCGGATC-GA-TTGTGAGACCCTTCT-T-GGTAACAAAACCTTTCGCAC-GTCGTTCGTT
                    || |+||- |- ||| ||||  ++||-|-||||| || ||||||   ||-||  ||  +|
Sbjct 1700          GCCG-TCTTACCTGTAAGACTA--CTATGGGTAATAAGACCTTTTCAACAGTTTTTAC-T

Query 1757          GACGGG-GCGGT--CTTAGAGACCAATGGCCCAGAGCGCCACAATCTCTCTTT-TGA--T
                    || || - |++ --|| +||| ||||||| |||||+++++||||| | |+|||-| |--|
Sbjct 1756          GATGGCACC--CAGCTG-GAGGCCAATGGGCCAGA-----ACAATATGT-TTTGTCATTT

Query 1811          G--CCAGTC-AGAGC--ACTATGGCCGC-TGGCCCCTTCAGTCTTACCT--ATGCCGCC-
                    |--|| |+|-|+| |--|||||||| ||- | || | |+|||||||  |--|  | | |-
Sbjct 1807          GATCCGG-CGA-AACAAACTATGGCAGCAGGTCCACAT-AGTCTTAGTTACACTCTGACA

Query 1862          TC--TGCCG-CTGGGCTG--GAGGTGCG-CTATGTTGCTGCTGGGCTTGACC-ACCGGGC
                    ||--   +|-|| | + |-- | |||+|-||  |+ +| |    |  |++ |-|++|| |
Sbjct 1864          TCTGCTG-GCCTTGA-GGTACATGTG-GTCTCGG-C-CGGGCTCGACT--GCAA--GGTC

Query 1915          GGT-TTTCGCCCCCGGCGTTTCA--CCCCGGT-CGGCCCCTGGCGAGGTCACCGCCTTT-
                    +||-|| |   +|||||||  | --||||  |-| |+|   ||+||||| ||||+||||-
Sbjct 1914          -GTCTTCCAGT-CCGGCGTAGCGGCCCCCTCTGCTG-CTTGGG-GAGGTGACCG-CTTTC

Query 1970          TGCTCTGCCCTATACAGGTTTAATCG-TGAAGCCCA--GCG-TCATGCG-CTGACCGGTA
                    ||||| ||||| ||||||||||| ||-||    | |--|| -||+|+| - |    ||  
Sbjct 1969          TGCTCGGCCCTGTACAGGTTTAACCGCTGTGTTCAACGGCATTC-T-CTTATTGGAGGCC

Query 2025          ATTTTTGGTTCCATCCTGAGGGGCTCCTTGG-C----CTC-T--TTG--CCCCGTT--TT
                    +++| ||||  || |||||||||||  ||||-|----| |- --|| --|||||+ -- |
Sbjct 2026          ---TATGGTATCACCCTGAGGGGCTTGTTGGCCTGTTCCCACCGTTCTCCCCCG-GCCAT

Query 2073          C---G---GCC--C--GGGCATGTCTG-GGAGTCGGCTAATC----CATTTTG---TGG-
                     ---|   | |--|--   |+| ||||-|| |   ||+|  |----|| |  |---|||-
Sbjct 2083          AGTTGGGAGTCTGCTAACCC-TTTCTGTGGTGAAAGC-ACCCTTTACACTCGGACCTGGT

Query 2113          CGAGA-GCACACTCTACAC---C--CGTAC---T-TGGTCGGAGGTT---GATGCTGTTT
                    ||+|   |       +|  ---|--  | |---|- +++|+ +| | ---  |  |||  
Sbjct 2141          CG-GTTTCGTCG-GG-CCTTTTCTAGCTGCTTTTCA---C-C-GCTCGAACCTTGTGTCC

Query 2160          CTAGTC--CAGCCCGG--C-CTGACTTA-GGTT-TTG--C-----A-TCTGA---G---C
                    | ||| --| + ||+ --|-| |++++|-| | -|  --|----- -|  ||--- ---|
Sbjct 2189          CGAGTATGCC-ACC-TCCCGCGG----AGGTTAATACACCTGTGGTCTTAGATGCCCTAC

Query 2199          CTTCTAT-AC-CT--AG-CAGGGC--CGCCACACCTACC---CCGGCGGCTCTTCAACCC
                    ||||   -| - |--||-| |  |--|  |+|| || | ---|||||||| | || |+++
Sbjct 2243          CTTCAGAGATTATGGAGCCGGCCCAACCTC-CAGCTTCTGAGCCGGCGGCACCTCCA---

Query 2249          TCCTCTGCAC-CGGAC---CC-TTTCCCCCCCCCCTCTGCT--CCGGCGCT--TGGTGAG
                    +++|| |+| -| | |---  -             |+|+ |--||    ||--|   | |
Sbjct 2298          ---TCCG-ATTCAGTCGATAATACGATA-A-TA-GT-T-TTAGCCCCACCTCATCCGGTG

Query 2300          CCGGCCCCTG-GCGTTACTGCCGTGGCCCCGGCCA-TAACCCACC-AGACGGCTCGGCAT
                    |   |     - |++| | ||  + | | | ||| -|||||||||-| ++++|| |||++
Sbjct 2342          CTCCCATTGCACC--TCCGGCAC-CGGCGCTGCCTGTAACCCACCTAT----CTGGGC--

Query 2357          CGCCGCCTGC---T-CTTCAC-C-TACCCGGATGGCTCC-AAG-GTATTTGCCGGCTCGC
                    |+||||| ||---|-||||| -|-||||| || ||||| -|||-|||++||| ||||| |
Sbjct 2393          C-CCGCCGGCGGTTGCTTCATACTTACCCTGACGGCTCAAAAGTGTA--TGCTGGCTCCC

Query 2409          TGTTTGAGTCGACA-TGTACGTGGCTTGTTAACGCGTCTAATGTTGAC-CATCGCCCTGG
                    | ||||||||  +|-|| || ||||| ||||| || || ||+      -|| ||||| ||
Sbjct 2450          TTTTTGAGTCTG-AGTGCACCTGGCTGGTTAATGCATCCAA-CCCCGGTCACCGCCCCGG

Query 2467          CGGCGGGCTCTGCCATGCATTTTACCAAAGGTACCCCACC-TCCTTTGATGCTGCCTC-T
                     ||||| ||||| ||||| || |||||  +|   ||||  -|| |||||| | |+|+|- 
Sbjct 2508          TGGCGGTCTCTGTCATGCCTTCTACCAGC-GGTTCCCAGAATCGTTTGATCCCG-C-CGA

Query 2524          -TTTGTGATG-CGCGACGGCGCGGCCG-CTTATA-CATTAACCCCCCGGCCAATAATTCA
                    -||| | |||-||+|||||    || |-|+|| |-| +|||| |||||||| || || ||
Sbjct 2565          GTTTATCATGTCG-GACGGGTTTGCAGCC-TACACCC-TAACTCCCCGGCCCATTATCCA

Query 2581          TGCCGTCGCCCCTGATTAT-AGGTTGGAACATAACCCAAAGAGGCTTGAGGCCGCCTACC
                    ||| || || || || |||- ||||+||||||||||| ||| |||||||||||||||| |
Sbjct 2622          TGCTGTTGCTCCCGACTATCGGGTT-GAACATAACCCTAAGCGGCTTGAGGCCGCCTATC

Query 2640          GGGAGACTTGCTCCCGTCTCGGCACCGCTGCATACCCGCTCCTCGGGACCGGCATATACC
                    ||||||| || || || |  || || ||||| ||||| || |||||   |||||||||||
Sbjct 2681          GGGAGACATGTTCTCGCCGGGGAACGGCTGCCTACCCTCTGCTCGGTGTCGGCATATACC

Query 2700          AGGTA-CCGATCGGTCCCAGTTTCGACGCCTGGGAGCGGAACCACCG-CCCCGGTGATGA
                     ||| -||| | ||| + || ||||| || |||||||| ||||| ||-||  ||+|||||
Sbjct 2741          GGGTCCCCGTTGGGTT-GAGCTTCGATGCTTGGGAGCGTAACCATCGACCTGGG-GATGA

Query 2758          GTTGTATCTTCCTGAGCTTG-C-TGCCAGATGGTTCGAGGCCAATAGGCCGGCCTGCCCA
                      | |||||  ||||||  |-|-|  |++ ||||| || |||||| ||||  || + ||+
Sbjct 2799          ACTATATCTGACTGAGCCAGCCATAGC--CTGGTTTGAAGCCAATCGGCCCACCC-TCC-

Query 2816          ACT--CTT-ACTATAACTGAGGATGCTGCACGGACAGCGAACCTGGCCA-TCGAGCTTGA
                    +||--|||-||||||||||||||| | || || |||||||| |||||  -|+||||| ||
Sbjct 2854          -CTGCCTTGACTATAACTGAGGATACGGCCCGTACAGCGAATCTGGCGCTT-GAGCTGGA

Query 2871          -CTCAGCCACAGATGTCGGCCGGGCTTGTGCTGGTTGTCG-AGTCACCCCCGGCGTTGTG
                    - +| |||||||| || ||||| || |||| ||| |||||-    | +||||||||  | 
Sbjct 2913          TG-CGGCCACAGAGGTGGGCCGTGCGTGTGTTGGCTGTCGTGTGGAG-CCCGGCGTGATT

Query 2930          CAGTACCAGTTTACTGCAGGTGTGCCTGGGTCCGGCAAGTCCCGCTC-TATCACCCAAGC
                    || || || || || || ||||| || || || || |||||| | ||-  ||| |   | 
Sbjct 2971          CACTATCAATTCACGGCGGGTGTCCCCGGCTCTGGTAAGTCCAGGTCGGTTCAACAGGGG

Query 2989          CGACGTGGACGT-TG-TCGTGGTCCCGACCCGGGAGTTGCGTAATGCCTGGCGCCGCCGC
                    +|| ||++|  |-||-| ||||| || ||||| ||| |||||||| | ||||| || || 
Sbjct 3030          -GATGT--AGATGTGATAGTGGTGCCAACCCGCGAGCTGCGTAATTCATGGCGTCGTCGT

Query 3047          GGCTTCGCTGCTTTCACCCCGCACACTGC--TGCTAGAGTCACTCA-GGGGCGCCGGGTT
                    || ||||| || | ||| || ||||| ||--| | + +|| |||| -|| +||| |||| 
Sbjct 3088          GGGTTCGCAGCCTACACACCCCACACGGCAGTCCG-T-GTGACTCGCGGC-CGCAGGGTC

Query 3104          GTCATTGATGAAGCTCCATCTCTTCCCCCCCACCTGCTGCTGCTCCACATGCAGCGGGCC
                    ||||||||||| || || || || || || || ||||| ||| | |||||||||||||||
Sbjct 3145          GTCATTGATGAGGCCCCTTCACTCCCACCACATCTGCTTCTGTTGCACATGCAGCGGGCC

Query 3164          GCCA-CCGTTCACCTTCTTGGCGACCCGAACCAGATCCCAGCCATCGACTTTGAGCACGC
                     +||-| || || || ||||| || || ||||| ||||| || || || |||||||||||
Sbjct 3205          T-CATCAGTCCATCTCCTTGGTGATCCTAACCAAATCCCTGCTATTGATTTTGAGCACGC

Query 3223          CGGGCTCGTCCCCGCCATCAGGCCTGACCTAGCCCCTACCTCCTGGTGGCATGTTACCCA
                    ||| || || || || ||  ||||||| || |  |||||    ||||||||| ||||| |
Sbjct 3264          CGGCCTTGTACCGGCAATTCGGCCTGAGCTGGTTCCTACAAAGTGGTGGCATCTTACCTA

Query 3283          TCGTTGCCCTGCGGATGTATGTGAGCTGATCCGTGGTGCATACCCTATGATCCAGACCAC
                    | | ||||| |||||||| |||||||| ||||| ||||||||||| | |||||||||  |
Sbjct 3324          TAGATGCCCGGCGGATGTCTGTGAGCTAATCCGCGGTGCATACCCGAAGATCCAGACTGC

Query 3343          TAGCCGGGTCCTCCGTTCGTTGTTCTGGGGTG-AGCCTGCCGTTGGGCAGAAA-CTAGTG
                     ||||| |||||||| || ||||| ||||  |-|+||  | || || ||+|||-|| || 
Sbjct 3384          AAGCCGCGTCCTCCGCTCTTTGTTTTGGGAGGAA-CCCCCTGTGGGTCA-AAACCTCGTA

Query 3401          TTCACCCAGGCGGCTAAGGCTGCCAACCCCGGTTCAGTGAC-GGTCCACGAGG-CACAGG
                    || ||||||||||| |||||||| ||||||||  || | ||-| ||    || -||  | 
Sbjct 3442          TTTACCCAGGCGGCGAAGGCTGCAAACCCCGGCGCAATCACTGTTCATGAAGCCCAGGGT

Query 3459          GCGCTACCTATACAGAGACCACCATTATCGCTACGGCAGATGCCCGAGGCCTCATTCAGT
                    |||  |   ++|| ||||| || ||||| || |||||||| || || || || || ||||
Sbjct 3502          GCGACATTC--ACTGAGACTACGATTATTGCCACGGCAGACGCTCGTGGGCTGATCCAGT

Query 3519          CGTCTCGGGCTCATGCCATTGTTGCCCTGACGCGCCATACTGAGAAGTGCGTC-ATC-AT
                    | ||| | || || || || || |||||||| ||||| || ||||||||||| -   -  
Sbjct 3560          CATCTAGAGCCCACGCAATCGTGGCCCTGACCCGCCACACGGAGAAGTGCGTGGTGGTCG

Query 3576          -TGACG-CGCCAGGCCTGCTTCGCGAGGTGGGCATTTCCGATGCAATCGTTAATAACTTT
                    -|+ | -||+ +||+|| || || ||||| |||||||| ||||| || |||||||| |||
Sbjct 3620          AT-GCACCG-G-GG-CTCCTCCGTGAGGTAGGCATTTCTGATGCCATTGTTAATAATTTT

Query 3635          TTCCTTGCCGGTGGCGAAATTGGCCACCAACGCCCGTCTGTTAT-CCCTCGCGGCAACCC
                    |||||| | |||||  | || ||||| || || || || || ||-|  +|| ||||    
Sbjct 3676          TTCCTTTCTGGTGGTCAGATCGGCCAGCACCGTCCATCAGTCATACGG-CGTGGCACTAT

Query 3694          TGAC-ACAAACGTTGACAC-CTTGGCTGCCTTCCCGCCGTCTTGCCAGATTAGCGCCTTC
                    ||| -||+|| ||||||||-|||| +|||||||||||| ||||||||| |||| || | |
Sbjct 3735          TGATAAC-AATGTTGACACACTTGA-TGCCTTCCCGCCCTCTTGCCAGTTTAGTGCTTAC

Query 3752          CACCAGTTGGCTGAGGAGCTTGGCCATAGACCTGCCCCTGTTGCAGCTGTTCTACCGCCC
                    |||||||| || |||||||| |||||  | || || ||  |||| |||||||| || |||
Sbjct 3793          CACCAGTTAGCCGAGGAGCTCGGCCACCGGCCCGCTCCAATTGCTGCTGTTCTGCCTCCC

Query 3812          TGCCCTGAGCTCGAACAGGGCCTCCTCTATCTGCCCCAGGAGCTCACCACCT-GTGATAG
                    ||||| ||||| ||||||||||| |||||| |||| || ||  | || || |-|+|||||
Sbjct 3853          TGCCCGGAGCTTGAACAGGGCCTGCTCTATATGCCTCAAGAATTGACAACATCG-GATAG

Query 3871          TGTTGTAACATTTGAATTAACAGATATTGTGCATTGTCGCATGGCCGCCCCGAGTCAGCG
                     ||  | || |||||  | || || || ||||| ||||| ||||| || || || |||||
Sbjct 3912          CGTGCTCACTTTTGAGCTCACGGACATAGTGCACTGTCGTATGGCGGCGCCCAGCCAGCG

Query 3931          CAAGGCCGTGCTGTCCACGCTCGTGGGCCGTTACGGCCGTCGCACAAAGCTCTACAATGC
                    ||  || || ||||| || || || ||| | |||||||||||||| ||| | ||| | ||
Sbjct 3972          CAGAGCAGTCCTGTCAACTCTTGTTGGCAGGTACGGCCGTCGCACCAAGTTGTACGAGGC

Query 3991          CTCTCACTCTGATGTTCGTGACT--CTCTTGCCCGTTT-TATCCCGACCATTGGCCCCGT
                    | | ||| | ||||||||||  |--|| +   |  |||-|+||| || |+|||||||| |
Sbjct 4032          CGCACACACAGATGTTCGTGGGTCCCTG-AATCACTTTAT-TCCTGAGC-TTGGCCCCAT

Query 4048          ACAA-GTTACAACCTGTGAATTGTATGAGCTAGTGGAGGCCATGGTCGAGAAGGGCCAGG
                     +||-||||| ||||||||  | |||||||| |||||||| ||||| ||||| ||||| |
Sbjct 4089          T-AATGTTACCACCTGTGAGCTTTATGAGCTTGTGGAGGCTATGGTTGAGAAAGGCCAAG

Query 4107          ATGGCTCCGCCGTCCTTGAGCTCGACCTCTGCAACCGTGACGTATC-CAGGATCACCTTC
                    | || || || || || ||||| || || |||| |||||| || ||-|+|||| || |||
Sbjct 4148          ACGGTTCTGCGGTTCTGGAGCTTGATCTATGCAGCCGTGATGTGTCTC-GGATAACATTC

Query 4166          TTCCAGAAAGATTGTAATAAGTTTACCACGGGAGAGACCATCGCCCATGGTAAAGTGGGC
                    |||||||| ||||||||||||||||| || || ||||| || || ||||||||||| |||
Sbjct 4207          TTCCAGAAGGATTGTAATAAGTTTACAACAGGTGAGACGATAGCGCATGGTAAAGTCGGC

Query 4226          CAGGGCATTTCGGCCTGGAGTAAGACCTTTTGTGCCC-TT-TTTGGCCCCTGGTTCCGCG
                    ||||| || || || ||||| ||||||+|| +||| |-||-|||||||||||||||||||
Sbjct 4267          CAGGGGATATCCGCATGGAGCAAGACC-TTC-TGCGCTTTGTTTGGCCCCTGGTTCCGCG

Query 4284          CTATTGAGAAGGCTATTCTGGC--C-CTA-CTCCCTCAGGGTGTGTTTTATGGAGA----
                    |||||||||| |  ||||||||--|-|| -| +|||+|  || |  ++|| || ||----
Sbjct 4325          CTATTGAGAAAGAAATTCTGGCAGCGCTTGCA-CCT-AATGTTTTC--TACGGTGATGCG

Query 4336          TG-CCTTTGACGACACTGTCTTCTCGGC-G--GCT-G--TG-GCCGCAGCAAAGGC-GTC
                    | -      +++||| |+|||   |+||-|--|+|-|-- |-||| |++|+++|| -||+
Sbjct 4381          TATGAGGAT---ACAGT-TCTGGCC-GCTGCTG-TAGCCGGTGCCCC--C---GGTTGT-

Query 4387          CATGGTGTTTGAGAATGACTTTTCCGAGTTTGACTCCACCCAGAATAACTTTTC-CTTGG
                     |+||| ||||||||||| ||||||||||||||   |||||| ||||| |||||-|| ||
Sbjct 4429          AA-GGTTTTTGAGAATGATTTTTCCGAGTTTGATAGCACCCAAAATAATTTTTCACTCGG

Query 4446          GCCTAGAGTGC-GCTATCATGGAGGAGTGCGGGATGCCGCAGTGGCT-CATCCGCTTGTA
                    | +||||||| -  +|||||||||||||| || |||||||||||| |-  || ||| +||
Sbjct 4488          GT-TAGAGTGTATA-ATCATGGAGGAGTGTGGCATGCCGCAGTGGATGATTCGGCTC-TA

Query 4504          CCA-C-CTTATAAGGTCTGCGTGGATCCTGCAGGCCCCGAAGGAGTCTCTGCGAGGGTTT
                     ||-|-| |  ++| || || |||||  |||||||||||||||| |||||||| || || 
Sbjct 4545          TCATCTCGTCC--GCTCCGCCTGGATTTTGCAGGCCCCGAAGGAATCTCTGCGTGGCTTC

Query 4562          TGGAAGAAACACTCCGGTGAGCCCGGCACTCTTCTT-TGGAATACTGTCTGGAACATGGC
                    |||||||||||||| ||||||||||||||+||| ||-||||| || || |||||||||||
Sbjct 4603          TGGAAGAAACACTCTGGTGAGCCCGGCAC-CTTATTATGGAACACCGTTTGGAACATGGC

Query 4621          CGTTATTACC-CACTGTTATGATTTTCGTGATTTGCAGGTGGCTGCCTTTAAAGGTGATG
                     ||||+|| |-|| |||||||| || || ||  |  | || || || |||||||| ||||
Sbjct 4662          TGTTA-TAGCACATTGTTATGAGTTCCGCGACCTCAAAGTCGCAGCATTTAAAGGGGATG

Query 4680          ATTCGATAGTGCTTTGCAGTGAGTACCGTCAGAGTCCAGGA-GCTGCTGTCCTGATTGCT
                    | ||  | |||||||| ||||| ||||| ||||||| + ||-|| |||||  |||| || 
Sbjct 4721          ACTCTGTTGTGCTTTGTAGTGACTACCGGCAGAGTCG-TGATGCAGCTGTTTTGATCGCN

Query 4739          GGTTGTGGCTTAAAGCTGAAGGTGGATTTTCGCCCTATTGGTCTGTATGCAGGTGTTGTG
                    ||||||||||| ||||| || ||||| ||| | ||||||||  ||||||| ||||| || 
Sbjct 4780          GGTTGTGGCTTGAAGCTTAAAGTGGACTTTAGACCTATTGGGTTGTATGCTGGTGTGGTT

Query 4799          GTGGCCCCCGGCCTTGGCGCGCTTCCTGACGTTGTGC-GCTTCGCCGGCCGGCTCACTGA
                    || ||||| || |||||  | || ||||| |||||  -| ||+|| ||||||||| | ||
Sbjct 4840          GTAGCCCCAGGTCTTGGGACTCTGCCTGATGTTGTTAGGTTT-GCTGGCCGGCTCTCGGA

Query 4858          GAAGAATTGGGGCCCTGGCCCCGAGCGGGCGGAGCAGCTCCGCCTTGCTGTAAGTGATTT
                     ||||| ||||| || ||||| ||| ||||||||||||||||  | || ||  | |||||
Sbjct 4899          AAAGAACTGGGGGCCAGGCCCGGAGAGGGCGGAGCAGCTCCGGTTGGCCGTTTGCGATTT

Query 4918          CCTCCGCAAGCTTACGAATGTAGCTCAGATGTGTGTGGATGTTGTTTCTCGTGTTTATGG
                     || || ||||| |||||||| || ||| | ||||||||||||||||| |  ||||||||
Sbjct 4959          TCTGCGAAAGCTAACGAATGTGGCCCAGGTTTGTGTGGATGTTGTTTCGCAGGTTTATGG

Query 4978          GGTTT-CTCCTGGGCTCGTTCATAACCTGATTGGCATGCTACAGACTGTTGCTGATGGCA
                     ||| -|+|||||  | || |||||||||||||| ||||| |||||  |||| |||||||
Sbjct 5019          CGTTAGC-CCTGGTTTGGTACATAACCTGATTGGGATGCTTCAGACCATTGCCGATGGCA

Query 5037          AGGCCCATTTCACTGAGTCAGTAAAGCCAGTGCTCGACCTGACAAATTCAATCCTGTGT-
                    |||| ||||| || ||| || | ||||| || || ||||| || |  || |++ | | |-
Sbjct 5078          AGGCACATTTTACCGAGACAATTAAGCCTGTCCTTGACCTTACTAGCTCCA--TTATATA

Query 5095          -CGGGTGGAATGAATAACATG-TCTTTTGCTGCGCCCATGGGT-TCGCGACCATGCGCCC
                    -||||||||||||||||||||-||||||||| ||  |||||  -|  |+||||||||| |
Sbjct 5136          CCGGGTGGAATGAATAACATGTTCTTTTGCTCCGTGCATGGAGATGCC-ACCATGCGCTC

Query 5153          TCGGCCTATTCTGTTGTTGCTCCTCATGTTTTTGCCTATGTTGCCCGCGCCACCGCCCGG
                    |||| || |||||||  ||||| || || || ||||||||||||||||||||||| ||||
Sbjct 5195          TCGGGCTCTTCTGTTTCTGCTCTTCGTGCTTCTGCCTATGTTGCCCGCGCCACCGGCCGG

Query 5213          TCAGCCGTCTGGCCGCCGTCGTGGGCGGCGCAGCGGCGGTTCCGGCGGTGGTTTCTGGGG
                    ||||||||||||||| || || ||||++ ++|||||+||| +||||||||||||||||||
Sbjct 5255          TCAGCCGTCTGGCCGTCGCCGCGGGC--A--AGCGG-GGTG-CGGCGGTGGTTTCTGGGG

Query 5273          TGACCGGGTTGATTCTCAGCCCTTCGCAATCCCCCATATTCATCCAACCAACCCCTTTGC
                    |||||||||||||||||||||||||||  ||||| |||||||||||||||||||||| ||
Sbjct 5309          TGACCGGGTTGATTCTCAGCCCTTCGCCCTCCCCTATATTCATCCAACCAACCCCTTCGC

Query 5333          CCCCGATGTCA--CC-GCTGCGGCCGGGGCTGGACCTCGCGTTCGCCAACCCGCCCGACC
                      | ||+++||--||-|| || |||||| ||||| |||||  ||| || ||   ||| ||
Sbjct 5369          ATCTGA---CATTCCAGCCGCCGCCGGGACTGGAGCTCGCCCTCGGCAGCCAATCCGTCC

Query 5390          ACTCGGCTCCGCTTGGCGTGACCAGGCCCAGCGCCCCGCCGCTACCTCACGTCGTAGACC
                    ||||||||||||||||||||||||| ||||||||||||||||| || | |||||| ||||
Sbjct 5426          ACTCGGCTCCGCTTGGCGTGACCAGTCCCAGCGCCCCGCCGCTTCCACCCGTCGTCGACC

Query 5450          TACCACAGCTGGGGCCGCGCCGCTAACCGCGGTCGCCCCGGCTCATGACACCCCGCCAGT
                    | || ||||||||||  ||||| | || || || || ||||||| ||||||  | || ||
Sbjct 5486          TGCCCCAGCTGGGGCTTCGCCGTTGACTGCTGTGGCTCCGGCTCCTGACACTGCACCTGT

Query 5510          GCCTGATGTCGACTCCCGCGGCGCTAT-CTTGCGCCGGCAGTATAACCTATCAACATCCC
                     || ||||  || ||||| ||||||||-||+ ||||| ||||| ||  | || |||||||
Sbjct 5546          CCCCGATGCTGATTCCCGTGGCGCTATTCT-ACGCCGCCAGTACAATTTGTCCACATCCC

Query 5569          CTCTCACCTCTCCCG-TGGCCACCGGCACAAATTTGGTCCTTTATGCCGCCCCTCTTAGC
                    | ||||| ||+| | -| || || ||||| ||||| || || ||||| ||||| ||||| 
Sbjct 5605          CGCTCACGTC-CACTATTGCAACTGGCACCAATTTTGTGCTATATGCTGCCCCACTTAGT

Query 5628          CCGCTTTTACCCCTTCAGGACGGCACCAATACTCATATAATGGCTACAGAAGCCTCTAAC
                    || ||  |||| |||||||| ||||||||||| || || |||||||| ||||| ||||| 
Sbjct 5664          CCCCTGCTACCGCTTCAGGATGGCACCAATACCCACATCATGGCTACTGAAGCATCTAAT

Query 5688          TATGCCCAGTACCGGGTTGCCCGTGCCACAATTCGTTATCGCCCGCTTG-TCCCCAATGC
                    ||||||||||| || ||||  ||||| || || || ||||||||+||||-| || |||||
Sbjct 5724          TATGCCCAGTATCGTGTTGTTCGTGCTACCATCCGATATCGCCC-CTTGGTGCCGAATGC

Query 5747          TGTTGGTGGTTATGCCATCTCCATCTCGTTCTGGCCACAAACCACCACCACTCCGACGTC
                     ||||| || |||||||| || ||||| || ||||| || || || ||||| || |||||
Sbjct 5783          CGTTGGCGGGTATGCCATATCTATCTCCTTTTGGCCTCAGACAACGACCACCCCAACGTC

Query 5807          CGTTGATATGAATTCAATAACTTCGACGGATGTTCGTATTTT-AGTTCAGCCCGGCATAG
                     ||||||||||||||||| || || || ||||| || |||+ - || ||||| || ||||
Sbjct 5843          TGTTGATATGAATTCAATTACCTCCACTGATGTCCGCATT-CTTGTCCAGCCTGGTATAG

Query 5866          CCTCTGAGCTTG-TGA-TCCCAAGTGAGCGCTTACACTATCGTAACCAAGGGTGGCGCTC
                    | ||||||+|||-| |-|||||+|||||||| | || ||||| || ||||| ||||| ||
Sbjct 5902          CTTCTGAG-TTGGTAACTCCCA-GTGAGCGCCTGCATTATCGAAATCAAGGATGGCGTTC

Query 5924          TGTTGAGACCTCCGGGGTGGCGGAAGAGGAGGCCACCTCTGGTCTCGTTATGCTTTGCAT
                     ||||||||||| || || || || || || || |||||||| || ||||||||||||||
Sbjct 5960          GGTTGAGACCTCTGGTGTCGCTGAGGAAGAAGCGACCTCTGGCCTTGTTATGCTTTGCAT

Query 5984          ACATGGCTTACCCGTAAATTCTTACACTAATACACCCTACACCGGCGCCCTCGGGCTGT-
                     ||||| | ||| || ||||| || ||||||||||| || ||||| ||||||||+||  -
Sbjct 6020          TCATGGGTCACCTGTGAATTCCTATACTAATACACCTTATACCGGTGCCCTCGG-CTTAC

Query 6043          TGGATTTTGCCCTTGAATTTGAGTTCCGCAACCTCACTCCCGGCAACACCAATACTCGGG
                    | || ||||| || ||  | ||||| |||||  | || || || ||||||||||| || |
Sbjct 6079          TTGACTTTGCACTCGAGCTCGAGTTTCGCAATTTGACACCTGGTAACACCAATACGCGCG

Query 6103          TCTCTCGTTACTCCAGCACTGCTCGCCACCGTCTTCGCCGCGGTGC-AGATGGGACCGCC
                    | |||||||| || || |  || || |||   || |||||+ | ||- ||||| || || 
Sbjct 6139          TTTCTCGTTATTCGAGTAGCGCGCGTCACAAACTGCGCCG-AGGGCCTGATGGTACTGCT

Query 6162          GAGCTCACCACCACGGCTGCCACCCGCTTTATGAAGGATCTCTATTTTACTAGTACTAAT
                    ||| | || || || || ||||| || |||||||| || ||| |||||||  | ||||||
Sbjct 6198          GAGTTGACTACTACTGCCGCCACACGTTTTATGAAAGACCTCCATTTTACGGGGACTAAT

Query 6222          GGTGTCGGTGAGATCGGCCGCGGGATAGCCCTAACCCTGTTTAATCTTGCTGACACTCTG
                    ||||| |||||| |||| || || |||||  ||||  |||||||||||||||| || || 
Sbjct 6258          GGTGTTGGTGAGGTCGGTCGTGGTATAGCGTTAACTTTGTTTAATCTTGCTGATACGCTT

Query 6282          CTTGGCGGCCTACCGACAGAATTGATTTCGTCGGCTGGTGGCCAGCTGTTCTACTCCCGT
                    || || || || ||||||||||||||||||||||| || || ||| | ||||||||||| 
Sbjct 6318          CTCGGTGGGCTTCCGACAGAATTGATTTCGTCGGCAGGGGGTCAGTTATTCTACTCCCGC

Query 6342          CCCGTCGTCTCAGCCAATGGCGAGCCGACTGTTAAGCTGTATACATCTGTAGAGAATGCT
                    ||||| ||||||||||||||||||| ||| || || || || || || || ||||| |||
Sbjct 6378          CCCGTTGTCTCAGCCAATGGCGAGCTGACAGTGAAACTTTACACTTCAGTCGAGAACGCT

Query 6402          CAGCAGGATAAGGGTATTGC-AATCCCGCATGACATCGACCTCGGGGAATCTCGTGTGGT
                    |||||||| |||||| | ||-| |||+ ||||| || ||||| || || || ||||||||
Sbjct 6438          CAGCAGGACAAGGGTGTAGCTATTCC-ACATGATATTGACCTTGGTGAGTCCCGTGTGGT

Query 6461          CATTCAGGATTATGATAACCAACATGAGCAAGATCGGCCGAC-ACCTTCTCCAGCCCCAT
                     |||||||||||||| |||||||||||||||||||| || ||- ||| |+|| || || |
Sbjct 6497          TATTCAGGATTATGACAACCAACATGAGCAAGATCGTCCCACTCCCTCC-CCTGCTCCCT

Query 6520          CGCGCCCTTTTTCTGTCCTCCGAGCTAATGATGTGCTTTGGCTTTCTCTCACCGCTGCCG
                    | || || |||||||| || || ||||||||||||||||||||||| || || ||||| |
Sbjct 6556          CTCGTCCATTTTCTGTTCTTCGTGCTAATGATGTGCTTTGGCTTTCACTTACTGCTGCTG

Query 6580          AGTATGACCAGTCCACTTACGGTTCTTCGACCGGCCC-AGTCTATGTTTCTGACTCTGTG
                    ||||||| ||  | ||||| || || || |||  |||-|+| |||||||||||| |||| 
Sbjct 6616          AGTATGATCAAACGACTTATGGCTCCTCTACCAACCCTA-TGTATGTTTCTGACACTGTT

Query 6639          ACCCT-GGTTAATGTTGCGACCGGCGCGCAGGCCG-TTGCC-CGGTCGCTTGACTGGACC
                    ||+ |- ||||| || ||||| || || |||| +|-||+ |-|| || || || ||| | 
Sbjct 6675          AC-ATTTGTTAACGTAGCGACTGGTGCCCAGGG-GGTT-TCGCGCTCTCTGGATTGGTCT

Query 6696          AAGGTCACACTTGATGGTCGCCCCCTCTCCACCATCCAGCAGTATTCAAAGACCTTCTTC
                    |||||||| || ||||| || || ||| ||||||||||||||||||| ||||| ||||+ 
Sbjct 6732          AAGGTCACTCTCGATGGCCGTCCACTCACCACCATCCAGCAGTATTCTAAGACTTTCT-A

Query 6756          -GTCCTGCCGCTCCGCGGTAAGCTCTCCTTCTGGGAGGCAGGTACCACTAAGGCCGGGTA
                    -||| |||| || || |||||||| ||||| |||||||| || |||||||| ||||| ||
Sbjct 6791          TGTCTTGCCCCTTCGTGGTAAGCTTTCCTTTTGGGAGGCCGGCACCACTAAAGCCGGCTA

Query 6815          CCCCTATAATTATAATACCACTGCTAGCGATC-A-ACTGCTTATTGAGAATGCCGCCGGG
                    ||| ||||||||||| || |||||||| ||+|-|-|+| || ||||||||||| ||+|||
Sbjct 6851          CCCTTATAATTATAACACTACTGCTAGTGA-CCAGA-TCCTGATTGAGAATGCAGC-GGG

Query 6873          C-ATCGGGTT-GCTATTTCCACTTACACCACTAGCCTGGGTG-CTGGCCCC-GTTGCCA-
                    |-| || |||-||+|| || || ||||| |||| ||||||+ -| ||+ ||-||+| | -
Sbjct 6908          CCACCGAGTTTGC-ATCTCTACCTACACTACTAACCTGGG-CTCCGG-GCCTGT-GTCTG

Query 6928          TCTCTGCGGTTGCTGTTTTGGCCCCCCACTCTGCGCTAGCCC-TGCTTGAGGATACCATG
                    | ||||| |||| |||  | ||||| |||||||||||+| | -   | |||||||||   
Sbjct 6964          TATCTGCTGTTGGTGTCCTCGCCCCTCACTCTGCGCT-GGCTGCTTTGGAGGATACCGCT

Query 6987          GACTACCCTGCCCGCGCCCACACTTTTGATGATTTCTGCCCAGAGTGCCGCCCCCTTGGC
                    ||||||||||| |||||||| |||||||||||||||||||| || |||||  | || |||
Sbjct 7023          GACTACCCTGCTCGCGCCCATACTTTTGATGATTTCTGCCCTGAATGCCGTGCACTCGGC

Query 7047          CTCCAGGGCTGTGCTTTCCAGTCTACTGTCGCTGAGCTTCAGCGCCTTAAGATGAAGGTG
                    || ||||| ||||| ||||| |||||||| | |||| | ||||| ||||| |||||||||
Sbjct 7083          CTTCAGGGTTGTGCCTTCCAATCTACTGTTGGTGAGTTACAGCGTCTTAAAATGAAGGTG

Query 7107          GGTAAAACTCGGGAGTTATAGTTT-ATTTGCTTGTGCCCCCCTTCTTTC-TGCTG-CTT-
                    |||||||| |||||||+|| | ||-|||||||||||||||||||||  |-|| | -|||-
Sbjct 7143          GGTAAAACCCGGGAGT-ATTGATTTATTTGCTTGTGCCCCCCTTCTGCCATGTTTTCTTT

Query 7163          ATTTCTCTTTTCTGCGTTTCGCGCTCCCTG
                    ||||| |||||||||||  |||||||||||
Sbjct 7202          ATTTCCCTTTTCTGCGTCCCGCGCTCCCTG
