# Supplementary material for: Pairwise Heuristic Sequence Alignment Algorithm Based on Deep Reinforcement Learning
Source: IEEE Open J Eng Med Biol. 2021 Jan 29;2:36–43. doi: 10.1109/OJEMB.2021.3055424 (PMC8901008; doi:10.1109/OJEMB.2021.3055424)
Supplement: Three supplementary materials are attached to the submitted manuscript. First, we offer the detailed process of the DQNalign in Supplementary material S1. Then, the additional figures and tables are listed in the Supplementary material S2. Finally, the alignment results of the DQNalign are attached  [file ojemb-3055424-mm.zip › OJEMB-3055424-MM/10022021082020_DQNalignOJEMB20210126SupplementaryS3/Supplementary S3/HEV_DDDQN/result20200712173946_12_46.txt]

DQNalign Project v1.0
Pairwise alignment algorithm with deep reinforcement learning based heuristic alignment agent
Sequence 1 : HEV_12, length : 7202
Sequence 2 : HEV_46, length : 7193

Alignment results:
Exact matches: 4838
Gaps: 1294

Query 0             GGCAGACCACCTATGTGGTCGATGCCATGGA-GGCCCATCAGTTTATCAAGGCTCCTGGC
                      ++|++ ++|+++|    |  ||   +|  -||||  | + ++||||  |||| | | |
Sbjct 90            TT--G--G--C---GAATGCTGTGGTG-GTCCGGCCTTTT-C--TATCCCGGCTACAGAC

Query 59            ATCAC-TACTGCTATTG-AGCCAG--GCTGCTCTGGCAGC--GGCCAACTCTGC--CCTG
                    | +| -||||++||+| -|+|| |--|| || | ||||||--|   +++||++|--||||
Sbjct 137           AG-AGATACT--TA-TAAA-CCTGATGCAGCCCCGGCAGCTTGTTT---TC--CGGCCTG

Query 110           GCGAATGCTGTGGTAGTTAGGCCCTTTCTCTCT---CACCAGCAGATTGAGATTCCTCAT
                      | +|+|||||| |+| |+++|| +  ||   ---  + | +| ++++++||  |    
Sbjct 187           AGGT-T-CTGTGGAA-TCA---CCC-GATCCAGCGGGT-GAT-AC------ATAACGAGC

Query 166           TAAC---C--TAA-TG-CAA--CCTC-GCCAG-CCTTGTTTTCCGCCCCGA-GGTTTTCT
                    ++ |---|--|+|-||-|+ --||  -||| |-|  ||+| |+||+ + | -||| ++||
Sbjct 231           --TCGAGCAAT-ACTGCC-GGGCCAGGGCCGGTCGCTG-TCT-CG-A-AGTGGGTG--CT

Query 213           GGAACCACCCCCATCCAGCGTGTTATCCACAAT---GA-GTTGGAG-CTT-TACTGC--C
                     ++|++ || |  |||| | ++++|| +|||| --- |-|||  +|- | -|++|||--|
Sbjct 282           C--A--CCCTCGTTCCATCA----ATG-ACAACCCCAATGTTTT-GCATCGT--TGCTTC

Query 264           GTGCCCGCTCCGGC---CGCTGTCTTGAG--AT--TGGTGC-CCATCCCCGCTCAA-TAA
                    +|   +  +|| | ---|+|+||  ||  --| --|||| |-||  |||| | |  -   
Sbjct 329           -TTAA-AA-CCTGTTGGC-C-GTGATGTCCAACGGTGGTACACCGCCCCCACCCGCGGCC

Query 315           ATG-A-C-AA-T----CC-TAATG----T---GGTCCA-CCGCTGCT--TCCTCCGCCCT
                     ||-|-|-||-|----||-|   |----|---|| |  -|  | |  -- |   |   ||
Sbjct 385           CTGCAGCAAACTGCCGCCGTTCAGCCCTTCGCGGGCTTCCACCAGTCGACCGGACTTACT

Query 356           GTCGGG-C--GCGATGTTCAGCGCTGGTATAC---TGCC-CCCACTCGCGGGCCAG-CTG
                    ||   |-|-- + +|+|||++|| |++| |||---||||-|| |  || ||| |+|-||+
Sbjct 445           GTTTCGACGGT-T-T-TTC--CGGT--TGTACTTTTGCCGCCGAGACGGGGGTC-GCCT-

Query 408           CTA-ATTGCCGGC-------GT--TCCGC--A--CTGCG-C--GG-GC--TCTCTGCCGC
                    +||-|||  |  |-------||-- | ||--|-- |++|-|--||-| -- |||+|||  
Sbjct 495           -TATATTCGCTACATGATTTGTGGCCTGCTGATGTT--GCCGAGGCGATGGCTC-GCCAT

Query 448           TG-ACCGCACTTACTGCT-T-CGACGGGTTTTCTGGTTGTAACTTTCCCGCCGAAA----
                     |-|   + |+++| |||-|- +++++|++++|++ ++++ +|+++||| ||+++|----
Sbjct 552           GGTATGA-CC---CGGCTGTAT-----G----C--A----G-C---CCCTCC---ACCTC

Query 501           CGGGCAT--C--GC--C-CTCTATTCC---CTCC-ATGATATGTCACCATCTGA--TGTC
                    |   |  -- --||--|-| | +++||---| ||-||  ||+ +||+| ||  |--| | 
Sbjct 585           CCCCCCGGAGGTGCTGCTCCCC---CCTGGCACCTATCGTA-C-CA-CCTCATACCTTTT

Query 547           ---GC----CGAGGGCCATGTTCCGC-CAT-GGTATGAC-GCGGCTTTA-TGCCGCC-CT
                    --- |----||+||| | +|| | | -  |-  ||||| -| | || ||-|||||  - +
Sbjct 638           GATCCATGACG-GGGACC-GTGCTGTGATTACATATGAGGGGGACTCTAGTGCCGGGTA-

Query 595           CCATCTTCC-GCCTTGAG--GTCTTGT-TGCCTCCTGG--CACATACCG-CACCGCGTCG
                    | ||| |  -|  |  | --  | || -||  |||+| --|||| |+ |-|||||+||  
Sbjct 695           CAATCATGATGTGTCTATCCTGCGTGCCTGGATCC-GTACCACAAA-GGTCACCG-GTGA

Query 647           T-ATCTGCTGA-TC-CATGACGGCAGG--CGCGTTGTGGTGAC----G-TACGAGGGTGA
                    |-| | |||+|-| - +||++ || ||--|| | +++|||++|----|- | +++++|++
Sbjct 752           TCACCCGCT-AGTAAT-TG--AGCGGGTCCGGGC---GGT--CGGGTGCCAT-----T--

Query 697           CACTAGTGCTGGTTATAACCATGATGTTTCCAACCTGCGCTCCTGGATTAGAACCACTAA
                    + +|+|| ||  || |+|++| +|+| +|+  ||||| |++||+++|+|+ +|||| |  
Sbjct 795           -T-T-GTACTCCTTTT-A--AC-A-GC-T-GCACCTGAG--CC---A-T-C-ACCAATGC

Query 756           -GGGTCA-CC--GGAGACCACCCTCTCGT-TA-TCG-AGCGGGTTTAGGG-CCATTGGCT
                    -   |  -||--   + || +++++|++|-||-|+|-||    | |  ||-|||||  | 
Sbjct 838           CTTATGTTCCATACC-CCCG-----T--TCTACT-GAAGTCTATGTCCGGTCCATTTTCG

Query 807           GTCACTTTTGTTCT--CTTAC---TCACGGCTGCCCCG-GA-GCC-A-TCACCTATGC-C
                    | | |    | || --|| ||---|| || ||||| +|-  - | -|-|+++|++| |- 
Sbjct 889           GCCCCGGCGGCTCGCCCTCACTTTTCCCGTCTGCCT-GCTCGACTAAGT---C--TACAT

Query 856           TT-A-T--GTCCCTTACCCCCGGTC-TACC---G--AGGTCTATGTCC-G-ATCGATCTT
                    ||-|- --||||||  ++++++|+|-||  ---|--|||  ||||   - - ++|++++|
Sbjct 943           TTCATGCCGTCCCTGT------G-CATATATGGGACAGGCTTATGCTTTTTG--G----T

Query 903           -CGGCCCGGG-C--GGCACCCCTTCCCTATTC-CCAACCTCATGCTCCACTAAGTCGACC
                    -|+| ||++ - -- |+|+++|    || || -|    |  |+|+++ +|| |+|+||| 
Sbjct 990           GC-GACC--CTTGATG-A---CCAGGCTTTTTGCTGTTCCGA-G---G-CTTA-T-GACA

Query 959           TTCCATGCCGT-C---CCTGCCCAT-ATTTGGGAC----CGT-CT-TA-T-G-C--TGTT
                    | ||+|+||||- ---|| || +||-|  |++ ||---- | -||-| -|-|-|--||  
Sbjct 1035          TACC-T-CCGTGGTATCCAGCT-ATAAAGT--CACGGTTGGCGCTCTCGTCGCCAATGAA

Query 1003          CGG-GGCCA--CCCTGG-ATGA--C---CAAGCCT-TTTGCTGC-T-CC-CGTC-TAATG
                     | -||   --| | +|-|+||--|--- +|+++    ||+|| -|-||-|| |-|+|| 
Sbjct 1089          GGCTGGAATGCCTCC-GAA-GACGCATTG-A---CAGCTG-TGATTACCGCGGCGT-ATC

Query 1048          --ACCTACCTTCGCGGCAT-TAGCTA-CA-AGGTTACTGTGGGCACTCTTGTGGC-CAAT
                    --|+||| || |+|  || - +|+||-| - +|+ |++ +++|||  ||  | +|- || 
Sbjct 1141          TTA-CTATCTGC-CATCAGAG-G-TACCTGC-G-CA--C---GCAAGCTATTT-CTAAAG

Query 1103          GAA-G--GCTGGAACG-CC-T---CTGAGGACGCTCTCACAGCTGTCATTACTGCCGCC-
                    |||-|--| +||   |- |-|---|+++  | |+ |+|| | +  | || || ++||||-
Sbjct 1189          GAATGAAGA-GGTTGGAGCTTGAAC---A-ATG-CC-CAAAA-GTTTATAACA--CGCCT

Query 1153          -TACCT-TACCATCTGCCA--CC-AGCG-GTA---TC----TCCGCA-------CC-CAA
                    -||++|- +++++||| | --  -||+ -|| ---||----|  + |-------||-| |
Sbjct 1238          TTA--TAG-----CTGGCTGTTTGAG-AAGTCCGGTCGTGATTA-TATCCCTGGCCGCCA

Query 1193          GCTATA--TC-TAAGGGGATGC-GT--CGTTTGGAGCGGGAG-CATGCCCAGAA---A-T
                    |||+| --| -|+| ++|  +|-||--||+| +|   |  +|-|+|||| +|  ---|- 
Sbjct 1289          GCT-TCGGTTTT-AT--GCC-CAGTGCCG-TC-GGTGGTT-GTC-TGCCG-GTTTCCACC

Query 1242          TCATAACACGCCTCTACAGTTGGCTTTTTGA-GA--AGTCCGG-CCGTGATTATTATCCC
                    |++| ++||+||||  ++|+|+|||| |   -||--|| | | -|| ||+   || || |
Sbjct 1339          T--TG--AC-CCTCGT--G-T-GCTTGTGTTTGATGAGGCAGCTCCCTG-CCGTTGTCGC

Query 1297          CGGC--CGT--CAGTTGGAGTTCTACGCCCAG---TGTAGGCGCTGGCTCTCGGCC--GG
                     | |--| |--|||++|| +| | +| +| ||---||| |   |  ||  |+||| --||
Sbjct 1389          AGCCTTCTTCGCAG--GGC-TGCC-CA-CAAGTTCTGTTGTTTCATGCGAT-GGCTGGGG

Query 1348          CTT--TC--ACCTTG--AC-CCACGGGTGCTGGTTTTTGATGAGTCGGCCCCCTGCCACT
                    |  --| --||||  -- |-|||+|  | +| |++++ |  ||| +|  + + |++++  
Sbjct 1443          CAGGATTGTACCTGTTTCCTCCA-GCCTA-TCG----AGGGGAGG-GTT-G-GT----GA

Query 1401          GCAGGACCGCGATTCGTAAGGCGGTCTCAAAGTT----T-TGCTGCTTTATGAAGT----
                    |||||  +    + |     |   | | || | |----|-|+|+|+ |   |  | ----
Sbjct 1490          GCAGGGT-TATG-ACAATGAGGCATTTGAAGGGTCGGATGT-C-G-ATCCGGCCGAGGAG

Query 1452          G---GCTTGGCCAGGAATGTACCTGCTTT-CTACAGCCT-GCAGAGG-GTGCCGCTGGCG
                    |---   ||  |+++| |+|+||+|+  |- |||| | |- | |+| -|| | |||++++
Sbjct 1545          GCTACTGTGAGC---ATT-T-CC-G-GGTCTTACATCGTCACCG-GCAGTCCAGCT----

Query 1506          ACCAGGGCCATGATTAATGAAGC-CTA-TGAGG-GGTCTGATGTTGACCCTGCTGAATCC
                    |+||++|||  ++|  || | ||-|| -  |  -  || ||| |||   |++| |   | 
Sbjct 1592          A-CA--GCCCC--TCTATCAGGCGCTCGGCATCCCTTCCGATCTTGCTGC--CCGGGCCA

Query 1562          G-CCATT-A--G----TG--ATATATCTGGG-TCCTACGTAG-TC-CC-TGGCA----C-
                    |-|   |-|--|----||--    +|||++   + |+   +|-  -||-|   |----|-
Sbjct 1645          GCCGCCTCACTGCTACTGTTGAGG-TCT--CGG-AT-GTG-GACGGCCGTCTTACCTGCA

Query 1603          TG-CCCTCCAGCCGCTTTATCAGGCCCTTGACCTCCCCGCTGAGAGATTGTGGCCCGTGC
                     |-|| |+++++| +| +++++|||  +|+|+++++++++++| | +|| | +++|    
Sbjct 1699          AGACCAT-----CT-TG-----GGCAA-T-A-----------AAAC-TTTTT---CAACA

Query 1660          AGGCCGGCTGACCGC-CACAG-TAAAGGTCTCCCAGGT-CGA-CGGGCGGATC-GATTGT
                          || ||| ||-| |||-|| |||+||  | || - ||-|++ +| || -|++|  
Sbjct 1731          GCCTTTGCCGACGGCGCCCAGCTAGAGG-CTAACGGGCCGGAGC--A-GTATGTG--TTA

Query 1715          GAGACCCTTCTTGG--TAACAAAACCTTTCTCGC--AC----G-T--C-GTTCGTTGACG
                      |+++++|+||+|--| | +++++|+++|   |--||----|-|--|-|| |+++|++ 
Sbjct 1785          TCG-----T-TT-GATTCAG-----C---CAAACAGACTATGGCTGCCGGTCC---G--C

Query 1761          GGGCGGTCTTAG-AGACCAATGGCCCA-GA--GCGCC-------ACA-ATCTCTCTTTTG
                       + +||||||-    |  |    ||-  --| |||-------|||-||+| |||  ++
Sbjct 1825          ATA-A-TCTTAGTTATGCCCTCTAACACCTGCGGGCCTTGAGGTACACAT-TGTCTCC--

Query 1809          ATGGCCA---G--T-CAGAGCACTATGG-----CCG-CTGGCCCCTTCAGTCTTACCTA-
                      || +|---|--|- |+|+ ||+++||-----|||-||++++ ++ + |++||+ | |-
Sbjct 1878          GCGGG-ACTTGATTGTA-A-GAC---GGTCTTCCCGTCT----G--G-TG--TT-GCGAC

Query 1855          TGCCGCCTCTGCCGCTGGGCTGGAGGTG--CGCTATGT-TGCT--G--CTGGGCTTG-A-
                      || || ||+||+|++||++|||||||-- || +|+|-|| |--|--||+++ || -|-
Sbjct 1922          CCCCTCCGCT-CC-C--GG--GGAGGTGTCTGCC-T-TCTGTTCAGCCCT---ATTATAG

Query 1905          -C-C-ACCGGGCGGTTTTCCGCCCCCGGCGT-TTCACCCCGGTC--GGCCCCTGGCGAGG
                    - -|-|++ ++|| ++| |  ||  |+|+| -|||+|| |  | --||++++|++|+ +|
Sbjct 1970          GTTCAA--T--CGC--TGCATCCAGC-G-GCATTC-CCTCATTGGGGG----T--C-T-G

Query 1959          TCACCGCCTTTTGCTCTG-CCCTATACAGGTTTAATC-G--TGAAGCCCAGCGTCATGCG
                    |++++|++++++|+| | - ||| +|+||| ||||| -|--||  +|||| |||  |   
Sbjct 2013          T----G------G-TATTATCCTG-A-AGGGTTAATTGGTTTGTT-CCCACCGTTTTCTC

Query 2015          CTGACCG--G-TAA-TTTT-TGGTTCC-ATCCTGAG-G-GGCTCCTTGG-CCTCTTTGC-
                    | | || --|-|  -  +|-|+|++||-| |||   -|-||   +  | -||+|||| |-
Sbjct 2059          CCGGCCATAGCTGGGAG-TCT-G--CCAACCCTTTCTGCGGTGA-GAGCACC-CTTTACA

Query 2065          CCCGTTTTC--GCCC----G-GGCATGTCTGGGAGTC-GGCTAATCCATTTTGTGGCGAG
                    ||||| + |--| +|---- -||  |+|+|+++++||- | |  | |++++|    | | 
Sbjct 2113          CCCGTA-CCTGGT-CGGTGTCGGGCT-T-T-----TCTAGTTGCTTC----TTCCCCAAT

Query 2117          AGC-ACACTCTACACCCGTACTTGG-TC-GGAGGTTGATGCTGTTTCTAGT----C--CA
                     | - ||+| | +++||+ +|++||-||-      |  | ||| | ||| |----|--||
Sbjct 2159          TGAGCCA-TGTG---CC-C-C--GGATCTACCACCTTCTACTGATACTAATACGCCTACA

Query 2168          GCCCGGC-C--TG-A-C-TTAGG---TT-T-TGCATCTGAGCCTTCTATAC--CTAG--C
                    ||||   - --||-|-|-|||| ---||- - ||| ||  ||| +| + | --|| |--|
Sbjct 2211          GCCCCAAATATTGTACCATTAGTTACTTCAGAGCAACTTCGCCC-CC-CAGTTCTTGAAC

Query 2213          AGGGCCGC-CACACCTA--CCCCGGCGG-C--T-CTTCAACCCTCCTCTGCACCGGA--C
                    ||| +|||-| |+ |+|-- + |++|  - -- -| + +++| +|| |||  |||| --|
Sbjct 2269          AGGT-CGCGCCC-TC-ACTG-GC--CTTAGTTGGCA-G---CG-CCGCTGGCCCGGCCTC

Query 2264          C--CTTTCCCCCCCCCCTCT-GCTCCGGCGCTTGGTGAGCCG-GCCCCTGGCGTTACTGC
                     --|++|++++++||||| |-|| ||++|+|+++++ +|++|-|++|| +|||   +|+|
Sbjct 2318          AGGC--T------CCCCTGTGGCACC--C-C-----C-G--GTG--CCA-GCGCAG-T-C

Query 2320          CGTGGCCCCCCGGCCATAACCCACCAGACGGCTCGGCATCGCCGCCTGCT-CTTC--ACC
                    |||| ||| || |+++|++++++++++++++|| ||| |||||| | | |-||||--|||
Sbjct 2354          CGTGACCCACCCG---T--------------CTGGGCCTCGCCGACGGTTACTTCATACC

Query 2375          TACCCGGATGGCTCCAAGGTATT-TGCCGGCTCGCTGTTTGAGTCGACA-TGTACGTGGC
                    || || || ||||| |||||+||-||| ||||| || ||||||||  +|-||||| ||||
Sbjct 2397          TATCCTGACGGCTCAAAGGT-TTATGCTGGCTCCCTCTTTGAGTCTG-AGTGTACCTGGC

Query 2433          TTGTTAACGCGTCTAATGTTGACCATCGCCCTGGCGGCGGGCTCTGCCATGCATTTTACC
                    | || || || |||||   || ||| || |||||||| || || |||||||| |||||||
Sbjct 2455          TGGTCAATGCATCTAACCCTGGCCACCGTCCTGGCGGTGGCCTTTGCCATGCGTTTTACC

Query 2493          AAAGGTACCCCAC-CTCCTTTGATGCTGCCTCT--TTTGTGATG-CGCGACGGCGC-G-G
                    |  +|    ||  - || |||||  | |+|+| --||| | |||-| +|||||   -|-|
Sbjct 2515          AGC-GGTTTCCGGAGTCATTTGACCCCG-C-CGAGTTTATTATGTCT-GACGGGTTTGCG

Query 2547          CCGCTTATACATTAACCCCCCGGCCAATAATTCATGCCGTCGCCCCTGATTATA-GGTTG
                     |+|+||||| |||||||| ||||| || |||||||| || ||||| || ||+ -|| | 
Sbjct 2571          GC-C-TATACTTTAACCCCACGGCCTATTATTCATGCTGTTGCCCCCGACTA-CCGGGTC

Query 2606          GAACATAACCCAAAGAGGCTTGAGGCCGCCTACCGGGAGACTTGCTCCCGTCTCGGCACC
                    ||||||||||| |||||||||||||||||||| |||||||| || ||||||| ||| || 
Sbjct 2628          GAACATAACCCTAAGAGGCTTGAGGCCGCCTATCGGGAGACGTGTTCCCGTCGCGGGACG

Query 2666          GCTGCATACCCGCTCCTCGGGACCGGCATATACCAGGTACC-GATCGGTCCCAGTTTCGA
                    ||||| ||||| || |||||  | ||||||||  |||| ||-| |+|| |  ||||| ||
Sbjct 2688          GCTGCTTACCCCCTACTCGGCGCTGGCATATATAAGGTGCCTGTT-GGGCTTAGTTTTGA

Query 2725          CGCCTGGGAGCGGAACCACCGCCCCGGTGATGAGTTGTATCTTCCTGAGCTTGCTG-C-C
                     || |||||||| ||||| || ||||| |||||| | || ||  ||||||  ||  - -|
Sbjct 2747          TGCTTGGGAGCGCAACCATCGGCCCGGGGATGAGCTCTACCTGACTGAGCCAGCGATAGC

Query 2783          AGATGGTTCGAGGCCAATA-GGCCGGCCT---GCCCAACTCTTACTATAACTGAGGATGC
                    ++ ||||| ||| ||+|+|- | |++|  --- |||  |||| ||||| ||||||||  |
Sbjct 2806          --CTGGTTTGAGTCC-A-ACCGGC--CTACACTCCCTGCTCTCACTATCACTGAGGACAC

Query 2839          TGCACGGACAGCGAACCTGGC-CATCGAGCTTGACTCAGCCACAGATGTCGGCCGGGCTT
                     ||||| || |||||| ||||-|+| ||||| ||||| ||||| || || ||||||||||
Sbjct 2861          GGCACGTACGGCGAACTTGGCGC-TGGAGCTGGACTCGGCCACCGAGGTTGGCCGGGCTT

Query 2898          GTGCTGGTTGTCGAGTCACCCCCGGCGTTGTGCAGTACCAGTTTACTGCAGGTGTGCCTG
                    ||||||||||||| ||    || || || || || ||||||||||| || ||||| ||||
Sbjct 2920          GTGCTGGTTGTCGCGTTGAGCCAGGTGTCGTTCACTACCAGTTTACGGCGGGTGTCCCTG

Query 2958          GGTCCGGCAAGTCCCGCTCTATCACCCAAGCCGACGTGGACGTTGTCGTGGTCCCGACCC
                    | ||||||||||| || || |||   |||| ||| ||||| || || ||||| |||||||
Sbjct 2980          GCTCCGGCAAGTCTCGATCGATCCAGCAAGGCGAGGTGGATGTGGTGGTGGTACCGACCC

Query 3018          GGGAGTTGCGTAATGCCTGGCGCCGCCGCGGCTTCGCTGCTTTCACCCCGCACACTGCTG
                    | ||  |||||||  | |||||||||||||| ||||| |||| ||| || |||||||| |
Sbjct 3040          GCGAACTGCGTAACTCGTGGCGCCGCCGCGGGTTCGCAGCTTACACACCCCACACTGCAG

Query 3078          CTAGAGTCACTCA-GGGGCGCCGGGTTGTCATTGATGAAGCTCCATCTCTTCCCCCCCAC
                    |  | || || | -|| +||  |||| || || || || ||||| || |||+|| +||||
Sbjct 3100          CCCGCGTTACCCGTGGC-CGTAGGGTCGTTATCGACGAGGCTCCGTCACTT-CCA-CCAC

Query 3137          C--TGCTGCTGCTCCACATGCAGCGGGCCGCCACC-GTTCACCTTCTTGGCGACCCGAAC
                     --| || ||||| || |||||||||||| +|  |-|| || || ||||| ||||| || 
Sbjct 3157          ATTTACTTCTGCTGCATATGCAGCGGGCCT-CGTCGGTCCATCTCCTTGGTGACCCTAAT

Query 3194          CAGATCCCAGCCATCGACTTTGAGCACGCCGGGCTCGTCCCCGCCATCAGGCCTGACCTA
                    |||||||| ||||| ||||||||||||||||| || ||||| || ||  ||||||| || 
Sbjct 3216          CAGATCCCTGCCATTGACTTTGAGCACGCCGGCCTTGTCCCGGCAATTCGGCCTGAGCTT

Query 3254          GCCCCTACCTCCTGGTGGCATGTTACCCATCGTTGCCCTGCGGATGTATGTGAGCTGATC
                    |  || ||    ||||||||  |||| ||| | || || || || || |||||| | |||
Sbjct 3276          GTTCCAACAAAGTGGTGGCACCTTACTCATAGATGTCCGGCAGACGTCTGTGAGTTAATC

Query 3314          CGTGGTGCATACCCTATGATCCAGACCACTAGCCGGGTCCTCCGTTCGTTGTTCTGGGGT
                    || ||||| ||||| | |||||||||  ||||||| |||||||| ||  |||| ||||| 
Sbjct 3336          CGCGGTGCGTACCCAAAGATCCAGACTGCTAGCCGTGTCCTCCGCTCCCTGTTTTGGGGG

Query 3374          GAGCCTGCCGTTGGGCAGAAACTAGTGTTCACCCAGGCGGCTAAGGCTGCCAACCCCGGT
                    |||||  | ||||| ||||| || || ||||| |||||||| ||||| || || || |||
Sbjct 3396          GAGCCCCCTGTTGGCCAGAAGCTTGTATTCACTCAGGCGGCGAAGGCCGCTAATCCTGGT

Query 3434          TCAGTGACGGTCCACGAGGCACAGGGCGCTACC-TATACAGAGACCACCATTATCGCTAC
                     |  | || ||||| ||||| || || || || -| +|| |||||||| ||||| || ||
Sbjct 3456          GCGATTACAGTCCATGAGGCTCAAGGTGCCACATTC-ACTGAGACCACTATTATTGCCAC

Query 3493          GGCAGATGCCCGAGGCCTCATTCAGTCGTCTCGGGCTCATGCCATTGTTGCCCTGACGCG
                    ||| |||||||| || || |||||||| ||| | || || || || || ||||| || ||
Sbjct 3515          GGCGGATGCCCGCGGGCTGATTCAGTCTTCTAGAGCCCACGCAATCGTGGCCCTAACCCG

Query 3553          CCATACTGAGAAGTGCGTCATCATTGACGCGCCAGGC-CTGCTTCGCGAGGTGGGCATTT
                    ||| || |||||||| ||  |  | ||||| ||+|| -|| || || || || |||||||
Sbjct 3575          CCACACAGAGAAGTGTGTGGTTGTCGACGCCCC-GGGGCTCCTCCGTGAAGTCGGCATTT

Query 3612          CCGATGCAATCGTTAATAACTTTTTCCTTGCCGGTGGCGAAATTGGCCACCAACGCCCGT
                    | ||||| || || |||||||| || ||| | |||||  |||| ||||| || ||||| |
Sbjct 3634          CTGATGCTATTGTAAATAACTTCTTTCTTTCTGGTGGTCAAATCGGCCAACATCGCCCAT

Query 3672          CTGTTATCCCTCGCGGCAACCCTGACAC---AAACGTTGACACCTTGGCTGCCTTCCCGC
                    | || || || || |||+||  | |+||---||| || ||||| |||| ||| || ||||
Sbjct 3694          CAGTCATACCACGTGGC-ACTGTCA-ACTGTAAATGTCGACACGTTGGATGCATTTCCGC

Query 3729          CGTCTTGCCAGATTAGCGCCTTCCACCAGTTGGCTGAGGAGCTTGGCCATAGACCTGCCC
                    | || |||||| |||| || | ||||||| |||| |||||||| |||||| |||| ||||
Sbjct 3751          CCTCCTGCCAGTTTAGTGCTTACCACCAGCTGGCAGAGGAGCTCGGCCATCGACCGGCCC

Query 3789          CTGTTGCAGCTGTTCTACCGCCCTGCCCTGAGCTCGAACAGGGCCTCCTCTATCTGCCCC
                    |  |||| || || || ||||| ||||| |||||||| |||||| | || ||| |||| |
Sbjct 3811          CAATTGCTGCCGTCCTGCCGCCTTGCCCGGAGCTCGAGCAGGGCTTACTTTATATGCCTC

Query 3849          AGGAGCTCACCACCT-GTGATAGTGTTGTAACATTTGAA-TTAACAGATATTGTGCATTG
                    ||||| | || || |-|+|| |||||  | | ||| || -||+|||||||| ||||| ||
Sbjct 3871          AGGAGTTGACTACGTCG-GACAGTGTGCTTATATTCGAGCTT-ACAGATATAGTGCACTG

Query 3907          TCGCATGGCCGCCCCGAGTCAGCGCAAGGCCGTGCTGTCCACGCTCGTGGGCCGTTACGG
                     || ||||| || || |||||||||||||| ||  |||| || || || ||| | |||||
Sbjct 3929          CCGTATGGCGGCGCCCAGTCAGCGCAAGGCAGTTTTGTCAACTCTTGTCGGCAGGTACGG

Query 3967          CCGTCGCACAAAGCTCTACAATGCCTCTCA-CTCTGATGTTCGTGACTCTCTTGC-CCGT
                    ||| ||||| || || ||| | ||  | ||- +| |||||||| |  |||||   -|  |
Sbjct 3989          CCGCCGCACGAAACTGTACGAGGCTGCCCATG-CAGATGTTCGCGGGTCTCTGAATCATT

Query 4025          TTTATCCCGACCATTGGCCCCG-TACAAGTTACAACCTGTGAATTGTATGAGCTAGTGGA
                    |   ||| || | | +||||  -|| +|||||| ||||| ||  | |||||||| || ||
Sbjct 4048          TCATTCCTGAGCTTA-GCCCTATTAG-AGTTACTACCTGCGAGCTCTATGAGCTCGTCGA

Query 4084          GGCCATGGTCGAGAAGGGCCAGGATGGCTCCGCCGTCCTTGAGCTCGACCTCTGCAACCG
                    ||| ||||| ||||| || ||||||||||| || || || ||||| ||||| || | |||
Sbjct 4106          GGCTATGGTGGAGAAAGGTCAGGATGGCTCGGCGGTTCTGGAGCTTGACCTGTGTAGCCG

Query 4144          TGACGTATCCAGGATCACCTTCTTCCAGAAAGATTGTAATAAGTTTACCACGGGAGAGAC
                    ||| || ||  |||| || |||||||| || || || || ||||||||||| || |||||
Sbjct 4166          TGATGTGTCTCGGATAACATTCTTCCAAAAGGACTGCAACAAGTTTACCACAGGTGAGAC

Query 4204          CATCGCCCATGGTAAAGTGGGCCAGGGCATTTCGGCCTGGAGTAAGACCTTTTGTGCCCT
                     || || ||||| ||||| || ||||| || || || |||||||| |||||||||||| |
Sbjct 4226          AATAGCACATGGCAAAGTTGGGCAGGGGATATCCGCGTGGAGTAAAACCTTTTGTGCCTT

Query 4264          TTTTGGCCCCTGGTTCCGCGCTATTGAGAAGGCTATTCTGGCC---CTA-CTCCCTCAGG
                     |||||||| ||||| || |||||||||||||  || ||||| ---|| -| +||| | +
Sbjct 4286          GTTTGGCCCTTGGTTTCGTGCTATTGAGAAGGAAATCCTGGCGGTGCTTGCA-CCTAAT-

Query 4320          GTGTGTTTTATGGAGATGCCTTTGACGACACTGTCTTCTCGGCGGCTGTGGC-----CGC
                    || |  ++|| || || || | ||| ||||| ||| |  | || ||||| ||-----| |
Sbjct 4344          GTTTTC--TACGGTGACGCATATGAGGACACAGTCCTAGCCGCCGCTGTTGCAGGAGCCC

Query 4375          AGCAAAGGCGTCCATGGTGTTTGAGAATGACTTTTCCGAGTTTGACTCCACCCAGAATAA
                     +  |    || +|+||| ||||| ||||| ||||||||||||||   ||| || || ||
Sbjct 4402          C-TGATT-TGTA-A-GGTTTTTGAAAATGATTTTTCCGAGTTTGATAGCACTCAAAACAA

Query 4435          CTTTTC-CTTGGGCCTAGAGTGC-GC-TATCATGGAGGAGTGCGGGATGCCGCAGTGGCT
                    ||| ||-|| ||  +| ||||| -  -|+|+||||||||||| || |||||||||||| |
Sbjct 4457          CTTCTCGCTCGGAT-TGGAGTGTATAAT-T-ATGGAGGAGTGTGGTATGCCGCAGTGGAT

Query 4491          -CATCCGCTTGTACCACCTTATAAGGTCTGCGTGGATCCTGCAGGCCCCGAAGGAGTCTC
                    -   | ||||+|| || ||| |  | ||||| ||| |||| || |||||||| || ||||
Sbjct 4514          GATCCGGCTT-TATCATCTTGTCCGCTCTGCCTGGGTCCTCCAAGCCCCGAAAGAATCTC

Query 4551          TGCGAGGGTTTTGGAAGAAACACTCCGGTGAGCCCGGCACTCTTCTTTGGAATACTGTCT
                    | || ||||| |||||||||||||| || |||||||| || || || |||||||||||||
Sbjct 4573          TACGGGGGTTCTGGAAGAAACACTCTGGCGAGCCCGGTACCCTGCTGTGGAATACTGTCT

Query 4611          GGAACATGGCCGTTATTACCCACTGTTATGATTTTCGTGATTTGCA-GGTGGCTGCCTTT
                    |||||||||| || ||  | || || || || || |||||  ||+|-||| || || || 
Sbjct 4633          GGAACATGGCAGTCATAGCACATTGCTACGAGTTCCGTGACCTG-AGGGTTGCGGCGTTC

Query 4670          AAAGGTGATGATTCGATAGTGCTTTGCAGTGAGTACCGTCAGAGTCCAGGA-GCTGCT--
                    ||||| ||||| ||  | || || ||||| || || || |||||+||  ||-|| || --
Sbjct 4692          AAAGGGGATGACTCTGTTGTACTCTGCAGCGATTATCGGCAGAG-CCGTGATGCGGCCGC

Query 4727          GTCCTGATTGCTGGTTGT-GGCTTAAAGCTGAAGGTGGATTTTCGCCCTATTGGTCTGTA
                     |  +   +|| ||||||-|||| +||||| || ||||||||| | |||||||| || ||
Sbjct 4751          CTTA-ATC-GCCGGTTGTGGGCTG-AAGCTTAAAGTGGATTTTAGGCCTATTGGGCTTTA

Query 4786          TGCAGGTGTTGTGGTGGCCCCCGGCCTT-GGCGCGCTTCCTGACGTTGTGCGCTTCGCCG
                    ||| |||||||| |||||||| || || -||  |+|||||||| |||||  | || || |
Sbjct 4808          TGCTGGTGTTGTTGTGGCCCCGGGTCTCGGGACC-CTTCCTGATGTTGTCAGGTTTGCTG

Query 4845          GCCGGCTCACTGAGAAGAATTGGGGCCCTGGCCCCGAGCGGGCGGAGCAGCTCCGCCTTG
                    | |||||| | |||||||| ||||| ||||||   |||||||| |||||||| || || |
Sbjct 4867          GACGGCTCTCAGAGAAGAACTGGGGGCCTGGCTTGGAGCGGGCAGAGCAGCTGCGGCTGG

Query 4905          CTGTAAGTGATTTCCTCCGCAAGCTTACGAATGTAGCTCAGATGTGTGTGGATGTTGTTT
                    ||||| |||||||||| || ||| | |||||||| || ||| | ||||||||||||||||
Sbjct 4927          CTGTATGTGATTTCCTGCGAAAGTTAACGAATGTGGCCCAGGTATGTGTGGATGTTGTTT

Query 4965          CTCGTGTTTATGGGGTT-TCTCCTGGGCTCGTTCATAACCTGATTGGCATGCTACAGACT
                    | |  |||||||| || - |+|||||  | || |||||||||||||| ||||| || || 
Sbjct 4987          CGCAAGTTTATGGTGTCAGC-CCTGGTTTAGTACATAACCTGATTGGGATGCTCCAAACC

Query 5024          GTTGCTGATGGCAAGGCCCATTTCACTGAGTCAGTAAAGCCAGTGCTCGACCTGACAAAT
                     | || ||||||||||| |||||||||||  |||| || || || || ||| | || || 
Sbjct 5046          ATCGCCGATGGCAAGGCGCATTTCACTGAAACAGTCAAACCGGTCCTAGACTTAACTAAC

Query 5084          TCAATCCTGTG-TCGGGTGGAATGAATAACATG-TCTTTTGCTGCGCCCATGGGTTCGCG
                    || ||| | + -|||| ||||||||||||||||-|||||||||  |  |||||    || 
Sbjct 5106          TCTATCATA-CATCGGATGGAATGAATAACATGTTCTTTTGCTCTGTGCATGGAGATGCC

Query 5142          ACCATGCGCCCTCGGCCTATTCTGTTGTTGCTCCTCATGTTTTTGCCTATGTTGCCCGCG
                    ||||||||| ||||| || || ||||  |||||||| || || |||||||| ||||||||
Sbjct 5165          ACCATGCGCTCTCGGGCTCTTTTGTTTCTGCTCCTCGTGCTTCTGCCTATGCTGCCCGCG

Query 5202          CCACCGCCCGGTCAGCCGTCTGGCCGCCGTCGTGGGCGGCGCAGCGGCGGTTCCGGCGGT
                    |||||| ||||||||||||||||||| || || ||||||||||||||| || ||||||||
Sbjct 5225          CCACCGGCCGGTCAGCCGTCTGGCCGTCGCCGCGGGCGGCGCAGCGGCAGTACCGGCGGT

Query 5262          GGTTTCTGGGGTGACCGGGTTGATTCTCAGCCCTTCGCAATCCCCCATATTCATCCAACC
                    ||||||||||||||||||||||||||||||||||||||  ||||| ||||||||||||||
Sbjct 5285          GGTTTCTGGGGTGACCGGGTTGATTCTCAGCCCTTCGCCCTCCCCTATATTCATCCAACC

Query 5322          AACCCCTTTGCCCCC-GATG-T-C-ACCGCTGCGGCCGGGGCTGGACCTCGCGTTCGCCA
                    |||||||| ||+  |-||+ -|-|-| |+|+|| |||||||||||| |||||  ||| ||
Sbjct 5345          AACCCCTTCGC-ATCTGA-CATTCCAAC-C-GCCGCCGGGGCTGGAGCTCGCCCTCGGCA

Query 5378          ACCCGCCCGACCACTCGGCTCCGCTTGGCGTGACCAGGCCCAGCGCCCCGCCGCTACC-T
                     || ||||| |||||||||||||||||||| || ||  |||||||||||||||||+||- 
Sbjct 5401          GCCAGCCCGCCCACTCGGCTCCGCTTGGCGCGATCAATCCCAGCGCCCCGCCGCT-CCCG

Query 5437          CACGTCGTAGACCTACCACAGCTGGGGCCGCGCCGCTAACCGCGGTCGCCCCGGCTCATG
                    | |||||| || || || ||||||||||  ||||| | || || || |||||||| | ||
Sbjct 5460          CCCGTCGTCGATCTGCCCCAGCTGGGGCTTCGCCGTTGACGGCTGTAGCCCCGGCCCCTG

Query 5497          ACAC-CCCGCCAGTGCCTGATGTCGACTCCCGCGGCGCTATCTTGCGCCGGCAGTATAAC
                    ||||- ||+|| || |||||||| ||||| || || || || |||||||| |||||||| 
Sbjct 5520          ACACTGCC-CCGGTCCCTGATGTTGACTCTCGTGGTGCCATATTGCGCCGCCAGTATAAT

Query 5556          CTATCAACATCCCCTCTCACCTCTCCCGTGGCCACCGGCACAAAT-TTGGTCCTTTATGC
                     | || |||||||| || |||||| || | ||||| || || |||-|||+| || |||||
Sbjct 5579          TTGTCCACATCCCCACTTACCTCTACCATTGCCACTGGTACTAATCTTG-TGCTGTATGC

Query 5615          CGCCCCTCTTAG-CCCGCTTTTACCCCTTCAGGACGGCACCAATACTCATATAATGGCTA
                     || || || ||-||+ ||  | || ||||| || || || || || ||||| ||||| |
Sbjct 5638          TGCTCCGCTGAGTCC-TCTGCTTCCGCTTCAAGATGGGACTAACACGCATATTATGGCCA

Query 5674          CAGAAGCCTCTAACTATGCCCAGTACCGGGTTGCCCGTGCCACAATTCGTTATCGCCCGC
                    | || || ||||| || |||||||| || |||| ||||||||| ||||| || |||||| 
Sbjct 5697          CTGAGGCTTCTAATTACGCCCAGTATCGTGTTGTCCGTGCCACCATTCGGTACCGCCCGT

Query 5734          TTGTCCCCAATGCTGTTGGTGGTTATGCCATCTCCATCTCGTTCTGGCCACAAACCACCA
                    | || || ||||| || || || ||||| || || || || |||||||| || || || |
Sbjct 5757          TAGTGCCGAATGCCGTCGGCGGCTATGCTATATCTATTTCTTTCTGGCCCCAGACAACGA

Query 5794          CCACTCCGACGTCCGTTGATATGAATTCAATAACTTCGACGGATGTTCGTATTTTAGTTC
                    | || || ||||| |||||||||||||| || ||||| || |||||||| ||| | || |
Sbjct 5817          CTACCCCAACGTCTGTTGATATGAATTCCATCACTTCTACCGATGTTCGGATTCTTGTCC

Query 5854          AGCCCGGCATAGCCTCTGAGCTTGTGATCCCAAGTGAGCGCTTACACTATCGTAACCAAG
                    ||||||| ||||||||||| ||||||||||| ||||||||| ||||||| |||||||| |
Sbjct 5877          AGCCCGGTATAGCCTCTGAACTTGTGATCCCTAGTGAGCGCCTACACTACCGTAACCAGG

Query 5914          GGTGGCGCTCTGTTGAGACCTCCGGGGTGGCGGAAGAGGAGGCCACCTCTGGTCTCGTTA
                    | |||||||| ||||||||||| || || || || |||||||| || || || || || |
Sbjct 5937          GTTGGCGCTCGGTTGAGACCTCTGGTGTTGCTGAGGAGGAGGCGACTTCCGGCCTTGTCA

Query 5974          TGCTTTGCATACATGGCTTACCCGTAAATTCTTACACTAATACACCCTACACCGGCGCCC
                    |||| ||||| || || | ||| || || ||||||||||| |||||||| ||||| ||||
Sbjct 5997          TGCTCTGCATCCACGGTTCACCTGTGAACTCTTACACTAACACACCCTATACCGGGGCCC

Query 6034          TCGGGCTGTTGGATTTTGCCCTTGAATTTGAGTTCCGCAACCTCACTCCCGGCAACACCA
                    |||| ||| | |||||||| || ||  ||||||| || ||  | || || || || || |
Sbjct 6057          TCGGCCTGCTCGATTTTGCGCTCGAGCTTGAGTTTCGTAATTTAACACCTGGTAATACGA

Query 6094          ATACTCGGGTCTCTCGTTACTCCAGCACTGCTCGCCACCGTCTTCGCCGCGGTGCAGATG
                    | || || ||||| ||||| || || | ||| || |||   || ||||| ||  | ||||
Sbjct 6117          ACACGCGTGTCTCCCGTTATTCGAGTAGTGCACGTCACAAGCTACGCCGTGGGCCTGATG

Query 6154          GGACCGCCGAGCTCACCACCACGGCTGCCACCCGCTTTATGAAGGATCTCTA-TTTTACT
                    | ||||| ||  | || || || ||||| || || || ||||| || ||+| - ||||||
Sbjct 6177          GCACCGCTGAATTGACTACGACTGCTGCTACACGTTTCATGAAAGACCT-TCACTTTACT

Query 6213          AGTACTAATGGTGTCGGTGA-GATCGGCCGCGGGATAGCCCTAACCCTGTTTAATCTTGC
                     | || || ||||| |||||-|+| ||||| || ||||| ||||||||||||||||||||
Sbjct 6236          GGGACCAACGGTGTTGGTGAAG-TAGGCCGTGGTATAGCTCTAACCCTGTTTAATCTTGC

Query 6272          TGACACTCTGCTTGGCGGCCTACCGACAGAATTGATTTCGTCGGCTGGTGGCCAGCTGTT
                    |||||| || || || || || ||||||||||||||||||||||| ||||| ||||||||
Sbjct 6295          TGACACGCTTCTCGGTGGGCTTCCGACAGAATTGATTTCGTCGGCCGGTGGTCAGCTGTT

Query 6332          CTACTCCCGTCCCGTCGTCTCAGCCAATGGCGAGCCGACTGTTAAGCTGTATACATCTGT
                     ||||| || |||||||||||||||||||||||||||||||| || || || || || ||
Sbjct 6355          TTACTCTCGCCCCGTCGTCTCAGCCAATGGCGAGCCGACTGTGAAACTTTACACTTCAGT

Query 6392          AGAGAATGCTCAGCAGGATAAGGGTATTGCAATCCCGCATGACATCGACCTCGGGGAATC
                     |||||||| |||||||||||||| || || || |||||||| ||||| || || || ||
Sbjct 6415          TGAGAATGCCCAGCAGGATAAGGGAATAGCTATACCGCATGATATCGATCTTGGTGAGTC

Query 6452          TCGTGTGGTCATTCAGGATTATGATAACCAACATGAGCAAG-ATCGGCCGACACCTTCTC
                     || || || ||||||||||||||||| || ||||||||+|-| || || || ||||| |
Sbjct 6475          CCGAGTTGTTATTCAGGATTATGATAATCAGCATGAGCA-GGACCGTCCTACCCCTTCGC

Query 6511          CAGC-CCCATCGCGCCCTTTTTCTGTCCTCCGAGCTAATGATGTGCTTTGGCTTTCTCTC
                    | ||-|||+|| || ||||| ||||| ||||| |||||||||||||||||||| || || 
Sbjct 6534          CCGCTCCC-TCTCGTCCTTTCTCTGTTCTCCGTGCTAATGATGTGCTTTGGCTCTCACTT

Query 6570          ACCGCTGCCGAGTATGACCAGTCCACTTACGGTTCTTCGACCGGCCCAGTC-TATGTTTC
                    || ||||| |||||||| ||| ||||||| ||||| || ||+++ ++| ||-|||||++ 
Sbjct 6593          ACAGCTGCTGAGTATGATCAGACCACTTATGGTTCCTCTAC---A--AATCCTATGT--A

Query 6629          TGACTCTGTGAC-CCT-GGTTAATGT----T-GCGACCGGCGCGCAGGCCGTTGCC-CGG
                    || |||||  ||-  |-  ||  |+|----|-|| ||||| || ||||  |||+ |-|| 
Sbjct 6646          TGTCTCTGACACTGTTACATTTGT-TAACGTCGCTACCGGTGCCCAGGGGGTT-TCTCGC

Query 6681          TCGCTTGACTGGACCAAGGTCACACTTG-ATGGTCGCCCCCTC-TCCACCATCCAGCAGT
                    || || |||||| | ||||| ||+||||-|||| ||||| || -|+ || ||||||||||
Sbjct 6704          TCCCTGGACTGGTCTAAGGTTAC-CTTGGATGGGCGCCCGCTTAT-GACTATCCAGCAGT

Query 6739          ATTCAAAGACCTTCTTCGTCCTGCCGCTCCGCGGTAAGCTCTCCTTCTGGGAGGCAGGTA
                    |||| ||||| ||||| ||  |||| || || || || || ||||||||||| || ||||
Sbjct 6762          ATTCTAAGACTTTCTTTGTTTTGCCCCTTCGTGGCAAACTTTCCTTCTGGGAAGCTGGTA

Query 6799          CCACTAAGGCCGGGTACCCCTATAATTATAATACCACTGCTAGCGATCAACTGCTT--AT
                    | || ||||| || ||||||||||| |||||||| |||||||| ||+| | +  ||--||
Sbjct 6822          CTACCAAGGCTGGCTACCCCTATAACTATAATACTACTGCTAGTGA-CCAG-ATTTTGAT

Query 6857          TGAGAATGCCGCCGGGCATCGGGTTGCTATTTCCACTTACACCACTAGCCTGGGTGCTGG
                     |||||||| ||||| ||||| |||  ||| || |||||||| ||||  || ||  ||||
Sbjct 6880          CGAGAATGCAGCCGGCCATCGTGTTTGTATCTCGACTTACACTACTAATCTTGGATCTGG

Query 6917          CCCCGTTGCCATCTCTGCGGTTGCTGTTTTGGCCCCCCACTC-TGC-GC-TAGCCCTGC-
                    ||| ||| | || ||||| |||| |||++++ | | |  |||-| |-||-|+   ||||-
Sbjct 6940          CCCTGTTTCTATTTCTGCTGTTGGTGT----CCTCGCACCTCATTCTGCGT-TAGCTGCA

Query 6973          TT-GAGGATACCATGGACTACCCTGCCCGCGCCCACACTTTTGATGATTTCTGCCCAGAG
                    ||-||||| ||  | ||||| ||||| || || || ||||||||||||||||| ||||||
Sbjct 6995          TTAGAGGACACTGTTGACTATCCTGCACGTGCTCATACTTTTGATGATTTCTGTCCAGAG

Query 7032          TGCCGCCCCCTTGGCCTCCAGGGCTGTGCTTTCCAGTCTACTGTCGCTGAGCTTCAGCGC
                    |||||  | ||||||||||||||||||||||| || || ||||| |||||| | ||||| 
Sbjct 7055          TGCCGTGCGCTTGGCCTCCAGGGCTGTGCTTTTCAATCAACTGTTGCTGAGTTACAGCGT

Query 7092          CTTAAGATGAAGGTGGGTAAAACTCGGGAGT-TAT-AGTTTATT-T-GCTTGTGCC--CC
                    ||||| ||||||||||||||||| |||||||-|+|-|+||||||-|- ||||||||--||
Sbjct 7115          CTTAAAATGAAGGTGGGTAAAACCCGGGAGTAT-TGA-TTTATTCTTCCTTGTGCCTTCC

Query 7146          CCTTCTTTCTGCTGCTTATTTCTCTTTTCTGCGT-TT
                    + ||+++++++++++++| || | | ||+| ++|-||
Sbjct 7173          -TTT-------------AGTTTTGTCTT-TT--TATT
