# Supplementary material for: Pairwise Heuristic Sequence Alignment Algorithm Based on Deep Reinforcement Learning
Source: IEEE Open J Eng Med Biol. 2021 Jan 29;2:36–43. doi: 10.1109/OJEMB.2021.3055424 (PMC8901008; doi:10.1109/OJEMB.2021.3055424)
Supplement: Three supplementary materials are attached to the submitted manuscript. First, we offer the detailed process of the DQNalign in Supplementary material S1. Then, the additional figures and tables are listed in the Supplementary material S2. Finally, the alignment results of the DQNalign are attached  [file ojemb-3055424-mm.zip › OJEMB-3055424-MM/10022021082020_DQNalignOJEMB20210126SupplementaryS3/Supplementary S3/HEV_DDDQN/result20200712173946_13_14.txt]

DQNalign Project v1.0
Pairwise alignment algorithm with deep reinforcement learning based heuristic alignment agent
Sequence 1 : HEV_13, length : 7212
Sequence 2 : HEV_14, length : 7170

Alignment results:
Exact matches: 6487
Gaps: 8

Query 39            GTTTATTAAGGCTCCTGGCATCACTACTGCTATTGAGCAGGCTGCTTTAGCAGCGGCCAA
                    ||| |||||||||||||||||||||||||||||||||||||||||| |||||||||||||
Sbjct 0             GTTCATTAAGGCTCCTGGCATCACTACTGCTATTGAGCAGGCTGCTCTAGCAGCGGCCAA

Query 99            TTCTGCCTTGGCGAATGCTGTGGTGGTTAGGCCTTTTCTCTCTCACCAGCAGATTGAGAT
                    |||||||||||||||||||||||| |||||||||||||||||||||||||||||||||||
Sbjct 60            TTCTGCCTTGGCGAATGCTGTGGTAGTTAGGCCTTTTCTCTCTCACCAGCAGATTGAGAT

Query 159           TCTCATTAACCTAATGCAACCTCGCCAGCTTGTTTTCCGCCCCGAGGTTTTCTGGAATCA
                    ||||||||||||||||||||||||||||||||||||||| ||||||||||||||||||||
Sbjct 120           TCTCATTAACCTAATGCAACCTCGCCAGCTTGTTTTCCGTCCCGAGGTTTTCTGGAATCA

Query 219           TCCCATCCAGCGCGTTATCCATAATGAGCTGGAGCTCTACTGCCGCGCTCGCTCCGGCCG
                     || |||||||||||||| ||||| ||||||||||| || |||||||| |||||||||||
Sbjct 180           CCCTATCCAGCGCGTTATTCATAACGAGCTGGAGCTTTATTGCCGCGCCCGCTCCGGCCG

Query 279           CTGTCTTGAGATTGGCGCTCATCCCCGCTCAATAAATGACAATCCTAATGTGGTCCACCG
                     || ||||||||||||||||||||||||||||||||||| ||||||||||||||||||||
Sbjct 240           TTGCCTTGAGATTGGCGCTCATCCCCGCTCAATAAATGATAATCCTAATGTGGTCCACCG

Query 339           CTGTTTTCTCCGCCCTGTTGGGCGTGATGTTCAGCGCTGGTATACTGCTCCCACTCGCGG
                    ||| |||||||||||||| ||||||||||||||||| |||||||||||||| || |||||
Sbjct 300           CTGCTTTCTCCGCCCTGTCGGGCGTGATGTTCAGCGTTGGTATACTGCTCCTACCCGCGG

Query 399           ACCGGCTGCTAATTGCCGGCGTTCTGCACTGCGTGGGCTCCCTGCTGCCGACCGCACCTA
                     ||||||||||| ||||||||||| |||||||| ||||| || ||||| |||||||||||
Sbjct 360           GCCGGCTGCTAACTGCCGGCGTTCCGCACTGCGCGGGCTTCCCGCTGCTGACCGCACCTA

Query 459           CTGTTTTGATGGGTTTTCTGGCTGCAGTTTTCCCGCTGAGACAGGCATCGCCCTCTATTC
                    |||  ||||||||||||||||||| ||||| || || ||||| ||||| |||||||| ||
Sbjct 420           CTGCCTTGATGGGTTTTCTGGCTGTAGTTTCCCAGCCGAGACGGGCATTGCCCTCTACTC

Query 519           CCTCCACGACATGTCGCCGTCTGATGTCGCCGAGGCCATGTTCCGTCATGGCATGACGCG
                    ||||||||| ||||| || || |||||||| |||||||||||||| ||||||||||||||
Sbjct 480           CCTCCACGATATGTCACCATCCGATGTCGCAGAGGCCATGTTCCGCCATGGCATGACGCG

Query 579           GCTTTATGCTGCCCTCCATCTCCCGCCCGAGGTTCTACTGCCTCCCGGCACATACCGTAC
                    |||||||||||||||||||||||| || || || ||  |||| || ||||||||||||||
Sbjct 540           GCTTTATGCTGCCCTCCATCTCCCACCTGAAGTCCTGTTGCCCCCTGGCACATACCGTAC

Query 639           CACGTCGTATTTACTGATTCATGACGGTAGGCGTGTTGTGGTGACGTACGAGGGCGATAC
                    | |||||||  | || |||||||| || |||||||||||||||||||| ||||| |||||
Sbjct 600           CGCGTCGTACCTTCTAATTCATGATGGCAGGCGTGTTGTGGTGACGTATGAGGGTGATAC

Query 699           CAGTGCTGGTTATAATCATGATGTTTCTAATCTACGTTCCTGGATTAGGACCACTAAGGT
                    ||||||||| ||||| |||||||||||||| |||||||||||||| || || || |||||
Sbjct 660           CAGTGCTGGCTATAACCATGATGTTTCTAACCTACGTTCCTGGATCAGAACTACCAAGGT

Query 759           CACCGGGGACCATCCTCTCGTTATCGAGCGGGTTAGGGCCATCGGCTGCCATTTTGTTCT
                    ||||||| |||| || |||||||||||||||||||||||||| |||||||| ||||||||
Sbjct 720           CACCGGGAACCACCCCCTCGTTATCGAGCGGGTTAGGGCCATTGGCTGCCACTTTGTTCT

Query 819           CCTGCTCACGGCCGCCCCGGAACCATCCCCTATGCCTTATGTGCCTTACCCCCGGTCCAC
                    | ||||||||||||||||||| ||||| |||||||||||||| |||||||||||||| ||
Sbjct 780           CTTGCTCACGGCCGCCCCGGAGCCATCTCCTATGCCTTATGTTCCTTACCCCCGGTCTAC

Query 879           CGAGGTCTATGTCCGATCAATCTTTGGCCCGGGTGGAACCCCCTCATTGTTTCCAACCTC
                    |||||||||||| || |||||||| ||||||||||| |||||||| ||||||||||||||
Sbjct 840           CGAGGTCTATGTTCGGTCAATCTTCGGCCCGGGTGGTACCCCCTCCTTGTTTCCAACCTC

Query 939           GTGCTCCACTAAGTCAACCTTCCATGCTGTCCCTGTCCATATCTGGGACCGTCTTATGTT
                     ||||| ||||||||||| ||||||||||| ||||||||||||||||| ||||| |||||
Sbjct 900           ATGCTCTACTAAGTCAACTTTCCATGCTGTTCCTGTCCATATCTGGGATCGTCTCATGTT

Query 999           GTTCGGGGCCACTTTGGACGACCAGGCCTTTTGCTGTTCCCGTCTTATGACTTACCTCCG
                    ||||||||||||  ||||||| ||||| |||||||| |||||||||||||| || |||||
Sbjct 960           GTTCGGGGCCACCCTGGACGATCAGGCTTTTTGCTGCTCCCGTCTTATGACCTATCTCCG

Query 1059          TGGCATTAGCTACAAGGTTACTGTCGGCACCCTTGTGGCCAATGAGGGCTGGAACGCCTC
                     |||||||||||||||||||||||||| |||||||||||||||||||| |||||||||||
Sbjct 1020          CGGCATTAGCTACAAGGTTACTGTCGGTACCCTTGTGGCCAATGAGGGTTGGAACGCCTC

Query 1119          CGAGGACGCCCTCACAGCTGTCATTACTGCCGCCTACCTAACCATATGCCACCAGCGGTA
                    ||||||||||||||||||||| ||||||||||| || ||||||||||| || ||||| ||
Sbjct 1080          CGAGGACGCCCTCACAGCTGTTATTACTGCCGCTTATCTAACCATATGTCATCAGCGCTA

Query 1179          TCTTCGCACCCAGGCTATATCTAAGGGGATGCGTCGTTTGGAGCGGGAGCATGCCCAGAA
                    ||| ||||||||||||||||||||||||||||| ||| ||||||||||||| ||||||||
Sbjct 1140          TCTCCGCACCCAGGCTATATCTAAGGGGATGCGCCGTCTGGAGCGGGAGCACGCCCAGAA

Query 1239          GTTTATAACACGCCTTTATAGCTGGCTCTTTGAGAAGTCCGGCCGTGACTACATCCCCGG
                    ||| || ||||||||||| || ||||||||||||||||| |||||||| |||||||| ||
Sbjct 1200          GTTCATTACACGCCTTTACAGTTGGCTCTTTGAGAAGTCTGGCCGTGATTACATCCCTGG

Query 1299          CCGTCAGCTGGAGTTTTATGCCCAGTGTAGGCGTTGGCTCTCAGCCGGCTTCCATCTTGA
                    |||||||||||||||||| |||||||||||||| |||||||| || |||||||| |||||
Sbjct 1260          CCGTCAGCTGGAGTTTTACGCCCAGTGTAGGCGCTGGCTCTCCGCTGGCTTCCACCTTGA

Query 1359          CCCACGGGTGTTGGTTTTTGACGAGTCGGTCCCCTGCCACTGTAGGACCACGATCCGCAG
                    ||||||||||||||||||||||||||||| |||||||||||||||||||| |||||| ||
Sbjct 1320          CCCACGGGTGTTGGTTTTTGACGAGTCGGCCCCCTGCCACTGTAGGACCATGATCCGTAG

Query 1419          GGTTGCTTCAAAGTTCTGTTGCTTCATGAAGTGGCTCGGCCAGGAGTGCACCTGTTTCCT
                    ||  |  |||||||| || || || ||||||||||| ||||| ||||| ||||| |||||
Sbjct 1380          GGCGGTCTCAAAGTTTTGCTGTTTTATGAAGTGGCTTGGCCAAGAGTGTACCTGCTTCCT

Query 1479          ACAGCCCGCAGAGGGTGTTGTTGGCGACCAGGGCCATGACAACGAGGCTTATGAGGGCTC
                    |||||| ||||| || | |||||| |||||||||||||| ||||| || |||||||| ||
Sbjct 1440          ACAGCCTGCAGAAGGGGGTGTTGGTGACCAGGGCCATGATAACGAAGCCTATGAGGGGTC

Query 1539          TGATGTTGACCCTGCCGAATCTGCCACCTGTGACATATCTGGGTCCTACGTGGTGCCTGG
                     |||||||| ||||| || |||||||| ||||||||||| |||||||| ||||| |||||
Sbjct 1500          CGATGTTGATCCTGCTGAGTCTGCCACTTGTGACATATCCGGGTCCTATGTGGTACCTGG

Query 1599          TGCTGCCCTCCAGCCGCTCTACCAGGCTCTTGATCTCCCTGCCGATATTGTGGCCCGTGC
                    ||||||||| || ||||||||||| ||||||||||| || ||||| ||||||||||||||
Sbjct 1560          TGCTGCCCTTCAACCGCTCTACCAAGCTCTTGATCTTCCCGCCGACATTGTGGCCCGTGC

Query 1659          AGGTCGGCTGACCGCCACAGTAAAGGTTTCTCAGGCTGAGGGGCGGATTGACTGCGAGAC
                    ||| |||||||||||||||||||||||||| ||||| ||||||||||| ||||| |||||
Sbjct 1620          AGGCCGGCTGACCGCCACAGTAAAGGTTTCCCAGGCCGAGGGGCGGATCGACTGTGAGAC

Query 1719          CTATCTTGGTAATAAAACTTTCCGCACGTCGTTCGTCGACGGAGCGGTTTTAGAGACTAA
                    |    ||||||||||||||||||||||||||||||||||||| ||||| |||||||| ||
Sbjct 1680          CCTCATTGGTAATAAAACTTTCCGCACGTCGTTCGTCGACGGGGCGGTCTTAGAGACCAA

Query 1779          TGGCCCAGAGCGCCTCAATCTCTCCTTTGACGCCAGTCAGAGCACTATGGCCGCCGGCCT
                     ||||||||||||| ||||||||| ||||||| ||||||||| || ||||||||||| | 
Sbjct 1740          CGGCCCAGAGCGCCACAATCTCTCTTTTGACGTCAGTCAGAGTACCATGGCCGCCGGTCC

Query 1839          CTTTAGTCTTACCTACACCACTTCTGCAGCTGGGCTGGAGGTGCATTATGTCGCTGCCGG
                     ||||||||||||||| || | ||||| |||||| |||||||||  ||||| ||||||||
Sbjct 1800          TTTTAGTCTTACCTACGCCGCCTCTGCTGCTGGGTTGGAGGTGCGCTATGTTGCTGCCGG

Query 1899          GCTTGACCATCGGGCGGTTTTTGCCCCGGGTGTCTCACCCCGGTCGGCCCCTGGCGAGGT
                    ||||||||| ||||||||||||||||| || || || ||||||||||| || || |||||
Sbjct 1860          GCTTGACCACCGGGCGGTTTTTGCCCCCGGCGTTTCGCCCCGGTCGGCTCCCGGTGAGGT

Query 1959          TACCGCCTTCTGCTCCGCCCTATATAGGTTCAACCGTGAGGCCCAGCGCCACTCACTGAC
                     ||||||||||||||||||||||| |||||||| ||||||||||||||||| ||| ||||
Sbjct 1920          CACCGCCTTCTGCTCCGCCCTATACAGGTTCAATCGTGAGGCCCAGCGCCATTCATTGAC

Query 2019          CGGCAACTTTTGGTTTCATCCCGAGGGGCTCCTTGGCCCCTTCGTTCCTTTCTCTCCCGG
                    ||||||||| ||||| || || || ||||||||||||||||| |  || ||||| |||||
Sbjct 1980          CGGCAACTTCTGGTTCCACCCTGAAGGGCTCCTTGGCCCCTTTGCCCCGTTCTCGCCCGG

Query 2079          GCATGTTTGGGAGTCGGCTAACCCGTTTTGTGGTGAGAGCACACTCTACACCCGTACCTG
                    |||||| ||||||||||| |||||||||||||||||||||||||||||||||||||| ||
Sbjct 2040          GCATGTCTGGGAGTCGGCCAACCCGTTTTGTGGTGAGAGCACACTCTACACCCGTACTTG

Query 2139          GTCGGAAGTTGATGCCGCTTCTAACCCGGCCCAGCCCGACCTAGGCCTTGCATCTGAGCC
                    ||||||||||||||| |  ||   |||||||||||||||| |||||| || |||||| ||
Sbjct 2100          GTCGGAAGTTGATGCTGTCTCCGGCCCGGCCCAGCCCGACTTAGGCCCTGTATCTGAACC

Query 2199          TCCCATACCCAGTAGGGCCGCCACGCCTATCTTGGCGGC-CCCTCTGCCCTCCATTGTAC
                      ||||  | || ||||||||||| || | |||||||||-||||+| |||||  ||||| 
Sbjct 2160          CTCCATGTCTAGCAGGGCCGCCACACCCACCTTGGCGGCTCCCT-TACCCTCTGTTGTAT

Query 2258          CGGGCCCCACCCCCCCC-CCCTCCGCCCTGGTG-CCTAGTGAGCCGGCCTCTGGTGCCAG
                      |||||| +|||| ||-|| || |||| || |-||+|| ||||||||| ||||||| ||
Sbjct 2219          TAGGCCCCT-CCCCTCCTCCTTCTGCCCCGGCGTCC-AGCGAGCCGGCCCCTGGTGCTAG

Query 2316          CGCCGGGGCTCTGGCCATAACCCACCAGACGGTCCGACACCGCCGTTTGCTTTTCACCTA
                    ||||||| | | ||||||||||||||||| || ||| || |||||  ||||||| |||||
Sbjct 2277          CGCCGGGACCCCGGCCATAACCCACCAGATGGCCCGGCATCGCCGCCTGCTTTTTACCTA

Query 2376          CCCGGATGGTTCCAAGGTGTTTGCCGGCTCGCTGTTCGAGTCAGCGTGTACGTGGCTTGT
                     || |||||||| |||||||| ||||||||| |||||||||| |||||||||||||||||
Sbjct 2337          TCCAGATGGTTCTAAGGTGTTCGCCGGCTCGTTGTTCGAGTCGGCGTGTACGTGGCTTGT

Query 2436          TAACGCGTCTAATGTTGACCACCGCCCTGGTGGCGGGCTCTGCCATGCATTCTACCAAAG
                    ||| ||||||||||||||||| |||||||| || ||||| ||||||||||||||||| ||
Sbjct 2397          TAATGCGTCTAATGTTGACCATCGCCCTGGCGGTGGGCTTTGCCATGCATTCTACCAGAG

Query 2496          GTATCCCGCTTCCTTTGACGCTGCCTCTTTTGTGATGCGCGATGGCGCGGCCGCGTACAC
                    ||| ||| | |||||||| |||||||||||||||||||| || |||||||||||||| ||
Sbjct 2457          GTACCCCACCTCCTTTGATGCTGCCTCTTTTGTGATGCGTGACGGCGCGGCCGCGTATAC

Query 2556          ATTAACTCCCCGGCCGATAATTCATGCCGTCGCCCCTGACTATAGGTTGGAACATAACCC
                    | ||||||||||||| ||||| ||||||||||||||||| ||||||||||||||||||||
Sbjct 2517          ACTAACTCCCCGGCCAATAATCCATGCCGTCGCCCCTGATTATAGGTTGGAACATAACCC

Query 2616          AAAGAGGCTCGAGGCCGCTTACCGGGAGACCTGCTCTCGCCTTGGTACCGCTGCATACCC
                    ||| ||||| ||||| || || |||||||| ||||||||||| || ||||| ||||||||
Sbjct 2577          AAAAAGGCTTGAGGCTGCCTATCGGGAGACTTGCTCTCGCCTCGGCACCGCCGCATACCC

Query 2676          GCTCCTCGGGACTGGCATATATCAGGTACCAATCGGCCCGAGTTTTGACGCCTGGGAGCG
                    |||||||||||| ||||||||||||||||||||||| || || |||||||||||||||||
Sbjct 2637          GCTCCTCGGGACCGGCATATATCAGGTACCAATCGGTCCTAGCTTTGACGCCTGGGAGCG

Query 2736          GAACCACCGCCCTGGGGACGAGTTGTATCTTCCTGAGCTTGCCGCCAAATGGTTCGAGGC
                    |||||||||||| ||||| ||| | ||||| ||||||||||| || ||||||||||||||
Sbjct 2697          GAACCACCGCCCCGGGGATGAGCTCTATCTACCTGAGCTTGCTGCTAAATGGTTCGAGGC

Query 2796          CAATAAGCCTACCCGCCCGACTCTTACTATAACTGAGGATGTCGCACGGACGGCAAACTT
                    ||||||||| ||||| |||||||| ||||||||||||||||| ||||||||||| |||||
Sbjct 2757          CAATAAGCCGACCCGTCCGACTCTCACTATAACTGAGGATGTTGCACGGACGGCGAACTT

Query 2856          GGCCATCGAACTTGACTCGGCCACAGACGTCGGCCGGGCCTGCGCCGGCTGCCGAGTCAC
                    ||||||||| ||||| || |||||||| ||||||||||||||||| ||||||||||||||
Sbjct 2817          GGCCATCGAGCTTGATTCAGCCACAGATGTCGGCCGGGCCTGCGCTGGCTGCCGAGTCAC

Query 2916          CCCCGGTATTGTGCAGTATCAGTTTACCGCAGGTGTGCCCGGGTCTGGAAAGTCCCGTTC
                    ||||||| |||||||||| ||||||||||||||||||||||||||||| |||||||||||
Sbjct 2877          CCCCGGTGTTGTGCAGTACCAGTTTACCGCAGGTGTGCCCGGGTCTGGCAAGTCCCGTTC

Query 2976          TGTTATCCAGACTGACGTGGACGTTGTTGTGGTTCCGACTCGGGAGCTGCGTAACGCCTG
                    ||||||||| ||||||||||| |||||||||||||||||||||||| |||||||||||||
Sbjct 2937          TGTTATCCAAACTGACGTGGATGTTGTTGTGGTTCCGACTCGGGAGTTGCGTAACGCCTG

Query 3036          GCGCCGCCGCGGTTTTGCTGCTTTTACCCCGCATACTGCCGCTAGGGTCACCCAGGGGCG
                    |||||||||||| || |||||||||||||| || ||||||||||| || |||||||||||
Sbjct 2997          GCGCCGCCGCGGCTTCGCTGCTTTTACCCCCCACACTGCCGCTAGAGTTACCCAGGGGCG

Query 3096          TCGTGTCGTCATCGATGAAGCCCCGTCTCTCCCCCCGCACCTGTTGCTGCTCCACATGCA
                     || ||||| || ||||| || || || |||||||| |||||| |||||||||| |||||
Sbjct 3057          CCGGGTCGTTATTGATGAGGCTCCATCACTCCCCCCTCACCTGCTGCTGCTCCATATGCA

Query 3156          GCGGGCCGCCACCGTCCACCTTCTTGGCGACCCGAATCAGATCCCAGCCATCGATTTTGA
                    |||||||||||||||||||||||| || |||||||| |||||||||||||| || || ||
Sbjct 3117          GCGGGCCGCCACCGTCCACCTTCTCGGTGACCCGAACCAGATCCCAGCCATTGACTTCGA

Query 3216          GCACGCCGGGCTCGTCCCCGCCATCAGGCCCGATTTAGCCCCTACTTCCTGGTGGCATGT
                     ||||| |||||||| |||||||||||||| ||| ||||||| || ||||||||||| ||
Sbjct 3177          ACACGCTGGGCTCGTTCCCGCCATCAGGCCTGATCTAGCCCCCACCTCCTGGTGGCACGT

Query 3276          CACTCACCGCTGTCCCGCGGATGTGTGTGAGCTGATTCGCGGTGCATATCCTATGATCCA
                    ||| |||||||||||||||||||| ||||||||||| || |||||||| || ||||||||
Sbjct 3237          CACCCACCGCTGTCCCGCGGATGTATGTGAGCTGATCCGTGGTGCATACCCCATGATCCA

Query 3336          GCCCACTAGCCGGGTCCTTCGTTCGTTGTTTTGGGGTGAGCCTGCCGTTGGGCAGAAACT
                    | |||||||||||||||| ||||||||||||||||| || |||||||| || |||||| |
Sbjct 3297          GACCACTAGCCGGGTCCTCCGTTCGTTGTTTTGGGGCGAACCTGCCGTCGGCCAGAAATT

Query 3396          AGTGTTCACCCAGGCGGCTAAGGCTGCCAACCCCGGCTCAGTGACGGTCCACGAGGCACA
                    |||||||||||||||||| |||||||| ||||||||||| |||||||| || ||||| ||
Sbjct 3357          AGTGTTCACCCAGGCGGCCAAGGCTGCGAACCCCGGCTCGGTGACGGTTCATGAGGCGCA

Query 3456          GGGCGCTACCTACACAGAGACCACCATTATTGCAACGGCAGACGCCCGTGGCCTTATTCA
                    ||||||||||||||||||||| ||||| |||||||| ||||||||||||||||| |||||
Sbjct 3417          GGGCGCTACCTACACAGAGACTACCATCATTGCAACAGCAGACGCCCGTGGCCTCATTCA

Query 3516          GTCGTCCCGGGCTCATGCCATTGTCGCCCTGACGCGCCACACAGAGAAGTGCGTCATCAT
                    |||||||||||||||||||||||| ||||||||||||||||| |||||||||||||| ||
Sbjct 3477          GTCGTCCCGGGCTCATGCCATTGTTGCCCTGACGCGCCACACTGAGAAGTGCGTCATTAT

Query 3576          TGACGCACCAGGCTTGCTTCGTGAGGTGGGCATCTCTGACGCAATTGTCAATAATTTCTT
                    ||||||||| ||  |||||||||||||||||||||||||||||||||| ||||| || ||
Sbjct 3537          TGACGCACCTGGTCTGCTTCGTGAGGTGGGCATCTCTGACGCAATTGTTAATAACTTTTT

Query 3636          CCTCGCTGGCGGTGAGGTTGGTCACCAGCGTCCGTCTGTTATCCCTCGCGGCAACCCCGA
                    ||||||||| || |||||||| |||||||| ||||||||||| || |||||||| || ||
Sbjct 3597          CCTCGCTGGAGGCGAGGTTGGCCACCAGCGCCCGTCTGTTATTCCCCGCGGCAATCCTGA

Query 3696          CGCCAATGTCGACACCCTGGCTGCCTTTCCACCGTCATGCCAGATTAGTGCTTTCCACCA
                    ||| ||||||||||||||||| ||||| |||||||| |||||||||||||| ||||| ||
Sbjct 3657          CGCTAATGTCGACACCCTGGCCGCCTTCCCACCGTCTTGCCAGATTAGTGCCTTCCATCA

Query 3756          ATTGGCCGAGGAGCTTGGTCACAGACCCGCCCCTGTTGCGGCTGTTCTACCACCCTGCCC
                      |||| || ||||| || ||||||||||||||||| || |||||| |||||||||||||
Sbjct 3717          GCTGGCTGAAGAGCTCGGCCACAGACCCGCCCCTGTCGCAGCTGTTTTACCACCCTGCCC

Query 3816          TGAGCTCGAACAGGGCCTTCTCTACCTGCCCCAGGAGCTCACCACCTGTGATAGTGTTGT
                    |||||| ||||||||||||||||||||||| ||||| |||||||||||||| ||||||||
Sbjct 3777          TGAGCTTGAACAGGGCCTTCTCTACCTGCCTCAGGAACTCACCACCTGTGACAGTGTTGT

Query 3876          AACATTTGAGTTGACAGATATTGTGCATTGCCGCATGGCCGCCCCGAGCCAGCGCAAGGC
                    |||||||||||||||||||||||||||||| |||||||||||||||||||||||||||||
Sbjct 3837          AACATTTGAGTTGACAGATATTGTGCATTGTCGCATGGCCGCCCCGAGCCAGCGCAAGGC

Query 3936          CGTGCTGTCCACACTTGTGGGTCGATACGGTCGGCGTACAAAGCTTTATAATGCCTCCCA
                    |||||| |||||||||||||| || ||||| || || || ||||||||||||||||| ||
Sbjct 3897          CGTGCTCTCCACACTTGTGGGCCGGTACGGCCGTCGCACGAAGCTTTATAATGCCTCTCA

Query 3996          TTCTGATGTCCGCGACTCTCTCGCCCGTTTCATCCCGACCATTGGCCCCGTGCAGGTTAC
                    ||||||||| ||||| ||||||||||| ||||||||||||||||| || || ||||| ||
Sbjct 3957          TTCTGATGTTCGCGATTCTCTCGCCCGCTTCATCCCGACCATTGGTCCTGTACAGGTCAC

Query 4056          AACTTGTGAGCTGTACGAGTTAGTGGAAGCCATGGTTGAGAAGGGCCAGGATGGCTCCGC
                    ||| ||||||||||||||||||||||| ||||||||||||||||||||||||||||||||
Sbjct 4017          AACCTGTGAGCTGTACGAGTTAGTGGAGGCCATGGTTGAGAAGGGCCAGGATGGCTCCGC

Query 4116          CGTCCTTGAGCTCGACCTTTGCAACCGTGACGTGTCCAGGATTACCTTTTTCCAGAAAGA
                    ||||||||||||||| || || ||||| || ||||||||||| ||||| |||||||||||
Sbjct 4077          CGTCCTTGAGCTCGATCTCTGTAACCGCGATGTGTCCAGGATCACCTTCTTCCAGAAAGA

Query 4176          CTGTAATAAGTTTACCACCGGGGAGACCATTGCCCATGGTAAAGTGGGTCAGGGCATCTC
                    ||||||||||||||| || ||||||||||||||||| || |||||||||||||| || ||
Sbjct 4137          CTGTAATAAGTTTACTACTGGGGAGACCATTGCCCACGGCAAAGTGGGTCAGGGTATTTC

Query 4236          GGCTTGGAGTAAGACTTTCTGTGCCCTCTTCGGCCCCTGGTTCCGTGCTATTGAGAAGGC
                    ||| ||||| |||||||||||||||||||| |||||||||||||||||||||||||||||
Sbjct 4197          GGCATGGAGCAAGACTTTCTGTGCCCTCTTTGGCCCCTGGTTCCGTGCTATTGAGAAGGC

Query 4296          CATCCTAGCTCTGCTCCCCCAGGGTGTGTTCTATGGGGATGCTTTTGATGACACCGTCTT
                    |||| | ||||||||||||||||| || ||||||||||| |||||||||||||| |||||
Sbjct 4257          CATCTTGGCTCTGCTCCCCCAGGGCGTATTCTATGGGGACGCTTTTGATGACACTGTCTT

Query 4356          CTCTGCGGCTGTGGCCGCTGCGAAGGCTTCCATGGTGTTTGAGAATGACTTCTCTGAGTT
                    ||||||||||||||||||||||| ||| ||||||||||||||||||||||| ||||||||
Sbjct 4317          CTCTGCGGCTGTGGCCGCTGCGAGGGCGTCCATGGTGTTTGAGAATGACTTTTCTGAGTT

Query 4416          TGACTCTACTCAGAATAATTTCTCCTTGGGACTTGAGTGTGCTATTATGGAGGAGTGCGG
                     || || ||||||||||||||||||||||| |||||||||||||||||||||||||| ||
Sbjct 4377          CGATTCCACTCAGAATAATTTCTCCTTGGGCCTTGAGTGTGCTATTATGGAGGAGTGTGG

Query 4476          AATGCCGCAGTGGCTCATCCGCCTTTACCACCTTATAAGGTCTGCATGGATCCTGCAGGC
                     ||||||||||||||||||||||| ||||| ||||||||||| ||||||||| |||||||
Sbjct 4437          GATGCCGCAGTGGCTCATCCGCCTGTACCATCTTATAAGGTCCGCATGGATCTTGCAGGC

Query 4536          CCCGAAGGAGTCCCTGCGGGGGTTCTGGAAGAAGCACTCCGGTGAGCCCGGCACTCTCCT
                    ||||||||| || ||||| |||||||||||||| |||||||||||||| ||||||||| |
Sbjct 4497          CCCGAAGGAATCTCTGCGCGGGTTCTGGAAGAAACACTCCGGTGAGCCTGGCACTCTCTT

Query 4596          ATGGAATACCGTCTGGAACATGGCTGTTATTACCCACTGTTATGACTTCCGGGATCTGCA
                    ||||||||| |||||||| ||||| ||||| |||||||||||||||||||||||  ||||
Sbjct 4557          ATGGAATACTGTCTGGAATATGGCCGTTATCACCCACTGTTATGACTTCCGGGACTTGCA

Query 4656          AGTGGCTGCTTTTAAAGGTGATGATTCAATAGTGCTTTGCAGTGAGTACCGTCAGAGTCC
                    ||||||||||||||||||||||||||| |||||||||||||||||||||||||| |||||
Sbjct 4617          AGTGGCTGCTTTTAAAGGTGATGATTCGATAGTGCTTTGCAGTGAGTACCGTCAAAGTCC

Query 4716          AGGAGCCGCAGTCCTAATTGCTGGCTGCGGCCTGAAGTTGAAGGTGGATTTCCGCCCGAT
                     || || |||||||| ||||||||||||||| ||||| |||||||||| |||||||||||
Sbjct 4677          GGGTGCTGCAGTCCTGATTGCTGGCTGCGGCTTGAAGCTGAAGGTGGACTTCCGCCCGAT

Query 4776          TGGCTTATATGCAGGTGTTGTGGTGGCCCCCGGCCTTGGTGCACTCCCTGACGTTGTGCG
                     || || || || |||||||| |||||||||||||||||||| || |||||||| |||||
Sbjct 4737          CGGTTTGTACGCGGGTGTTGTTGTGGCCCCCGGCCTTGGTGCGCTTCCTGACGTCGTGCG

Query 4836          TTTTGCCGGCCGGCTCACTGAGAAGAATTGGGGCCCCGGCCCTGAGCGAGCGGAGCAGCT
                     || ||||| |||||||||||||||||||||||||| ||||||||||| |||||||||||
Sbjct 4797          CTTCGCCGGTCGGCTCACTGAGAAGAATTGGGGCCCTGGCCCTGAGCGGGCGGAGCAGCT

Query 4896          CCGCCTCGCTGTGTGTGATTTCCTTCGCAAGCTCACGAATGTGGCTCAGATGTGTGTGGA
                    |||||| |||||| ||||||| |||||||||||||||||||| || || |||||||||||
Sbjct 4857          CCGCCTTGCTGTGAGTGATTTTCTTCGCAAGCTCACGAATGTAGCCCAAATGTGTGTGGA

Query 4956          TGTTGCTTCTCGTGTTTATGGGGTCTCCCCAGGGCTAGTTCATAACCTGATTGGTATGCT
                    ||||| |||||||||||||||||||||||| || || |||||||||||||| || |||||
Sbjct 4917          TGTTGTTTCTCGTGTTTATGGGGTCTCCCCGGGACTTGTTCATAACCTGATCGGCATGCT

Query 5016          ACAGGCTGTTGCCGACGGCAAGGCCCATTTCACTGAGTCGGTAAAGCCAGTGCTTGACCT
                    |||| |||| ||||| |||||||||||||| || |||||  |||| |||||||| ||| |
Sbjct 4977          ACAGACTGTCGCCGATGGCAAGGCCCATTTTACCGAGTCTATAAAACCAGTGCTCGACTT

Query 5076          GACGAATTCAATCTTGTGTCGGGTGGAATGAATAACATGTCTTTTGCTGCGCCCATGGGT
                    ||| ||||||||||||||||||||||||||||||||||||||||||||||||||||||||
Sbjct 5037          GACAAATTCAATCTTGTGTCGGGTGGAATGAATAACATGTCTTTTGCTGCGCCCATGGGT

Query 5136          TCGCGACCATGCGCCCTCGGCCTATTTTGTTGCTGTTCCTCATGTTTCTGCCTATGTTGC
                    ||||||||||||||||||||||||||||| ||||| ||||||||||||||||||||||||
Sbjct 5097          TCGCGACCATGCGCCCTCGGCCTATTTTGCTGCTGCTCCTCATGTTTCTGCCTATGTTGC

Query 5196          CCGCGCCACCGTCCGGTCAGCCGTCTGGCCGCCGTCGTGGGCGGCGCAGCGGCGGTTCCG
                    ||||||||||| ||||||||||||||||||||||||||||||||||||||||||||||||
Sbjct 5157          CCGCGCCACCGCCCGGTCAGCCGTCTGGCCGCCGTCGTGGGCGGCGCAGCGGCGGTTCCG

Query 5256          GCGGTGGTTTCTGGGGTGACCGGGTTGATTCTCAGCCCTTCGCAATCCCCTATATTCATC
                    ||||||||||||||||||||||||||||||||||||||||||||||||||||||||||||
Sbjct 5217          GCGGTGGTTTCTGGGGTGACCGGGTTGATTCTCAGCCCTTCGCAATCCCCTATATTCATC

Query 5316          CAACCAACCCCTTCGCCCCCGATGTCACCGCTGCGGCCGGGGCTGGACCTCGTGTTCGCC
                    ||||||||||||||||||||||||||||||||||||||||||||||||||||||||||||
Sbjct 5277          CAACCAACCCCTTCGCCCCCGATGTCACCGCTGCGGCCGGGGCTGGACCTCGTGTTCGCC

Query 5376          AACCCGCCCGACCACTCGGCTCCGCTTGGCGTGACCAGGCCCAGCGCCCCGCCGCTGCCT
                    ||||||||||||||||||||||||||||||||||||||||||||||||||||||||||||
Sbjct 5337          AACCCGCCCGACCACTCGGCTCCGCTTGGCGTGACCAGGCCCAGCGCCCCGCCGCTGCCT

Query 5436          CACGTCGTAGACCTACCACAGCTGGGGCCGCGCCGCTGACTGCGGTTGCTCCGGCCCATG
                    |||||||||||||| ||||||||||||||||||||||||| ||||| |||||||||||||
Sbjct 5397          CACGTCGTAGACCTGCCACAGCTGGGGCCGCGCCGCTGACCGCGGTCGCTCCGGCCCATG

Query 5496          ATACCCCGCCTGTGCCCGATGTTGATTCTCGCGGCGCTATCTTGCGCCGGCAGTATAATC
                    | |||||||| ||| |||||||||||||||| ||||||||||||||||| ||||||||||
Sbjct 5457          ACACCCCGCCGGTGTCCGATGTTGATTCTCGTGGCGCTATCTTGCGCCGACAGTATAATC

Query 5556          TTTCAACATCCCCTCTTACCTCCTCCGTGGCCACTGGCACCAATTTGGTCCTTTATGCTG
                    ||||||||||||| || || || |||||||||||||||||||| ||||| |||||||| |
Sbjct 5517          TTTCAACATCCCCCCTCACTTCTTCCGTGGCCACTGGCACCAACTTGGTTCTTTATGCCG

Query 5616          CCCCTCTTAGCCCGCTTTTGCCCCTTCAGGACGGCACCAATACTCATATAATGGCCACGG
                    | || |||||||||||||| ||||||||||||||||||||||| ||||||||||||||||
Sbjct 5577          CTCCCCTTAGCCCGCTTTTACCCCTTCAGGACGGCACCAATACCCATATAATGGCCACGG

Query 5676          AGGCTTCCAATTATGCCCAGTACCGAGTTGCCCGCGCCACAATCCGCTACCGCCCTCTGG
                    | || || |||||||||||||| || ||||  || ||||||||||||||||| || || |
Sbjct 5637          AAGCCTCTAATTATGCCCAGTATCGGGTTGTTCGTGCCACAATCCGCTACCGTCCGCTAG

Query 5736          TTCCCAATGCTGTTGGTGGCTATGCTATCTCTATATCGTTCTGGCCGCAGACCACTACCA
                    | |||||||||||||||||||||||||| || || ||||| ||||| |||||||| || |
Sbjct 5697          TCCCCAATGCTGTTGGTGGCTATGCTATTTCCATCTCGTTTTGGCCACAGACCACCACTA

Query 5796          CCCCGACGTCCGTCGACATGAATTCTATAACCTCGACGGATGTTCGTATTCTCGTCCAGC
                    ||||||||||||| ||||||||||| ||||||||||||||||||||||| || |||||||
Sbjct 5757          CCCCGACGTCCGTTGACATGAATTCCATAACCTCGACGGATGTTCGTATCCTTGTCCAGC

Query 5856          CCGGTATTGCCTCAGAGCTTGTGATTCCAAGTGAACGCCTGCATTATCGCAACCAGGGTT
                    ||||||| ||||| ||||||||||| |||||||| |||||||| |||||||||||||| |
Sbjct 5817          CCGGTATAGCCTCCGAGCTTGTGATCCCAAGTGAGCGCCTGCACTATCGCAACCAGGGCT

Query 5916          GGCGCTCTGTTGAAACCTCCGGGGTGGCGGAGGAGGAGGCCACCTCTGGCCTTGTCATGC
                    |||| || ||||| ||||||||||||||||||||||||||||| ||||||||||| ||||
Sbjct 5877          GGCGTTCCGTTGAGACCTCCGGGGTGGCGGAGGAGGAGGCCACTTCTGGCCTTGTTATGC

Query 5976          TTTGTATACATGGCTCACCTGTGAACTCTTATACTAACACACCTTACACTGGTGCCCTCG
                    | ||||||||||||||||||||||||||||||||||| ||||| ||||| ||||||||||
Sbjct 5937          TCTGTATACATGGCTCACCTGTGAACTCTTATACTAATACACCCTACACCGGTGCCCTCG

Query 6036          GGTTGTTGGATTTTGCTCTCGAGCTTGAGTTCCGCAACCTCACCCCTGGTAACACCAATA
                    || || ||||||| || || |||||||| |||||||||||||||||||||||||||||||
Sbjct 5997          GGCTGCTGGATTTCGCCCTTGAGCTTGAATTCCGCAACCTCACCCCTGGTAACACCAATA

Query 6096          CACGGGTTTCCCGCTACTCTAGCACCGCCCGCCACCGTCTTCGCCGTGGCGCAGACGGGA
                    | ||||| ||||| ||||| ||||| |||||||||||||||||||| ||||||||||| |
Sbjct 6057          CGCGGGTCTCCCGTTACTCCAGCACTGCCCGCCACCGTCTTCGCCGCGGCGCAGACGGCA

Query 6156          CTGCCGAGCTCACCACCACGGCTGCGACTCGCTTTATGAAGGATCTCTATTTTTCTAGCA
                    | || ||||| |||||||||||||| || ||||| ||||| || || |||||||||||||
Sbjct 6117          CCGCTGAGCTTACCACCACGGCTGCAACCCGCTTCATGAAAGACCTTTATTTTTCTAGCA

Query 6216          CTAATGGTGTTGGCGAGATCGGCCGCGGGATAGCCCTTACCCTGTTTAATCTTGCTGACA
                    |||||||||| |||||||||||||||||||| ||||||||||||||||| ||||||||||
Sbjct 6177          CTAATGGTGTCGGCGAGATCGGCCGCGGGATCGCCCTTACCCTGTTTAACCTTGCTGACA

Query 6276          CCCTGCTTGGCGGCCTACCGACAGAATTGATTTCGTCGGCTGGTGGCCAACTGTTTTACT
                    | |||||||||||||||||||||||||||||||||||||| |||||||||||||| || |
Sbjct 6237          CTCTGCTTGGCGGCCTACCGACAGAATTGATTTCGTCGGCCGGTGGCCAACTGTTCTATT

Query 6336          CTCGCCCGGTCGTCTCAGCCAATGGCGAGCCGACTGTCAAGCTGTATACATCTGTAGAGA
                    | ||||| |||||||||||||||||||||||||| || ||||||||||||||||||||||
Sbjct 6297          CACGCCCAGTCGTCTCAGCCAATGGCGAGCCGACCGTTAAGCTGTATACATCTGTAGAGA

Query 6396          ATGCTCAGCAGGATAAGGGTATTGCAATCCCTCACGACATCGACCTTGGGGAATCTCGTG
                    ||||||||||||| ||||||||||| ||||| || || |||||||| |||||||| ||||
Sbjct 6357          ATGCTCAGCAGGACAAGGGTATTGCTATCCCGCATGATATCGACCTCGGGGAATCCCGTG

Query 6456          TAGTCATCCAGGATTATGACAATCAGCATGAGCAGGACCGTCCGACACCTTCCCCAGCCC
                    |||| |||||||| |||||||| || |||||||| ||||| |||||||||||||||||||
Sbjct 6417          TAGTTATCCAGGACTATGACAACCAACATGAGCAAGACCGACCGACACCTTCCCCAGCCC

Query 6516          CGTCTCGCCCTTTTTCTGTTCTCCGGGCCAATGATGTGCTTTGGCTCTCTCTCACTGCTG
                    |||| |||||||| ||||| || ||||| ||||||||||||||||| |||||||| ||||
Sbjct 6477          CGTCGCGCCCTTTCTCTGTCCTTCGGGCTAATGATGTGCTTTGGCTTTCTCTCACCGCTG

Query 6576          CTGAGTATGATCAGTCCACCTATGGCTCTTCTACTGGCCCAGTCTATGTCTCCGACTCTG
                    | |||||||| ||||||||||| ||||| || |||||||||||||||||||| |||||||
Sbjct 6537          CCGAGTATGACCAGTCCACCTACGGCTCCTCGACTGGCCCAGTCTATGTCTCTGACTCTG

Query 6636          TGACCTTGGTCAATGTTGCGACCGGCGCGCAGGCCGTTGCTCGGTCGCTTGACTGGACTA
                    |||||||||||||||||||||||||||||||||||||||| |||||||| |||||||| |
Sbjct 6597          TGACCTTGGTCAATGTTGCGACCGGCGCGCAGGCCGTTGCCCGGTCGCTCGACTGGACCA

Query 6696          AGGTCACACTTGATGGCCGCCCTCTTTCTACTATCCAGCAGTATTCGAAGACTTTCTTTG
                    |||||||||| ||||| |||||||| |||||||| ||||||||||||||||||||||| |
Sbjct 6657          AGGTCACACTCGATGGTCGCCCTCTATCTACTATTCAGCAGTATTCGAAGACTTTCTTCG

Query 6756          TCCTGCCGCTTCGTGGTAAACTTTCCTTCTGGGAGGCAGGTACCACTAAAGCCGGGTACC
                    |||||||||||||||| || || |||||||||||||| ||||| ||||||||||||||||
Sbjct 6717          TCCTGCCGCTTCGTGGCAAGCTCTCCTTCTGGGAGGCGGGTACTACTAAAGCCGGGTACC

Query 6816          CTTACAATTATAATACTACTGCTAGTGACCAACTGCTCGTTGAGAATGCCGCCGGGCACC
                    |||| ||||||||||| |||||||| |||||| ||||| | ||||| | ||| ||||| |
Sbjct 6777          CTTATAATTATAATACCACTGCTAGCGACCAATTGCTCATCGAGAACGTCGCTGGGCATC

Query 6876          GGGTGGCTATTTCCACCTACACCACTAGCTTGGGTGCTGGCCCTGTCTCCATTTCTGCGG
                    ||||||||||||||||||| ||||||||||| ||||| |||||||| ||||| || ||||
Sbjct 6837          GGGTGGCTATTTCCACCTATACCACTAGCTTAGGTGCAGGCCCTGTTTCCATCTCCGCGG

Query 6936          TGGCTGTCCTGGCCCCCCACTCTGCGTTAGCACTGCTTGAGGATACCCTGGATTACCCTG
                    | ||||| || |||||||||||||| ||||||||||||||||||||| ||||||||||||
Sbjct 6897          TCGCTGTTCTAGCCCCCCACTCTGCTTTAGCACTGCTTGAGGATACCTTGGATTACCCTG

Query 6996          CTCGCGCCCATACTTTTGATGATTTCTGCCCAGAGTGCCGCCCCCTCGGCCTCCAGGGCT
                    | ||||| ||||||||||||||||| ||||| |||||||||||||| |||||||||||||
Sbjct 6957          CCCGCGCTCATACTTTTGATGATTTTTGCCCGGAGTGCCGCCCCCTTGGCCTCCAGGGCT

Query 7056          GCGCCTTTCAGTCCACTGTCGCTGAGCTCCAGCGGCTTAAGATGAAGGTGGGTAAAACTC
                    | || |||||||| ||||||||||||||||||||||||||||||||||||||||||||||
Sbjct 7017          GTGCTTTTCAGTCTACTGTCGCTGAGCTCCAGCGGCTTAAGATGAAGGTGGGTAAAACTC

Query 7116          GGGAGTTATAGTTTATTTGCTTGTGCCCTCCTTCTTTCTGTTGCTTATTTCTCTTTTCTG
                    |||||||||||||||||||||||||||| ||||||||||||| ||||||| |||||||||
Sbjct 7077          GGGAGTTATAGTTTATTTGCTTGTGCCCCCCTTCTTTCTGTTTCTTATTTTTCTTTTCTG

Query 7176          CGTTTCGCGCTCCCTGAAAAAAAAAAAAAAAAA
                    |||| ||||||||||||||||||||||||||||
Sbjct 7137          CGTTCCGCGCTCCCTGAAAAAAAAAAAAAAAAA
