# Supplementary material for: Pairwise Heuristic Sequence Alignment Algorithm Based on Deep Reinforcement Learning
Source: IEEE Open J Eng Med Biol. 2021 Jan 29;2:36–43. doi: 10.1109/OJEMB.2021.3055424 (PMC8901008; doi:10.1109/OJEMB.2021.3055424)
Supplement: Three supplementary materials are attached to the submitted manuscript. First, we offer the detailed process of the DQNalign in Supplementary material S1. Then, the additional figures and tables are listed in the Supplementary material S2. Finally, the alignment results of the DQNalign are attached  [file ojemb-3055424-mm.zip › OJEMB-3055424-MM/10022021082020_DQNalignOJEMB20210126SupplementaryS3/Supplementary S3/HEV_DDDQN/result20200712173946_13_15.txt]

DQNalign Project v1.0
Pairwise alignment algorithm with deep reinforcement learning based heuristic alignment agent
Sequence 1 : HEV_13, length : 7212
Sequence 2 : HEV_15, length : 7180

Alignment results:
Exact matches: 5480
Gaps: 483

Query 22            GCCATGGAGGCCCACCAGTTTATTAAGGCTCCTGGCATCACTACTGCTATTGAGCAGGCT
                    |||||||||||||||||||| ||||||||||||||||||||||||||||||||||| || 
Sbjct 0             GCCATGGAGGCCCACCAGTTCATTAAGGCTCCTGGCATCACTACTGCTATTGAGCAAGCA

Query 82            GCTTTAGCAGCGGCCAATTCTG-CCTTGGCGAATGCTGTGGTGGTTAGGCCTTTTCTCTC
                    ||| ||||||||||||| || |-||||+|||||||||||||||||  ||||||| || ||
Sbjct 60            GCTCTAGCAGCGGCCAACTCCGCCCTT-GCGAATGCTGTGGTGGTCCGGCCTTTCCTTTC

Query 141           TCACCAGCAGATTGAGATTCTCATTAACCTAATGCAACCTCGCCAGCTTGT-TTTCCGCC
                     || |||||| ||||||| || || || || ||||||||||| ||||| ||-|||+|| |
Sbjct 119           CCATCAGCAGGTTGAGATCCTTATAAATCTCATGCAACCTCGGCAGCTGGTGTTT-CGTC

Query 200           CCGAGGTTTTCTGGAATCATCCCATCCAGCGCGTTATCCATAATGAGCTGGAGCTCTACT
                    | |||||||| |||||||| || || || || ||||| ||||||||||| ||||  || |
Sbjct 178           CTGAGGTTTTTTGGAATCACCCGATTCAACGTGTTATACATAATGAGCTTGAGCAGTATT

Query 260           GCCGCGCTCGCTCCGGCCGCTGTCTTGAGATTGGCGCTCATCCCCGCTCAATAAATGACA
                    |||| |||||||| || ||||| ||||||||||| || || || ||||| || ||||| |
Sbjct 238           GCCGTGCTCGCTCGGGTCGCTGCCTTGAGATTGGAGCCCACCCACGCTCCATTAATGATA

Query 320           ATCCTAATGTGGTCCACCGCTGTTTTCTCCGCCCTGTTGGGCGTGATGTTCAGCGCTGGT
                    ||||||||||  |||| ||||| ||||||| ||| || || || ||||||||||||||||
Sbjct 298           ATCCTAATGTCCTCCATCGCTGCTTTCTCCACCCCGTCGGCCGGGATGTTCAGCGCTGGT

Query 380           ATACTGCTCCCACTCGCGGACCGGCTGCTAATTGCCGGCGTTCTGCACTGCGTGGGCTCC
                    | || || || ||| | ||||| || || || || || || || ||||| ||||| || |
Sbjct 358           ACACAGCCCCGACTAGGGGACCTGCGGCGAACTGTCGCCGCTCGGCACTTCGTGGTCTGC

Query 440           CTGCTGCCGACCGCACCTACTGTTTTGATGGGTTTTCTGGCTGCAGTTTTCCCGCTGAGA
                    |  | ||||||||||| |||||||||||||| ||| | |||||| ||||| |||| ||||
Sbjct 418           CACCAGCCGACCGCACTTACTGTTTTGATGGCTTTGCCGGCTGCCGTTTTGCCGCCGAGA

Query 500           CAGGCATCGCCCTCTATTCCCTCCACGACATGTC-GCCGTCTGATGTCGCCGAGGCCATG
                    | ||  | || |||||||| ||||| ||| ||+|-|||| ||||||| |||||||| |||
Sbjct 478           CTGGTGTGGCTCTCTATTCTCTCCATGACTTG-CAGCCGGCTGATGTTGCCGAGGCGATG

Query 559           TTC-CGTCATGGCATGACGCGGCTTTATGCTGCCCTCCA-TCTCCCGCCCGAGGTTCTAC
                     +|-|| || |||||||| || |||||||| ||  ||||-|+| || || ||||| || |
Sbjct 537           G-CTCGCCACGGCATGACCCGCCTTTATGCAGCTTTCCACT-TGCCTCCAGAGGTGCTCC

Query 617           TGCCTCCCGGCACATACCGTACCACGTCGTA-----TTTACTGATTCAT-G-ACGGGTAG
                    ||||||| ||||| ||||| ||  | || ||-----|   | +|   ||-|-| | | ++
Sbjct 595           TGCCTCCTGGCACCTACCGGACATCATCCTACTTGCTGATCC-AC-GATGGTAAGCGC--

Query 669           GCGTGTTGTGGTGACGTACGAGGGCGATACCAGTGCTGGTTATAATCATGATGTTTCTAA
                    |||+||||| +++|| || ||||| || || || || ||||| |||||||||||| | | 
Sbjct 651           GCG-GTTGTC---ACTTATGAGGGTGACACTAGCGCCGGTTACAATCATGATGTTGCCAC

Query 729           TCTACGTTCCTGGATTAGGACCACTAAGGTC-ACCGGGGACCATCCTCTCGTTATCGAGC
                     || ||  | ||||| ||||| |||||||| -   | +|| || ||| | || |||||||
Sbjct 707           CCTCCGCACATGGATCAGGACAACTAAGGTTGTGGGT-GAACACCCTTTGGTGATCGAGC

Query 788           GGGTTAGGGCC-ATCGGCTGCCA-TTT-TGTTCTCCTGCTCACGGCCGCCCCGGAACCAT
                    ||||  +||  -|| ||||| ||-|||-|||| |   ++|||| || ||||| || || |
Sbjct 766           GGGTGC-GGGGTATTGGCTGTCACTTTGTGTTGTTGA--TCACTGCGGCCCCTGAGCCCT

Query 845           CCCCTATGCCTTATGTGCCTTACCCCCGGTCCACCGAGGTCTATGTCCGATCAATCTTTG
                    |||| ||||| || || |||||||| || || || |||||||||||||| || |||||||
Sbjct 823           CCCCGATGCCCTACGTTCCTTACCCGCGTTCGACGGAGGTCTATGTCCGGTCTATCTTTG

Query 905           GCCCGGGTGGAACCCCCTCATTGTTTCC-AAC-CTCGTGCTCCACTAAGTCAACCTTC-C
                    | || || ||  |||| ||  |||| ||-| |-|| |||||+  |+||||| |+||| -|
Sbjct 883           GGCCCGGCGGGTCCCCGTCGCTGTTCCCGACCGCTTGTGCT-GTC-AAGTCCA-CTTTTC

Query 962           ATGCTGTCCCTGTCCATATCTGGGACCGTCTTATGTTGTTCGGGGCCACTTTGGACGACC
                    | || |||||    || |||||||||||||| ||| | || ||||||||  | |||||||
Sbjct 940           ACGCCGTCCCCACGCACATCTGGGACCGTCTCATGCTCTTTGGGGCCACCCTCGACGACC

Query 1022          AGGCCTTTTGCTGTTCCCGTCTTATGACTTACCTCCGTGGCATTAGCTACAAGGTTACTG
                    ||||||||||||| ||| | |||||||| ||||| |||||||||||||| ||||| ||||
Sbjct 1000          AGGCCTTTTGCTGCTCCAGGCTTATGACGTACCTTCGTGGCATTAGCTATAAGGTAACTG

Query 1082          TCGGCACCCTTGTGGCCAATGAGGGCTGGAACGCCTCCGAGGACGCCCTCACAGCTGTCA
                    | ||  |||| || || ||||| |||||||| ||| ||||||| || ||||| || || |
Sbjct 1060          TGGGTGCCCTGGTCGCTAATGAAGGCTGGAATGCCACCGAGGATGCGCTCACTGCAGTTA

Query 1142          TTACTGCCGCCTACCTAACCATATGCCACCAGCGGTATCTTCGCACCCAGGCTATATCTA
                    |||| || || ||||| || ||||| || ||||| ||| | || |||||||| || ||||
Sbjct 1120          TTACGGCGGCTTACCTCACAATATGTCATCAGCGTTATTTGCGGACCCAGGCGATTTCTA

Query 1202          AGGGGATGCGTC-GTTTGGAGCGGGAGCATGCCCAGAAGTTTATAACACGCCTTTATAGC
                    |||| ||||| |-| ||+||||  || ||||| ||||| |||||  ||||||| || |||
Sbjct 1180          AGGGCATGCGCCGGCTT-GAGCTTGAACATGCTCAGAAATTTATTTCACGCCTCTACAGC

Query 1261          TGGCTCTTTGAGAAGTCCGGCCGTGACTACATCCCCGGCCGTCAGCTGGAGTTTTATGCC
                    ||||| ||||||||||| || ||||| |||||||| ||||| |||||| |||| || || 
Sbjct 1239          TGGCTATTTGAGAAGTCAGGTCGTGATTACATCCCAGGCCGCCAGCTGCAGTTCTACGCT

Query 1321          CAGTGTAGGCGTTGGCTCTCAGCCGGCTTCCATCTTGACCCACGG--GTGTTGGTTT-TT
                    |||||  | || ||| | || ||||| |||||||| ||||| || -- |     |||- |
Sbjct 1299          CAGTGCCGCCGCTGGTTATCTGCCGGGTTCCATCTCGACCCCCGCACCTTAGTTTTTGAT

Query 1378          GA-CGAGT-CGGTCCCCTGCCACTGTAGGACCACGAT-CCGCAGGGTTGCTTCAAAGTTC
                    ||-  |||-|  |      +  |+|+|++||||| ||-| || | +| |||  ||| || 
Sbjct 1359          GAGTCAGTGCCTTGTAGCT-GCC-G-A--ACCACCATCCGGCGGA-TCGCTGGAAAATTT

Query 1435          TGTTGC-TTCATGAAGTGGCTCGGCCAGGAGTGCACCTGTTTCCTACAGCCCGCAGAGGG
                    || || -||+|||||||||||||| ||||||||  | |||||||| |||||||| |||||
Sbjct 1413          TGCTGTTTT-ATGAAGTGGCTCGGTCAGGAGTGTTCTTGTTTCCTCCAGCCCGCCGAGGG

Query 1494          TGTTGTTGGCGACCAGGGCCATGACAACGAGGCTTATGAGGGCTCTGATGTTGACCCTGC
                      | |  |||||||| || |||||||| ||||| ||||| ||||||||||||||  ||||
Sbjct 1472          GCTGGCGGGCGACCAAGGTCATGACAATGAGGCCTATGAAGGCTCTGATGTTGATACTGC

Query 1554          CGAATCTGCCA-CCTGTGACA-TATCTGGG---TCC-TACGTGGTGCC-T-GGTTGCTGC
                     ||  ||||||-||| +||||-||+| || ---| |-|+|||||  + -|-|||  ||||
Sbjct 1532          TGAGCCTGCCACCCTA-GACATTA-CAGGCTCATACAT-CGTGGAT-GGTCGGTCTCTGC

Query 1605          CCTCCAGCCG-CTCT-ACCAGG-CT---CTTGAGATCTCCCTGCCGATATTGTGGCCCGT
                     ++++| | |-|| |-|++|| -||---| ||  | ||  |+   |+||+++++|| || 
Sbjct 1588          A----AACTGTCTATCA--AGCTCTCGACCTGCCAGCTGAC-CTGG-TA-----GCTCGC

Query 1657          GCAGGTCGGCTGACCGCC-ACAG-TAAAGGTTTCT-CAGGCTGAGGGGCGGATTGACTGC
                    ||||  || ||| | |+|-||||-||   ||| ||- |  ||  || +||  | || |||
Sbjct 1635          GCAGCCCGACTGTCTG-CTACAGTTACCTGTTACTGAAACCTCTGGC-CGTCTGGATTGC

Query 1714          GAGACCTATCTT-GGTAATAAAAC-TTTC-CGC-ACGTC-GTTCGTC-GACGG-A-GCGG
                     |+| | ||  |-|| ||||| ||-||||-| |-|| | -|||+|+ -| +||-|-||  
Sbjct 1692          CA-AACAATGATCGGCAATAAGACTTTTCTCACTACCTTTGTT-G-ATGG-GGCACGCCT

Query 1766          TTTTAGAG-ACTAATGGCCCAGAGC-GCCTCAATCTCTCCTTTGAC-GCCAGTCAGAGCA
                    |   +|  -|| +++|||| +||||-|| | || ||||| ||||||-|||||+||| | |
Sbjct 1748          TGAG-GTTAACG---GGCCT-GAGCAGCTTAAACCTCTCTTTTGACAGCCAG-CAGTGTA

Query 1823          CTATGGCCGCCGGCCTCTTTAGTCTTACCTACAC-CACTTCTGC--A-GCTGGGCTGGAG
                     |||||| |||||||  ||| | || |||||  |- +|++|+| --|-|  |||||||| 
Sbjct 1801          GTATGGCAGCCGGCCCGTTTTGCCTCACCTATGCTG-C--C-GTAGATGGCGGGCTGGAA

Query 1879          GTGCATTATGT-CGCTGCCGGGCTT--GACCA-TCGGGCGGTTTTTGCCCCGGGTGTC-T
                    || ||||+| |-| | || || || --|| | -|+++|  |+|||| ||||  |+|| -|
Sbjct 1857          GTTCATT-TTTCCACCGCTGGCCTCGAGAGCCGT---GTTG-TTTTCCCCCCTG-GTAAT

Query 1934          CACCCCGG-T--CGGCCCCTG-GCGAGGTTACCGCCTTCTGCTCCGCCCTATATAGGTTC
                     +||||| -|--|++|| | |-| ||||| |||||||||||||| || || ||||||  |
Sbjct 1911          G-CCCCGACTGCC--CCGCCGAGTGAGGTCACCGCCTTCTGCTCAGCTCTTTATAGGCAC

Query 1990          AACCGTGAG-GCCCAGCGCCACTCACTGACCGGCAACTTTTG-GTTTCAT-CCCGAGGGG
                    |||||  ||-|+||||||||| ||  | |  ||+ | +||||-|  | + -|||    ||
Sbjct 1968          AACCGGCAGAG-CCAGCGCCAGTCGGTTATTGG-TAG-TTTGTGGCTG-CACCCTGAAGG

Query 2047          CTC-CTTGGCCCCTTCGTTCCTTTC--TCT--CCCGGGCATGTTTGGGA-GTCGGCTAAC
                     | -|| ||+||  |+ | ||   |--|+|--||||||||||  |+|| -||| ||||||
Sbjct 2024          TTTGCTCGG-CCTGT-TTCCCGCCCTTT-TCACCCGGGCATGAGT-GGCGGTCTGCTAAC

Query 2101          CCGTTTTGTGGTGAGAGCACACTCTACACCCGTACCTGGT-CGGAAGTTGA-TGCC-GCT
                    || ||||| || |||||||| ||||||||||| || ||||-|  || |  |-   |- | 
Sbjct 2079          CCATTTTGCGGCGAGAGCACGCTCTACACCCGCACTTGGTCCACAATTACAGACACACCC

Query 2158          TCTAACCCG-GCCC-AGCCCGACCTAGG-CC-TTGCATCTGAGC--CTCCCATACCCAGT
                    |+||||   -|  |-|    ++||++||-| -||| |++|++||--||||| +|| | |+
Sbjct 2139          T-TAACTGTCGGGCTAATTT--CC--GGTCATTTGGA--T--GCTGCTCCCC-ACTCGG-

Query 2212          A-GGGCCGCCACGC-CTA-TCTTGGC-GGCCCCTCTGCC--CT-C-CATTGTAC-CGGGC
                     -||||| ++ |+ -|||-|   + |-|||||  |||  --||- -|++||+||-|  +|
Sbjct 2188          GGGGGCCA--CC-TGCTACTGCC-ACAGGCCCTGCTGTAGGCTCGTC--TG-ACTCTC-C

Query 2262          ---CCCACCCCCCCCC--CCTCCGCC-CCTGGTGCCTAG-TGAGCCG---GCCTCTGGT-
                    ---|||  + ||| +|--|||       +++++++|+||-||+|+| ---||| || +|-
Sbjct 2240          AGACCCTG-ACCCG-CTACCTGATGTTA-------C-AGATG-G-CTCACGCCCCTC-TG

Query 2311          GCCAGCGCCGGGGCT-CTGGCCATAA-CCC-ACCAGACGGTCCGACACCGCCGTTTGCTT
                    |    || |++++| -||||||  ||-|| -| + |    ||||+|| ||||| || || 
Sbjct 2287          GGGCCCGTC----CGGCTGGCCCCAACCCGAAT-GGCG-TTCCG-CAGCGCCGCTTACTA

Query 2368          TTCACCTACCCGGATGGT--TCCAAGGTGTTTGCCGGCTCGCTGTTCGAGTCAGCGTGTA
                      ||||||||| || || --|++||| | | || ||||||  | |||||||| | ||| |
Sbjct 2340          CACACCTACCCTGACGGCGCT--AAGATCTATGTCGGCTCCATTTTCGAGTCTGAGTGCA

Query 2426          CGTGGCTTGTTAACGCGTCTAATGTTGACCACCGCCCTGGTGGCGGGCTCTGCCATGCAT
                    | |||||||| ||||| ||||| |  | ||||||||||||||||||||| || ||||| |
Sbjct 2398          CCTGGCTTGTCAACGCATCTAACGCCGGCCACCGCCCTGGTGGCGGGCTTTGTCATGCTT

Query 2486          TCTACCAAAGGTATCCCGCTTCCTTTGACGCTGCCTCT-TTTGTGATGCGCGATGGCGCG
                    | |  ||  | || || | ||| ||||||||  || + -||||||||||| |||||    
Sbjct 2458          TTTTTCAGCGTTACCCTGATTCGTTTGACGCCACCA-AGTTTGTGATGCGTGATGGTCTT

Query 2545          GCCGCGTACACATTAACTCCCCGGCCGATAATTCATGCCGTCGCCCCTGACTATAGGTTG
                    |||||||| ||  | || ||||||||||| |||||||| || ||||| |||||| | |||
Sbjct 2517          GCCGCGTATACCCTTACACCCCGGCCGATCATTCATGCGGTGGCCCCGGACTATCGATTG

Query 2605          GAACATAACCCAAAGAGGCTCGAGGCCGCTTACCGGGAGACCTGCTCTCGCCTTGGTACC
                    ||||||||||| |||||||||||||| || ||||| ||||| ||| | ||||  || || 
Sbjct 2577          GAACATAACCCCAAGAGGCTCGAGGCTGCCTACCGCGAGACTTGCGCCCGCCGAGGCACT

Query 2665          GCTGCATACCCGCTCCTC-GGGACTGGCATATATCAGGTACC-AATCGGCCCGAGTTTTG
                    ||||| || || ||| | -| |+||||||| || ||||| ||-  | |   +||||||||
Sbjct 2637          GCTGCCTATCCACTCTTAGGCG-CTGGCATTTACCAGGTGCCTGTTAGTTT-GAGTTTTG

Query 2723          ACGCCTGGGAGCGGAACCACCGCCCTGGGGACGAGTTGTATCTTCCTGAGCTTGCCGC-C
                    | |||||||||||||||||||||||    |||||| | || ||  | ||||| || ||-|
Sbjct 2695          ATGCCTGGGAGCGGAACCACCGCCCGTTTGACGAGCTTTACCTAACAGAGCTGGCGGCTC

Query 2782          AAATGGTTCGAGGCCAATAA-GCCTACCCGCCCGA-CTC-TT-ACT-ATAACTGAGGATG
                      +||||| || + | |+| -|+| +|| | | | -| |-||-|+ -|||||||||||| 
Sbjct 2755          GG-TGGTTTGAA-TCCA-ACCG-CC-CCGGTCAGCCCACGTTGA-ACATAACTGAGGATA

Query 2837          TCGCACGGACGGCAAACTTGGCCATCGAACTTGACTCGGCCACAG-ACGTCGGCCGGGCC
                     ||| ||  |||| ||| ||||| | || |||||||| |  |  |-|+|| ||||| || 
Sbjct 2809          CCGCCCGTGCGGCCAACCTGGCCCTGGAGCTTGACTCCGGGAGTGAA-GTAGGCCGCGCA

Query 2896          TGCGCCGGCTGCCGAGTC-ACCCC--CGGTATTGTGCAGTATCAGTTTACCGCAGGTGTG
                    || ||||| ||   ||||-| || --|++ +|||||| |||||||||||| || ||||| 
Sbjct 2868          TGTGCCGGGTGTAAAGTCGAGCCTGGC--G-TTGTGCGGTATCAGTTTACAGCCGGTGTC

Query 2953          CCCGGGTCTGGAAAGTC-----CCGTTCTGTTATCCAGACTGACGTGGA---CGTTGTTG
                    ||||| ||||| |||||-----|||| | +++|++||| | || |||||--- |||||||
Sbjct 2925          CCCGGCTCTGGCAAGTCAAAGTCCGTGCA---A--CAGGCGGATGTGGATGTTGTTGTTG

Query 3005          TGGTTCCGACTCGGGAGCTGCGTAACGCCTGGCGCCGCCGCGGTTTTGCTGCTTTTACCC
                    |+| +||+||||| ||||| || ||||| ||||| ||||| || ||||| || || || |
Sbjct 2980          T-GC-CC-ACTCGCGAGCTTCGGAACGCTTGGCGGCGCCGGGGCTTTGCGGCATTCACTC

Query 3065          CGCATACTGCCGCTA-GGGTCACCCAGGGGCGTCGTGTCGTCATCGATGAAGCCCCGTCT
                    |||| ||||| ||  - +|||||    || ||| | || ||||| ||||| ||||| || 
Sbjct 3037          CGCACACTGCGGCCCGT-GTCACTAGCGGCCGTAGGGTTGTCATTGATGAGGCCCCTTCG

Query 3124          CTCCCCCCGCACCTGTTGCTGCTCCACATGCAGCGGGCCGCCACCGTCCACCTTCTTGGC
                    |||||||| ||| || ||||  | || |||||||| || ||  | || ||||| ||||| 
Sbjct 3096          CTCCCCCCACACTTGCTGCTTTTACATATGCAGCGTGCTGCATCTGTGCACCTCCTTGGG

Query 3184          GACCCGAATCAGATCCCAGCCATCGATTTTGAGCACGCCGGGCTCGTCCCCGCCATCAGG
                    ||||||||||||||||| ||||| |||||||||||| |||| ||  | || || ||  ||
Sbjct 3156          GACCCGAATCAGATCCCCGCCATAGATTTTGAGCACACCGGTCTGATTCCAGCAATACGG

Query 3244          CCCGATTTAGCCCCTACTTCCTGGTGGCATGTCACTCACCGCTGTCCCGCGGATGTGTGT
                    || || || | ||| ||||| |||||||||||||| ||||| || || || ||||| |||
Sbjct 3216          CCGGAGTTGGTCCCGACTTCATGGTGGCATGTCACCCACCGTTGCCCTGCAGATGTCTGT

Query 3304          GAGCTGATTCGCGGTGCATATCCTATGATCCAGCCCACTAGCCGGGTCCTTCGTT-CGTT
                    ||| |  | || ||||| || ||||  |||||| | || ||   ||| || ||||-| ||
Sbjct 3276          GAGTTAGTCCGTGGTGCTTACCCTAAAATCCAGACTACAAGTAAGGTGCTCCGTTCCCTT

Query 3363          GTTTTGGGGTGAGCCTGCCGTTGGGCAGAAACTAGTGTTCACCCAGGCGGCTAAGGCTGC
                     | +||||| ||||| || || || ||||| ||||||||||| ||||| |||||||| ||
Sbjct 3336          TTC-TGGGGAGAGCCAGCTGTCGGCCAGAAGCTAGTGTTCACACAGGCTGCTAAGGCCGC

Query 3423          CAACCCCGGCTCAGTGACGGTCCACGAGGCACAGGGCGCTACCTACA-CAGAGACCACCA
                      ||||||| ||  | |||||||| ||||| ||||| || || |  |-|| + || || |
Sbjct 3395          GCACCCCGGATCTATAACGGTCCATGAGGCCCAGGGTGCCACTTTTACCAC-TACAACTA

Query 3482          TTATTGCAACGGCAGACGCCCGTGGCCTTATTCAGTCGTCCCGGGCTCATGCCATTGTCG
                    | |||||||| ||||| ||||||||||| || ||||| ||||||||||| || || || |
Sbjct 3454          TAATTGCAACTGCAGATGCCCGTGGCCTCATACAGTCCTCCCGGGCTCACGCTATAGTTG

Query 3542          CCCTGAC--GCGC-CACACAGAGAAGTGCGTCAT-CATTGACGCACCAGGCTTGCTT-CG
                    | || ||--|+||- ||  |+|+|| || || ||-|+||||| | || ||| ||+||-||
Sbjct 3514          CTCTCACTAG-GCATACTGA-A-AAATGTGTTATAC-TTGACTCTCCCGGCCTG-TTGCG

Query 3597          TGAGGTGGGCATCTCTGACGCAATTGTCAATAATTTCTTCCTCGCTGGCGGTGAGGTTGG
                    ||||||||| ||||| || || ||||| ||||||||||||||  | || || ||||||||
Sbjct 3569          TGAGGTGGGTATCTCAGATGCCATTGTTAATAATTTCTTCCTTTCGGGTGGCGAGGTTGG

Query 3657          TCACCAGCGTCCGTCTGTTATCCCTCGCGGCAACCCCGACGCCAATG-TCG-ACACCCTG
                    ||||||| | || || || || || || |||||||| |||  |||||-|  - +  +|| 
Sbjct 3629          TCACCAGAGACCATCGGTCATTCCGCGAGGCAACCCTGACCGCAATGTTGACG-TG-CTT

Query 3715          GCTGCC-TTTCCACCGTCATGCCAGATTAGTGCTTTCCACCAA-TTGGCCGAGGAGCTTG
                    || |+|-|||||||| |||||||| || || || ||||| || -||+|| |||||||| |
Sbjct 3687          GCGG-CGTTTCCACCTTCATGCCAAATAAGCGCCTTCCATCAGCTT-GCTGAGGAGCTGG

Query 3773          GTCACAGACCCGCCCCTGTTGCGGCTGTTCTACCACCCTGCCCTGAGCTCGAACAGGGCC
                    | ||| | || || || || |||||||| ||||| |||||||||||||| || |||||||
Sbjct 3745          GCCACCGGCCGGCGCCGGTGGCGGCTGTGCTACCTCCCTGCCCTGAGCTTGAGCAGGGCC

Query 3833          TTCTCTACCTGCCCCAGGAGCTCACCACCTGTGATAGTGTTGTAACATTTGAGTTGACAG
                    ||||||| ||||| ||||||||  || ||||||| |||||||| ||||||||| | || |
Sbjct 3805          TTCTCTATCTGCCACAGGAGCTAGCCTCCTGTGACAGTGTTGTGACATTTGAGCTAACTG

Query 3893          ATATTGTGCATTGCCGCATGGCCGCCCCGAGCCAGCGCAAGGCCGTGCTGTCCACACTTG
                    | |||||||| ||||||||||| ||||| |||||  | || || ||  ||||||| || |
Sbjct 3865          ACATTGTGCACTGCCGCATGGCGGCCCCTAGCCAAAGGAAAGCTGTTTTGTCCACGCTGG

Query 3953          TGGGTCGATACGGTCGGCGTACAAAGCTTTATAATGCC--TCCCATTCTGATGTCCGCGA
                    | || || || ||  | || |||| ||||||| |||| --|| |+ +| |||||||||| 
Sbjct 3925          TAGGCCGGTATGGCAGACGCACAAGGCTTTATGATGCGGGTCAC-A-CCGATGTCCGCGC

Query 4011          CTCTCTCGCCCG-TTTCA-TCCCGACCAT-TGGCCCCGTGCA-GGTTACA--ACTTGTGA
                    ||| || || ||-|||+|-||||   |+|- |||    | | - ++++||--|| |||||
Sbjct 3983          CTCCCTTGCGCGCTTT-ATTCCCACTC-TCGGGCGGGTTACTGC----CACCACCTGTGA

Query 4065          GCTG-TACGAG--T-TAGTGGAAGCCATGGTTGAGAAGGGCCAGGATGGCTCCGCCGTCC
                     || -| +|||--|-||| +|++|| ||||| ||||||||||| || || || |||||||
Sbjct 4037          ACTCTTT-GAGCTTGTAGA-G--GCGATGGTGGAGAAGGGCCAAGACGGTTCAGCCGTCC

Query 4121          TTGAG--C---TCGACCTTTGCAACCGTGACGTGTCCAGGATTACCTTTTTCCAGAAAGA
                    | |||-- ---|+  ++++|||| ||| || || ||| | || |||||||||||||| ||
Sbjct 4093          TCGAGTTGGATT-TG----TGCAGCCGAGATGTCTCCCGCATAACCTTTTTCCAGAAGGA

Query 4176          CTGTAATAAGTTTACCACCGGGGAGACCATTGCCCATGGTAAAGTGGGTCAGGGCATC-T
                     ||||| ||||| || ||||| ||||| ||||| ||||| ||||| |||||||| |||-|
Sbjct 4148          TTGTAACAAGTTCACGACCGGCGAGACAATTGCGCATGGCAAAGTCGGTCAGGGTATCTT

Query 4235          CGGCTTGGAGTAAGACTTTCTGTGCCCTCTTCGGCCCCTGGTTCCGTGCTATTGAGAAGG
                    | ||+||||||||||| || |||||||| || ||||||||||||||||| ||||||||||
Sbjct 4208          CCGC-TGGAGTAAGACGTTTTGTGCCCTGTTTGGCCCCTGGTTCCGTGCGATTGAGAAGG

Query 4295          CCATCCTAGCTCTGCTCCCCCAGGGTGTGTTCTATGGGGATGCTTTTGATGACACCGTCT
                    | || ||| | ||  | || || | ||||||||| |||||||||| ||| ||| | || |
Sbjct 4267          CTATTCTATCCCTTTTACCACAAGCTGTGTTCTACGGGGATGCTTATGACGACTCAGTAT

Query 4355          TCTCTGCGGCTGTGGCCGCTGCGAAGGC-TTCCATGGTGTTTGAGAATGACTTCTCTGAG
                    ||||||| || ||||| |  || +|| |-| ||||||||||||| ||||| || ||||||
Sbjct 4327          TCTCTGCTGCCGTGGCTGGCGCC-AGCCATGCCATGGTGTTTGAAAATGATTTTTCTGAG

Query 4414          TTTGACTCTACTCAGAATAATTTCT-CCTTGGGACTTGAGTGTGCTATTATGGAGGAGTG
                    |||||||| ||||||||||| || |-||| +|| |||||||| || |||||||| |||||
Sbjct 4386          TTTGACTCGACTCAGAATAACTTTTCCCTA-GGTCTTGAGTGCGCCATTATGGAAGAGTG

Query 4473          CGGAATGCCGCAGTGGCTCATCCGCCTTTA-C-CACC-TTATAAGGTCTGCATGGATCCT
                     || ||||| ||||||||  || |  | ||-|-  ||-|  +++|||| || ||||||||
Sbjct 4445          TGGTATGCCCCAGTGGCTTGTCAGGTTGTACCATGCCGTCC---GGTCGGCGTGGATCCT

Query 4530          GCAGGCCCCGAAGGAGTCCCTGCGGGGGTTCTGGAAGAAGCACTCCGGTGAGCCCGGCA-
                    ||||||||| || |||||  || | ||||||||||||||||| || |||||||| ||||-
Sbjct 4502          GCAGGCCCCAAAAGAGTCTTTGAGAGGGTTCTGGAAGAAGCATTCTGGTGAGCCGGGCAG

Query 4589          CTCTCCTATGGAATACCGTCTGGAACATGGCTGTTATTACCCACTGTTATGACTTCCGGG
                    ||+| || |||||||| || |||||||||||  | ||| |||| || ||||| |||||||
Sbjct 4562          CT-TGCTCTGGAATACGGTGTGGAACATGGCAATCATTGCCCATTGCTATGAGTTCCGGG

Query 4649          ATCTGCAAGTGGCTGCTTTTAAA-GGTGATGATTCAATAGTGCTTTGCAGTGAGTACCGT
                    | || || || || || || +||-|| || || ||  | || || || ||||| ||||| 
Sbjct 4621          ACCTCCAGGTTGCCGCCTTC-AAGGGCGACGACTCGGTCGTCCTCTGTAGTGAATACCGC

Query 4708          CAGAGTCCAGGAGCCGCAG-TC-CTAATTGCTGGCTGCGGCCTGAAGTTGAAGGTGGATT
                    ||||| ||||| |+|+| |-||-|| || || ||||| ||  ||||||||||||  || |
Sbjct 4680          CAGAGCCCAGGCG-C-CGGTTCGCTTATAGCAGGCTGTGGTTTGAAGTTGAAGGCTGACT

Query 4766          TCCGCCCGATTGGCTTATATGCAGGTGTTGTGGTGGCCCCCGGC-CTTGGTGCACTCCCT
                    |||| ||||||||  | ||||| || ||||| || |+|||||| -|| || || || || 
Sbjct 4738          TCCGGCCGATTGGGCTGTATGCCGGGGTTGTCGTCG-CCCCGGGGCTCGGGGCCCTACCC

Query 4825          GACGTTGTGCGTTTTGCCGGCCGGCTCACTGAGAAGAATTGGGGCCCCGGCCCTGAGCGA
                    || || || || || ||||| |||||  | |||||||| ||||| || |  || ||||| 
Sbjct 4797          GATGTCGTTCGATTCGCCGGACGGCTTTCGGAGAAGAACTGGGGGCCTGATCCGGAGCGG

Query 4885          GCGGAGCAGCTCCGCCTCGCTGTGTGTGATTTCCTTCGCAAGCTCACGAATGTGGCTCAG
                    || ||||||||||||||||| |||   |||||||| || | | | ||||||||||| |||
Sbjct 4857          GCAGAGCAGCTCCGCCTCGCCGTGCAGGATTTCCTCCGTAGGTTAACGAATGTGGCCCAG

Query 4945          ATGTGTGTGGATGTTG-CTTCTCGTGTTTATGGGGTCTCCCCAGGGCTAGTTCATAACCT
                    || ||||| || || |- +||| | ||||| ||||| ||||| || || |||||||||||
Sbjct 4917          ATTTGTGTTGAGGTGGTG-TCTAGAGTTTACGGGGTTTCCCCGGGTCTGGTTCATAACCT

Query 5004          GATTGGTATGCTACAGGCTGTTGCCGACGGCAAGGCCCATTTCACTGAGTCGGTAAAGCC
                    ||| || ||||| ||| || |||  || || ||||| ||||| || ||||| || |||||
Sbjct 4976          GATAGGCATGCTCCAGACTATTGGTGATGGTAAGGCGCATTTTACAGAGTCTGTTAAGCC

Query 5064          AGTGCTTGACCTGACGAATTCAATCTTGTG-T-CGGG-TGGAATGAATAACATGTCTTTT
                      | |||||||| ||  | |||||+| +||- -||| -|+|||||||||||||||  |||
Sbjct 5036          TATACTTGACCTTACACACTCAAT-TA-TGCACCGGTCT-GAATGAATAACATGTGGTTT

Query 5121          GCTGCGCCCATGGGTTCGCGACCATGCGCCCTCGGCCTATTTTGTTGCTGTTCCTCATGT
                    ||||||||||||||||||| |||||||||||| ||||| ||||| || |||||||| |||
Sbjct 5093          GCTGCGCCCATGGGTTCGCCACCATGCGCCCTAGGCCTCTTTTGCTGTTGTTCCTCTTGT

Query 5181          TTCTGCCTATGTTGCCCGCGCCACCGTCCGGTCAGCCGTCTGGCCGCCGTCGTGGGCGGC
                    |||||||||||||||||||||||||| |||||||||||||||||||||||||||||||||
Sbjct 5153          TTCTGCCTATGTTGCCCGCGCCACCGACCGGTCAGCCGTCTGGCCGCCGTCGTGGGCGGC

Query 5241          GCAGCGGCGGTTCCGGCGGTGGTTTCTGGGGTGACCGGGTTGATTCTCAGCCCTTCGCAA
                    ||||||||||| ||||||||||||||||||||||||||||||||||||||||||||||||
Sbjct 5213          GCAGCGGCGGTACCGGCGGTGGTTTCTGGGGTGACCGGGTTGATTCTCAGCCCTTCGCAA

Query 5301          TCCCCTATATTCATCCAACCAACCCCTTCGCCCCCGATGTCACCGCTGCGGCCGGGGCTG
                    |||||||||||||||||||||||||||| ||||| || ||  |||||||| ||||| |||
Sbjct 5273          TCCCCTATATTCATCCAACCAACCCCTTTGCCCCAGACGTTGCCGCTGCGTCCGGGTCTG

Query 5361          GACCTCGTGTTCGCCAACCCGCCCGACCACTCGGCTCCGCTTGGCGTGACCAGGCCCAGC
                    |||||||  |||||||||| ||||| ||||| |||||| ||||||| || ||||||||||
Sbjct 5333          GACCTCGCCTTCGCCAACCAGCCCGGCCACTTGGCTCCACTTGGCGAGATCAGGCCCAGC

Query 5421          GCCCCGCCGCTGCCTCACGTCGTAGACCTACCACAGCTGGGGCCGCGCCGCTGACTGCGG
                    ||||| |||||||||| |||||  ||||| ||||||| ||||| ||| ||||||| || |
Sbjct 5393          GCCCCTCCGCTGCCTCCCGTCGCCGACCTGCCACAGCCGGGGCTGCGGCGCTGACGGCTG

Query 5481          TTGCTCCGGCCCATGATACCCCGCCTGTGCCCGATGTTGATTCTCGCGGCGCTATCT-TG
                    | || || |||||||| ||| | || || || || |||||||||||||| || ||+|-| 
Sbjct 5453          TGGCGCCTGCCCATGACACCTCACCCGTCCCGGACGTTGATTCTCGCGGTGCAAT-TCTA

Query 5540          CGCCGGCAGTATAATCTT-TCAACATCCCCTCTTACCTCCTCCGTGGCCACTGGCACCAA
                    ||||| |||||||||+||-|| || || || || || ||||| |||||| ||||||| ||
Sbjct 5512          CGCCGCCAGTATAAT-TTGTCTACTTCACCCCTGACATCCTCTGTGGCCTCTGGCACTAA

Query 5599          TTTGGTCCTTTATGCTGCCCCTCTTAGCCCGCTTTTGCCCCTTCAGGACGGCACCAATAC
                    ||| ||||| ||||| ||||| ||||  |||| | |||| || |||||||| || |||||
Sbjct 5571          TTTAGTCCTGTATGCAGCCCCCCTTAATCCGCCTCTGCCGCTGCAGGACGGTACTAATAC

Query 5659          TCATATAATGGCCACGGAGGCTTCCAATTATGCCCAGTACCGAGTTGCCCGCGCCACAAT
                    ||| || |||||||| ||||| ||||||||||| |||||||| ||||||||||| || ||
Sbjct 5631          TCACATTATGGCCACAGAGGCCTCCAATTATGCACAGTACCGGGTTGCCCGCGCTACTAT

Query 5719          CCGCTACCGCCCTCTGGTTCCCAATGCTGTTGGTGGCTATGCTATCTCTATATCGTTCTG
                    ||| ||||| || || || || ||||| ||||| ||||||||||| || || || |||||
Sbjct 5691          CCGTTACCGGCCCCTAGTGCCTAATGCAGTTGGAGGCTATGCTATATCCATTTCTTTCTG

Query 5779          GCCGCAGACCACTACCACCCCGACGTCCGTCGACATGAATTCTAT-AACCTCGACGGATG
                    ||| || || || || ||||| || || || ||||||||||| ||-|+| || || ||||
Sbjct 5751          GCCTCAAACAACCACAACCCCTACATCTGTTGACATGAATTCCATTA-CTTCCACTGATG

Query 5838          TTCGTATTCTCGT-CCAGCCCGGTATTGCCTCAGAGCTTG-TGATTCCAAGTGAACGCCT
                    |  | ||||| ||-|+| || || || || || ||+ |||-| || ||||| || |||||
Sbjct 5810          TCAGGATTCTTGTTC-AACCTGGCATAGCATCTGA-ATTGGTCATCCCAAGCGAGCGCCT

Query 5896          GCATTATCGCAACCAGGGTTGGCGCTCTGTTGAAACCTCCGGGGTGGCGGAGGAGGAGGC
                     || || ||||| || ||||||||||| ||||| || || || || || |||||||| ||
Sbjct 5868          TCACTACCGCAATCAAGGTTGGCGCTCGGTTGAGACATCTGGTGTTGCTGAGGAGGAAGC

Query 5956          CACCTCTGGCCTTGTCATGCTTTGTATACATGGCTCACCTGTGAACTCTTATACTAACAC
                    |||||| || ||||||||| | || ||||||||||| || || ||||| ||||| || ||
Sbjct 5928          CACCTCCGGTCTTGTCATGTTATGCATACATGGCTCTCCAGTTAACTCCTATACCAATAC

Query 6016          ACCTTACACTGGTGCCCTCGGGTT-GTTGGATTTTGCTCTCGAGCTTGAGTTCCGCAACC
                     ||||| || ||||||||+ || |-  |||| |||||  | ||||||||||| ||||| |
Sbjct 5988          CCCTTATACCGGTGCCCT-TGGCTTACTGGACTTTGCCTTAGAGCTTGAGTTTCGCAATC

Query 6075          TCACCCCTGGTAACACCAATACACGGGTTTCCCGCTACTCTAGCACCGCCCGCCACCGTC
                    ||||| |  |||||||||||||||| || ||||| ||||| ||||| || || |||++||
Sbjct 6047          TCACCACCTGTAACACCAATACACGTGTGTCCCGTTACTCCAGCACTGCTCGTCAC--TC

Query 6135          TTCGCCGTGGCGCAGACGGGACTGCCGAGCTCACCACCACGGCTGCGACTC-GCTTTATG
                      |+||| || || ||||||||||| ||||| ||||| || || || ||+|-| || |||
Sbjct 6105          CGC-CCGAGGGGCCGACGGGACTGCGGAGCTGACCACAACTGCAGCCAC-CAGGTTCATG

Query 6194          AAGGATCTCTATTTTTCTAGCACTAATGGTGTTGGCGAGATCGGCCGCGGGATAGCCCTT
                    || |||||| | ||| |  ||  |||||| || || ||  |||||||||||||||| || 
Sbjct 6163          AAAGATCTCCACTTTACCGGCCTTAATGGGGTAGGTGAAGTCGGCCGCGGGATAGCTCTA

Query 6254          ACCCTGTTTAATCTTGCTGACACCCTGCTTGGCGGCCTACCGACAGAATTGATTTCGTCG
                    ||  |  |||| ||||||||||| || || ||||| || ||||||||||| |||||||||
Sbjct 6223          ACATTACTTAACCTTGCTGACACGCTCCTCGGCGGGCTCCCGACAGAATTAATTTCGTCG

Query 6314          GCTGGTGGCCAACTGTTTTACTCTCGCCCGGTCGTCTCAGCCAATGGCGAGCCGACTGTC
                    ||||| || ||||||||||| || |||||||| |||||||||||||||||||| || || 
Sbjct 6283          GCTGGCGGGCAACTGTTTTATTCCCGCCCGGTTGTCTCAGCCAATGGCGAGCCAACCGTG

Query 6374          AAGCTGTATACATCTGTAGAGAATGCTCAGCAGGATAAGGGTATTGCAATCCCTCACGAC
                    ||||| |||||||| || |||||||||||||||||||||||| |||| ||||| ||||| 
Sbjct 6343          AAGCTCTATACATCAGTGGAGAATGCTCAGCAGGATAAGGGTGTTGCTATCCCCCACGAT

Query 6434          ATCGACCTTGGGGAATCTCGTGTAGTCATCCAGGATTATGACAATCAGCATGAGCAGGAC
                    ||||| ||||| || || ||||| ||||| |||||||||||||| |||||||||||||| 
Sbjct 6403          ATCGATCTTGGTGATTCGCGTGTGGTCATTCAGGATTATGACAACCAGCATGAGCAGGAT

Query 6494          CGTCCGACACC-TTCCCCAGCCCCGTCTCGCCCTTTTTCTGTTCTCCGGGCCAATGATGT
                    || || ||+||- || || || || ||||| ||||||||||||||||| || ||||||||
Sbjct 6463          CGGCCCAC-CCCGTCGCCTGCGCCATCTCGGCCTTTTTCTGTTCTCCGAGCAAATGATGT

Query 6553          GCTTTGGCTCTCTCTCACTGCTGCTGAGTATGATCAGTCCACCTATGGCTCTTCTACTGG
                     |||||||| || |||||||| || |||||||| |||||||| || || || || |||||
Sbjct 6522          ACTTTGGCTGTCCCTCACTGCAGCCGAGTATGACCAGTCCACTTACGGGTCGTCAACTGG

Query 6613          CCCAGTCTATGTCTCCGACTCTGTGACCTTGGTCAATGTTGCGACCGGCGCGCAGGCCGT
                    ||| || ||| |||| |||   ||||| ||||| ||||||||||| ||||||||||||||
Sbjct 6582          CCCGGTTTATATCTCGGACAGCGTGACTTTGGTGAATGTTGCGACTGGCGCGCAGGCCGT

Query 6673          TGCTCGGTCGCTTGACTGGACTAAGGTCACACTTGATGGCCGCCCTCTTTCTACTATCCA
                     || || |||||||||||| | || ||||| || || || || || ||  | ||| |  |
Sbjct 6642          AGCCCGATCGCTTGACTGGTCCAAAGTCACCCTCGACGGGCGGCCCCTCCCGACTGTTGA

Query 6733          GCAGTATTCGAAGACTTTCTTTGTCCTGCCGCTTCGTGGTAAACTTTCCTTCTGGGAGGC
                    ||| ||||| ||||| |||||||| || || |||||||| || || ||||| ||||||||
Sbjct 6702          GCAATATTCCAAGACATTCTTTGTGCTCCCCCTTCGTGGCAAGCTCTCCTTTTGGGAGGC

Query 6793          AGGTACCACTAAAGCCGGGTACCCTTACAATTATAATACTACTGCTAGTGACCAACTGCT
                     || || || ||||| || || ||||| ||||||||||||||||||||||||||+ +  |
Sbjct 6762          CGGCACAACAAAAGCAGGTTATCCTTATAATTATAATACTACTGCTAGTGACCA-G-ATT

Query 6853          C-G-TTGAGAATGCCGCCGGGCACCGGGTGGCTATTTCCACCTACACCACTAG-CTTGGG
                    |-|-|||| ||||| ||||| || ||||| || ||||| ||||| ||||| ||-||||||
Sbjct 6820          CTGATTGAAAATGCTGCCGGCCATCGGGTCGCCATTTCAACCTATACCACCAGGCTTGGG

Query 6910          TGCTGGCCCTGTCTCCATTTCTGCGGTGGCTGTCCTGGCCCCCCACTCTGCGT-TAGCAC
                    +|| || || ||| ||||||||||||  || ||  |||| || | ||| ||+ -| || |
Sbjct 6880          -GCCGGTCCGGTCGCCATTTCTGCGGCCGCGGTTTTGGCTCCACGCTCCGC-CCTGGCTC

Query 6969          TGCTTGAGGATACCCTGGATTACCCTGCTCG--CGCCCATACTTTTGATGATTTCTGCCC
                    |||| ||||||||  | ||||| || |  ||--|||++| || |||||||| ||||||||
Sbjct 6938          TGCTGGAGGATACTTTTGATTATCCGGGGCGGGCGC--ACACATTTGATGACTTCTGCCC

Query 7027          AGAGTGCCGCCCCCTCGGCCTCCAGGGCTGCGCCTTTCAGTCCACTGTCGCTGAGCTCCA
                     || |||||| |  | ||||||||||| || || || ||||| |||||||||||||||||
Sbjct 6996          TGAATGCCGCGCTTTAGGCCTCCAGGGTTGTGCTTTCCAGTCAACTGTCGCTGAGCTCCA

Query 7087          GCGGCTTAAGATGAAGGTGGGTAAAACTCGGGAGTTATAGTTTATTTGCTTGTGCCCTCC
                    ||| |||||  | ||||||||||||||||||||||| |||||||||||  ||||||| ||
Sbjct 7056          GCGCCTTAAAGTTAAGGTGGGTAAAACTCGGGAGTTGTAGTTTATTTGGCTGTGCCCACC

Query 7147          TTCTT-T--CTGTTGCTTAT-TTCTCTTTTCTGC----GTTTCGCGCTC-CC-TGAAAAA
                    | |||-|--||| || ||+|- | | ||| ||  ----   || ||| |-||-|||||||
Sbjct 7116          TACTTATATCTGCTGATT-TCCTTTATTTCCTTTTTCTCGGTCCCGCGCTCCCTGAAAAA

Query 7197          AAAAA
                    |||||
Sbjct 7175          AAAAA
