# Supplementary material for: Pairwise Heuristic Sequence Alignment Algorithm Based on Deep Reinforcement Learning
Source: IEEE Open J Eng Med Biol. 2021 Jan 29;2:36–43. doi: 10.1109/OJEMB.2021.3055424 (PMC8901008; doi:10.1109/OJEMB.2021.3055424)
Supplement: Three supplementary materials are attached to the submitted manuscript. First, we offer the detailed process of the DQNalign in Supplementary material S1. Then, the additional figures and tables are listed in the Supplementary material S2. Finally, the alignment results of the DQNalign are attached  [file ojemb-3055424-mm.zip › OJEMB-3055424-MM/10022021082020_DQNalignOJEMB20210126SupplementaryS3/Supplementary S3/HEV_DDDQN/result20200712173946_13_16.txt]

DQNalign Project v1.0
Pairwise alignment algorithm with deep reinforcement learning based heuristic alignment agent
Sequence 1 : HEV_13, length : 7212
Sequence 2 : HEV_16, length : 7262

Alignment results:
Exact matches: 4873
Gaps: 1170

Query 0             GCAGACCACATATGTGGTCGATGCCATGG-A--GGCCCACCAGTTTATTAAGGC-TCCT-
                     | || +++||+| |  |  ||   ||| -|-- +|  ++|||||  +|    |-||||-
Sbjct 151           ACCGAG---AT-TCTTATTAATTTGATGCAACCC-CGG--CAGTTGG-TCTTCCGTCCTG

Query 54            -GGCA-TC---ACTACTGCTATTGAGCAGGCTGCTTTAGCAGC---GGCC----A-A-T-
                    -||  -||---| |  | ||||  ||| || | +++||+||+|---|   ----|-|-|-
Sbjct 203           AGGTGCTCTGGAATCATCCTATCCAGCGGGTTA---TA-CA-CAATGAATTAGAACAGTA

Query 99            -T--CT-GCCTTGGC-GAATGCTG-TGGTGGTTAGGCCTTTTCTCTCTCACCAGCAGATT
                    -|--| -|||  |||-| +|++ |-|| | | +|||+++++++++++|++++++|+++++
Sbjct 258           CTGCCGGGCCCGGGCTGG-T--CGTTGCTTGG-AGG-----------T------C-----

Query 154           GAGATTCTCATTAACCTAA-TGCAACC-TCGCCA-GCT--TGTTTTCCGCCCC-GAGGTT
                    ++++ +    | | || | -| ||   -|    |- ||--||| ||++|| | -| | +|
Sbjct 291           ----G-GGGCTCACCCGAGGTCCATTAATGATAATCCTAATGTCTT--GCACAGGTGC-T

Query 208           TTC-TGGAATCATCCCAT-CCAGCGCGTTATCCATAATGAGCTGGA-GCT-CTACTGCCG
                    | |-| |+| |  +++ |- | | ++| | |+|+++++ |||++| -| |-||+||||| 
Sbjct 344           TCCTTAG-ACCGG---TTGGCCGA--GATGT-C-----CAGC--GCTGGTACT-CTGCCC

Query 264           CGCTCGC-TCCGGCCGCTGTCTTG--AGATTGGCG-CTCATCCCCGC--T-CAATAAATG
                    |+| | |-|++||||+|||  ++|--|+|||| ||-| |+|++||||--|-| +| +  +
Sbjct 389           C-CACCCGT--GGCC-CTGCG--GCCA-ATTGCCGCCGC-T--CCGCATTGCG-TG-GC-

Query 317           ACAATCCTAATGTG-GTCCACCGC-TG-TTTTCTCCGCCCTGTTG--G-GCGTGATG-T-
                    +|   ||     ||-   |||   -||-|||  |     ||   |--|-||+|  ||-|-
Sbjct 435           -CTCCCCCCCGTTGACCGCACTTATTGCTTTGATGGATTCTCCCGCTGTGC-TTTTGCTG

Query 368           -----TCAGCGC-TGGTATACTG--CTCCC--ACTCGCGGACC----GGCTGCTAATTGC
                    ----- | |+||-|||    || --||++|--   | |+||||----| | ||| ||  |
Sbjct 494           CAGAGACCG-GCGTGGCGCCCTTTACT--CTTTGCCAC-GACCTTTGGCCGGCTGATGTC

Query 414           -C-GGCGTTC-TGCC-TGCACTGCGTGG--GCTCCCTG-C---TGCCG-ACCG-CACCTA
                    -|-| +|   -|| |  ||  +++  ||--|+ | |  - ---||| |-|+| -||||| 
Sbjct 547           GCAGA-GGCTATGGCCCGCCA---TGGGATG-ACACGCCTATATGCTGCA-CTACACCTT

Query 459           CTGTTTTGATG--G-GTTTTCTGGCT-GCAGTTTTCCCGCTGAGACA----GGCATCGCC
                    | +|  ||| |-- -| | +| +|| -|  +  || || |++| |+|----| +||+  |
Sbjct 601           CC-TCCTGAGGTACTGCTA-CC-GCCCGGC-ACTTACCAC--ACA-ACCTCGT-AT-CTC

Query 511           CTCTATTCCC-TCCACGACATGTCGCCGTCTGATG--TC-GCCGAGGCCATG-T--TCCG
                    ||+ |||| |- |  |||| +|+||||||   |+ --| -| +|+||| || -|--| ||
Sbjct 652           CT-GATTCACGACGGCGACC-G-CGCCGTTGTA-ACTTATGA-G-GGCGATACTAGTGCG

Query 564           TCATGGCATG--ACGCGGCTTTATGCTGCCCTCCATCTC-CCGCCCGAGGTTCTACTGCC
                       | ++   --|||  | || +  +| ++|||| | +|-  |++  + +++| +|   |
Sbjct 706           GGCTA--TAATCACGATGTTTC-CA-TA--CTCCGTG-CGTGG--AT-C---CG-C-CAC

Query 621           TCCCGGCACATACCGTAC----C-A-CGTCGTCGT-ATT-TACTGATTCATGACGGTAG-
                    | +| ++|+|+| ++|| ---- -|-|  |+   |  ||-||++|++++|+|+|+|+ |-
Sbjct 750           TA-CT--A-A-AA--TAGTTGGTGACCACC-CGCTGGTTATA--G----A-G-C-G-TGT

Query 669           GC--G-TGTT-GTGGTGACGTAC-GAGG-GC-GAT-ACCA-GTGCTGGTTATAA----TC
                    ||--|-  ||-|  || |++|  -| | -||-| |-||| - ++++|    | |----||
Sbjct 792           GCGGGCCATTGGCTGTCA--TTTTGTGCTGCTGCTCACCGCA----GCCCCTGAGCCGTC

Query 716           A--T-GATG--T-T-TCTAATCTA----CGTTCCTG-GA-TTAGGACCA----CTA---A
                    |--|- +  --|-|-|| ++ |||----|||||   -||- |+|    |----| |---|
Sbjct 846           ACCTAT-GCCTTATGTCC--CCTACCCTCGTTCAACTGAGGT-GT-GTATGTCCGATCTA

Query 756           GGTCA------CC-GG-GGACCAT--CCTCTCGTTA-TCGAG-CGGGTTAG-GGCCATCG
                    ++|+|------||-||-||+++ |--|| +|| || -||  |-|+ |    - |+|+|| 
Sbjct 898           --T-ATTTGGCCCTGGCGG---CTCCCCA-TCTTTGTTCCCGTC-AG-AGCCTG-C-TCC

Query 803           GCTGCCAT-TT-TGTTCTCCTGCTCA--CGGC-CGCCCC-GGAA-CCA-TCCCCTATG-C
                     ||  +||-| -|+||+|| ||||  --||| -|    |-|| |-| |-|++++||||- 
Sbjct 946           ACTAA-ATCTACT-TT-TCATGCTGTCCCGGTTCATATCTGGGATCGACT----TATGCT

Query 854           CTTATGTGCCTTACCCCCGGTCCACCGAGGT-CT-ATGTCCGATCAATCTT-TGGCCCGG
                    |||  |||||++|++||| |++++++||++|- |-|+| +|| |++ | ||-|+ | |||
Sbjct 999           CTTTGGTGCC--A--CCCTG------GA--TGATCA-GG-CGTT--CTGTTGT-TCACGG

Query 911           GT-GGAACCCCCTCATTGTTTCCAACC-TCGTGCT-CCA-CT--AAGTCAACCTTCCA-T
                     |-  +++++++ +|++ ++| ++|||-||||| |-  |-||--|||+  ++|   | -|
Sbjct 1042          CTCAT-------G-A--C--TT--ACCTTCGTGGTATTAGCTACAAG-GT--C-CACTGT

Query 963           --GCTGTC-CCTGTC-CAT-ATC--T-G-GGACCGTCTTATGTTGTTCGGGGCCACTT--
                    --||+|+|-| ||| -|+|-|| -- -|-||| || || +||  | +|+++|||+|| --
Sbjct 1083          CGGC-G-CGCTTGTTGC-TAATGAGGGGTGGAACGCCTC-TGAGGA-C---GCC-CTCAC

Query 1013          TGG-AACGACCAG-GCCCCTTT-TGCTGTTCCCGTCTTATGACT----TACCT-CCGTGG
                    |+|-|  || || -|+|   ||-|+||| +++|+| | +|| | ----  +||-|| | |
Sbjct 1134          T-GCAGTGATCACTG-CGGCTTAT-CTGA---C-TATC-TGCCACCAGCG-CTACCTTCG

Query 1062          CATTTA-GC--TA--CAAGGTTA--CTGTCGGCACCCTTGTGGCCAATGAGGGCTGGAAC
                     |   |-||--||--||||| ||--|+| |||   +  +++||++++|+++ |+ | |  
Sbjct 1185          AACCCAGGCGATATCCAAGGGTATGC-GCCGGTTG-GA---GG----T---TG-AGCATG

Query 1114          G-CCTCCGAGGACGCCCTCACAGCTGTCATTACTGCC-G-CCTACC-T-AACCATATGCC
                     -| +++|| +|    +|||||+  |+| |||| || -|-  |+  - -||++ | || +
Sbjct 1232          CCCA---GAA-ATTTA-TCACA-AGG-CTTTACAGCTGGCTAT-TTGAGAA--GTCTGG-

Query 1169          ACCAGCGGTATCTTCGCAC-CCAGGCTATATCT-AAGGGGATGCGTCGT-TT--GGAGCG
                    +||     ||| |||+|+|- | | |   +|+|-|     |||| +|+ -| --|| |  
Sbjct 1280          -CCGTGATTATATTC-C-CGGCCGCCAGC-T-TCAGTTTTATGCA-C-AATGCCGGCGGT

Query 1224          GGAGCATGCC-CAGAAG-TT---TATAAC-ACGCCTT-TATAGCTGGCTCTTTGAGA--A
                    ||  +|+ | -|||++|-||---  ++  -|| ||  - +|+||| |+||+|| +||--|
Sbjct 1334          GGCT-A-TCTGCAG--GCTTCCACC--TAGACCCCAGGG-T-GCTTG-TC-TTC-GATGA

Query 1275          GTCCG-GCCGTGA-CTACATCCCCGGCCGT-CAGCTGGAGTTTT-ATGCCCAGTGTA-GG
                    ||| |-||| || - |  +|+++++++ | -||++|++++||||-| |+  |||+| -||
Sbjct 1383          GTCAGTGCCATGCCGTTG-T-------AGGACA--T----TTTTGAAG-AAAGT-TGCGG

Query 1330          CGTTGGCTCTCAGCCGGCTT-CCATCTTGACC--CACGGGTGTTGGTTTTTGACGAGTCG
                       +  +|+|| || |  ||- + +| +|++ --  ++++ +++||  ++++| ||||++
Sbjct 1427          GTA-AA-T-TCTGCTGTTTTAT-G-CG-G--TGGTT----A---GGGC----AGGAGT--

Query 1387          GTCCCCTGCCA-CTGTAGG-ACCACGATCCG-C-AGGGTTGCTTCAAAGTTCT-GTTGCT
                    ||+ |||||  - || || -| |+||| + |-|-| ++++++|| + ||  | -|  +| 
Sbjct 1466          GT-ACCTGCTTTTTGGAGCCAGC-CGAG-GGTCTAA------TTG-GAGACCAGGGC-CA

Query 1442          TCATGAAGT-GGCTC-G-GC---CAG-GAGTGC-A-CCTGTTTCCTACAGCCCGCAGA-G
                    | |  | | -| || -|-| ---| |-|+|+ |-|-|| | | ++++ |+|| ||| |- 
Sbjct 1515          TGACAACGAGGCCTATGAGGGTTCTGAG-G-TCGACCCGGCTG----AA-CCTGCACATC

Query 1492          G-GTGTTGTT-GGCGA-C-CAGGGCCATG-ACAA-CG-AGGCTTATGAGGGCTCTGATGT
                     -|+ |  ||-|| ||-|-  +|   +| -||  -| -  ||||  |+|  || |   | 
Sbjct 1568          TTG-ATGTTTCGGGGACCTAT-GCTG-TCTACGGGCACCAGCTTGAG-GCCCTTTATAGG

Query 1544          ----TGACCCTGCCGAATCTGCCACCTGTGACAT-A--TCTGGGTCCTACGTGGTGCCTG
                    ----| | +   || |               ++ -|--     +  |||   | | ++++
Sbjct 1624          GCACTTAA-TGTCCCACATGATATTGCCGCT--CGAGCCTCCC-GGCTAACGGCTA----

Query 1598          GTGCTGCCCTCCAGCCGCTCTACC-AGGCT-CTTGATCTCCCTGCCGATATTGTGGCCCG
                     || ||++++++||| +  +|  |-|+|+|-|+ ||+++++| ||  | |++||++ |||
Sbjct 1676          CTGTTG------AGCT-TG-TCGCGA-G-TCC-AGA-----CCGCTTAGA--GT--GCCG

Query 1656          TGCAGGT-C--GGCTGACCGCCACAGTAAAGGTTTCT-C-A-GGC---TGAGGG-GCGGA
                      |  ||-|--||+| | ++++|+||++|   ||   -|-|-|| ---||| ||-||  |
Sbjct 1716          CACCTGTGCTTGG-TAAT----A-AG--ACCTTTCGGACGACGGTGGTTGATGGCGCCCA

Query 1705          ---T-TGACT-GCGAGACCT-ATCTTGGTAATA------AAACTTTCCGCACG-T--CGT
                    ---|-   | -  |+|++| -  ||  | | ||------| +| || +|    -|--|||
Sbjct 1767          TCTTGAAGCAAATG-G--CCCTGCTGAGCAGTATGTTCTAT-CATTT-GACGCCTCCCGT

Query 1751          TCGTCGACGGA-G-CGGTTTTAGAGACTAATGG--CCCCAGAGCGCCTCAATCTCT-CCT
                      ||| | || -|-||| +| +| +||++|+| --| |  +|    |||+| | ||-|| 
Sbjct 1819          CAGTCTATGGGGGCCGGA-TC-GC-AC--A-GCCTCACTT-ATGAGCTC-ACCCCTGCCG

Query 1805          TTGGACGCCAGTCA-GAG--C-ACT-ATGGCCGCCGGCCTCTTT-AGTC-TTACCTACAC
                     |   |  ++||||-|| --|- ||-||||||  +|    ++| - |+|-|||+ |+|+|
Sbjct 1871          GTCTGCAG--GTCAGGATTTCATCTAATGGCCTG-GATTG--TACCG-CTTTA-TT-C-C

Query 1857          CACTTCTGCAGCTGGGCTGGAGGTGCATTAT-GTCGCTGC-CGGGCT-TGACCATCGGGC
                    | | +|+|++||++|||++|+  + |++|| -| |||  |- |||  -||+ ||++++++
Sbjct 1922          CTCC-C-G--GC--GGC--G-CC-CC--TAGCGCCGCACCGGGGGAGGTG-GCA------

Query 1914          G-G-TTT-T--TG--CCCCGGGTGTCTCACCCCGGTCGGCCCCTGGC-G-AG--GTTACC
                    |- -|||- --||--|        | | |++| |||   +||| + |-|-| --| |+++
Sbjct 1963          GCCTTTTGCAGTGCCCTTTATAGATATAA--CAGGTTCA-CCCA-ACGGCACTCGCT---

Query 1963          GCCTTCTGCTCCGCCCTATATAGGTTCAACC-GTGAGGCCCAGCGC--CA-CTCACTG--
                    ++ ++++ |       |+||| | | || ||-| | ||    ||  --||-||+ |  --
Sbjct 2015          --G----ACCGGTGGAT-TATGGCTACACCCTGAGGGGTTGCGCTGGGCATCT-TCCCCC

Query 2016          ---A----CC--GGCAACTTTTGGT-TTCATCCCG-----AGGGGCTCC-TT-GGC-CCC
                    --- ----||--||||  +||||| - ||+| +| -----|     +| -  -|| - ||
Sbjct 2066          CTTTCTCGCCTGGGCATA-TTTGGGAGTC-TG-CTAACCCATTTTG-CGGGGAGGGGACC

Query 2059          TTCGTT---CCTTTCTCTCCCGGGCATGTTTGGGAGTCGGCTAACCCGTTTTGTGGTGAG
                    ||   |---| +++++  || || ||+++++++   + ++|| +++  +|||+| ++ ++
Sbjct 2122          TTGTATACCCG-----AACCTGGTCA-------ACA-T--CTG---GC-TTT-TC--T--

Query 2116          AGCACACTCTA-CACCCGTACCTGGTCGG--AAGTTGA--TGCCGCTTCTAACCCGGCCC
                    || + |+| | -| |||     +||+|||-- |+    --| | ||| ||  |||||  |
Sbjct 2158          AGT-GA-TTTCTCCCCCCCTGA-GG-CGGCCGA-CCCTGCTCCGGCTGCTGCCCCGGGGC

Query 2171          AGCCCGA-CCTAGGCCTT-GCATC--------TGAGGCCTCCCA-TACCCAGT---AGG-
                      ||| |-||||  ||  -   | --------|| |  || |||- |+|| +|---|||-
Sbjct 2213          TTCCCCACCCTACCCCACCTGTTAGTGATATTTGGGTGCTGCCACCA-CCC-TCAGAGGA

Query 2215          GCCGCCA-CGCCTATCTTGGCGGCCCCTCTGCCCTCCA-T-TGTAC--CGGGCC--C-C-
                    |+  |||- + | |+++|+||||| ||| +  ||||| -|-| || --| +|+|-- -|-
Sbjct 2271          G-TCCCAGA-TCGA---T-GCGGCACCTG-TACCTCCTGTCTCTAAGACT-G-CTGGACT

Query 2266          ACCC--CCCCCCCCTC--C--G-CCCTGGTGCCTAGTGAGCCGGCCTCTGGTGCCAGCGC
                    ||| --||||      --|--|-|||| +++||+++++++||+ || ||   +   +|+|
Sbjct 2322          ACCTAGCCCCATT--GTACTTGCCCCTC---CC-------CC-CCCCCTTTC-ATC-C-C

Query 2319          CGGGGCTCTGGCCATAACCCACCAGACGGTCCGACACCGCCG-T-TT-G-CT--TTT-CA
                    | | ||    ||||| | +|||| ++| | | +++ |   | -|- |-|-||--|||-||
Sbjct 2366          CCGTGCGTAAGCCATCAT-CACCC--CCGCCT---TCTCGCACTCGTCGTCTCCTTTACA

Query 2372          CCTACCCGGATGGTTCCAAGGTGTTTGCCGGCTCGCTGTTCGAGTCAG-C-GTGTACGTG
                    |||| || || ||  | ||||| | ||| || ||| |||| || ||||-|-|||+||+||
Sbjct 2420          CCTATCCCGACGGCGCTAAGGTATATGCGGGGTCGTTGTTTGAATCAGACTGTG-AC-TG

Query 2430          GCTTGTTAACGCGTCTAATGT-TGACCACCGCCCTGGTGGCGGGCTCTGCCATGCATTCT
                    ||| |||||||| || ||   - | +|||||||| || || || ||||||||||| || |
Sbjct 2478          GCTGGTTAACGCTTCAAACCCGGGT-CACCGCCCCGGAGGTGGCCTCTGCCATGCCTTTT

Query 2489          ACCAAAGGTAT-CC-----C-GCTTCCTTTGACGCT-GCCTCTTTTGTGATGCGCGATGG
                    |||+|| || |-||-----|-  || |  +||++||-   || ++++| ||||| || ||
Sbjct 2537          ACC-AACGTTTCCCAGAGGCATTTTACCC-GA--CTGAATTCA----TCATGCGTGAGGG

Query 2541          CGCG-GCC-GCGTACACATTAA-CT--CCCCGGCCG--ATAATTCATGCCGTCGCCCCTG
                    |+| -|+|-||++| | |+|| -||--|||||  | --|| |||||||| || || || |
Sbjct 2589          C-CTTG-CAGC--A-ATA-TACCCTGACCCCGCGCCCTATCATTCATGCAGTGGCTCCCG

Query 2594          ACTATAGGTTGGAACATAACCCAAAGAGGCTCGAGGCCGCTTACCGGGAGACCTGCTCTC
                    |||||||| | || || || || |||||||| ||||| || || ||||| || ||||| |
Sbjct 2642          ACTATAGGGTTGAGCAGAATCCGAAGAGGCTTGAGGCAGCGTATCGGGAAACTTGCTCCC

Query 2654          GCCTTGGTACCGCTGCATACCCGCTCCTCGGGACT--GGCATATATCAGGTACC-AATCG
                    | | ||| |||||||| ||||||||  |++|| ||--|| ||||| ||||| ||-  | |
Sbjct 2702          GTCGTGGCACCGCTGCCTACCCGCTTTT--GGGCTCGGGTATATACCAGGTCCCTGTTAG

Query 2711          GCCCGAGTTTTGACGCCTGGGAGCGGAACCACCGCCCTGGGGACGAGTTGTATCTTC-CT
                     | |+|| ||||| |||||||| || || |||||||| || |||||| | ||+||| -||
Sbjct 2760          TCTC-AGCTTTGATGCCTGGGAACGCAATCACCGCCCCGGCGACGAGCTTTA-CTTGACT

Query 2770          GAGCTTGCCGCC--AAATGGTTCGAGGCCAATAAGCCTACCCGCCCGACTCTTACTATAA
                    ||||  || |+|--  +||||| ||||| ||||||||  | |  ||| | ||||| ||||
Sbjct 2818          GAGCCCGCTG-CAGCC-TGGTTTGAGGCTAATAAGCCGTCGCAGCCGGCGCTTACCATAA

Query 2828          CTGAGGATGTC-GCACGGACGGCAAACTTGGCCATCGA-ACTTG--ACTCGGCCACAGAC
                    |||||||  +|-|| || ||||| ||| ||||  | ||-|+|||-- |+|+|||||||| 
Sbjct 2876          CTGAGGACA-CGGCTCGTACGGCCAACCTGGCATTAGAGA-TTGATGC-C-GCCACAGAG

Query 2884          GTCGGCCGGGCCTGCGCCGGCTGCCGAGTCACCCCCGGTATTGTGCAGTATCAGTTTACC
                    || ||||| || || |||||||||    | | ||| || |||||||| ||||||||||||
Sbjct 2932          GTTGGCCGTGCTTGTGCCGGCTGCACTATTAGCCCTGGGATTGTGCATTATCAGTTTACC

Query 2944          GCAGGTGTGCCCGGGTCTGGAAAGTCC-CGTTC-TGTTATCCA-GACTGACGTGGACGT-
                    || || || || || || || ||||| - || |-|  +| |  -||++||||| || ||-
Sbjct 2992          GCCGGGGTCCCGGGCTCGGGCAAGTCAAGGTCCATAC-AACAGGGA--GACGTCGATGTG

Query 2999          -T-GTTGTGGTTCCGACTCGGGAGCTGCGTAAC-GCCTGGCGCCGCCGCGGTTTTGCTGC
                    -|-|||||+|++|| || ||||| || ||||| -| +||||| ||||| |||||||| ||
Sbjct 3049          GTGGTTGT-G--CCCACCCGGGAACTTCGTAATAGT-TGGCGTCGCCGGGGTTTTGCGGC

Query 3057          TTTTACCCCGCATACTGCCGCTAGGGTCAC-CCAGGGGCGTCGTGTCGTCATCGATGAAG
                    ||| || || || || || ||  | || ||-   || +|| || || || || ||||| |
Sbjct 3105          TTTCACACCTCACACGGCGGCCCGTGTTACTATTGGC-CGCCGCGTTGTGATTGATGAGG

Query 3116          CCCCGTCTCTCCCCCCGCACCTGTTGCTGCTCCACATGCAGCGGGCCGCCACCGTCCACC
                    | ||||| ||||| ||||||||| ||||||| || ||||| |||||| || | ||||| |
Sbjct 3164          CTCCGTCCCTCCCGCCGCACCTGCTGCTGCTACATATGCAACGGGCCTCCTCGGTCCATC

Query 3176          TTCTTGGCGACCCGAATCAGATCCCAGCCATCGATTTTGAGCACGCCGGGCTCGTCCCCG
                    | || || ||||| |||||||| || || || |||||||| || ||||| || |||||||
Sbjct 3224          TCCTCGGTGACCCAAATCAGATTCCTGCTATTGATTTTGAACATGCCGGCCTGGTCCCCG

Query 3236          CCATCAGGCCCGATTTAGCCCCTACTTCCTGGTGGCATGTCACTCACCGCTGTCCCGCGG
                    | ||| | |||||  | || || ||   ||||||||| || || |||||||| || || |
Sbjct 3284          CGATCCGCCCCGAGCTTGCGCCGACGAGCTGGTGGCACGTTACACACCGCTGCCCGGCCG

Query 3296          ATGTGTGTGAGCTGATTCGCGGTGCATATCCTATGATCCAGCCCACTAGCCGGGTCCTTC
                    ||||||| ||||| || || || || || |||| ||||||| |||| ||||| || || |
Sbjct 3344          ATGTGTGCGAGCTTATACGTGGAGCTTACCCTAAGATCCAGACCACGAGCCGTGTGCTAC

Query 3355          -GTTCGTTGTTTTGGGGTGAGCCTGCCGTTGGGCAGAAACTAGTGTTCACCCAGGCGGCT
                    -|| | +||||||||   || || ||| |||| ||||| || || ||||| ||||| |||
Sbjct 3404          GGTCCC-TGTTTTGGAACGAACCGGCCATTGGCCAGAAGCTGGTTTTCACGCAGGCTGCT

Query 3415          AAGGCTGCCAACCCCGGCT--CAGTGACGGTCCACGAGGCACAGGGCGCTACCTACACAG
                    |||||||+| |  || | |-- |+| ||||| || || || ||||| || |||| ||| |
Sbjct 3463          AAGGCTG-CTAATCCTGGTGCGA-TCACGGTTCATGAAGCTCAGGGTGCCACCTTCACGG

Query 3473          AGACCACCATTATTGCAACGGCAGACGCCCGTGGCCTTATTCAGTCGTCCCGGGCTCATG
                    ||||||| ||||| || ||||| || ||| | |||||||||||||| |||||||||||||
Sbjct 3521          AGACCACAATTATAGCCACGGCGGATGCCAGGGGCCTTATTCAGTCATCCCGGGCTCATG

Query 3533          CCATTGTCGCCCTGACGCGCCACACAGAGAAGTGCGTCATCATTGACGCACCAGGCTTGC
                    | || || || || || |||||||| |||||||| |||||| | || || || ||| |||
Sbjct 3581          CTATAGTTGCACTCACTCGCCACACTGAGAAGTGTGTCATCTTAGATGCCCCCGGCCTGC

Query 3593          TTCGTGAGGTGGGCATCTCTGACGCAATTGTCAATAATTTCTTCCTCGCTGGCGGTGAGG
                    | |||||||| ||||| || || |  ||||||||||| || ||||| ||||| || ||||
Sbjct 3641          TGCGTGAGGTCGGCATTTCGGATGTGATTGTCAATAACTTTTTCCTTGCTGGTGGAGAGG

Query 3653          TTGGTCACCAGCGTCCGTCTGTTATCCCTCGCGGCAACCCCGACGCCAATGTCGACACCC
                    | || ||||| || || ||||| || || || || ||||||||    ||| |||  || |
Sbjct 3701          TCGGCCACCACCGCCCCTCTGTGATACCCCGTGGTAACCCCGATCAGAATCTCGGGACTC

Query 3713          T---GGCTGCCTTTCCACCGTCATGCCAGATTAGTGCTTTCCACCAATTGGCCGAGGAGC
                    |---||||  |++ | +||||| |||||||||||||||| |||||| ||||| |||||  
Sbjct 3761          TACAGGCTTTC--CCG-CCGTCCTGCCAGATTAGTGCTTACCACCAGTTGGCTGAGGAAT

Query 3770          TTGGTCACAGACCCGCCCCTGTTGCGGCTGTTCTACCACCCTGCCCTGAGCTCGAACAGG
                    | || ||| | || |||||||| || |||||  |||| || ||||| ||||| || ||||
Sbjct 3818          TAGGCCACCGCCCGGCCCCTGTCGCCGCTGTCTTACCCCCTTGCCCGGAGCTTGAGCAGG

Query 3830          GCCTTCTCTACCTGCCCCAGGAGCTCAC-CACCTGTGATAGTGTTGTA-ACATTTGAGTT
                    |||| |||||| |||| || ||||| ||-      +||||||||  | - |+|||||| |
Sbjct 3878          GCCTGCTCTACATGCCACAAGAGCTTACTGTGTCC-GATAGTGTGTTGGTC-TTTGAGCT

Query 3888          GACAGATATTGTGCATTGCCGCATGGCCGCCCCGAGCCAGCGCAAGGCCGTGCTGTCCAC
                     |||||||| || |||||||| ||||||||||| |||||||| ||||| || || || ||
Sbjct 3936          CACAGATATAGTCCATTGCCGTATGGCCGCCCCAAGCCAGCGAAAGGCTGTTCTCTCAAC

Query 3948          ACTTGTGGGTCGATACGGTCGGCGTACAAAGCTTTATAAT-GCCTCC-CATTCTGATGTC
                    |||||||||  | || || ||  | ||||| ++|||||  -| |  |-||||| ||||| 
Sbjct 3996          ACTTGTGGGGAGGTATGGCCGTAGAACAAAA--TTATATGAGGCGGCACATTCAGATGTT

Query 4006          CGCGACT-CTCTCG-CCCGTTTCATCCCGACCATTGGCCCC-GTGCAGGTTACAACTTGT
                    || || |-||  +|-|  |+|||||||| || || || +||-|| ||||  || || |||
Sbjct 4054          CGTGAGTCCTTA-GCCAAG-TTCATCCCCACTATCGGG-CCTGTACAGGCCACCACATGT

Query 4063          GAGCTGTACGAGTTAGTGGAAGCCATGGTTGAGAAGGGCCAGGATGGCTCCGCCGTCCTT
                    ||| |||| ||||| || || |||||||| |||||||||||||| |||||||||||||| 
Sbjct 4111          GAGTTGTATGAGTTGGTTGAGGCCATGGTGGAGAAGGGCCAGGACGGCTCCGCCGTCCTA

Query 4123          GAGCTCGACCTTTGCAACCGTGACGTGTCCA-GGATTACCTTTTTCCAGAAAGACTGTAA
                    ||||| || |||||||| |||||||| |+| -| || || |||||||| || || || ||
Sbjct 4171          GAGCTTGATCTTTGCAATCGTGACGTCT-CGCGCATCACATTTTTCCAAAAGGATTGCAA

Query 4182          TAAGTTTACCACCGGGGAGACCATTGCCCATGGTAAAGTGGGTCAGGGCATCTCGGCTTG
                    ||||||||| || || ||||| || |||||||| || || || ||||| || ||||| ||
Sbjct 4230          TAAGTTTACAACTGGTGAGACTATCGCCCATGGCAAGGTTGGCCAGGGTATATCGGCCTG

Query 4242          GAGTAAGACTTTCTGTGCCCTCTTCGGCCCCTGGTTCCGTGCTATTGAGAAGGCCATCCT
                    ||||||||| ||||| ||||| |||||||| |||||||| ||||| || ||||  || ||
Sbjct 4290          GAGTAAGACCTTCTGCGCCCTGTTCGGCCCGTGGTTCCGCGCTATAGAAAAGGAAATACT

Query 4302          A-G----CTCTGCTCCCCCAGGGTGTGTTCTATGGGGATGCTTTTGATGACACCGTCTTC
                     - ----||+|+|+| || |   ++| |||||||| || |||| ||| ||  | || || 
Sbjct 4350          GGCCTTACT-T-C-CGCCTAATA--TTTTCTATGGCGACGCTTATGAGGAGTCAGTGTTT

Query 4357          TCTGCGGCTGTGGCCGCTGCGAAGGCT--TCCATGGTGTTTGAGAATGACTTCTCTGAGT
                     |||| |||||| | |  ||| +||+|--| |||||| ||||| ||||| || || ||||
Sbjct 4405          GCTGCCGCTGTGTCTGGGGCGG-GG-TCATGCATGGTATTTGAAAATGATTTTTCGGAGT

Query 4415          TTGACTCTACTCAGAATAATTTCT-CCTTGGGACTTGAGTGTGCTATTATGGAGGAGTGC
                    |||||  ||||||||||||||| |-|||||| +||||||||||   | ||||||||||||
Sbjct 4463          TTGACAGTACTCAGAATAATTTTTCCCTTGGC-CTTGAGTGTGTGGTCATGGAGGAGTGC

Query 4474          GGAATGCCGCAGTGGCTCATCCGCCTTTACCACCTTATAAGGTCTGCATGGATCCTGCAG
                    || ||||| || ||| | ||  |  | || || ||  |  |||| || |||||  |||||
Sbjct 4522          GGCATGCCTCAATGGTTAATTAGGTTGTATCATCTGGTTCGGTCAGCCTGGATTTTGCAG

Query 4534          GCCCCGAAGGAGTCCCTGCGGGGGTTCTGGAAGAAGCACTCCGGTGAGCCCGGCACTCTC
                    || ||||||||||| ||   ||| || |||||||||||||| |||||||| || || || 
Sbjct 4582          GCGCCGAAGGAGTCTCTCAAGGGTTTTTGGAAGAAGCACTCTGGTGAGCCTGGTACCCTT

Query 4594          CTATGGAATACCGTCTGGAACATGGCTGTTATTA-CCCACTGTTATGACTTCCGGGA-TC
                    || ||||| |||||||||||||||||  |||+||-| ||||||||||| ||||| ||-|+
Sbjct 4642          CTCTGGAACACCGTCTGGAACATGGCGATTA-TAGCACACTGTTATGAGTTCCGTGACT-

Query 4652          TGCAAGTGGCTGCTTTTAAAGGTGATGATTCAATAGTGCTTTGCAGTGAGTACCGTCAGA
                    | |  || || || || || |||||||||||  | || ||||| || || ||||| ||||
Sbjct 4700          TTCGTGTTGCCGCCTTCAAGGGTGATGATTCGGTGGTCCTTTGTAGCGACTACCGGCAGA

Query 4712          GTC-CAGGA-GCCGC-AGTCCTAATTGCTGGCTGCGGCCTGAAGTTGAAGGTGGATTTCC
                    | |-||++|-|| ||-  +| ||||||| ||||| || || || |||||||| |||| ||
Sbjct 4760          GCCGCA--ATGCGGCTGC-CTTAATTGCAGGCTGTGGGCTCAAATTGAAGGTCGATTACC

Query 4769          GCCCGATT-GGCTTATATGCAGGTGTTGTGGTGGCCCCCGGCCTTGGTG-CACTCCCTGA
                    |||| |||-|||| +||||| || || || |||||||| || +|||| |-|||| || ||
Sbjct 4817          GCCCTATTGGGCTG-TATGCTGGGGTGGTTGTGGCCCCTGGT-TTGGGGACACTGCCCGA

Query 4827          CGTTGTGCGTTTTGCCGGCCGGCTCACTGAGAAGAATTGGGGCCCCGGCCCTGAGCGAGC
                     || ||||||||||| || ||| |  |||| |||||||||||||||||||| ||||| ||
Sbjct 4875          TGTGGTGCGTTTTGCTGGTCGGTTGTCTGAAAAGAATTGGGGCCCCGGCCCGGAGCGTGC

Query 4887          GGAGCAGCTCCGCCTCGCTGTGTGTGATTTCCTTCGCAAGCTCACGAATGTGGCTCAGAT
                     |||||||| ||||||||||| ||||| ||||||||   | | |||||||| || ||| |
Sbjct 4935          TGAGCAGCTGCGCCTCGCTGTTTGTGACTTCCTTCGAGGGTTGACGAATGTTGCGCAGGT

Query 4947          GTGTGTGGATGTTGCTTCTCGTGTTTATGGGGTCTCCCCAGGGCTAGTTCATAACCTGAT
                     ||||| |||||||  || ||||| ||||| |||  ||| ||||| || |||||||| ||
Sbjct 4995          TTGTGTTGATGTTGTGTCCCGTGTCTATGGAGTCAGCCCTGGGCTGGTACATAACCTTAT

Query 5007          TGGTATGCTACAGGCTGTTGCCGACGGCAAGGCCCATTTCACTGAGTCGGTAAAGCCAGT
                    ||| ||||| ||| |  | || || ||||||||||| || || ||  |  | || || ||
Sbjct 5055          TGGCATGCTGCAGACCATCGCTGATGGCAAGGCCCACTTTACAGAAACCATTAAACCTGT

Query 5067          GCTTGACCTGACGAATTCAATCTTGTGTCGGGTGGAATGAATAACATGTCTTTTGCTGCG
                    ||||||||| |||||||| ||| |    ||||||||||||||||||||||||||||  ||
Sbjct 5115          GCTTGACCTTACGAATTCTATCATACAGCGGGTGGAATGAATAACATGTCTTTTGCATCG

Query 5127          CCCATGGGTTCGCGACCATGCGCCCTCGGCCTATTTTGTTGCTGTTCCTCATGTTTCTGC
                    |||||||| ++ |+|||||||||||| || || || || || ||||||||||| ||||||
Sbjct 5175          CCCATGGGA--TC-ACCATGCGCCCTAGGGCTGTTCTGCTGTTGTTCCTCATGCTTCTGC

Query 5187          CTATGTTGCCCGCGCCACCGTCCGGTCAGCCGTCTGGCCGCCGTCGTGGGCGGCGCAGCG
                    ||||| |||||||||||||| |||| |||||||||||||| |||||||||||||||||||
Sbjct 5232          CTATGCTGCCCGCGCCACCGGCCGGCCAGCCGTCTGGCCGTCGTCGTGGGCGGCGCAGCG

Query 5247          GCGGTTCCGGCGGTGGTTTCTGGGGTGACCGGGTTGATTCTCAGCCCTTCGCAATCCCCT
                    ||||| || |||||||||||||||||||| |||||||||| |||||||||||  ||||||
Sbjct 5292          GCGGTACCAGCGGTGGTTTCTGGGGTGACAGGGTTGATTCCCAGCCCTTCGCCCTCCCCT

Query 5307          ATATTCATCCAACCAACCCCTTCGCCCCCGATGTCACCGCTGCGGCC-GGGGCTGGACCT
                    |||||||||||||||||||||||||| ||||||||+      |  ||-||||||||| ||
Sbjct 5352          ATATTCATCCAACCAACCCCTTCGCCGCCGATGTC-GTTTCACAACCCGGGGCTGGAGCT

Query 5366          CGTG-TTCGCCAACCCGCCCGACCAC-TCGGCTCCGCTTGGCGTGACCAGGCCCAGCGCC
                    ||+ - ||| ||+ ||||||  || |-| ||||||||||||||||||||| |||||||||
Sbjct 5411          CG-CCCTCGACA-GCCGCCCCGCCCCCTTGGCTCCGCTTGGCGTGACCAGTCCCAGCGCC

Query 5424          CCGCCGCTGCCTCACGTCGTAGACCTACCACAGCTGGGGCCGCGCCGCTGACTGCGGTTG
                    || ||| |||| | || ||| || || || |||||||||| |||||| |||| || ||  
Sbjct 5469          CCTCCGTTGCCCCCCGCCGTCGATCTGCCCCAGCTGGGGCTGCGCCGTTGACCGCTGTGT

Query 5484          CTCCGGCCCATGATACCCCGCCTGTGCCCGATGTTGATTCTCGCGGCGCTATCTTGCGCC
                    | ||||||| ||| ||  | ||||| || ||||||||||| || || |||||||||||||
Sbjct 5529          CACCGGCCCCTGACACAGCCCCTGTACCTGATGTTGATTCACGTGGTGCTATCTTGCGCC

Query 5544          GGCAGTATAATCTT-TCAACATCCCCTCTTACCTCCTCCGTGGCCACTGGCACCAATTTG
                    ||||||| ||+|||-|| || ||||| ||||| || || || ||| | || || ||| ||
Sbjct 5589          GGCAGTACAA-CTTGTCCACGTCCCCGCTTACGTCATCTGTTGCCTCGGGTACTAATCTG

Query 5603          GTCCTTTATGCTGCCCCTCTTAGCCCGCTTTTGCCCCTTCAGGACGGCACCAATACTCAT
                    || |||||||||||||| ||||  || ||  |||| |||||||| |||||||| ||||||
Sbjct 5648          GTTCTTTATGCTGCCCCGCTTAATCCTCTCCTGCCTCTTCAGGATGGCACCAACACTCAT

Query 5663          ATAATGGCCACGGAGGCTTCCAATTATGCCCAGTACCGAGTTGCCCGCGCCACAATCCGC
                    || |||||||| ||||| ||||||||||||||||| || ||||  || || || ||||| 
Sbjct 5708          ATTATGGCCACTGAGGCATCCAATTATGCCCAGTATCGGGTTGTTCGAGCTACGATCCGT

Query 5723          TACCGCCCTCTGGTTCCCAATGCTGTTGGTGGCTATGCTATCTCTATATCGTTCTGGCCG
                    || |||||  |||| || || ||||||||||| |||||||| ||||| || || ||||| 
Sbjct 5768          TATCGCCCGTTGGTGCCGAACGCTGTTGGTGGTTATGCTATTTCTATCTCCTTTTGGCCT

Query 5783          CAGACCACTACCACCCCGACGTCCGTCGACATGAATTCTATAACCTCGACGGATGTTCGT
                    || ||||| || ||||| || || || ||||||||||| || || || || |||||| | 
Sbjct 5828          CAAACCACAACTACCCCCACCTCTGTTGACATGAATTCCATTACTTCTACTGATGTTAGG

Query 5843          ATTCTCGTCCAGCCCGGTATTGCCTCAGAG-CTT-GTGATTCCAAGTGAACGCCTGCATT
                    ||||| || |||||||||||||||||++ |- ||-|| || || ||||| ||||| || |
Sbjct 5888          ATTCTGGTTCAGCCCGGTATTGCCTC--CGAGTTAGTCATCCCTAGTGAGCGCCTTCACT

Query 5901          ATCGCAACCAGGGTTGGCGCTCTGTTGAAACCTCCGGGGTGGCGGAGGAGGAGGCCACCT
                    | ||||| || || |||||||||||||| ||| | || ||||| ||||||||||| ||||
Sbjct 5946          ACCGCAATCAAGGCTGGCGCTCTGTTGAGACCACGGGTGTGGCCGAGGAGGAGGCTACCT

Query 5961          CTGGCCTTGTCATGCTTTGTATACATGGCTCACCTGTGAACTCTTATACTAACACACCTT
                    | ||||| || ||||||||||| |||||||| ||||| || || |||||||| |||||||
Sbjct 6006          CCGGCCTGGTAATGCTTTGTATCCATGGCTCTCCTGTTAATTCCTATACTAATACACCTT

Query 6021          ACACTGGTGCCCT--CGGGTTGTTGGATTTTGCTCTCGAGCTTGAGTTCCGCAACCTCAC
                    |||||||||| ||-- |+ |  |||+|||||||  | || ||||| ||  | ||  | ||
Sbjct 6066          ACACTGGTGCACTGGGG-CTCCTTG-ATTTTGCATTAGAACTTGAATTTAGAAATTTGAC

Query 6079          CCCTGGTAACACCAA-TACACGGGTTTCCCGCTACTCTAGCACCGCCCGCCACCGTCTTC
                     || || |||||+ |- || || |||||||| ||  | ||||| ||||| ||||| || |
Sbjct 6124          ACCCGGGAACAC-TAACACCCGTGTTTCCCGGTATACCAGCACAGCCCGTCACCGGCTGC

Query 6138          GCCGTGGCGCAGACGGGACTGCCGAGCTCACCACCACGGCTGCGACTCGCTTTATGAAGG
                    |||| || || || ||||| || ||||| |||||||| || || || || || |||||||
Sbjct 6183          GCCGCGGTGCTGATGGGACCGCTGAGCTTACCACCACAGCAGCCACACGTTTCATGAAGG

Query 6198          ATCTCTATTTTTCTAGCACTAATGGTGTTGGCGAGATCGGCCGCGGGATAGCCCTTACCC
                    || |  ||||| || |||| || |||||||| ||| | || || || || || || ||  
Sbjct 6243          ATTTGCATTTTACTGGCACGAACGGTGTTGGTGAGGTGGGTCGTGGCATCGCTCTGACAT

Query 6258          TGTTTAATCTTGCTGACACCCTGCTTGGCGGCCTACCGACAGAATTGATTTCGTCGGCTG
                    |||||||||||||||| || || || || ||  |||||||||||||||||||||||||||
Sbjct 6303          TGTTTAATCTTGCTGATACGCTTCTCGGTGGTTTACCGACAGAATTGATTTCGTCGGCTG

Query 6318          GTGGCCAACTGTTTTACTCTCGCCCGGTCGTCTCAGCCAATGGCGAGCCGACTGTCAAGC
                    | || |||||||||||||| ||||| || ||||| |||||||||||||| || || ||| 
Sbjct 6363          GGGGTCAACTGTTTTACTCCCGCCCTGTTGTCTCGGCCAATGGCGAGCCAACAGTAAAGT

Query 6378          TGTATACATCTGTAGAGAATGCTCAGCAGGATAAGGGTATTGCAATCCCTCACGACATCG
                    | ||||||||||| |||||||| ||||| |||||||| ||| | ||||| ||||| || |
Sbjct 6423          TATATACATCTGTTGAGAATGCGCAGCAAGATAAGGGCATTACCATCCCACACGATATAG

Query 6438          ACCTTGGGGAATCTCGTGTAGTCATCCAGGATTATGACAATCAGCATGAGCAGGACCGTC
                    | || || || || ||||| || || ||||||||||| || ||||| ||||| || || |
Sbjct 6483          ATCTGGGTGACTCCCGTGTGGTTATTCAGGATTATGATAACCAGCACGAGCAAGATCGAC

Query 6498          CGACACC-TTCCCCAGCCCCGTCTCGCCCTTTTTCTGTTCTCCGGGCCAATGATGTGCTT
                    | ||+||- || || ||||| || |||||||| || ||||| || || ||||||||  | 
Sbjct 6543          CTAC-CCCGTCACCTGCCCCCTCCCGCCCTTTCTCAGTTCTTCGTGCTAATGATGTTTTG

Query 6557          TGGCTCTCTCTCACTGCTGCTGAGTATGATCAGTCC-ACCTATGGCTCTTCTACTGG-CC
                    |||||||||||||| || ||||||||||| |||+ |-|| ||||| || || ||+  -||
Sbjct 6602          TGGCTCTCTCTCACCGCCGCTGAGTATGACCAG-ACTACGTATGGGTCGTCCAC-CAACC

Query 6615          CAGTCTATGTCTCCGACTCTGTGACCTTGGTCAATGTTGCGACCGGCGCGCAGGCCGTTG
                    |  | |||||||||||| | || || || || ||||| || || || || ||||| ||||
Sbjct 6660          CTATGTATGTCTCCGACACAGTCACTTTCGTTAATGTGGCCACTGGTGCTCAGGCTGTTG

Query 6675          CTCGG-TCGCTTGACTGGACTAAGGTCACACTTG-ATGGCCGCCCTCTTTCTACTATCCA
                    |+| |-|| ||||| ||| |||| || ||+||||-|||||||||| ||| |||| || ||
Sbjct 6720          C-CCGCTCTCTTGATTGGTCTAAAGTTAC-CTTGGATGGCCGCCCCCTTACTACCATTCA

Query 6733          GCAGTATTCGAAGAC-TTTCTTTGTCCTGCCGCTTCGTGGTAAACTTTCCTTCTGGGAGG
                    ||||||||| |||||-|||+| ||| || ||||| ||||| || || || || |||||||
Sbjct 6778          GCAGTATTCTAAGACATTT-TATGTTCTCCCGCTCCGTGGGAAGCTGTCTTTTTGGGAGG

Query 6792          CAGGTACCACTAAAGCCGGGTACCCTTACAATTATAATACTACTGCTAGTGACCAACTGC
                    | ||||| ||||| ||||| || || || ||||||||||||||||||||||| ||| |  
Sbjct 6837          CTGGTACGACTAAGGCCGGCTATCCGTATAATTATAATACTACTGCTAGTGATCAAATTT

Query 6852          TCGTTGAGAATGCCGCCGGGCACCGGGTGGCTATTTCCACCTACACCACTAGCTTGGGTG
                    |  ||||||| || ||||| ||||| || |||||||| ||||| || |||||||||||||
Sbjct 6897          TGATTGAGAACGCGGCCGGCCACCGTGTCGCTATTTCTACCTATACTACTAGCTTGGGTG

Query 6912          CTGGCCCTGTCTCC-ATTTCTGCGGTGGCTGTCCTGGCCCCCCACTCTGCGT-TAGCACT
                    | || |||+ || |-|| |||||||| | ||| || || || || || ||+ -| ||  |
Sbjct 6957          CCGGTCCT-ACTTCGATCTCTGCGGTCGGTGTACTAGCTCCACATTCGGC-CCTCGCCGT

Query 6970          GCTTGAGGATACCCTGGATTACCCTGCTCGCGCCCATACTTTTGATGATTTCTGCCCAGA
                     || ||||||||| | |||||||| || || || ||||||||||||||||||||||| ||
Sbjct 7015          TCTAGAGGATACCGTTGATTACCCCGCCCGTGCTCATACTTTTGATGATTTCTGCCCGGA

Query 7030          GTGCCGCCCCCTCGGCCTCCAGGGCTGCGCCTTTCAGTCCACTGTCGCTGAGCTCCAGCG
                    ||||||| |||| ||  | ||||| ||||| || ||||| ||| | |||||||| |||||
Sbjct 7075          GTGCCGCACCCTTGGTTTGCAGGGTTGCGCATTCCAGTCTACTATTGCTGAGCTTCAGCG

Query 7090          GCTTAAGATGAAGGTGGGTAAAACTCGGGAGT-TATAGTTTATTTG-CTTGTGCCC--T-
                     ||||| |||||||| |||||||| |||||||-|+|| || |||  - ||||||||--|-
Sbjct 7135          CCTTAAAATGAAGGTAGGTAAAACCCGGGAGTCT-TAATTAATTCCTTTTGTGCCCCCTT

Query 7145          CCT-TCTTTCTGTTGCTT-ATTTCTCTTTTCTGCGTTTCGCGCTCCCTGAAAAAAAAAAA
                    | |- ||| || | ||||-||||||  ||||||| || ||||||||||| ||||||||||
Sbjct 7194          CGTAGCTTCCTCTGGCTTTATTTCTTATTTCTGCTTTCCGCGCTCCCTGGAAAAAAAAAA

Query 7203          AAAAAAAA
                    ||||||||
Sbjct 7254          AAAAAAAA
