# Supplementary material for: Pairwise Heuristic Sequence Alignment Algorithm Based on Deep Reinforcement Learning
Source: IEEE Open J Eng Med Biol. 2021 Jan 29;2:36–43. doi: 10.1109/OJEMB.2021.3055424 (PMC8901008; doi:10.1109/OJEMB.2021.3055424)
Supplement: Three supplementary materials are attached to the submitted manuscript. First, we offer the detailed process of the DQNalign in Supplementary material S1. Then, the additional figures and tables are listed in the Supplementary material S2. Finally, the alignment results of the DQNalign are attached  [file ojemb-3055424-mm.zip › OJEMB-3055424-MM/10022021082020_DQNalignOJEMB20210126SupplementaryS3/Supplementary S3/HEV_DDDQN/result20200712173946_13_17.txt]

DQNalign Project v1.0
Pairwise alignment algorithm with deep reinforcement learning based heuristic alignment agent
Sequence 1 : HEV_13, length : 7212
Sequence 2 : HEV_17, length : 7256

Alignment results:
Exact matches: 5451
Gaps: 555

Query 0             GCAGACCACATATGTGGTCGATGCCATGGAGGCCCACCAGTTTATTAAGGCTCCTGGCAT
                    ||||||||| |||||||||||||||||||||||||| ||||| |||||||||||||||||
Sbjct 0             GCAGACCACGTATGTGGTCGATGCCATGGAGGCCCATCAGTTCATTAAGGCTCCTGGCAT

Query 60            CACTACTGCTATTGAGCAGGCTGCTTTAGCAGCGGCCAATTCTGCCTTGGCGAATGCTGT
                     |||||||| ||||||||||||||| | || ||||||||||| |||||||||||||||||
Sbjct 60            TACTACTGCCATTGAGCAGGCTGCTCTGGCTGCGGCCAATTCCGCCTTGGCGAATGCTGT

Query 120           GGTGGTTAGGCC-TT-TTCTCTCTCAC-CAGCAGATTGAGATTCTCATTAACCTAATGCA
                    ||||||  ||||-||-|| ||||    -||++|  +||||||||| |||||  | |||||
Sbjct 120           GGTGGTCCGGCCGTTCTTATCTCGTGTACA--AAC-TGAGATTCTTATTAATTTGATGCA

Query 177           ACCTCGCCAGCTTGTTTTCCGCCCCGAGGTTTTCTGGAATCATCCCATCCAGCGCGTTAT
                    ||| || ||| | ||||||||||| |||||  |||||||||| || |||||||| |||||
Sbjct 177           ACCCCGGCAGTTGGTTTTCCGCCCTGAGGTGCTCTGGAATCACCCTATCCAGCGGGTTAT

Query 237           CCATAATGAGCTGGAGCTCTACTGCCGC-GCTCGCTCCGGCCGCTGTCTTGAGATTGGCG
                     ||||||||  |||| |  |||||||| - |  | +||||||| || || ||| |||| |
Sbjct 237           ACATAATGAATTGGAACAGTACTGCCGGGCCCGGG-CCGGCCGTTGCCTGGAGGTTGGGG

Query 296           CTCATCCCCG-C-TCAATAAATGACAATCCTAATGTGGTCCACCGCTGTTTTCTCCGCCC
                    ||||++||||- -|| || ||||||||||| |||||  | ||| | || |||||  | ||
Sbjct 296           CTCA--CCCGAGGTCCATTAATGACAATCCCAATGTCCTGCACAGGTGCTTTCTTAGACC

Query 354           TGTTGGGCGTGATGTTCAGCGCTGGTATACTGCTCCCACTCGCGGACCGGCTGCTAATTG
                     ||||| || || || |||||||||||  |||| ||||| || || || || || || ||
Sbjct 354           GGTTGGCCGAGACGTCCAGCGCTGGTACTCTGCCCCCACCCGTGGCCCTGCGGCCAACTG

Query 414           CCGGCGTTCTGCACTGCGTGGGCTCCCTGCTGCC-GACCGCACCTACTGTTTTGATGGGT
                    ||| || || ||  ||||||| |||||| | |+|-|||||||| || || |||||||| |
Sbjct 414           CCGCCGCTCCGCGTTGCGTGGTCTCCCTCCCG-CTGACCGCACTTATTGCTTTGATGGAT

Query 473           TTTCTGGCTGCAGTTTTCCCGCTGAGACAGGCATCGCCCTCTATTCCCTCCACGACATGT
                    | ||  ||||   |||| | || ||||| ||| | ||||| || || || || ||| |+|
Sbjct 473           TCTCCCGCTGTGCTTTTGCTGCAGAGACCGGCGTGGCCCTTTACTCTCTGCATGACCT-T

Query 533           C-G-CCGTCTGATGTCGCCGAGGCCATGTTCCGTCATGGCATGACGCGGCTTTATGCTGC
                     -|-| |+|||||||||| ||||| |||  ||| || || ||||| || || ||||||||
Sbjct 532           TGGCCAG-CTGATGTCGCAGAGGCTATGGCCCGCCACGGGATGACACGCCTATATGCTGC

Query 591           CCTCCATCTCCCGCCC-GAGGTTCTACTGCCTCCCGGCACATACCGTACCA-CGTCGTAT
                     || || ||||| +||-||||| ||  |||| |||||||| ||||  || |-|+||||||
Sbjct 591           ACTACACCTCCCT-CCTGAGGTGCTGTTGCCACCCGGCACTTACCACACAACC-TCGTAT

Query 649           TTACTGATTCATGACGGTAGGCGTGTTGTGGTGACGTACGAGGGCGATACCAGTGCTGGT
                     | ||||| || |||||    ||||  || || || || ||||||||||| ||||| || 
Sbjct 649           CTCCTGATCCACGACGGCGACCGTGCCGTCGTAACTTATGAGGGCGATACTAGTGCAGGC

Query 709           TATAATCATGATGTTTCTAAT-CTACGTTCCTGGATTAGGACCACT--AAG-GTCACCGG
                    || ||||| |||||||| +||-|| ||| | |||||  | || |||--|| -|| +  | 
Sbjct 709           TACAATCACGATGTTTCC-ATACTTCGTGCGTGGATCCGTACTACTAAAATAGTT-GGG-

Query 765           GGACCATCC-TCTCGTTATCGAGCGGGTTAGGGCCATCGGCTGCCATTTTGTTCTCCTGC
                     ||||| ||-|+| ||||| ||||| ||  ||||||| || || |||||||| || ||||
Sbjct 765           TGACCACCCGT-TGGTTATAGAGCGTGTGCGGGCCATTGGATGTCATTTTGTGCTGCTGC

Query 824           TCACGGCCGCCCCGGAACCATCCCCTATGCCTTATGTGCCTTACCCCCGGTCCACCGAGG
                    |||| || ||||| || || || |||||||||||||| || ||||| || || || ||||
Sbjct 824           TCACCGCAGCCCCTGAGCCGTCACCTATGCCTTATGTCCCCTACCCTCGTTCAACTGAGG

Query 884           TCTATGTCCGATCAATCTTTGGCCCGGGTGGAACCCCCTCATTGT-TTCCAACC--TCGT
                    | ||||| ||||| || |||||||| |||||  |||| ||+||+|-||||   |-- |+|
Sbjct 884           TGTATGTACGATCTATATTTGGCCCTGGTGGCTCCCCATC-TT-TGTTCCCGTCAGCC-T

Query 941           GCTCCACTAAGTCAACCTTCCATGCTGTCCCTGTCCATATCTGGGACCGTCTTATGTTGT
                    |||| ||||| || || || ||||||||||| || |||||||||||||| |||||| | |
Sbjct 941           GCTCTACTAAATCTACTTTTCATGCTGTCCCGGTTCATATCTGGGACCGGCTTATGCTTT

Query 1001          TCGGGGCCACTTTGGACGACCAGGCCTTTTGCTGTTCCCGTCTTATGACTTACCTCCGTG
                    | || |||||  ||||||| ||||| ||||| ||||| || || ||||||||||||||||
Sbjct 1001          TTGGTGCCACCCTGGACGATCAGGCGTTTTGTTGTTCACGGCTCATGACTTACCTCCGTG

Query 1061          GCATTAGCTACAAGGTTACTGTCGGCACCCTTGTGGCCAATGAGGGCTGGAACGCCTCCG
                    | |||||||||||||| ||||||||  | ||||| || |||||||| ||||| ||||| |
Sbjct 1061          GTATTAGCTACAAGGTCACTGTCGGTGCGCTTGTTGCTAATGAGGGATGGAATGCCTCTG

Query 1121          AGGACGCCCTCACAGCTGTCATTACTGCCGCCTACCTAACCATATGCCACCAGCGGTATC
                    |||||||||| || || || || ||||| || ||||| || || |||||||| || || |
Sbjct 1121          AGGACGCCCTTACTGCAGTGATCACTGCGGCTTACCTGACTATTTGCCACCAACGCTACC

Query 1181          TTCGCACCCAGGCTATATCTAAGGGGATGCGTCGTTTGGAGCGGGAGCATGCCCAGAAGT
                    |||| |||||||| ||||| ||||| ||||| || ||||||   |||||||||||||| |
Sbjct 1181          TTCGAACCCAGGCGATATCCAAGGGTATGCGCCGGTTGGAGGTTGAGCATGCCCAGAAAT

Query 1241          TTATAACACGCCTTTATAGCTGGCTCTTTGAGAAGTCCGGCCGTGACTACATCCCCGGCC
                    | || ||| | || || |||||||| |||||||| || || ||||| || ||||||||||
Sbjct 1241          TCATCACAAGGCTCTACAGCTGGCTATTTGAGAAATCTGGTCGTGATTATATCCCCGGCC

Query 1301          GTCAGCTGGAGTTTTATGCCCAGTGTAGGC-GTTG-GCTCT-CAGCCGGCTTCCATCTTG
                    | |||||  |||| ||||| || ||| |||-|| |-  |||-||+++|||||||| || |
Sbjct 1301          GCCAGCTTCAGTTCTATGCACAATGTCGGCGGTGGTTATCTGCA---GGCTTCCACCTCG

Query 1358          A-CCCACGGGTGTTGGTTTTTGA-CGAGTCG-GTCCCCTGCCACTGTAGGACCA-C--GA
                    |-||||+||||| | || || ||-  ||  |-| | ++|||| |||||||||  - --||
Sbjct 1358          ACCCCA-GGGTGCTTGTCTTCGATGAAGCAGTGCCA--TGCCGCTGTAGGACGTTTTTGA

Query 1412          TCCGCAGGGTTGCT--TCAAAGTTCTGTTGCTTCATGAAGTGGCTCGGCCAGGAGTGCAC
                    ++ |+| ||| || --|+|||+||||| || || |||  |||||| || |||||||||||
Sbjct 1414          --AG-AAGGTCGCGGGT-AAA-TTCTGCTGTTTTATGCGGTGGCTAGGGCAGGAGTGCAC

Query 1470          CTGTTTCCTACAGCCCGCAGAGGGTG-TTGTTGGCGACCAGGGCCATGACAACGAGGCTT
                    ||||||| |  |||| || |||||  -  +|||| ||||| |||||||| || ||||| |
Sbjct 1470          CTGTTTCTTGGAGCCAGCTGAGGGCCTAA-TTGGAGACCAAGGCCATGATAATGAGGCCT

Query 1529          ATGAGGGCTCTGATGTTGACCCTGCCGAATCTGC-CACCTGTGACATATCTGGGTCCTAC
                    ||||||| ||||| || ||||| || ||| ||||-|| ||+|||  | || ||| |||| 
Sbjct 1529          ATGAGGGTTCTGAGGTCGACCCGGCTGAACCTGCACATCT-TGATGTTTCGGGGACCTAT

Query 1588          GTGGTGCCT-----G--G--TGCTGCCCTCCAGCCGCTCTACCAGGCTCTTGA-TC-TCC
                    |  || | |----- --|--||  |||||  |   |+++++ ||  |   || - |-  +
Sbjct 1588          GCTGTCCATGGGCATCAGCTTGAGGCCCTTTATAGG-----GCACTCAAATGTCCCACA-

Query 1637          CTGCCGATATTGTGGCC-CGTGCAGG-T--CGGCTGACCGCCACAGTA-AAG--GTTTCT
                    +|+++||||+|+|+|||-|  |+|| -|--||||| || || || || -|  --|++|+|
Sbjct 1640          -T---GATA-T-T-GCCGCTCG-AGCCTCCCGGCTAACGGCTACTGTCGAGCTTG--T-T

Query 1689          -CAGGCTTGAGGGGCGGA-TTGACT-GCGAGACCTA-TCTTGGTAATAA-AACTTTCCGC
                    -||+  |  ||  +|+| -| || |- || +|+|| - |||||||||||-| ||||| |+
Sbjct 1690          GCA-AGTCCAGAC-C-GCTTAGAGTGCCGT-A-CTGTGCTTGGTAATAAGACCTTTCGG-

Query 1744          ACGTCGTTCGTCGACGGAG---CGG-TTTTAGAGACTAATGGCCCAGA-GCG-CCTCAAT
                    ||  || | || || || |---   -|| +|+||+| |||||||| ||-| |- +|   |
Sbjct 1744          ACAACGGTGGTTGATGGTGCCCA-TCTTG-A-AG-CAAATGGCCCTGAGGAGTA-TGGTT

Query 1798          CTCTCCTTTGACGCCAGTCAGAG-CA--CTATGGCCGCCGGC-CTCTTTAGTCTTACCTA
                    || || || ||||||++||  +|-||--||||||  ||||| -| |  +|| || || ||
Sbjct 1798          CTATCATTCGACGCC--TCTC-GTCAGTCTATGGGGGCCGGATCGCAC-AGCCTCACATA

Query 1854          C-A--CCA-CTTCTGCAGCTGGGCTGGAGGTGC---A--TTATG---TCGCTGCCGGGCT
                     -|-- ||-| +||+++||||| ||| ||||+|---|--| || ---| ||+  ++|| |
Sbjct 1854          TGAGCTCACCC-CT---GCTGGTCTGCAGGT-CAGGATTTCATCTAATGGC-TT--GGAT

Query 1902          TG-ACCATCG--GGCGGTTTTTGCCCCGG-GTGTCTCACCCCGGTCGGCCCCTGGCGAGG
                    ||-|||  ||--  |+  ++|  |  |||-|   ||+| | | |+| ++||  ||+||||
Sbjct 1906          TGTACCGCCGTATTC-CC--TCCCGGCGGCGCCCCT-AGCGCCG-CA--CCGGGG-GAGG

Query 1958          TTACC-GCCTTCTGCTCCGCCCTATATAGGT-TCAAC-CGTGAGGCCCAGCGCCACTCAC
                    |  +|-|||||||||  |||||| ||||| |-|+|||- ||   +|||| || ||||| |
Sbjct 1958          TGG-CAGCCTTCTGCAGCGCCCTTTATAGATAT-AACAGGTTCA-CCCAACGGCACTCGC

Query 2015          TGACCGGCCAACTTTTGGTTTCATCCCGAGGGGCTCCTTGGCCC-CTTCGTTCCTTTCTC
                    | |||||   | | +||||| || || |||||| | |+||| | -||||   ||||||||
Sbjct 2015          TAACCGGTGGATTA-TGGTTACACCCTGAGGGGTTGC-TGGGCATCTTCCCCCCTTTCTC

Query 2073          TCCCGGGCATGTT-TGGGAGTCGGCTAACCCGTTTTGTGGTGAGAGCA-CACTCTACACC
                    ||| || ||  +|-|||||||| |||||||| |||||||| ||| | |-| +| || |||
Sbjct 2073          TCCTGGACACA-TCTGGGAGTCTGCTAACCCATTTTGTGGGGAGGGGACCT-TGTATACC

Query 2131          CGTACCTGGTCG-GAAGTTGATGCCGCTTCTA---AC--C-CGGCCCAGCCCGAC-CT--
                    || |||||||| - |  | | |+++ |+||||---||--|-|++||| +|| || -| --
Sbjct 2131          CGAACCTGGTCAACATCTGGCT---TC-TCTAGCGACTTCTC--CCCC-CCTGAGGCGGC

Query 2180          -A---G-G--CC-T-TGCA-TCTGTCTG-AGCCT---CCCA---TACCC----A-G-TA-
                    - --- -|--||- -||| - |     |  ||| ---||||--- ||| ---- -|- |-
Sbjct 2184          CGCCCCTGTTCCGGCTGCTGCCCCGGGGCTGCCCCACCCCACCCCACCTGTTAGTGACAT

Query 2212          ---GG-GCCGCCACGCCTATCTT-G-GCG-GCCCCTCTGCCC-TCCA-TTGTACC-GGGC
                    ---||-|| |||||  | ++|| -|-|+|-| |||   + | -| | - +++|||-| ||
Sbjct 2244          TTGGGTGCTGCCACCACC--CTCAGAG-GAGTCCCAGA-TCGATGCGGC---ACCTGTGC

Query 2263          CCCACCCCCCCCCC-CTC-C-GCCCTGGTGCCTAGTGAGCCGGCCTCTGGTGCCAGCGCC
                    |||    |||    -|| - -| ++|++||||||| +  | +++++ |+||+++++   +
Sbjct 2297          CCCCTGTCCCTAAGACTGTTGGA--T--TGCCTAGC-CCCA-----TT-GT-----ACT-

Query 2320          GGGG---CTCTGGCCATAACCCACCCAGA-------C--G-GTC--CGA-CACCG---CC
                    ++ |---|||+++||+|+++|| | |   -------|--|-|| --| |-|| | ---||
Sbjct 2339          --TGCTCCTC---CC-T---CCCCTCTTCCTTCCCCCGTGCGTAAGCCACCATCACCCCC

Query 2360          G---T-T-----T-G-C-T-T--T-T-CACCTACCCGGATGGTTCCAAGGTGTTTGCCGG
                    |---|-|-----|-|-|-|-|--|-|-|||||| || || ||  | | ||| | ||| ||
Sbjct 2391          GCCTTCTCGCACTCGTCGTCTCCTCTACACCTATCCTGACGGCGCTAGGGTATATGCGGG

Query 2403          CTCGCTGTTCGAGTCAG-C-GTGTACGTGGCTTGTTAACGCGTCTAATGTTGACCACCGC
                     ||| |||| || ||||-|-|||+||+||||| |||||||| || |||   | |||||| 
Sbjct 2451          GTCGTTGTTTGAATCAGACTGTG-AC-TGGCTAGTTAACGCCTCAAATCCGGGCCACCGT

Query 2461          CCTGGTGGCGGGCTCTGCCATGCATTCTACCAAAGGTATCCCGCTT-C-CTTTGACGCTG
                    ||||| || || |||||||| || || |||||| | |+||||    -|- |||+|| |  
Sbjct 2509          CCTGGAGGTGGCCTCTGCCACGCCTTTTACCAACGCT-TCCCAGAGGCGTTTT-ACCCAA

Query 2519          CCTCT-TTTGTGATGCGCGATGGCGCG-GCCGCGTACACATTAA-CTC-CCCGGCCGA-T
                    +||  -||  | ||||| || |||+| -|| ||++| | |+|| -|| -||| ||   -|
Sbjct 2566          -CTGAATTCATTATGCGTGAGGGC-CTTGCAGC--A-ATA-TACCCTGACCCCGCGCCCT

Query 2574          A--ATTCATGCCGTCGCCCCTGACTATAGGTTGGAACATAACCCAAAGAGGCTCGAGGCC
                    |--|||||||| || || || ||||||||| | || || || || |||||||| ||||| 
Sbjct 2620          ATCATTCATGCAGTGGCTCCCGACTATAGGGTCGAGCAGAATCCGAAGAGGCTTGAGGCA

Query 2632          GCTTACCGGGAGACCTGCTCTCGCCTTGGTACCGCTGCATACCCGCTCCTCGGGACT--G
                    || |||||||| || ||||| || |  || |||||||| || |||||  |++|| ||--|
Sbjct 2680          GCGTACCGGGAAACTTGCTCCCGTCGCGGCACCGCTGCCTATCCGCTTTT--GGGCTCGG

Query 2690          GCATATATCAGGTACC-AATCGGCCCGAGTTTTGACGCCTGGGAGCGGAACCACCGCCCT
                    | ||||| ||||| ||-  | | | |+|||||||| |||||||| || || || ||||| 
Sbjct 2738          GTATATACCAGGTCCCTGTTAGTCTC-AGTTTTGATGCCTGGGAACGCAATCATCGCCCC

Query 2749          GGGGACGAGTTGTATCTTC-CTGAGCTTGCCGCC-AAATGGTTCGAGGCCAATAAGCCTA
                    || |||||| | ||+||| -||||||  || || -  +||||| ||||| ||||||||  
Sbjct 2797          GGCGACGAGCTTTA-CTTGACTGAGCCCGCTGCAGCT-TGGTTTGAGGCTAATAAGCCAT

Query 2807          CCCGCCCGACTCTTACTATAACTGAGGATGTC-GCACGGACGG-CAAACTTGGCCA-TCG
                    | |  ||| | |||||||||||||||||  +|-|| || ||||-||| |+|||+||-| |
Sbjct 2855          CGCAGCCGGCGCTTACTATAACTGAGGACA-CGGCTCGTACGGCCAATC-TGG-CATTAG

Query 2864          A-ACTTGA--CTCGGCCACAGACGTCGGCCGGGCCTGCGCCGGCTGCCGAGTCACCCCCG
                    |-|+||||--|+|+|||||||| || ||||| || || |||||||||    ||| +||||
Sbjct 2912          AGA-TTGATGC-C-GCCACAGAGGTTGGCCGTGCTTGTGCCGGCTGCACTATCAG-CCCG

Query 2921          GTA-TTGTGCAGTATCAGTTTACCGCAGGTGTGCCCGGG-TCTGGAAAGTCC-CGTTC-T
                    |  -||||||| || |||||||| || || ||+||||||-|| || ||||| - || |-|
Sbjct 2968          GGGGTTGTGCATTACCAGTTTACTGCCGGGGT-CCCGGGCTCGGGCAAGTCAAGGTCCAT

Query 2977          GTTATCCA--GACTGACGTGGACGT--T-GTTGTGGTTCCGACTCGGGAGCTGCGTAAC-
                      +| +||--||++||||| || ||--|-|||||+|++|| || |||||||| ||||| -
Sbjct 3027          AC-AA-CAGGGA--GACGTCGATGTGGTGGTTGT-G--CCCACCCGGGAGCTTCGTAATA

Query 3031          GCCTGGCGCCGCCGCGGTTTTGCTGCTTTTACCCCGCATACTGCCGCTA-GGGTCAC-CC
                    | +||||||||||| |||||||| ||||| || || || || || ||  - +|| ||-  
Sbjct 3080          GT-TGGCGCCGCCGGGGTTTTGCGGCTTTCACACCTCACACAGCGGCCCGT-GTTACTAT

Query 3089          AGGGGCGTCGTGTCGTCATCGATGAAGCCCCGTCTCTCCCCCCGCACCTGTTGCTGCTCC
                     || +|| || || || || ||||| || ||||| ||||| |||||| || ||||||| |
Sbjct 3138          TGGT-CGCCGCGTTGTGATTGATGAGGCTCCGTCCCTCCCGCCGCACTTGCTGCTGCTAC

Query 3149          ACATGCAGCGGGCCGCCACCGTCCACCTTCTTGGCGACCCGAATCAGATCCCAGCCATCG
                    ||||||| |||||| || | ||||| || || |||||||| |||||||| || || || |
Sbjct 3197          ACATGCAACGGGCCTCCTCGGTCCATCTCCTCGGCGACCCAAATCAGATTCCTGCTATTG

Query 3209          ATTTTGAGCACGCCGGGCTCGTCCCCGCCATCAGGCCCGATTTAGCCCCTACTTCCTGGT
                    ||||||| || ||||| || |||||||| ||| | |||||  | || || ||   |||||
Sbjct 3257          ATTTTGAACATGCCGGCCTGGTCCCCGCGATCCGTCCCGAGCTTGCACCAACGAGCTGGT

Query 3269          GGCATGTCACTCACCGCTGTCCCGCGGATGTGTGTGAGCTGATTCGCGGTGCATATCCTA
                    ||||||| || |||||||| || || |||||||||||||| || || || || || ||||
Sbjct 3317          GGCATGTTACACACCGCTGCCCGGCAGATGTGTGTGAGCTTATACGTGGGGCCTACCCTA

Query 3329          TGATCCAGCCCACTAGCCGGGTCCTTC-GTTCGTTGTTTTGGGGTGAGCCTGCCGTTGGG
                     ||||||| |||| || || || || |-|| | +||||||||   || || ||| |||| 
Sbjct 3377          AGATCCAGACCACGAGTCGTGTGCTACGGTCCC-TGTTTTGGAACGAACCGGCCATTGGC

Query 3388          CAGAAACTAGTGTTCACCCAGGCGGCTAAGGCTGCCAACCCCGGCT--CAGTGACGGTCC
                    ||||| || || ||||| ||||| ||||||||||+| |  || | |-- |+| ||||| |
Sbjct 3436          CAGAAGCTGGTTTTCACGCAGGCTGCTAAGGCTG-CTAATCCTGGTGCGA-TCACGGTTC

Query 3446          ACGAGGCACAGGGCGCTACCTACACAGAGACCACCATTATTGCAACGGCAGACGCCCGTG
                    | ||||| ||||| || |||| ||| |||||||| || || || ||||| || ||  | |
Sbjct 3494          ATGAGGCTCAGGGTGCCACCTTCACGGAGACCACAATCATAGCCACGGCTGATGCTAGGG

Query 3506          GCCTTATTCAGTCGTCCCGGGCTCATGCCATTGTCGCCCTGACGCGCCACACAGAGAAGT
                    ||||||||||||| ||||| ||||| || || ||||| || || |||||||| |||||||
Sbjct 3554          GCCTTATTCAGTCATCCCGAGCTCACGCTATAGTCGCACTCACCCGCCACACTGAGAAGT

Query 3566          GCGTCATCATTGACGCACCAGGCTTGCTTCGTGAGGTGGGCATCTCTGACGCAATTGTCA
                    | || ||  | || || || ||| | || || ||||| || || || || |  |||||||
Sbjct 3614          GTGTTATTTTAGATGCCCCCGGCCTACTGCGCGAGGTCGGTATTTCAGATGTGATTGTCA

Query 3626          ATAATTTCTTCCTCGCTGGCGGTGAGGTTGGTCACCAGCGTCCGTCTGTTATCCCTCGCG
                    |||| || ||||| ||||| || |||||||| ||||| || || || || || |||||||
Sbjct 3674          ATAACTTTTTCCTTGCTGGTGGAGAGGTTGGCCACCACCGCCCCTCCGTGATACCTCGCG

Query 3686          GCAACCCCGACGCCAATGTCGACACCCT---GGCTGCCTTTCCACCGTCATGCCAGATTA
                    | ||||||||    ||| |||  || ||---|||   |+++|| ||||| ||||||||||
Sbjct 3734          GTAACCCCGATCAGAATCTCGGGACTCTACAGGCATTC---CCGCCGTCTTGCCAGATTA

Query 3743          GTGCTTTCCACCAATTGGCCGAGGAGCTT-GGTCACAGACCCGCCCCTGTTGCGGCTGT-
                    |||| | |||||| ||||| |||||+ ||-|| ||| | || || ||||| || || ||-
Sbjct 3791          GTGCCTACCACCAGTTGGCTGAGGA-ATTAGGCCACCGCCCAGCTCCTGTCGCCGCCGTC

Query 3801          TCTACCACCCTGCCCTGAGCTCGAACAGGGCCTTCTCTACCTGCCCCAGGAGCTCAC-CA
                    |+|||| || ||||| ||||| || |||||||| |||||| |||| || ||||| ||-  
Sbjct 3850          T-TACCCCCTTGCCCGGAGCTTGAGCAGGGCCTGCTCTACATGCCACAAGAGCTTACTGT

Query 3860          CCTGTGATAGTGTTGTAAC-ATTTGAGTTGACAGATATTGTGCATTGCCGCATGGCCGCC
                        +|||||||+|||   -||||||  | |||||||| || |||||||| |||||||| 
Sbjct 3909          GTCC-GATAGTG-TGTTGGTATTTGAACTCACAGATATAGTCCATTGCCGTATGGCCGCT

Query 3919          CCGAGCCAGCGCAAGGCCGTGCTGTCCACACTTGTGGGTCGATACGGTCGGCGTACAAAG
                    || |||||||| ||||| || || || |||||||| ||  | || || ||  | || || 
Sbjct 3967          CCAAGCCAGCGAAAGGCTGTTCTCTCAACACTTGTCGGGAGGTATGGCCGTAGAACGAAA

Query 3979          CTTTATAAT--GCCTCC-CATTCTGATGTCCGCGACTCTCTCGCC-CGTTTCATCCCGAC
                    ++||||+||--| |  |-||||| ||||| || || || || || - |+|||||||| ||
Sbjct 4026          --TTAT-ATGAGGCGGCACATTCAGATGTTCGTGAGTCCCTAGCTAGG-TTCATCCCCAC

Query 4035          CATT-GGCCCCGTGCAGGTTACAACTTGTGAGCTGTACGAGTTAGTGGAAGCCATGGTTG
                     || -|||| +|| ||||  || || |||||| |||| ||||| || || |||||||| |
Sbjct 4083          TATCGGGCCT-GTTCAGGCCACCACATGTGAGTTGTATGAGTTGGTTGAGGCCATGGTGG

Query 4094          AGAAGGGCCAGGATGGCTCCGCCGTCCTTGAGCTCGACCTTTGCAACCGTGACGTGTCCA
                    ||||||| ||||| ||||| |||||||| ||||| ||||||||||| |||||||| |+| 
Sbjct 4142          AGAAGGGTCAGGACGGCTCTGCCGTCCTAGAGCTTGACCTTTGCAATCGTGACGTCT-CG

Query 4153          -GGATTACCTTTTTCCAGAAAGACTGTAATAAGTTTACCACCGGGGAGACCATTGCCCAT
                    -| || || |||||||| || || || ||||| || || || || ||||| |||||||||
Sbjct 4201          CGTATCACATTTTTCCAAAAGGATTGCAATAAATTCACAACTGGTGAGACTATTGCCCAT

Query 4213          GGTAAAGTGGGTCAGGGCATCTCGGCTTGGAGTAAGACTTTCTGTGCCCTCTTCGGCCCC
                    || || || || ||||| || ||||| ||||||||||| ||||||||||| || ||||| 
Sbjct 4261          GGCAAGGTTGGCCAGGGTATATCGGCCTGGAGTAAGACCTTCTGTGCCCTGTTTGGCCCG

Query 4273          TGGTTCCGTGCTATTGAGAAGGCCATCCTAGCTCTGCTCCCCCAGGGTGTGTTCTATGGG
                    |||||||| ||||| || || |  ||  | || |||||||| |    | | || ||||| 
Sbjct 4321          TGGTTCCGCGCTATAGAAAAAGAGATATTGGCCCTGCTCCCGCCTAATATCTTTTATGGC

Query 4333          GATGCTTTTGATGACACCGTCTTCT-CTGCGGCTGTGGCCGCTGCGAAGGCT--TCCATG
                    || |||| ||| ||  | || ||+|-|||| |||||| | |  ||| +||+|--|  |||
Sbjct 4381          GACGCTTATGAAGAGTCAGTGTT-TGCTGCCGCTGTGTCTGGGGCGG-GG-TCATGTATG

Query 4390          GTGTTTGAGAATGACTTCTCTGAGTTTGACTCTACTCAGAATAATTTCTC-CTTGGGACT
                    || ||||| ||||| || || || ||||||  ||||||||| || |||||-|| +|| ||
Sbjct 4438          GTATTTGAAAATGATTTTTCGGAATTTGACAGTACTCAGAACAACTTCTCTCTC-GGCCT

Query 4449          TGAGTGTGCTA-TTATGGAGGAGTGCGGAATGCCGCAGTGGCTCATCCGCCTTTACCACC
                    ||||||||+| -| |||||||||||||| ||||| |||||| | ||  |  | ||||| |
Sbjct 4497          TGAGTGTG-TGGTCATGGAGGAGTGCGGCATGCCCCAGTGGTTGATTAGGTTGTACCATC

Query 4508          TTATAAGGTCTGCATGGATCCTGCAGGCCCCGAAGGAGTCCCTGCGGGGGTTCTGGAAGA
                    |  |  |||| || |||||  ||||||| ||||||||||| ||   ||| || |||||||
Sbjct 4556          TGGTTCGGTCAGCCTGGATTTTGCAGGCGCCGAAGGAGTCTCTTAAGGGTTTTTGGAAGA

Query 4568          AGCACTCCGGTGAGCCCGGCACTCTCCTATGGAATACCGTCTGGAACATGGCTGTTATTA
                    ||||||| |||||||| || || || || ||||| |||||||||||||||||  |||+||
Sbjct 4616          AGCACTCTGGTGAGCCTGGTACCCTTCTCTGGAACACCGTCTGGAACATGGCGATTA-TA

Query 4627          -CCCACTGTTATGACTTCCGGGA-TCTGCAAGTGGCTGCTTTTAAA-GGTGATGATTCAA
                    -| |||||||| || ||||| ||-|+| |  || || || || +||-|||||||||||  
Sbjct 4675          GCGCACTGTTACGAGTTCCGTGACT-TTCGCGTTGCCGCCTTC-AAGGGTGATGATTCGG

Query 4685          TAGTGCTTTGCAGTGAGTACCGTCAGAGTC-CAGGA-GCCGCA-GTCCTAATTGCTGGCT
                    | || |||||||| || || || ||||| |-||++|-|| || - +| ||||||| ||||
Sbjct 4733          TGGTCCTTTGCAGCGACTATCGGCAGAGCCGCA--ATGCGGCTGC-CTTAATTGCAGGCT

Query 4742          GCGGCCTGAAGTTGAAGGTGGATT-TCCGCCCGATT-GGCTTATATGCAGGTGTTGTGGT
                    | || || || |||||||| ||||-|+|| || |||-|||| +||||| || || |||||
Sbjct 4790          GTGGGCTCAAATTGAAGGTCGATTAT-CGTCCTATTGGGCTG-TATGCTGGGGTGGTGGT

Query 4800          GGCCCCCGGCCTTGGTG-CACTCCCTGACGTTGTGCGTTTTGCCGGCCGGCTCACTGAGA
                    ||+|||| |  |||| |-|||| || ||||| ||||||||||| || ||| |  |||| |
Sbjct 4848          GG-CCCCTGGTTTGGGGACACTGCCCGACGTGGTGCGTTTTGCTGGTCGGTTGTCTGAAA

Query 4859          AGAATTGGGGCCCCGGCCCTGAGCGAGCGGAGCAGCTCCGCCTCGCTGTGTGTGATTTCC
                    |||||||||||||||||||||| || || |||||||| || |||||||| ||||||||||
Sbjct 4907          AGAATTGGGGCCCCGGCCCTGAACGTGCTGAGCAGCTGCGTCTCGCTGTTTGTGATTTCC

Query 4919          TTCGCAAGCTCACGAATGTGGCTCAGATGTGTGTGGATGTTGCTTCTCGTGTTTATGGGG
                    ||||   | | |||||||| || ||| | ||||| |||||||  || |||||||| || |
Sbjct 4967          TTCGAGGGTTGACGAATGTTGCGCAGGTTTGTGTTGATGTTGTGTCCCGTGTTTACGGAG

Query 4979          TCTCCCCAGGGCTAGTTCATAACCTGATTGGTATGCTACAGGCTGTTGCCGACGGCAAGG
                    ||  ||| ||||| || |||||||| ||||| ||||| ||| |  ||||||| |||||||
Sbjct 5027          TCAGCCCCGGGCTGGTACATAACCTTATTGGCATGCTGCAGACCATTGCCGATGGCAAGG

Query 5039          CCCATTTCACTGAGTCGGTAAAGCCAGTGCTTGACCTGACGAATTCAATCTTGTGTCGGG
                    | || ||||| ||| |  | || || ||||||||||| |||||||| ||| |    ||||
Sbjct 5087          CTCACTTCACAGAGACCATTAAACCTGTGCTTGACCTTACGAATTCCATCATACAGCGGG

Query 5099          TGGAATGAATAACATGTCTTTTGCTGCGCCCATGGGTTCGCGACCATGCGCCCTCGGCCT
                      ||||||||||||||||||||||  |||||||||| |++|+|||||||||||| || ||
Sbjct 5147          AAGAATGAATAACATGTCTTTTGCATCGCCCATGGGAT--C-ACCATGCGCCCTAGGGCT

Query 5159          ATTTTGTTGCTGTTCCTCATGTTTCTGCCTATGTTGCCCGCGCCACCGTCCGGTCAGCCG
                     || ||||| |||||||| || || |||||||| |||||||||||||| |||||||||||
Sbjct 5204          GTTCTGTTGTTGTTCCTCGTGCTTTTGCCTATGCTGCCCGCGCCACCGGCCGGTCAGCCG

Query 5219          TCTGGCCGCCGTCGTGGGCGGCGCAGCGGCGGTTCCGGCGGTGGTTTCTGGGGTGACCGG
                    |||||||| || ||||||||||||||||||||| ||||||||||||||||||||||| ||
Sbjct 5264          TCTGGCCGTCGCCGTGGGCGGCGCAGCGGCGGTGCCGGCGGTGGTTTCTGGGGTGACAGG

Query 5279          GTTGATTCTCAGCCCTTCGCAATCCCCTATATTCATCCAACCAACCCCTTCGCCCCCGAT
                    ||||||||||||||||||||  |||||||||||||||||||||||||||||||| |||||
Sbjct 5324          GTTGATTCTCAGCCCTTCGCCCTCCCCTATATTCATCCAACCAACCCCTTCGCCGCCGAT

Query 5339          GTCACCGCTGCGGCC-GGGGCTGGACCTCGTG-TTCGCCAACCCGCCCGACCAC-TCGGC
                    |||    |+ |  ||-||||||||| ||||+ - ||| ||+ ||||||  || |-| |||
Sbjct 5384          GTCGTTTC-ACAACCCGGGGCTGGAACTCG-CCCTCGACA-GCCGCCCCGCCCCCTTGGC

Query 5396          TCCGCTTGGCGTGACCAGGCCCAGCGCCCCGCCGCTGCCTCACGTCGTAGACCTACCACA
                    |||||||||||||||||| ||||||||||| |||||||| | || ||| || || || ||
Sbjct 5441          TCCGCTTGGCGTGACCAGTCCCAGCGCCCCTCCGCTGCCCCCCGCCGTCGATCTGCCCCA

Query 5456          GCTGGGGCCGCGCCGCTGACTGCGGTTGCTCCGGCCCATGATACCCCGCCTGTGCCCGAT
                    |||||||| |||||| |||| || ||  | ||||| | ||| ||  | |||||||| |||
Sbjct 5501          GCTGGGGCTGCGCCGTTGACCGCTGTATCACCGGCTCCTGACACAGCCCCTGTGCCTGAT

Query 5516          GTTGATTCTCGCGGCGCTATCTTGCGCCGGCAGTATAATCTTTCAACATCCCCTCTTACC
                    |||||||| ||||| |||||| ||||||||||||| ||||| || || ||||| || || 
Sbjct 5561          GTTGATTCACGCGGTGCTATCCTGCGCCGGCAGTACAATCTGTCCACGTCCCCGCTCACG

Query 5576          TCCTCCGTGGCCACTGGCACCAATTTGGTCCTTTATGCTGCCCCTCTTAGCCCGCTTTTG
                    || || || ||| | ||||| ||| |||| || ||||||||||| ||||  || ||  ||
Sbjct 5621          TCATCTGTCGCCTCGGGCACAAATCTGGTTCTCTATGCTGCCCCGCTTAATCCTCTCCTG

Query 5636          CCCCTTCAGGACGGCACCAATACTCATATAATGGCCACGGAGGCTTCCAATTATGCCCAG
                    ||||||||||| |||||||| |||||||| |||||||| ||||| |||||||||||||||
Sbjct 5681          CCCCTTCAGGATGGCACCAACACTCATATTATGGCCACTGAGGCATCCAATTATGCCCAG

Query 5696          TACCGAGTTGCCCGCGCCACAATCCGCTACCGCCCTCTGGTTCCCAATGCTGTTGGTGGC
                    || || ||||  || || || ||||| || |||||  |||| || ||||| ||||| || 
Sbjct 5741          TATCGGGTTGTTCGAGCTACGATCCGTTATCGCCCGTTGGTGCCGAATGCAGTTGGCGGT

Query 5756          TATGCTATCTCTATATCGTTCTGGCCGCAGACCACTACCACCCCGACGTCCGTCGACATG
                    |||||||| ||||| || || ||||| || ||||| || || || || || |||||||||
Sbjct 5801          TATGCTATTTCTATTTCTTTTTGGCCTCAAACCACAACTACTCCCACCTCTGTCGACATG

Query 5816          AATTCTAT-AACCTCGACGGATGTTCGTATTCTCGTCCAGCCCGGTATTGCCTCAGAG-C
                    ||||||||-|+| || || |||||| | ||| | || |||||||| ||||||||++ |- 
Sbjct 5861          AATTCTATCA-CTTCCACTGATGTTAGGATTTTGGTTCAGCCCGGCATTGCCTC--CGAG

Query 5874          TT-GTGATTCCAAGTGAACGCCTGCATTATCGCAACCAGGGTTGGCGCTCTGTTGAAACC
                    ||-|| || || ||||| ||||| || || ||||| || || |||||||||||||| |||
Sbjct 5918          TTAGTCATCCCTAGTGAGCGCCTCCACTACCGCAATCAAGGCTGGCGCTCTGTTGAGACC

Query 5933          TCCGGGGTGGCGGAGGAGGAGGCCACCTCTGGCCTTGTCATGCTTTGTATACATGGCTCA
                     | || ||||| ||||||||||| || || || || || ||||||||||| |||||||| 
Sbjct 5978          ACGGGTGTGGCCGAGGAGGAGGCTACTTCCGGTCTGGTAATGCTTTGTATTCATGGCTCT

Query 5993          CCTGTGAACTCTTATACTAACACACCTTACACTGGTGCCCT-CGGGTTGTTGGATTTTGC
                    ||||| || || || ||||| |||||||| |||||||| ||- || |  |||+|||||||
Sbjct 6038          CCTGTTAATTCCTACACTAATACACCTTATACTGGTGCACTGGGGCTCCTTG-ATTTTGC

Query 6052          TCTCGAGCTTGAGTTCCGCAACCTCACCCCTGGTAACACCAA-TACACGGGTTTCCCGCT
                      | |||||||| ||  | || || || || || |||||+||- || || |||||||| |
Sbjct 6097          ATTAGAGCTTGAATTTAGAAATCTGACACCCGGGAACAC-AAACACCCGTGTTTCCCGGT

Query 6111          ACTCTAGCACCGCCCGCCACCGTCTTCGCCGTGGCGCAGACGGGACTGCCGAGCTCACCA
                    |  | ||||| ||||| ||||| || ||||| || || || |||||||| ||||| ||||
Sbjct 6156          ATACCAGCACAGCCCGTCACCGGCTGCGCCGCGGTGCTGATGGGACTGCTGAGCTTACCA

Query 6171          CCACGGCTGCGACTCGCTTTATGAAGGATCTCTATTTTTCTAGCACTAATGGTGTTGGCG
                    |||| || || || || || ||||||||| |  ||||| || |||| ||||||||||| |
Sbjct 6216          CCACAGCAGCCACACGTTTCATGAAGGATTTACATTTTACTGGCACGAATGGTGTTGGTG

Query 6231          AGATCGGCCGCGGGATAGCCCTTACCCTGTTTAATCTTGCTGACACCCTGCTTGGCGGCC
                    || | || || || || || || ||  |||||||||| |||||||| || || || ||  
Sbjct 6276          AGGTGGGTCGTGGCATCGCTCTGACATTGTTTAATCTCGCTGACACGCTTCTCGGTGGTT

Query 6291          TACCGACAGAATTGATTTCGTCGGCTGGTGGCCAACTGTTTTACTCTCGCCCGGTCGTCT
                    ||||||||||||||||||||||||| || || |||||||||||||| ||||| || ||||
Sbjct 6336          TACCGACAGAATTGATTTCGTCGGCCGGGGGTCAACTGTTTTACTCCCGCCCTGTTGTCT

Query 6351          CAGCCAATGGCGAGCCGACTGTCAAGCTGTATACATCTGTAGAGAATGCTCAGCAGGATA
                    | |||||||||||||| || || ||| | || |||||||| |||||||| ||||| ||||
Sbjct 6396          CGGCCAATGGCGAGCCAACAGTAAAGTTATACACATCTGTTGAGAATGCGCAGCAAGATA

Query 6411          AGGGTATTGCAATCCCTCACGACATCGACCTTGGGGAATCTCGTGTAGTCATCCAGGATT
                    |||| ||| | ||||| ||||| || || || || || || ||||| || || |||||||
Sbjct 6456          AGGGCATTACCATCCCACACGATATAGATCTGGGTGACTCCCGTGTGGTTATTCAGGATT

Query 6471          ATGACAATCAGCATGAGCAGGACCGTCCGACACCTTCCCCAGCCCCGTCTCGCCCTTTTT
                    |||| || ||||| ||||| || || || || || || || ||||| || |||||||| |
Sbjct 6516          ATGATAACCAGCACGAGCAAGATCGGCCTACTCCGTCACCTGCCCCCTCCCGCCCTTTCT

Query 6531          CTGTTCTCCGGGCCAATGATGTGCTTTGGCTCTCTCTCACTGCTGCTGAGTATGATCAGT
                    | ||||| || || |||||||| || |||||||| ||||| || ||||||||||| ||| 
Sbjct 6576          CAGTTCTTCGTGCTAATGATGTTCTGTGGCTCTCCCTCACCGCCGCTGAGTATGACCAGA

Query 6591          CCACCTATGGCTCTTCTACTGGCCCAGTCT--ATGTCTCCGACTCTGTGACCT-TGGTCA
                    | || ||||| || || ||+   ||+ | |--||||||||||| | || ||+ -| || |
Sbjct 6636          CTACGTATGGGTCGTCCAC-CAACC-CTATGTATGTCTCCGACACAGTCAC-GCTCGTTA

Query 6648          ATGTTGCG--ACCGGCGCGCAGGCCGTTGCTCGGTCGCTTGACTGGACTAAGGTCACACT
                    ||||+|+|--|| || || ||||| || || || || ||||| ||| |||| || ||  |
Sbjct 6693          ATGT-G-GCCACTGGAGCCCAGGCTGTGGCCCGCTCTCTTGATTGGTCTAAAGTTACCTT

Query 6706          TGATGGCCGCCCTCTTTCTACTATCCAGCAGTATTCGAAGACTTTCTTTGTCCTGCCGCT
                     ||||||||||| ||| |||| || ||||||||||| ||||| |||| |||||| |||||
Sbjct 6751          GGATGGCCGCCCCCTTACTACCATTCAGCAGTATTCTAAGACATTCTATGTCCTTCCGCT

Query 6766          TCGTGGTAAACTTTCCTTCTGGGAGGCAGGTACCACTAAAGCCGGGTACCCTTACAATTA
                     || || || || || ||||||||||| ||||| ||||| ||||| ||||| || |||||
Sbjct 6811          CCGCGGGAAGCTGTCTTTCTGGGAGGCTGGTACGACTAAGGCCGGTTACCCGTATAATTA

Query 6826          TAATACTACTGCTAGTGACCAACTGCTC--G-TTGAGAATGCCGCCGGGCACCGGGTGGC
                    |||||||||||||||||| ||+++| ||--|-||||||| || ||||| ||||| || ||
Sbjct 6871          TAATACTACTGCTAGTGATCA---GATCTTGATTGAGAACGCGGCCGGCCACCGTGTCGC

Query 6883          TATTTCCACCTACACCACTAGCTTGGGTGCTGGCCCTGTCTCCATTTCTGCGGTGGCTGT
                    |||||| ||||| || |||||||||||||| ||||||  ||| || |||||||| | |||
Sbjct 6928          TATTTCTACCTATACTACTAGCTTGGGTGCCGGCCCTACCTCGATCTCTGCGGTCGGTGT

Query 6943          CCTGGCCCCCCACTCTGCGTTAGCAC-TG-CTTGAGGATACCCTGGATTACCCTGCTCGC
                     || || || || || ||+  + | |-  -|| ||||| ||| | |||||||| || |||
Sbjct 6988          ACTAGCTCCACATTCGGC-CC-TCGCCGTTCTAGAGGACACCGTTGATTACCCCGCCCGC

Query 7001          GCCCATACTTTTGATGATTTCTGCCCAGAGTGCCGCCCCCTCGGCCTCCAGGGCTGCGCC
                    || || |||||||||||||||||||| ||||||||  |||||||  | ||||| || || 
Sbjct 7046          GCTCACACTTTTGATGATTTCTGCCCGGAGTGCCGTACCCTCGGTTTGCAGGGTTGTGCA

Query 7061          TTTCAGTCCACTGTCGCTGAGCTCCAGCGGCTTAAGATGAAGGTGGGTAAAACTCGGGAG
                    || ||||| ||| |||||||||| ||||| ||||| |||||||| |||||||| ||||||
Sbjct 7106          TTCCAGTCTACTATCGCTGAGCTTCAGCGTCTTAAAATGAAGGTAGGTAAAACCCGGGAG

Query 7121          T-T-ATAGTTTATTTGCTT--GTGCCC--T-C-CTTCTTTCTGTTGCTT-ATTTCTCTTT
                    |-|-|+|+|| |||+ |||--||||||--|-|-|  |||||| | ||||-||||||  ||
Sbjct 7166          TCTTA-A-TTAATT-CCTTTTGTGCCCCCTTCGCAGCTTTCTCTGGCTTTATTTCTTATT

Query 7172          TCTGCGTTTCGCGCTCCCTGAAAAAAAAAAAAA
                    ||||| |||||||||||||| ||||||||||||
Sbjct 7223          TCTGCTTTTCGCGCTCCCTGGAAAAAAAAAAAA
