# Supplementary material for: Pairwise Heuristic Sequence Alignment Algorithm Based on Deep Reinforcement Learning
Source: IEEE Open J Eng Med Biol. 2021 Jan 29;2:36–43. doi: 10.1109/OJEMB.2021.3055424 (PMC8901008; doi:10.1109/OJEMB.2021.3055424)
Supplement: Three supplementary materials are attached to the submitted manuscript. First, we offer the detailed process of the DQNalign in Supplementary material S1. Then, the additional figures and tables are listed in the Supplementary material S2. Finally, the alignment results of the DQNalign are attached  [file ojemb-3055424-mm.zip › OJEMB-3055424-MM/10022021082020_DQNalignOJEMB20210126SupplementaryS3/Supplementary S3/HEV_DDDQN/result20200712173946_13_18.txt]

DQNalign Project v1.0
Pairwise alignment algorithm with deep reinforcement learning based heuristic alignment agent
Sequence 1 : HEV_13, length : 7212
Sequence 2 : HEV_18, length : 7240

Alignment results:
Exact matches: 5001
Gaps: 1076

Query 16            GTCGATGCCATGGAGGCCCACCAGTTTATTAAGGCTCCTGGCATCACTACTGCTATTGAG
                    |||||||||||||||||||| || || ||||||||||||||||| |||||||| ||||||
Sbjct 0             GTCGATGCCATGGAGGCCCATCAATTCATTAAGGCTCCTGGCATTACTACTGCCATTGAG

Query 76            CAGGCTGCTTTAGCAGCGGCCAATTCTGCCTTGGCGAATGCTGTGGTGGTTAGGCC--TT
                    ||||||||| | || ||||||||||| |||||||||||||||||||||||  ||||--||
Sbjct 60            CAGGCTGCTCTGGCTGCGGCCAATTCCGCCTTGGCGAATGCTGTGGTGGTCCGGCCGTTT

Query 134           TTCTCTCTCAC-CAGCAGATTGAGATTCTCATTAA--CCTAATGCAACCTCGCCAGCTTG
                    || ||||    -||++|   +|||||||| |||||--    |||||||| || ||| | |
Sbjct 120           TTATCTCGTGTACA--AACC-GAGATTCTTATTAATTTT-GATGCAACCCCGGCAGTTGG

Query 191           TTTTCCGCCCCGAGGTTTTCTGGAATCATCCCATCCAGCGCGTTATCCATAATGAGCTGG
                    ||||||| || |||||  ||||||||||||| || ||||| ||||| ||||||||  |||
Sbjct 175           TTTTCCGTCCTGAGGTGCTCTGGAATCATCCTATTCAGCGGGTTATACATAATGAATTGG

Query 251           AGCTCTACTGCCGCG-CTCGCTCCGGCCGCTGTCTTGAGATTGGCGCTCATCCCC-GCTC
                    | |  |||||||| |-|  | +|||||||||| || ||| |||| || ||+||| -| ||
Sbjct 235           AACAGTACTGCCGGGCCCGGG-CCGGCCGCTGCCTGGAGGTTGGGGCCCA-CCCGAGATC

Query 309           AATAAATGACAATCCTAATGTGGTCCACCGCTGTTTTCTCCGCCCTGTTGGGCGTGATGT
                     || ||||| ||||| |||||  | ||| | || |||||  | || || || || |||||
Sbjct 293           CATTAATGATAATCCCAATGTCCTGCACAGGTGCTTTCTTAGACCGGTCGGCCGAGATGT

Query 369           TCAGCGCTGGTATACTGCTCCCA----C--T-C-GCGG---A---CCG--GCTGCTAATT
                     || ||||||||  |||| ||||----|--|-|-||||---|---|||--||| | +  |
Sbjct 353           CCAACGCTGGTACTCTGCCCCCACCCGCGGTCCTGCGGCCAATTGCCGCCGCTCCG-CGT

Query 413           GCCGGCGTTCTGCACTG-CG-TG--GGCTCCCTGCTGCC------GA--CCGCACCTACT
                      || +| ||| |+|| -||-||-- || |   + ||| ------||--|  |  || +|
Sbjct 412           TGCGT-GGTCTCC-CTCCCGCTGACCGCACTTA-TTGCTTTGATGGATTCTCCCGCTG-T

Query 461           G-TTTTGATGGGTGGGTTTTCTGGC-T-GCAGTTTTCC-CGCTG-A-GA-CA-GGCATCG
                    |-||||| ++ |  |   ++| |||-|-||  +||| |-|  ||-|-||-| - | ++|+
Sbjct 468           GCTTTTGC--TGCAGAGA--CCGGCGTGGCTC-TTTACTCTTTGCATGACCTTTGG--C-

Query 509           CC-CTCTATTCCCT-CC-ACGAC-ATGTCGCCGTCTGATGTCGCCGAGGCCATGTTC---
                    | -||+ || ++ |-| -|+| |-||| |+||| |++|||++| +  | |     | ---
Sbjct 520           CAGCT-GATG--TTGCAGA-GGCTATGGC-CCGCC--ATG--GG-ATGACACGCCTATAT

Query 561           -CGT-CA-TGGCATGACGCGGCTTTA--TGCTGC--CCTCCA---TC-T---CC-CG-CC
                    -|+|- |-| +||    +|  | | |--||||||--|| || --- |-|--- |-| -| 
Sbjct 570           GC-TGTACTA-CACCTT-CCTCCTGAGGTGCTGCTACCACCCGGCACTTACCACACAACT

Query 606           CGAGGTTCTACTGCCT-CCCGGCA-CATACCGTACCACGTCGT-ATTTACTGA-TTCATG
                         +||| |||+ |-| || | -| +||||| +|+||| ||-| |||+|||-  ++||
Sbjct 627           TCGTA-TCTCCTG-ATCCACGACGGCG-ACCGTG-C-CGTTGTAACTTA-TGAGGG--TG

Query 662           ACGGTAG-GC-GTGTTGTGGTGACGTACGAGGGC-G-ATACCAGTG---C-TG-GTTATA
                    |   |||-||-|+| +++++|+|| +|| +  | -|- |+|||+| ---|-||-|| ++ 
Sbjct 679           ATACTAGTGCGG-GC-----T-ACA-ACC-ACGATGTTT-CCA-TACTTCGTGCGTG--G

Query 713           AT---CA-TG-----AT-GTTTCTAATCTACGTTC-CT-G-GATTAGGACCACTA-AGGT
                    ||---||-| -----||-|||  | | |+|| ++|-||-|- |+||+|| | +| -  | 
Sbjct 726           ATCCGCACTACTAAAATAGTTGGTGACC-ACC--CGCTGGTTA-TA-GAGCG-TGTGTGC

Query 758           --CACCGGGGACCATCCTCTCGTTTAT-CGAGCGGGTT-AGGGCCATCGGCTGCCATT-T
                    --  |   ||| + +++|| + ||| |-| +|| +| |-|++++|++|+|| |||  |- 
Sbjct 778           GGGCCATTGGAT-G---TCA-CTTTGTGCT-GCT-GCTCA----C--C-GCAGCCCCTGA

Query 811           -TTGTT--C--T--C-C-TGCTCACGGCCGCCCCGGAACCATCCCCTATG--C--C----
                       || --|--|--|- -||+||+| +| ++++++++||| |+++|+++|--|--|----
Sbjct 824           GCCGTCACCTATGCCTTATG-TC-CC-CT--------ACCCT---C---GTTCAACTGAG

Query 854           -T-TATGTGCC-T-TACCCCCGGTCCA--CC-GAGGTCTATGTCCGATCAA-TCTTTGGC
                    -|-||||| | -|-|| + ++  |   --| -| ||+|| +++||+++|| -||| +  |
Sbjct 867           GTGTATGTACGATCTAT-A--TTTTGGCCCTGGTGG-CTC---CC---CATCTCTG-TTC

Query 907           CCGGGTGGAACCC-CCTCATTGTTT-CCAACC--TCGTGC--T-CCA---CTAA-GTC--
                    |||   +|++|| -|   | | ++   | || --|| |||--|-|| ---|++|- ||--
Sbjct 915           CCGTCA-G--CCTGCTCTACTA--AATCTACTTTTCATGCTGTCCCGGTTC--ATATCTG

Query 953           -AA-CCTTCCATGCTGTCCCTGT-CCATATCTGG--GA-C-CGTCTTATGTTGTT--CGG
                    - |-|     ||||| |   +||-|||   ||||--||-|- |  || |||||||--|||
Sbjct 968           GGATCGGCTTATGCTTTTTG-GTGCCACCCCTGGACGATCAGGCGTTTTGTTGTTCACGG

Query 1004          -----GGCC-A----C-----TTTGGACGACC-AGG-C-CTTTT-GCTGTTC---CCGTC
                    -----| | -|----|----- || |+| |+|-|||-|-|| | -||+|  |--- ||+|
Sbjct 1026          CTCATGACTTACCTCCGTGGTATTAG-CTA-CAAGGTCACTGTCGGC-GCGCTGGTCG-C

Query 1043          TTATGACTTACCTACCTCCG-T--GGCATTAGCTACAAGGTTACTGTCGGCA-CCCT---
                    | ||||   |   | | || -|--||+++++ |  | +++||||||  |  |-| ||---
Sbjct 1082          TAATGAAGGATGGAACGCCTCTGAGG-----ACGCCC---TTACTGCAGTGATCACTGCG

Query 1092          TGTGGCCCAATGA-G--GGCTGGAA-C-GC-CTCCGA----GGACGCCCTCACAGC-TTG
                      |   |  |++ - -- || +++|-|-||-||+++|---- ++   ||+|| +||- | 
Sbjct 1134          GCTTATCTGA--CTATTTGCC---ACCAGCGCT---ACCTCC--GAACC-CAG-GCGATA

Query 1139          T-CATTA--C--TGCCGCC-TACCTAACCATATGC-CA---CCAGCGGTA--TCTT-C--
                    |-||++|-- --|||  | -|  + |  ++|+|| -||---||||+  +|--| ||-|--
Sbjct 1182          TCCA--AGGGTATGCGCCGGTTG-GAGG--T-TGAGCATGCCCAG-AA-ATTTATTACAA

Query 1183          -GCA-CCCAGGCTATATCTAA--GGG-GA--T-G-CGTCGTTTGGAG--CGGGA-GCATG
                    -|| -  ||+||++|  ||| --| |- |--|-|-|||  +||  | --| || -||  |
Sbjct 1234          GGCTCTACA-GC--TGGCTATTTGAGAAATCTGGCCGTGA-TTATATTCCCGGCCGCCAG

Query 1232          CCCAGAAGTT-TATAACACGCCTTTA----TAGC--TGGCTCTT-TG-AGAAGTCCGGCC
                    | + + ||||-||| +||+++++  |---- +||--||||| +|-||-||++||    ||
Sbjct 1290          CT-T-CAGTTCTATG-CA-----CAATGCCG-GCGGTGGCTA-TCTGCAG--GTTTTTCC

Query 1283          GTGACTAC-ATCCCCGGCCGTCAGCTGGAGTTTT-ATG-CCCAGTG--TAGGCGTTGGCT
                    ++  +  |-| ||| || +  |   | ++++|||-|||-  |||||--  | ||||| + 
Sbjct 1335          --AT-CTCGACCCCAGGG-TGCTTGTC----TTTGATGAATCAGTGCCATGCCGTTGT-A

Query 1337          -CTCAGCCGGCTTCCATCTTGACCCA-CGGGTGTTGGTT-TT-TG----A--CGAGTCGG
                    - ++|+|    || +| +++|+    -|| | ||   ||-| -||----|--||+||+||
Sbjct 1387          GG--A-CGTTTTTG-AA---G-AAGGTCGCGGGTAAATTCTGCTGTTTTATGCG-GT-GG

Query 1387          -T----C-------C-CCTGCCACTGTTAGGA--CCA-CGATCCGCAGGGTTGCTTCAAA
                    -|----|-------|-||||  ++|+|| |||--|| -|||  +|  +++| |+|| + |
Sbjct 1437          CTGGGGCAGGAGTGCACCTGTT--T-TTTGGAGCCCGCCGAGG-GTT---TAG-TTG-GA

Query 1431          GTTC--TGTTGCTT-CATGAAGTGGCTC-GGC-C--AGGAGTGCACCTGTTTCCT-AC-A
                    |  |-- |   +| -||   ||+| || -|  - --  |||  +++|+|+  || - |-|
Sbjct 1488          GACCAAGGCCA-TGACAACGAG-GCCTATGAGGGTTCTGAGGT---C-G-ACCCGGCCGA

Query 1482          GCCCGCAGA-GG-GTGTTGTT-GGCG-AC-CAGG-GCCATGACA-A---CGAGGCTTATG
                     || ||| |-  -|   + ||-||  - |-  +|- ++ | +||- ---    ||+|+||
Sbjct 1541          ACCTGCACATCTTGATG-TTTCGGGTACCTAT-GCT--GTC-CATGGGCACCAGC-T-TG

Query 1532          AGGG-CTCTGATGTTG-ACCCTGCCGAA--TC-TGCCACCTGTGACATATCTGGGTC---
                    ||| -|| |   | +|-||    + |  -- |-||  |++++|++     |++++||---
Sbjct 1594          AGGCCCTTTATAGA-GCACTTAA-TGTCCCACATGATA----T--TGCCGC----TCGAG

Query 1584          CTAC-GTGGTGCCTGGTGCTGCCCTCCAGCCGCTCTACCAGGC-TCTTG-ATCTCCCTGC
                    |++|-   |+||     ||| |  |+++++++|+ ++++|+||-| |||-|  |||   |
Sbjct 1642          C--CTCCCG-GCTAACGGCTACTGT-------C-G----A-GCTTGTTGCAAGTCCAGAC

Query 1641          CGATATTGTG-GC-CCGTGCAGGT-CG-GCTGAACCGCCACAGTAAAGGTTTCTC--AGG
                    || ++|||+|-| -|||| | +||-| -| |+|| ++++|+||++|    |||+|--|++
Sbjct 1686          CGC--TTG-GAGTGCCGTACT-GTGCTCGGT-AAT----A-AG--ACC-CTTC-CGGA--

Query 1694          CT-GAGGGGCG--GATTGACTG-CGAGACCTATCTTGGT-AATAAAACTTTCC---GCA-
                    | - +|| |+|--||| |+|  -|+++| ||   ++ | -||||   |+++||---|||-
Sbjct 1729          CAAC-GGTG-GTTGATGG-CGCCC---ATCTTGA--AGCAAATATGGC---CCTGAGCAG

Query 1745          CGTCGT-TCGTCGACG-GAG-C-GGTTTTAGAGACTA-ATGGCC-CAGAGCG-C-CTCAA
                      |  |-|+ |+++| -  |-|-  |   +|  | | -||||  -| |+|+|-|-|  +|
Sbjct 1776          TATGTTCT-AT---CATTTGACGCCTCCC-GTCAGTCTATGGGGGCCG-G-GTCGCAT-A

Query 1797          TCTCTC-CTT-TGACGC-CAGTCAGAGCA---CTAT-GGCCGCCGG-CCTCTT-TAGTCT
                     |+|||-|||-|||+||-||  | + || ---||  -|| | | ||-  || |-|| |  
Sbjct 1828          GC-CTCACTTATGA-GCTCACCCC-TGCCGGTCTGCAGGTCTCAGGATTTCATCTAATTG

Query 1847          --TACC---TACACCACT-TCTG-CAGCTGGGCTGGAGGTGCATTATGT--CGCTG--CC
                    --  + ---| |||| ||-| | -|++||+  |+||  |+||    + |--||| |--||
Sbjct 1882          GCCT-GGATTGCACCGCTGTATTCC--CT-CCC-GGGCG-GCGCCC-CTAGCGCCGCACC

Query 1897          GGGC----TTGACCATCGGGCG-GTTTTT----G--CCCCGGGTGTCTCACCCCGGTCGG
                    ||| ----| |++||++++++|- || | ----|--|        | | |+++| |    
Sbjct 1934          GGGGGAGGTGG--CA------GCCTTCTGCAGCGCCCTTTATAGATATAA---CAGGTTC

Query 1946          CCCCTGGC-G-AGGTTACCGCCTTCTGCTCCGCCCTATATAGGTTCAACCGTGAGGCCCA
                     ||| + |-|-|   |++||+|| ++ ||      |+|||+||||  ||| |||||   +
Sbjct 1983          ACCCA-ACGGCACACT--CG-CTG--ACTGGTGGAT-TAT-GGTTACACCCTGAGGGGT-

Query 2004          GCGC-CACTC-A-CTGACCGGCAACTTTTGGTTTCAT---C-CCGAGGG-G-CTCCTTGG
                    +++ -|    -|-||+ +| +|  ||||         ---|- | +|||-|-|| || ++
Sbjct 2031          ---TGCTGGGTATCT-T-CC-CCCCTTTCTCACCTGGGCACATCT-GGGAGTCTGCTA--

Query 2055          CCCCTT-CGTTCCTTTCTCTCCCGGGCATGTTTGGGAGTCGGCT-AACCCGTTTTG-TGG
                    + +++|-| ++++|||+| |+++||| |++++ ||||    + |- ||||| ++  -|||
Sbjct 2082          -A---TCCA----TTT-TGT---GGGGA----GGGGACCTT-GTATACCCGA--ACCTGG

Query 2112          T-GAG-A--GCACACTCTACA-C-C--C-GTAC-CTGGTCGGAAGTTGATGC-CGCTTCT
                    |- | - --|+++++ +++| - -|-- -|+||-  ++||      ||| ||-  |  | 
Sbjct 2124          TCAACATCTG-----G---CTTTTCTAGTG-ACTTC--TCCCCCCCTGAGGCGGCCGCCC

Query 2161          AAAACCCGGCCCA-GCCCGACCTA-GGCCTTGCATCTG--A---G-CCTC--C-CATACC
                         |||||   -||||    +|- |+|+  ||++  --|--- -||| -- -   |  
Sbjct 2173          CTGTTCCGGCTGCTGCCCCGGG-ATTG-C-CCCA--CCCTACTCCACCTGTTAGTTGA-A

Query 2208          CAGTAGGGC-C-GCCACGCCTATCTTG-GCGGCCCCTCTGCCCTCCATTGTACCGGGCCC
                     | | ||| -|-|||||+|| ++| | -| ||   | | | ++|| |+||+++|||  ||
Sbjct 2225          TATTTGGGTGCTGCCAC-CCC--CCTCAGAGGGGTCCCAGA--TCGA-TG---CGGCACC

Query 2265          CACCCCCCCCCCCTCCGCCCT-GGTG-CCTAGTGAGCCGGCCTCTGGTGCC-AGCGCCGG
                        ++++||||||    |||- |  -  |+|+||+++++++++|++||||-||| ||  
Sbjct 2276          TGTG----CCCCCTGT-TCCTAAGACTGTT-G-GA---------T--TGCCTAGCCCCAT

Query 2322          GGCT-CTGGC-CATA-ACCCACCAGCACCA-G-AC---GGT----CCG-A-CACCGCCG-
                     |+|-|| ||-| | - ||| ||    |      |--- ||----|  -|-|||| |||-
Sbjct 2318          TG-TACTTGCTCCTCCCCCCCCCTTTCCTTCCCCCGTGCGTAAGCCATCATCACCCCCGC

Query 2360          --T-T--------T-G-CT--TTT-CACCTACCCGGATGGTTCC-AAGGTGTTTGCC---
                    --|-|--------|-|-||--| |-|||||| || || ||  +|-| ||| | ||| ---
Sbjct 2377          CTTCTCGCACCCGTCGTCTCCTCTACACCTATCCTGACGGCG-CTAGGGTATATGCGGGG

Query 2401          GGCTCGCTGTTCGAGTCAGC--GTGTACGTGGCTTGTTAACGCGTCTAATGT-TGACCAC
                       ++ +|||| || |||| --|||+||+||||| ||||| || || ||   - ||+|||
Sbjct 2436          TCA--T-TGTTTGAATCAGATTGTG-AC-TGGCTGGTTAATGCCTCAAACCCGGGA-CAC

Query 2458          CGCCCTGGTGGCGGGCTCTGCCATGCATTCTACCAAAGGTAT-CCC---GC--TTCCTTT
                    || ||||| || || || |||||||| || |||||  +|| |-|| ---||--||     
Sbjct 2490          CGTCCTGGAGGTGGCCTTTGCCATGCCTTTTACCAGC-GTTTCCCAGAGGCGTTTTACCC

Query 2512          GACGCTGC-CTCTTTTGTGATGCGCGATGGCGCG-GCCGCGTACACATTA-ACTC-CCCG
                    ||++||| - || ++|+|+||||| || |||+| -|| ||++| | |+||- || -||| 
Sbjct 2549          GA--CTGAATTCA--T-T-ATGCGTGAGGGC-CTCGCAGC--A-ATA-TACCCTGACCCC

Query 2568          GCCGA-TA--ATTCATGCCGTCGCCCCTGACTATAGGTTGGAACATAACCCAAAGAGGCT
                    ||   -||--|||||||| || || || ||||||||| | || || ||||| ||||||||
Sbjct 2597          GCGCCCTATCATTCATGCAGTGGCTCCCGACTATAGGGTTGAGCAGAACCCGAAGAGGCT

Query 2625          CGAGGCCGCTTACCGGGAGACCTGCTCTCGCCTTGGTACCGCTGCATACCCGCTCCTCGG
                     ||||| || || ||||| || |||||||| | ||| |||||||| || |||||  |++|
Sbjct 2657          TGAGGCAGCGTATCGGGAAACTTGCTCTCGTCGTGGCACCGCTGCCTATCCGCTTTT--G

Query 2685          GACT--GGCATATATCAGGTACC-AATCGGCCCGAGTTTTGACGCCTGGGAGCGGAACCA
                    | ||--|| ||||| ||||| ||-  | | | |+|||||||| |||||||| || || ||
Sbjct 2715          GGCTCGGGTATATACCAGGTCCCTGTTAGTCTC-AGTTTTGATGCCTGGGAACGCAATCA

Query 2742          CCGCCCTGGGGACGAGTTGTATCTTCCTGAGCTTGCCGCC-AAATGGTTCGAGGCCAATA
                     ||||| || |||||| | |||||  ||||||  || || -  +||||| ||||| ||||
Sbjct 2774          TCGCCCCGGCGACGAGCTTTATCTGACTGAGCCCGCTGCAGCC-TGGTTTGAGGCTAATA

Query 2801          AGCCTACCCGCCCGACTCTTACTATAACTGAGGATGTC-GCACGGACGGCAAACTTGGCC
                    ||||  | |  ||| | |||||||||||||||||  +|-|| || ||||| ||| |||| 
Sbjct 2833          AGCCCTCGCAGCCGGCGCTTACTATAACTGAGGACA-CGGCTCGTACGGCCAACCTGGCA

Query 2860          ATCGA-ACTTG--ACTCGGCCACAGACGTCGGCCGGGCCTGCGCCGGCTGCCGAGTCACC
                     | ||-|+|||-- |+|+|||||||| || ||||| || || |||||||||    | | |
Sbjct 2892          TTAGAGA-TTGATGC-C-GCCACAGAGGTTGGCCGTGCTTGTGCCGGCTGCACTATTAGC

Query 2917          CCCGGTATTGTGCAGTATCAGTTTACCGCAGGTGTGCCCGGGTCTGGAAAGTCC-CGTTC
                    || || |||||||| ||||||||||| || || || || || || || ||||| - || |
Sbjct 2949          CCAGGGATTGTGCATTATCAGTTTACTGCCGGGGTCCCGGGCTCGGGCAAGTCAAGGTCC

Query 2975          -TGTTATCCA-GACTGACGTGGACGT--T-GTTGTGGTTCCGACTCGGGAGCTGCGTAAC
                    -|  +| |  -||++||||| || ||--|-|||||+|++|| || |||||||| ||||| 
Sbjct 3009          ATAC-AACAGGGA--GACGTCGATGTGGTGGTTGT-G--CCCACCCGGGAGCTTCGTAAT

Query 3030          -GCCTGGCGCCGCCGCGGTTTTGCTGCTTTTACCCCGCATACTGCCG-CTAGGGTCAC-C
                    -| +||||| ||||| |||||||| ||||| || || || || || |-|   +|| ||- 
Sbjct 3063          AGT-TGGCGTCGCCGGGGTTTTGCGGCTTTCACGCCTCACACAGCGGCCCGT-GTTACTA

Query 3088          CAGGGGCGTCGTGTCGTCATCGATGAAGCCCCGTCTCTCCCCCCGCACCTGTTGCTGCTC
                      || +|| || || || || ||||| ||||| || ||||| ||||| ||| ||||| | 
Sbjct 3121          TCGGT-CGCCGCGTTGTGATTGATGAGGCCCCATCCCTCCCGCCGCATCTGCTGCTGTTA

Query 3148          CACATGCAGCGGGCCGCCACCGTCCACCTTCTTGGCGACCCGAATCAGATCCCAGCCATC
                    |||||||| |||||| || | ||||| || || |||||||| |||||||| || || || 
Sbjct 3180          CACATGCAACGGGCCTCCTCGGTCCATCTCCTCGGCGACCCAAATCAGATTCCTGCTATT

Query 3208          GATTTTGAGCACGCCGGGCTC-GTCCCCGCCATCAGGCCCGATTTAGCCCCTACTTCCTG
                    ||||||||||| |||+|||| -|||||||| ||| | |||||  | || || ||   |||
Sbjct 3240          GATTTTGAGCATGCC-GGCTTGGTCCCCGCGATCCGCCCCGAGCTTGCGCCAACGAGCTG

Query 3267          GTGGCATGTCACTCACCGCTGTCCCGCGGATGTGTGTGAGCTGATTCGCGGTGCATATCC
                    |||||| || || |||||||| || || || ||||| ||||| || || || || || ||
Sbjct 3299          GTGGCACGTTACACACCGCTGCCCGGCAGACGTGTGCGAGCTTATACGTGGAGCCTACCC

Query 3327          TATGATCCAGCCCACTAGCCGGGTCCTTCGTTCGTTGTTTTGGGGTGAGCCTGCCGTTGG
                    || ||||||| |||| ||||| || || || ||  ||||||||   || || ||| ||||
Sbjct 3359          TAAGATCCAGACCACGAGCCGTGTGCTACGGTCTCTGTTTTGGAACGAACCGGCCATTGG

Query 3387          GCAGAAACTAGTGTTCACCCAGGCGGCTAAGGCTGCCAACCCCGGCT--CAGTGACGGTC
                     ||||| || || ||||| ||||| ||||||||||+| |  || | |-- |+| ||||| 
Sbjct 3419          CCAGAAGCTGGTTTTCACGCAGGCTGCTAAGGCTG-CTAATCCTGGTGCGA-TCACGGTT

Query 3445          CACGAGGCACAGGGCGCTACCTACACAGAGACCACCATTATTGCAACGGCAGACGCCCGT
                    || || || ||||| || |||| ||| |||||||| ||||| || ||||| |||||| | 
Sbjct 3477          CATGAAGCTCAGGGTGCCACCTTCACGGAGACCACAATTATAGCCACGGCTGACGCCAGG

Query 3505          GGCCTTATTCAGTCGTCCCGGGCTCATGCCATTGTCGCCCTGACGCGCCACACAGAGAAG
                    |||||||||||||| ||||||||||| || || || || || || |||||||| ||||||
Sbjct 3537          GGCCTTATTCAGTCATCCCGGGCTCACGCTATAGTTGCACTCACTCGCCACACTGAGAAG

Query 3565          TGCGTCATCATTGACGCACCAGGCTTGCTT-CGTGAGGTGGGCATCTCTGACGCAATTGT
                    || || ||  | || || || ||| ||+||-|| ||||| || || || || |  |||||
Sbjct 3597          TGTGTTATTTTAGATGCCCCCGGCCTG-TTGCGCGAGGTCGGTATTTCGGATGTGATTGT

Query 3624          CAATAA-TTTCTTCCTCGCTGGCGGTGAGGTTGGTCACCAGCGTCCGTCTGTTATCCCTC
                     || ||-|||+||||| ||||| || ||||| || ||||| || || ||||| || || |
Sbjct 3656          TAACAACTTT-TTCCTTGCTGGTGGAGAGGTCGGCCACCACCGCCCCTCTGTGATACCCC

Query 3683          GCGGCAACCCCGACGCCAATGTC--GACACCCTGGCTGCCTTTCCACCGTCATGCCAGAT
                    |||||||||||||    ||| ||--|||    +  + || || || ||||| ||||||||
Sbjct 3715          GCGGCAACCCCGATCAGAATCTCGGGACTTTA-CA-GGCATTCCCGCCGTCTTGCCAGAT

Query 3741          TAGTGCTTTCCACCAATTGGCCGAGGAGCTT-GGTCACAGACCCGCCCCTGTTGCGGCTG
                    |||||| | |||||| ||||| ||||| +||-|| ||| | || |||||||| || || |
Sbjct 3773          TAGTGCCTACCACCAGTTGGCTGAGGAA-TTAGGCCACCGCCCGGCCCCTGTCGCTGCCG

Query 3800          T-TCTACCACCCTGCCCTGAGCTCGAACAGGGCCTTCTCTACCTGCCCCAGGAGCTCACC
                    |-|+|||| || ||||| ||||| || |||||||| |||||| |||| || ||||| || 
Sbjct 3832          TCT-TACCCCCTTGCCCGGAGCTTGAGCAGGGCCTACTCTACATGCCACAAGAGCTTACT

Query 3859          ACCTGTGATAGTGTTGTA-ACATTTGAGTTGACAGATATTGTGCATTGCCGCATGGCCGC
                       |  ||||||||  | -  +|||||| | |||||||| || || || || ||||||||
Sbjct 3891          GTGTCCGATAGTGTGTTGGTT-TTTGAGCTCACAGATATAGTCCACTGTCGTATGGCCGC

Query 3918          CCCGAGCCAGCGCAAGGCCGTGCTGTCCACACTTGTGGGTCGATACGGTCGGCGTACAAA
                    ||| || ||||| ||||| || || || |||||||||||  | || || ||  | || ||
Sbjct 3950          CCCAAGTCAGCGAAAGGCTGTTCTCTCTACACTTGTGGGGAGGTATGGCCGTAGAACGAA

Query 3978          GCTT-TATAATGCCTCCCATTCTGATGTCCGCGACT-CTCTCGC-CCGTTTCATCCCGAC
                     +||-||| | ||  | ||||| ||||| || || |-||  +||-  |+|||||||| ||
Sbjct 4010          A-TTATATGAGGCGGCGCATTCAGATGTTCGTGAGTCCTTA-GCTAGG-TTCATCCCCAC

Query 4035          CATT-GGCCCCGTGCAGGTTACAACTTGTGAGCTGTACGAGTTAGTGGAAGCCATGGTTG
                     || -|||| +|| ||||  || || |||||| |||| ||||| || || |||||||| |
Sbjct 4067          TATCGGGCCT-GTTCAGGCCACCACATGTGAGTTGTATGAGTTGGTCGAGGCCATGGTGG

Query 4094          AGAAGGGCCAGGATGGCTCCGCCGTCCTTGAGCTCGACCTTTGCAACCGTGACGTGTCCA
                    ||||||| ||||| ||||| |||||||| ||||| || |||||||| |||||||| |+| 
Sbjct 4126          AGAAGGGTCAGGACGGCTCTGCCGTCCTAGAGCTTGATCTTTGCAATCGTGACGTCT-CG

Query 4153          -GGATTACCTTTTTCCAGAAAGACTGTAATAAGTTTACCACCGGGGAGACCATTGCCCAT
                    -| || || |||||||| || || || ||||||||||| || || ||||| || ||||||
Sbjct 4185          CGTATCACATTTTTCCAAAAGGATTGCAATAAGTTTACAACTGGTGAGACTATAGCCCAT

Query 4213          GGTAAAGTGGGTCAGGGCATCTCGGCTTGGAGTAAGACTTTCTGTGCCCTCTTCGGCCCC
                    || || || || ||||| || ||||| ||||| ||||| ||||| ||||| |||||||| 
Sbjct 4245          GGCAAGGTTGGCCAGGGTATATCGGCCTGGAGCAAGACCTTCTGCGCCCTGTTCGGCCCG

Query 4273          TGGTTCCGTGCTATTGAGAAGGCCATCCTAGCTCTGCTCCCCCAGGG-TGTGTTCTATGG
                    |||||||| ||||| || || |  ||  | || |||||||| |  + -| | || |||||
Sbjct 4305          TGGTTCCGCGCTATAGAAAAAGAAATATTGGCCCTGCTCCCGCCT-AATATTTTTTATGG

Query 4332          GGATGCTTTTGATGACACCGTCTTCT-CTGCGGCTGTGGCCGCTGCGAAGGCT-TCC-AT
                     || |||| ||| ||  | || ||+|-|||| |||||| | |  ||| +||+|-   -||
Sbjct 4364          CGACGCTTATGAGGAGTCAGTGTT-TGCTGCCGCTGTGTCTGGGGCGG-GG-TCATGTAT

Query 4389          GGTGTTTGAGAATGACTTCTCTGAGTTTGACTCTACTCAGAATAATTTCTCCTTGGGACT
                    ||| ||||| ||||| ||||| |||||||||  ||||||||||||||||||  | || ||
Sbjct 4421          GGTATTTGAAAATGATTTCTCGGAGTTTGACAGTACTCAGAATAATTTCTCTCTCGGTCT

Query 4449          TGAGTGTGCTATTATGGAGGAGTGCGGAATGCCGCAGTGGCTCATCCGCCTTTACCACCT
                    ||||||||   | |||||||||||||| ||||| || ||| | ||  |  | ||||| ||
Sbjct 4481          TGAGTGTGTGGTCATGGAGGAGTGCGGCATGCCCCAATGGTTGATTAGGTTGTACCATCT

Query 4509          TATAAGGTCTGCATGGATCCTGCAGGCCCCGAAGGAGTCCCTGCGGGGGTTCTGGAAGAA
                      |  |||| || |||||  ||||||| ||||||||||||||   ||| || ||||||||
Sbjct 4541          GGTTCGGTCAGCCTGGATTTTGCAGGCGCCGAAGGAGTCCCTTAAGGGTTTTTGGAAGAA

Query 4569          GCACTCCGGTGAGCCCGGCACTCTCCTATGGAATACCGTCTGGAACATGGCTGTTATTAC
                    |||||| |||||||||||||| || || |||||||||||||||||||||||  ||||  |
Sbjct 4601          GCACTCTGGTGAGCCCGGCACCCTTCTCTGGAATACCGTCTGGAACATGGCGATTATAGC

Query 4629          CCACTGTTATGACTTCCGGGA-TCTGCAAGTGGCTGCTTTTAAAGGTGATGATTCAATAG
                     || ||||| || ||||| ||-|+| |  || || || || || |||||||||||  | |
Sbjct 4661          GCATTGTTACGAGTTCCGTGACT-TTCGCGTTGCCGCCTTCAAGGGTGATGATTCGGTGG

Query 4688          TGCTTTGCAGTGAGTACCGTCAGAGTC-CAGGA-GCCGC-AGTCCTAATTGCTGGCTGCG
                    ||||||| || || ||||| ||||| |-||++|-|| ||-  +| ||||||| ||||| |
Sbjct 4720          TGCTTTGTAGCGACTACCGGCAGAGCCGCA--ATGCGGCTGC-CTTAATTGCAGGCTGTG

Query 4745          GCCTGAAGTTGAAGGTGGATTTCCGCCCGATT-GGCTTATATGCAGGTGTTGTGGTGGCC
                    | || || |||||||| |||| |||||| |||-|||| +|| || || || |||||||+|
Sbjct 4777          GGCTCAAATTGAAGGTCGATTACCGCCCTATTGGGCTG-TACGCTGGGGTGGTGGTGG-C

Query 4804          CCCGGCCTT-GGTGCACTCCCTGACGTTGTGCGTTTTGCCGGCCGGCTCACTGAGAAGAA
                    ||| |  ||-||  |||| ||||| || ||||||||||| || ||| |  |||| |||||
Sbjct 4835          CCCTGGTTTAGGGACACTGCCTGATGTGGTGCGTTTTGCTGGTCGGTTGTCTGAAAAGAA

Query 4863          TTGGGGCCCCGGCCCTGAGCGAGCGGAGCAGCTCCGCCTCGCTGTGTGTGATTTCCTTCG
                    |||||||||||||||||| || || |||||||| || ||||| || ||||||||||||||
Sbjct 4895          TTGGGGCCCCGGCCCTGAACGCGCTGAGCAGCTGCGTCTCGCCGTTTGTGATTTCCTTCG

Query 4923          CAAGCTCACGAATGTGGCTCAGATGTGTGTGGATGTTGCTTCTCGTGTTTATGGGGTCTC
                       | | |||||||| || ||| | ||||| |||||||  || ||||| || || |||  
Sbjct 4955          AGGGTTGACGAATGTCGCGCAGGTCTGTGTTGATGTTGTGTCCCGTGTCTACGGAGTCAG

Query 4983          CCCAGGGCTAGTTCATAACCTGATTGGTATGCTACAGGCTGTTGCCGACGGCAAGGCCCA
                    ||| ||||| || |||||||| ||||| ||||| ||| || | ||||| |||||||||||
Sbjct 5015          CCCCGGGCTGGTACATAACCTTATTGGCATGCTGCAGACTATCGCCGATGGCAAGGCCCA

Query 5043          TTTCACTGAGTCGGTAAAGCCAGTGCTTGACCTGACGAATTCAATCTTGTGTCGGGTGGA
                     || || ||| |  | || || ||||||||||| |||||||| ||| |    |||| |||
Sbjct 5075          CTTTACAGAGACCATTAAACCTGTGCTTGACCTTACGAATTCCATCATACAGCGGGAGGA

Query 5103          ATGAATAACATGTCTTTTGCTGCGCCCATGGGTTCGCGACCATGCGCCCTCGGCCTATTT
                    ||||||||||||||||||||  |||||||||| ++ |+|||||||||||| || || || 
Sbjct 5135          ATGAATAACATGTCTTTTGCACCGCCCATGGGA--TC-ACCATGCGCCCTAGGGCTGTTC

Query 5163          TGTTGCTGTTCCTCATGTTTCTGCCTATGTTGCCCGCGCCACCGTCCGGTCAGCCGTCTG
                    ||||| |||||||| || ||||||||||| |||||||||||||| |||| ||||||||||
Sbjct 5192          TGTTGTTGTTCCTCGTGCTTCTGCCTATGCTGCCCGCGCCACCGGCCGGCCAGCCGTCTG

Query 5223          GCCGCCGTCGTGGGCGGCGCAGCGGCGGTTCCGGCGGTGGTTTCTGGGGTGACCGGGTTG
                    |||| |||||||||||||||||||||||| ||||||||||||||||||||||| ||||||
Sbjct 5252          GCCGTCGTCGTGGGCGGCGCAGCGGCGGTACCGGCGGTGGTTTCTGGGGTGACAGGGTTG

Query 5283          ATTCTCAGCCCTTCGCAATCCCCTATATTCATCCAACCAACCCCTTCGCCCCCGATGTCA
                    ||||||||||||||||  |||||||||||||||||||||||||||||||| |||||||| 
Sbjct 5312          ATTCTCAGCCCTTCGCCCTCCCCTATATTCATCCAACCAACCCCTTCGCCGCCGATGTCG

Query 5343          CCGCTGCGGCC-GGGGCTGGACCTCGTG-TTCGCCAACCCGCCCGACCAC-TCGGCTCCG
                       |+ |  ||-||||||||| ||||+ - ||| ||+ ||||||  || |-| |||||||
Sbjct 5372          TTTC-ACAACCCGGGGCTGGAGCTCG-CCCTCGACA-GCCGCCCCGCCCCCTTGGCTCCG

Query 5400          CTTGGCGTGACCAGGCCCAGCGCCCCGCCGCTGCCTCACGTCGTAGACCTACCACAGCTG
                    |||||||||||||| ||||||||||| |||||||| | || ||| || || || ||||||
Sbjct 5429          CTTGGCGTGACCAGTCCCAGCGCCCCTCCGCTGCCCCCCGCCGTCGATCTGCCCCAGCTG

Query 5460          GGGCCGCGCCGCTGACTGCGGTTGCTCCGGCCCATGATACCCCGCCTGTGCCCGATGTTG
                    |||| |||||| |||| || ||  | ||||| | ||| ||  | ||||| || |||||||
Sbjct 5489          GGGCTGCGCCGTTGACCGCTGTATCACCGGCTCCTGACACAGCCCCTGTACCTGATGTTG

Query 5520          ATTCTCGCGGCGCTATCTTGCGCCGGCAGTATAATCTT-TCAACATCCCCTCTTACCTCC
                    |||| |||||||||||  ||||||||||||| |||+||-|| || ||||| ||||| || 
Sbjct 5549          ATTCACGCGGCGCTATTCTGCGCCGGCAGTACAAT-TTGTCCACGTCCCCGCTTACGTCA

Query 5579          TCCGTGGCCACTGGCACCAATTTGGTCCTTTATGCTGCCCCTCTTAGCCCGCTTTTGCCC
                    ||||| ||| | || || ||| |||| |||||||||||||| ||||  || ||  | |||
Sbjct 5608          TCCGTTGCCTCGGGTACAAATCTGGTTCTTTATGCTGCCCCGCTTAATCCTCTCCTTCCC

Query 5639          CTTCAGGACGGCACCAATACTCATATAATGGCCACGGAGGCTTCCAATTATGCCCAGTAC
                    |||||||| |||||||| |||||||| |||||||| ||||| || |||||||||||||| 
Sbjct 5668          CTTCAGGATGGCACCAACACTCATATTATGGCCACTGAGGCATCTAATTATGCCCAGTAT

Query 5699          CGAGTTGCCCGCGCCACAATCCGCTACCGCCCTCTGGTTCCCAATGCTGTTGGTGGCTAT
                    || ||||  || || || ||||| || |||||  |||| || || |||||||| || |||
Sbjct 5728          CGGGTTGTTCGAGCTACGATCCGTTATCGCCCGTTGGTGCCGAACGCTGTTGGCGGTTAT

Query 5759          GCTATCTCTATATCGTTCTGGCCGCAGACCACTACCACCCCGACGTCCGTCGACATGAAT
                    ||||| ||||| || || ||||| || ||||| || || || || || || || ||||||
Sbjct 5788          GCTATTTCTATCTCTTTTTGGCCTCAAACCACAACTACTCCAACTTCTGTTGATATGAAT

Query 5819          TCTATAACCTCGACGGATGTTCGTATTCTCGTCCAGCCCGGTATTGCCTCAGAG-CTT-G
                    || || || || || |||||| | ||| | || |||||||||||||||||++ |- ||-|
Sbjct 5848          TCCATTACTTCCACTGATGTTAGGATTTTGGTTCAGCCCGGTATTGCCTC--CGAGTTAG

Query 5877          TGATTCCAAGTGAACGCCTGCATTATCGCAACCAGGGTTGGCGCTCTGTTGAAACCTCCG
                    | || || ||||| ||||| || || ||||| || || |||||||||||||| ||| | |
Sbjct 5906          TCATCCCTAGTGAGCGCCTCCACTACCGCAATCAAGGCTGGCGCTCTGTTGAGACCACGG

Query 5937          GGGTGGCGGAGGAGGAGGCCACCTCTGGCCTTGTCATGCTTTGTATACATGGCTCACCTG
                    | ||||| ||||||||||| || || || || || |||||||| || ||||| || ||||
Sbjct 5966          GTGTGGCCGAGGAGGAGGCTACTTCCGGTCTGGTAATGCTTTGCATTCATGGTTCTCCTG

Query 5997          TGAACTCTTATACTAACACACCTTACACTGGTGCCCT-CGGGTTGTTGGATTTTGCTCTC
                    | || || |||||||| |||||||| |||||||| ||- || |  |||+|||||||  | 
Sbjct 6026          TTAATTCCTATACTAATACACCTTATACTGGTGCACTGGGGCTCCTTG-ATTTTGCATTA

Query 6056          GAGCTTGAGTTCCGCAACCTCACCCCTGGTAACACCAA-TACACGGGTTTCCCGCTACTC
                    |||||||| ||  | || || || || || |||||+||- || || |||||||| ||  |
Sbjct 6085          GAGCTTGAATTTAGAAATCTGACACCCGGGAACAC-AAACACCCGTGTTTCCCGGTATAC

Query 6115          TAGCACCGCCCGCCACCGTCTTCGCCGTGGCGCAGACGGGACTGCCGAGCTCACCACCAC
                     ||||| ||||| ||||| || || || || || || |||||||| ||||||||||||||
Sbjct 6144          CAGCACAGCCCGTCACCGGCTGCGACGCGGTGCTGATGGGACTGCTGAGCTCACCACCAC

Query 6175          GGCTGCGACTCGCTTTATGAAGGATCTCTATTTTTCTAGCACTAATGGTGTTGGCGAGAT
                     || || || || |||||||||||| |  ||||| || |||| || |||||||| ||| |
Sbjct 6204          AGCAGCCACACGTTTTATGAAGGATTTGCATTTTACTGGCACGAACGGTGTTGGTGAGGT

Query 6235          CGGCCGCGGGATAGCCCTTACCCTGTTTAATCTTGCTGACACCCTGCTTGGCGGCCTACC
                     || || || || || || ||  |||||||||| ||||| || || || || ||  ||||
Sbjct 6264          GGGTCGTGGCATCGCTCTGACATTGTTTAATCTCGCTGATACGCTTCTCGGTGGTTTACC

Query 6295          GACAGAATTGATTTCGTCGGCTGGTGGCCAACTGTTTTACTCTCGCCCGGTCGTCTCAGC
                    ||||||||||||||||||||| || || || ||||||||||| ||||| || ||||||||
Sbjct 6324          GACAGAATTGATTTCGTCGGCCGGGGGTCAGCTGTTTTACTCCCGCCCTGTTGTCTCAGC

Query 6355          CAATGGCGAGCCGACTGTCAAGCTGTATACATCTGTAGAGAATGCTCAGCAGGATAAGGG
                    |||||||||||| || || ||| | ||||||||||| ||||| || ||||| ||||||||
Sbjct 6384          CAATGGCGAGCCAACAGTAAAGTTATATACATCTGTTGAGAACGCGCAGCAAGATAAGGG

Query 6415          TATTGCAATCCCTCACGACATCGACCTTGGG-GAATCTCGTGTAGTCATCCAGGATTATG
                     ||| | ||||| ||||| || ||+ |||||-|| || ||||| || |||||||||||||
Sbjct 6444          CATTACCATCCCACACGATATAGA-TTTGGGTGACTCCCGTGTGGTTATCCAGGATTATG

Query 6474          ACAATCAGCATGAGCAGGACCGTCCGACACCTTCCCCAGCCCCGTCTCGCCCTTTTTCTG
                    | || ||||| ||||| || || || || || || || ||||| || |||||||| || |
Sbjct 6503          ATAACCAGCACGAGCAAGATCGGCCTACCCCGTCACCTGCCCCCTCCCGCCCTTTCTCAG

Query 6534          TTCTCCGGGCCAATGATGTGCTTTGGCTCTCTCTCACTGCTGCTGAGTATGATCAGTCC-
                    |||| || ||||||||||| || |||||||| ||||| || |||||||| || |||+ |-
Sbjct 6563          TTCTTCGTGCCAATGATGTTCTGTGGCTCTCCCTCACCGCCGCTGAGTACGACCAG-ACT

Query 6593          ACCTATGGCTCTTCTACTGGCCC-AGTCTATGTCTCCGACTCTG-TGACCT-TGGTCAAT
                    || ||||| || || ||+   ||-  | |||||||||||| |+|-| ||+ -| || |||
Sbjct 6622          ACATATGGGTCGTCCAC-CAACCCTATGTATGTCTCCGACAC-GGTCAC-GCTCGTTAAT

Query 6650          GTTGCGACCGGCGCGCAGGCCGTTGCTCGG-TCGCTTGACTGGACTAAGGTCACACTTGA
                    || || || || || ||||| |||||+| |-|| || || ||| |||| || ||  | ||
Sbjct 6679          GTGGCCACTGGTGCTCAGGCTGTTGC-CCGCTCTCTCGATTGGTCTAAAGTTACCTTGGA

Query 6709          TGGCCGCCCTCTTTCTACTATCCAGCAGTATTCGAAGACTTTCTTTGTCCTGCCGCTTCG
                    ||||||||| ||| ||||||| ||||||||||| ||||| |||| |||||| ||||||||
Sbjct 6738          TGGCCGCCCCCTTACTACTATTCAGCAGTATTCTAAGACATTCTATGTCCTCCCGCTTCG

Query 6769          TGGTAAACTTTCCTTCTGGGAGGCAGGTACCACTAAAGCCGGGTACCCTTACAATTATAA
                     || || || || || |||||||| || || || || ||||| ||||| || ||||||||
Sbjct 6798          CGGGAAGCTGTCTTTTTGGGAGGCTGGCACTACCAAGGCCGGCTACCCGTATAATTATAA

Query 6829          TACTACTGCTAGTGACCAACTGCTCGTTGAGAATGCCGCCGGGCACCGGGTGGCTATTTC
                    ||||||||||||||| ||| |  |  ||||||| || ||||| ||||| || ||||||||
Sbjct 6858          TACTACTGCTAGTGATCAAATTTTGATTGAGAACGCGGCCGGCCACCGTGTCGCTATTTC

Query 6889          CACCTACACCACTAGCTTGGGTGCTGGCCCTGTCTCCATTTCTGCGGTGGCTGTCCTGGC
                     ||||| || ||||| |||||||| || |||  ||| || |||||||| | ||| || ||
Sbjct 6918          TACCTATACTACTAGTTTGGGTGCCGGTCCTACCTCGATCTCTGCGGTCGGTGTTCTAGC

Query 6949          CCCCCACTCTGCGT-TAGCACTGCT-T-GAGGATACCCTGGATTACCCTGCTCGCGCCCA
                    ||| ||||| ||+ -| ||+|+|||-|-||||| ||| | |||||||| || ||||| ||
Sbjct 6978          CCCACACTCGGC-CCTCGC-C-GCTCTAGAGGACACCGTTGATTACCCCGCCCGCGCTCA

Query 7006          TACTTTTGATGATTTCTGCCCAGAGTGCCGCCCCCTCGGCCTCCAGGGCTGCGCCTTTCA
                     |||||||||||||| ||||| ||||||||  |||||||  | ||||| || || || ||
Sbjct 7035          CACTTTTGATGATTTTTGCCCGGAGTGCCGTACCCTCGGTTTGCAGGGTTGTGCATTCCA

Query 7066          GTCCACTGTCGCTGAGCTCCAGCGGCTTAAGATGAAGGTGGGTAAAACTCGGGAGT-TAT
                    ||| ||| |||||||||| ||||| ||||| |||||||| |||||||| |||||||-|+|
Sbjct 7095          GTCTACTATCGCTGAGCTTCAGCGTCTTAAAATGAAGGTAGGTAAAACCCGGGAGTCT-T

Query 7125          AGTTTATTTG-CTTGTGCCC--T-CCTTCTTTC-TGTTGCTT-ATTTCTCTTTTCTGCGT
                    | || |||  - ||||||||--|-| |  || |-| | ||||-||||||  |||||||  
Sbjct 7154          AATTAATTCCTTTTGTGCCCCCTTCGTAGTTCCCTCTGGCTTTATTTCTTATTTCTGCTC

Query 7179          TTCGCGCTCCCTGAAAAAAAAAAAAA
                      ||||||||||| ||||||||||||
Sbjct 7214          CCCGCGCTCCCTGGAAAAAAAAAAAA
