# Supplementary material for: Pairwise Heuristic Sequence Alignment Algorithm Based on Deep Reinforcement Learning
Source: IEEE Open J Eng Med Biol. 2021 Jan 29;2:36–43. doi: 10.1109/OJEMB.2021.3055424 (PMC8901008; doi:10.1109/OJEMB.2021.3055424)
Supplement: Three supplementary materials are attached to the submitted manuscript. First, we offer the detailed process of the DQNalign in Supplementary material S1. Then, the additional figures and tables are listed in the Supplementary material S2. Finally, the alignment results of the DQNalign are attached  [file ojemb-3055424-mm.zip › OJEMB-3055424-MM/10022021082020_DQNalignOJEMB20210126SupplementaryS3/Supplementary S3/HEV_DDDQN/result20200712173946_13_19.txt]

DQNalign Project v1.0
Pairwise alignment algorithm with deep reinforcement learning based heuristic alignment agent
Sequence 1 : HEV_13, length : 7212
Sequence 2 : HEV_19, length : 7207

Alignment results:
Exact matches: 4838
Gaps: 1205

Query 0             GCAGACCACATATGTGGTCGATGCCATGGAGGCCCACCAGTTTA-TTAAG-GCT-CCTGG
                    |||| |  |+++| +++|+|+     +||    |  |   +|| -  +| -|||-    |
Sbjct 59            GCAGGCTGC---TC---T-G-GCTGC-GGCCAACTCCGCC-TTGGCG-AATGCTGTGGTG

Query 57            CATCA--C-TACTGCTATTGA---G--CAGG-C-TG--CTTTAGC-AGCGG-GCCAATT-
                      || --|-|  |++||+|  ---|--||  - - |--| |||  -|   |   |||  -
Sbjct 108           GTTCGGCCGTTTT--TA-TCTCGTGTACAAACTGAGATCCTTATTAATTTGATGCAACCC

Query 100           ---C---T-GCCTTG-G--C-GA-ATGCTGTGGTGGTTAGGCCTTTTCTCTCTCACCAGC
                    ---|---|-|  || -|--|-||- | || |||  +| |++ |+ +| ||+|  +|  ||
Sbjct 165           CGGCAGTTGGTTTTCCGCCCTGAGGTACTTTGGAA-TCA--TC-C-TATC-CAG-CGGGC

Query 148           -AGATTGAGATTCTC-ATTA-ACC--TAAT-GCAACCTCGCCAG-C--TTG-T-TTTCCG
                    -| | ++| |+ +| -| | -| |--|| |- | | | || ++|- --|||-|-||| +|
Sbjct 218           AATAC--ATA-A-TGAACTGGAACAGTACTGCCGAGCCCGG--GCTGGTTGTTGTTTG-G

Query 198           CCCCGA-GGTTTTCTG----GAATC--ATCC----C-AT-CCAGCGCGTTATC--CA---
                     ++ | -||++  |  ----||   --||  ----|-||-|||++ ||+|+ |--||---
Sbjct 271           A--AGTTGG--AGCCCATCCGAGATTTATTAATGACAATCCCA--ACG-T-CCTGCACCG

Query 239           -TAATGAGCTGGAGCTCTACTGCCGCGCTCGCTCCGGCCGCTGTCTTGAGAT-TGG-CGC
                    -|  |    | || |  |  +|||| | |+|+||| |+|||||    ++++|-|| -|+|
Sbjct 323           GTGCTTCCTTAGACCGGTTG-GCCGAGAT-G-TCCAG-CGCTGGTAC----TCTGCCC-C

Query 297           TCATCCC--CGCTCA-ATA---AA-TGACAATC-CTA-ATG-TG-GT--CCACCGCTGTT
                    +||+|||-- || | -   ---||-|| |+  |-|| -  |-||-||--||  | |    
Sbjct 373           -CA-CCCGTGGCCCTGCCGGCCAATTGTC-GCCGCTCCGCGCTGCGTGGCCTTCCCCCCG

Query 344           TTCTCCGCCCTGTTGGGCG-TGATGTTCAGCGCTGGTATACTGCTC-C-CA--CTCGCGG
                    |   |||| ||    |   -|||||    +| |+   +|  |||| -|-| --   |   
Sbjct 430           TCGACCGCACTTACTGTTTTTGATGGATT-CTC-TCG-TTGTGCTTTCGCTGCAGAGACC

Query 399           A-C-C-G--G-CTGCTAA---T--TG-CC---GGCGT--TC----TGCACTGC-G---T-
                     - - -|-- -|| ||+ --- --||-||---|||  --| ----||++| | -|---|-
Sbjct 486           GGTGTGGCCCTCTACT-CTTTACATGACCTTTGGCCAGCTGATGTTG--CGGAGGCTATG

Query 432           ---GGGCTCCCTGCTGCCGAC-CGCACCTACTGTTTTGATGGGTTTTCTGG-CTGCAG-T
                    --- ++  | |+|++|++|| - ++  |  |+++| + ||  |++++| | -||||| -|
Sbjct 543           GCCC--GCCAC-G--G--GATGA--CACGCC---TA-TATACG----CCGCACTGCACCT

Query 487           T-TTCCCGC----TGAGACAGGCATC-GC-CCT----CT--A-----TTCC-CTCC-ACG
                    |-|||||| ----         | +|-||-|||----| --|-----| ||-|+| -|  
Sbjct 584           TCTTCCCGAGGTGCTGCTACCACC-CGGCACCTACCACACAACTTCGTACCTC-CTGATT

Query 527           ACATGTC----G-C-CG-TCTGA-TGTCGCC-GAGGCC-ATGTTCCGTCATGGCATGACG
                    +|| | |---- -|-||-| |+ -|| |   -|||| |-||  |    |  |  || || 
Sbjct 641           -CACGACGGTGACCGCGCTGT-TGTGACTTATGAGGGCGATACTAGTGCGGGCTATAACC

Query 577           CGGCTTTATG-CTGCCCTCCATCT---CCCGCCC-GAGGTTC-TACTGC-CTCCC-GGCA
                      |++++|||-|| | +|++|+||--- ++|+| -|+| | |-|||++|-|| + -  +|
Sbjct 700           ATG----ATGTCTCCA-T--A-CTCCGT--G-CGTG-GATCCGTAC--CACTA-AAAT-A

Query 629           CATACCGT-ACCACGTCGTA--TT-TACTGATTCATGACGGTAGGC--GT-GTT-GTGGT
                      |+ +||-||||| +||| --||-||++|++++|+|+|+||  ||--| - ||-|  ||
Sbjct 744           GTT-G-GTGACCACC-CGTTGGTTATA--G----A-G-C-GTGTGCGGGCCATTGGCTGT

Query 681           GACGTACGAGG-GC-GAT-ACCAG-TGCTGGTTATAATCATGA--TGTTTCTAATCT-AC
                     |+ |  | | -||-| |-|||+|- ||   +| +|| | | |--| |  || || |- |
Sbjct 792           CA-TTTTGTGCTGCTGCTCACC-GCAGCCCC-TG-AACCGTCACCTATGCCTTATGTCCC

Query 734           GT-TCCTGGATT-A-GGACC---A----C--T--AAGGTCA----CC-GG-GGACCAT--
                     |- ||| | | -|-|||  ---|----|--|--|  +|+ ----||-||-||++|  --
Sbjct 848           CTACCCTCGTTCAACGGAGGTGTATGTTCGATCCATA-T-TTGGCCCTGGCGG--CTCCC

Query 772           CCT-CTCGTTATCGAGCGGGTTAGG-GCCATCGGCTGCC-ATTTTGTTC---TCCTGC--
                    | |-|| |||  || +|+ |     -|++ |+++|| | -|++ | | |---|| |||--
Sbjct 904           CATCCTTGTTTCCGT-C-AG-AGCCTG--CT---CTACTAA--ATCTACATTTCATGCTG

Query 824           T-CACGG--CCGCCCC-GGAACCATCCCCTATGCCTTAT-GTGCCTTACCCCCGGTCCAC
                    |-|+|||--||    |-|| | |  | +|+|||| || |-|||||++|+||| ||   ||
Sbjct 952           TCC-CGGTTCCATATCTGGGATCGGCT-C-ATGCTTTTTGGTGCC--A-CCCTGGATGAC

Query 879           CGAGGTCTATGTCCGATCAATCTTTGGCC-CGGGTGGAACCCCCTCATTGTTTCCAACCT
                    |+|+|+++++|+|| +|++ | +|||  |-||| | ++|+++++| |++ + |+++||||
Sbjct 1005          C-A-G-----G-CCT-T--TTG-TTGTTCACGGCTC--A-----TGA--C-CT---ACCT

Query 937           -CGTGCT-CCA-CTAAGTCA-ACCTTCCCAT--GCTGTC-CCTGTCCAT-ATCT---G-G
                    -|||| |-  |-|||  ++|-  |   |  |--|+||+|-| ||||  |-||  ---|-|
Sbjct 1040          CCGTGGTATTAGCTACA--AGGTC-CACTGTCGG-TG-CGCTTGTCGCTAATGAGGGGTG

Query 985           G-ACCGTCTTATGTTGTTCGGGGCCACTT--TGG-AACGACCAG-GCCT-TT-TGCTGTT
                    |-||  +|| +||  | |++++|+| |||--|+|-|  ||  | -||| -||-|+||| +
Sbjct 1094          GAACGC-CTC-TGAAGAT----G-CTCTTACT-GCAGTGATTACTGCCGCTTAT-CTGA-

Query 1037          C-C--CGTCTTAT----G--A-CTTACCTCCGTGGC---AT-TAGCTACAAGGTTACTGT
                    |- -- | |++||----|--|-|||++|+ | +  |---  -|| |++|+|++++|++++
Sbjct 1144          CTATTTGCC--ATCAGCGTTATCTT--C-GCA-CCCAGGCGATATC--C-A----A----

Query 1083          CGGCACCCTT--GTGGCCAATGAGGGCTGGAACGCCTCCGAGGACGCCCCTCACAGCTGT
                    +||++ | +|--|  | |  +||||    | |||||+| ||++|     +|||||    |
Sbjct 1186          -GG--GCA-TGCGCCGGCTG-GAGGTTGAGCACGCC-CAGA--AATTTA-TCACAAGACT

Query 1140          CATTACTGCC-G-CC--TACCTAACCATATGCCACCAGCGGT-A-TC-TTCGCACCCAGG
                    ++|||| |  -|-  --| +++| ++|+|++ + |  || ||-|-| - |++|+||| | 
Sbjct 1237          --TTACAGTTGGCTATTTG---AG--A-A--G-TCTGGCCGTGATTATAT--C-CCCGGC

Query 1193          CTATATCTA-AGGGGATGCGTCGTTTGGA------GCGGGAGCATG-CC-CAGAAG--T-
                    |   | || -|+|   | ||+|++ ++ |------||||  | +| -| -|||++|--|-
Sbjct 1284          CGTCAGCTTCA-GTTCTACG-C--A--CAGTGCCGGCGGTGGT-TATCTGCAG--GCTTC

Query 1240          ---TTATA-ACACGCCTTTATA---GCTGGCTCTTTG-AGAAGTCCGGCCGT-GACTACA
                    --- ++||-||+| |    +| ---|+|   | + ||-|  ||| |   +| -|+|| ||
Sbjct 1335          CACC--TAGAC-CCCAGGG-TGCTTG-TTTTTG-ATGAATCAGTGCCAT-GCCG-CTGCA

Query 1292          TCCCCGGCCGTCAGCTGGAGTTTTATGCC-CAGTGT-AGGCGT-TGGCTCTC-AGCC---
                      + ||    | |+++++|| +++| | |-|||+||-||   |-  |+|+| -|  |---
Sbjct 1387          GG-ACGTTTTTGA-----AGA---AAGTCGCAG-GTAAGTTCTGCTG-T-TTTATGCGGT

Query 1345          GGCTTCCATCTTGACCCACGGGTGTTG---G-TTTTTGACGAGTCGGTCCCCTGCCACTG
                    || |        |+++|| | |||+| ---|-|| |||++||++++|+|||| |+|+|+|
Sbjct 1435          GGTTAGTTAG-GG---CAGGAGTG-TACCTGTTTCTTG--GA----G-CCCCAG-C-C-G

Query 1401          TAGGGGACCACGATC-CG-C-AGGGT--TGCTTCAAAGTTCTGTT--GCTTCA-TGA---
                     |||   +   ++| -||-|-| || --||++++| |++ |    -- + | |- | ---
Sbjct 1474          AAGGCTT-GGT--TGGCGACTATGGCCATG----ACA--ACGAGGCCT-ATGAGGGTTCT

Query 1447          -AGTGGCTCGGCC-AGGAGTGCACCTGTTTCCTACA-GCCCGCAGAGGGTGTTGT-TGGC
                    -|+ | |    | - ++++|| |||||++++||+||-   +++++++| ||||+|-|||+
Sbjct 1524          GA-GGTCGACCCGGC----TGAACCTG----CT-CATCTT-------GATGTT-TCTGG-

Query 1504          GA---CCAGGGCCATG-ACAA-CGA-GGCTTATGAGGG-CTCTGAT-GTTGACCCTGCCG
                    ||---  +++||| | -||  -|| - ||+|+||||| -||||+||-| +|+| ||    
Sbjct 1565          GACCTAT---GCCGTTCACGGGCGCCAGC-T-TGAGGCTCTCT-ATAGG-G-CACTTAAT

Query 1556          AATCTGCCACCTGTGACATATCTGGGTCCTACGTGG-TGCCTGGTGCTGCCCTCCAGCCG
                    + ||++|||| ++||||||  | | +|+| |+++| -|+||+++++|  |  + |+| | 
Sbjct 1616          -GTC--CCACA--TGACATCGCCGC-T-CGA---GCCT-CC-----CGCCTA-AC-GGCT

Query 1614          -CTCTACCAGGCTCTTGA-T-C--TCCCTGCCGATATTGTGGCCCGTGCAGGT-C-GGCT
                    -|| | ++++|+   | |-|-|-- ||| | |  | | | |  |||  | +||-|- | |
Sbjct 1659          ACTGTT----G-AGCTCACTGCAAGCCCAGACCGTTTAGAGTGCCGCACT-GTGCTTGGT

Query 1668          GACCGCCA----CA-GTAAAGGTTTCTC--AGGCTGA--G-G------G-GC-G-GATTG
                    +|     |----||-|+++|++   ++|-- || |||--|-|------ -| -|-|| ||
Sbjct 1712          -AATAAGACCTTCAGG---A--CGA--CGGTGGTTGATGGCGCCCATCTTGAGGCGAATG

Query 1709          ACTGCGAGACCTATCTTGGTA--AT--ATAAAACTTTCCG-CACGT--CGT---TCGTCG
                     ++ ++++++|   ||  | |--||     | +| +| ||-| | |--|| ---||   |
Sbjct 1765          G--T------CCTGCTGAGCAGTATGTCCTAT-CA-TTCGACGCCTCCCGCCAGTCTATG

Query 1757          ACGGAGCGGTTTTAGAGACTAATGGCCC--AGA-G-CGCCTCAATC-T-CT-C----C--
                      ||   |||   | || |+++|  +| -- ||- -| || |   |- -||-|----|--
Sbjct 1812          GGGGCCGGGTCACATAGCC---TCA-CTTATGAGCTCACCCCTGCCGGCCTGCAGGTCAG

Query 1803          ----T--T-TG-ACGCCAGTCAGAGCACTATGGCCGCCGGCCTCTTTAGT-CTTAC-CTA
                    ----|--|-| -  ||| |    +||||+|++||| |   +|+|      -| + |-|  
Sbjct 1868          GATTTCATCTAATGGCCTGGATT-GCAC-A--GCCACATT-C-CCCCCCGGCG-GCGCCC

Query 1854          C-ACCACTT---CTGCAGCTGGGGCTGGAGGTGCATTATGTCGCTG--CCGGGCTT-GA-
                    |-| | |+|---| |++| +|| | ||| ++ || || ||+|  ||--|      |-||-
Sbjct 1921          CTAGCGC-TGCGCCG--GG-GGAGGTGGC--GGCCTTTTG-CAGTGCCCTTTT-ATAGAT

Query 1905          CCATCGGGCGGTTTTTG-CCC--C-G-GGTGTCTCACCCCGGTCGGCCCCTGGCGAGGTT
                      | +  ++||+++|| -|||--|-|-  |  || |++|||||+||    |+++++|| |
Sbjct 1972          ATAA-TA--GG---TTCACCCAGCGGCATTCGCTGA--CCGGT-GGGTTAT-----GGCT

Query 1960          ACCGCCT-TCTGCTCCGCCCTATATAGGTTCAACCGTGAGGCCC-AGCGCCAC--TCACT
                    ||  |||- ++|++++|   |  +|+||+++++++|       |- +| || |--|++||
Sbjct 2018          ACACCCTGA--G----GGATTGC-T-GG-------GCAGCA-TCTT-CCCCCCTTT--CT

Query 2016          GA-CC-GGCAACTTTTGGTTTCATCCC-G--AG-GG-GCTCCCTTGGCCCCTTCG-TT-C
                      -| -||||  +|||||   | |+ |- --  -  -        ||   ||| |- |-|
Sbjct 2056          CCCCTGGGCACA-TTTGGGAGCCT-GCTAACCCTTTCTGCGGGGAGGGGACTTTGTATAC

Query 2066          CTTTCTCTCC-CGGGCATGTTTGGGAGTCGGCTAACCCGTTTTG-TGGTGAGAGCACACT
                    | + + + +|- || ||++++++++|  ++++|+++| |+  | -| ++ || |+|  +|
Sbjct 2114          CC-G-G-A-CTTGGTCA--------ACA----T---CTG-GCTTTTC--TAGCG-ATT-T

Query 2124          CTACACCCGTACCTGGTCGGAAGT-TGA--TGCCGCTTCTAACCCGGCCCAGCCCGA-CC
                    || | ||| |  ++||+|||  | -   --|   ||  ||  |||||  | |||| |-||
Sbjct 2150          CTCCCCCCCTGA--GG-CGGCCGCCCCCGTTTTGGCCGCTGCCCCGGGGCTGCCCCACCC

Query 2180          TAGGCCTTGCATCTGAGCCTCCCATACCCAGTA-GG-GCCGCCACGCCTATCTTGGCGGC
                    ||++||   | | | ||++|++ ++|++|| | -||-|   ||||  |  ||   |  | 
Sbjct 2207          TA--CCCCACCTGTTAG--T--G--A--CATTTGGGTGTTACCACCACCTTCAAAGGAGT

Query 2238          CCCTCTGCCC-TCCATTGTACCGGG-CCCCACC-CCC---CCCCCCTCCG-CCCTGGTG-
                    | | + | | -| |    |+| | |-||||  |-|| ---||| |     - +|   +|-
Sbjct 2257          CTCA-GGTCGATGCGGCAT-CTGTGCCCCCTGCTCCTGAGCCCGCTGGATTA-CCCA-GC

Query 2290          CCTAGTGAGCCGGCCT-CTGGTGCCAGCGCCGGGGCTCTGG--CC-A----TAACCCACC
                     | | |++| ++|| |-|+  |+||++|+||+   | ||  --||- ----||| |||||
Sbjct 2313          TCCATT--GT--GCTTAC-CCT-CC--C-CC-CCCCCCTCCCTCCTGTGCGTAAGCCACC

Query 2342          AGACG-GTCCGACA--CCGCCGTTTG--CT-T--T-T-CACCTACCCGGATGGTTCC-AA
                    |+|| -  ||| | --|||+|  | |-- |-|--|-|-|||||| || || || + |-||
Sbjct 2363          A-ACACCCCCGCCTTCCCG-CACTCGTCGTCTCCTCTACACCTATCCCGACGGC-GCAAA

Query 2391          GGTGTTTGCCGGCTC-GCTGTTCGAGTCAGCGTGTACGTGGCTTGTTAACGCGTCTAATG
                    ||||| ||| || ||- +|||| || ||||  ||||  ||||| ||||| || || ||  
Sbjct 2420          GGTGTATGCGGGGTCAT-TGTTTGAATCAGACTGTAACTGGCTGGTTAATGCCTCAAACC

Query 2450          T-TGACCACCGCCCTGGTGGCGGGCTCTGCCATGCATTCTACCAAAGGTAT-CCC---GC
                     - |+|||||||||||| || || ||||||||||| || ||||+|| || |-|| ---||
Sbjct 2479          CGGG-CCACCGCCCTGGAGGTGGCCTCTGCCATGCTTTTTACC-AACGTTTCCCAGAGGC

Query 2504          --TTCCTTTGACGCTGGCCTCTTT-TGTGAT-GCGCGATGGCGCGGCCGCGTACACATTA
                    --||     ||++|||   || ||-|| |  -| ||  |+++++| | || |++++|+||
Sbjct 2537          GTTTTACCCGA--CTGAGTTCATTATGCGTGAGGGCCTT-----GCCAGCAT----A-TA

Query 2559          -ACTC-CCCGGCCGA-TA--ATTCATGCCGTCGCCCCTGACTATAGGTTGGAACATAACC
                    - || -||| ||   -||--|||||||| || ||||| ||||||||| | || || || |
Sbjct 2584          CCCTGACCCCGCGCCCTATCATTCATGCAGTGGCCCCCGACTATAGGGTTGAGCAGAATC

Query 2615          CAAAGAGGCTCGAGGCCGCTTACCGGGAGACCTGCTCTCGCCTTGGTACCGCTGCATACC
                    | |||||||| ||||| || ||||||||||| ||||| || | ||| ||||| || ||||
Sbjct 2644          CGAAGAGGCTTGAGGCAGCGTACCGGGAGACTTGCTCCCGTCGTGGCACCGCCGCCTACC

Query 2675          CGCTCCTCGGGACT--GGCATATATCAGGTACCAATCGGCC-CGAGTTTTGACGCCTGGG
                    |||| || +||+||--|| ||||| ||||| ||  || |||-|+|||||||| |||||||
Sbjct 2704          CGCTTCTA-GG-CTCGGGTATATACCAGGTCCCTGTCAGCCTC-AGTTTTGATGCCTGGG

Query 2732          AGCGGAACCACCGCCCTGGGGACGAG-TTGTATCT-TCCTGAGCTTGCCGCCAAA-TGGT
                    | || || |||||||| || || |||-||+||| |- +||||||  ||||+||  -||||
Sbjct 2761          AACGCAATCACCGCCCCGGCGATGAGCTT-TATTTGA-CTGAGCCCGCCG-CAGCCTGGT

Query 2789          TCGAGGCCAATAAGCCTACCCGC--CCGACTCTTACTATAACTGAGGATGTCGCACGGAC
                    ||||||| ||||||||  ++|||--||| | |||||||||||||||||    || || ||
Sbjct 2818          TCGAGGCTAATAAGCCGG--CGCAGCCGGCGCTTACTATAACTGAGGACACAGCCCGTAC

Query 2847          GGCAAA-CTTGGCC--ATCGAACT-TGACTCGGCCACAGACGTCGGCCGGGCCTGCGCCG
                    ||| ||-|| +|| --|  || | -||+||++|||||||| || ||||| || || ||||
Sbjct 2876          GGCCAACCTA-GCGTTAGAGATCGATG-CT--GCCACAGATGTTGGCCGTGCTTGTGCCG

Query 2903          GCTGCCGAGTCAC-CCCCGGTATTGTGCAGTATCAGTTTACCGCAGGTGTGCCCGGGTCT
                    |||||    ||| -|| +|| |||||||| |||||||| || || || || || || || 
Sbjct 2932          GCTGCACTATCAGTCCT-GGGATTGTGCACTATCAGTTCACTGCCGGGGTCCCAGGCTCG

Query 2962          GGAAAGTC-CCGTTCTGTTATCCAGA--CTGACGTG--GACGT-T-GTTGTGGTTCCGAC
                    || |||||-| || | ++|| | | |--  ||++||--||++|-|-|| || || || ||
Sbjct 2991          GGCAAGTCTCGGTCCA--TACCAACAGGGAGA--TGTCGA--TGTGGTGGTCGTGCCCAC

Query 3015          TCGGGAGCTGCGTAAC-GCCTGGCGCCGCCGCGGTTTTGCTGCTTTTACCCCGCATACTG
                     |||||||| ||||| -| +||||| ||||| |||||||| ||||| || || || || |
Sbjct 3044          CCGGGAGCTCCGTAATAGT-TGGCGTCGCCGGGGTTTTGCGGCTTTCACACCTCACACAG

Query 3074          CCGCTA-GGGTCAC-CCAGGGGCGTCGTGTCGTCATCGATGAAGCCCCGTCTCTCCCCCC
                    | ||  - +|||||-   || +|| || || || || ||||| || || |||||||| ||
Sbjct 3103          CAGCCCGT-GTCACTATCGGT-CGCCGCGTTGTGATTGATGAGGCTCCATCTCTCCCTCC

Query 3132          GCACCTGTTGCTGCTCCACATGCAGCGGGCCGCCACCGTCCACCTTCTTGGCGACCCGAA
                     |||||||||||| | ||||||||||||||| || | ||||| || ||||| ||||| ||
Sbjct 3161          ACACCTGTTGCTGTTACACATGCAGCGGGCCTCCTCGGTCCATCTCCTTGGTGACCCAAA

Query 3192          TCAGATCCCAGCCATCGATTTTGAGCACGCCGGGCTCGTCCCCGCCATCAGGCCCGAT-T
                    ||||||||| ||||| |||||||| |||||||| || || ||||| ||| | || || -|
Sbjct 3221          TCAGATCCCTGCCATTGATTTTGAACACGCCGGCCTGGTTCCCGCGATCCGCCCTGAGCT

Query 3251          TAGCCCCTACTTCCTGGTGGCATGTCACTCACCGCTGTCCCG-CGGATGTGTGTGAGCTG
                    |+|| || ||   ||||||||| || || ||||| || || |-|+||||| || ||||| 
Sbjct 3281          T-GCTCCAACGAGCTGGTGGCACGTTACACACCGTTGCCCGGCC-GATGTATGCGAGCTC

Query 3310          ATTCGCGGTGCATATCCTATGATCCAGCCCACTAGCCGGGTCCTTC-GTTCGT-TGTTTT
                    || ||||| || || ||||  |||||| |||| ||||| || || |-|| | |-|  | +
Sbjct 3339          ATACGCGGAGCCTACCCTAAAATCCAGACCACGAGCCGTGTGCTGCGGTCCCTGTTCTG-

Query 3368          GGGGTGAGCCTGCCGT-T-GGGCAGAAACTAGTGTTCACCCAGGCGGCTAAGGCTGCCAA
                    |   +|| ||||+|+|-|-|| |||||  | || ||||| ||||| ||||| ||||+| |
Sbjct 3398          GAAC-GAACCTG-C-TATCGGCCAGAAGTTGGTCTTCACGCAGGCTGCTAAAGCTG-CTA

Query 3426          CCCCGGCT-C-AGTGACGGTCCACGAGGCACAGGGCGCTACCTACACAGAGACCACCATT
                     ||| | |-|-|+| ||||| || || || ||||| || || |  ||||||||||| |||
Sbjct 3454          ACCCTGGTGCGA-TTACGGTTCATGAAGCTCAGGGTGCCACTTTTACAGAGACCACAATT

Query 3484          ATTGCAACGGCAGACGCCCGTGGCCTTATTCAGTCGTCCCGGGCTCATGCCATTGTCGCC
                    || || ||||| || ||| | |||||||| ||||| ||||||||||| || || ||||| 
Sbjct 3513          ATAGCCACGGCCGATGCCAGGGGCCTTATCCAGTCATCCCGGGCTCACGCTATAGTCGCA

Query 3544          CTGACGCGCCACACAGAGAAGTGCGTCATCATTGACGCACCAGGCTTGCTTCGTGAGGTG
                    || || |||||||| |||||||| || ||  | || || || ||| |||| |||||||| 
Sbjct 3573          CTCACCCGCCACACTGAGAAGTGTGTTATTCTGGATGCTCCCGGCCTGCTGCGTGAGGTC

Query 3604          GGCATCTCTGACGCAATTGTCAATAATTTCTTCCTCGCTGGCGGTGAGGTTGGTCACCAG
                    ||||| || || |  ||||||||||| || ||||| |||||||| || || || || || 
Sbjct 3633          GGCATTTCGGATGTGATTGTCAATAACTTTTTCCTTGCTGGCGGAGAAGTCGGCCATCAC

Query 3664          CGTCCGTCTGTTATCCCTCGCGGCAACCCCGA-CGCCAATGTC--GACACC-CTGGCTGC
                    || || ||||| || || ||||| ||||| ||-| + ||  ||--||| | -| +++ ||
Sbjct 3693          CGCCCTTCTGTGATACCCCGCGGTAACCCTGATCA-GAACCTCGGGACTCTACA---GGC

Query 3720          CTTTCCACCGTCATGCCAGATTAGTGCTTTCCACCAATTGGCCGAGGAGCTTGGTCACAG
                    ||| || ||||| |||||||||||||||| |||||||||||| || ||  | || ||| |
Sbjct 3749          CTTCCCGCCGTCCTGCCAGATTAGTGCTTACCACCAATTGGCTGAAGAATTAGGCCACCG

Query 3780          ACCCGCCCCTGTTGCGGCTGT-TCTA-CCACCCTGCCCTGAGCTCGAACAGGGCCTTCTC
                     || || |||||||| || ||-|+| -||+|| ||||||||||| || |||||||| |||
Sbjct 3809          TCCGGCTCCTGTTGCCGCCGTCT-TGCCC-CCTTGCCCTGAGCTTGAGCAGGGCCTGCTC

Query 3838          TACCTGCCCCAGGAGCTCACCACCTGTGATAGTGTTGTA-ACATTTGAGTTGACAGATAT
                    ||  |||| || ||||| ||    | |||||||||  | -  +|||||| | || |||||
Sbjct 3867          TATATGCCACAAGAGCTTACTGTGTCTGATAGTGTGTTGGTT-TTTGAGCTCACGGATAT

Query 3897          TGTGCATTGCCGCATGGCCGCCCCGAGCCAGCGCAAGGCCGTGCTGTCCACACTTGTGGG
                     || || || ||||||||||| ||||||||||| ||||| || || || |||||||| ||
Sbjct 3926          AGTCCACTGTCGCATGGCCGCTCCGAGCCAGCGAAAGGCTGTTCTCTCAACACTTGTAGG

Query 3957          TCGATACGGTCGGCGTACAAAGCTTTATAATGCCTCCCATTCTGATGTCCGCGACTCTCT
                      ||||||| ||  | || ||  | ||| | ||  | ||||| ||||| || || || ||
Sbjct 3986          GAGATACGGCCGTAGGACGAAATTATATGAGGCAGCGCATTCAGATGTTCGTGAGTCCCT

Query 4017          CGCCCGTTTCATCCCGACCATT-GGCCCCGTGCAGGTGTTACAACTTGTGAGCTGTACGA
                     ||| | ||||| || || || -|||| +|| ||||    +|+|| |||||| |||| ||
Sbjct 4046          GGCCAGGTTCATTCCCACTATCGGGCCT-GTTCAGGCCAC-C-ACATGTGAGTTGTATGA

Query 4074          GTTAGTGGAAGCCATGGTTGAGAAGGGCCAGGATGGCTCCGCCGTCCTTGAGCTCGACCT
                    ||| || || |||||||| |||||||| ||||| ||||| |||||||| ||||| |||||
Sbjct 4103          GTTGGTTGAGGCCATGGTGGAGAAGGGACAGGACGGCTCTGCCGTCCTAGAGCTTGACCT

Query 4134          TTGCAACCGTGACGTGTCCAGGATTACCTTTTTCCAGAAAGACTGTAATAAGTTTACCAC
                    |||||| |||||||| ||  | || || |||||||| || || || || |||||||| ||
Sbjct 4163          TTGCAATCGTGACGTATCGCGCATCACATTTTTCCAAAAGGATTGCAACAAGTTTACAAC

Query 4194          CGGGGAGACCATTGCCCATGGTAAAGTGGGTCAGGGCATCTCGGCTTGGAGTAAGACTTT
                     || ||||| || |||||||| || || |||||||| || ||||| ||||||||||| ||
Sbjct 4223          TGGTGAGACTATCGCCCATGGCAAGGTTGGTCAGGGTATATCGGCCTGGAGTAAGACCTT

Query 4254          CTGTGCCCTCTTCGGCCCCTGGTTCCGTGCTATTG-AGAAGGCCATCCTA-GCT-CTGCT
                    |||||| || || ||||| ||||||||||| ||||-| |||     |   - ||-|| |+
Sbjct 4283          CTGTGCTCTGTTTGGCCCGTGGTTCCGTGCCATTGAAAAAGAAATACTGGCCCTACTCC-

Query 4311          CCCCCAGGGTGTGTTCTATGGGGATGCTTTTGATGACACCGTCTTCTCTGCGGCTGTGGC
                    | || |+ +| | || ||||| || || | ||| ||  | || ||| |||| |||||| |
Sbjct 4342          CGCCTA-A-TATCTTTTATGGCGACGCCTATGAGGAATCAGTGTTCGCTGCCGCTGTGTC

Query 4371          CGCTGCGAAGGCTTCCATGGTGTTTGAGAATGACTTCTCTGAGTTTGACTCTACTCAGAA
                    ||  |||  | | | |||||| ||||| |||||||| || |||||||||  ||| || ||
Sbjct 4400          CGGGGCGGGGTCGTGCATGGTATTTGAAAATGACTTTTCAGAGTTTGACAGTACCCAAAA

Query 4431          TAATTTCT-CCTTGGGACTTGAGTGTGCTATTATGGAGGAGTGCGGAATGCCGCAGTGGC
                    ||||||||-|||||| +||||||||||   |||||||||||||||| ||||| |||||||
Sbjct 4460          TAATTTCTCCCTTGGC-CTTGAGTGTGTGGTTATGGAGGAGTGCGGCATGCCCCAGTGGC

Query 4490          TCATCCGCCTTTACCACCTTATAAGGTCTGCATGGATCCTGCAGGCCCCGAAGGAGTCCC
                    | ||  |  | || || ||  |  |||| || |||||  ||||||| ||||||||||| |
Sbjct 4519          TAATTAGGTTGTATCATCTGGTTCGGTCAGCCTGGATTTTGCAGGCGCCGAAGGAGTCTC

Query 4550          TGCGGGGGTTCTGGAAGAAGCACTCCGGTGAGCCCGGCACTCTCCTATGGAATACCGTCT
                    |   ||| |||||||||||||| || |||||||| || || || || ||||| |||||||
Sbjct 4579          TTAAGGGTTTCTGGAAGAAGCATTCTGGTGAGCCTGGTACCCTTCTCTGGAACACCGTCT

Query 4610          GGAACATGGCTGTTATTA-CCCACTGTTATGACTTCCGGGA-TCTGCAAGTGGCTGCTTT
                    ||||||||||  |||+||-| || |||||||| || || ||-|+| |  || || || ||
Sbjct 4639          GGAACATGGCGATTA-TAGCACATTGTTATGAGTTTCGTGACT-TTCGTGTTGCCGCCTT

Query 4668          TAAA-GGTGATGATTCAATAGTGCTTTGCAGTGAGTACCGTCAGAGTCCAGGA-GCCGCA
                     +||-|||||||||||| | || ||||| ||||| ||||| |||||+||   |-|| || 
Sbjct 4697          C-AAGGGTGATGATTCAGTGGTCCTTTGTAGTGACTACCGACAGAG-CCGTAATGCGGCT

Query 4725          -GTCCTAATTGCTGGCTGCGGCCTGAAGTTGAAGGTGGATTTCCGCCCGATT-GGCTTAT
                    -   +||||||| ||||| || || || |||||||| || | |||||| |||-|||| +|
Sbjct 4755          GCCT-TAATTGCAGGCTGTGGGCTCAAATTGAAGGTTGACTACCGCCCTATTGGGCTG-T

Query 4784          ATGCAGGTGTTGTGGTGGCCCCCGGCCTTGGTGCACTCCCTGACGTTGTGCGTTTTGCCG
                    |||| || || ||||||||||| || || ||  |||| ||||| ||||||||||| ||||
Sbjct 4813          ATGCCGGGGTGGTGGTGGCCCCTGGTCTGGGGACACTGCCTGATGTTGTGCGTTTCGCCG

Query 4844          GCCGGCTCACTGAGAAGAATTGGGGCCCCGGCCCTGAGCGAGCGGAGCAGCTCCGCCTCG
                    | ||| |  |||| |||||||||||||||||||| ||||| || |||||||| || || |
Sbjct 4873          GTCGGTTGTCTGAAAAGAATTGGGGCCCCGGCCCAGAGCGTGCTGAGCAGCTGCGTCTTG

Query 4904          CTGTGTGTGATTTCCTTCGCAAGCTCACGAATGTGGCTCAGATGTGTGTGGATGTTGCTT
                    |||| ||||| ||||||||   | | || ||||| || ||| | ||||| |||||||  |
Sbjct 4933          CTGTTTGTGACTTCCTTCGAGGGTTGACAAATGTTGCGCAGGTTTGTGTTGATGTTGTGT

Query 4964          CTCGTGTTTATGGGG-TCTCCCCAGGGCTAGTTCATAACCTGATTGGTATGCTACAGGCT
                    | ||||||||||| |-|  ||||+||||| || |||||||| ||||| ||||| ||| ||
Sbjct 4993          CCCGTGTTTATGGAGTTAGCCCC-GGGCTGGTGCATAACCTTATTGGCATGCTGCAGACT

Query 5023          GTTGCCGACGGCAAGGCCCATTTCACTGAGTCGGTAAAGCCAGTGCTTGACCTGACGAAT
                     ||||||| ||||||||||| || || ||| |  | || || ||||||||||| || || 
Sbjct 5052          ATTGCCGATGGCAAGGCCCACTTTACAGAGACTATTAAACCTGTGCTTGACCTTACAAAC

Query 5083          TCAATC-TTGTGTCGGGTGGAATGAATAACATGTCTTTTGCTGCGCCCATGGGTTCGCGA
                    || |||-|   |+||||||||||||||||||||||||||||  |||||||||| |++|+|
Sbjct 5112          TCTATCATACAG-CGGGTGGAATGAATAACATGTCTTTTGCATCGCCCATGGGAT--C-A

Query 5142          CCATGCGCCCTCGGCCTATTTTGTTGCTGTTCCTCATGTTTCTGCCTATGTTGCCCGCGC
                    ||||||||||| || || || ||||| || || || || ||||||||||| |||||||||
Sbjct 5168          CCATGCGCCCTAGGGCTGTTCTGTTGTTGCTCTTCGTGCTTCTGCCTATGCTGCCCGCGC

Query 5202          CACCGTCCGGTCAGCCGTCTGGCCGCCGTCGTGGGCGGCGCAGCGGCGGTTCCGGCGGTG
                    ||||| |||| |||||||||||||||||| |||||||||||| ||||||| |||||||||
Sbjct 5228          CACCGGCCGGCCAGCCGTCTGGCCGCCGTTGTGGGCGGCGCAACGGCGGTGCCGGCGGTG

Query 5262          GTTTCTGGGGTGACCGGGTTGATTCTCAGCCCTTCGCAATCCCCTATATTCATCCAACCA
                    |||||||||||||| ||||||||||||||||||||||  |||||||||||||||||||||
Sbjct 5288          GTTTCTGGGGTGACAGGGTTGATTCTCAGCCCTTCGCCCTCCCCTATATTCATCCAACCA

Query 5322          ACCCCTTCGCCCCCGATGTCGTCACCGCTGCGGCCGGGGCTGGACCTCGTG-TTCGCCAA
                    ||||||||||  ||||||||||  |+ |++   |||||||||||  |||+ - ||| ||+
Sbjct 5348          ACCCCTTCGCTGCCGATGTCGTTTC-AC--AACCCGGGGCTGGAGTTCG-CCCTCGACA-

Query 5378          CCCGCCCGACCAC-TCGGCTCCGCTTGGCGTGACCAGGCCCAGCGCCCCGCCGCTGCCTC
                     ||||||  || |-| ||||||||||||||||||||| ||||||||||| || ||||| |
Sbjct 5403          GCCGCCCCGCCCCCTTGGCTCCGCTTGGCGTGACCAGTCCCAGCGCCCCTCCACTGCCCC

Query 5437          ACGTCGTAGACCTACCACAGCTGGGGCCGCGCCGCTGACTGCGGTTGCTCCGGCCCATGA
                     |||||| || || || |||||||||| |||||||||||||| ||  | |||||||  ||
Sbjct 5463          CCGTCGTCGATCTGCCCCAGCTGGGGCTGCGCCGCTGACTGCTGTATCACCGGCCCCCGA

Query 5497          TACCCCGCCTGTGCCCGATGTTGATTCTCGCGGCGCTATCTTGCGCCGGCAGTATAATCT
                     ||  | ||||| || |||||||| || || || |||||| ||||||||||||| |||||
Sbjct 5523          CACAGCTCCTGTACCTGATGTTGACTCACGTGGTGCTATCCTGCGCCGGCAGTACAATCT

Query 5557          TTCAACATCCCCTCTTACCTCCTCCGTGGCCACTGGCACCAATTTGGTCCTTTATGCTGC
                     || || ||||| || || || || || ||  |||| |||||  |||| || ||||| ||
Sbjct 5583          GTCTACGTCCCCGCTCACGTCATCTGTCGCTGCTGGTACCAACCTGGTTCTCTATGCCGC

Query 5617          CCCTCT-TAGCCCGCTTTTGCCCCTTCAGGACGGCACCAATACTCATATAATGGCCACGG
                    ||| ||- | ||+ || |||||||| ||||| |||||||| |||||||| ||||| || |
Sbjct 5643          CCCGCTGAATCC-TCTCTTGCCCCTCCAGGATGGCACCAACACTCATATTATGGCTACTG

Query 5676          AGGCTTCCAATTATGCCCAGTACCGAGTTGCCCGCGCCACAATCCGCTACCGCCCTCTGG
                    |||| ||||||||||| ||||| || ||||  || || || ||||| || ||||| ||||
Sbjct 5702          AGGCGTCCAATTATGCTCAGTATCGGGTTGTTCGAGCTACGATCCGTTATCGCCCGCTGG

Query 5736          TTCCCAATGCTGTTGGTGGCTATGCTATCTCTATATCGTTCTGGCCGCAGACCACTACCA
                    | || ||||||||||||||||||||||||||||| || |||||||| || || || ||||
Sbjct 5762          TGCCAAATGCTGTTGGTGGCTATGCTATCTCTATTTCTTTCTGGCCTCAAACTACAACCA

Query 5796          CCCCGACGTCCGTCGACATGAATTCTATAACCTCGACGGATGTTCGTATTCTCGTCCAGC
                    |||| || || || |||||||| ||||| ||||| || |||||  | ||| | || ||||
Sbjct 5822          CCCCTACTTCAGTTGACATGAACTCTATTACCTCCACTGATGTCAGGATTTTGGTTCAGC

Query 5856          CCGGTATTGCCTCAGAGCTT-GTGATTCCAAGTGAACGCCTGCATTATCGCAACCAGGGT
                    ||||||||||||| |||+||-|| || || ||||| ||||| ||||| ||||| || || 
Sbjct 5882          CCGGTATTGCCTCCGAG-TTAGTCATCCCTAGTGAGCGCCTTCATTACCGCAATCAAGGC

Query 5915          TGGCGCTCTGTTGAAACCTCCGGGGTGGCGGAGGAGGAGGCCACCTCTGGCCTTGTCATG
                    ||||||||||| || ||| | || ||||| |||||||| || ||||| || || || |||
Sbjct 5941          TGGCGCTCTGTAGAGACCACGGGCGTGGCCGAGGAGGAAGCTACCTCCGGTCTGGTAATG

Query 5975          CTTTGTATACATGGCTCACCTGTGAACTCTTATACTAACACACCTTACACTGGTGCCCT-
                    ||||| || || || || ||||| ||||| ||||||||||||||||||||||||||  |-
Sbjct 6001          CTTTGCATTCACGGTTCTCCTGTTAACTCCTATACTAACACACCTTACACTGGTGCATTG

Query 6034          CGGGTTGTTGGATTTTGCTCTCGAGCTTGAGTTCCGCAACCTCACCCCTGGTAACACCAA
                     || |  |||+|||||||  | |||||||| ||| | ||  | || || || ||||| ||
Sbjct 6061          GGGCTCCTTG-ATTTTGCATTAGAGCTTGAATTCAGAAATTTGACACCCGGGAACACTAA

Query 6094          TACACGGGTTTCCCGCTACTCTAGCACCGCCCGCCACCGTCTTCGCCGTGGCGCAGACGG
                     || || |||||||| ||| | ||||| |||||||| || || ||||| || || || ||
Sbjct 6120          CACCCGTGTTTCCCGGTACACCAGCACAGCCCGCCATCGGCTGCGCCGCGGTGCTGATGG

Query 6154          GACTGCCGAGCTCACCACCACGGCTGCGACTCGCTTTATGAAGGATCTCT-ATTTTTCTA
                    ||| || ||||| |||||||| || || || || || ||||||||+||  -||||  |  
Sbjct 6180          GACCGCAGAGCTTACCACCACAGCAGCCACACGTTTCATGAAGGA-CTTGCATTTCACCG

Query 6213          GCACTAATGGTGTTGGCGAGATCGGCCGCGGGATAGCCCTTACCCTGTTTAATCTTGCTG
                    |||| || || ||||| ||| | || ||||| ||||| || || |||||||| |||||||
Sbjct 6239          GCACGAACGGCGTTGGTGAGGTGGGTCGCGGTATAGCTCTAACACTGTTTAACCTTGCTG

Query 6273          ACACCCTGCTTGGCGGCCTACCGACAGAATTGATTTCGTCGGCTGGTGGCCAACTGTTTT
                    | || || ||||| ||  ||||||||||||||||||||||||| || |||||||||||||
Sbjct 6299          ATACGCTTCTTGGTGGTTTACCGACAGAATTGATTTCGTCGGCCGGGGGCCAACTGTTTT

Query 6333          ACTCTCGCCCGGTCGTCTCAGCCAATGGCGAGCCGACTGTCAAGCTGTATACATCTGTAG
                    |||| ||||| |||||||| ||||||||||||||||| || ||| | ||||||||||| |
Sbjct 6359          ACTCCCGCCCTGTCGTCTCGGCCAATGGCGAGCCGACGGTTAAGTTATATACATCTGTTG

Query 6393          AGAATGCTCAGCAGGATAAGGGTATTGCAATCCCTCACGACATCGACCTTGGGGAATCTC
                    ||||||| |||||||| ||||| ||| | ||||| ||||| || || || || || || |
Sbjct 6419          AGAATGCGCAGCAGGACAAGGGCATTACCATCCCACACGATATAGATCTGGGTGATTCCC

Query 6453          GTGTAGTCATCCAGGATTATGACAATCAGCATGAGCAGGACCGTCCGACACCTTCCCCAG
                    |||| || || ||||||||||| || ||||| ||||| ||||| || || || || ||||
Sbjct 6479          GTGTGGTTATTCAGGATTATGATAACCAGCACGAGCAAGACCGACCTACTCCGTCACCAG

Query 6513          CCCCGTCTCGCCCTTTTTCTGTTCTCCGGGCCAATGATGTGCTTTGGCTCTCTCTCACTG
                    |||| ||||||||||| || ||||| || ||||||||||| || |||||||| ||||| |
Sbjct 6539          CCCCCTCTCGCCCTTTCTCAGTTCTTCGCGCCAATGATGTTCTGTGGCTCTCCCTCACCG

Query 6573          CTGCTGAGTATGATCAGTCC-ACCTATGGCTCTTCTACTGGCCCAGT--CTATGTCTCCG
                    | |||||||| ||||||+ |-|| ||||| || || ||+   ||+ |-- ||||||||||
Sbjct 6599          CCGCTGAGTACGATCAG-ACTACATATGGGTCGTCCAC-CAACC-CTATGTATGTCTCCG

Query 6630          ACTCTG-TGACCTTGG--TCAATGTTGCGACCGGCGCGCAGGCCGTTGCTCGGTCGCTTG
                    |+|  |-| ||++   --| ||||| || || || || ||||| ||||| || || ||||
Sbjct 6656          A-TACGGTCAC--GCTAGTTAATGTGGCCACTGGTGCTCAGGCTGTTGCCCGCTCTCTTG

Query 6687          ACTGGACTAAGGTCACACTTGATGGCCGCCCTCTTTCTACTATCCAGCAGTATTCGAAGA
                    | ||| |||| ||||| || ||||||||||| ||  |||| || ||||||||||| ||||
Sbjct 6713          ATTGGTCTAAAGTCACTCTGGATGGCCGCCCCCTCACTACCATTCAGCAGTATTCAAAGA

Query 6747          CTTTCTTTGTCCTGCCGCTTCGTGGTAAACTTTCCTTCTGGGAGGCAGGTACCACTAAAG
                    | |||| ||| || ||||| || || || || ||||| |||||||| ||||||||||| |
Sbjct 6773          CATTCTATGTTCTCCCGCTCCGCGGGAAGCTGTCCTTTTGGGAGGCTGGTACCACTAAGG

Query 6807          CCGGGTACCCTTACAATTATAATACTACTGCTAGTGACCAACTGCT-CG-TTGAGAATGC
                    |||| ||||| || ||||||||||| ||||||||||| |||++  |- |-||||||| ||
Sbjct 6833          CCGGCTACCCGTATAATTATAATACCACTGCTAGTGATCAA--ATTTTGATTGAGAACGC

Query 6865          CGCCGGGCACCGGGTGGCTATTTCCACCTACACCACTAGCTTGGGTGCTGGCCCTGTCTC
                     || || ||||| || ||||| || ||||| ||||||||||||||||| ||||||  |||
Sbjct 6891          GGCTGGCCACCGTGTTGCTATCTCTACCTATACCACTAGCTTGGGTGCCGGCCCTACCTC

Query 6925          CATTTCTGCGGTGGCTGTCCTGGCCCCCCACTCTGCGT-TAGCACTGCTTGAGGATACCC
                     ||||| || || | ||| || ||||| ||||| ||+|-| ||  | |||||||||||  
Sbjct 6951          GATTTCCGCCGTTGGTGTGCTAGCCCCACACTCGGC-TCTCGCCGTCCTTGAGGATACTG

Query 6984          TGGATTACCCTGCTCGCGCCCATACTTTTGATGATTTCTGCCCAGAGTGCCGCCCCCTCG
                    | |||||||||||||| || ||||||||||||||||||||||| ||||||||| |||| |
Sbjct 7010          TTGATTACCCTGCTCGTGCTCATACTTTTGATGATTTCTGCCCGGAGTGCCGCACCCTTG

Query 7044          GCCTCCAGGGCTGCGCCTTTCAGTCCACTGTCGCTGAGCTCCAGCGGCTTAAGATGAAGG
                    |  | ||||| || || || ||||| ||| | |||||||| ||||| ||||| |||||||
Sbjct 7070          GTTTGCAGGGTTGTGCATTCCAGTCTACTATTGCTGAGCTTCAGCGTCTTAAAATGAAGG

Query 7104          TGGGTAAAACTCGGGAGT-TATAGTTTATTTGCTT--GTGCCCTCCTTC-TTTCT--GTT
                    | |||||||| |||||||-|+||+ ||| || |||--||||||+|||||-|  ||-- ||
Sbjct 7130          TAGGTAAAACCCGGGAGTCT-TA-ATTAATTCCTTTTGTGCCC-CCTTCATAGCTTCCTT

Query 7158          -GCTTATTTCTCTTTTCTGCGT
                    -| ||+||+ | | || |   |
Sbjct 7187          TGGTT-TT-ATTTCTTATTTCT
