# Supplementary material for: Pairwise Heuristic Sequence Alignment Algorithm Based on Deep Reinforcement Learning
Source: IEEE Open J Eng Med Biol. 2021 Jan 29;2:36–43. doi: 10.1109/OJEMB.2021.3055424 (PMC8901008; doi:10.1109/OJEMB.2021.3055424)
Supplement: Three supplementary materials are attached to the submitted manuscript. First, we offer the detailed process of the DQNalign in Supplementary material S1. Then, the additional figures and tables are listed in the Supplementary material S2. Finally, the alignment results of the DQNalign are attached  [file ojemb-3055424-mm.zip › OJEMB-3055424-MM/10022021082020_DQNalignOJEMB20210126SupplementaryS3/Supplementary S3/HEV_DDDQN/result20200712173946_13_20.txt]

DQNalign Project v1.0
Pairwise alignment algorithm with deep reinforcement learning based heuristic alignment agent
Sequence 1 : HEV_13, length : 7212
Sequence 2 : HEV_20, length : 7202

Alignment results:
Exact matches: 5405
Gaps: 505

Query 52            CCTGGCATCACTACTGCTATTGAGCAGGCTGCTTTAGCAGCGGCCAATTCTGCCTTGGCG
                    |||||||| |||||||| ||||||||||||||| | || |||||||||||||||||||||
Sbjct 0             CCTGGCATTACTACTGCCATTGAGCAGGCTGCTCTGGCTGCGGCCAATTCTGCCTTGGCG

Query 112           AATGCTGTGGTGGTTAGGCC-TTTTCTCTCTCACCAGCAGATTGAGATTCTCATTAACCT
                    ||||||||||||||| ||||-||||+| |||| |  ||| |  |||||||| |||||  |
Sbjct 60            AATGCTGTGGTGGTTCGGCCGTTTT-TATCTCGCGTGCAAACCGAGATTCTTATTAATTT

Query 171           AATGCAACCTCGCCAGCTTGTTTTCCGCCCCGAGGT-TTTCTGGAATCATCCCATCCAGC
                     |||||||| || ||| | ||||||||||| |||||- ||+|||||||| || |||||||
Sbjct 119           GATGCAACCCCGGCAGTTGGTTTTCCGCCCTGAGGTACTT-TGGAATCACCCTATCCAGC

Query 230           GCGTTATCCATAATGAGCTGGAGCTCTACTGCCGCGCTCGCTCCGGC----CGCTGTCTT
                    | ||||| ||||||||  | || |  |||||||| |||||++++|||----||+|  |||
Sbjct 178           GGGTTATACATAATGAATTAGAACAGTACTGCCGGGCTCG----GGCTGGTCG-TTGCTT

Query 286           G-AGATTGGCGCTCATCCCCGCTCAATAAATGACAATCCTAATGTGG-TCCACCGCTGTT
                    |-|| |||| ||||| ||  | || || |||||||| || || ||+ -| || || ||||
Sbjct 233           GGAGGTTGGAGCTCACCCAAGATCCATTAATGACAACCCCAACGT-TCTGCATCGGTGTT

Query 344           TTCTCCGCCCTGTTGGGCGTGATGTTCAGCGCTGGTATACTGCTCCCACTCGCGGACCGG
                    | ||  | || ||||| || |||||||||||||||||  |||| ||||| ||||| || |
Sbjct 292           TCCTTAGACCGGTTGGCCGAGATGTTCAGCGCTGGTACTCTGCCCCCACCCGCGGCCCTG

Query 404           CTGCTAATTGCCGGCGTTCTGCACTGCGTGGGCTCCCTGCTGCCGACCGCACCTACTGTT
                    | ||||||||||| || || ||  ||||||| |||||  | || |||||||| ||||| |
Sbjct 352           CGGCTAATTGCCGCCGCTCCGCGTTGCGTGGTCTCCCCCCCGCTGACCGCACTTACTGCT

Query 464           TTGATGGGTTTTCTG--GCT-GCAGTTTTCCC-GCTGAGACAGGCATCGCCCTCTATTCC
                    |||||||++ |||| --|+|-|+ | |||  |-|| ||||| ||  | || || || || 
Sbjct 412           TTGATGG--ATTCTCCCG-TTG-TGCTTTTGCTGCAGAGACCGGTGTGGCTCTTTACTCT

Query 520           CTCCACGACATGTCGCCGTCTGATGTCGCCGAGGCCATGTTCCGTCATGGCATGACGCGG
                    || || ||| | | |||  ||||||| || ||||| |||  ||| || || || || ||+
Sbjct 468           CTGCATGACCTTTGGCCAGCTGATGTTGCAGAGGCTATGGCCCGCCACGGGATNACACG-

Query 580           CTT-TATGCTGCCCTCCATC-TCCCGCCC-GAGGTTCTACTGCCTCCCGGCACATACCGT
                    |||-||||| || || ||+|-|+ | |||-||||| || || || |||||||| ||||  
Sbjct 527           CTTGTATGCCGCACTGCA-CCT-TCCCCCTGAGGTGCTGCTACCACCCGGCACCTACCAC

Query 637           ACCACGTCGTATTTACTGATTCATGACGGT-AG-GCGTGTTGTGGTGACGTACGAGGGCG
                    || || |||||| | |||||||| ||||| -| -|||+ |  || + || ||||||||||
Sbjct 585           ACAACCTCGTATCTCCTGATTCACGACGGCGACCGCG-CTGTTGT-AACTTACGAGGGCG

Query 695           ATACCAGTGCTGGTTATAATCATGATGTTTCTAAT-CTACGTTCCTGGATTAGGACCACT
                    |||| ||||| || |||||||||||||| || |+|-|| ||| | |||||  | || || 
Sbjct 643           ATACTAGTGCGGGCTATAATCATGATGTCTCCA-TACTTCGTGCGTGGATCCGTACTACA

Query 754           AAGGTCACCGGG-GACCATCCTCTCGTT-ATCGAGCGGGTTAGGGCCATCGGCTGCCATT
                    ||+   |   ||-|| |||||+ | | |-|| ||||| ||  ||||||| || || ||||
Sbjct 702           AA-AATAGTTGGTGATCATCC-GTTGGTCATAGAGCGTGTGCGGGCCATTGGATGTCATT

Query 812           TTGTTCTCCTGCTCACGGCCGCCCCGGAACCATCCCCTATGCCTTATGTGCCTTACCCCC
                    ||||  | |||||||| || ||||| || || || || ||||||||||| |||||||| |
Sbjct 760           TTGTGTTGCTGCTCACCGCAGCCCCTGAGCCGTCACCCATGCCTTATGTTCCTTACCCTC

Query 872           GGTCCACCGAGGTCTATGTCCGATCAATCTTTGGCCCGGGTGGAACCCCCTCATTGTTTC
                    | || || ||||| |||||||| || || |||||||| || ||  |||| || |||||||
Sbjct 820           GTTCAACGGAGGTGTATGTCCGGTCCATATTTGGCCCTGGCGGCTCCCCATCCTTGTTTC

Query 932           CAACCTCGTGCTCCACTAAGTCAACCTTCCATGCTGTCCCTGTCCATATCTGGGACCGTC
                    |  |  | ||||| ||||| || || |||||||||||||| || ||||||||||| || |
Sbjct 880           CGTCAGCCTGCTCTACTAAATCTACTTTCCATGCTGTCCCGGTGCATATCTGGGATCGGC

Query 992           TTATGTTGTTCGGGGCCACTTTGGACGACCAGGCCTTTTGCTGTTCCCGTCTTATGACTT
                    | ||| | || || |||||  ||||||| ||||| ||||||||||| || || |||||||
Sbjct 940           TCATGCTCTTTGGTGCCACCCTGGACGATCAGGCGTTTTGCTGTTCACGGCTCATGACTT

Query 1052          ACCTCCGTGGCATTAGCTACAAGGTTACTGTCGGCACCCTTGTGGCCAATGAGGGCTGGA
                    |||||||||| ||||| |||||||| ||||||||| | ||||| || |||||||| ||||
Sbjct 1000          ACCTCCGTGGTATTAGTTACAAGGTCACTGTCGGCGCGCTTGTCGCTAATGAGGGGTGGA

Query 1112          ACGCCTCCGAGGACGCCCTCACAGCTGT-CATTACTGCCGCCTACCTAACCATATGCCAC
                    ||||||| || ||||| || || ||+  - || ||||| || ||  | || || ||||| 
Sbjct 1060          ACGCCTCTGAAGACGCTCTTACTGC-ANTGATCACTGCAGCTTATTTGACTATTTGCCAT

Query 1171          CAGCGGTATCTTCGCACCCAGGCTATATCTAAGGGGATGCGTCGTTTGGAGCGGGAGCAT
                    ||||| ||||| ||||||||||| ||||| ||||| ||||| || |||| |   ||||| 
Sbjct 1119          CAGCGTTATCTCCGCACCCAGGCGATATCCAAGGGCATGCGCCGGTTGGGGGTTGAGCAC

Query 1231          GCCCAGAAGTTTATAACACGCCTTTATAGCTGGCTCTTTGAGAAGTCCGGCCGTGACTAC
                    |||||||| ||||| ||| | || || || ||||| ||||||||||| |||||||| || 
Sbjct 1179          GCCCAGAAATTTATCACAAGACTCTACAGTTGGCTATTTGAGAAGTCTGGCCGTGATTAT

Query 1291          ATCCCCGGCCGTCAGCTGGAGTTTTATGCCCAGTGTAGGCGTTGGCTCTCAGCCGGCTTC
                    ||||||||||| |||||  |||| ||||| |||||  | || ||||| || || ||||||
Sbjct 1239          ATCCCCGGCCGCCAGCTTCAGTTCTATGCACAGTGCCGACGGTGGCTATCTGCAGGCTTC

Query 1351          CATCTTGACCCACGGGT-GTTGGTTTTTGACGAGTCGGTCCCCTGCCACTGTAGGACCAC
                    || || |||||  ||||- |||+||||||| ||||| || || |||| |||||||||   
Sbjct 1299          CACCTAGACCCCAGGGTACTTG-TTTTTGATGAGTCAGTACCATGCCGCTGTAGGACGTT

Query 1409          -CGATCCGCAGGGTTGC-TTCAAAGTTCTGTTGCTTCATGAAGTGGCTCGGCCAGGAGTG
                       +   | |+ |||||-   |||+||||| || || |||  ||||||||| ||||||||
Sbjct 1358          TTT-GAAGAA-AGTTGCGGGTAAA-TTCTGCTGTTTTATGCGGTGGCTCGGGCAGGAGTG

Query 1467          CACCTGTTTCCTACAGCCCGCAGAGGGTGTTGTTGGCGACCAGGGCCATGACAACGAGGC
                     ||||| ||| |  |||| || |||||| | || ||||| || |||||||||||||||||
Sbjct 1415          TACCTGCTTCTTGGAGCCGGCCGAGGGTTTAGTCGGCGATCATGGCCATGACAACGAGGC

Query 1527          TTATGAGGGCTCTGATGTTGACCCTGCCGAATCTGCCACCT-GTGACATATCTGGGTCCT
                     |||||||| ||||| || ||||| || ||| ||||+|| |- |||  | ||||||+ ||
Sbjct 1475          CTATGAGGGTTCTGAGGTCGACCCGGCTGAACCTGC-ACATCTTGATGTTTCTGGG-ACT

Query 1586          ACGTGGTGCCT-GGT-G-CTGCCCTCCAGC-CGCTCTACCA-GGC-T--C-TTGATCT-C
                    +++|+++ |+ - ||- -| | |+ |||||- | +   || -   - --|- | | +|- 
Sbjct 1533          ---T---AC-GCCGTCCACGGGC-ACCAGCTTGA-GGCCCTCTATAGGGCACTTAA-TGT

Query 1636          CCTGCCGATATTGTGGCCCGTGCAG-GTC-GGCTGACCGCCAC---AG-T----AAA-GG
                    ||  |+ | ||+ | |||+|+   |-|+|-  | |||+ + ||---| -|----|  - |
Sbjct 1583          CCCAC-AAGAT-ATTGCC-G-CTCGAG-CTTCCCGAC-T-AACGGCAACTGTTGAGCTCG

Query 1685          TTTCTCAGG-CTGAGGGGCGGATT-GACTGCGAG-ACC-TATCTTGGTAATAAAACTTTC
                    ||++ || |-|+ || + ||+ ||-|| |||+ |-|||-|+ || |||||||| || |||
Sbjct 1636          TT--GCAAGTC-CAGA-CCG-CTTAGAGTGC-CGCACCGT-GCTCGGTAATAAGACCTTC

Query 1741          CGCACGTCGTTCGTCGACGGAGCGGTTTTAGAGACTAATGGCCCAGAGCGCCTCAATCT-
                    || ||| || | |||||||| ||   | ||||| | |||||||| ||||+  |   |||-
Sbjct 1689          CGGACGACGGTGGTCGACGGCGCCCATCTAGAGGCGAATGGCCCTGAGC-AGTATGTCTT

Query 1800          CTCCTTTGACGCC---AGTCAGAGCACTATGGCCGCCGGCCTCTT-TAGTCTTACCTA-C
                     || |||||||||--- |||||+++ ||||||  |||||+ ||  -||| || || ||- 
Sbjct 1748          ATCATTTGACGCCTCCCGTCAG---TCTATGGGGGCCGG-GTCGCATAGCCTCACTTATG

Query 1855          A-C-CACTTCTGC-AGCTGGGCTGGAG--GTG----CATTATGTCGCTG-CCGGGCTTGA
                    |-|-|||  ||||- |+|  || ||+ --|+|----|||+ |+++  ||- | || |||+
Sbjct 1804          AGCTCACCCCTGCTGG-TTTGCAGG-TTAG-GATTTCAT-CT---AATGGTCTGGATTG-

Query 1905          CCATCGGGCGGTTTTTGCCCC-GGGTGTCTCACCCC-G-GTCGGCCCCTGGCGAGGTTAC
                    |+|+|+ || +   || ||||- ||||+    ||| -|-|+| || || || |||||  |
Sbjct 1856          C-A-C-TGCT-ACATTCCCCCCCGGTG-GAGCCCCTAGCG-CTGCGCCCGGGGAGGTGGC

Query 1962          CGCCTTCTGCTCCGCCCTATATAGGTTCAACCGTG-AGGCCCAGCGCCACTCACTGACCG
                     ||||| |||   ||||| ||||| |  ||| |+|-   ||||||| ||||| ||||| |
Sbjct 1910          AGCCTTTTGCAGTGCCCTTTATAGATATAACAG-GTTCACCCAGCGGCACTCGCTGACTG

Query 2021          GC-AACTTTTGGTTTCATCCCGAGGGGCTCCTTGGCCCCTT-CGTTCCTTTCTCTCCCGG
                    ||- |+|| ||||| || || |||||| | || ||+   ||-|   |||||||| || ||
Sbjct 1969          GCGGA-TTATGGTTACACCCTGAGGGGTTGCTGGG-TATTTTCCCCCCTTTCTCCCCTGG

Query 2079          GCATGTTTGGGAGTCGGCTAACCCGTTTTGTGGTGAGAGCACACTCTACACCCGTACCTG
                    |||| | |||||||| || ||||| ||||| || ||| | ||  | || ||||| || ||
Sbjct 2027          GCATATCTGGGAGTCTGCGAACCCCTTTTGCGGGGAGGGGACTTTGTATACCCGAACTTG

Query 2139          GTCGGA-A---G--TT-----G--AT----GCCGCTTCTAACCCGGC-CCAGC-CCGACC
                    ||| +|-|---|--||-----|--||---- || |+ || |++ |  -||+||-||  | 
Sbjct 2087          GTCA-ACATCTGGCTTTTCTAGTGATTTCTCCCCC-CCTGA--AGCGGCC-GCTCCTGCT

Query 2180          -TAGGCCTTGC-A-TC-TG---AGCCTCCC--ATACCCAGTAGGGCCG-CC-ACGC-CTA
                    -|+|||+|+||-|- |- |--- |||+|| -- |||||++++++  | -  -|+||- ||
Sbjct 2142          AT-GGC-T-GCTACCCCGGGGCTGCC-CCATTCTACCC------CACCTGTTA-GCGATA

Query 2228          TCTTGG-CGGCCCCTCTGCCCTC-CA-TTGT---A-C----CG--G-GCC-CCACCCCCC
                    | | ||- +   || | ||||||- |-  ||---|- ---- |--|- ||-   ||||| 
Sbjct 2191          TTTGGGTG-CTACCACCGCCCTCAGAGGAGTTTCAGGTTGATGCAGCACCTGTGCCCCCT

Query 2273          CCCCCTCCGCCCTGGTGC----C----T-----AGTGAGCCGGCCTCTGGTGCCAGCGCC
                     ||||| + ||||| || ----|----|----- |||      || |   + ||  | ||
Sbjct 2250          GCCCCTG-ACCCTGCTGGATTGCCCGGTCCCGTTGTGCTTACCCCCCCCC-CCCCTCCCC

Query 2320          --GGGGC-TCTGGCCAT-AACCCACC--AGACGGTCC-GACA-CCGCCGTT-TGCTTTTC
                    --| |+|-|+  |||||-||   |||-- |+|  |||-|+ |-|||+   |-| || |  
Sbjct 2308          CTGTG-CAT-AAGCCATCAAAATACCCCCG-CCTTCCCG-TAACCG-TCGTCTCCTCTAT

Query 2371          ACCTACCCGGATGGTTCCAAGGTGTTTGCCGGCTCGCTGTTCGAGTCAGCGTGT-ACGTG
                    ||||| || || ||  | ||||||| ||| || || ||||| || ||||  |||-||+||
Sbjct 2361          ACCTATCCTGACGGCGCTAAGGTGTATGCAGGGTCACTGTTTGAATCAGACTGTGAC-TG

Query 2430          GCTTGTTAACGCGTCTAATGTTGACCACCGCCCTGGTGGCGGGCTCTGCCATGCATTCTA
                    ||| ||||| || || ||    | ||| || || || || || ||||||||||| || ||
Sbjct 2420          GCTGGTTAATGCCTCAAACCCGGGCCATCGTCCCGGAGGTGGCCTCTGCCATGCCTTTTA

Query 2490          CCAAAGGTATCCCGCTTCCTTTGAC-GCTGCCTCT-TTTG-TGATGCGCGATGGCG-CGG
                    |||| | | ||| |   | ||| ||-    |+|+ - || -| ||||| ||+||+|-|  
Sbjct 2480          CCAACGTTTTCCAGAAGCGTTTTACCC-AAC-T-GAATTCATCATGCGTGA-GG-GTCTT

Query 2546          CC-GCGTACACATTAACTCCCCGGCCGATAATTCATGCCGTCGCCCCTGACTATAGGTTG
                     |-|| ||||| || || || || || || |||||||| ||||| || || |||||| | 
Sbjct 2535          GCAGCATACACCTTGACCCCGCGCCCTATCATTCATGCAGTCGCTCCCGATTATAGGGTT

Query 2605          GAACATAACCCAAAGAGGCTCGAGGCCGCTTACCGGGAGACCTGCTCTCGCCTTGGTACC
                    || || ||||| |||||||| ||||| || ||||| || || || || || | ||| |||
Sbjct 2595          GAGCAGAACCCGAAGAGGCTTGAGGCAGCGTACCGTGAAACTTGTTCCCGTCGTGGCACC

Query 2665          GCTGCATACCCGCTCCTCGGGGACTGGCATATATCAGGTACCAA-TCGGCCCGAGTTTTG
                    ||||| ||||||||+ | |||  | || ||||| |||||+||  -|  |||  |||||||
Sbjct 2655          GCTGCCTACCCGCT-TTTGGGTTCGGGTATATACCAGGT-CCCTGTTAGCCTCAGTTTTG

Query 2723          ACGCCTGGGAGCGGAACCACCGCCCTGGGGACGAGTTGTATCTT-CCTGAGCTTGCCGCC
                    | |||||||| || || |||||||| || || |||+  |  |||- | ||||  || || 
Sbjct 2713          ATGCCTGGGAACGTAATCACCGCCCCGGCGATGAG-CTTTACTTGACCGAGCCCGCTGCA

Query 2782          AAATGGTTCGAGGCCAATAAGCCTACC-CGCCCGACTCTTACTATAACTGAGGATGTCG-
                    || ||||| ||||| |||||||| + |-|  |||   || || |||||||||||+  ||-
Sbjct 2772          AATTGGTTTGAGGCTAATAAGCCG-GCGCAGCCGGTGCTCACCATAACTGAGGA-CACGG

Query 2840          CACGGACGGCAAACTTGGCCATCGAAC-TTGACT-CGGCCACAGACGTCGGCCGGGCCTG
                    | || ||||| ||| ||||+|| | | -||||+|-| || ||||| |||||||| || ||
Sbjct 2830          CCCGTACGGCCAACCTGGC-ATTGGAGATTGA-TGCCGCTACAGAGGTCGGCCGTGCTTG

Query 2898          CGCCGGCTGC-CGAGTCACCCCCGGTATTGTGCAGTATCAGTTTACCGCAGGTGTGCCCG
                     ||||| |||-| |+||| ||| || |||||||| |||||||||||||| ||+|  ||||
Sbjct 2888          TGCCGGTTGCACCA-TCAGCCCTGGCATTGTGCACTATCAGTTTACCGCCGG-GGTCCCG

Query 2957          GGTCT-GG-AAAGTCCCGTTCTGT-TAT-CCAGACTGACG-TGGACGTTGTTGTGGTT--
                    ||+||-||- |||||+++ +  ||- ||-| | |  ||+|-||+ || ||| ||||||--
Sbjct 2946          GG-CTCGGGCAAGTC---A-AGGTCCATACAACAGGGA-GATG-TCGATGTGGTGGTTGT

Query 3010          -CCGACTCGGGAGCTGCGTAACGCCTGGCGCCGCCGCGGTTTTGCTGCTTT--TACCCCG
                    -|| || |||||||| |||||    ||||||||||| |||||||| || ||-- ||||| 
Sbjct 2999          GCCCACCCGGGAGCTTCGTAATAGTTGGCGCCGCCGGGGTTTTGCGGCCTTCACACCCCA

Query 3067          CATA-CTGCCGCTAGGGTCACCCAGGGGC-GTCGTGTCGTCATCGATGAAGCCCCGTCTC
                    || |-| |||+|++| || ||+ |  |||-| || || || || ||||| || || ||||
Sbjct 3059          CACAGCGGCC-C--GTGTTAC-TATCGGCCGCCGCGTTGTGATTGATGAGGCTCCATCTC

Query 3125          TCCCCCCGCACCTGTTGCTGCTCCACATGCAGCGGGCCGCCACCGTCCACCTTCTTGGCG
                    |||| || |||||||||||| | || |||||||||||| || | ||||| || || || |
Sbjct 3115          TCCCGCCACACCTGTTGCTGTTACATATGCAGCGGGCCTCCTCGGTCCATCTCCTCGGTG

Query 3185          ACCCGAATCAGATCCCAGCCATCGATTTTGAGCACGCCGGGCTCGTCCCCGCCATCAGGC
                    |||| ||||||||||| || || ||||||||||||||||| || ||||| || ||| | |
Sbjct 3175          ACCCAAATCAGATCCCTGCTATTGATTTTGAGCACGCCGGCCTGGTCCCTGCGATCCGTC

Query 3245          CCGATTTAGCCCCTACTTCCTGGTGGCAT-GTCACTCACCGCTGTCCCG-CGGATGTGTG
                    ||||  | || || ||   ||||||||+ -|| || ||||| ||+||||-| ||||||||
Sbjct 3235          CCGAGCTTGCGCCAACGAGCTGGTGGC-NCGTTACACACCGTTG-CCCGGCCGATGTGTG

Query 3303          TGAGCTGATTCGCGGTGCATATCCTATGATCCAGCCCACTAGCCGGGTCCTTCGTTCGTT
                     ||||| || ||||| || || ||||  |||||| |||| ||||| || || || ||  |
Sbjct 3293          CGAGCTCATACGCGGAGCCTACCCTAAAATCCAGACCACGAGCCGTGTGCTACGGTCCCT

Query 3363          GTTTTGGGGTGAGCCTGCCGTTGGGCAGAAACTAGTGTTCACCCAGGCGGCTAAGGCTGC
                    |||||||  ||| || ||| |||| |||||  | ||  |||| |||||||| ||||||||
Sbjct 3353          GTTTTGGAATGAACCGGCCATTGGCCAGAAGTTGGTTNTCACGCAGGCGGCAAAGGCTGC

Query 3423          CAACCCCGGCT-C-AGTGACGGTCCACGAGGCACAGGGCGCTACCTACACAGAGACCACC
                     ||||| ||+|-|-| |+||||||||||| || ||||| || |||| |||||||||||| 
Sbjct 3413          TAACCCTGG-TGCGATT-ACGGTCCACGAAGCTCAGGGTGCCACCTTCACAGAGACCACA

Query 3481          ATTATTGCAACGGCAGACGCCCGTGGCCTTATTCAGTCGTCCCGGGCTCATGCCATTGTC
                    || || || ||||| |||||| | |||||||| ||||| |||||||||||||| || || 
Sbjct 3471          ATCATAGCCACGGCCGACGCCAGGGGCCTTATCCAGTCATCCCGGGCTCATGCTATAGTT

Query 3541          GCCCTGACGCGCCACACAGAGAAGTGCGTCATCATTGACGCACCAGGCTTGCTTCGTGAG
                    || || || |||||||| |||||||| || ||| | || || || ||| |||||||||||
Sbjct 3531          GCACTTACTCGCCACACTGAGAAGTGTGTTATCCTGGATGCCCCCGGCCTGCTTCGTGAG

Query 3601          GTGGGCATCTCTGACGCAATTGTCAATAATTTCTTCCTCGCTGGCGGTGAGGTTGGTC-A
                    || ||||| || || |  |||||||| || || ||||| ||||| || ||||| ||+|- 
Sbjct 3591          GTCGGCATTTCGGATGTGATTGTCAACAACTTTTTCCTTGCTGGTGGCGAGGTCGG-CCN

Query 3660          CCAGCGTCCGTCTGTTATCCCTCGCGGCAACCCCGACGCCAAT-GTCGAC-ACCCTGGCT
                    ||| || || ||||| || |||||||| ||||| ||+ | || - |||+ -||+ |  | 
Sbjct 3650          CCACCGCCCTTCTGTGATACCTCGCGGTAACCCTGA-TCAAAACCTCG-GGAC-TTTACA

Query 3718          GCCTTTCC-ACCGTCATGCCAGATTAGTGCTTTCCACCAATTGGCCGAGGAGCTTGGTCA
                    | | ||||- ||||| || || |||||||||| ||| || ||||| ||||| || || ||
Sbjct 3707          GGCCTTCCCGCCGTCCTGTCAAATTAGTGCTTACCATCAGTTGGCTGAGGAACTGGGCCA

Query 3777          CAGACCCGCCCCTG-TTGCGGCTGTTCTACCACCCT-GCCCTGAGCTCGAACAGGGCCTT
                    +   |||| |||  -| || || ||+||  | ||||-|||||||||| || |||||||| 
Sbjct 3767          -TCGCCCGGCCCCTGTCGCCGCCGT-CTTGCCCCCTTGCCCTGAGCTTGAGCAGGGCCTG

Query 3835          CTCTACCTGCCCCAGGAGCTCACCACCT-GTGATAGTGTTGTAACATTT-GAGTTGACAG
                    |||||| |||| |||||||||||+    -  ||||||||+||    |||-||| | || |
Sbjct 3825          CTCTACATGCCACAGGAGCTCAC-TGTGTCCGATAGTGT-GTTGGTTTTTGAGCTTACGG

Query 3893          ATATTGTGCATTGCCGCATGGCCGCCCCGAGCCAGCGCAAGGCCGTGCTGTCCACACTTG
                    |||| || ||||||||||||||||| || |||||||| ||||| || || || |||||||
Sbjct 3883          ATATAGTTCATTGCCGCATGGCCGCTCCAAGCCAGCGAAAGGCTGTTCTCTCAACACTTG

Query 3953          TGGGTCGA--TACGGTCGG-CGTAC-AAAGCTTTATAATGCCTCCCATTCTGATGTCCGC
                    ||||++||--||+ | | |- | ||-|||+|| ||| | ||  | ||||| ||||| || 
Sbjct 3943          TGGG--GAGGTA-TGGCCGTAGGACGAAA-CTATATGAGGCGGCGCATTCAGATGTTCGT

Query 4009          GACTCTCTCGCCCGTTTCATCCCGACCATTGGCCCCGTGCAGGTTACAACTTGTGAGCTG
                    || || || ||  | |||||||| || || || || || |||| ||| || |||||| ||
Sbjct 3999          GAGTCCCTAGCTAGGTTCATCCCTACTATCGGGCCTGTTCAGGCTACCACATGTGAGTTG

Query 4069          TACGAGTTAGTGGAAGCCATGGTTGAGAAGGGCCAGGATGGCTCCGCCGTCCTTGAGCTC
                    || ||||| || || || ||||| ||||| || ||||| ||||| || ||| | ||||| 
Sbjct 4059          TATGAGTTGGTTGAGGCTATGGTGGAGAAAGGTCAGGACGGCTCTGCAGTCTTAGAGCTT

Query 4129          GACCTTTGCAACCGTGACGTGTCCAGGATTACCTTTTTCCAGAAAGACTGTAATAAGTTT
                    || ||||| || ||||| || ||  | || || |||||||| |||| ||| || ||||||
Sbjct 4119          GATCTTTGTAATCGTGATGTCTCGCGCATCACATTTTTCCAAAAAGNCTGCAACAAGTTT

Query 4189          ACCACCGGGGAGACCATTGCCCATGGTAAAG-TGGGTCAGGGCATCTCGGCTTGGAGTAA
                    || || || |||||||| ||||| ||+ |||-| || ||||| || ||||| ||||||||
Sbjct 4179          ACAACTGGTGAGACCATCGCCCACGG-CAAGGTTGGCCAGGGTATATCGGCCTGGAGTAA

Query 4248          GACTTTCTGTGCCCTCTTCGGCCCCTGGTTCCGTGCTATTGAGAAGGCCA-TCCTAGCTC
                    ||| ||||| || || |||||||| |||||||| || ||||| || | +|-|  | || |
Sbjct 4238          GACCTTCTGCGCTCTGTTCGGCCCGTGGTTCCGCGCCATTGAAAAAGA-AATATTGGCCC

Query 4307          TGCTCCCCC--AGGGTGTGTTCTATGGGGATGCTTTTGATG-ACACCGTCTTCT-CTGCG
                    ||||||| |--|   |++ || ||||| || |||| |||+|-|  | ||+|| |-| || 
Sbjct 4297          TGCTCCCGCCTAATAT--CTTTTATGGCGACGCTTATGA-GGAGTCAGT-TTTTGCCGCC

Query 4363          GCTGTGGCCGCTGCG-AAGGCT-TC-CATGGTGTTTGAGAATGACTTCTCTGAGTTTGAC
                    |||||| |||+ |+|- +|| |-  - ||||| ||||| |||||||| || |||||||||
Sbjct 4353          GCTGTGTCCG-GG-GCG-GGGTCATGTATGGTATTTGAAAATGACTTTTCAGAGTTTGAC

Query 4420          TCTACTCAGAATAATTTCTC-CTTGGGACTTGAGTGTGCTATTATGGAGGAGTGCGGAAT
                      ||| ||||||||||||||-|||||+ ||||||||||   |||||||||||||||| ||
Sbjct 4410          AGTACCCAGAATAATTTCTCTCTTGG-CCTTGAGTGTGTGGTTATGGAGGAGTGCGGCAT

Query 4479          GCCGCAGTGGCTCATCCGCCTT-TACCACCTTATAAGGTCTGCATGGATCCTGCAGGCCC
                    ||| || ||||| ||  |+ ||-||||| ||  |  ||||||| ||||| |||||||| |
Sbjct 4469          GCCTCAATGGCTAATTAG-GTTGTACCATCTGGTTCGGTCTGCCTGGATTCTGCAGGCGC

Query 4538          CGAAGGAGTCCCTGCGGGGGTTCTGGAAGAAGCACTCCGGTGAGCCCGGCACTCTCCTAT
                    |||||||||| ||   ||| |||||||||||||| || |||||||| || || || || |
Sbjct 4528          CGAAGGAGTCTCTTAAGGGTTTCTGGAAGAAGCATTCTGGTGAGCCTGGTACCCTTCTTT

Query 4598          GGAATACCGTCTGGAACATGGCTG-TTATTACC-CACTGTTATGACTTCCGGGATCTG-C
                    |||||||||||||||| |||||+|-||||+| |-|| || ||||| ||||| ||+|| -|
Sbjct 4588          GGAATACCGTCTGGAATATGGC-GATTAT-AGCACATTGCTATGAGTTCCGTGA-CTTTC

Query 4655          AAGTGGCTGCTTTTAAAGGTGATGATTCAATAGTGCTTTGCAGTGAGT-AC-C--GTCAG
                      || ||||| ||||| |||||||||||+   |+|   |+| ||+|||-||- --| |||
Sbjct 4645          GTGTTGCTGCCTTTAAGGGTGATGATTC-GGTG-GTCCT-CTGT-AGTGACTACCGACAG

Query 4711          AGTCCAGGA-GCCGCAGTCCTAATTGCTGGCTGCGGCCTGAAGTTGAAGGTGGATTTCCG
                    ||+||   |-|| || | | ||||||||||||| || || || |||||||| |||| |||
Sbjct 4701          AG-CCGCAATGCAGCTGCCTTAATTGCTGGCTGTGGGCTCAAATTGAAGGTTGATTACCG

Query 4770          CCCGATTGG-CTTATATGCAGGTGTTGTGGTGGCCCCCGGCCTTGGTG-CACTCCCTGAC
                    ||| || ||-||+ ||||| || || ||||||||||||||+ |||| |-|||| || || 
Sbjct 4760          CCCTATCGGGCT-GTATGCTGGGGTGGTGGTGGCCCCCGG-TTTGGGGACACTGCCCGAT

Query 4828          GTTGTGCGTTTTGCCGGCCGGCTCACTGAGAAGAATTGGGGCCCCGGCCCTGAGCGAGCG
                    || ||||||||||| || ||| |  |||| |||||||||||||||||||| || || || 
Sbjct 4818          GTGGTGCGTTTTGCTGGTCGGTTGTCTGAAAAGAATTGGGGCCCCGGCCCGGAACGTGCT

Query 4888          GAGCAGCTCCGCCTCGCTGTGTGTGATTTCCTTCGCAAGCT-CACGAATGTGGCTCAGAT
                    |||||||| || || ||||| || || ||||||||+| | |- |||||||| || ||| |
Sbjct 4878          GAGCAGCTGCGTCTTGCTGTCTGCGACTTCCTTCG-AGGGTTGACGAATGTTGCGCAGGT

Query 4947          GTGTGTGGATGTTGCTTCTCGTGTTTATGGGGTC-TCCCCAGGGCTAGTTCATAACCTGA
                     ||||| |||||||  || ||||| ||||| |||- |||| ||+|| || |||||||| |
Sbjct 4937          CTGTGTTGATGTTGTGTCCCGTGTCTATGGAGTCAGCCCCGGG-CTCGTACATAACCTTA

Query 5006          TTGGTATGCTACAGGCTGTTGCCGACGGCAAGGCCCA-TTTCACTGAGTCGGTAAAGCCA
                    |||| ||||| ||| |  | ||||| |||||||||||-|||+|| ||| |  | || || 
Sbjct 4996          TTGGCATGCTGCAGACCATCGCCGATGGCAAGGCCCACTTT-ACAGAGACTATTAAACCT

Query 5065          GTGCTTGACCTGACGAATTCAATCTTGTGTCGGGTGGAATGAATAACATGTCTTTTGCTG
                    || ||||| || || ||||| ||| |    ||||||||||||||||||||||||||||  
Sbjct 5055          GTACTTGATCTCACAAATTCCATCATACAGCGGGTGGAATGAATAACATGTCTTTTGCAT

Query 5125          CGCCCATGGGTTCGCGACCATGCGCCCTCGGCCTATTTTGTTGCTGTTCCTCATGTTTCT
                    ||||||||||++  |+|||||||||||| || || || ||||| ||||||||||||||||
Sbjct 5115          CGCCCATGGG--ATC-ACCATGCGCCCTAGGGCTGTTCTGTTGTTGTTCCTCATGTTTCT

Query 5185          GCCTATGTTGCCCGCGCCACCGTCCGGTCAGCCGTCTGGCCGCCGTCGTGGGCGGCGCAG
                    ||||||| |||||||||||||| ||||||||||||||||||| || ||||||||||||||
Sbjct 5172          GCCTATGCTGCCCGCGCCACCGGCCGGTCAGCCGTCTGGCCGTCGCCGTGGGCGGCGCAG

Query 5245          CGGCGGTTCCGGCGGTGGTTTCTGGGGTGACCGGGTTGATTCTCAGCCCTTCGCAATCCC
                    ||||||| ||||||||||||||||| ||||| ||||||||||||||||||||||  ||||
Sbjct 5232          CGGCGGTGCCGGCGGTGGTTTCTGGAGTGACAGGGTTGATTCTCAGCCCTTCGCCCTCCC

Query 5305          CTATATTCATCCAACCAACCCCTTCGCCCCCGATGTCACCGCTGCGGCC-GGGGCTGGAC
                    |||||||||||||||||||||||||||| ||||||||+      |  ||-||||||||| 
Sbjct 5292          CTATATTCATCCAACCAACCCCTTCGCCGCCGATGTC-GTTTCACAACCCGGGGCTGGAA

Query 5364          CTCGTG-TTCGCCAACCCGCCCGACC-ACTCGGCTCCGCTTGGCGTGACCAGGCCCAGCG
                    ||||+ - ||| ||+ ||||||  ||- ||||| |||||||||||||||||| || ||||
Sbjct 5351          CTCG-CCCTCGACA-GCCGCCCCGCCCCCTCGGTTCCGCTTGGCGTGACCAGTCCAAGCG

Query 5422          CCCCGCCGCTGCCTCACGTCGTAGACCTACCACAGCTGGGGCCGCGCCGCTGACTGCGGT
                    |||| ||| |||| | |||||| || ||||| |||||||||| |||||||| |||||  |
Sbjct 5409          CCCCTCCGTTGCCCCCCGTCGTCGATCTACCCCAGCTGGGGCTGCGCCGCTAACTGCCAT

Query 5482          TG-CTCCGGCCCATGATACCCCGCCTGTGCCCGATGTTGATTCTCGCGGCGCTATCTTGC
                    + -| || |||| ||||||  | ||||| || |||||||| || || || ||||| ||||
Sbjct 5469          -ATCACCAGCCCCTGATACAGCTCCTGTACCTGATGTTGACTCACGTGGTGCTATTTTGC

Query 5541          GCCGGCAGTATAATCTT-TCAACATCCCCTCTTACCTCCTCCGTGGCCACTGGCACCAAT
                    |||||||||| |||+||-|| || ||||| ||||| || || || ||  |||| || |||
Sbjct 5528          GCCGGCAGTACAAT-TTGTCTACGTCCCCGCTTACATCATCTGTTGCTTCTGGTACTAAT

Query 5600          TTGGTCCTTTATGCTGCCCCTCTTAGCCCGCTTTTGCCCCTTCAGGACGGCACCAATACT
                     |||| || ||||||||||| || | ||| || ||||| |||||||| |||||||| |||
Sbjct 5587          CTGGTTCTCTATGCTGCCCCGCTGAACCCTCTCTTGCCTCTTCAGGATGGCACCAACACT

Query 5660          CATATAATGGCCACGGAGGCTTCCAATTATGCCCAGTACCGAGTTGCCCGCGCCACAATC
                    ||||| ||||| || ||||| || ||||| |||||||| || ||||  || || || || 
Sbjct 5647          CATATTATGGCTACTGAGGCATCTAATTACGCCCAGTATCGGGTTGTTCGGGCTACGATT

Query 5720          CGCTACCGCCCTCTGGTTCCCAATGCTGTTGGTGGCTATGCTATCTCTATATCGTTCTGG
                    || || |||||  |||| || |||||||||||||| |||||||||||||| || ||||||
Sbjct 5707          CGTTATCGCCCGTTGGTGCCAAATGCTGTTGGTGGTTATGCTATCTCTATTTCTTTCTGG

Query 5780          CCGCAGACCACTACCACCCCGACGTCCGTCGACATGAATTCTATAACCTCGACGGATGTT
                    || || || || || ||||| || || || |||||||||||||| || || || ||||| 
Sbjct 5767          CCTCAAACTACAACTACCCCTACTTCTGTTGACATGAATTCTATCACTTCTACTGATGTC

Query 5840          CGTATTCTCGTCCAGCCCGGTATTGCCTCAGAGCTT-GTGATTCCAAGTGAACGCCTGCA
                     | ||  | |||||||||||||| ||||| |||+||-|| || || ||||||||||| ||
Sbjct 5827          AGGATCTTGGTCCAGCCCGGTATAGCCTCCGAG-TTAGTCATCCCTAGTGAACGCCTTCA

Query 5899          TTATCGCAACCAGGGTTGGCGCTCTGTTGAAACCTCCGGG-GTGGCGGAGGAGGAGGCCA
                     || |||||||| || |||||||||||||| |||+ ||||-||||| || |||||||| |
Sbjct 5886          CTACCGCAACCAAGGCTGGCGCTCTGTTGAGACC-ACGGGTGTGGCCGAAGAGGAGGCTA

Query 5958          CCTCTGGCCTTGTCATGCTTTGTATACATGGCTCACCTGTGAACTCTTATACTAACACAC
                    |||| || || || ||||||||||| |||||||| ||||| ||||| || ||||| ||||
Sbjct 5945          CCTCCGGTCTGGTAATGCTTTGTATTCATGGCTCCCCTGTTAACTCCTACACTAATACAC

Query 6018          CTTACACTGGTGCCCT-CGGGTTGTTGGATTTTGCTCTCGAGCTTGAGTTCCGCAACCTC
                    ||||||| |||||  |- || || |||+|||||||  | || ||||| ||  | ||  | 
Sbjct 6005          CTTACACCGGTGCATTGGGGCTTCTTG-ATTTTGCATTAGAACTTGAATTTAGAAATTTG

Query 6077          ACCCCTGGTAACACCAATACACGGGTTTCCCGCTACTCTAGCACCGCCCGCCACCGTCTT
                    || || || ||||| || || || |||||||| ||  ||||||| ||||||||||| || 
Sbjct 6064          ACACCCGGGAACACTAACACCCGTGTTTCCCGGTATACTAGCACAGCCCGCCACCGGCTG

Query 6137          CGCCGTGGCGCAGACGGGACTGCCGAGCTCACCACCACGGCTGCGACTCGCTTTATGAAG
                    ||||| || || || ||||| || |||||||||||||| || || || ||||| ||||||
Sbjct 6124          CGCCGCGGTGCTGATGGGACCGCTGAGCTCACCACCACAGCAGCCACACGCTTCATGAAG

Query 6197          GATCTCTATTTTTCTAGCACTAATGGTGTTGGCGAGATCGGCCGCGGGATAGCCCTTACC
                    ||| |  ||||| || | || || || ||||| ||| | || || || || ||||| || 
Sbjct 6184          GATTTGCATTTTACTGGTACGAACGGCGTTGGTGAGGTGGGTCGTGGTATTGCCCTGACT

Query 6257          CTGTTTAATCTTGCTGACACCCTGCTTGGCGGCCTACCGACAGAATTGATTTCGTCGGCT
                    ||||||||||||||||| || || ||||| ||  ||||||||||||||||||||||||||
Sbjct 6244          CTGTTTAATCTTGCTGATACGCTTCTTGGTGGTTTACCGACAGAATTGATTTCGTCGGCT

Query 6317          GGTGGCCAACTGTTTTACTCTCGCCCGGTCGTCTCAGCCAATGGCGAGCCGACTGTCAAG
                    || || |||||||||||||| ||||| || ||||| |||||||||||||| || || |||
Sbjct 6304          GGGGGTCAACTGTTTTACTCCCGCCCTGTTGTCTCGGCCAATGGCGAGCCAACAGTAAAG

Query 6377          CTGTATACATCTGTAGAGAATGCTCAGCAGGATAAGGGTATTGCAATCCC--T-C-AC--
                     | || |||||||| |||||||| ||||| || |||||+++++||+|| |--|-|-||--
Sbjct 6364          TTATACACATCTGTTGAGAATGCGCAGCAAGACAAGGG-----CA-TCACCATTCCACAC

Query 6431          GACATCGACCTTGGG-GAATCTCGTGTAGTCATCCAGGATTATGACAATCAGCATGAGCA
                    ||||| ||+ || ||-|| || ||||| || |||||||||||||| || ||||| || ||
Sbjct 6418          GACATAGA-TTTAGGTGACTCCCGTGTGGTTATCCAGGATTATGATAACCAGCACGAACA

Query 6490          GGACCGTCCGACACCTTCCCCAGCCCCGTCTCGCCCTTTTTCTGTTCTCCGGGCCAATGA
                     || || || || || || || ||||| || |||||||| || ||||| || ||||||||
Sbjct 6477          AGATCGACCTACCCCGTCACCTGCCCCCTCCCGCCCTTTCTCAGTTCTTCGTGCCAATGA

Query 6550          TGTGCTTTGGCTCTCTCTCACTGCTGCTGAGTATGATCAGTCCACCTATGGCTCTTCTAC
                    |||  | ||||||||||||||||| |||||||| |  ||| |||| ||||| || || ||
Sbjct 6537          TGTTTTGTGGCTCTCTCTCACTGCCGCTGAGTACGNCCAGACCACGTATGGGTCGTCCAC

Query 6610          TGGCCCAGT--CTATGTCTCCGACTCT-GTGACCT-TGGTCAATGTTGCGACCGGCGCGC
                    +   ||+ |-- |||||||| ||+|  -|| ||+ -| || ||||| || || || || |
Sbjct 6597          -CAACC-CTATGTATGTCTCTGA-TACAGTCAC-GCTTGTTAATGTAGCCACTGGTGCTC

Query 6666          AGGCCGTTGCTCGGTCGCTTGACTGGACTAAGGTCACACTTGATGGCCGCCCTCTTTCTA
                    |||| ||||| || || ||||||||| |||| || || || ||||| ||||||||| |||
Sbjct 6653          AGGCTGTTGCCCGCTCTCTTGACTGGTCTAAAGTTACTCTGGATGGTCGCCCTCTTACTA

Query 6726          CTATCCAGCAGTATTCGAAGA-CTTTCTTTGTCCTGCCGCTTCGTGGTAAACTTTCCTTC
                    | || ||||||||||| ||||- |||+| ||| || |||||||| || || || ||||| 
Sbjct 6713          CCATTCAGCAGTATTCTAAGAAATTT-TATGTTCTCCCGCTTCGNGGGAAGCTGTCCTTT

Query 6785          TGGGAGGCAGGTACCACTAAAGCCGGGTACCCTTACAATTATAATACTACTGCTAGTGAC
                    |||||||| ||||| || || ||||| ||||| || ||||||||||| ||||||||||||
Sbjct 6772          TGGGAGGCTGGTACGACCAAGGCCGGCTACCCGTATAATTATAATACCACTGCTAGTGAC

Query 6845          CAACTGCTCGTTGAGAATGCCGCCGGGCACCGGGTGGCTATTTCCACCTACACCACTAGC
                    ||| |  |  ||||||| || ||||| ||||| || || ||||| || || |||||||| 
Sbjct 6832          CAAATTTTGATTGAGAACGCGGCCGGTCACCGTGTCGCCATTTCTACTTATACCACTAGT

Query 6905          TTGGGTGCTGGCCCTGTCTCCATTTCTGCGGTGGCTGTCCTGGCCCCCCACTCTGCGTTA
                    |||||||| ||||||  ||| || |||||||| | ||| || || || || || ||  | 
Sbjct 6892          TTGGGTGCCGGCCCTACCTCGATNTCTGCGGTCGGTGTACTAGCTCCACATTCGGCCCTT

Query 6965          GC-ACTGCTTGAGGATACCCTGGATTACCCTGCTCGCGCCCATACTTTTGATGATTTCTG
                    ||-  |+|| ||||||||  | ||||| |||||||| |||||||||||||||||||||||
Sbjct 6952          GCTGTT-CTCGAGGATACTGTTGATTATCCTGCTCGTGCCCATACTTTTGATGATTTCTG

Query 7024          CCCAGAGTGCCGCCCCCTCGGCCTCCAGGGCTGCGCCTTTCAGTCCACTGTCGCTGAGCT
                    ||| ||||| ||| |||| || || ||||| || || || || || ||| | ||||| ||
Sbjct 7011          CCCGGAGTGTCGCACCCTTGGTCTGCAGGGTTGTGCATTCCAATCTACTATTGCTGAACT

Query 7084          CCAGCGGCTTAAGATGAAGGTGGGTAAAACTCGGGAGT-TATAGTTTATTTGCTT--GTG
                     ||||| ||||| |||||||| |||||||| |||||||-|+|| || |||+ |||--|||
Sbjct 7071          TCAGCGTCTTAAAATGAAGGTAGGTAAAACCCGGGAGTCT-TAATTAATT-CCTTTTGTG

Query 7141          CCC--T-C-C-TTCTTTCTGTTGCTT-ATTTCTCTTTTCTGCGTTTCGCGCTCCCTGAAA
                    |||--|-|-|- |+| ||| | ||||-||||||| ||||||| || ||||||||||| ||
Sbjct 7129          CCCCCTTCGCAGT-TCTCTTTGGCTTTATTTCTCATTTCTGCTTTCCGCGCTCCCTGGAA

Query 7195          AAAAAAAAAAAAAA
                    ||||||||||||||
Sbjct 7188          AAAAAAAAAAAAAA
