# Supplementary material for: Pairwise Heuristic Sequence Alignment Algorithm Based on Deep Reinforcement Learning
Source: IEEE Open J Eng Med Biol. 2021 Jan 29;2:36–43. doi: 10.1109/OJEMB.2021.3055424 (PMC8901008; doi:10.1109/OJEMB.2021.3055424)
Supplement: Three supplementary materials are attached to the submitted manuscript. First, we offer the detailed process of the DQNalign in Supplementary material S1. Then, the additional figures and tables are listed in the Supplementary material S2. Finally, the alignment results of the DQNalign are attached  [file ojemb-3055424-mm.zip › OJEMB-3055424-MM/10022021082020_DQNalignOJEMB20210126SupplementaryS3/Supplementary S3/HEV_DDDQN/result20200712173946_13_21.txt]

DQNalign Project v1.0
Pairwise alignment algorithm with deep reinforcement learning based heuristic alignment agent
Sequence 1 : HEV_13, length : 7212
Sequence 2 : HEV_21, length : 7277

Alignment results:
Exact matches: 5430
Gaps: 544

Query 0             GCAGACCACATATGTGGTCGATGCCATGGAGGCCCACCAGTTTATTAAGGCTCCTGGCAT
                    ||||||||| |||||||||||||||||||||||||| ||||| |||||||||||||||||
Sbjct 10            GCAGACCACGTATGTGGTCGATGCCATGGAGGCCCATCAGTTCATTAAGGCTCCTGGCAT

Query 60            CACTACTGCTATTGAGCAGGCTGCTTTAGCAGCGGCCAATTCTGCCTTGGCGAATGCTGT
                     |||||||||||||||||||||||| | || ||||| ||||| |||||||||||||||||
Sbjct 70            TACTACTGCTATTGAGCAGGCTGCTCTGGCTGCGGCTAATTCCGCCTTGGCGAATGCTGT

Query 120           GGTGGTTAGGCCTTTTCTCTCTCACCAGCAGATTGAGATTCTCATTAACCTAATGCAACC
                    ||||||| |||| ||||| ||||    ||| | ||||||||| |||||  | ||||||||
Sbjct 130           GGTGGTTCGGCCGTTTCTTTCTCGTGTGCAAACTGAGATTCTTATTAATTTGATGCAACC

Query 180           TCGCCAGCTTGTTTTCCGCCCCGAGGTTTTCTGGAATCATCCCATCCAGCGCGTTATCCA
                     || ||| | || |||||||| |||||  | ||||||||||| |||||||| ||||| ||
Sbjct 190           CCGGCAGTTGGTCTTCCGCCCTGAGGTGCTTTGGAATCATCCTATCCAGCGGGTTATACA

Query 240           TAATGAGCTGGAGCTCTACTGCC--GCGCTCGCTCCGGCCGCTGTCTTGAGATTGGCGCT
                    ||||||  | ||||  |||||||--|| |  |||++|| || ||| | ||| |||| || 
Sbjct 250           TAATGAATTAGAGCAGTACTGCCGGGCCCGGGCT--GGTCGTTGTTTGGAGGTTGGAGCC

Query 298           CATCCCCGC--TCAATAAATGACAATCCTAATGTGGT-CC-ACCGCTGTTTTCTCCGCCC
                    ||++|||| --|| || |||||||| ||||||||  |-| -|++| ||||||||  | ||
Sbjct 308           CA--CCCGAGGTCCATTAATGACAACCCTAATGTCTTGCATA--GGTGTTTTCTTAGACC

Query 354           TGTTGGGCGTGATGTTCAGCGCTGGTATACTGCTCCCACTCGCGGACCGGCTGCTAATTG
                     || || || |||||||||||||||||| |||| || || || || || || || |||||
Sbjct 364           GGTCGGCCGAGATGTTCAGCGCTGGTATTCTGCCCCTACCCGTGGTCCTGCGGCCAATTG

Query 414           CCGGCGTTCTGCACTGCGTGGGCTCCCTGCTGCCGACCGCACCTACTGTTTTGATGGG-T
                    ||| || || ||  ||||||| |||||  ||| |||||||||||| ||||||||||| -|
Sbjct 424           CCGCCGCTCCGCGTTGCGTGGTCTCCCCCCTGTCGACCGCACCTATTGTTTTGATGGATT

Query 473           TTTCTGGC-TGCAGTTTTCCCGCTGAGACAGGCATCGCCCTCTATTCCCTC-CACGACAT
                    || | |  -|||++|||| | || ||||| ||  | ||||| || |+| | -|| ||| |
Sbjct 484           TTCCCGTTGTGC--TTTTGCTGCAGAGACCGGTGTGGCCCTTTACT-CTTTGCATGACCT

Query 531           GTCG-CCGTCTGATGTCGCCGAGGCCATGTTCCGTCATGGCATGACGCGGC-TTTATGCT
                     | |-| |+||||||| || ||||| |||  ||| ||||| ||||| |+||-| || || 
Sbjct 541           TTGGCCAG-CTGATGTTGCAGAGGCTATGGCCCGCCATGGGATGACAC-GCTTATACGCC

Query 589           GCCCTCCATCTCCCGCCCGAGGTTCTACTGCCTCCCGGCACATACCGTACCA-CGTCGTA
                    || || || || || |||||||| || || || |||||||| ||||  || |-|+|||||
Sbjct 599           GCACTGCACCTTCCCCCCGAGGTGCTGCTACCACCCGGCACCTACCACACAACC-TCGTA

Query 647           --TTTACTGATTCATGACGGT-AG-GCGTGTTGTGGTGACGTACGAGGGCGATACCAGTG
                    --| |++||||||| || || -| -|||   |+|+|| || |||||||||||||| ||||
Sbjct 658           CCTCT--TGATTCACGATGGCAACCGCGCTGT-T-GTAACTTACGAGGGCGATACTAGTG

Query 704           CTGGTTATAATCATGATGTTTCTAATCTACGTTCCTGGATTAGGACCACTAAGGTCA--C
                    | || |||||||||||||| || |  || ||| | |||||  | || |||||  |+|-- 
Sbjct 714           CGGGCTATAATCATGATGTCTCCATACTTCGTGCATGGATCCGTACTACTAAAAT-AGTT

Query 762           CGGGGACCATCCTCTCGTTATCGAGCGGGTTAGGGCCATCGGCTGCCATTTTGTTCTCCT
                     || ||||||||  | || || ||||| ||  ||||||| || || |||||||| || ||
Sbjct 773           GGGTGACCATCCATTGGTCATAGAGCGAGTGCGGGCCATTGGGTGTCATTTTGTGCTGCT

Query 822           GCTCACGGCCGCCCCGGAACCATCCCCTATGCCTTATGTGCCTTACCCCCGGTCCACCGA
                    |||||| || ||||| ||||| || |||||||||||||| || ||||| || || || ||
Sbjct 832           GCTCACCGCAGCCCCTGAACCGTCACCTATGCCTTATGTTCCCTACCCTCGTTCAACGGA

Query 882           GGTCTATGTCCGATCAATCTTTGGCCCGGGTGGAACCCCCTCATTGTTTCCAACCTCGTG
                    ||| |||||||| || || |||||||| || ||  |||| || ||||||||| |  | ||
Sbjct 892           GGTGTATGTCCGGTCTATATTTGGCCCTGGCGGCTCCCCATCCTTGTTTCCATCAGCCTG

Query 942           CTCCACTAAGTCAACCTTCCATGCTGTCCCTGTCCATATCTGGGACCGTCTTATG-TTGT
                    ||| ||||| || ||||| ||||||||||| || || |||||||| |  || |||-|  |
Sbjct 952           CTCTACTAAATCTACCTTTCATGCTGTCCCGGTTCACATCTGGGATCNGCTCATGCTCTT

Query 1001          TCGGGGCCACT-T-TGGACGACCAGGCCTTTTGCTGTTCCCGTCTTATGACTTACCTCCG
                    | | +||||| -|- ++|||| ||||| || |||||||| || |||||||||||||||||
Sbjct 1012          TGGT-GCCACCCTGN--ACGATCAGGCGTTCTGCTGTTCACGGCTTATGACTTACCTCCG

Query 1059          TGGCATTAGCTACAAGGTTACTGTCGGCACCCTTGTGGCCAATGAGGGCTGGAACGCCTC
                    ||| ||||| || ||||| ||||||||  | ||||| || |||||||| |||||||||||
Sbjct 1069          TGGTATTAGTTATAAGGTCACTGTCGGTGCGCTTGTCGCTAATGAGGGGTGGAACGCCTC

Query 1119          CGAGGACGCCCTCACAGCTGTCATTACTGCCGCCTACCTAACCATATGCCACCAGCGGTA
                     ||||| || || || || || || ||||| ||||| || ||||| ||||| ||||| ||
Sbjct 1129          TGAGGATGCTCTTACTGCAGTGATCACTGCGGCCTATCTGACCATCTGCCATCAGCGTTA

Query 1179          TCTTCGCACCCAGGCTATATCTAAGGGGATGCGTCGTTTGGAGCGGGAGCATGCCCAGAA
                     |||||||||||||| || || ||||| ||||| || ||||||   |||||||| |||||
Sbjct 1189          CCTTCGCACCCAGGCGATTTCCAAGGGCATGCGCCGGTTGGAGGTTGAGCATGCTCAGAA

Query 1239          GTTTATAACACGCCTTTATAGCTGGCTCTTTGAGAAGTCCGGCCGTGACTACATCCCCGG
                     ||||| ||| | || || |||||||| ||||||||||| ||||||||||||||||||||
Sbjct 1249          ATTTATCACAAGACTCTACAGCTGGCTATTTGAGAAGTCTGGCCGTGACTACATCCCCGG

Query 1299          CCGTCAGCTGGAGTTTTATGCCCAGTGTAGGCGTTGGCTCTCAGCCGGCTTCCATCTTGA
                    ||| |||||  | |||||||| || ||  | || ||||| || || |||||||| ||  |
Sbjct 1309          CCGCCAGCTTCAATTTTATGCACAATGCCGACGGTGGCTTTCTGCAGGCTTCCACCTANA

Query 1358          -CCCACGGGTG-TTGGTTTTTGACGAGTCGGTCCCCTGCCACTGTAGGACCA--C-GATC
                    -||||+|| ||-||+|| ||||| || || || || ||||  || |||||  -- -||++
Sbjct 1369          CCCCA-GGNTGCTT-GTCTTTGATGAATCAGTGCCATGCCGTTGCAGGACGTTTTTGA--

Query 1414          CGCAGGGTTGCTTC-AAAGTTCTGTTGCTTCATGAAGTGGCTCGGCCAGGAGTGCACCTG
                     |+| ||| ||   -|||+||||| || || |||  |||||| || |||||||| |||||
Sbjct 1425          AG-AAGGTCGCGGGTAAA-TTCTGCTGTTTTATGCGGTGGCTGGGGCAGGAGTGTACCTG

Query 1473          TTTCCTACAGCCCGCAGAGGGTGTTGTTGGCGACCAGGGCCATGACAACGAGGCTTATGA
                     ||| |  |||| || |||||| | ||||| || || || |||||||||||||| |||||
Sbjct 1483          CTTCTTGGAGCCAGCCGAGGGTTTAGTTGGTGATCAAGGTCATGACAACGAGGCCTATGA

Query 1533          GGGCTCTGATGTT------G--AC-CCTGCCGAATC-TGCCA-C-CTGTGACATATCTGG
                     || ||||| || ------|--  -|||+ |  |||-||   -|-| | ||| |||    
Sbjct 1543          AGGTTCTGAGGTCGACCCAGCTGAGCCT-GCACATCTTGATGTCTCGGGGACTTATGCCC

Query 1581          GTCCTACGTGGT-GC--CTGGTGCTGCCCTCCAGCCGCTCTACCAG-GCTCTTGA-TCTC
                    ||||+| |+|| - |--||++||  |||||| |   |+++++ || -   +|   -    
Sbjct 1601          GTCC-ATG-GGCACCAGCT--TGAGGCCCTCTATAGG-----GCACTTAA-TGTCCCACA

Query 1636          CCTGCCGATATTGTGGCC-CGTGCAGGT--CGGCTGACCGCCACAGTAAA-GGTTTCTCA
                    ++|+++|||||||  |+|-|| || ++|--|| || || || ||++|   - |   |||+
Sbjct 1650          --T---GATATTGCCG-CTCGAGCC--TCCCGACTAACGGCTAC--T-TGTTGGAGCTC-

Query 1692          GG-CTG-A-G--GGGCGGA-TTGACTG-CGAGACCTAT-CTTGGTAATAAAACTTTCCGC
                    +|-   -|- --|| | | -| || ||-|| +|+|| |-||||||||||| || ||||| 
Sbjct 1696          -GTTGCTAGTCCGGACCGCTTAGAGTGCCGC-A-CTGTACTTGGTAATAAGACCTTCCGG

Query 1744          ACGTCGTTCGTCGACGGAGCGG-TTTTAGAGACTAATGGCCCAGA-GC-GCCTCAATCTC
                    ||| || | || || || ||  -| ||  ||+| |||||||| ||-| -  +|   ||| 
Sbjct 1754          ACGACGGTGGTTGATGGCGCCCATCTTGAAG-CGAATGGCCCTGAGGAGTA-TGGTTCTG

Query 1801          TCCTTTGACGCCAGTCAGAGCA--CTATGGCCG-CCGGCCTCTTTAGTCTTACCTAC-A-
                    || |||||||||  ||+| +||--||||||  |-| || | |  +|| || || || -|-
Sbjct 1811          TCATTTGACGCCTCTC-GC-CAGTCTATGGGGGCCGGGTCGCAC-AGCCTCACTTATGAG

Query 1856          C-CA-CTTCTGCAGCTGGGCTGGAGGTGC--A-TT-ATGT-C-GCTGCCGG---GCCTTG
                    |-||-| +||||++| | +||| ||||  --|-||-|| |- -| |+| ||---||  ||
Sbjct 1868          CTCACCC-CTGC--CGGT-CTGCAGGTAAAGATTTCATCTAATGGT-CTGGATTGCACTG

Query 1904          ACCATCGGGCGG--TTTTTGC-CCCGGGTGTCTCACCCCG-GTCG-GCCCCTGGCGAGGT
                    +|||+| +    --     | -  || +  +||+|++++|-| ||-|+||  ||+|||||
Sbjct 1922          -CCA-CA-T-TTCCCCCCNGGTGGCGC-CC-CT-A----GCGCCGCG-CCGGGG-GAGGT

Query 1959          TACC-GCCTTCTGCTCCGC-CCTATATAGGTTCAAC-CG-TGAGGCCCAGCGCCACTCAC
                      +|-|||||||||   ||-| |+||||| | ||| - |-| |++||||||| || || |
Sbjct 1969          GG-CNGCCTTCTGCAGTGCTCTT-TATAGATACAATAGGTTCA--CCCAGCGGCATTCGC

Query 2015          TGACCGGCA-ACTTTTGGTTTCATCCCGAGGGGCTCCTTGGC-CCCTTCGTTCCT-TTCT
                    |||| ||| -||| +||| | ||||| |||||||| || || - | | | ++|| -||||
Sbjct 2025          TGACAGGCGGACTA-TGGCTACATCCTGAGGGGCTGCTGGGTATCTTCCC--CCCATTCT

Query 2072          CTCCCGGGCATGTTTGGGAGTCGGCTAACCCGTTTTGTGGTGAGAGCACACTCTACACCC
                    | || |||||| |||||||||| |||||||| ||||| |||||| | ||  | || ||||
Sbjct 2082          CCCCTGGGCATATTTGGGAGTCTGCTAACCCCTTTTGCGGTGAGGGGACTTTGTATACCC

Query 2132          GTACCTGGTCG--GA--AGTTGATGCCGCTTCTA---ACCCGGCCCAGCCCGACCTAGG-
                    | |||||||| --  -- |||  |   |+|  | --- |||  |  ||+ || ||    -
Sbjct 2142          GAACCTGGTCAACCTCTGGTTTTTCTAG-TGATTTCTCCCCCCCTGAG-GCGGCCGGCTC

Query 2184          C--C-TT-GCATCTGAGCC-----TCCCATACCC-AGT--A---G-G-GCCGCCACGCCT
                    |--|-| -||  | |  ||-----| || |||||-| |--|---|- -| +|++|++++|
Sbjct 2199          CTGCTTCGGCTGCCGCCCCGGGGTTGCCCTACCCTACTCCACCTGTTAGT-G--A----T

Query 2227          ATCT---TGGCG-----GCCC-CTCTGCCCT-CCATTG-TACCG-GGCCCCCACCCCCCC
                    ||||---||   -----||||-|   |   |- ||+||-|   |-|||  |    +||| 
Sbjct 2252          ATCTGGGTGTTACCACCGCCCTCAGAGGAATCTCA-TGTTGATGCGGCATCTGTA-CCCT

Query 2274          CC--CCTCCGGCCCTGGTGCCTAGTGAGCCGGCCTCTGGTGCC-AG---CGCCGGGGCTC
                    | -- |  +|  |||| || ++| ||| | | ||| | |||| -| ---| ||+ + | |
Sbjct 2310          CTGTTCCT-GAGCCTGCTGG--ATTGACCAGCCCTATTGTGCTTACCCCCCCC-C-CCCC

Query 2327          TGGCCAT--AACCC---A-CCAG--ACGGT-CCGACAC-CGCCGT-TT----G-CT--TT
                        | |--    |---|-|| |--||  |-||  |+|-| ||| - |----|-||--||
Sbjct 2365          CCCTCCTCCCGTGCGTAAGCCGGCAACCATCCCCGC-CTCCCCGCACTCGCCGTCTCCTT

Query 2369          T-CACCTACCCGGATGGTTCCAAGGTGTTTGCCGGCTC-GCTGTTCGAGTCAG-C-GTGT
                    |-||||||||| || ||  ||||||||| ||| || ||- +|||  |||||||-|-|||+
Sbjct 2423          TACACCTACCCCGACGGCGCCAAGGTGTATGCGGGGTCAT-TGTNTGAGTCAGACTGTG-

Query 2425          AC-GTGGCTTGTTAACGCGTCTAATGTTGACCACCGCCCTGGTGGCGGGCTCTGCCATGC
                    | -|+|    || || || || ||   || ||| ||||| || || || |||||||||||
Sbjct 2481          ATTG-GTT-AGTCAATGCCTCAAACCCTGGCCATCGCCCCGGGGGTGGCCTCTGCCATGC

Query 2484          ATTCTACCAAAGGTATCCC----GC-TTC--CTTTGACGCTGC-CTCTTTTGTGATGCGC
                     || || |+|| || ||||----||-|||--|| +||++||| - || ++++| ||||||
Sbjct 2539          TTTTTATC-AACGTTTCCCAGAAGCGTTCTACTC-GA--CTGAATTCA----TCATGCGC

Query 2536          GATGGCGCG-GCCGCGTACACATTAAC-TCCCCG-GCCGATA--ATTCATGCCGTCGCCC
                    || |||+| -|| || |++|||+    - |||||-|+|  ||--|| ||||| || || |
Sbjct 2591          GAGGGC-CTTGCAGCAT--ACA-CTTTAACCCCGCG-CCCTATTATCCATGCAGTGGCTC

Query 2591          CTGACTATAGGTTGGAACATAACCCAAAGAGGCTCGAGGCCGCTTACCGGGAGACCTGCT
                    | ||||||||| | || || ||||| |||||||| ||||| || |||||||| || ||||
Sbjct 2646          CCGACTATAGGGTTGAGCAAAACCCGAAGAGGCTTGAGGCAGCGTACCGGGAAACTTGCT

Query 2651          CTCGCCTTGGTACCGCTGCATACCCGCTCCTCGGGACT--GGCATATATCAGGTACCA-A
                    | || | ||| |||||||| ||||||||  |++|| ||--|| ||||| ||||| || - 
Sbjct 2706          CCCGTCGTGGCACCGCTGCCTACCCGCTTTT--GGGCTCGGGTATATACCAGGTCCCTGT

Query 2708          TCGGCCCGAGTTTTGACGCCTGGGAGCGGAACCACCGCCCTGGGGACGAG-TTGTATCTT
                    | | | |+|||||||| |||||||| || || |||||||| || || |||-||+||+|||
Sbjct 2764          TAGCCTC-AGTTTTGATGCCTGGGAACGCAATCACCGCCCCGGCGATGAGCTT-TA-CTT

Query 2767          C-CTGAGCTTGCCGCCAAA-TGGTTCGAGGCCAATAAGCCTACCCGC--CCGACTCTTAC
                     -| ||||  ||||+||  -||||| ||||| ||||||||  ++|||--||| | |||||
Sbjct 2821          GACAGAGCCCGCCG-CAGCCTGGTTTGAGGCTAATAAGCCGG--CGCAGCCGGCGCTTAC

Query 2823          TATAACTGAGGAT--GTCGCACGGACGGCAAACTTGGCCA-TCGAACTTGA--CTCGGCC
                    |||||||||||| --|++|| || ||||| ||| |||+||-| ||  ||||--|+|+|||
Sbjct 2878          TATAACTGAGGACACG--GCCCGTACGGCCAACCTGG-CATTAGAGATTGATGC-C-GCC

Query 2878          ACAGACGTCGGCCGGGCCTGCGCCGGCTGCCGAGTCACCCCCGGTATTGTGCAGTATCAG
                    ||||| || ||||| || || |||||||||    ||| |||||| |||||||| ||||||
Sbjct 2933          ACAGAGGTTGGCCGTGCTTGTGCCGGCTGCACCATCAGCCCCGGGATTGTGCACTATCAG

Query 2938          TTTACCGCAGGTGTGCCCGGG-TCTGGAAAGTCC-CGTTC-TGTTATCCA-GACTGACGT
                    |||||||| || ||+||||||-|| || ||||| - || |-|  +| |  -||++|| ||
Sbjct 2993          TTTACCGCCGGGGT-CCCGGGCTCAGGCAAGTCAAGGTCCATAC-AACAGGGA--GATGT

Query 2994          GGACGT--T-GTTGTGGTTCCGACTCGGGAGCTGCGTAACGCCTGGCGCCGCCGCGGTTT
                     || ||--|-|||||+|++|| || |||||||| ||||||  |||||| ||||| |||||
Sbjct 3049          CGATGTGGTGGTTGT-G--CCCACCCGGGAGCTCCGTAACAGCTGGCGTCGCCGGGGTTT

Query 3051          TGCTGCTTTTACCCCGCATACTGCCG--CTAGGGTCAC-CCAGGGGCGTCGTGTCGTCAT
                    ||| || || || || || || || |--|  ++|| ||-   || +|| || || || ||
Sbjct 3106          TGCGGCCTTCACACCTCACACAGCGGCCCGT--GTTACTATCGGC-CGCCGCGTTGTGAT

Query 3108          CGATGAAGCCCCGTCTCTCCCCCCGCACCTGTTGCTGCTCCACATGCAGCGGGCCGCCAC
                     ||||| || || |||||||| ||||||||| ||||| | ||||||||||||||| || |
Sbjct 3163          TGATGAGGCTCCATCTCTCCCACCGCACCTGCTGCTGTTACACATGCAGCGGGCCTCCTC

Query 3168          CGTCCACCTTCTTGGCGACCCGAATCAGATCCCAGCCATCGATTTTGAGCACGCCGGGCT
                     ||||| || ||||| || || || ||||| || || || ||||||||||| ||||| ||
Sbjct 3223          GGTCCATCTCCTTGGTGATCCAAACCAGATTCCTGCTATTGATTTTGAGCATGCCGGCCT

Query 3228          CGTCCCCGCCATCAGGCCCGATTTAGCCCCTACTTCCTGGTGGCATGTCACTCACCGCTG
                     |||||||| ||| | |||||  | || || ||   ||||||||| || || ||||| ||
Sbjct 3283          GGTCCCCGCGATCCGCCCCGAGCTTGCGCCAACGAGCTGGTGGCACGTTACACACCGTTG

Query 3288          TCCCG-CGGATGTGTGTGAGCTGATTCGCGGTG-CATAT-CCTATGATCCAGCCCACTAG
                     || |-|+|||||||| ||||| || || || |-|+|| -|| | +|| ||| |||| ||
Sbjct 3343          CCCGGCC-GATGTGTGCGAGCTCATACGTGGGGCC-TACCCCAAA-ATTCAGACCACGAG

Query 3345          CCGGGTCCTTC-GTTCGTTGTTTTGGGGTGAGCCTGCCGTTGGGCAGAAACTAGTGTTC-
                    ||| || || |-|| | +||||||||   || || ||| | || ||+||| | |+||| -
Sbjct 3400          CCGTGTGCTACGGTCCC-TGTTTTGGAACGAACCGGCCATCGGCCA-AAAGTTG-GTTTT

Query 3402          -ACCCAGGCGGCTAAGGCTGCCAACCCCGGCT-CAGTGACGGTCCACGAGGCACAGGGCG
                    -|| ||||| ||||||||||||||+||| | |-|  | ||||| ||||| || ||||| |
Sbjct 3457          TACGCAGGCTGCTAAGGCTGCCAA-CCCTGGTGCGATTACGGTTCACGAAGCTCAGGGTG

Query 3461          CTACCTACACAGAGACCACCATTATTGCAACGGCAGACGCCCGTGGCCTTATTCAGTCGT
                    |||| | ||| |||||||| ||||| || ||||| |||||  | ||||| |||||||| |
Sbjct 3516          CTACTTTCACGGAGACCACAATTATAGCCACGGCCGACGCTAGGGGCCTCATTCAGTCAT

Query 3521          CCCGGGCTCATGCCATTGTCGCCCTGACGCGCCACACAGAGAAGTGCGTCATCATTGACG
                    ||||||| ||||| || ||||| || || ||||| || |||||||| || ||  | || |
Sbjct 3576          CCCGGGCCCATGCTATAGTCGCACTCACCCGCCATACTGAGAAGTGTGTTATTTTGGATG

Query 3581          CACCAGGCTTGCTTCGTGAGGTGGGCATCTCTGACGCAATTGTCAATAATTTCTTCCTCG
                    | || |||||| | || ||||| ||||| || || |  ||||||||||| || ||||| |
Sbjct 3636          CCCCCGGCTTGTTGCGCGAGGTCGGCATTTCGGATGTTATTGTCAATAACTTTTTCCTTG

Query 3641          CTGGCGGTGAGGTTGGTCACCAGCGTCCGTCTGTTATCCCTCGCGGCAACCCCGACGCCA
                    | || || ||||| || || || || || ||||| || ||||||||||| || ||    |
Sbjct 3696          CCGGTGGAGAGGTCGGCCATCACCGCCCTTCTGTGATACCTCGCGGCAATCCTGATCAGA

Query 3701          ATGT-C-GACACC-CTGGCTGCCTTTCCACCGTCATGCCAGATTAGTGCTTTCCACCAAT
                    |  |- -||| | -|+ |++|||||||| |||||||| ||||| ||||||| ||| || |
Sbjct 3756          ACCTCGGGACTCTAC-AG--GCCTTTCCGCCGTCATGTCAGATCAGTGCTTACCATCAGT

Query 3758          TGGCCGAGGAGCTTGGTCACAGACCCGCCCCTGTTGCGGCTGT-TCTACCACCCTGCCCT
                    |||| ||||| || |||||  | || |||||||| || || ||-|   ||+|| ||||||
Sbjct 3813          TGGCTGAGGAACTAGGTCATCGCCCGGCCCCTGTCGCCGCCGTCTTGCCC-CCTTGCCCT

Query 3817          GAGCTCGAACAGGGCCTTCTCTACCTGCCCCAGGAGCTCACCACCT-GTGATAGTGTTG-
                    ||||| || |||||||| |||||  |||| || || || ||    |- +||||| ||  -
Sbjct 3872          GAGCTTGAGCAGGGCCTGCTCTATATGCCACAAGAACTTACTGTGTCC-GATAGCGTGCT

Query 3875          TAACATTTGAGTTGACAGATATTGTGCATTGCCGCATGGCCGCCCCGAGCCAGCGCAAGG
                        +|||||| | || ||||| || || ||||| ||||||||||| |||||||| ||||
Sbjct 3931          GGTT-TTTGAGCTTACGGATATAGTCCACTGCCGTATGGCCGCCCCAAGCCAGCGAAAGG

Query 3935          CCGTGCTGTCCACACTTGTGGGTCGATACGGTCGGC-GTAC-AAAGCTTTATAATGCCTC
                    | || || || || ||||||||  | ||||| ||  -|+||-||| +| ||| | ||  |
Sbjct 3990          CTGTTCTCTCAACGCTTGTGGGGAGGTACGGCCGTAGG-ACTAAAT-TATATGAGGCGGC

Query 3993          CCATTCTGATGTCCGCGACTCTCTCGCC-CGTTTCATCCCGACCATTGGCCCCGTGCAGG
                     ||||| |||||||| || || || || - ||||+||||| ||||| || || || | ||
Sbjct 4048          GCATTCAGATGTCCGTGAGTCCCTAGCGAGGTTT-ATCCCCACCATCGGGCCTGTTCGGG

Query 4052          TTACAACTTGTGAGCTGTACGAGTTAGTGGAAGCCATGGTTGAGAAGGGCCAGGATGGCT
                     ||| || ||||||||||||||| | || ||||||||||| |||||||| ||||| || |
Sbjct 4107          CTACCACATGTGAGCTGTACGAGCTGGTTGAAGCCATGGTAGAGAAGGGTCAGGACGGAT

Query 4112          CCGCCGTCCTTGAGCTCGACCTTTGCAACCGTGACGTGTCCAGGATTACCTTTTTCCAGA
                    | |||||||| ||||||||||||||||| |||||||| ||  | || || |||||||| |
Sbjct 4167          CTGCCGTCCTAGAGCTCGACCTTTGCAATCGTGACGTCTCGCGCATCACATTTTTCCAAA

Query 4172          AAGACTGTAATAAGTTTACCACCGGGGAGACCATTGCCCATGGTAAAGTGGGTCAGGGCA
                    | || || ||||||||||| || || ||||| || |||||||| || || || |||||||
Sbjct 4227          AGGATTGCAATAAGTTTACAACTGGTGAGACTATCGCCCATGGCAAGGTTGGCCAGGGCA

Query 4232          TCTCGGCTTGGAGTAAGACTTTCTGTGCCCTCTTCGGCCCCTGGTTCCGTGCTATTGAGA
                    | ||||| ||||| ||||| |||||||| || || ||||| |||||||| || ||||| |
Sbjct 4287          TATCGGCCTGGAGCAAGACCTTCTGTGCTCTGTTTGGCCCGTGGTTCCGCGCCATTGAAA

Query 4292          AGG-C-CATCCTA-G---CTCTGCTCCCCCAGGGTGTGTTCTATGGGGATGCTTTTGATG
                    |||- - ||  + - ---|||   +++|| |+ +| | || ||||| || || | ||| |
Sbjct 4347          AGGAAATATTG-GCCCTACTCCCG---CCTA-A-TATCTTTTATGGCGACGCCTATGAGG

Query 4346          ACACCGTC-TTCTCTGCGGCTGTGGCCGC-TGCGAAGGCT--TCCATGGTGTTTGAGAAT
                    |  | || -|| +|||| |||||| ||| -   |++||+|--|  ||||| ||||| |||
Sbjct 4401          AGTCAGTGTTTG-CTGCCGCTGTGTCCGGGGCAG--GG-TCATGTATGGTATTTGAAAAT

Query 4402          GACTTCTCTGAGTTTGACTCTACTCAGAATAATTTCTCCTTGGGACTTGAGTGTGCTATT
                    |||||||| |||||||||  ||| ||||||||||||||  | || ||||||||||   ||
Sbjct 4457          GACTTCTCAGAGTTTGACAGTACCCAGAATAATTTCTCTCTCGGCCTTGAGTGTGTGGTT

Query 4462          ATGGAGGAGTGCGGAATGCCGCAGTGGCTCATCCGCCTTTACCACCTTAT-AAGGTCTGC
                    |||||||||||||| ||||| || ||| | ||  |  | ||||| || +    |||| ||
Sbjct 4517          ATGGAGGAGTGCGGCATGCCCCAATGGTTAATTAGGTTGTACCATCTG-GTCCGGTCAGC

Query 4521          ATGGATCCTGCAGGCCCCGAAGGAGTCCCTGCGGGGGTTCTGGAAGAAGCACTCCGGTGA
                     |||||  ||||||| ||||||||||| ||   |||||| |||||||||||||| |||||
Sbjct 4576          CTGGATTTTGCAGGCGCCGAAGGAGTCTCTTAAGGGGTTTTGGAAGAAGCACTCTGGTGA

Query 4581          GCCCGGCACTCTCCTATGGAATACCGTCTGGAACATGGCTGTTATTA-CCCACTGTTATG
                    ||| || || || || ||||| || ||||||||||||||  |||+||-| || || || |
Sbjct 4636          GCCTGGTACCCTTCTCTGGAACACTGTCTGGAACATGGCGATTA-TAGCACATTGCTANG

Query 4640          ACTTCCGGGA-TCTGCAAGTGGCTGCTTTTAAA-GGTGATGATTCAATAGTGCTTTGCAG
                    | ||||| ||-|+| |  || || || || +||-|||||||||||| | || || || ||
Sbjct 4695          AGTTCCGTGACT-TTCGTGTTGCCGCCTTC-AAGGGTGATGATTCAGTGGTCCTCTGTAG

Query 4698          TGAGTACCGTCAGAGT-CCAGGA-GCCGCA-GTCCTAATTGCTGGCTGCGGCCTGAAGTT
                    ||| ||||| |++|| -||   |-|| || -   +||||||| ||||| || || || ||
Sbjct 4753          TGACTACCGAC--AGNGCCGTAACGCGGCTGCCT-TAATTGCAGGCTGTGGGCTCAAATT

Query 4755          GAAGGTGGATTTCCGCCCGATT-GGCTTATATGCAGGTGTTGTGGTGGCCCCCGGCCTTG
                    |||||| |||| |||||| || -|||+||||||| || || |||||||||||||| +|||
Sbjct 4810          GAAGGTTGATTACCGCCCTATCGGGC-TATATGCTGGAGTGGTGGTGGCCCCCGGT-TTG

Query 4814          GTG-CACTCCCTGACGTTGTGCGTTTTGCCGGCCGGCTCACTGAGAAGAATTGGGGCCCC
                    | |-|||| || || || |||||||||||||| ||| |  ||||||||||||||||||| 
Sbjct 4868          GGGACACTGCCCGATGTGGTGCGTTTTGCCGGTCGGTTATCTGAGAAGAATTGGGGCCCT

Query 4873          GGCCCTGAGCGAGCGGAGCAGCTCCGCCTCGCTGTGTGTGATTTCCTTCGCAAGCTCACG
                    ||||| ||||| || |||||||| || || ||||| ||||||||||||||   | | |||
Sbjct 4928          GGCCCGGAGCGTGCTGAGCAGCTGCGTCTTGCTGTTTGTGATTTCCTTCGAGGGTTGACG

Query 4933          AATGTGGCTCAGATGTGTGTGGATGTTGCTTCTCGTGTTTATGG-GGTCTCCCCAGGGCT
                    ||||| || ||| | ||||| |||||||  || ||||| |||||-| |  ||||+|||||
Sbjct 4988          AATGTTGCGCAGGTCTGTGTTGATGTTGTGTCCCGTGTCTATGGAGTTAGCCCC-GGGCT

Query 4992          AGTTCATAACCTGATTGGTATGCTACAGGCTGTTGCCGACGGCAAGGCCCA-TTT-CACT
                     || |||||||| ||||| ||||| ||| |  |||| || |||||||||||-|||-||  
Sbjct 5047          GGTACATAACCTTATTGGCATGCTGCAGACCATTGCTGATGGCAAGGCCCACTTTACAGA

Query 5050          GAGTCGGTAAAGCCAGTGCTTGACCTGACGAATTCAATCTTGTGTCGGGTGGAATGAATA
                     | |+  ||||+|| ||||||||||| || ||||| ||| |    |||||||||||||||
Sbjct 5107          NAAT-ATTAAA-CCTGTGCTTGACCTTACAAATTCCATCATACAACGGGTGGAATGAATA

Query 5110          ACATGTCTTTTGCTGCGCCCATGGGTTC-GCGACCATGC--GCC-CTCGGCCTATTTTGT
                    |||||||||||||  |||||||||| ||- |   |   |--|+ -||+|  || ++||||
Sbjct 5165          ACATGTCTTTTGCATCGCCCATGGGATCACCATGCGCCCTAG-GGCT-GTTCTG--TTGT

Query 5166          TGCTGTTCCTCATG-TTTCTGCCTATGTTGCCCGCGCCACCGTCCGGTCAGCCGTCTGGC
                    |||| +|+   +||-|||+|||||||| |||||||||||||| |||| ||||||||||||
Sbjct 5221          TGCTC-T-TCG-TGCTTT-TGCCTATGCTGCCCGCGCCACCGGCCGGCCAGCCGTCTGGC

Query 5225          CGCCGTCGTGGGCGGCGCAGCGGCGGTTCCGGCGGTGGTTTCTGGGGTGACCGGGTTGAT
                    ||||||||||||||||||||||||||| ||||||||||||||||||||||| ||||||||
Sbjct 5277          CGCCGTCGTGGGCGGCGCAGCGGCGGTGCCGGCGGTGGTTTCTGGGGTGACAGGGTTGAT

Query 5285          TCTCAGCCCTTCGCAATCCCCTATATTCATCCAACCAACCCCTTCGCCCCCGATGTCA--
                    ||||||||||||||  |||||||||||||||||||||||||||||||| |||||||| --
Sbjct 5337          TCTCAGCCCTTCGCCCTCCCCTATATTCATCCAACCAACCCCTTCGCCGCCGATGTCGTT

Query 5343          CCGCTGCGGCCGGGGCTGGACCTCGTG-TTCGCCAACCCGCCCGACCAC-TCGGCTCCGC
                     |+ +    ||||||||||| ||||+ - ||| ||+ ||||||  || |-| || |||||
Sbjct 5397          TC-A-CAACCCGGGGCTGGAACTCG-CCCTCGACA-GCCGCCCCGCCCCCTTGGNTCCGC

Query 5401          TTGGCGTGACCAGGCCCAGCGCCCCGCCGCTGCCTCACGTCGTAGACCTACCACAGCTGG
                    ||||||||||||| ||||||||||| |||||||| | |||||| || || || |||||||
Sbjct 5453          TTGGCGTGACCAGTCCCAGCGCCCCTCCGCTGCCCCCCGTCGTCGATCTGCCCCAGCTGG

Query 5461          GGCCGCGCCGCTGACTGCGGTTG-CTCCGGCCCATGATACCCCGCCTGTGCCCGATGTTG
                    ||| |||||||||||||| ||+|-| ||||| | ||| ||  | ||||| || |||||||
Sbjct 5513          GGCTGCGCCGCTGACTGCCGT-GTCACCGGCTCCTGACACAGCCCCTGTACCTGATGTTG

Query 5520          ATTCTCGCGGCGCTATCTTGCGCCGGCAGTATAATCTT-TCAACATCCCCTCTTACCTCC
                    | || || || |||||  ||||||||||||| |||+||-|| || ||||| || || || 
Sbjct 5572          ACTCACGTGGTGCTATTCTGCGCCGGCAGTACAAT-TTGTCCACGTCCCCGCTCACGTCA

Query 5579          TCCGTGGCCACTGGCACCAATTTGGTCCTTTATGCTGCCCCTCT-TAGCCCGCTTTTGCC
                    || || ||  | || || ||||||||||| ||||||||||| ||- | |||+|| |||||
Sbjct 5631          TCTGTCGCTTCGGGTACTAATTTGGTCCTCTATGCTGCCCCGCTGAATCCC-CTCTTGCC

Query 5638          CCTTCAGGACGGCACCAATACTCATATAATGGCCACGGAGGCTTCCAATTATGCCCAGTA
                     || ||||| || ||||| |||||||| ||||| || ||||| |||||||||||||||||
Sbjct 5690          TCTCCAGGATGGTACCAACACTCATATTATGGCTACTGAGGCATCCAATTATGCCCAGTA

Query 5698          CCGAGTTGCCCGCGCCACAATCCGCTACCGCCCTCTGGTTCCCAATGCTGTTGGTGGCTA
                     || ||||  || || |||||||| || ||||| ||||| || ||||| |||||||||||
Sbjct 5750          TCGGGTTGTTCGAGCTACAATCCGTTATCGCCCGCTGGTGCCGAATGCCGTTGGTGGCTA

Query 5758          TGCTATCTCTATATCGTTCTGGCCGCAGACCACTACCACCCCGACGTCCGTCGACATGAA
                    ||| || || || || |||||||| || || || || ||||| || || ||||| |||||
Sbjct 5810          TGCCATTTCCATTTCTTTCTGGCCCCAAACTACAACTACCCCTACTTCTGTCGATATGAA

Query 5818          TTCTATAACCTCGACGGATGTTCGTATTCTCGTCCAGCCCGGTATTGCCTCAGAGCTTGT
                    |||||| || || || |||||| | ||| | || ||||||||||||||||| ||||| ||
Sbjct 5870          TTCTATTACTTCCACNGATGTTAGGATTTTGGTTCAGCCCGGTATTGCCTCCGAGCTAGT

Query 5878          GATTCCAAGTGAACGCCTGCATTATCGCAACCAGGGTTGGCGCTCTGTTGAAACCTCCGG
                     || || ||||| ||||| ||||| || || || || |||||||||||||| |||+ |||
Sbjct 5930          CATCCCCAGTGAGCGCCTTCATTACCGTAATCAAGGCTGGCGCTCTGTTGAGACC-ACGG

Query 5938          G-GTGGCGGAGGAGGAGGCCACCTCTGGCCTTGTCATGCTTTGTATACATGGCTCACCTG
                    |-||||| ||||||||||| || || || || || |||||||| || |||||||| ||||
Sbjct 5989          GTGTGGCTGAGGAGGAGGCTACTTCCGGTCTGGTAATGCTTTGCATTCATGGCTCTCCTG

Query 5997          TGAACTCTTATACTAACACACCTTACACTGGTGCCCT-CGGGTTGTTGGATTTTGCTCTC
                    | || || || ||||| ||||||||||||||||| ||- || || |||+||||||| || 
Sbjct 6049          TTAATTCCTACACTAATACACCTTACACTGGTGCGCTGGGGCTTCTTG-ATTTTGCACTA

Query 6056          GAGCTTGAGTTCCGCAACCTCACCCCTGGTAACACCAATACACGGGTTTCCCGCTACTCT
                    |||||||| ||  | ||  | || || || |||||||| || || |||||||| ||  | 
Sbjct 6108          GAGCTTGAATTTAGGAATTTGACACCCGGGAACACCAACACCCGTGTTTCCCGGTATACC

Query 6116          AGCACCGCCCGCCACCGTCTTCGCCGTGGCGCAGACGGGACTGCCGAGCTCACCACCACG
                    ||||| ||||||||||| || |||||||| || || |||||||| ||||| || ||||| 
Sbjct 6168          AGCACAGCCCGCCACCGGCTGCGCCGTGGTGCTGATGGGACTGCTGAGCTTACTACCACA

Query 6176          GCTGCGACTCGCTTTATGAAGGATCTCTATTTTT-CTAGCACTAATGGTGTTGGCGAGAT
                    || || || || || |||||||| ||+    || -|| |||| ||||| ||||| ||| |
Sbjct 6228          GCAGCCACACGTTTCATGAAGGACCT-GCACTTCGCTGGCACGAATGGCGTTGGTGAGGT

Query 6235          CGGCCGCGGGATAGCCCTTACCCTGTTTAATCTTGCTGACACCCTGCTTGGCGGCCTACC
                     || || || || ||||| || ||||| ||||| ||||| || || || |||||  ||||
Sbjct 6287          GGGTCGTGGTATCGCCCTGACACTGTTCAATCTCGCTGATACGCTTCTCGGCGGTTTACC

Query 6295          GACAGAATTGATTTCGTCGGCTGGTGGCCAACTGTTTTACTCTCGCCCGGTCGTCTCAGC
                    |||||||||||||||||||||||| ||||||||||||||||| |||||||| ||||||||
Sbjct 6347          GACAGAATTGATTTCGTCGGCTGGGGGCCAACTGTTTTACTCCCGCCCGGTTGTCTCAGC

Query 6355          CAATGGCGAGCCGACTGTCAAGCTGTATACATCTGTAGAGAATGCTCAGCAGGATAAGGG
                    |||||||||||| || || ||| | ||||||||||| |||||||| ||||| || |||||
Sbjct 6407          CAATGGCGAGCCAACAGTAAAGTTATATACATCTGTTGAGAATGCGCAGCAAGACAAGGG

Query 6415          TATTGCA--ATCCCTCACGACATCGACCTTGGGGAATCTCGTGTAGTCATCCAGGATTAT
                    ++   ||--|| || || || || ||||| || || || ||||| || ||||||||||||
Sbjct 6467          --CATCACCATTCCACATGATATAGACCTGGGTGACTCCCGTGTGGTTATCCAGGATTAT

Query 6473          GACAATCAGCATGAGCAGGACCGTCCGACACCTTCCCCAGCCCCGTCTCGCCCTTTT-TC
                    || || ||||| ||||| ||||| || || || || || ||||| ||||||||+ ||-||
Sbjct 6525          GATAACCAGCANGAGCAAGACCGACCTACTCCGTCACCTGCCCCCTCTCGCCC-CTTCTC

Query 6532          TGTTCTCCGGGCCAATGATGTGCTT-TGGCTCTCTCTCACTGCTGCTGAGTATGATCAGT
                     ||||| || |||||||||||+ ||-||||| || |||||||| ||||||||||| ||| 
Sbjct 6584          AGTTCTTCGTGCCAATGATGT-TTTGTGGCTTTCCCTCACTGCCGCTGAGTATGACCAGA

Query 6591          CCACCTATGGCTCTTCTACTGGCCC-AGTCTATGTCTCCGACTCTGTGACCTTGGTCAAT
                    | || ||||| || || ||+   ||-  | |||||||| ||| | || ||  | || |||
Sbjct 6643          CTACGTATGGGTCGTCCAC-CAACCCTATGTATGTCTCTGACACAGTTACGCTTGTTAAT

Query 6650          GTTGCGACCGGCGCGCAGGCCGTTGCTCGG-TCGCTTGACTGGACTAAGGTCACACTTGA
                    || || || || || ||||| |||||+| |-|| ||||| ||| |||| || || || ||
Sbjct 6702          GTGGCTACTGGTGCTCAGGCTGTTGC-CCGCTCCCTTGATTGGTCTAAAGTTACTCTGGA

Query 6709          TGGCCGCCCTCTTTCTACTATCCAGCAGTATTCGAAGAC-TTTCTTTGTCCTGCCGCTTC
                     |||||||| ||| |||| || ||||||||||| |||||-|||+| ||| || ||||| |
Sbjct 6761          CGGCCGCCCCCTTACTACCATTCAGCAGTATTCTAAGACATTT-TATGTTCTCCCGCTCC

Query 6768          GTGGTAAACTTTCCTTCTGGGAGGCAGGTACCACTAAAGCCGGGTACCCTTACAATTATA
                    | || || || ||||| |||||||| || || ||||| ||||| ||||||||||||||||
Sbjct 6820          GCGGGAAGCTGTCCTTTTGGGAGGCTGGCACGACTAAGGCCGGCTACCCTTACAATTATA

Query 6828          ATACTACTGCTAGTGACCAACTGCTCGTTGAGAATGCCGCCGGGCACCGGGTGGCTATTT
                    ||||||| |||||||||||| |  |  |||||||||| ||||| ||||| || |||||||
Sbjct 6880          ATACTACCGCTAGTGACCAAATTTTGATTGAGAATGCGGCCGGCCACCGTGTCGCTATTT

Query 6888          CCACCTACACCACTAGCTTGGGTGCTGGCCCTGTCTCCATTTCTGCGGTGGCTGTCCTGG
                    ||||||| ||||||||||| ||||| || |||  ||| || |||||||| |  || ||||
Sbjct 6940          CCACCTATACCACTAGCTTAGGTGCCGGTCCTACCTCGATCTCTGCGGTCGGCGTACTGG

Query 6948          CCCCCCACTCTGCGTTAGCACTGCTTGAGGATACCCTGGATTACCCTGCTCGCGCCCATA
                    | || ||||||||  | ||  | |||||||||||  | |||||||| || || |||||||
Sbjct 7000          CTCCACACTCTGCCCTTGCCGTTCTTGAGGATACTATTGATTACCCCGCCCGTGCCCATA

Query 7008          CTTTTGATGATTTCTGCCCAGAGTGCCGCCCCCTCGGCCTCCAGGGCTGCGCCTTTCAGT
                    ||||||||||||| ||||| ||||||||  |||| ||  | ||||| || || || ||||
Sbjct 7060          CTTTTGATGATTTTTGCCCGGAGTGCCGTACCCTAGGTTTGCAGGGTTGTGCATTCCAGT

Query 7068          CCACTGTCGCTGAGCTCCAGCGGCTTAAGA-TGAAGGTGGGTAAAACTCGGGAGT-TATA
                    | ||| | |||||||||||||| +|||| |-||||||| |||||||| |||||||-|+||
Sbjct 7120          CTACTATTGCTGAGCTCCAGCGT-TTAAAAATGAAGGTAGGTAAAACCCGGGAGTCT-TA

Query 7126          GTTTATT--TGCTTGTGCCC--TCCTT-CTTTCTGTTGCTTATTTCTCTT-TT-CTGCGT
                     || |||--| ||+||||||--| | |- ||||| | |||| | | ||||-||-|||| |
Sbjct 7178          ATTAATTCCTTCT-GTGCCCCCTTCGTAGTTTCTTTCGCTTTTATTTCTTATTTCTGCTT

Query 7179          TTCGCGCTCCCTGAAAAAAAAAAAAAAAAAAAA
                    | ||||||||||| |||||||||||||||||||
Sbjct 7237          TCCGCGCTCCCTGGAAAAAAAAAAAAAAAAAAA
