# Supplementary material for: Pairwise Heuristic Sequence Alignment Algorithm Based on Deep Reinforcement Learning
Source: IEEE Open J Eng Med Biol. 2021 Jan 29;2:36–43. doi: 10.1109/OJEMB.2021.3055424 (PMC8901008; doi:10.1109/OJEMB.2021.3055424)
Supplement: Three supplementary materials are attached to the submitted manuscript. First, we offer the detailed process of the DQNalign in Supplementary material S1. Then, the additional figures and tables are listed in the Supplementary material S2. Finally, the alignment results of the DQNalign are attached  [file ojemb-3055424-mm.zip › OJEMB-3055424-MM/10022021082020_DQNalignOJEMB20210126SupplementaryS3/Supplementary S3/HEV_DDDQN/result20200712173946_13_22.txt]

DQNalign Project v1.0
Pairwise alignment algorithm with deep reinforcement learning based heuristic alignment agent
Sequence 1 : HEV_13, length : 7212
Sequence 2 : HEV_22, length : 7247

Alignment results:
Exact matches: 5456
Gaps: 528

Query 0             GCAGACCACATATGTGGTCGATGCCATGGAGGCCCACCAGTTTATTAAGGCTCCTGGCAT
                    ||||||||| ||||||||||||||||||||||||||||||||||||||||||||||||||
Sbjct 1             GCAGACCACGTATGTGGTCGATGCCATGGAGGCCCACCAGTTTATTAAGGCTCCTGGCAT

Query 60            CACTACTGCTATTGAGCAGGCTGCTTTAGCAGCGGCCAATTCTGCCTTGGCGAATGCTGT
                     |||||||| ||||||||||||||| | || |||||||| || |||||||||||||||||
Sbjct 61            TACTACTGCCATTGAGCAGGCTGCTCTGGCTGCGGCCAACTCCGCCTTGGCGAATGCTGT

Query 120           GGTGGTTAGGCC-TTTT-CTCTCTCACCAGCAGATTGAGATTCTCATTAACCTAATGCAA
                    ||||||| ||||-||||- |||| |  ++||| |  ||||| || |||||  | ||||||
Sbjct 121           GGTGGTTCGGCCGTTTTTGTCTCGCGT--GCAAACCGAGATCCTTATTAATTTGATGCAA

Query 178           CCTCGCCAGCTTGTTTTCCGCCCCGAGGT-TTTCTGGAATCATCCCATCCAGCGCGTTAT
                    || || ||| | ||||||||||| |||||- ||+||||||||||| || ||| | || ||
Sbjct 179           CCCCGGCAGTTGGTTTTCCGCCCTGAGGTGCTT-TGGAATCATCCTATTCAGAGAGTCAT

Query 237           CCATAATGAGCTGGAGCTCTACTGCCGCGCTCGCTCCGGCCGCTGTCTTGAGATTGGCG-
                     || ||||| || || |  |||||||| || ||  |||| || || || ||||||||+|-
Sbjct 238           ACACAATGAACTAGAACAATACTGCCGGGCACGGGCCGGTCGTTGCCTGGAGATTGG-GG

Query 296           CTCATCCCCGCTCAATAAATGACAATCCTAATGTGGTCCACCGCTGTTTTCTCCGCCCTG
                    | || ||  | || || ||||| || || |||||  | ||||| || |||||| | || |
Sbjct 297           CCCACCCAAGATCTATTAATGATAACCCCAATGTTTTGCACCGGTGCTTTCTCAGACCGG

Query 356           TTGGGCGTGATGTTCAGCGCTGGTATACTGCTCCCACTCGCGGACCGGCTGCTAATTGCC
                    | ||  | |||||||||||||||||| |||| ||||| ||||| || || || || ||||
Sbjct 357           TCGGTAGGGATGTTCAGCGCTGGTATTCTGCCCCCACCCGCGGCCCTGCAGCCAACTGCC

Query 416           GGCGTTCTGCACTGCGTGGGCTCCCTGCTGCCGACCGCACCTACTGTTTTGATGGGTTTT
                    | ||||||||  ||||||| |||||  |||||||||||||||||||||||||||| ||||
Sbjct 417           GCCGTTCTGCGTTGCGTGGTCTCCCCCCTGCCGACCGCACCTACTGTTTTGATGGATTTT

Query 476           CTGGCTGCAGTTTT-CCCGCTGAGACAGGCATCGCCCTCT-ATTCCCTCCACGACATGTC
                    |  ||||+ | |||- |||| ||||| ||| | |||||+|-| || || |||||| | | 
Sbjct 477           CCCGCTG-TGCTTTTGCCGCAGAGACCGGCGTAGCCCT-TTACTCTCTGCACGACCTCTG

Query 534           GCCGTCTGATGTCGCCGAGGCCATGTTCCGTCATGGCATGACGCGGCTTTATGCTGCCCT
                    |||  | |||||||| ||||| |||  ||| ||||| ||||| || || || ||||| ||
Sbjct 535           GCCAGCCGATGTCGCGGAGGCTATGGCCCGCCATGGGATGACACGTCTATACGCTGCACT

Query 594           CCATCTCCCGCCCGAGGTTCTACT-GCCTCCCGGCACATACCGTACCACGTCGTATTTAC
                    ||||||||| || ||||| ||+ |- || || || || |||| ||| || |||||| | |
Sbjct 595           CCATCTCCCTCCTGAGGTGCT-GTTACCACCTGGTACCTACCATACAACCTCGTATCTCC

Query 653           TGATTCATGACGGTAGGCGTGTTGTGGTGACGTACGAGGGCGATACCAGTGCTGGTTATA
                    ||||||| ||||| |  |||| ||| ||||| || ||||| ||||| ||||| || || |
Sbjct 654           TGATTCACGACGGCAACCGTGCTGTTGTGACCTATGAGGGTGATACTAGTGCAGGCTACA

Query 713           ATCATGATGTTTCTAAT-CTACGTTCCTGGATTAGGACCACTAAGGTCAC-CGGGGACCA
                    | ||||| || || |+|-|| ||| | |||||| | || || ||+   | - || |||||
Sbjct 714           ACCATGACGTCTCCA-TACTTCGTGCGTGGATTCGTACGACCAA-AATAGTTGGTGACCA

Query 771           TCCTCT-CGTTATCGAGCGGGTTAGGGCCATCGGCTGCCATTTTGTTCTCCTGCTCACGG
                    |||+ |- ||||| ||||| ||  |||| ||||| || |||||||| || |||||||| |
Sbjct 772           TCC-GTTGGTTATAGAGCGTGTGCGGGCTATCGGATGTCATTTTGTGCTGCTGCTCACCG

Query 830           CCGCCCCGGAACCATCCCCTATGCCTTATGTGCCTTACCCCCGGTCCACCGAGGTCTATG
                    | ||||| || || || |||||||||||||| ||||||||||| || || ||||| ||||
Sbjct 831           CGGCCCCCGAGCCGTCGCCTATGCCTTATGTCCCTTACCCCCGTTCGACAGAGGTGTATG

Query 890           TCCGATCAATCTTTGGCCCGGGTGGAACCCCCTCATTGTTTCCAACCTCGTGCTCCACTA
                    | || || || |||||||| || ||  |||| ||  |||||||  |  | |||||||| |
Sbjct 891           TTCGGTCTATATTTGGCCCTGGCGGTTCCCCGTCCCTGTTTCCGTCAGCCTGCTCCACAA

Query 950           AGTCAACCTTCCATGCTGTCCCTGTCCATATCTGGGACCGTCTTATGTTGTTCGGGGCCA
                    | || || || || |||||||| || |||||||||||||| || ||| | || || ||||
Sbjct 951           AATCTACTTTTCACGCTGTCCCAGTTCATATCTGGGACCGGCTCATGCTTTTTGGTGCCA

Query 1010          CTTTGGACGACCAGGCCTTTTGCTGTTCCCGTCTTATGACTTACCTCCGTGGCATTAGCT
                    || ||||||||||||| |||||||| || || |||||||| ||||||||||||||||| |
Sbjct 1011          CTCTGGACGACCAGGCGTTTTGCTGCTCACGGCTTATGACATACCTCCGTGGCATTAGTT

Query 1070          ACAAGGTTACTGTCGGCACCCTTGTGGCCAATGAGGGCTGGAACGCCTCCGAGGACGCCC
                    ||||||| || || ||  | ||||| || |||||||| ||||| ||||| || || ||||
Sbjct 1071          ACAAGGTCACCGTTGGAGCGCTTGTTGCTAATGAGGGGTGGAATGCCTCTGAAGATGCCC

Query 1130          TCACAGCTGTCATTACTGCCGCCTACCTAACCATATGCCACCAGCGGTATCTTCGCACCC
                    |||| || || ||||| || |||||  | ||||| ||||||||||| || || || ||||
Sbjct 1131          TCACCGCAGTAATTACCGCAGCCTATTTGACCATCTGCCACCAGCGCTACCTCCGTACCC

Query 1190          AGGCTATATCTAAGGGGATGCGTCGTTTGGAGCGGGAGCATGCCCAGAAGTTTATAACAC
                    |||| ||||| ||||| ||||| || ||||||   ||||| |||||||| ||||| ||| 
Sbjct 1191          AGGCGATATCCAAGGGCATGCGCCGGTTGGAGGTTGAGCACGCCCAGAAATTTATTACAA

Query 1250          GCCTTTATAGCTGGCTCTTTGAGAAGTCCGGCCGTGACTACATCCCCGGCCGTCAGCTGG
                    | || || |||||| | ||||||||||| || ||||| |||||||||||||| || ||  
Sbjct 1251          GACTCTACAGCTGGTTATTTGAGAAGTCTGGTCGTGATTACATCCCCGGCCGCCAACTCC

Query 1310          AGTTTTATGCCCAGTGTAGGCGTTGGCTCTCAGCCGGCTTCCATCTTGACCCACGGG-TG
                    ||||||||||||||||  |||| ||||| || || ||||| ||||| |||||+| | -||
Sbjct 1311          AGTTTTATGCCCAGTGCCGGCGGTGGCTATCCGCGGGCTTTCATCTAGACCC-CAGAGTG

Query 1369          TTGGTTTTTGACGAGTCGGTCCCCTGCCACTGTAGGACCACGATCC-GCAGGGTTGC-TT
                     | |||||||| |||||||| ||||||| |||||||||  +  |  -  | ||||||-  
Sbjct 1370          CTTGTTTTTGATGAGTCGGTGCCCTGCCGCTGTAGGACTT-TCTTAAAGAAGGTTGCGGG

Query 1427          CAAAGTTCTGTTGCTTCATGAAGTGGCTCGGCCAGGAGTGCACCTGTTTCCTACAGCCCG
                     |||+||||| |||||||||  |||| | || |||||||||||||| ||| |  |||| |
Sbjct 1429          TAAA-TTCTGCTGCTTCATGCGGTGGTTAGGGCAGGAGTGCACCTGCTTCTTGGAGCCAG

Query 1487          CAGAGGGTGTTG-TTGGCGACCAGGGCCATGACAACGAGGCTTATGAGGGCTCTGATGTT
                    | ||||||+|||-| || || || |||||||| || ||||| || |||||||| || || 
Sbjct 1488          CTGAGGGT-TTGATCGGTGATCATGGCCATGATAATGAGGCCTACGAGGGCTCCGAGGTC

Query 1546          GACCCTGCCGAATCTGCCACCTGTGACATATCTGGG-TCCTACGTGGTGCCTGGTGC-TG
                    ||||  |||||  ||||+|| | |++|+ |+|  | -    || | +|||       - |
Sbjct 1547          GACCAAGCCGAGCCTGC-ACATCT--C-GA-CGTGTCAGGGACCTA-TGCAGTCCATGGG

Query 1604          CCCTC-CAGCC-G-CTCTACCAG-GCTCT-TGATC-TCCCTGC-CGATATTGTGGC-CCG
                    | |+|-     -|-| ||+| | -|  | -| | |-||||+||- |||||||++  -|++
Sbjct 1601          CGC-CAGCTTGAGACCCT-CTATAGGGCACTCAACATCCC-GCAAGATATTG--CTGC--

Query 1656          TGC-AG-G-TCGGCTGACC-GCCAC-AGT-AAA-GGTTT-CTCAGGCTGAGG-GGC-GGA
                    |+|-||-|- | | | | |-|||||-  |-|| -   ||-||+ | | +|| - ||- | 
Sbjct 1654          T-CGAGCGGCCCGATTAACAGCCACCGTTGAAGCTTGTTGCT-GGCCC-AGATCGCCTGG

Query 1706          TTGACTGCGAG-ACCTAT-CTTGGTAATAAAA-CTT---TCCGCACGTCGTTCGT-CGAC
                     +|++|||+ |-||+| |-|| || ||||| |-|||---  ||+|||  |+ |  - | |
Sbjct 1710          A-G--TGC-CGCAC-TGTGCTCGGGAATAAGATCTTCCGGACG-ACGGTG-ACTGATGGC

Query 1759          GG--AGCGGTTTT---A-GAGAC-TAATGGCCCAGA-GCGCCTCAATCTCTCCTTTGACG
                    | --| |    + ---|-  | |-|+++|  |+|+|-|++++|+  | | || ||||| |
Sbjct 1763          GCCCACCTTGA-GGCCAACGGCCCT---GAGC-A-ATG----T-GTTTTGTCGTTTGATG

Query 1811          CCAGTCAGAGCAC---T--ATGGCCGCCGGCCTCT-TTAGTCTTACCTACACCA-CTTCT
                    ||  ||++  + |---|--||||  |||||+ || - ||| || || ||++  |-|||  
Sbjct 1812          CCCCTC--CC-GCCAGTCTATGGGGGCCGG-GTCACATAGCCTCACTTA--TGAGCTTAC

Query 1864          GC-AGCTGGGCTGGAGGT--GCATTATG-TC-GCTGCCGGGCTTGACCATC-GGGCGGTT
                    ||- ||||| ||| ||||--  |||+| -||-  || |  | +++|| + |-  ||  |+
Sbjct 1864          GCCTGCTGGCCTGCAGGTTAAGATT-TCATCTAATGGCTTGG---ACT-GCACTGCCAT-

Query 1918          TTTGCCCC-GGGTGTCTCACCCC-GG-TCGGCCCCTGGCGAGGTTACCGCCTTCTGCTCC
                     || ||||- || |+ +| ||||- |- | || || || |||||  | ||||| ||||||
Sbjct 1918          ATTCCCCCCTGGCG-G-CGCCCCTAGCGCAGCGCCGGGGGAGGTGGCGGCCTTTTGCTCC

Query 1975          GCCCTATATAGGTTCAACCG-TG-AGGCCCAGCGCCACTCACTGACCGGCAACTTT-TGG
                    || || || ||||  ||| |-| -|+ || |+|| || || || ||||||  +| |-|||
Sbjct 1976          GCTCTTTACAGGTATAACAGATTTA-CCCAA-CGGCATTCGCTTACCGGCGG-TCTGTGG

Query 2032          TTTCATCCCGAGGGGCTCCTTGGCCCCTT-CGTTCCTTTCTCTCCCGGGCATGTTTGGGA
                    || |||||||||||||| || |||+  ||-|  ||||||||| || |||||| | |||||
Sbjct 2033          TTACATCCCGAGGGGCTGCTGGGC-ATTTTCCCTCCTTTCTCCCCTGGGCATATCTGGGA

Query 2091          GTCGGCTAACCCGTTTTGTGGTGAGAGCACACTCTACACCCGTACCTGGTC-------GG
                    ||| |||||||| ||||| || ||| | || || ||||| |||||||||||-------||
Sbjct 2092          GTCTGCTAACCCCTTTTGCGGGGAGGGTACCCTGTACACTCGTACCTGGTCCACATCCGG

Query 2144          ---AA-G-TTGAT-----GCCGCTTCT-AACCCGGCCCAGCCCG--ACCTAG--GCCTTG
                    ---  - - ||||----- ||++| ||-|+  |||||  +||| --||| +|--||+|  
Sbjct 2152          CTTTTCTAGTGATTTCTCCCC--TCCTGA-GGCGGCCGC-CCCTGCACCG-GCTGC-TGC

Query 2189          CAT-C--TGAGCCTCCCATACCCAGTAGGGCCGCCA--C-G--CCT-ATCTTGG-CGGCC
                    |  - --|   || |||+++||+|  ++++|| |||--|-|--   - |  +| -   ||
Sbjct 2206          CCCAGGATCGCCCCCCC---CC-ACC----CCACCAGTCAGTGATATTTGG-GTGTTACC

Query 2239          CCTCTGCCCTC------CATTGTACC-GGGCCCCACCCCC-CCCCCCTCCGCCCTGGTGC
                     |+|+||||||------ +|   |  -||| + | || | - | ||| ||||||| | ||
Sbjct 2257          AC-C-GCCCTCAGAAAAG-TCCCAGGTGGGT-GCGCCTCTTGCGCCCCCCGCCCTCGAGC

Query 2291          CT-A-G---TGAGCCGGCCTCT--G--GTGCCAGCGCCGGGGCTCTGGCCAT-AACC--C
                    ||- -|--- |  | | ||| |-- -- ||||+ |+|| +++|    |  | - |||--|
Sbjct 2313          CTGTTGGACCGCCCAGCCCTATTAAACTTGCC-TC-CCC---CGTGCGTAAGCCACCGAC

Query 2339          A--CCAGACGGTCCGACACC-GCCGTTTGCTTTTCACCTACCCGGATGGTTCCAAGGTGT
                    |-- | |+|  |||  ||||-||||| | |||| ||| ||||| || ||| |||||||||
Sbjct 2368          ATTGCCG-CCCTCCCGCACCCGCCGTCTTCTTTACACTTACCCTGACGGTGCCAAGGTGT

Query 2396          TTGCCGG-CTCGCTGTTCGAGTCAGCGTGGTACGTGGCTTGTTAACGCGTCTAATGTTGA
                     |||+||- ||  |||| |||||||  ||  ||+||||| || || || |||||    | 
Sbjct 2427          ATGC-GGGATCATTGTTTGAGTCAGATTGCGAC-TGGCTGGTGAATGCCTCTAACCCGGG

Query 2454          CCACCGCCCTGGTGGCGGGCTCTGCCATGCATTCTACCAAAGGTATC--CC--GCT-TCC
                    |||||||||||| || || ||||| ||||| || ||||||+ |+++|-- |--|  - |+
Sbjct 2485          CCACCGCCCTGGGGGTGGCCTCTGTCATGCCTTTTACCAA-CG---CTTTCCTGGAGGC-

Query 2509          TTTG-ACGCTGCCTC--TTTTGTGATGCGCGATGGCGCGGCCGC-G--TACACATTAACT
                     || -||+|   || --|||+ | ||||| ||+||+|+   |||-|--|| || || ||+
Sbjct 2539          GTTCTAC-CCAACTGAATTT-ATTATGCGTGA-GG-G-TCTCGCTGCATATACCTTGAC-

Query 2563          CCC-CGGCCGATAATTCATGCCGTCGCCCCTGACTATAGGTTGGAACATAACCCAAAGAG
                    |||-|| || || || ||||| || ||||| ||||||||| | ||||| || ||||||||
Sbjct 2593          CCCGCGCCCTATTATCCATGCAGTGGCCCCCGACTATAGGGTTGAACAGAATCCAAAGAG

Query 2622          GCTCGAGGCCGCTTACCGGGAGACCTGCTCTCGCCTTGGTACCGCTGCATACCCGCTCCT
                    ||| ||||| || |||||||| |||||||| || |  ||||||||||| ||||| || ||
Sbjct 2653          GCTTGAGGCAGCGTACCGGGAAACCTGCTCCCGTCGCGGTACCGCTGCCTACCCACTTCT

Query 2682          CGGGACTGGCATATATCAGGTACCAATCGGCCCGAGTTTTGACGCCTGGGAGCGGAACCA
                     ||  | || ||||| ||||| ||  | || |  |||||||| ||||||||||| || ||
Sbjct 2713          TGGCTCGGGTATATACCAGGTCCCTGTTGGTCTCAGTTTTGATGCCTGGGAGCGTAATCA

Query 2742          CCGCCCTGGGGACGAGTTGTATCTTCCTGA--G--CTTGC-CGCCAA-ATGGTTCGAGGC
                     ||||||||||| ||| |+|+|++ |||||--|--|+ +|-|  || - ||||| || ||
Sbjct 2773          TCGCCCTGGGGATGAGCT-T-T--ACCTGACTGAAC-C-CGCTGCAGCCTGGTTTGAAGC

Query 2796          CAATAAGCCTACC-C-GCCCGACTCTTACTATAACTGAGGATGTCGCACGG-ACGGC-AA
                     || |||||+  |-|-|||+  | ||||| ||||| || |||+ ||  | |-|||||-||
Sbjct 2827          TAACAAGCC-GGCGCAGCC-AGCACTTACGATAACAGAAGAT-ACGGCCCGCACGGCCAA

Query 2852          ACTTGGCCATC--GA-ACTTGACT-CGGCCACAGACGTCGGCCGGGCCTGCGCCGGCTGC
                     ||+ ||+|+|--||-|+| ||+|-| || || || || ||||| |||||||| ||||||
Sbjct 2884          CCT-AGC-A-CTAGAGA-TCGA-TGCTGCTACGGAGGTTGGCCGTGCCTGCGCTGGCTGC

Query 2908          CGAGTCTCACCC-CCGG-TATTGTGCAGTATCAGTTTACCGCAGGTGTGCCCGGGTCTTG
                     ++++||     -|| |- || || || |||||||| || || || ||+ |||||+||  
Sbjct 2939          A----CTATTAGTCCTGGGATCGTACACTATCAGTTCACTGCCGGGGT-TCCGGG-CTCA

Query 2963          GAAAGTCCCGTTCTGTT--ATCCAG-ACTGACG--TGGACGTTGTTGTGGTT--CCCGAC
                    | | |        +| |--|| |||-|  |  |--||  +| ||||||||||--||| ||
Sbjct 2993          GCAGGCAAATCAA-GATCCATACAGCAAGGGGGGATGTT-GATGTTGTGGTTGTCCCCAC

Query 3015          TCGGGAGCTGCGTAACGCCT-GGCGCCGCCGCGGTTTTGCTGCTTTTAC-CCCGCATACT
                      ||||||| || ||+   |-|||| ||||| || ||||| || |||||-|||+|| || 
Sbjct 3046          CAGGGAGCTTCGCAA-TAGTTGGCGTCGCCGGGGCTTTGCGGCCTTTACACCC-CACACG

Query 3073          GCCGCTAGGGTCACCCAGGGGC-GTCGTGTCGTCATCGATGAAGCCCCGTCTCTCCCCCC
                    || ||  | |||||+ |  |||-| ||||| || || || || ||||| || ||||| ||
Sbjct 3104          GCGGCCCGTGTCAC-TATAGGCCGCCGTGTTGTGATTGACGAGGCCCCATCCCTCCCACC

Query 3132          GCACCTGTTGCTGCTCCACATGCAGCGGGCCGCCACCGTCCACCTTCTTGGCGACCCGAA
                    ||||||| ||||| | ||||||||||||||| |  | ||||| || || || ||||| ||
Sbjct 3163          GCACCTGCTGCTGTTACACATGCAGCGGGCCTCTTCAGTCCATCTCCTCGGTGACCCAAA

Query 3192          TCAGATCCCAGCCATCGATTTTGAGCACGCCGGGCTCGTCCCCGCCATCAGGCCCGATTT
                     |||||||| ||||| |||||||||||||| || || |||||||| ||| | || ||  |
Sbjct 3223          CCAGATCCCCGCCATTGATTTTGAGCACGCTGGTCTGGTCCCCGCAATCCGCCCTGAGCT

Query 3252          AGCCCCTACTTCCTGGTGGCATGTCACTCACCGCTGTCCCGCGGATGTGTGTGAGCTGAT
                     || || ||  ||||||||||||| || |||||||| || || ||||| ||||| || ||
Sbjct 3283          TGCACCAACGACCTGGTGGCATGTAACACACCGCTGCCCAGCTGATGTATGTGAACTTAT

Query 3312          TCGCGGTGCATATCCTATGATCCAGCCCACTAGCCGGGTCCTTCGTTCGTTGTTTTGGGG
                     ||||| || || ||||  |||||| |||| |||||||| || || ||  |||| |||  
Sbjct 3343          ACGCGGGGCCTACCCTAAAATCCAGACCACGAGCCGGGTGCTACGGTCTCTGTTCTGGAA

Query 3372          TGAGCCTGCCGTTGGGC-AGAAACTAGTGTTCACCCAGGCGGCTAAGGCTGCCAACCCCG
                    |||+ | | |  | |||-|||| ||||| ||||| ||||| ||||| ||||||||||| |
Sbjct 3403          TGA-ACCGGCTATCGGCCAGAAGCTAGTCTTCACGCAGGCCGCTAAAGCTGCCAACCCTG

Query 3431          GCTCAGTGACGGTCCACGAGGCACAGGGCGCTACCTACACAGAGACCACCATTATTGCAA
                    |  || | || |||||||| || ||||||||||| | |||||||||||| ||||| || |
Sbjct 3462          GTGCAATTACAGTCCACGAAGCCCAGGGCGCTACTTTCACAGAGACCACAATTATAGCTA

Query 3491          CGGCAGACGCCCGTGGCCTTATTCAGTCGTCCCGGGCTCATGCCATTGTCGCCCTGACGC
                    |||| || ||| | || || || ||||| ||||| |||||||| || || || || || |
Sbjct 3522          CGGCTGATGCCAGGGGTCTCATCCAGTCATCCCGAGCTCATGCTATAGTTGCACTCACCC

Query 3551          GCCACACAGAGAAGTGCGTCATCATTGACG-CACCAGGCT--TG-CTT-CGTGAGGTGGG
                    |||||||||||| |||||| ||+ ||+|+|-  ||+ +||--| - ||-|||||||| ||
Sbjct 3582          GCCACACAGAGAGGTGCGTTAT-TTT-A-GATGCC-C-CTGGTTTGTTACGTGAGGTCGG

Query 3606          CATCTCTGACGCAATTGTCAATAATTTCTTCCTCGCTGGCGGTGAGGTTGGTCACCAGCG
                    ||| ||||| |  || || || || |||||||||||||| || ||||| || || || ||
Sbjct 3637          CATATCTGATGTGATCGTTAACAACTTCTTCCTCGCTGGTGGGGAGGTGGGCCATCACCG

Query 3666          TCCGTCTGTTATCCCTCGCGGCAACCCCGACGCC-AA--TGTCGACACCCTGGCTGCCTT
                     || ||||| || || || |||||||| |||+| -||--|+|+|| |||+|  | | | |
Sbjct 3697          CCCCTCTGTGATACCCCGTGGCAACCCTGAC-CAGAACCT-T-GAGACC-TTACAGGCCT

Query 3723          TCC-ACCGTCATGCCAGATTAGTGCTTTCCACCAATTGGCCGAGGAGCTT-GGTCACAGA
                    |||- ||||| || ||||| ||||||| ||| ||  |||| ||||||+||-|| |||+  
Sbjct 3753          TCCCGCCGTCTTGTCAGATCAGTGCTTACCATCAGCTGGCTGAGGAG-TTAGGCCAC-CG

Query 3781          CCCGCC-CCTGTTGCGGCTGTTCTACCACCCTGCCCTGAGCTCGAACAGGGCCTTCTCTA
                    |||| |-|||||||| || || || || ||||| || |||||||| ||||||||  | ||
Sbjct 3811          CCCGGCTCCTGTTGCCGCCGTCCTGCCCCCCTGTCCCGAGCTCGAGCAGGGCCTGTTGTA

Query 3840          CCTGCCCCAGGAGCTCACCACC-TGTGATAGTGTTG-TAACATTT-G-AGTTGACAGATA
                    | |||| |||||||| ||+|  -| |||||||||+|-|+ + |||- -|| | || ||||
Sbjct 3871          CATGCCGCAGGAGCTTAC-AGTGTCTGATAGTGT-GCT-G-GTTTTTGAGCTCACTGATA

Query 3896          TTGTGCATTGCCGCATGGCCGCCCCGAGCCAGCGCAAGGCCGTGCTGTCCACACTTGTGG
                    | || || ||||| ||||| || || || ||||| |||||||| || || ||||||||||
Sbjct 3927          TAGTCCACTGCCGTATGGCTGCTCCAAGTCAGCGGAAGGCCGTCCTCTCAACACTTGTGG

Query 3956          GTCGATACGGTCGGCGTA---C-AAAGCTTTATAATGCCTCCCATTCTGATGTCCGCGAC
                    |++||     | | ||||---|-|||+|| ||| | ||  | ||||| |||||||| || 
Sbjct 3987          G--GAGG-TATGGCCGTAAGACGAAA-CTGTATGAGGCAGCTCATTCAGATGTCCGTGAG

Query 4012          TCTCTCGCCCGTTTCATCCCGACCATTGGCCCCGTGCAGGTTACAACTTGTGAGCTGTAC
                    || || ||  | |||||||| || || || || || |||| ||| || || ||| | |||
Sbjct 4043          TCCCTAGCTAGGTTCATCCCCACTATCGGACCTGTCCAGGCTACCACGTGCGAGTTATAC

Query 4072          GAGTTAGTGGAAGCCATGGTTGAGAAGGGCCAGGATGGCTCCGCCGTCCTTGAGCTCGAC
                    ||  | || ||||||||||| || ||||||||||| ||||| |||||||| ||||| || 
Sbjct 4103          GAACTGGTTGAAGCCATGGTGGAAAAGGGCCAGGACGGCTCTGCCGTCCTGGAGCTTGAT

Query 4132          CTTTGCAACCGTGACGTGTCCAGGATTACCTTTTTCCAGAAAGACTGTAATAAGTTTACC
                    || ||||| || || || ||  | || || ||||||||||||||||||||||||||||| 
Sbjct 4163          CTATGCAATCGCGATGTTTCGCGTATAACTTTTTTCCAGAAAGACTGTAATAAGTTTACG

Query 4192          ACCGGGGAGACCATTGCCCATGGTAAAG-TGGGTCAGGGCATCTCGGCTTGGAGTAAGAC
                    || || |||||||| ||||||||+ |||-| || || || || ||||| |||||||||||
Sbjct 4223          ACTGGTGAGACCATCGCCCATGG-CAAGGTTGGCCAAGGTATATCGGCCTGGAGTAAGAC

Query 4251          TTTCTGTGCCCTCTTCGGCCCCTGGTTCCGTGCTATTGAGAA-G-GCCATCCTAGCTCTG
                     ||||||||| | || ||||| ||||||||||| ||||| ||-|-|  ||+    |+|||
Sbjct 4282          CTTCTGTGCCTTGTTTGGCCCGTGGTTCCGTGCCATTGAAAAAGAGATAT-TGGCC-CTG

Query 4309          CTCCCCC--AGGGTGTGTTCTATGGGGATGCTTTTGATG-ACACCGTCTTCTCTGCGGCT
                    ||||| |--|   |+|+||||| || || |||| |||+|-|  | || ||  | ||||| 
Sbjct 4340          CTCCCGCCTAACAT-T-TTCTACGGCGACGCTTATGA-GGAGTCGGTGTTTGCCGCGGCC

Query 4366          GTGGCCGCTGCGAAGG--CTTCCATGGTGTTTGAGAATGACTTCTCTGAGTTTGACTCTA
                    ||| |||+ |+| |||--||| |||||| || ||||||||||| ||||| ||||||  ||
Sbjct 4397          GTGTCCG-GG-GCAGGGTCTTGCATGGTATTCGAGAATGACTTTTCTGAATTTGACAGTA

Query 4424          CTCAGAATAATTTCTCC-TTGGGACTTGAGTGTGCTATTATGGAGGAGTGCGGAATGCCG
                    ||||||| |||||||||-||||+ ||||| || |   |||||||||||||||| ||||| 
Sbjct 4455          CTCAGAACAATTTCTCCCTTGG-CCTTGAATGCGTGGTTATGGAGGAGTGCGGTATGCCT

Query 4483          CAGTGGCTCATCCGCCTT-TACCACCTTATAAGGTCTGCATGGATCCTGCAGGCCCCGAA
                    || ||||| ||  |+ ||-|| |||||  |  |||| || ||||| |||||||| |||||
Sbjct 4514          CAATGGCTGATTAG-GTTGTATCACCTGGTTCGGTCAGCCTGGATTCTGCAGGCGCCGAA

Query 4542          GGAGTCCCTGCGGGGGTTCTGGAAGAAGCACTCCGGTGAGCCCGGCACTCTCCTATGGAA
                    |||||| ||    || || ||||||||||| || |||||||| ||||| || || |||||
Sbjct 4573          GGAGTCTCTTAAAGGTTTTTGGAAGAAGCATTCTGGTGAGCCTGGCACCCTTCTTTGGAA

Query 4602          TACCGTCTGGAACATGGCTGTT-ATTACC-CACTGTTATGACTTCCGGGATCTGCAAG-T
                     ||||| ||||| |||||+| |-||+| |-|| || ||||| || || |||||+|  |-|
Sbjct 4633          CACCGTTTGGAATATGGC-GATCAT-AGCACATTGCTATGAGTTTCGCGATCT-CCGGGT

Query 4659          GGCTGCTTTTAAAGGTGATGATTCAATAGTGCTTTGCAGTGAGTACCGTCAGAGTCCAGG
                     || || ||||| |||||||||||  | || || || |  || ||||| |||||||+   
Sbjct 4690          TGCCGCCTTTAAGGGTGATGATTCGGTGGTCCTCTGTACCGACTACCGACAGAGTC-GTA

Query 4719          A-GCCGCAGTCCT-AATTGCTGGCTGCGGCCTGAAGTTGAAGGTGGATTTCCGCCCGATT
                    |-|| |||+ |||-|||||| ||||| || || ||||||||||| |||| ||| || |||
Sbjct 4749          ATGCGGCA-ACCTTAATTGCAGGCTGTGGGCTTAAGTTGAAGGTTGATTACCGTCCTATT

Query 4777          GGCTTATATGCAGGTGTTGTGGTGGCCCCCGGCCTTGGTGC-ACTCCCTGACGTTGTGCG
                    ||  | ||||| ||||| |||||||||||||||+|||| | - || ||||| || |||||
Sbjct 4808          GGGCTGTATGCCGGTGTGGTGGTGGCCCCCGGC-TTGGGGACGCTGCCTGATGTAGTGCG

Query 4836          TTTTGCCGGCCGGCTCACTGAGAAGAATTGGGGCCCCGGCCCTGAGCGAGCGGAGCAGCT
                     ||||| || |||||  |||| ||||| |||||||||||||| ||||| || ||||||||
Sbjct 4867          ATTTGCTGGTCGGCTGTCTGAAAAGAACTGGGGCCCCGGCCCAGAGCGTGCTGAGCAGCT

Query 4896          CCGCCTCGCTGTGTGTGATTTCCT-TC-GCAAGCTCA-CGAATGTGGCTCAGATGTGTGT
                     || || || || ||||||||++|-||-|+| | | |-||||||| || ||| | |||||
Sbjct 4927          GCGTCTTGCCGTCTGTGATTT--TCTCCG-AGGGTTAACGAATGTTGCGCAGGTCTGTGT

Query 4953          GGATGTTGCTTCTCGTGTTTATGGGGTC-TCCCCAGGGCTAGTTCATAACCTGATTGGTA
                     |||||||  || |||||||| || |||-  ||+ ||||| || |||||||| ||||| |
Sbjct 4984          TGATGTTGTGTCCCGTGTTTACGGAGTCAGTCC-TGGGCTGGTACATAACCTTATTGGCA

Query 5012          TGCTACAGGCTGTTGCCGACGGCAAGGCCCATTTCACTGAGTCGGTAAAGCCAGTGCTTG
                    |||| ||  |  |||| || |||||||||||||| || ||| |  |||| || |||||||
Sbjct 5043          TGCTGCAAACCATTGCTGATGGCAAGGCCCATTTTACAGAGACTATAAAACCTGTGCTTG

Query 5072          ACCTGACGAATTCAATCTTGTGTCGGGTGGAATGAATAACATGTCTTTTGCTGCGCCCAT
                    |||| || || || ||| |    |||||||||||||||||||||||  |||  |||||||
Sbjct 5103          ACCTCACAAACTCCATCATACAACGGGTGGAATGAATAACATGTCTCGTGCATCGCCCAT

Query 5132          GGGTTCGCGACCATGCGCCCTCGGCCTATTTTGTTGCTGTTCCTCATGTTTCTGCCTATG
                    ||| ||+++|||||||||||| || || || ||||||||||| || || || ||||||||
Sbjct 5163          GGGATC---ACCATGCGCCCTAGGGCTGTTCTGTTGCTGTTCTTCGTGCTTTTGCCTATG

Query 5192          TTGCCCGCGCCACCGTCCGGTCAGCCGTCTGGCCGCCGTCGTGGGCGGCGCAGCGGCGGT
                     |||||||||||||| |||| |||||||||||||||||||||||||||||||||||||||
Sbjct 5220          CTGCCCGCGCCACCGGCCGGCCAGCCGTCTGGCCGCCGTCGTGGGCGGCGCAGCGGCGGT

Query 5252          TCCGGCGGTGGTTTCTGGGGTGACCGGGTTGATTCTCAGCCCTTCGCAATCCCCTATATT
                     ||||| ||||||||||||||||| ||||||||||||||||||||||  |||||||||||
Sbjct 5280          GCCGGCAGTGGTTTCTGGGGTGACAGGGTTGATTCTCAGCCCTTCGCCCTCCCCTATATT

Query 5312          CATCCAACCAACCCCTTCGCCCCCGATGTCA-C-CGCTGCGGCCGGGGCTGGACCTC-GT
                    ||||||||||||||||||||| |||||||| - -| |++   |||||||||||+ ||-|+
Sbjct 5340          CATCCAACCAACCCCTTCGCCGCCGATGTCGTTTCAC--AATCCGGGGCTGGA-GTCCG-

Query 5369          G-TTCGCCAACCCGCCCGACCAC-TCGGCTCCGCTTGGCGTGACCAGGCCCAGCGCCCCG
                     - ||| ||+ ||||||  || |-| ||||||||||||||||||||| ||||||||||| 
Sbjct 5396          CCCTCGGCA-GCCGCCCCGCCCCCTTGGCTCCGCTTGGCGTGACCAGTCCCAGCGCCCCC

Query 5427          CCGCTGCCTCACGTCGTAGACCTACCACAGCTGGGGCCGCGCCGCTGACTGCGGTTG-CT
                    |||||||| | |||||| || || || |||| ||||| ||||||||||||||  |+ -| 
Sbjct 5455          CCGCTGCCCCCCGTCGTCGATCTGCCCCAGCCGGGGCTGCGCCGCTGACTGCTAT-ATCA

Query 5486          CCGGCCCATGATACCCCGCCTGTGCCCGATGTTGATTCTCGCGGCGCTATCTTGCGCCGG
                    || || | ||||||  | ||||| || |||||||| ||||| || |||||  ||||||||
Sbjct 5514          CCAGCTCCTGATACAGCCCCTGTACCTGATGTTGACTCTCGTGGTGCTATTCTGCGCCGG

Query 5546          CAGTATAATCTTTCAACATCCCCTCTTACCTCCTCCGTGGCCACTGGCACCAATTTGGTC
                    ||||| || || || || ||||| ||||| || || || ||| | || ||||||||||| 
Sbjct 5574          CAGTACAACCTGTCCACGTCCCCGCTTACGTCATCTGTCGCCTCGGGTACCAATTTGGTT

Query 5606          CTTTATGCTGCCCCTCTT-AGCCCGCTTTTGCCCCTTCAGGACGGCACCAATACTCATAT
                    || |||||||||||+ ||-| ||| ||||| |||||||||||||||||||| || |||||
Sbjct 5634          CTCTATGCTGCCCC-ATTGAACCCACTTTTACCCCTTCAGGACGGCACCAACACCCATAT

Query 5665          AATGGCCACGGAGGCTTCCAATTATGCCCAGTACCGAGTTGCCCGCGCCACAATCCGCTA
                     ||||| || ||||| || ||||| ||||||||||| || || || ||||||||||| ||
Sbjct 5693          CATGGCTACTGAGGCATCTAATTACGCCCAGTACCGGGTGGCTCGAGCCACAATCCGTTA

Query 5725          CCGCCCTCTGGTTCCCAATGCTGTTGGTGGCTATGCTATCTCTATATCGTTCTGGCCGCA
                    |||||| ||||| || ||||||||||||||||||||||||||||| || || ||||| ||
Sbjct 5753          CCGCCCGCTGGTGCCAAATGCTGTTGGTGGCTATGCTATCTCTATTTCTTTTTGGCCCCA

Query 5785          GACCACTACCACCCCGACGTCCGTCGACATGAATTCTATAACCTCGACGGATGTTCGTAT
                    ||| || || ||||| || || || || ||||||||||| || || || |||||| | ||
Sbjct 5813          GACAACCACTACCCCTACTTCTGTTGATATGAATTCTATTACTTCTACTGATGTTAGGAT

Query 5845          TCTCGTCCAGCCCGGTATTGCCTCAGAGCTTGTG-ATTCCAAGTGAACGCCTGCATTATC
                    | | |||||||| ||||||||||| |||+|||  -|| || ||||| || || || ||||
Sbjct 5873          TTTGGTCCAGCCTGGTATTGCCTCTGAG-TTGGTTATCCCCAGTGAGCGTCTTCACTATC

Query 5904          GCAACCAGGGTTGGCGCTCTGTTGAAACCTCCGGG-GTGGCGGAGGAGGAGGCCACCTCT
                    | || || || |||||||||||||| |||+ ||||-|| || ||||||||||| ||||||
Sbjct 5932          GTAATCAAGGGTGGCGCTCTGTTGAGACC-ACGGGTGTCGCCGAGGAGGAGGCTACCTCT

Query 5963          GGCCTTGTCATGCTTTGTATACATGGCTCACCTGTGAACTCTTATACTAACACACCTTAC
                    ||||| || ||||||||||| ||||| || || || || || ||||| || |||||||| 
Sbjct 5991          GGCCTGGTAATGCTTTGTATTCATGGTTCGCCAGTCAATTCATATACAAATACACCTTAT

Query 6023          ACTGGTGCCCT-CGGGTTGTTGGATTTTGCTCTCGAGCTTGAGTTCCGCAACCTCACCCC
                    ||||| || ||- || || |||+|||||||  | |||||||| ||  | ||  | || ||
Sbjct 6051          ACTGGGGCACTGGGGCTTCTTG-ATTTTGCATTGGAGCTTGAATTTAGGAATTTGACACC

Query 6082          TGGTAACACCAATACACGGGTTTCCCGCTACTCTAGCACCGCCCGCCACCGTCTTCGCCG
                    ||| ||||||||||| || || ||||| ||  | ||||| ||||| ||||| || |||||
Sbjct 6110          TGGGAACACCAATACCCGTGTATCCCGATATACCAGCACAGCCCGTCACCGGCTGCGCCG

Query 6142          TGGCGCAGACGGGACTGCCGAGCTCACCACCACGGCTGCGACTCGCTTTATGAAGGATCT
                    ||| || || ||||| || ||||| ||||| ||||| || || || ||||||||||| ||
Sbjct 6170          TGGTGCCGATGGGACCGCTGAGCTTACCACTACGGCGGCCACACGTTTTATGAAGGACCT

Query 6202          CTATTTTTC-TAGC-ACTAATGGTGTTGGCGAGATCGGCCGCGGGATAGCCCTTACCCTG
                    + +  ||||-  | -|| ||||| || || ||| | ||||| || || ||||| || |||
Sbjct 6230          -G-CATTTCACCGGTACGAATGGAGTCGGTGAGGTGGGCCGAGGTATTGCCCTGACACTG

Query 6260          TTTAATCTTGCTGACACCCTGCTTGGCGGCCTACCGACAGAATTGATTTCGTCGGCTGGT
                    ||||||||||||||||| || || || ||  | |||||||||||||||||||||||||| 
Sbjct 6288          TTTAATCTTGCTGACACGCTTCTCGGTGGTTTGCCGACAGAATTGATTTCGTCGGCTGGG

Query 6320          GGCCAACTGTTTTACTCTCGCCCGGTCGTCTCAGCCAATGGCGAGCCGACTGTCAAGCTG
                    |||||  |||| ||||| ||||| ||||||||||||||||||||||||||||| ||||| 
Sbjct 6348          GGCCAGTTGTTCTACTCCCGCCCTGTCGTCTCAGCCAATGGCGAGCCGACTGTAAAGCTA

Query 6380          TATACATCTGTAGAGAATGCTCAGCAGGATAAGGGTATTGCAATCCCTCACGACATCGAC
                    ||||||||||| |||||||| |||||||||||||||||  | ||||| || ||||| |||
Sbjct 6408          TATACATCTGTTGAGAATGCGCAGCAGGATAAGGGTATCACCATCCCGCATGACATAGAC

Query 6440          CTTGGGGAATCTCGTGTAGTCATCCAGGATTATGACAATCAGCATGAGCAGGACCGTCCG
                    || || || || ||||| || |||||||||||||| || || || |||||||| || || 
Sbjct 6468          CTCGGTGACTCCCGTGTGGTTATCCAGGATTATGATAACCAACACGAGCAGGATCGGCCT

Query 6500          ACACCTTCCCCAGCCCCGTCTCGCCCTTTTTCTGTTCTCCGGGCCAATGATGTGCTTTGG
                    || ||||| || ||||| ||||| |||||||| ||||| || |||||||||||  | |||
Sbjct 6528          ACTCCTTCACCTGCCCCCTCTCGTCCTTTTTCAGTTCTTCGTGCCAATGATGTTTTGTGG

Query 6560          CTCTCTCTCACTGCTGCTGAGTATGATCAGTCCACCTATGGCT-CTTC-TACTG--GCCC
                    || |||||||||||||||||||||||||||+++||+|| |  |-  ||-| |  --  ||
Sbjct 6588          CTTTCTCTCACTGCTGCTGAGTATGATCAG---AC-TACGTATGGGTCATCCCACCAACC

Query 6616          AGTCTATGTCTCCGACTC---T---GTGACCTTGGTCAATGTTGCGACCGGCGCGCAGGC
                    +++||||||+ + | |||---|---|| || || || ||||| || || || || |||||
Sbjct 6643          ---CTATGT-A-TGTCTCGGATACAGTCACATTTGTTAATGTGGCCACTGGTGCTCAGGC

Query 6670          CGTTGCTCGGTCGCTTGACTGGACTAAGGTCACACTTGATGGCCGCCCTCTTTCTACTAT
                     || || || || ||||| ||| | || || ||  | || |||||||| ||| |||||||
Sbjct 6698          TGTCGCCCGTTCCCTTGATTGGTCCAAAGTTACTTTGGACGGCCGCCCCCTTACTACTAT

Query 6730          CCAGCAGTATTCGAAGACTTTCTTTGTCCTGCCGCTTCGTGGTAAACTT-TCCTTCTGGG
                     ||||||||||| ||||| |||| |||||| ||||| || |||||+ ||-|| |||||||
Sbjct 6758          TCAGCAGTATTCTAAGACATTCTATGTCCTCCCGCTCCGCGGTAA-GTTGTCTTTCTGGG

Query 6789          AGGCAGGTACCACTAAAGCCGGGTACCCTTACAATTATAATACTACTGCTAGTGACCAAC
                    | || || || || || || || |||||||| |||||| | || || || ||||| ||| 
Sbjct 6817          AAGCTGGCACGACCAAGGCTGGCTACCCTTATAATTATGACACAACCGCCAGTGATCAAA

Query 6849          TGCTCGTTGAGAATGCCGCCGGGCACCGGGTGGCTATTTCCACCTACACCACTAGCTTGG
                    | || |||||||| || ||||| ||||| || ||||| || || |||||||||||| |||
Sbjct 6877          TTCTAGTTGAGAACGCGGCCGGCCACCGTGTTGCTATCTCTACTTACACCACTAGCCTGG

Query 6909          GTGCTGGCCCTGTCTCCATTTCTGCGGTGGCTGTCCTGGCCCCCCACTCTGCGTTAGCAC
                    |||| ||||||  ||||||||||||||| | ||| || ||||| ||||| ||  | ||  
Sbjct 6937          GTGCCGGCCCTACCTCCATTTCTGCGGTTGGTGTGCTAGCCCCGCACTCAGCTCTCGCCG

Query 6969          TGCTTGAGGATACCCTGGATTACCCTGCTCGCGCCCATACTTTTGATGATTTCTGCCCAG
                    | |||||||||||    |||||||| || |||||||| |||||||||||||||||||| |
Sbjct 6997          TTCTTGAGGATACTGCCGATTACCCCGCCCGCGCCCACACTTTTGATGATTTCTGCCCTG

Query 7029          AGTGCCGCCCCCTCGGCCTCCAGGGCTGCGCCTTTCAGTCCACTGTCGCTGAGCTCCAGC
                    | || ||| |||| ||  | ||||| || || |||||||| |||||||||||||| ||||
Sbjct 7057          AATGTCGCACCCTTGGATTACAGGGTTGTGCTTTTCAGTCTACTGTCGCTGAGCTTCAGC

Query 7089          GGCTTAAGATGAAGGTGGGTAAAACTCGGGAGT--TATAGTTTATTTGCTT---GTGCCC
                    | ||||| |||||||| |||||||| |||||||--||+|+|| |||++|||---|| |||
Sbjct 7117          GCCTTAAAATGAAGGTAGGTAAAACCCGGGAGTCCTA-A-TTAATT--CTTCCTGTACCC

Query 7144          TCCTTC---TTT-CTGTTG-CTTATTTCTCTTTTCTGCGTTTCGCGCTCCCTGAAAAAAA
                    +|||||--- ||-|| |||-||||||||| |||||||| |||||||||||||| ||||||
Sbjct 7173          -CCTTCGCAGTTGCTTTTGTCTTATTTCTTTTTTCTGCTTTTCGCGCTCCCTGGAAAAAA

Query 7199          AAAAAAAAAAAAA
                    |||||||||||||
Sbjct 7232          AAAAAAAAAAAAA
