# Supplementary material for: Pairwise Heuristic Sequence Alignment Algorithm Based on Deep Reinforcement Learning
Source: IEEE Open J Eng Med Biol. 2021 Jan 29;2:36–43. doi: 10.1109/OJEMB.2021.3055424 (PMC8901008; doi:10.1109/OJEMB.2021.3055424)
Supplement: Three supplementary materials are attached to the submitted manuscript. First, we offer the detailed process of the DQNalign in Supplementary material S1. Then, the additional figures and tables are listed in the Supplementary material S2. Finally, the alignment results of the DQNalign are attached  [file ojemb-3055424-mm.zip › OJEMB-3055424-MM/10022021082020_DQNalignOJEMB20210126SupplementaryS3/Supplementary S3/HEV_DDDQN/result20200712173946_13_23.txt]

DQNalign Project v1.0
Pairwise alignment algorithm with deep reinforcement learning based heuristic alignment agent
Sequence 1 : HEV_13, length : 7212
Sequence 2 : HEV_23, length : 7230

Alignment results:
Exact matches: 5451
Gaps: 500

Query 16            GTCGATGCCATGGAGGCCCACCAGTTTATTAAGGCTCCTGGCATCACTACTGCTATTGAG
                    |||||||||||||||||||||||||||||||||||||||||||| |||||||| ||||||
Sbjct 0             GTCGATGCCATGGAGGCCCACCAGTTTATTAAGGCTCCTGGCATTACTACTGCCATTGAG

Query 76            CAGGCTGCTTTAGCAGCGGCCAATTCTGCCTTGGCGAATGCTGTGGTGGTTAGGCC-TTT
                    ||||||||| | || |||||||| || |||||||||||||||||||||||| ||||-|||
Sbjct 60            CAGGCTGCTCTGGCTGCGGCCAACTCCGCCTTGGCGAATGCTGTGGTGGTTCGGCCGTTT

Query 135           T-CTCTCTCACCAGCAGATTGAGATTCTCATTAACCTAATGCAACCTCGCCAGCTTGTTT
                    |- |||| |  ++||| |  ||||| || |||||  | |||||||| || ||| | ||||
Sbjct 120           TTGTCTCGCGT--GCAAACCGAGATCCTTATTAATTTGATGCAACCCCGGCAGTTGGTTT

Query 194           TCCGCCCCGAGGT-TTTCTGGAATCATCCCATCCAGCGCGTTATCCATAATGAGCTGGAG
                    ||||||| |||||- ||+||||||||||| || ||| | || || || ||||| || || 
Sbjct 178           TCCGCCCTGAGGTGCTT-TGGAATCATCCTATTCAGAGAGTCATACACAATGAACTAGAA

Query 253           CTCTACTGCCGCGCTCGCTCCGGCCGCTGTCTTGAGATTGGCG-CTCATCCCCGCTCAAT
                    |  |||||||| || ||  |||| || || || ||||||||+|-| || ||  | || ||
Sbjct 237           CAATACTGCCGGGCACGGGCCGGTCGTTGCCTGGAGATTGG-GGCCCACCCAAGATCTAT

Query 312           AAATGACAATCCTAATGTGGTCCACCGCTGTTTTCTCCGCCCTGTTGGGCGTGATGTTCA
                     ||||| || || |||||  | ||||| || |||||| | || || ||  | ||||||||
Sbjct 296           TAATGATAACCCCAATGTTTTGCACCGGTGCTTTCTCAGACCGGTCGGTAGGGATGTTCA

Query 372           GCGCTGGTATACTGCTCCCACTCGCGGACCGGCTGCTAATTGCCGGCGTTCTGCACTGCG
                    |||||||||| |||| ||||| ||||| || || || || ||||| |||||||| |||||
Sbjct 356           GCGCTGGTATTCTGCCCCCACCCGCGGCCCTGCAGCCAACTGCCGCCGTTCTGCGCTGCG

Query 432           TGGGCTCCCTGCTGCCGACCGCACCTACTGTTTTGATGGGTTTTCTGGCTGCAGTTTT-C
                    ||| |||||  |||||||||||||||||||||||||||| |||||  ||||+ | |||- 
Sbjct 416           TGGTCTCCCCCCTGCCGACCGCACCTACTGTTTTGATGGATTTTCCCGCTG-TGCTTTTG

Query 491           CCGCTGAGACAGGCATCGCCCTCT-ATTCCCTCCACGACATGTCGCCGTCTGATGTCGCC
                    |||| ||||| ||| | |||||+|-| || || |||||| | | |||  | |||||||| 
Sbjct 475           CCGCAGAGACCGGCGTAGCCCT-TTACTCTCTGCACGACCTCTGGCCAGCCGATGTCGCG

Query 550           GAGGCCATGTTCCGTCATGGCATGACGCGGCTTTATGCTGCCCTCCATCTCCCGCCCGAG
                    ||||| |||  ||| ||||| ||||| || || || ||||| ||||||||||| || |||
Sbjct 534           GAGGCTATGGCCCGCCATGGGATGACACGTCTATACGCTGCACTCCATCTCCCTCCTGAG

Query 610           GTTCTACT-GCCTCCCGGCACATACCGTACCACGTCGTATTTACTGATTCATGACGGTAG
                    || ||+ |- || || || || |||| ||| || |||||| | |||||||| ||||| | 
Sbjct 594           GTGCT-GTTACCACCTGGTACCTACCATACAACCTCGTATCTCCTGATTCACGACGGCAA

Query 669           GCGTGTTGTGGTGACGTACGAGGGCGATACCAGTGCTGGTTATAATCATGATGTTTCTAA
                     |||| ||| ||||| || ||||| || || ||||| || || || ||||| || || |+
Sbjct 653           CCGTGCTGTTGTGACCTATGAGGGTGACACTAGTGCAGGCTACAACCATGACGTCTCCA-

Query 729           T-CTACGTTCCTGGATTAGGACCACTAAGGTCAC-CGGGGACCATCCTCT-CGTTATCGA
                    |-|| ||| | |||||| | || || ||+   | - || ||||||||+ |- ||||| ||
Sbjct 712           TACTTCGTGCGTGGATTCGTACGACCAA-AATAGTTGGTGACCATCC-GTTGGTTATAGA

Query 786           GCGGGTTAGGGCCATCGGCTGCCATTTTGTTCTCCTGCTCACGGCCGCCCCGGAACCATC
                    ||| ||  |||| ||||| || |||||||| || |||||||| || ||||| || || ||
Sbjct 770           GCGTGTGCGGGCTATCGGATGTCATTTTGTGCTGCTGCTCACCGCGGCCCCCGAGCCGTC

Query 846           CCCTATGCCTTATGTGCCTTACCCCCGGTCCACCGAGGTCTATGTCCGATCAATCTTTGG
                     |||||||||||||| ||||||||||| || || ||||| ||||| || || || |||||
Sbjct 830           GCCTATGCCTTATGTCCCTTACCCCCGTTCGACAGAGGTGTATGTTCGGTCTATATTTGG

Query 906           CCCGGGTGGAACCCCCTCATTGTTTCCAACCTCGTGCTCCACTAAGTCAACCTTCCATGC
                    ||| || ||  |||| ||  |||||||  |  | |||||||| || || || || || ||
Sbjct 890           CCCTGGCGGTTCCCCGTCCCTGTTTCCGTCAGCCTGCTCCACAAAATCTACTTTTCACGC

Query 966           TGTCCCTGTCCATATCTGGGACCGTCTTATGTTGTTCGGGGCCACTTTGGACGACCAGGC
                    |||||| || |||||||||||||| || ||| | || || |||||| |||||||||||||
Sbjct 950           TGTCCCAGTTCATATCTGGGACCGGCTCATGCTTTTTGGTGCCACTCTGGACGACCAGGC

Query 1026          CTTTTGCTGTTCCCGTCTTATGACTTACCTCCGTGGCATTAGCTACAAGGTTACTGTCGG
                     |||||||| || || |||||||| ||||||||||||||||| |||||||| || || ||
Sbjct 1010          GTTTTGCTGCTCACGGCTTATGACATACCTCCGTGGCATTAGTTACAAGGTCACCGTTGG

Query 1086          CACCCTTGTGGCCAATGAGGGCTGGAACGCCTCCGAGGACGCCCTCACAGCTGTCATTAC
                      | ||||| || |||||||| ||||| ||||| || || |||||||| || || |||||
Sbjct 1070          AGCGCTTGTTGCTAATGAGGGGTGGAATGCCTCTGAAGATGCCCTCACCGCAGTAATTAC

Query 1146          TGCCGCCTACCTAACCATATGCCACCAGCGGTATCTTCGCACCCAGGCTATATCTAAGGG
                     || |||||  | ||||| ||||||||||| || || || |||||||| ||||| |||||
Sbjct 1130          CGCAGCCTATTTGACCATCTGCCACCAGCGCTACCTCCGTACCCAGGCGATATCCAAGGG

Query 1206          GATGCGTCGTTTGGAGCGGGAGCATGCCCAGAAGTTTATAACACGCCTTTATAGCTGGCT
                     ||||| || ||||||   ||||| |||||||| ||||| ||| | || || |||||| |
Sbjct 1190          CATGCGCCGGTTGGAGGTTGAGCACGCCCAGAAATTTATTACAAGACTCTACAGCTGGTT

Query 1266          CTTTGAGAAGTCCGGCCGTGACTACATCCCCGGCCGTCAGCTGGAGTTTTATGCCCAGTG
                     ||||||||||| || ||||| |||||||||||||| || ||  ||||||||||||||||
Sbjct 1250          ATTTGAGAAGTCTGGTCGTGATTACATCCCCGGCCGCCAACTCCAGTTTTATGCCCAGTG

Query 1326          TAGGCGTTGGCTCTCAGCCGGCTTCCATCTTGACCCACGGG-TGTTGGTTTTTGACGAGT
                      |||| ||||| || || ||||| ||||| |||||+| | -|| | |||||||| ||||
Sbjct 1310          CCGGCGGTGGCTATCCGCGGGCTTTCATCTAGACCC-CAGAGTGCTTGTTTTTGATGAGT

Query 1385          CGGTCCCCTGCCACTGTAGGACCACGATCC-GCAGGGTTGC-TTCAAAGTTCTGTTGCTT
                    |||| ||||||| |||||||||  +  |  -  | ||||||-   |||+||||| |||||
Sbjct 1369          CGGTGCCCTGCCGCTGTAGGACTT-TCTTAAAGAAGGTTGCGGGTAAA-TTCTGCTGCTT

Query 1443          CATGAAGTGGCTCGGCCAGGAGTGCACCTGTTTCCTACAGCCCGCAGAGGGTGTTG-TTG
                    ||||  |||| | || |||||||||||||| ||| |  |||| || ||||||+|||-| |
Sbjct 1427          CATGCGGTGGTTAGGGCAGGAGTGCACCTGCTTCTTGGAGCCAGCTGAGGGT-TTGATCG

Query 1502          GCGACCAGGGCCATGACAACGAGGCTTATGAGGGCTCTGATGTTGACCCTGCCGAATCTG
                    | || || |||||||| || ||||| || |||||||| || || ||||  |||||  |||
Sbjct 1486          GTGATCATGGCCATGATAATGAGGCCTACGAGGGCTCCGAGGTCGACCAAGCCGAGCCTG

Query 1562          CCACCTGTGACATATCTGGG-TCCTACGTGGTGCCTGGTGC-TGCCCTC-CAGCC-G-CT
                    |+|| | |++|+ |+|  | -    || | +|||       - || |+|-     -|-| 
Sbjct 1546          C-ACATCT--C-GA-CGTGTCAGGGACCTA-TGCAGTCCATGGGCGC-CAGCTTGAGACC

Query 1617          CTACCAG-GCTCT-TGATC-TCCCTGC-CGATATTGTGGGCCCGTGC-AG-G-TCGGCTG
                    ||+| | -|  | -| | |-||||+||- |||||||++   |++|+|-||-|- | | | 
Sbjct 1599          CT-CTATAGGGCACTCAACATCCC-GCAAGATATTG--CTGC--T-CGAGCGGCCCGATT

Query 1669          ACC-GCCAC-AGT-AA-AGGTTTCTCAGGCTGAGGG-GCGGATTGACTGCGAG-ACCTAT
                    | |-|||||-  |-| -  ||| ||+ | | +||  -|||  | || |||+ |-||+| |
Sbjct 1652          AACAGCCACCGTTGAGCTTGTTGCT-GGCCC-AGATCGCGCCTGGAGTGC-CGCAC-TGT

Query 1723          -CTTGGTAATAAAACTTTCCGCACGTCGTTCGTCGAC-G-GAGCG-GTT-TTAGAGACTA
                    -|| || ||||| || ||||| ||| ||+++||+|||-|-  |||-   - | ||| | |
Sbjct 1706          GCTCGGGAATAAGACCTTCCGGACGACG---GT-GACTGATGGCGCCCACCTTGAGGCCA

Query 1778          ATGGCCCAGAGCGCCTCAATCT-CTCCTTTGACGCCAGTCAGAGCAC---T--ATGGCCG
                    | ||||| |||| + |   | |- || ||||| |||  ||++  + |---|--||||  |
Sbjct 1762          ACGGCCCTGAGCA-ATGTGTTTTGTCGTTTGATGCCCCTC--CC-GCCAGTCTATGGGGG

Query 1832          CCGGCCTCT-TTAGTCTTACCTACACCA-CTTCTGC-AGCTGGGCTGGAGGT--GCATTA
                    ||||+ || - ||| || || ||++  |-|||  ||- ||||| ||| ||||--  |||+
Sbjct 1816          CCGG-GTCACATAGCCTCACTTA--TGAGCTTACGCCTGCTGGCCTGCAGGTTAAGATT-

Query 1887          TG-TCGCTGCCGGGCTTG-ACCATC-GGGCGGTTTTTGCCCC-GGGTGTCTCACCCC-GG
                    | -|| ++ +  ||||||-|| + |-  ||  |+ || ||||- || |+ +| ||||- |
Sbjct 1872          TCATCT--A-ATGGCTTGGACT-GCACTGCCAT-ATTCCCCCCTGGCG-G-CGCCCCTAG

Query 1942          -TCGGCCCCTGGCGAGGTTACCGCCTTCTGCTCCGCCCTATATAGGTTCAACCG-TG-AG
                    - | || || || |||||  | ||||| ||| |||| || || ||||  ||| |-| -|+
Sbjct 1925          CGCAGCGCCGGGGGAGGTGGCGGCCTTTTGCACCGCTCTTTACAGGTATAACAGATTTA-

Query 1999          GCCCAGCGCCACTCACTGACCGGCAACTTT-TGGTTTCATCCCGAGGGGCTCCTTGGCCC
                     || |+|| || || || ||||||  +| |-||| | |||||||||||||| || |||+ 
Sbjct 1984          CCCAA-CGGCATTCGCTTACCGGCGG-TCTGTGGCTACATCCCGAGGGGCTGCTGGGC-A

Query 2058          CTT-CGTTCCTTTCTCTCCCGGGCATGTTTGGGAGTCGGCTAACCCGTTTTGTGGTGAGA
                     ||-|  ||||||||| || |||||| | |||||||| |||||||| ||||| || ||| 
Sbjct 2041          TTTTCCCTCCTTTCTCCCCTGGGCATATCTGGGAGTCTGCTAACCCCTTTTGCGGGGAGG

Query 2117          GCACACTCTACACCCGTACCTGGTC-G-----G----AAGT--TGA-T----GCCGCTTC
                    | || || ||||| |||||||||||- -----|----   |--|||-|---- ||++| |
Sbjct 2101          GTACCCTGTACACTCGTACCTGGTCCACATCCGGCTTTTCTAGTGACTTCTCCCC--TCC

Query 2160          T-AACCCGGCCCAGCCCG--ACCTAG--GCCTTGCAT-C--TGAGCCTCCCATACCCAGT
                    |-|+  |||||  +||| --||| +|--||+|  |  - --|   || |||+++||+|  
Sbjct 2159          TGA-GGCGGCCGC-CCCTGCACCG-GCTGC-TGCCCCAGGATCGCCCCCCC---CC-ACC

Query 2212          AGGGCCGCCA--C-G--CCT-ATCTTGG-CGGCCCCTCTGCCCTC------CATTGTACC
                    ++++|| |||--|-|--   - |  +| -   || |+|+||||||------ +|   |  
Sbjct 2211          ----CCACCAGTCAGTGATATTTGG-GTGTTACCAC-C-GCCCTCAGAAAAG-TCCCAGG

Query 2259          -GGGCCCCACCCCC-CCCCCCTCCGCCCTGGTGCCT-A-G---TGAGCCGGCCTCT--G-
                    -||| + | || | - | ||| ||||||| | ||||- -|--- |  | | ||| |-- -
Sbjct 2263          TGGGT-GCGCCTCTTGCGCCCCCCGCCCTCGAGCCTGTTGGACCGCCCAGCCCTATTAAA

Query 2309          -GTGCCAGCGCCGGGGCTCTGGCCAT-AACC--CA--CCAGACGGTCCGACACC-GCCGT
                    - ||||+ |+|| +++|    |  | - |||--||-- | |+|  |||  ||||-|||||
Sbjct 2322          CTTGCC-TC-CCC---CGTGCGTAAGCCACCGACATTGCCG-CCCTCCCGCACCCGCCGT

Query 2362          TTGCTTTTCACCTACCCGGATGGTTCCAAGGTGTTTGCCGG-CTCGCTGTTCGAGTCAGC
                     | |||| ||| ||||| || ||| ||||||||| |||+||- ||  |||| ||||||| 
Sbjct 2376          CTTCTTTACACTTACCCTGACGGTGCCAAGGTGTATGC-GGGATCATTGTTTGAGTCAGA

Query 2421          GTGGTACGTGGCTTGTTAACGCGTCTAATGTTGACCACCGCCCTGGTGGCGGGCTCTGCC
                     ||  ||+||||| || || || |||||    | |||||||||||| || || ||||| |
Sbjct 2435          TTGCGAC-TGGCTGGTGAATGCCTCTAACCCGGGCCACCGCCCTGGGGGTGGCCTCTGTC

Query 2480          ATGCATTCTACCAAAGGTATCCCGCTTCCTTTTGAC-GCTGCCT--CTTTTGTGATGCGC
                    |||| || || ||| | | ||| |   |+ ||  ||-    |+|-- |||  |+||||| 
Sbjct 2494          ATGCCTTTTATCAACGCTTTCCTGAGGC-GTTCTACCC-AAC-TGAATTTATT-ATGCGT

Query 2536          GATGGCGC-GGCCGC-G--TACACATTAACTCCC-CGGCCGATAATTCATGCCGTCGCCC
                    ||+||+|   ++ ||-|--|| || || ||+|||-|| || || || ||||| || ||||
Sbjct 2550          GA-GG-GTCT--TGCTGCATATACCTTGAC-CCCGCGCCCTATTATCCATGCAGTGGCCC

Query 2591          CTGACTATAGGTTGGAACATAACCCAAAGAGGCTCGAGGCCGCTTACCGGGAGACCTGCT
                    | ||||||||| | ||||| || ||||||||||| ||||| || |||||||| |||||||
Sbjct 2605          CCGACTATAGGGTTGAACAGAATCCAAAGAGGCTTGAGGCAGCGTACCGGGAAACCTGCT

Query 2651          CTCGCCTTGGTACCGCTGCATACCCGCTCCTCGGGACTGGCATATATCAGGTACCAATCG
                    | || |  ||||||||||| ||||| || || ||  | || ||||| ||||| ||  | |
Sbjct 2665          CCCGTCGCGGTACCGCTGCCTACCCACTTCTTGGCTCGGGTATATACCAGGTCCCTGTTG

Query 2711          GCCCGAGTTTTGACGCCTGGGAGCGGAACCACCGCCCTGGGGACGAGTTGTATCTTCCTG
                    | |  |||||||| ||||||||||| || || ||||||||||| ||| |+|+|++ ||||
Sbjct 2725          GTCTCAGTTTTGATGCCTGGGAGCGTAATCATCGCCCTGGGGATGAGCT-T-T--ACCTG

Query 2771          A--G--CTTGC-CGCCAA-ATGGTTCGAGGCCAATAAGCCTACC-C-GCCCGACTCTTAC
                    |--|--|+ +|-|  || - ||||| || || || |||||+  |-|-|||+  | |||||
Sbjct 2781          ACTGAAC-C-CGCTGCAGCCTGGTTTGAAGCTAACAAGCC-GGCGCAGCC-AGCACTTAC

Query 2823          TATAACTGAGGATGTCGCACGG-ACGGCAAAC-TTGGCCATC-GA-ACTTGACT-CGGCC
                     ||||| || |||+ ||  | |-||||| |||-|+ ||+|  -||-|+| ||+|-| || 
Sbjct 2837          GATAACAGAAGAT-ACGGCCCGCACGGCCAACCT-AGC-ACTAGAGA-TCGA-TGCTGCT

Query 2878          ACAGACGTCGGCCGGGCCTGCGCCGGCTGCCGAGTCTCACCC-CCGG-TATTGTGCAGTA
                    ||||| || ||||| |||||||| |||||| ++++||     -|| |- || || || ||
Sbjct 2892          ACAGAGGTTGGCCGTGCCTGCGCTGGCTGCA----CTATTAGTCCTGGGATCGTACACTA

Query 2934          TCAGTTTACCGCAGGTGTGCCCGGGTCTTGGAAAGTCCCGTTCTGTT--ATCCAG-ACTG
                    |||||| || || || ||+ |||||+||  | | |        +| |--|| |||-|  |
Sbjct 2948          TCAGTTCACTGCCGGGGT-TCCGGG-CTCAGCAGGCAAATCAA-GATCCATACAGCAAGG

Query 2990          ACG--TGGACGTTGTTGTGGTT--CCCGACTCGGGAGCTGCGTAACGCCT-GGCGCCGCC
                      |--||  +| ||||||||||--||| ||  ||||||| || ||+   |-|||| ||||
Sbjct 3000          GGGGATGTT-GATGTTGTGGTTGTCCCCACCAGGGAGCTTCGCAA-TAGTTGGCGTCGCC

Query 3044          GCGGTTTTGCTGCTTTTAC-CCCGCATACTGCCGCTAGGGTCACC-CAGGGGCGTCGTGT
                    | || ||||| || |||||-|||+|| || || ||  | ||||| - |||+ || |||||
Sbjct 3058          GGGGCTTTGCGGCCTTTACACCC-CACACGGCGGCCCGTGTCACTATAGG-CCGCCGTGT

Query 3102          CGTCATCGATGAAGCCCCGTCTCTCCCCCCGCACCTGTTGCTGCTCCACATGCAGCGGGC
                     || || || || ||||| || ||||| ||||||||| || || | ||||||||||||||
Sbjct 3116          TGTGATTGACGAGGCCCCATCCCTCCCACCGCACCTGCTGTTGTTACACATGCAGCGGGC

Query 3162          CGCCACCGTCCACCTTCTTGGCGACCCGAATCAGATCCCAGCCATCGATTTTGAGCACGC
                    | |  | ||||| || || || ||||| || |||||||| ||||| ||||||||||||||
Sbjct 3176          CTCTTCAGTCCATCTCCTCGGTGACCCAAACCAGATCCCCGCCATTGATTTTGAGCACGC

Query 3222          CGGGCTCGTCCCCGCCATCAGGCCCGATTTAGCCCCTACTTCCTGGTGGCATGTCACTCA
                     || || |||||||| ||| | || ||  | || || ||  ||||||||||||| || ||
Sbjct 3236          TGGTCTGGTCCCCGCAATCCGCCCTGAGCTTGCACCAACGACCTGGTGGCATGTAACACA

Query 3282          CCGCTGTCCCGCGGATGTGTGTGAGCTGATTCGCGGTGCATATCCTATGATCCAGCCCAC
                    |||||| || || ||||| ||||| || || ||||| || || ||||  |||||| ||||
Sbjct 3296          CCGCTGCCCAGCTGATGTATGTGAACTTATACGCGGGGCCTACCCTAAAATCCAGACCAC

Query 3342          TAGCCGGGTCCTTCGTTCGTTGTTTTGGGGTGAGCCTGCCGTTGGGC-AGAAACTAGTGT
                     |||||||| || || ||  |||| |||  |||+ | | |  | |||-|||| ||||| |
Sbjct 3356          GAGCCGGGTGCTACGGTCTCTGTTCTGGAATGA-ACCGGCTATCGGCCAGAAGCTAGTCT

Query 3401          TCACCCAGGCGGCTAAGGCTGCCAACCCCGGCTCAGTGACGGTCCACGAGGCACAGGGCG
                    |||| ||||| ||||| ||||||||||| ||  || | || |||||||| || |||||||
Sbjct 3415          TCACGCAGGCCGCTAAAGCTGCCAACCCTGGTGCAATTACAGTCCACGAAGCCCAGGGCG

Query 3461          CTACCTACACAGAGACCACCATTATTGCAACGGCAGACGCCCGTGGCCTTATTCAGTCGT
                    |||| | |||||||||||| ||||| || ||||| || ||| | || || || ||||| |
Sbjct 3475          CTACTTTCACAGAGACCACAATTATAGCTACGGCTGATGCCAGGGGTCTCATCCAGTCAT

Query 3521          CCCGGGCTCATGCCATTGTCGCCCTGACGCGCCACACAGAGAAGTGCGTCATCATTGACG
                    |||| |||||||| || || || || || ||||||||||||| |||||| ||+ ||+|+|
Sbjct 3535          CCCGAGCTCATGCTATAGTTGCACTCACCCGCCACACAGAGAGGTGCGTTAT-TTT-A-G

Query 3581          -CACCAGGCT--TG-CTT-CGTGAGGTGGGCATCTCTGACGCAATTGTCAATAATTTCTT
                    -  ||+ +||--| - ||-|||||||| ||||| ||||| |  || || || || |||||
Sbjct 3592          ATGCC-C-CTGGTTTGTTACGTGAGGTCGGCATATCTGATGTGATCGTTAACAACTTCTT

Query 3636          CCTCGCTGGCGGTGAGGTTGGTCACCAGCGTCCGTCTGTTATCCCTCGCGGCAACCCCGA
                    ||||||||| || ||||| || || || || || ||||| || || || |||||||| ||
Sbjct 3650          CCTCGCTGGTGGGGAGGTGGGCCATCACCGCCCCTCTGTGATACCCCGTGGCAACCCTGA

Query 3696          CGCC-AA--TGTCGACACCCTGGCTGCCTTTCC-ACCGTCATGCCAGATTAGTGCTTTCC
                    |+| -||--|+|+|| |||+|  | | | ||||- ||||| || ||||| ||||||| ||
Sbjct 3710          C-CAGAACCT-T-GAGACC-TTACAGGCCTTCCCGCCGTCTTGTCAGATCAGTGCTTACC

Query 3752          ACCAATTGGCCGAGGAGCTT-GGTCACAGACCCGCC-CCTGTTGCGGCTGTTCTACCACC
                    | ||  |||| ||||||+||-|| |||+  |||| |-|||||||| || || || || ||
Sbjct 3766          ATCAGCTGGCTGAGGAG-TTAGGCCAC-CGCCCGGCTCCTGTTGCCGCCGTCCTGCCCCC

Query 3810          CTGCCCTGAGCTCGAACAGGGCCTTCTCTACCTGCCCCAGGAGCTCACCACC-TGTGATA
                    ||| || |||||||| ||||||||  | ||| |||| |||||||| ||+|  -| |||||
Sbjct 3824          CTGTCCCGAGCTCGAGCAGGGCCTGTTGTACATGCCGCAGGAGCTTAC-AGTGTCTGATA

Query 3869          GTGTTG-TAACATTT-G-AGTTGACAGATATTGTGCATTGCCGCATGGCCGCCCCGAGCC
                    ||||+|-|+ + |||- -|| | || ||||| || || ||||| ||||| || || || |
Sbjct 3883          GTGT-GCT-G-GTTTTTGAGCTCACTGATATAGTCCACTGCCGTATGGCTGCTCCAAGTC

Query 3926          AGCGCAAGGCCGTGCTGTCCACACTTGTGGGTCGATACGGTCGGCGTA---C-AAAGCTT
                    |||| |||||||| || || |||||||||||++||     | | ||||---|-|||+|| 
Sbjct 3940          AGCGGAAGGCCGTCCTCTCAACACTTGTGGG--GAG-GTATGGCCGTAAGACGAAA-CTG

Query 3982          TATAATGCCTCCCATTCTGATGTCCGCGACTCTCTCGCCCGTTTCATCCCGACCATTGGC
                    ||| | ||  | ||||| |||||||| || || || ||  | |||||||| || || || 
Sbjct 3996          TATGAGGCAGCTCATTCAGATGTCCGTGAGTCCCTAGCTAGGTTCATCCCCACTATCGGA

Query 4042          CCCGTGCAGGTTACAACTTGTGAGCTGTACGAGTTAGTGGAAGCCATGGTTGAGAAGGGC
                    || || ||||  || || |||||| | |||||  | || ||||| ||||| || ||||||
Sbjct 4056          CCTGTCCAGGCCACCACGTGTGAGTTATACGAACTGGTTGAAGCTATGGTGGAAAAGGGC

Query 4102          CAGGATGGCTCCGCCGTCCTTGAGCTCGACCTTTGCAACCGTGACGTGTCCAGGATTACC
                    ||||| ||||| |||||||| ||||| || || ||||| || || || ||  | || || 
Sbjct 4116          CAGGACGGCTCTGCCGTCCTGGAGCTTGATCTATGCAATCGCGATGTTTCGCGTATAACT

Query 4162          TTTTTCCAGAAAGACTGTAATAAGTTTACCACCGGGGAGACCATTGCCCATGGTAAAG-T
                    ||||||||||||||||||||||||||||| || || |||||||| ||||||||+ |||-|
Sbjct 4176          TTTTTCCAGAAAGACTGTAATAAGTTTACGACTGGTGAGACCATCGCCCATGG-CAAGGT

Query 4221          GGGTCAGGGCATCTCGGCTTGGAGTAAGACTTTCTGTGCCCTCTTCGGCCCCTGGTTCCG
                     || || || || ||||| ||||||||||| ||||||||| | || ||||| ||||||||
Sbjct 4235          TGGCCAAGGTATATCGGCCTGGAGTAAGACCTTCTGTGCCTTGTTTGGCCCGTGGTTCCG

Query 4281          TGCTATTGAGAAGGC--CATCCTAGCTCTGCTCCCCC--AGGGTGTGTTCTATGGGGATG
                    ||| ||||| || | -- ||+    |+|||||||| |--|   |+|+||||| || || |
Sbjct 4295          TGCCATTGAAAAAGAAATAT-TGGCC-CTGCTCCCGCCTAACAT-T-TTCTACGGCGACG

Query 4337          CTTTTGATG-ACACCGTCTTCTCTGCGGCTGTGGCCGCTGCGAAGG--CTTCCATGGTGT
                    ||| |||+|-|  | || ||  | ||||| ||| |||+ |+| |||--||| |||||| |
Sbjct 4351          CTTATGA-GGAGTCGGTGTTTGCCGCGGCCGTGTCCG-GG-GCAGGGTCTTGCATGGTAT

Query 4394          TTGAGAATGACTTCTCTGAGTTTGACTCTACTCAGAATAATTTCTCC-TTGGGACTTGAG
                    | ||||||||||| ||||| ||||||  ||||||||| |||||||||-||||+ ||||| 
Sbjct 4408          TCGAGAATGACTTTTCTGAATTTGACAGTACTCAGAACAATTTCTCCCTTGG-CCTTGAA

Query 4453          TGTGCTATTATGGAGGAGTGCGGAATGCCGCAGTGGCTCATCCGCCTT-TACCACCTTAT
                    || |   |||||||||||||||| ||||| || ||||| ||  |+ ||-|| |||||  |
Sbjct 4467          TGCGTGGTTATGGAGGAGTGCGGTATGCCTCAATGGCTAATTAG-GTTGTATCACCTGGT

Query 4512          AAGGTCTGCATGGATCCTGCAGGCCCCGAAGGAGTCCCTGCGGGGGTTCTGGAAGAAGCA
                      |||| || ||||| |||||||| ||||||||||| ||    || || |||||||||||
Sbjct 4526          TCGGTCAGCCTGGATTCTGCAGGCGCCGAAGGAGTCTCTTAAAGGTTTTTGGAAGAAGCA

Query 4572          CTCCGGTGAGCCCGGCACTCTCCTATGGAATACCGTCTGGAACATGGCTGTT-ATTACC-
                     || |||||||| ||||| || || ||||| ||||| ||||| |||||+| |-||+| |-
Sbjct 4586          TTCTGGTGAGCCTGGCACCCTTCTTTGGAACACCGTTTGGAATATGGC-GATCAT-AGCA

Query 4630          CACTGTTATGACTTCCGGGATCTGCAAG-TGGCTGCTTTTAAAGGTGATGATTCAATAGT
                    || || ||||| || || |||+| |  |-| || || ||||| |||||||||||  | ||
Sbjct 4644          CATTGCTATGAGTTTCGCGAT-TTCCGGGTTGCCGCCTTTAAGGGTGATGATTCGGTGGT

Query 4689          GCTTTGCAGTGAGTACCGTCAGAGTCCAGGA-GCCGCAGTCCT-AATTGCTGGCTGCGGC
                     || || |  || ||||| |||||||+   |-|| |||+ |||-|||||| ||||| || 
Sbjct 4703          CCTCTGTACCGACTACCGACAGAGTC-GTAATGCGGCA-ACCTTAATTGCAGGCTGTGGG

Query 4747          CTGAAGTTGAAGGTGGATTTCCGCCCGATTGGCTTATATGCAGGTGTTGTGGTGGCCCCC
                    || ||||||||||| || | ||| || |||||  | ||||| ||||| ||||||||||||
Sbjct 4761          CTTAAGTTGAAGGTTGACTACCGTCCTATTGGGCTGTATGCCGGTGTGGTGGTGGCCCCC

Query 4807          GGCCTTGGTGC-ACTCCCTGACGTTGTGCGTTTTGCCGGCCGGCTCACTGAGAAGAATTG
                    |||+|||| | - || ||||| || ||||| ||||| || |||||  |||| ||||| ||
Sbjct 4821          GGC-TTGGGGACGCTGCCTGATGTAGTGCGATTTGCTGGTCGGCTGTCTGAAAAGAACTG

Query 4866          GGGCCCCGGCCCTGAGCGAGCGGAGCAGCTCCGCCTCGCTGTGTGTGATTTCCT-TC-GC
                    |||||||||||| ||||| || |||||||| || || || || ||||||||++|-||-|+
Sbjct 4880          GGGCCCCGGCCCAGAGCGTGCTGAGCAGCTGCGTCTTGCCGTCTGTGATTT--TCTCCG-

Query 4924          AAGCTCA-CGAATGTGGCTCAGATGTGTGTGGATGTTGCTTCTCGTGTTTATGGGGTC-T
                    | | | |-||||||| || ||| | ||||| |||||||  || |||||||| || |||- 
Sbjct 4937          AGGGTTAACGAATGTTGCGCAGGTCTGTGTTGATGTTGTGTCCCGTGTTTACGGAGTCAG

Query 4982          CCCCAGGGCTAGTTCATAACCTGATTGGTATGCTACAGGCTGTTGCCGACGGCAAGGCCC
                     ||+ ||||| || |||||||| ||||| ||||| ||  |  |||| || ||||||||||
Sbjct 4997          TCC-TGGGCTGGTACATAACCTTATTGGCATGCTGCAAACCATTGCTGATGGCAAGGCCC

Query 5042          ATTTCACTGAGTCGGTAAAGCCAGTGCTTGACCTGACGAATTCAATCTTGTGTCGGGTGG
                    |||| || ||| |  |||| || ||||||||||| || || || ||| |    |||||||
Sbjct 5056          ATTTTACAGAGACTATAAAACCTGTGCTTGACCTCACAAACTCCATCATACAACGGGTGG

Query 5102          AATGAATAACATGTCTTTTGCTGCGCCCATGGGTTCGCGACCATGCGCCCTCGGCCTATT
                    ||||||||||||||||  |||  |||||||||| ||+++|||||||||||| || || ||
Sbjct 5116          AATGAATAACATGTCTCGTGCATCGCCCATGGGATC---ACCATGCGCCCTAGGGCTGTT

Query 5162          TTGTTGCTGTTCCTCATGTTTCTGCCTATGTTGCCCGCGCCACCGTCCGGTCAGCCGTCT
                     ||||||||||| || || || |||||||| |||||||||||||| |||| |||||||||
Sbjct 5173          CTGTTGCTGTTCTTCGTGCTTTTGCCTATGCTGCCCGCGCCACCGGCCGGCCAGCCGTCT

Query 5222          GGCCGCCGTCGTGGGCGGCGCAGCGGCGGTTCCGGCGGTGGTTTCTGGGGTGACCGGGTT
                    |||||||||||||||||||||||||||||| ||||| ||||||||||||||||| |||||
Sbjct 5233          GGCCGCCGTCGTGGGCGGCGCAGCGGCGGTGCCGGCAGTGGTTTCTGGGGTGACAGGGTT

Query 5282          GATTCTCAGCCCTTCGCAATCCCCTATATTCATCCAACCAACCCCTTCGCCCCCGATGTC
                    |||||||||||||||||  |||||||||||||||||||||||||||||||| ||||||||
Sbjct 5293          GATTCTCAGCCCTTCGCCCTCCCCTATATTCATCCAACCAACCCCTTCGCCGCCGATGTC

Query 5342          A-C-CGCTGCGGCCGGGGCTGGACCTC-GTG-TTCGCCAACCCGCCCGACCAC-TCGGCT
                     - -| |++   |||||||||||+ ||-|+ - ||| ||+ ||||||  || |-| ||||
Sbjct 5353          GTTTCAC--AATCCGGGGCTGGA-GTCCG-CCCTCGGCA-GCCGCCCCGCCCCCTTGGCT

Query 5397          CCGCTTGGCGTGACCAGGCCCAGCGCCCCGCCGCTGCCTCACGTCGTAGACCTACCACAG
                    ||||||||||||||||| ||||||||||| |||||||| | |||||| || || || |||
Sbjct 5408          CCGCTTGGCGTGACCAGTCCCAGCGCCCCCCCGCTGCCCCCCGTCGTCGATCTGCCCCAG

Query 5457          CTGGGGCCGCGCCGCTGACTGCGGTTG-CTCCGGCCCATGATACCCCGCCTGTGCCCGAT
                    ||||||| ||||||||||||||  |+ -| || || | ||||||  | ||||| || |||
Sbjct 5468          CTGGGGCTGCGCCGCTGACTGCTAT-ATCACCAGCTCCTGATACAGCCCCTGTACCTGAT

Query 5516          GTTGATTCTCGCGGCGCTATCTTGCGCCGGCAGTATAATCTTTCAACATCCCCTCTTACC
                    ||||| ||||| || |||||  ||||||||||||| || || || || ||||| ||||| 
Sbjct 5527          GTTGACTCTCGTGGTGCTATTCTGCGCCGGCAGTACAACCTGTCCACGTCCCCGCTTACG

Query 5576          TCCTCCGTGGCCACTGGCACCAATTTGGTCCTTTATGCTGCCCCTCTT-AGCCCGCTTTT
                    || || || ||| | || ||||||||||| || |||||||||||+ ||-| ||| |||||
Sbjct 5587          TCATCTGTCGCCTCGGGTACCAATTTGGTTCTCTATGCTGCCCC-ATTGAACCCACTTTT

Query 5635          GCCCCTTCAGGACGGCACCAATACTCATATAATGGCCACGGAGGCTTCCAATTATGCCCA
                     |||||||||||||||||||| || ||||| ||||| || ||||| || ||||| |||||
Sbjct 5646          ACCCCTTCAGGACGGCACCAACACCCATATCATGGCTACTGAGGCATCTAATTACGCCCA

Query 5695          GTACCGAGTTGCCCGCGCCACAATCCGCTACCGCCCTCTGGTTCCCAATGCTGTTGGTGG
                    |||||| || || || ||||||||||| |||||||| ||||| || ||||||||||||||
Sbjct 5706          GTACCGGGTGGCTCGAGCCACAATCCGTTACCGCCCGCTGGTGCCAAATGCTGTTGGTGG

Query 5755          CTATGCTATCTCTATATCGTTCTGGCCGCAGACCACTACCACCCCGACGTCCGTCGACAT
                    ||||||||||||||| || || ||||| ||||| || || ||||| || || || || ||
Sbjct 5766          CTATGCTATCTCTATTTCTTTTTGGCCCCAGACAACCACTACCCCTACTTCTGTTGATAT

Query 5815          GAATTCTATAACCTCGACGGATGTTCGTATTCTCGTCCAGCCCGGTATTGCCTCAGAGCT
                    ||||||||| || || || |||||| | ||| | |||||||| ||||||||||| |||+|
Sbjct 5826          GAATTCTATTACTTCTACTGATGTTAGGATTTTGGTCCAGCCTGGTATTGCCTCTGAG-T

Query 5875          TGTG-ATTCCAAGTGAACGCCTGCATTATCGCAACCAGGGTTGGCGCTCTGTTGAAACCT
                    ||  -|| || ||||| || || || ||||| || || || |||||||||||||| |||+
Sbjct 5885          TGGTTATCCCCAGTGAGCGTCTTCACTATCGTAATCAAGGGTGGCGCTCTGTTGAGACC-

Query 5934          CCGGG-GTGGCGGAGGAGGAGGCCACCTCTGGCCTTGTCATGCTTTGTATACATGGCTCA
                     ||||-|| || ||||||||||| ||||||||||| || ||||||||||| ||||| || 
Sbjct 5944          ACGGGTGTCGCCGAGGAGGAGGCTACCTCTGGCCTGGTAATGCTTTGTATTCATGGTTCG

Query 5993          CCTGTGAACTCTTATACTAACACACCTTACACTGGTGCCCT-CGGGTTGTTGGATTTTGC
                    || || || || ||||| || |||||||| ||||| || ||- || || |||+|||||||
Sbjct 6004          CCAGTCAATTCATATACAAATACACCTTATACTGGGGCACTGGGGCTTCTTG-ATTTTGC

Query 6052          TCTCGAGCTTGAGTTCCGCAACCTCACCCCTGGTAACACCAATACACGGGTTTCCCGCTA
                      | |||||||| ||  | ||  | || ||||| ||||||||||| || || ||||| ||
Sbjct 6063          ATTGGAGCTTGAATTTAGGAATTTGACACCTGGGAACACCAATACCCGTGTATCCCGATA

Query 6112          CTCTAGCACCGCCCGCCACCGTCTTCGCCGTGGCGCAGACGGGACTGCCGAGCTCACCAC
                      | ||||| ||||| ||||| || |||||||| || || ||||| || ||||| |||||
Sbjct 6123          TACCAGCACAGCCCGTCACCGGCTGCGCCGTGGTGCCGATGGGACCGCTGAGCTTACCAC

Query 6172          CACGGCTGCGACTCGCTTTATGAAGGATCTCTATTTTTC-TAGC-ACTAATGGTGTTGGC
                     ||||| || || || ||||||||||| ||+ +  ||||-  | -|| ||||| || || 
Sbjct 6183          TACGGCGGCCACACGTTTTATGAAGGACCT-G-CATTTCACCGGTACGAATGGAGTCGGT

Query 6230          GAGATCGGCCGCGGGATAGCCCTTACCCTGTTTAATCTTGCTGACACCCTGCTTGGCGGC
                    ||| | ||||| || || ||||| || |||||||||||||||||||| || || || || 
Sbjct 6241          GAGGTGGGCCGAGGTATTGCCCTGACACTGTTTAATCTTGCTGACACGCTTCTCGGTGGT

Query 6290          CTACCGACAGAATTGATTTCGTCGGCTGGTGGCCAACTGTTTTACTCTCGCCCGGTCGTC
                     | |||||||||||||||||||||||||| |||||  |||| ||||| ||||| ||||||
Sbjct 6301          TTGCCGACAGAATTGATTTCGTCGGCTGGGGGCCAGTTGTTCTACTCCCGCCCTGTCGTC

Query 6350          TCAGCCAATGGCGAGCCGACTGTCAAGCTGTATACATCTGTAGAGAATGCTCAGCAGGAT
                    ||||||||||||||||||||||| ||||| ||||||||||| |||||||| |||||||||
Sbjct 6361          TCAGCCAATGGCGAGCCGACTGTAAAGCTATATACATCTGTTGAGAATGCGCAGCAGGAT

Query 6410          AAGGGTATTGCAATCCCTCACGACATCGACCTTGGGGAATCTCGTGTAGTCATCCAGGAT
                    ||||||||  | ||||| || ||||| ||||| || || || ||||| || |||||||||
Sbjct 6421          AAGGGTATCACCATCCCGCATGACATAGACCTCGGTGACTCCCGTGTGGTTATCCAGGAT

Query 6470          TATGACAATCAGCATGAGCAGGACCGTCCGACACCTTCCCCAGCCCCGTCTCGCCCTTTT
                    ||||| || || || |||||||| || || || ||||| || ||||| ||||| ||||||
Sbjct 6481          TATGATAACCAACACGAGCAGGATCGGCCTACTCCTTCACCTGCCCCCTCTCGTCCTTTT

Query 6530          TCTGTTCTCCGGGCCAATGATGTGCTTTGGCTCTCTCTCACTGCTGCTGAGTATGATCAG
                    || ||||| || |||||||||||  | ||||| |||||||||||||||||||||||||||
Sbjct 6541          TCAGTTCTTCGTGCCAATGATGTTTTGTGGCTTTCTCTCACTGCTGCTGAGTATGATCAG

Query 6590          TCCACCTATGGCT-CTTC-TACTG--GCCCAGTCTATGTCTCCGACTC---T---GTGAC
                    +++||+|| |  |-  ||-| |  --  ||+++||||||+ + | |||---|---|| ||
Sbjct 6601          ---AC-TACGTATGGGTCATCCCACCAACC---CTATGT-A-TGTCTCGGATACAGTCAC

Query 6640          CTTGGTCAATGTTGCGACCGGCGCGCAGGCCGTTGCTCGGTCGCTTGACTGGACTAAGGT
                     || || ||||| || || || || ||||| || || || || ||||| ||| | || ||
Sbjct 6651          ATTTGTTAATGTGGCCACTGGTGCTCAGGCTGTCGCCCGTTCCCTTGATTGGTCCAAAGT

Query 6700          CACACTTGATGGCCGCCCTCTTTCTACTATCCAGCAGTATTCGAAGACTTTCTTTGTCCT
                     ||  | || |||||||| ||| ||||||| ||||||||||| ||||| |||| ||||||
Sbjct 6711          TACTTTGGACGGCCGCCCCCTTACTACTATTCAGCAGTATTCTAAGACATTCTATGTCCT

Query 6760          GCCGCTTCGTGGTAAACTT-TCCTTCTGGGAGGCAGGTACCACTAAAGCCGGGTACCCTT
                     ||||| || |||||+ ||-|| |||||||| || || || || || || || |||||||
Sbjct 6771          CCCGCTCCGCGGTAA-GTTGTCTTTCTGGGAAGCTGGCACGACCAAGGCTGGCTACCCTT

Query 6819          ACAATTATAATACTACTGCTAGTGACCAACTGCTCGTTGAGAATGCCGCCGGGCACCGGG
                    | |||||||| || || || ||||| ||| | || |||||||| || ||||| ||||| |
Sbjct 6830          ATAATTATAACACAACCGCCAGTGATCAAATTCTAGTTGAGAACGCGGCCGGCCACCGTG

Query 6879          TGGCTATTTCCACCTACACCACTAGCTTGGGTGCTGGCCCTGTCTCCATTTCTGCGGTGG
                    | ||||| || || |||||||||||| ||||||| ||||||  ||||||||||||||| |
Sbjct 6890          TTGCTATCTCTACTTACACCACTAGCCTGGGTGCCGGCCCTACCTCCATTTCTGCGGTTG

Query 6939          CTGTCCTGGCCCCCCACTCTGCGTTAGCACTGCTTGAGGATACCCTGGATTACCCTGCTC
                     ||| || ||||| ||||| ||  | ||  | |||||||||||    |||||||| || |
Sbjct 6950          GTGTGCTAGCCCCGCACTCAGCTCTCGCCGTTCTTGAGGATACTGCCGATTACCCCGCCC

Query 6999          GCGCCCATACTTTTGATGATTTCTGCCCAGAGTGCCGCCCCCTCGGCCTCCAGGGCTGCG
                    ||||||| |||||||||||||||||||| || || ||| |||| ||  | ||||| || |
Sbjct 7010          GCGCCCACACTTTTGATGATTTCTGCCCTGAATGTCGCACCCTTGGATTACAGGGTTGTG

Query 7059          CCTTTCAGTCCACTGTCGCTGAGCTCCAGCGGCTTAAGATGAAGGTGGGTAAAACTCGGG
                    | |||||||| |||||||||||||| ||||| ||||| |||||||| |||||||| ||||
Sbjct 7070          CTTTTCAGTCTACTGTCGCTGAGCTTCAGCGCCTTAAAATGAAGGTAGGTAAAACCCGGG

Query 7119          AGT--TATAGTTTATTTGCTT---GTGCCCTCCTTC---TTT-CTGTTG-CTTATTTCTC
                    |||--||+|+|| |||++|||---|| |||+|||||--- ||-|| |||-||||||||| 
Sbjct 7130          AGTCCTA-A-TTAATT--CTTCCTGTACCC-CCTTCGCAGTTGCTTTTGTCTTATTTCTT

Query 7169          TTTTCTGCGTTTCGCGCTCCCTGAAAAAAAAAAAAAAAAAAAA
                    |||||||| |||||||||||||| |||||||||||||||||||
Sbjct 7185          TTTTCTGCTTTTCGCGCTCCCTGGAAAAAAAAAAAAAAAAAAA
