# Supplementary material for: Pairwise Heuristic Sequence Alignment Algorithm Based on Deep Reinforcement Learning
Source: IEEE Open J Eng Med Biol. 2021 Jan 29;2:36–43. doi: 10.1109/OJEMB.2021.3055424 (PMC8901008; doi:10.1109/OJEMB.2021.3055424)
Supplement: Three supplementary materials are attached to the submitted manuscript. First, we offer the detailed process of the DQNalign in Supplementary material S1. Then, the additional figures and tables are listed in the Supplementary material S2. Finally, the alignment results of the DQNalign are attached  [file ojemb-3055424-mm.zip › OJEMB-3055424-MM/10022021082020_DQNalignOJEMB20210126SupplementaryS3/Supplementary S3/HEV_DDDQN/result20200712173946_13_24.txt]

DQNalign Project v1.0
Pairwise alignment algorithm with deep reinforcement learning based heuristic alignment agent
Sequence 1 : HEV_13, length : 7212
Sequence 2 : HEV_24, length : 7218

Alignment results:
Exact matches: 5463
Gaps: 535

Query 18            CGATGCCATGGAGGCCCACCAGTTTATTAAGGCTCCTGGCATCACTACTGCTATTGAGCA
                    |||||||||||||||||||||||| ||||||||||||||||| |||||||| ||||||||
Sbjct 0             CGATGCCATGGAGGCCCACCAGTTCATTAAGGCTCCTGGCATTACTACTGCCATTGAGCA

Query 78            GGCTGCTTTAGCAGCGGCCAATTCTGCCTTGGCGAATGCTGTGGTGGTTAGGCCTTTTC-
                    ||||||| | || |||||||| || |||||||||||||||||||||||| |||| ||||-
Sbjct 60            GGCTGCTCTGGCTGCGGCCAACTCCGCCTTGGCGAATGCTGTGGTGGTTCGGCCGTTTCT

Query 136           -TCTCTCAC-CAG--C-AGATTGAGAT-TCTCATTAACCTAATGCAACCTCGCCAGCTTG
                    -||||    -|| --|-|||||  ++|-|| +|||+  +++|||||||| || ||| | |
Sbjct 120           ATCTCGTGTACAAACCGAGATTCT--TATCA-ATT-TG---ATGCAACCCCGGCAGTTGG

Query 191           T-TTTCCGCCCCGAGGTTTTCTGGAATCATCCCATCCAGCGCGTTATCCATAATGAGCTG
                    |-|||+|| || |||||  ||||||||||||| || ||| | ||||| || |||||  ||
Sbjct 173           TCTTT-CGTCCTGAGGTGCTCTGGAATCATCCTATTCAGAGAGTTATACACAATGAATTG

Query 250           GAGCTCTACTGCC--GCGCTCGCTCCGGCCGCTGTCTTGAGATTGGCGCTCATCCCCGCT
                    || |  |||||||--|| | +| +|||| ||||| || |||||||| ||||| ||  | |
Sbjct 232           GAACAGTACTGCCGGGCCCG-GG-CCGGTCGCTGCCTGGAGATTGGGGCTCACCCAAGAT

Query 308           CAATAAATGACAATCCTAATGTGGTCCACCGCTGTTTTCTCCGCCCTGTTGGGCGTGATG
                    | || ||||| || || |||||  | ||||| ||||||||| | || |||||  | || |
Sbjct 290           CTATTAATGATAACCCCAATGTTTTGCACCGGTGTTTTCTCAGACCGGTTGGTAGGGACG

Query 368           TTCAGCGCTGGTATACTGCTCCCACTCGCGGACCGGCTGCTAATTGCCGGCGTTCTGCAC
                    |||||||||||||| |||| ||||||||||| || |||||||||||||| |||||||| |
Sbjct 350           TTCAGCGCTGGTATTCTGCCCCCACTCGCGGCCCTGCTGCTAATTGCCGCCGTTCTGCTC

Query 428           TGCGTGGGCTCCCTGCTGCCGACCGCACCTACTGTTTTGATGGGTTTTCTGGCTGCAGTT
                    | ||||| |||||  |||  ||||| || |||||||||||||| |||||| ||||    |
Sbjct 410           TACGTGGTCTCCCCCCTGTTGACCGTACTTACTGTTTTGATGGATTTTCTCGCTGTGCCT

Query 488           TTCCCGCTGAGACAGGCATCGCCCTCTATTCCCTCCACGACATGTC-GCCGTCTGATGTC
                    || |||||||||| ||| | ||||| || || || || ||| |+| -|||  ||||||| 
Sbjct 470           TTGCCGCTGAGACCGGCGTGGCCCTTTACTCTCTGCATGACCT-TTGGCCAGCTGATGTT

Query 547           GCCGAGGCCATGTTCCGTCATGGCATGACGCGGCTTTATGCTGCCCTCCATCTCCCGCCC
                    || |||||||||  ||| || || ||||| ||  | |||||||| ||||| ||||| || 
Sbjct 529           GCTGAGGCCATGGCCCGCCACGGGATGACACGTTTATATGCTGCACTCCACCTCCCCCCT

Query 607           GAGGTTCTACTGCCTCCCGGCACATACCGTACCA-CGTCGTATTTACTGATTCATGACGG
                    ||||| || || || ||||| || ||||  || |-|+|||||| | || || ||||| ||
Sbjct 589           GAGGTGCTGCTACCACCCGGTACTTACCACACAACC-TCGTATCTTCTAATCCATGATGG

Query 666           TAGGCGTGTTGTGGTGACGTACGAGGGCGATACCAGTGCTGGTTATAATCATGATGTTTC
                    ||  |||| ||| ||||| |||||||| ||||| ||||| || ||||| ||||| || ||
Sbjct 648           TAACCGTGCTGTTGTGACTTACGAGGGTGATACTAGTGCAGGCTATAACCATGACGTCTC

Query 726           TAAT-CTACG-TTCCTGGATTAGGACCACTAAGGTCA--CCGGGGACCATCCTCTCGTTA
                    |+||-|| ||-   +|||||  | || |||||  |+|--  || |||||||| || ||||
Sbjct 708           T-ATACTCCGAGCG-TGGATCCGAACGACTAAAAT-AGTTGGGTGACCATCCGCTGGTTA

Query 782           TCGAGCGGGTTAGGGCCATCGGCTGCCATTTTGTTCTCCTGCTCACGGCCGCCCCGGAAC
                    | ||||| ||  |||| || ||||| ||||||||  | |||||||| || ||||| || |
Sbjct 764           TAGAGCGTGTGCGGGCTATTGGCTGTCATTTTGTGTTGCTGCTCACCGCGGCCCCCGAGC

Query 842           CATCCCCTATGCCTTATGTGCCTTACCCCCGGTCCACCGAGGTCTATGTCCGATCAATCT
                    | || || ||||||||||| |||||||| || || || ||||| ||||| ||||| || |
Sbjct 824           CGTCGCCCATGCCTTATGTCCCTTACCCTCGTTCAACGGAGGTGTATGTTCGATCTATAT

Query 902           TTGGCCCGGGTGGAACCCCCTCATTGTTTCCAACCTCGTGCTCCACTAAGTCAACCTTCC
                    ||||||| || ||  |||| || ||||||||| |  | ||||| || || || || ||||
Sbjct 884           TTGGCCCTGGCGGCTCCCCGTCCTTGTTTCCATCAGCCTGCTCTACAAAATCCACTTTCC

Query 962           ATGCTGTCCCTGTCCATATCTGGGACCGTCTTA-TGTTGTTCGGGGCCACTTTGGACGAC
                    | ||||| || || || ||||||||||| || |-  |  ||+|| || |||||||| |||
Sbjct 944           ACGCTGTTCCAGTTCACATCTGGGACCGGCTCATGCTCTTT-GGCGCTACTTTGGATGAC

Query 1021          CAGGCCTTTTGCTGTTCCCGTCTTATGACTTACCTCCGTGGCATTAGCTACAAGGTTACT
                    ||||| |||||||| || || || ||||| |||||||||||||||||||||||||| |||
Sbjct 1003          CAGGCGTTTTGCTGCTCACGGCTCATGACATACCTCCGTGGCATTAGCTACAAGGTCACT

Query 1081          GTCGGCACCCTTGTGGCCAATGAGGGCTGGAACGCCTCCGAGGACGCCCTCACAGCTGTC
                    |||||  | ||||| || |||||||| ||||||||||| ||||| ||||| || || || 
Sbjct 1063          GTCGGTGCGCTTGTTGCTAATGAGGGGTGGAACGCCTCTGAGGATGCCCTTACTGCAGTA

Query 1141          ATTACTGCCGCCTACCTAACCATATGCCACCAGCGGTATCTTCGCACCCAGGCTATATCT
                    |||||||| |||||  | ||||| || || ||||| || || || || ||||| ||||| 
Sbjct 1123          ATTACTGCAGCCTATTTGACCATCTGTCATCAGCGCTACCTCCGTACTCAGGCGATATCC

Query 1201          AAGGGGATGCGTC-GTTTGGAGCGGGAGCATGCCCAGAAGTTTATAACACGCCTTTATAG
                    ||||| ||||| |-| | | ||  +|||||||||||||| ||||| ||| | ||||| ||
Sbjct 1183          AAGGGCATGCGCCGGCTGGAAGTT-GAGCATGCCCAGAAATTTATCACAAGACTTTACAG

Query 1260          CTGGCTCTTTGAGAAGTCCGGCCGTGACTACATCCCCGGCCGTCAGCTGGAGTTTTATGC
                    |||| | ||||||||||| ||||| || |||||||||||||| || ||  ||||||||||
Sbjct 1242          CTGGTTATTTGAGAAGTCTGGCCGCGATTACATCCCCGGCCGCCAACTCCAGTTTTATGC

Query 1320          CCAGTGTAGGC-GTTG-GCTCT-CAGCCGGCTTCCATCTTGACCCACGGGTG-TTGGTTT
                     |||||| |||-|| |-  || -||+++||||| ||||| |||||  | |||-||+||||
Sbjct 1302          TCAGTGTCGGCGGTGGTTATCCGCA---GGCTTTCATCTAGACCCTAGAGTGCTT-GTTT

Query 1376          TTGACGAGTCGGTCCCCTGCCACTGTAGGACCA-CGATCCGCA-G--G--GTTGCTTCAA
                    |||| ||||| || ||||||| |||||||||  -|     | |-|--|--|++|++|++|
Sbjct 1358          TTGATGAGTCAGTGCCCTGCCGCTGTAGGACTTTCTTAAAGAAGGCCGCAG--G--T--A

Query 1430          AGTTCTGTTGCTTCATGAAGTGGCTCGGCCAGGAGTGCACCTGTTTCCTAC--AGCCCGC
                    | |||||||||||||||  |||| | || |||||||| || || ||+||  --|+|| ||
Sbjct 1412          AATTCTGTTGCTTCATGCGGTGGTTAGGGCAGGAGTGTACTTGCTT-CTTGGAA-CCAGC

Query 1488          AGAGGG-TGTTGTTGGCGACCAGGGCCATGACAACGAGGCTTATGAGGGCTCTGATGTTG
                     |||||-|+| ||||||||||| |||||||| || ||||||||||||| |||||| || |
Sbjct 1470          TGAGGGCT-TAGTTGGCGACCATGGCCATGATAATGAGGCTTATGAGGACTCTGAGGTCG

Query 1547          ACCCTGCCGAATCTGC-CACCTGTGA-CATATCTGGGTCCTACGTGGTGCCT-GGTGCTG
                    |||  |||||| ||||-|| ||+|||- +| || ||| |||| |  || | |-|| ||  
Sbjct 1529          ACCAGGCCGAACCTGCACATCT-TGATG-TGTCGGGGACCTATGCTGTTCATGGGCGCCA

Query 1604          CCCTCCAGCCGCTC--TA-C-CAGGCTCTTGATCTCCC-TGCCGATATTGTGGCC-CGTG
                    + ||  || | |||--||- -||  |  +|+||| | |-|+++|||||||  |+|-|| |
Sbjct 1586          -GCTTGAGGCCCTCTATAGGGCACTCAA-T-ATCCCGCAT---GATATTGCTG-CTCGAG

Query 1658          CAGGTCGG-CTGACCGCCACAGTAAA-GGTTTCTCAGGCTGAGGG---GCG-GA-T--TG
                    |+|| | |- | |+|  | +| |   -| ++ |||+| |  ||| ---|  -| -|-- |
Sbjct 1640          C-GGCCCGATTAA-CAGCT-ACTTGTCGA--GCTC-GCCGCAGGCCCAGACCGCCTGGAG

Query 1709          ACTGCGAGACCTA--TCTTGGTAATAAAACTTTCCGCACGTC-GTTCGTC--GACG-GA-
                     +  || +|||  --||++|| ||||| |||||||| ||| |-||   | --|++|-| -
Sbjct 1693          T-GTCGT-ACCGTGCTC--GGGAATAAGACTTTCCGGACGACAGTGGTTGATG--GCGCC

Query 1762          G-CGGTTTTAGAGACTAATGGCCCAG-AG-CGC-CTCAATCTCTCCTTTGACGCCAGTCA
                     -| +++||+||| | || ||||| |-| -   - ||+++||||| |||||||||   |+
Sbjct 1747          CACC---TT-GAGGCGAACGGCCCTGAACAATATGTC---CTCTCATTTGACGCCTCCC-

Query 1818          GAGCA--CTATGGCCGCCGGC-CTC-TT---TAG---TCTTACCT-ACACC-ACTTCTGC
                    |+ ||--||||||  ||||| -| |-| ---|+ ---|   | ||-|| ||- |++|+|+
Sbjct 1799          G-CCAGTCTATGGGGGCCGGGTCGCATAGCCT-CACTTACGAGCTCACGCCTGC--C-G-

Query 1866          AGCTGGGCCTG----GAGGTGCATTATGTCGGCT-G-CCGG---GC-TTGACCATCCGGG
                    +||  +||  |----||+ |++| +|++||   |-|-|  |---||- |++++  |  + 
Sbjct 1852          -GCCT-GCAGGTTAAGA-TT--AC-A--TCTAATGGTCTAGATTGCACT----GCCAC-A

Query 1912          -CGGT-TTTTGC-CCC-G-GGTGTCTCACCCCGGT-CGGC-CCCTGGCGAGGTTACCGCC
                      ++|-   ++|-  |-|-|  + ||+|+++++||-||||-||  ||+|||||  | || 
Sbjct 1900          TT--TCCCC--CTGGCGGCGCC-CCT-A-----GTGCGGCGCCGGGG-GAGGTGGCGGCT

Query 1965          -TTCTGCTCCGCCCTATATAGGT-TCAACCG--TGAGGCCCAGCGCCACTCACTGACCGG
                    -||+|||   ||||| || ||||-|+||| |--| + +||||||| || || ||||||||
Sbjct 1948          TTT-TGCAGTGCCCTTTACAGGTAT-AACAGATTT-A-CCCAGCGGCATTCGCTGACCGG

Query 2022          CAACTTTTGGTTTCATCCCGAGGGGCTCCTTGGCC-CCTTCGTTCCTTTCTCTCCCGGGC
                    |   || ||||| || || |||||| | || ||| -| |||  +||||| ||||| ||||
Sbjct 2004          CGGTTTGTGGTTACACCCTGAGGGGTTGCTGGGCATCTTTCCC-CCTTTTTCTCCTGGGC

Query 2081          ATGTTTGGGAGTCGGCTAACCCGTTTTGTGGTGAGAGCA-CACTCTACACCCGTACCTGG
                    || |||||||||| |||||||| |||||||| ||| | |-| +| ||||| || ||||||
Sbjct 2063          ATATTTGGGAGTCTGCTAACCCCTTTTGTGGGGAGGGTACCT-TGTACACTCGCACCTGG

Query 2140          TCG-GAAGTTGATG--CCGC----TTCTA--A-CCC---GGCCCAGCCCGGAC-CTAGGC
                    || - |  | | | --|   ----|||| -- -|||---|   | ||||   |-| +||+
Sbjct 2122          TCTACATCTGGCTTCTCTAGTGATTTCTCCCCCCCCGAGGCGGCCGCCCCTGCACC-GG-

Query 2185          CTTGCATCTG-AGGCCTCCCATA-CCCAGTAGGGCC-GCCA-CGCCTATCTTGGC-GGCC
                    +||||  |  -||| || || ||-||||  +   ||-| ||-|| +|||+|||| -|   
Sbjct 2179          -TTGCTGCCCCAGGGCTGCCTTACCCCACC-CCACCGGTCAGCGA-TAT-TTGGGTGTTA

Query 2239          CCTCTGCCCTCCATTGTACCGGGCC--C-----CA-CCCCCCCCCCCTCCG-CCCTG-G-
                    || | ||||||  | |+|+    | --|-----||-|  ||   ||| |||-|||||-|-
Sbjct 2236          CCACCGCCCTCAGTAG-A-GTCTCAAGCTGATGCAGCGTCCGTACCCCCCGCCCCTGAGT

Query 2287          -TGCCTAGTGAG-CCGGCCTCTGGTG-CCAGCGCCGGGGCTC-TGGCCATAACCCACCAG
                    -|||  ||| +|-|| | |+||  ||- |  |+||  ++| |-  || +||| ||||| |
Sbjct 2294          CTGCTGAGTT-GCCCAGAC-CTATTGAACCTC-CCCC--CCCTGTGCG-TAAGCCACCGG

Query 2343          -AC-G--GTCCGACACC-GCCGTTTGCTTTTC---ACCTACCCGGATGGTTCCAAGGTGT
                    -| -|--| ||  |  |- |||    ||| | ---||||| || || ||  |||||||||
Sbjct 2348          CATTGCCGCCCTCCCGCACCCGCCGTCTTCTTTATACCTATCCCGACGGCGCCAAGGTGT

Query 2396          TTGCCGGCTC-GCTGTTCGAGTCAGC--GTGTACGTGGCTTGTTAACGCGTCTAATGTTG
                     ||| || ||- +|||| ||||||| --|||+||+||||| || ||||| ||||| +  |
Sbjct 2408          ATGCGGGGTCAT-TGTTTGAGTCAGATTGTG-AC-TGGCTAGTGAACGCCTCTAAC-CCG

Query 2453          A-CCACCGCCCTGGTGGCGGGCTCTGCCATGCATTCTACCAAAGGTATCCCGCT---TCC
                     -|||||||||||| || || ||||| ||||| || |||||| | | ||| |  ---| |
Sbjct 2464          GGCCACCGCCCTGGGGGTGGCCTCTGTCATGCTTTTTACCAACGTTTTCCTGAGGCATTC

Query 2509          TTTGAC-GCTGCCTCT-TTTGTGA-T--GCGCGATGGCGCGGCCGCGTACACATTAAC-T
                    |    |- |||  | |-|| +|| -|--| |  ++  ++++|| || |++++|+|| |-|
Sbjct 2524          TAACCCAACTGAGTTTGTTA-TGCGTGAGGGTC--TT----GCAGCAT----A-TACCTT

Query 2562          --CCCCG-G-CCGATAATTCATGCCGTCGCCCCTGACTATA-GGTTGGAACATAACCCAA
                    --|||||-|-|| || |||||||| || || || ||||| |-|||||  +|| || || |
Sbjct 2571          GACCCCGCGCCCTATTATTCATGCAGTGGCTCCCGACTACAGGGTTGAG-CAGAATCCGA

Query 2618          AGAGGCTCGAGGCCGCTTACCGGGAGACCTGCTCTCGCCTTGGTACCGCTGCATACCCGC
                    ||||||| ||||| || ||||| || || ||||| |||| |||||||||||| ||||| |
Sbjct 2630          AGAGGCTTGAGGCAGCGTACCGAGAAACTTGCTCCCGCCGTGGTACCGCTGCCTACCCAC

Query 2678          TCCTCGGGACTGGCATATATCAGGTACCAATCGGCCCGAGTTTTGACGCCTGGGAGCGGA
                    | || ||  | |||||||| ||||| ||  | || |  ||||| |||||||||||||| |
Sbjct 2690          TTCTTGGCTCAGGCATATACCAGGTCCCTGTTGGTCTTAGTTTCGACGCCTGGGAGCGCA

Query 2738          ACCACCGCCCTGGGGACGAGTTGTATCTTCCTGAGCTTGC--C-GCCAAATGGTTCGAGG
                    | |||||||| || |||||| | || ||  |||| | |||--|-|||+++||||| || |
Sbjct 2750          ATCACCGCCCCGGCGACGAGCTTTACCTGACTGAACCTGCTGCGGCC---TGGTTTGAAG

Query 2795          CCAATAAGCCTACCCGCCCGACTCTTACTATAACTGAGGAT-GTCG-CACGGACGGC-AA
                    | |||||||| || |  ||| | ||||| ||||| ||||| -  +|-|+|| || ||-||
Sbjct 2807          CTAATAAGCCGACGCAGCCGGCACTTACGATAACGGAGGACACG-GCC-CGCACAGCTAA

Query 2852          ACTTGGCCATCGA-AACTTGACT-CGGCCACAGACGTCGGCCGGGCCTGCGCCGGCTGCC
                     || +|+||| +|-|  | ||+|-| |||||||| || ||||| || |||||||||||| 
Sbjct 2865          CCTA-G-CATT-AGAGATCGA-TGCTGCCACAGAGGTGGGCCGTGCTTGCGCCGGCTGCA

Query 2909          GAGTCACCCCCGGTATTGTGCAGTATCAGTTTACCGC-AGGTGTGCCCGGG-TCTGGAAA
                       | | |||||| |||||||| || ||||| |+|    || ||+||||||-|| || ||
Sbjct 2921          CTATTAGCCCCGGAATTGTGCACTACCAGTTCA-CTGCCGGGGT-CCCGGGCTCAGGTAA

Query 2967          GTCC-CGTTC-TGTTATCCAGACTG-ACGTGGACGTTGTTGTGGTTCCGACTCGGGAGCT
                    ||| - || |-| + | +|||   |-|+|| || ||||| || ||||| || ||||||||
Sbjct 2979          GTCGAGGTCCATA-CAG-CAGGGGGAA-GTTGATGTTGTGGTTGTTCCCACCCGGGAGCT

Query 3024          GCGTAACGCCTGGCGCCGCCGCGGTTTTGCTGCTTTTACCCCGCATACTGCCGCT-AGGG
                     ||||||   ||||| ||||| |||||||| || ||||| || ||||| || || -  +|
Sbjct 3036          CCGTAACAGTTGGCGTCGCCGGGGTTTTGCGGCCTTTACACCTCATACGGCGGCCCGT-G

Query 3083          TCAC-CCAGGGGCGTCGTGTCGTCATCGATGAAGCCCCGTCTCTCCCCCCGCACCTGTTG
                    | ||-  |+|| || ||||| || || ||||| |||||||||||||| |||||| |||||
Sbjct 3095          TTACTATA-GGCCGCCGTGTTGTGATTGATGAGGCCCCGTCTCTCCCACCGCACTTGTTG

Query 3142          CTGCTCCACATGCAGCGGGCCGCCACCGTCCACCTTCTTGGCGACCCGAATCAGATCCCA
                    ||| | ||||||||||||||| || | ||||| || ||||| ||||| ||||||||||| 
Sbjct 3154          CTGTTACACATGCAGCGGGCCTCCTCGGTCCATCTCCTTGGTGACCCTAATCAGATCCCT

Query 3202          GCCATCGATTTTGAGCACGCCGGGCTCGTCCCCGCCATCAGGCCCGAT-TTAGCCCCTAC
                    ||||| ||||| |||||||| || || |||||||| ||  | || || -||+|| || ||
Sbjct 3214          GCCATTGATTTCGAGCACGCTGGCCTGGTCCCCGCAATTCGCCCTGAGCTT-GCACCAAC

Query 3261          TTCCTGGTGGCATGTCACTCACCGCTGTCCCGCGGATGTGTGTGAGCTGATTCGCGGTGC
                        |||||||||||||| ||||||||||| || ||||| |||||||| || || || ||
Sbjct 3273          GAGTTGGTGGCATGTCACACACCGCTGTCCAGCCGATGTATGTGAGCTCATACGTGGGGC

Query 3321          ATATCCTATGATCCAGCCCACTAGCCGGGTCCTTCG-TTCGTTGTTTTGGGGTGAGCCTG
                     || ||||  |||||| |||| ||||| || || ||-| | +||||||||   ||||| |
Sbjct 3333          CTACCCTAAAATCCAGACCACGAGCCGTGTGCTACGATCCC-TGTTTTGGAACGAGCCGG

Query 3380          CCGTTGGGCAGAAACTA-GTGTTCACCCAGGCGGCTAAGGCTGCCAACCCCGGCT--CAG
                    |  |||| ||||| +| -|| ||||| ||||| ||||| ||||+| | ||| | |-- |+
Sbjct 3392          CTATTGGCCAGAAG-TTGGTCTTCACGCAGGCTGCTAAAGCTG-CTAACCCTGGTGCGA-

Query 3437          TGACGGTCCACGAGGCACAGGGCGCTACCTACACAGAGACCACCATTATTGCAACGGCAG
                    | |||||||| || || |||||||| |||| |||||||||||| ||||| || ||||| |
Sbjct 3449          TTACGGTCCATGAAGCCCAGGGCGCCACCTTCACAGAGACCACAATTATAGCCACGGCTG

Query 3497          ACGCCCGTGGCCTTATTCAGTCGTCCCGGGCTCATGCCATTGTCGCCCTGACGCGCCACA
                    | ||| | |||||||| || || ||||| |||||||| || || || || || || ||||
Sbjct 3509          ATGCCAGGGGCCTTATCCAATCATCCCGAGCTCATGCTATAGTTGCACTTACCCGTCACA

Query 3557          CAGAGAAGTGCGTCATCATTGACGCACCAGGCTTGCTTCGTGAGGTGGGCATCTCTGACG
                    ||||||||||||||||  | || || || || ||||| |||||||| ||||| || || |
Sbjct 3569          CAGAGAAGTGCGTCATNTTAGATGCCCCTGGTTTGCTGCGTGAGGTCGGCATATCCGATG

Query 3617          CAATTGTCAATAATTTCTTCCTCGCTGGCGGTGAGGTTGGTCACCAGCGTCCGTCTGTTA
                      ||||||||||| || ||||| |||||||| ||||| || || || || || ||||| |
Sbjct 3629          TGATTGTCAATAACTTTTTCCTTGCTGGCGGGGAGGTGGGCCATCACCGCCCCTCTGTGA

Query 3677          TCCCTCGCGGCAACCCCGACGCCAAT-GTCGACACCCT--GGCTGCCTTTCCACCGTCAT
                    | || || || ||||| |||   || - | | +|||||-- |++||||| || || || |
Sbjct 3689          TACCCCGTGGTAACCCTGACCAGAACCTTGGG-ACCCTACAG--GCCTTCCCGCCATCTT

Query 3734          GCCAGATTAGTGCTTTCCACCAATTGGCCGAGGAGCTTGGTCACAGACCCGCCCCTGTTG
                    | ||||||||||||| |||||| ||||| |||||||| |||||| | || || |||||||
Sbjct 3746          GTCAGATTAGTGCTTACCACCAGTTGGCTGAGGAGCTAGGTCACCGCCCGGCTCCTGTTG

Query 3794          CGGCTGTTCTACCACCCTGCCCTGAGCTCGAACAGGGCCTTCTCTACCTGCCCCAGGAGC
                    | || ||| | || ||||||||||||||||| |||||| | || ||  |||| |||||||
Sbjct 3806          CCGCCGTTTTGCCCCCCTGCCCTGAGCTCGAGCAGGGCTTACTGTATATGCCACAGGAGC

Query 3854          TCACCAC-CTGTGATA--GTGTTGTAACATTTGAGTTGACAGATATTGTGCATTGCCGCA
                    ||||   -   +||||--||||||+  |+|||||  | || ||||| || || ||||| |
Sbjct 3866          TCACAGTATCC-GATAGTGTGTTG-GTC-TTTGAACTCACGGATATAGTCCACTGCCGTA

Query 3911          TGGCCGCCCCGAGCCAGCGCAAGGCCGTGCTGTCCACACTTG-TGGGTCGATACGGTCGG
                    |||| ||||| |||||||| |||||||| || || ||||| |-||||  |+|| || || 
Sbjct 3923          TGGCTGCCCCAAGCCAGCGGAAGGCCGTCCTCTCAACACTCGTTGGGAGG-TATGGCCGT

Query 3970          C-GTAC-AAAGCTT-TATAATGCCTCCCATTCTGATGTCCGCGACTCTCTCGCCCGTTTC
                     -|+||-|||++||-||| | ||  ||||||| ||||| || || ||||| ||| | |||
Sbjct 3982          AAG-ACGAAA--TTGTATGAGGCAGCCCATTCAGATGTTCGTGAATCTCTGGCCAGGTTC

Query 4027          ATCCCGACCATTGGCCCCGTGCAGGTTACAACTTGTGAGC--TGT--AC-GAGTTAGTGG
                    ||||| || || || || || ||||  || || |||||| --| |--||-|+|||+|  |
Sbjct 4039          ATCCCCACTATCGGACCTGTCCAGGCCACTACATGTGAGTTATATGAACTG-GTT-GGAG

Query 4082          AAGCCATGGTTGAGAAGGGCCAGGATGGCTCCGCCGTCCTTGAGCTCGACCTTTGCAACC
                    ++|||||||| ||||||||||||||||| || |||||||| ||||| ||||| || || |
Sbjct 4095          --GCCATGGTGGAGAAGGGCCAGGATGGTTCTGCCGTCCTGGAGCTTGACCTATGTAATC

Query 4142          GTGACGTGTCCA-GGATTACCTTTTTCCAGAAAGACTGTAATAAGTTTACCACCGGGGAG
                    |||| || |+| -| || || || ||||||||||||||||| |||||||| || || |||
Sbjct 4154          GTGATGTCT-CGCGCATCACATTCTTCCAGAAAGACTGTAACAAGTTTACAACTGGTGAG

Query 4201          ACCATTGCCCATGGTAAAGTGGGTCAGGGCATCTCGGCTTGGAGTAAGACTTTCTGTGCC
                    |||||||||||||||||||| || ||||| || ||||| ||||||||||| || || || 
Sbjct 4213          ACCATTGCCCATGGTAAAGTTGGCCAGGGTATATCGGCCTGGAGTAAGACCTTTTGCGCT

Query 4261          CTCTTCGGCCCCTGGTTCCGTGCTATTGAGAAGGCCATCCTAGCTCTGCTCCC-CCAGGG
                     | || ||||| ||||| ||||| ||||| || |  || || || ||||||||-||   +
Sbjct 4273          TTGTTTGGCCCGTGGTTTCGTGCCATTGAAAAAGAAATACTGGCCCTGCTCCCGCCTAA-

Query 4320          TGTGTTCTATGGGGATGCTTTTGATGACACCGTCTTCTCTGCGG-C-T-G-TGG-CCGCT
                    | | || || || ||||||| ||| ||  | || ||  ||||||-|-|- -|||- ||++
Sbjct 4332          TATTTTTTACGGCGATGCTTATGAGGAGTCGGTGTTTGCTGCGGCCGTGTCTGGCGCG--

Query 4375          GCGAAGGCTTCCATGGTGTTTGAGAATGACTTCTCTGAGTTTGACTCTACTCAGAATAAT
                    |+|+|  |+| |||||||||||| |||||||| || || |||||   |||||||||||||
Sbjct 4390          G-G-ATCC-TGCATGGTGTTTGAAAATGACTTTTCAGAATTTGATAGTACTCAGAATAAT

Query 4435          TTCTC-CTTGGGACTTGAGTGTGCTATTATGGAGGAGTGCGGAATGCCGCAGTGGCTCAT
                    |||||-|||+|| ||||||||||   ||||||| |||||||| ||||| || ||| | ||
Sbjct 4447          TTCTCTCTT-GGCCTTGAGTGTGTGGTTATGGAAGAGTGCGGTATGCCTCAATGGTTAAT

Query 4494          CCGCCTTTACCACCTTATAAGGTCTGCATGGATCCTGCAGGCCCCGAAGGAGTCCCTGCG
                    | |  | || || ||  |  |||| || ||||| |||||||| ||||||||||| ||   
Sbjct 4506          CAGGTTGTATCATCTGGTTCGGTCAGCTTGGATTCTGCAGGCGCCGAAGGAGTCTCTTAA

Query 4554          GGGGTTCTGGAAGAAGCACTCCGGTGAGCCCGGCACTCTCCTATGGAATACCGTCTGGAA
                     || ||||||||||||||||| |||||||| || || || || ||||| ||| | |||||
Sbjct 4566          AGGTTTCTGGAAGAAGCACTCTGGTGAGCCTGGTACCCTTCTTTGGAACACCATTTGGAA

Query 4614          CATGGCTGTTATTACCCACTGTTATGACTTCCGGGATCTGCAAGTGGCTGCTTTTAAAGG
                    ||||||  | ||  | ||||| ||||| || || ||| | |  || || |||||||| ||
Sbjct 4626          CATGGCGATCATAGCACACTGCTATGAGTTTCGTGATTTCCGGGTCGCCGCTTTTAAGGG

Query 4674          TGATGATTCAATAGTGCTTTGCAGTGAGTACCGTCAGA---GTC-C-AGGAGCCGCAGTC
                    |||||||||  | || || || ||||| || || ||||---|| -|-  | | + |++|+
Sbjct 4686          TGATGATTCGGTGGTCCTCTGTAGTGACTATCGACAGAGCCGTAACGCAGCGG-CC--T-

Query 4729          CTAATTGCTGGCTGCGGCCTGAAGTTGAAGGTGGATTTCCGCCCGATTGGCTTATATGCA
                    +|||| || |||||||| || || |||||||| |||| |||||| ||||| || ||||| 
Sbjct 4741          -TAATCGCAGGCTGCGGGCTCAAATTGAAGGTTGATTACCGCCCTATTGGGTTGTATGCT

Query 4789          GGTGTTGTGGTGGCCCCCGGCCTTGGTG-CACTCCCTGACGTTGTGCGTTTTGCCGGCCG
                    ||||| |||||||+|||| |  |||| |-|||| ||||| || ||||| |||||||| ||
Sbjct 4801          GGTGTGGTGGTGG-CCCCTGGTTTGGGGACACTTCCTGATGTAGTGCGATTTGCCGGTCG

Query 4848          GCTCACTGAGAAGAATTGGGGCCCCGGCCCTGAGCGAGCGGAGCAGCTCCGCCTCGCTGT
                    |||  |||| ||||| |||||||||||||| ||||| || |||||| | || || |||||
Sbjct 4860          GCTGTCTGAAAAGAACTGGGGCCCCGGCCCAGAGCGTGCTGAGCAGTTGCGTCTTGCTGT

Query 4908          GTGTGATTTCCTTCGCAAGCTCACGAATGTGGCTCAGATGTGTGTGGATGTTGCTTCTCG
                     ||||||||||||||   | | |||||||| || ||| | ||||| |||||||  || ||
Sbjct 4920          CTGTGATTTCCTTCGAGGGTTAACGAATGTCGCGCAGGTCTGTGTTGATGTTGTGTCCCG

Query 4968          TGTTTATGG-GGTCTCCCCAGGGCTAGTTCATAACCTGATTGGTATGCTACAGGCTGTTG
                    |||||||||-| |  ||||+||| | || |||||||| ||||| ||||| ||| || |||
Sbjct 4980          TGTTTATGGTGTTAGCCCC-GGGTTGGTACATAACCTTATTGGCATGCTGCAGACTATTG

Query 5027          CCGACGGCAAGGCCCATTTCACTGAGTCGGTAAAGCCAGTGCTTGACCTGACGAATTCAA
                    | || |||||||||||||| || ||| |  | || || |||||||| || || ||||| |
Sbjct 5039          CTGATGGCAAGGCCCATTTTACAGAGACTATTAAACCTGTGCTTGATCTAACAAATTCCA

Query 5087          TC-TTGTGTCGGGTGGAATGAATAACATGTCTTTTGCTGCGCCCATGGGTTCGCGACCAT
                    ||-|   |+||||||||||||||||||||| || |||  |||||||||| |++|+|||||
Sbjct 5099          TCATACAG-CGGGTGGAATGAATAACATGTTTTGTGCATCGCCCATGGGAT--C-ACCAT

Query 5146          GCGCCCTCGGCCTATTTTGTTGCTGTTCCTCATGTTTCTGCCTATGTTGCCCGCGCCACC
                    ||||||| || || || |||||||||||||| || || ||||||||||||||||||||||
Sbjct 5155          GCGCCCTAGGGCTGTTCTGTTGCTGTTCCTCGTGCTTTTGCCTATGTTGCCCGCGCCACC

Query 5206          GTCCGGTCAGCCGTCTGGCCGCCGTCGTGGGCGGCGCAGCGGCGGTTCCGGCGGTGGTTT
                    | |||| ||| |||||||||||||||||||||||||||||||| || |||||||||||||
Sbjct 5215          GGCCGGCCAGTCGTCTGGCCGCCGTCGTGGGCGGCGCAGCGGCAGTGCCGGCGGTGGTTT

Query 5266          CTGGGGTGACCGGGTTGATTCTCAGCCCTTCGCAATCCCCTATATTCATCCAACCAACCC
                    |||||||||| ||||||||||||||||||||||  |||||||||||||||||||||||||
Sbjct 5275          CTGGGGTGACAGGGTTGATTCTCAGCCCTTCGCCCTCCCCTATATTCATCCAACCAACCC

Query 5326          CTTCGCCCCCGATGTCACCGCTGC-GGCCGGGGCTGGACCTCGTG-TTCGCCAACCCGCC
                    ||||||| ||||||||+      |-  ||||||||||| ||||+ - ||| ||+ |||||
Sbjct 5335          CTTCGCCGCCGATGTC-GTTTCACAATCCGGGGCTGGAGCTCG-CCCTCGACA-GCCGCC

Query 5384          C-GACCACTCGGCTCCGCTTGGCGTGACCAGGCCCAGCGCCCCGCCGCTGCCTCACGTCG
                    |-| || || |||||| |||||||||||||| ||||||||||| || ||||| | |||||
Sbjct 5392          CCGTCCCCTTGGCTCCACTTGGCGTGACCAGTCCCAGCGCCCCTCCACTGCCCCCCGTCG

Query 5443          TAGACCTACCACAGCTGGGGCCGCGCCGCTGACTGCGGTTGCTCCGGCCCATGATACCCC
                    | || || || |||||||||| ||||||||||||||  |  | ||||| | ||| ||  |
Sbjct 5452          TCGATCTGCCCCAGCTGGGGCTGCGCCGCTGACTGCCATATCACCGGCTCCTGACACAGC

Query 5503          GCCTGTGCCCGATGTTGATTCTCGCGGCGCTATCTTGCGCCGGCAGTATAATCTTTCAAC
                     |||||||| ||||||||||| |||||||||||  ||||||| ||||||||||| |||||
Sbjct 5512          CCCTGTGCCTGATGTTGATTCACGCGGCGCTATTCTGCGCCGACAGTATAATCTGTCAAC

Query 5563          ATCCCCTCTTACCTCCTCCGTGGCCACTGGCACCAATTTGGTCCTTTATGCTGCCCCTCT
                    ||| || || || || || || ||| | ||||| |||||||| || ||||||||||| ||
Sbjct 5572          ATCGCCCCTCACGTCGTCTGTTGCCTCAGGCACTAATTTGGTTCTCTATGCTGCCCCACT

Query 5623          TAGCCCGCTTTTGCCCCTTCAGGACGGCACCAATACTCATATAATGGCCACGGAGGCTTC
                     | ||| || || ||||||||||| |||||||| || ||||| ||||| || ||||| ||
Sbjct 5632          GAACCCTCTCTTACCCCTTCAGGATGGCACCAACACCCATATTATGGCTACCGAGGCATC

Query 5683          CAATTATGCCCAGTACCGAGTTGCCCGCGCCACAATCCGCTACCGCCCTCTGGTTCCCAA
                     ||||||||||||||||| || | ||| || ||||||||||||||||| ||||| || ||
Sbjct 5692          TAATTATGCCCAGTACCGGGTGGTCCGAGCTACAATCCGCTACCGCCCGCTGGTGCCAAA

Query 5743          TGCTGTTGGTGGCTATGCTATCTCTATATCGTTCTGGCCGCAGACCACTACCACCCCGAC
                     |||||||||||||||||||| || || || || ||||| || || || || ||||| ||
Sbjct 5752          CGCTGTTGGTGGCTATGCTATTTCCATTTCCTTTTGGCCCCAAACAACCACTACCCCCAC

Query 5803          GTCCGTCGACATGAATTCTATAACCTCGACGGATGTTCGTATTCTCGTCCAGCCCGGTAT
                     ||||| || ||||||||||| || || || |||||| | || || ||||||||||||||
Sbjct 5812          CTCCGTTGATATGAATTCTATTACTTCTACTGATGTTAGGATCCTGGTCCAGCCCGGTAT

Query 5863          TGCCTCAGAGCTTG-TGATTCCAAGTGAACGCCTGCATTATCGCAACCAGGGTTGGCGCT
                    ||| || |||+|||-| || || ||||| || || ||||| ||||| || || |||||||
Sbjct 5872          TGCTTCTGAG-TTGGTCATCCCCAGTGAGCGTCTTCATTACCGCAATCAAGGCTGGCGCT

Query 5922          CTGTTGAAACCTCCGGG-GTGGCGGAGGAGGAGGCCACCTCTGGCCTTGTCATGCTTTGT
                    | || || |||+ ||||-|| || ||||||||||| ||||||||||| || |||||||||
Sbjct 5931          CCGTCGAGACC-ACGGGTGTCGCCGAGGAGGAGGCTACCTCTGGCCTGGTAATGCTTTGT

Query 5981          ATACATGGCTCACCTGTGAACTCTTATACTAACACACCTTACACTGGTGCCCT-CGGGTT
                    || |||||||| ||||| || ||||||||||| ||||||||||||||||| ||- || | 
Sbjct 5990          ATCCATGGCTCCCCTGTCAATTCTTATACTAATACACCTTACACTGGTGCACTGGGGCTC

Query 6040          GTTGGATTTTGCTCTCGAGCTTGAGTTCCGCAACCTCACCCCTGGTAACACCAATACACG
                     |||+|||||||  | |||||||| ||  | ||  | || ||||| |||||||| || ||
Sbjct 6050          CTTG-ATTTTGCATTAGAGCTTGAATTTAGGAATTTGACACCTGGGAACACCAACACCCG

Query 6100          GGTTTCCCGCTACTCTAGCACCGCCCGCCACCGTCTTCGCCGTGGCGCAGACGGGACTGC
                     || ||||| ||  ||||||| ||||||||||| || ||||||||||| |||||||||||
Sbjct 6109          TGTATCCCGGTATACTAGCACAGCCCGCCACCGGCTGCGCCGTGGCGCCGACGGGACTGC

Query 6160          CGAGCTCACCACCACGGCTGCGACTCGCTTTATGAAGGATCTCT-ATTTTTCTAGCACTA
                     ||||| ||||| ||||| || || || ||||||||||| ||+ -||||  |  |||| |
Sbjct 6169          TGAGCTTACCACTACGGCGGCCACGCGTTTTATGAAGGACCT-GCATTTCACCGGCACGA

Query 6219          ATGGTGTTGGCGAGATCGGCCGCGGGATAGCCCTTACCCTGTTTAATCTTGCTGACACCC
                    |||| ||||| ||| | ||||| || || || || || ||||| |||||||||||||| |
Sbjct 6228          ATGGGGTTGGTGAGGTGGGCCGAGGCATTGCTCTGACACTGTTCAATCTTGCTGACACGC

Query 6279          TGCTTGGCGGCCTACCGACAGAATTGATTTCGTCGGCTGGTGGCCAACTGTTTTACTCTC
                    | || || || ||||||||||||||||||||||||||||| || ||  |||||||||| |
Sbjct 6288          TTCTCGGTGGTCTACCGACAGAATTGATTTCGTCGGCTGGGGGTCAGTTGTTTTACTCCC

Query 6339          GCCCGGTCGTCTCAGCCAATGGCGAGCCGACTGTCAAGCTGTATACATCTGTAGAGAATG
                    |||| ||||||||||||||||||||||||||||| ||| | ||||||||||| |||||||
Sbjct 6348          GCCCTGTCGTCTCAGCCAATGGCGAGCCGACTGTAAAGTTATATACATCTGTTGAGAATG

Query 6399          CTCAGCAGGATAAGGGTATTGCAATCCCTCACGACATCGACCTTGGGGAATCTCGTGTAG
                    | |||||||||||||| ||| | || || || || || ||||| || || || ||||| |
Sbjct 6408          CGCAGCAGGATAAGGGCATTACCATTCCACATGATATAGACCTCGGTGATTCCCGTGTGG

Query 6459          TCATCCAGGATTATGACAATCAGCATGAGCAGGACCGTCCGACACCTTCCCCAGCCCCGT
                    |||| || ||||||||||| || || |||||||| || || || ||||| || ||||| |
Sbjct 6468          TCATTCAAGATTATGACAACCAACACGAGCAGGATCGGCCTACGCCTTCACCTGCCCCCT

Query 6519          CTCGCCCTTTTTCTGTTCTCCGGGCCAATGATGTGCTTTGGCTCTCTCTCACTGCTGCTG
                    ||||||||||||| || || || || ||||||||  | ||||||||||| || ||||| |
Sbjct 6528          CTCGCCCTTTTTCAGTCCTTCGTGCTAATGATGTTTTGTGGCTCTCTCTTACCGCTGCCG

Query 6579          AGTATGATCAGTCC-ACCTATGGCTCTTCTACTGGC--CCAGT--CTATGTCTCCGACT-
                    ||||||| |||+ |-|| ||||| || || ||+++|--||+ |-- ||||||||+|  |-
Sbjct 6588          AGTATGACCAG-ACTACGTATGGGTCGTCCAC---CAACC-CTATGTATGTCTC-GGATA

Query 6633          CTGTGACCTTGGTCAATGTTGCGACCGGCGCGCAGGCCGTTGCTCGGTCGCTTGACTGGA
                    | || || || ||||| || || || || || ||||| ||||| || || ||||| ||| 
Sbjct 6642          CAGTCACATTCGTCAACGTGGCCACTGGTGCTCAGGCTGTTGCCCGCTCCCTTGATTGGT

Query 6693          CTAAGGTCACACTTGATGGCCGCCCTCTTTCTACTATCCAGCAGTATTCGAAGACTTTCT
                    |||| ||||| || || || ||||| ||  |||| |||||||| ||||| ||||| ||||
Sbjct 6702          CTAAAGTCACTCTGGACGGTCGCCCCCTCACTACCATCCAGCAATATTCTAAGACGTTCT

Query 6753          TTGTCCTGCCGCTTCGTGGTAAACTTTCCTTCTGGGAGGCAGGTACCACTAAAGCCGGGT
                      ||||| ||||| || ||||| || || ||||||||||| || || || || || || |
Sbjct 6762          ACGTCCTCCCGCTCCGCGGTAAGCTGTCTTTCTGGGAGGCTGGCACAACCAAGGCTGGCT

Query 6813          ACCCTTACAATTATAATACTACTGCTAGTGACCAACTGCT-C-GTTGAGAATGCCGCCGG
                    | ||||||||||||||||| ||||||||||| |||++  |- - ||||||| || || ||
Sbjct 6822          ATCCTTACAATTATAATACAACTGCTAGTGATCAA--ATTTTAATTGAGAACGCGGCTGG

Query 6871          GCACCGGGTGGCTATTTCCACCTACACCACTAGCTTGGGTGCTGGCCCTGTC-TCCATTT
                     ||||| || |||||||| ||||| ||||||||| |||||||||||||+  |-|| ||||
Sbjct 6880          CCACCGTGTTGCTATTTCTACCTATACCACTAGCCTGGGTGCTGGCCC-CACATCTATTT

Query 6930          CTGCGGTGGCTGTCCTGGCCCCCCACTCTGCGTTAGCAC-TGCTTGAGGATACCCCTGGA
                    ||||||| |  ||  | ||||| ||||| ||  | ||+|-| ||||| |||||  |||+|
Sbjct 6939          CTGCGGTCGGCGTATTAGCCCCGCACTCAGCCCTTGC-CGTTCTTGAAGATACTGCTG-A

Query 6988          TTACCCTGCTCGCGCCCATACTTTTGATGATTTCTGCCCAGAGTGCCGCCCCCTCGGCCT
                     || || || || |||||||||||||||||||||||||| || || ||| |||| || ||
Sbjct 6997          CTATCCCGCCCGTGCCCATACTTTTGATGATTTCTGCCCGGAATGTCGCACCCTTGGTCT

Query 7048          CCAGGGCTGCGCCTTTCAGTCCACTGTCGCTGAGCTCCAGCGGCTTAAGATGAAGGTGGG
                     ||||| |||||||| ||||| ||| | |||||||| ||||| ||||| |||||||| ||
Sbjct 7057          GCAGGGTTGCGCCTTCCAGTCTACTATTGCTGAGCTTCAGCGCCTTAAAATGAAGGTAGG

Query 7108          TAAAACTCGGGAGT-T-ATAGTTTATTTG-CTTGTGCCC--T-C-C-TTCTTTCTGTTGC
                    |||||| |||||||-|-|+|+|| |||| -| |||||||--|-|-|- ||||+|| | | 
Sbjct 7117          TAAAACCCGGGAGTCTTA-A-TTAATTTTTCCTGTGCCCCCTTCGCAGTCTT-CTTTAGT

Query 7160          TT-ATTTCTCTTTTCTGCGTTTCGCGCTCCCTGAAAAAAAAAAA
                    ||-|||||| |||||||| |||||||||||||| ||||||||||
Sbjct 7174          TTTATTTCTTTTTTCTGCTTTTCGCGCTCCCTGGAAAAAAAAAA
