# Supplementary material for: Pairwise Heuristic Sequence Alignment Algorithm Based on Deep Reinforcement Learning
Source: IEEE Open J Eng Med Biol. 2021 Jan 29;2:36–43. doi: 10.1109/OJEMB.2021.3055424 (PMC8901008; doi:10.1109/OJEMB.2021.3055424)
Supplement: Three supplementary materials are attached to the submitted manuscript. First, we offer the detailed process of the DQNalign in Supplementary material S1. Then, the additional figures and tables are listed in the Supplementary material S2. Finally, the alignment results of the DQNalign are attached  [file ojemb-3055424-mm.zip › OJEMB-3055424-MM/10022021082020_DQNalignOJEMB20210126SupplementaryS3/Supplementary S3/HEV_DDDQN/result20200712173946_13_25.txt]

DQNalign Project v1.0
Pairwise alignment algorithm with deep reinforcement learning based heuristic alignment agent
Sequence 1 : HEV_13, length : 7212
Sequence 2 : HEV_25, length : 7180

Alignment results:
Exact matches: 5386
Gaps: 503

Query 25            ATGGAGGCCCACCAGTTTATTAAGGCTCCTGGCATCACTACTGCTATTGAGCAGGCTGCT
                    ||||||||||||||||||||||||||||||||||| |||||||| |||||||||||||||
Sbjct 0             ATGGAGGCCCACCAGTTTATTAAGGCTCCTGGCATTACTACTGCCATTGAGCAGGCTGCT

Query 85            TTAGCAGCGGCCAATTCTGCCTTGGCGAATGCTGTGGTGGTTAGGCCTTTTCTCTCTCAC
                     | || |||||||| || |||||||||||||||||||||||| |||| ||| | |||| |
Sbjct 60            CTGGCTGCGGCCAACTCCGCCTTGGCGAATGCTGTGGTGGTTCGGCCGTTTTTGTCTCGC

Query 145           CAGCAGATTGAGATTCTCATTAACCTAATGCAACCTCGCCAGCTTGTTTTCCGCCCCGAG
                      ||| |  ||||| || |||||  | |||||||| || ||| | ||||||||||| |||
Sbjct 120           GTGCAAACCGAGATCCTTATTAATTTGATGCAACCCCGGCAGTTGGTTTTCCGCCCTGAG

Query 205           GTTTTCTGGAATCATCCCATCCAGCGCGTTATCCATAATGAGCTGGAGCTCTACTGCCGC
                    ||  | ||||||||||| || ||| | || || || ||||| || || |  |||||||| 
Sbjct 180           GTGCTTTGGAATCATCCTATTCAGAGAGTCATACACAATGAACTAGAACAATACTGCCGG

Query 265           GCTCGCTCCGGCCGCTGTCTTGAGATTGGCGCTCATCCCCGCTCAATAAATGACAATCCT
                    || ||  |||| || || || |||||||| ||||| ||  | || || ||||| || || 
Sbjct 240           GCACGGGCCGGTCGTTGCCTGGAGATTGGGGCTCACCCAAGATCTATTAATGATAACCCC

Query 325           AATGTGGTCCACCGCTGTTTTCTCCGCCCTGTT--GGGCGTGATGTTCAGCGCTGGTATA
                    |||||  | ||||| || |||||| | || || --  |+|+|||||||||||||||||| 
Sbjct 300           AATGTTTTGCACCGGTGCTTTCTCAGACCGGTCGGTAG-G-GATGTTCAGCGCTGGTATT

Query 383           CTGCTCCCACTCGCGGACCGGCTGCTAATTGCCGGCGTTCTGCACTGCGTGGGCTCCCTG
                    |||| ||||| ||||| || || || || ||||| |||||||| |||||||| |||||  
Sbjct 358           CTGCCCCCACCCGCGGCCCTGCAGCCAACTGCCGCCGTTCTGCGCTGCGTGGTCTCCCCC

Query 443           CTGCCGACCGCACCTACTGTTTTGATGGGTTTTCTGGCTGCAGTTTTCCCGCTGAGACAG
                    |||||||||||||||||||||||||||| |||||  ||||   |||| |||| ||||| |
Sbjct 418           CTGCCGACCGCACCTACTGTTTTGATGGATTTTCCCGCTGTGCTTTTGCCGCAGAGACCG

Query 503           GCATCGCCCTCTATTCCCTCCACGACATGTCG-CCGTCTGATGTCGCCGAGGCCATGTTC
                    || | ||||| || || || |||||| | | |-| | |+|||||||| ||||| |||  |
Sbjct 478           GCGTAGCCCTTTACTCTCTGCACGACCTCTGGCCAGCC-GATGTCGCGGAGGCTATGGCC

Query 562           CGTCATGGCATGACGCGGCTTTATGCTGCCCTCCATCTCCCGCCCGAGGTTCTA-CTGCC
                    || ||||| ||||| || || || ||||| ||||||||||| || ||||| || - | ||
Sbjct 537           CGCCATGGGATGACACGTCTATACGCTGCACTCCATCTCCCTCCTGAGGTGCTGTTTACC

Query 621           TCCCGGCA-CATACCGTACCACGTCGTATTTACTGATTCATGACGGTAGGCGTGTTGTGG
                     || || |-|+|||| ||| || |||||| | |||||||| ||||| |  |||| ||| |
Sbjct 596           ACCTGGTACC-TACCATACAACCTCGTATCTCCTGATTCACGACGGCAACCGTGCTGTTG

Query 680           TGACGTACGAGGGCGATACCAGTGCTGGTTATAATCATGATGT-TTCTAATCTACGTTCC
                    |||| || ||||| || || ||||| || || || ||||| ||-| |  |+|| ||| | 
Sbjct 655           TGACCTATGAGGGTGACACTAGTGCAGGCTACAACCATGACGTCTCCATA-CTTCGTGCG

Query 739           TGGA-T--TAGGACCACTAAG-GTCAC-CGGGGACCATCCTCTCGTTATCGAGCGGGTTA
                    ||||-|--|| |||||+ || -||++ - |  ||||||||  | ||||| ||||| ||  
Sbjct 714           TGGATTCGTACGACCA-AAATAGT--TGGG-TGACCATCCGTTGGTTATAGAGCGTGTGC

Query 794           GGGCCATCGGCTGCCATTTTGTTCTCCTGCTCACGGCCGCCCCGGAACCATCCCCTATGC
                    |||| ||||| || |||||||| || |||||||| || ||||| || || || |||||||
Sbjct 769           GGGCTATCGGATGTCATTTTGTGCTGCTGCTCACCGCGGCCCCCGAGCCGTCGCCTATGC

Query 854           CTTATGTGCCTTACCCCCGGTCCACCGAGGTCTATGTCCGATCAATCTTTGGCCCGGGTG
                    ||||||| ||||||||||| || || ||||| ||||| || || || |||||||| || |
Sbjct 829           CTTATGTCCCTTACCCCCGTTCGACAGAGGTGTATGTTCGGTCTATATTTGGCCCTGGCG

Query 914           GAACCCCCTCATTGTTTCCA--ACCTCGTGCTCCACTAAGTCAACC-TTCCATGCTGTCC
                    |  |||| ||  ||||||| --| |+|+|||||||| || || || -||+|| |||||||
Sbjct 889           GTTCCCCGTCCCTGTTTCCGTCAGC-C-TGCTCCACAAAATCTACTTTT-CACGCTGTCC

Query 971           CTGTCCATATCTGGGACCGTCTTATGTTGTTCGGGGCCACTTTGGACGACCAGGCCTTTT
                    | || |||||||||||||| || ||| | || || |||||| ||||||||||||| ||||
Sbjct 946           CAGTTCATATCTGGGACCGGCTCATGCTTTTTGGTGCCACTCTGGACGACCAGGCGTTTT

Query 1031          GCTGTTCCCGTCTTATGACTTACCTCCGTGGCATTAGCTACAAGGTTACTGTCGGCACCC
                    |||| || || |||||||| ||||||||||||||||| |||||||| || || ||  | |
Sbjct 1006          GCTGCTCACGGCTTATGACATACCTCCGTGGCATTAGTTACAAGGTCACCGTTGGAGCGC

Query 1091          TTGTGGCCAATGAGGGCTGGAACGCCTCCGAGGACGCCCTCACAGCTGTCATTACTGCCG
                    |||| || |||||||| ||||| ||||| || || |||||||| || || ||||| || |
Sbjct 1066          TTGTTGCTAATGAGGGGTGGAATGCCTCTGAAGATGCCCTCACCGCAGTAATTACCGCAG

Query 1151          CCTACCTAACCATATGCCACCAGCGGTATCTTCGCACCCAGGCTATATCTAAGGGGATGC
                    ||||  | ||||| ||||||||||| || || || |||||||| ||||| ||||| ||||
Sbjct 1126          CCTATTTGACCATCTGCCACCAGCGCTACCTCCGTACCCAGGCGATATCCAAGGGCATGC

Query 1211          GTCGTTTGGAGCGGGAGCATGCCCAGAAGTTTATAACACGCCTTTATAGCTGGCTCTTTG
                    | || ||||||   ||||| |||||||| ||||| ||| | || || |||||| | ||||
Sbjct 1186          GCCGGTTGGAGGTTGAGCACGCCCAGAAATTTATTACAAGACTCTACAGCTGGTTATTTG

Query 1271          AGAAGTCCGGCCGTGACTACATCCCCGGCCGTCAGCTGGAGTTTTATGCCCAGTGTAGGC
                    ||||||| || ||||| |||||||||||||| || ||  ||||||||||||||||  |||
Sbjct 1246          AGAAGTCTGGTCGTGATTACATCCCCGGCCGCCAACTCCAGTTTTATGCCCAGTGCCGGC

Query 1331          GTTGGCTCTCAGCCGGCTTCCATCTTGACCCACGGGTGTTGGTTTTTGACGAGTCGGTCC
                    | ||||| || || ||||| ||||| |||||  | ||| | |||||||| |||||||| |
Sbjct 1306          GGTGGCTATCCGCGGGCTTTCATCTAGACCCCAGAGTGCTTGTTTTTGATGAGTCGGTGC

Query 1391          CCTGCCACTGTAGGACCACGATCCGCAGGGTTGCTTCAAAGTTCTGTTGCTTCATGAAGT
                    |||||| |||||||||     |    | ||||||    || ||||| |||||||||  ||
Sbjct 1366          CCTGCCGCTGTAGGACTTTCTTAAAGAAGGTTGCGGGTAAATTCTGCTGCTTCATGCGGT

Query 1451          GGCTCGGCCAGGAGTGCACCTGTTTCCTAC-AGCCCGCAGAGGGTGTTGTTGGCGACCAG
                    || | || |||||||||||||| ||+||  -|||| || |||||| |  | || || || 
Sbjct 1426          GGTTAGGGCAGGAGTGCACCTGCTT-CTTGGAGCCAGCTGAGGGTTTGATCGGTGATCAT

Query 1510          GGCCATGACAACGAGGCTTATGAGGGCTCTGATGTTGACCCTGCCGAATCTGC-CACCT-
                    |||||||| || ||||| || |||||||| || || ||||  |||||  ||||-|| ||-
Sbjct 1485          GGCCATGATAATGAGGCCTACGAGGGCTCCGAGGTCGACCAAGCCGAGCCTGCACATCTC

Query 1567          ---GTGACATTATCTGGGT-C---CTACGTGGTGCCTGG-TGCTGCCCTCCAGCCGCTCT
                    ---||| ||    |+   |-|---| | |+|| ||| | -||   ||||| |   |++++
Sbjct 1545          GACGTGTCAGGGAC-CTATGCAGTCCATG-GGCGCCAGCTTGAGACCCTCTATAGG----

Query 1619          ACCAGGC-TCTTGATCTCCCTGCC-GATATTGTGGCC-CGTGCAGGGTCGGCTGACCGCC
                    + ||  |- |+++|++||||+|| -|||||||  |+|-|| ||+||  ||  | || |||
Sbjct 1598          -GCACTCAAC---A--TCCC-GCAAGATATTGCTG-CTCGAGC-GGCCCGATTAACAGCC

Query 1675          ACAGTAAAGGTT-TCT-CAGGCTGAGGGGCGGAT----TGACTGCGAGACCTAT-CTTGG
                    || ||  || ||-|+|-| |||  ||  +||  |----||+++ || +|+|| |-|| +|
Sbjct 1650          ACCGTTGAGCTTGT-TGCTGGCCCAGAT-CGCCTGGAGTG---CCGC-A-CTGTGCTC-G

Query 1727          GTAATAAAACTTTCCGCACGTC-GTTCGTCGACGGAGCGG---TTTTAGAGACTAATGGC
                    | ||||| || ||||| ||| |-||   |+||+ |+||| ---  ||+||| | || |||
Sbjct 1702          GGAATAAGACCTTCCGGACGACGGTGACT-GA-TG-GCGCCCACCTT-GAGGCCAACGGC

Query 1783          CCAGAGCGCCTCAA-TC-TC--TCCTTTGACGCCAGTCAGAGCA--CTATGGCCG-CCGG
                    || |||| ++++| -| -| --|| ||||| |||+  | |+ ||--||||||  |-| ||
Sbjct 1758          CCTGAGCA----ATGTGTTTTGTCGTTTGATGCC-TCCCG-CCAGTCTATGGGGGCCGGG

Query 1836          CCTCTTTAGTCTTACCTACACCA-CTT-CTGCA-GCTGGGCTGGAGGTGCATTA---TGT
                     | | +||| || || || + +|-|||-|+|| -||||| ||| ||||  | +|---  |
Sbjct 1812          TCACA-TAGCCTCACTTAT-G-AGCTTAC-GCCTGCTGGCCTGCAGGTTAAG-ATTTCAT

Query 1890          CGC-T--GCCGG---GCT-TGACCATCGGGCGGTTTTTGCC--CC-G-GGTGTCTCACCC
                    |  -|--   ||---|| -||+|||++++++  ||    ||-- |-|-| +  ||+|   
Sbjct 1867          CTAATGGCTTGGACTGCACTG-CCA------TATTCCCCCCTGGCGGCGC-CCCT-A-AG

Query 1939          CGGTC-G-GCCCCTGGCGAGGTTACC-GCCTTCTGCTCCGCCCTATATAGGT-TCAACCG
                    |++ |-|-|+||  ||+|||||  +|-||||| ||| |||| || || ||||-|+||| |
Sbjct 1916          C--GCAGCG-CCGGGG-GAGGTGG-CGGCCTTTTGCACCGCTCTTTACAGGTAT-AACAG

Query 1994          -TGAGGCCCAGCGCCACTCACTGACCGGCA-ACTTTTGGTTTCATCCCGAGGGGCTCCTT
                    -|   +|||| || || || || |||||| - || +||| | |||||||||||||| || 
Sbjct 1970          ATTTA-CCCAACGGCATTCGCTTACCGGCGGTCTG-TGGCTACATCCCGAGGGGCTGCTG

Query 2053          GGCCCCTTCGTTCCTTTCTCTCCCGGGCATGTTTGGGAGTCGGCTAACCCGTTTTGTGGT
                    |||   |||  ||||||||| || |||||| | |||||||| |||||||| ||||| || 
Sbjct 2028          GGCATTTTCCCTCCTTTCTCCCCTGGGCATATCTGGGAGTCTGCTAACCCCTTTTGCGGG

Query 2113          GAGAGC-ACACTCTACACCCGTACCTGGT-CGGAAGTTGA-TG-C-CGCTTCTAACC-CG
                    ||| | - |+|| ||||| ||||||||||-|  |    | -| -|- |   || ++|-|+
Sbjct 2088          GAGGGTACC-CTGTACACTCGTACCTGGTCCACATCCGGCTTTTCTAGTGACTT--CTC-

Query 2167          GCCCA----GCCCGCCGACCTAGG--CC-T-TGCATCCTGAGCC---TCCCATACCCAGT
                    +||| ----   || |  ||   |--||- -|||  || +++| ---|+| ++++||+++
Sbjct 2143          -CCCTCCTGAGGCGGCCGCCCCTGCACCGGCTGCTGCCC---CAGGAT-CG----CC---

Query 2212          AGGGCCGCCACGCCTA-TCT-TG-G-CGGC---C-C---C-CCT----CCTG-CCCTCCA
                    ++++||+||+|+||+|- | -  -|-| | --- -        |----||  -| |   |
Sbjct 2191          ----CC-CC-C-CC-ACCCCACCAGTCAGTGATATTTGGGTGTTACCACCGCCCTCAGAA

Query 2252          TTGTACC----GGGC-C-CCACCCCCCCCCCCTCCGCCCTGGTGCCTAGTGAGCCGGCCT
                      || ||----||| -|-||+ | +  | ||| ||||||| | ||||  ||  ||| || 
Sbjct 2244          AAGTCCCAGGTGGGTGCGCC-TCT-TGCGCCCCCCGCCCTCGAGCCTGTTGGACCGCCCA

Query 2305          --CTGGTGCCAGCGCCGGGG-CT---CTGGCCATAACCCACCAG--A-CGGT--CCGA--
                    --|   |+ +|+ ++    |-||---| |  | ||| |||||+|--|- |  --||  --
Sbjct 2302          GCCCTAT-T-A-A--ACTTGCCTCCCCCGTGCGTAAGCCACC-GACATTGCCGCCCTCCC

Query 2352          -CA-CCGCCGTTTGCTTTTCACCTACCCGGATGGTTCCAAGGTGTTTGCCGGCTCGCTGT
                    -||-||||||| | |||| ||| ||||| || ||| ||||||||| ||| || ||  |||
Sbjct 2356          GCACCCGCCGTCTTCTTTACACTTACCCTGACGGTGCCAAGGTGTATGCGGGATCATTGT

Query 2411          TCGAGTCAGCGT--GTACGTGGCTTGTTAACGCGTCTAATGTTGACCACCGCCCTGGTGG
                    | |||||||  |--|+||+||||| || || || |||||    | |||||||||||| ||
Sbjct 2416          TTGAGTCAGATTGCG-AC-TGGCTGGTGAATGCCTCTAACCCGGGCCACCGCCCTGGGGG

Query 2469          CGGGCTCTGCCATGCATTCTACCAAAGGTA-TCC-C-GC-TTCCT-TTGAC-GCTGCCTC
                     || ||||| ||||| || || ||| | | - | - -||-|||  - +++|- |||  |+
Sbjct 2474          TGGCCTCTGTCATGCCTTTTATCAACGCTTTCCTGAGGCGTTCTACC---CAACTGAAT-

Query 2523          TT-TTGTGATG-C-GCGATGGCGCGGCCGCGTACACATTAACTCCCCG-G-CCGATAATT
                    ||-|| ||+ |- -| |+|++| + || || || || ||++  |||||-|-|| || || 
Sbjct 2530          TTATTATG-CGTGAGGG-T--CT-TGCTGCATATACCTT--GACCCCGCGCCCTATTATC

Query 2578          CATGCCGTCGCCCCTGACTATAGGTTGGAACATAACCCAAAGAGGCTCGAGGCCGCTTAC
                    ||||| || ||||| ||||||||| | ||||| || ||||||||||| ||||| || |||
Sbjct 2583          CATGCAGTGGCCCCCGACTATAGGGTTGAACAGAATCCAAAGAGGCTTGAGGCAGCGTAC

Query 2638          CGGGAGACCTGCTCTCGCCTTGGTACCGCTGCATACCCGCTCCTCGGGACTGGCATATAT
                    ||||| |||||||| || |  ||||||||||| ||||| || || ||  | || ||||| 
Sbjct 2643          CGGGAAACCTGCTCCCGTCGCGGTACCGCTGCCTACCCACTTCTTGGCTCGGGTATATAC

Query 2698          CAGGTACCA-ATCGGCCCGAGTTTTGACGCCTGGGAGCGGAACCACCGCCCTGGGGACGA
                    ||||| || - | | | |+|||||||| ||||||||||| || || ||||||||||| ||
Sbjct 2703          CAGGTCCCTGTTGGTCTC-AGTTTTGATGCCTGGGAGCGTAATCATCGCCCTGGGGATGA

Query 2757          GTTGTATCTTCCTG-AGCTTG-CC-GCCAAATGGTTCGAGGCCAATAAGCCTAC-CCGCC
                    | | || ||  |||-| |   - |-|+|+ +||||| || || || |||||  |-| |||
Sbjct 2762          GCTTTACCTGACTGAACCCGCTGCAG-C-C-TGGTTTGAAGCTAACAAGCCGGCGCAGCC

Query 2813          CGACTCTTACTATAACTGAGGATGT--CGCACGGACGG-CAAACTTGGC-CATCGA-A-C
                     |+| ||||| ||||| || |||  --|+|+|| ||||-||| || +||-|+| ||-|-|
Sbjct 2819          AG-CACTTACGATAACAGAAGATACGGC-C-CGCACGGCCAACCTA-GCAC-TAGAGATC

Query 2867          T-TGACTCGGCC-ACAGACGTCGGCCGGGCCTGCGCCGGCTGCCGAGTCACCCCCGGTAT
                     -||+||++|+|-||||| || ||||| |||||||| ||||||    | |  || || ||
Sbjct 2874          GATG-CT--G-CTACAGAGGTTGGCCGTGCCTGCGCTGGCTGCACTATTAGTCCTGGGAT

Query 2925          TGTGCAGTATCAGTTTACCGCCAGGTGTGCCCGGGTCTGGAAAGTCCCG-TTCTGTTAT-
                     || || |||||||| || ||| ||+|| || || || || || ||  |-| | ++|| -
Sbjct 2930          CGTACACTATCAGTTCACTGCCGGG-GTTCCGGGCTCAGGCAAATCAAGATCCA--TACA

Query 2981          -CCAGACTGACGTG--GACGTTGTTGTGGTTCCGACTC-GGGAGCTGCGTAAC-GCCTGG
                    -|  |  +||++||--|| ||||| || || || ||+|-||||||| || || -| +|||
Sbjct 2987          GCAGGGG-GA--TGTTGATGTTGTGGTTGTCCCCAC-CAGGGAGCTTCGCAATAGT-TGG

Query 3037          CGCCGCCGCGGTTTTGCTGCTTTTACCCCGCATACTGCCGCT-AGGGTCACC-CAGGGGC
                    || ||||| || ||||| || ||||| || || || || || -  +||||| - ||| +|
Sbjct 3042          CGTCGCCGGGGCTTTGCGGCCTTTACACCCCACACGGCGGCCCGT-GTCACTATAGGC-C

Query 3095          GTCGTGTCGTCATCGATGAAGCCCCGTCTCTCCCCCCGCACCTGTTGCTGCTCCACATGC
                    | ||||| || || || || ||||| || ||||| ||||||||| || || | |||||||
Sbjct 3100          GCCGTGTTGTGATTGACGAGGCCCCATCCCTCCCACCGCACCTGCTGTTGTTACACATGC

Query 3155          AGCGGGCCGCCACCGTCCACCTTCTTGGCGACCCGAATCAGATCCCAGCCATCGATTTTG
                    |||||||| |  | ||||| || || || ||||| || |||||||| ||||| |||||||
Sbjct 3160          AGCGGGCCTCTTCAGTCCATCTCCTCGGTGACCCAAACCAGATCCCCGCCATTGATTTTG

Query 3215          AGCACGCCGGGCTCGTCCCCGCCATCAGGCCCGAT-TTAGCCCCTACTTCCTGGTGGCAT
                    ||||||| || || |||||||| ||| | || || -||+|| || ||  |||||||||||
Sbjct 3220          AGCACGCTGGTCTGGTCCCCGCAATCCGCCCTGAGCTT-GCACCAACGACCTGGTGGCAT

Query 3274          GTCACTCACCGCTGTCCCGCGGATGTGTGTGAGCTGATTCGCGGTGCATATCCTATGATC
                    || || |||||||| || || ||||| ||||| || || ||||| || || ||||  |||
Sbjct 3279          GTAACACACCGCTGCCCAGCTGATGTATGTGAACTTATACGCGGGGCCTACCCTAAAATC

Query 3334          CAGCCCACTAGCCGGGTCCTTC-GT-TCGTTGTTTTGGGGTGAGCCTGCCGTTGGGCAGA
                    ||| |||| |||||||| || |-||-|+ +|||| |||  ||| || ||  | || ||||
Sbjct 3339          CAGACCACGAGCCGGGTGCTACGGTCT-C-TGTTCTGGAATGAACCGGCTATCGGCCAGA

Query 3392          AACTAGTGTTCACCCAGGCGGCTAAGGCTGCCAACCCCGGCT-CAGTGACGGTCCACGAG
                    | ||||| ||||| ||||| ||||| ||||||||+||| | |-|| | || |||||||| 
Sbjct 3397          AGCTAGTCTTCACGCAGGCCGCTAAAGCTGCCAA-CCCTGGTGCAATTACAGTCCACGAA

Query 3451          GCACAGGGCGCTACCTACACAGAGACCACCATTATTGCAACGGCAGACGCCCGTGGCCTT
                    || ||||||||||| | |||||||||||| ||||| || ||||| || ||| | || || 
Sbjct 3456          GCCCAGGGCGCTACTTTCACAGAGACCACAATTATAGCTACGGCTGATGCCAGGGGTCTC

Query 3511          ATTCAGTCGTCCCGGGCTCATGCCATTGTCGCCCTGACGCGCCACACAGAGAAGTGCGTC
                    || ||||| ||||| |||||||| || || || || || ||||||||||||| |||||| 
Sbjct 3516          ATCCAGTCATCCCGAGCTCATGCTATAGTTGCACTCACCCGCCACACAGAGAGGTGCGTT

Query 3571          ATCATTGACGCACCAGGCTTGCTTCGTGAGGTGGGCATCTCTGACGCAATTGTCAATAAT
                    ||  | || || || || ||| | |||||||| ||||| ||||| |  || || || || 
Sbjct 3576          ATTTTAGATGCCCCTGGTTTGTTACGTGAGGTCGGCATATCTGATGTGATCGTTAACAAC

Query 3631          TTCTTCCTCGCTGGCGGTGAGGTTGGTCACCAGCGTCCGTCTGTTATCCCTCGCGGCAAC
                    |||||||||||||| || ||||| || || || || || ||||| || || || ||||||
Sbjct 3636          TTCTTCCTCGCTGGTGGGGAGGTGGGCCATCACCGCCCCTCTGTGATACCCCGTGGCAAC

Query 3691          CCCGACGCCAAT-GTTCGACAC-C-CTGGCTGCCTTTCCACCGTCATGCCAGATTAGTGC
                    || |||   || - |  |||+|- -| +|++||||| || ||||| || ||||| |||||
Sbjct 3696          CCTGACCAGAACCTTGAGAC-CTTACA-G--GCCTTCCCGCCGTCTTGTCAGATCAGTGC

Query 3747          TTTCCACCAATTGGCCGAGGAGCTTGGTCACAGACCCGCC-CCTGTTGCGGCTGTTCTAC
                    || ||| ||  |||| |||||| | || ||| |+|||| |-|||||||| || || || |
Sbjct 3752          TTACCATCAGCTGGCTGAGGAGTTAGGCCACCG-CCCGGCTCCTGTTGCCGCCGTCCTGC

Query 3806          CACCCTGCCCTGAGCTCGAACAGGGCCTTCTCTACCTGCCCCAGGAGCTCACCACCTGTG
                    | ||||| || |||||||| ||||||||  | ||| |||| |||||||| ||    | ||
Sbjct 3811          CCCCCTGTCCCGAGCTCGAGCAGGGCCTGTTGTACATGCCGCAGGAGCTTACAGTGTCTG

Query 3866          ATAGTGTTGTA-ACATTTGAGTTGACAGATATTGTGCATTGCCGCATGGCCGCCCCGAGC
                    |||||||  | -  +|||||| | || ||||| || || ||||| ||||| || || || 
Sbjct 3871          ATAGTGTGCTGGTT-TTTGAGCTCACTGATATAGTCCACTGCCGTATGGCTGCTCCAAGT

Query 3925          CAGCGCAAGGCCGTGCTGTCCACACTTGTGGGTCGATACGGTCGGC-GTACAAAGCTTTA
                    ||||| |||||||| || || |||||||||||  | || || ||  -|+|| || || ||
Sbjct 3930          CAGCGGAAGGCCGTCCTCTCAACACTTGTGGGGAGGTATGGCCGTAAG-ACGAAACTGTA

Query 3984          TAATGCCTCC-CATTCTGATGTCCGCGACTCTCTCGCC-CGTTTCATCCCGACCATTGGC
                    | |+| |  |-||||| |||||||| || || || || - |+|||||||| || || || 
Sbjct 3989          TGA-GGCAGCTCATTCAGATGTCCGTGAGTCCCTAGCTAGG-TTCATCCCCACTATCGGA

Query 4042          CCCGTGCAGGTTACAACTTGTGAGCTGTACGAG-TTAGTGGAAGCCATGGTTGAGAAGGG
                    || || ||||  || || |||||| | ||||| -| +|| ||||| ||||| || |||||
Sbjct 4047          CCTGTCCAGGCCACCACGTGTGAGTTATACGAACTG-GTTGAAGCTATGGTGGAAAAGGG

Query 4101          CCAGGATGGCTCCGCCGTCCTTGAGCTCGACCTTTGCAACCGTGACGTGTC-CAGGATTA
                    |||||| ||||| |||||||| ||||| || || ||||| || || || ||-|+| || |
Sbjct 4106          CCAGGACGGCTCTGCCGTCCTGGAGCTTGATCTATGCAATCGCGATGTTTCGC-GTATAA

Query 4160          CCTTTTTCCAGAAAGACTGTAATAAGTTTACCACCGGGGAGACCATTGCCCATGGTAAAG
                    ||||||||||||||||||||||||||||||| || || |||||||| |||||||| || |
Sbjct 4165          CCTTTTTCCAGAAAGACTGTAATAAGTTTACGACTGGTGAGACCATCGCCCATGGCAAGG

Query 4220          TGGGTCAGGGCATCTCGGCTTGGAGTAAGACTTTCTGTGCCCTCTTCGGCCCCTGGTTCC
                    | || || || || ||||| ||||||||||| ||||||||| | || ||||| |||||||
Sbjct 4225          TTGGCCAAGGTATATCGGCCTGGAGTAAGACCTTCTGTGCCTTGTTTGGCCCGTGGTTCC

Query 4280          GTGCTATTGAGAAGGCCATCCTAGCTCTGCTCCCCCAGGGTGTGTTCTATGGGGATGCTT
                    |||| ||||| || |  ||  | || |||||||| |      | ||||| || || ||||
Sbjct 4285          GTGCCATTGAAAAAGAAATATTGGCCCTGCTCCCGCCTAACATTTTCTACGGCGACGCTT

Query 4340          TTGATGACACCGTCTTCTCTGCGGCTGTGGCCGCT-GCGAAGG-CTTCCATGGTGTTTGA
                     ||| ||  | || ||  | ||||| ||| |||  -  |++||-||| |||||| || ||
Sbjct 4345          ATGAGGAGTCGGTGTTTGCCGCGGCCGTGTCCGGGGCAG--GGTCTTGCATGGTATTCGA

Query 4398          GAATGACTTCTCTGAGTTTGACTCTACTCAGAATAATTTCTCCTTGGGACTTGAGT--GT
                    ||||||||| ||||| ||||||  ||||||||| ||||||||| | || ||||| |--||
Sbjct 4403          GAATGACTTTTCTGAATTTGACAGTACTCAGAACAATTTCTCCCTTGGCCTTGAATGCGT

Query 4456          GCTATTATGGAGGAGTGCGGAATGCCGCAGTGGCTCATCCGCCTTTACCACCTTATAAGG
                    |+ +|||||||||||||||| ||||| || ||||| ||  |  | || |||||  |  ||
Sbjct 4463          G-G-TTATGGAGGAGTGCGGTATGCCTCAATGGCTAATTAGGTTGTATCACCTGGTTCGG

Query 4516          TCTGCATGGATCCTGCAGGCCCCGAAGGAGTCCCTGCGGGGGTTCTGGAAGAAGCACTCC
                    || || ||||| |||||||| ||||||||||| ||    || || ||||||||||| || 
Sbjct 4521          TCAGCCTGGATTCTGCAGGCGCCGAAGGAGTCTCTTAAAGGTTTTTGGAAGAAGCATTCT

Query 4576          GGTGAGCCCGGCACTCTCCTATGGAATACCGTCTGGAACATGGCTGTTATTA-CCCACTG
                    ||||||||  |||| || || ||||| ||||| ||||| |||||  | |+||-| || ||
Sbjct 4581          GGTGAGCCTAGCACCCTTCTTTGGAACACCGTTTGGAATATGGCGATCA-TAGCACATTG

Query 4635          TTATGACTTCCGGGATCTGCAA-GTGGCTGCTTTTAAAGGTGATGATTCAATAGTGCTTT
                     ||||| || || ||| | |  - |+|| || ||||| |||||||||||  | || |+| 
Sbjct 4640          CTATGAGTTTCGCGATTTCCGGGTT-GCCGCCTTTAAGGGTGATGATTCGGTGGTCC-TC

Query 4694          GCAGT---GAGTACCGTC--AGA-GTC---CAGGAG-C-CGCAGTCCTAATTGCTGGCTG
                     ++||---|| ||||| |--|| -|| ---|++|+|- -|+|++|++||||||| |||||
Sbjct 4698          T--GTACCGACTACCGACAGAGTCGTAATGC--G-GCAAC-C--T--TAATTGCAGGCTG

Query 4743          CGGCCTGAAGTTGAAGGTGGATTTCCGCCCGATT-GGCTTATATGCAGGTGTTGTGGTGG
                     || || ||||||||||| || | ||| || |||-|||| +||||| ||||| |||||||
Sbjct 4748          TGGGCTTAAGTTGAAGGTTGACTACCGTCCTATTGGGCTG-TATGCCGGTGTGGTGGTGG

Query 4802          CCCCCGGCCTTGGTG-CACTCCCTGACGTTGTGCGTTTTGCCGGCCGGCTCACTGAGAAG
                    |||||||+||||| |-| || ||||| || ||||| ||||| || |||||  |||| |||
Sbjct 4807          CCCCCGG-CTTGGGGACGCTGCCTGATGTAGTGCGATTTGCTGGTCGGCTGTCTGAAAAG

Query 4861          AATTGGGGCCCCGGCCCTGAGCGAGCGGAGCAGCTCCGCCTCGCTGTGTGTGATTTCCTT
                    || |||||||||||||| ||||| || |||||||| || || || || |||||||| || 
Sbjct 4866          AACTGGGGCCCCGGCCCAGAGCGTGCTGAGCAGCTGCGTCTTGCCGTCTGTGATTTTCTC

Query 4921          CGCA-AGCTCACGAATGTGGCTCAGATGTGTGTGGATGTTGCTTCTCGTGTTTATGGGGT
                    ||+|- | | |||||||| || ||| | ||||| |||||||  || |||||||| || ||
Sbjct 4926          CG-AGGGTTAACGAATGTTGCGCAGGTCTGTGTTGATGTTGTGTCCCGTGTTTACGGAGT

Query 4980          C-TCCCCAGGGCTAGTTCATAACCTGATTGGTATGCTAC-AGGCTGTTGCCGACGGCAAG
                    |-  || +||||| || |||||||| ||||| ||||| |-|  |+ |||| || ||||||
Sbjct 4985          CAGTCCT-GGGCTGGTACATAACCTTATTGGCATGCTGCAAACC-ATTGCTGATGGCAAG

Query 5038          GCCCATTTCACTGAGTCGGTAAAGCCAGTGCTTGACCTGACGAATTCAATCTTGTGTCGG
                    |||||||| || ||| |  |||| || ||||||||||| || || || ||| |    |||
Sbjct 5043          GCCCATTTTACAGAGACTATAAAACCTGTGCTTGACCTCACAAACTCCATCATACAACGG

Query 5098          GTGGAATGAATAACATGTCTTTTGCTGCGCCCATGGGTTCGCGACCATGCGCCCTCGGCC
                    ||||||||||||||||||||  |||  |||||||||| |++|+|||||||||||| || |
Sbjct 5103          GTGGAATGAATAACATGTCTCGTGCATCGCCCATGGGAT--C-ACCATGCGCCCTAGGGC

Query 5158          TATTTTGTTGCTGTTCCTCATGTTTCTGCCTATGTTGCCCGCGCCACCGTCCGGTCAGCC
                    | || ||||||||||| || || || |||||||| |||||||||||||| |||| |||||
Sbjct 5160          TGTTCTGTTGCTGTTCTTCGTGCTTTTGCCTATGCTGCCCGCGCCACCGGCCGGCCAGCC

Query 5218          GTCTGGCCGCCGTCGTGGGCGGCGCAGCGGCGGTTCCGGCGGTGGTTTCTGGGGTGACCG
                    |||||||||||||||||||||||||||||||||| ||||| ||||||||||||||||| |
Sbjct 5220          GTCTGGCCGCCGTCGTGGGCGGCGCAGCGGCGGTGCCGGCAGTGGTTTCTGGGGTGACAG

Query 5278          GGTTGATTCTCAGCCCTTCGCAATCCCCTATATTCATCCAACCAACCCCTTCGCCCCCGA
                    |||||||||||||||||||||  |||||||||||||||||||||||||||||||| ||||
Sbjct 5280          GGTTGATTCTCAGCCCTTCGCCCTCCCCTATATTCATCCAACCAACCCCTTCGCCGCCGA

Query 5338          TGTCA-C-CGCTGCGGCCGGGGCTGGACCTC-GTG-TTCGCCAACCCGCCCGACCAC-TC
                    |||| - -| |++   |||||||||||+ ||-|+ - ||| ||+ ||||||  || |-| 
Sbjct 5340          TGTCGTTTCAC--AATCCGGGGCTGGA-GTCCG-CCCTCGGCA-GCCGCCCCGCCCCCTT

Query 5393          GGCTCCGCTTGGCGTGACCAGGCCCAGCGCCCCGCCGCTGCCTCACGTCGTAGACCTACC
                    ||||||||||||||||||||| ||||||||||| |||||||| | |||||| || || ||
Sbjct 5395          GGCTCCGCTTGGCGTGACCAGTCCCAGCGCCCCCCCGCTGCCCCCCGTCGTCGATCTGCC

Query 5453          ACAGCTGGGGCCGCGCCGCTGACTGCGGTTG-CTCCGGCCCATGATACCCCGCCTGTGCC
                     |||||||||| ||||||||||||||  |+ -| || || | ||||||  | ||||| ||
Sbjct 5455          CCAGCTGGGGCTGCGCCGCTGACTGCTAT-ATCACCAGCTCCTGATACAGCCCCTGTACC

Query 5512          CGATGTTGATTCTCGCGGCGCTATCTTGCGCCGGCAGTATAATCTTTCAACATCCCCTCT
                     |||||||| ||||| || |||||  ||||||||||||| || || || || ||||| ||
Sbjct 5514          TGATGTTGACTCTCGTGGTGCTATTCTGCGCCGGCAGTACAACCTGTCCACGTCCCCGCT

Query 5572          TACCTCCTCCGTGGCCACTGGCACCAATTTGGTCCTTTATGCTGCCCCTCTT-AGCCCGC
                    ||| || || || ||| | || ||||||||||| || |||||||||||+ ||-| ||| |
Sbjct 5574          TACGTCATCTGTCGCCTCGGGTACCAATTTGGTTCTCTATGCTGCCCC-ATTGAACCCAC

Query 5631          TTTTGCCCCTTCAGGACGGCACCAATACTCATATAATGGCCACGGAGGCTTCCAATTATG
                    |||| |||||||||||||||||||| || ||||| ||||| || ||||| || ||||| |
Sbjct 5633          TTTTACCCCTTCAGGACGGCACCAACACCCATATCATGGCTACTGAGGCATCTAATTACG

Query 5691          CCCAGTACCGAGTTGCCCGCGCCACAATCCGCTACCGCCCTCTGGTTCCCAATGCTGTTG
                    |||||||||| || || || ||||||||||| |||||||| ||||| || ||||||||||
Sbjct 5693          CCCAGTACCGGGTGGCTCGAGCCACAATCCGTTACCGCCCGCTGGTGCCAAATGCTGTTG

Query 5751          GTGGCTATGCTATCTCTATATCGTTCTGGCCGCAGACCACTACCACCCCGACGTCCGTCG
                    ||||||||||||||||||| || || ||||| ||||| || || ||||| || || || |
Sbjct 5753          GTGGCTATGCTATCTCTATTTCTTTTTGGCCCCAGACAACCACTACCCCTACTTCTGTTG

Query 5811          ACATGAATTCTATAACCTCGACGGATGTTCGTATTCTCGTCCAGCCCGGTATTGCCTCAG
                    | ||||||||||| || || || |||||| | ||| | |||||||| ||||||||||| |
Sbjct 5813          ATATGAATTCTATTACTTCTACTGATGTTAGGATTTTGGTCCAGCCTGGTATTGCCTCTG

Query 5871          AGCTTGTG-ATTCCAAGTGAACGCCTGCATTATCGCAACCAGGGTTGGCGCTCTGTTGAA
                    ||+|||  -|| || ||||| || || || ||||| || || || |||||||||||||| 
Sbjct 5873          AG-TTGGTTATCCCCAGTGAGCGTCTTCACTATCGTAATCAAGGGTGGCGCTCTGTTGAG

Query 5930          ACCTCCGGG-GTGGCGGAGGAGGAGGCCACCTCTGGCCTTGTCATGCTTTGTATACATGG
                    |||+ ||||-|| || ||||||||||| ||||||||||| || ||||||||||| |||||
Sbjct 5932          ACC-ACGGGTGTCGCCGAGGAGGAGGCTACCTCTGGCCTGGTAATGCTTTGTATTCATGG

Query 5989          CTCACCTGTGAACTCTTATACTAACACACCTTACACTGGTGCCCT-CGGGTTGTTGGATT
                     || || || || || ||||| || |||||||| ||||| || ||- || || |||+|||
Sbjct 5991          TTCGCCAGTCAATTCATATACAAATACACCTTATACTGGGGCACTGGGGCTTCTTG-ATT

Query 6048          TTGCTCTCGAGCTTGAGTTCCGCAACCTCACCCCTGGTAACACCAATACACGGGTTTCCC
                    ||||  | |||||||| ||  | ||  | || ||||| ||||||||||| || || ||||
Sbjct 6050          TTGCATTGGAGCTTGAATTTAGGAATTTGACACCTGGGAACACCAATACCCGTGTATCCC

Query 6108          GCTACTCTAGCACCGCCCGCCACCGTCTTCGCCGTGGCGCAGACGGGACTGCCGAGCTCA
                    | ||  | ||||| ||||| ||||| || |||||||| || || ||||| || ||||| |
Sbjct 6110          GATATACCAGCACAGCCCGTCACCGGCTGCGCCGTGGTGCCGATGGGACCGCTGAGCTTA

Query 6168          CCACCACGGCTGCGACTCGCTTTATGAAGGATCTCTATTTTTC-TAGC-ACTAATGGTGT
                    |||| ||||| || || || ||||||||||| ||+ +  ||||-  | -|| ||||| ||
Sbjct 6170          CCACTACGGCGGCCACACGTTTTATGAAGGACCT-G-CATTTCACCGGTACGAATGGAGT

Query 6226          TGGCGAGATCGGCCGCGGGATAGCCCTTACCCTGTTTAATCTTGCTGACACCCTGCTTGG
                     || ||| | ||||| || || ||||| || |||||||||||||||||||| || || ||
Sbjct 6228          CGGTGAGGTGGGCCGAGGTATTGCCCTGACACTGTTTAATCTTGCTGACACGCTTCTCGG

Query 6286          CGGCCTACCGACAGAATTGATTTCGTCGGCTGGTGGCCAACTGTTTTACTCTCGCCCGGT
                     ||  | |||||||||||||||||||||||||| |||||  |||| ||||| ||||| ||
Sbjct 6288          TGGTTTGCCGACAGAATTGATTTCGTCGGCTGGGGGCCAGTTGTTCTACTCCCGCCCTGT

Query 6346          CGTCTCAGCCAATGGCGAGCCGACTGTCAAGCTGTATACATCTGTAGAGAATGCTCAGCA
                    ||||||||||||||||||||||||||| ||||| ||||||||||| |||||||| |||||
Sbjct 6348          CGTCTCAGCCAATGGCGAGCCGACTGTAAAGCTATATACATCTGTTGAGAATGCGCAGCA

Query 6406          GGATAAGGGTATTGCAATCCCTCACGACATCGACCTTGGGGAATCTCGTGTAGTCATCCA
                    ||||||||||||  | ||||| || ||||| ||||| || || || ||||| || |||||
Sbjct 6408          GGATAAGGGTATCACCATCCCGCATGACATAGACCTCGGTGACTCCCGTGTGGTTATCCA

Query 6466          GGATTATGACAATCAGCATGAGCAGGACCGTCCGACACCTTCCCCAGCCCCGTCTCGCCC
                    ||||||||| || || || |||||||| || || || ||||| || ||||| ||||| ||
Sbjct 6468          GGATTATGATAACCAACACGAGCAGGATCGGCCTACTCCTTCACCTGCCCCCTCTCGTCC

Query 6526          TTTTTCTGTTCTCCGGGCCAATGATGTGCTTTGGCTCTCTCTCACTGCTGCTGAGTATGA
                    |||||| ||||| || |||||||||||  | ||||| |||||||||||||||||||||||
Sbjct 6528          TTTTTCAGTTCTTCGTGCCAATGATGTTTTGTGGCTTTCTCTCACTGCTGCTGAGTATGA

Query 6586          TCAGTCCACCTATGGCT-CTTC-TACTG--GCCCAGTCTATGTCTCCGACTC---T---G
                    ||||+++||+|| |  |-  ||-| |  --  ||+++||||||+ + | |||---|---|
Sbjct 6588          TCAG---AC-TACGTATGGGTCATCCCACCAACC---CTATGT-A-TGTCTCGGATACAG

Query 6636          TGACCTTGGTCAATGTTGCGACCGGCGCGCAGGCCGTTGCTCGGTCGCTTGACTGGACTA
                    | || || || ||||| || || || || ||||| || || || || ||||| ||| | |
Sbjct 6638          TCACATTTGTTAATGTGGCCACTGGTGCTCAGGCTGTCGCCCGTTCCCTTGATTGGTCCA

Query 6696          AGGTCACACTTGATGGCCGCCCTCTTTCTACTATCCAGCAGTATTCGAAGACTTTCTTTG
                    | || ||  | || |||||||| ||| ||||||| ||||||||||| ||||| |||| ||
Sbjct 6698          AAGTTACTTTGGACGGCCGCCCCCTTACTACTATTCAGCAGTATTCTAAGACATTCTATG

Query 6756          TCCTGCCGCTTCGTGGTAAACTT-TCCTTCTGGGAGGCAGGTACCACTAAAGCCGGGTAC
                    |||| ||||| || |||||+ ||-|| |||||||| || || || || || || || |||
Sbjct 6758          TCCTCCCGCTCCGCGGTAA-GTTGTCTTTCTGGGAAGCTGGCACGACCAAGGCTGGCTAC

Query 6815          CCTTACAATTATAATACTACTGCTAGTGACCAACTGCTCGTTGAGAATGCCGCCGGGCAC
                    || || |||||||| || || || ||||| ||| | || |||||||| || ||||| |||
Sbjct 6817          CCCTATAATTATAACACAACCGCCAGTGATCAAATTCTAGTTGAGAACGCGGCCGGCCAC

Query 6875          CGGGTGGCTATTTCCACCTACACCACTAGCTTGGGTGCTGGCCCTGTCTCCATTTCTGCG
                    || || ||||| || || |||||||||||| ||||||| ||||||  |||||||||||||
Sbjct 6877          CGTGTTGCTATCTCTACTTACACCACTAGCCTGGGTGCCGGCCCTACCTCCATTTCTGCG

Query 6935          GTGGCTGTCCTGGCCCCCCACTCTGCGTTAGCACTGCTTGAGGATACCCTGGATTACCCT
                    || | ||| || ||||| ||||| ||  | ||  | |||||||||||    |||||||| 
Sbjct 6937          GTTGGTGTGCTAGCCCCGCACTCAGCTCTCGCCGTTCTTGAGGATACTGCCGATTACCCC

Query 6995          GCTCGCGCCCATACTTTTGATGATTTCTGCCCAGAGTGCCGCCCCCTCGGCCTCCAGGGC
                    || |||||||| |||||||||||||||||||| || || ||| |||| ||  | ||||| 
Sbjct 6997          GCCCGCGCCCACACTTTTGATGATTTCTGCCCTGAATGTCGCACCCTTGGATTACAGGGT

Query 7055          TGCGCCTTTCAGTCCACTGTCGCTGAGCTCCAGCGGCTTAAGATGAAGGTGGGTAAAACT
                    || || |||||||| |||||||||||||| ||||| ||||| |||||||| |||||||| 
Sbjct 7057          TGTGCTTTTCAGTCTACTGTCGCTGAGCTTCAGCGCCTTAAAATGAAGGTAGGTAAAACC

Query 7115          CGGGAGTTATAGTTTATTTGCTTGTGCCCT-CCTTCTTT-CTGTTGCTTATTTCTCTTTT
                    |||||||  ||+ ||| ||+|||++ |  |-||  ||| -| |||||||+||+ |||| |
Sbjct 7117          CGGGAGTCCTA-ATTAATT-CTT--CCTGTACCCCCTTCGCAGTTGCTT-TT-GTCTTAT

Query 7173          CTGCGTTT
                     |   |||
Sbjct 7171          TTCTTTTT
