# Supplementary material for: Pairwise Heuristic Sequence Alignment Algorithm Based on Deep Reinforcement Learning
Source: IEEE Open J Eng Med Biol. 2021 Jan 29;2:36–43. doi: 10.1109/OJEMB.2021.3055424 (PMC8901008; doi:10.1109/OJEMB.2021.3055424)
Supplement: Three supplementary materials are attached to the submitted manuscript. First, we offer the detailed process of the DQNalign in Supplementary material S1. Then, the additional figures and tables are listed in the Supplementary material S2. Finally, the alignment results of the DQNalign are attached  [file ojemb-3055424-mm.zip › OJEMB-3055424-MM/10022021082020_DQNalignOJEMB20210126SupplementaryS3/Supplementary S3/HEV_DDDQN/result20200712173946_13_26.txt]

DQNalign Project v1.0
Pairwise alignment algorithm with deep reinforcement learning based heuristic alignment agent
Sequence 1 : HEV_13, length : 7212
Sequence 2 : HEV_26, length : 7230

Alignment results:
Exact matches: 5425
Gaps: 503

Query 0             GCAGACCACATATGTGGTCGATGCCATGGAGGCCCACCAGTTTATTAAGGCTCCTGGCAT
                    ||||||||| |||||||||||||||||||||||||||||||| |||||||||||||||||
Sbjct 1             GCAGACCACGTATGTGGTCGATGCCATGGAGGCCCACCAGTTCATTAAGGCTCCTGGCAT

Query 60            CACTACTGCTATTGAGCAGGCTGCTTTAGCAGCGGCCAATTCTGCCTTGGCGAATGCTGT
                     |||||||| || |||||||||||| | || |||||||| || |||||||||||||||||
Sbjct 61            TACTACTGCCATAGAGCAGGCTGCTCTGGCTGCGGCCAACTCCGCCTTGGCGAATGCTGT

Query 120           GGTGGTTAGGCCTTTTCTCTCTCACC-AGCAGATTGAGATTCTCATTAACCTAATGCAAC
                    ||||||| |||| ||| | |||| | -|+|| |  ||||| || |||||  | |||||||
Sbjct 121           GGTGGTTCGGCCGTTTTTGTCTCGCGTA-CAAACCGAGATCCTTATTAATTTGATGCAAC

Query 179           CTCGCCAGCTTGTTTTCCGCCCCGAGGTTTTCTGGAATCATCCCATCCAGCGCGTTATCC
                    | || ||| | ||||||||||| |||||  | ||||| ||||| || ||| | ||||| |
Sbjct 180           CCCGGCAGTTGGTTTTCCGCCCTGAGGTGCTTTGGAACCATCCTATTCAGAGGGTTATAC

Query 239           ATAATGAGCTGGAGCTCTACTGCCGCGCTCGCTCCGGCCGCTGTCTTGAGATTGGCGCTC
                    | |||||  | || |  |||||||| || ||  |||| || || || |||||||| ||||
Sbjct 240           ACAATGAATTAGAACAGTACTGCCGGGCCCGGGCCGGTCGTTGCCTGGAGATTGGGGCTC

Query 299           ATCCCCGCTCAATAAATGACAATCCTAATGTGGTCCACCGCTGTTTTCTCCGCCCTGTTG
                    ||||  | || || ||||| || || |||||  | ||||| ||||||||| | || || |
Sbjct 300           ATCCAAGATCTATTAATGATAACCCCAATGTTTTGCACCGGTGTTTTCTCAGGCCGGTCG

Query 359           GGC-GTGATGTTCAGCGCTGGTATACTGCTCCCACTCGCGGACCGGCTGCTAATTGCCGG
                    |  -|+|| || |||||||||||| |||| ||||| ||||| || || || || ||||| 
Sbjct 360           GTAGG-GACGTCCAGCGCTGGTATTCTGCCCCCACCCGCGGCCCTGCAGCCAACTGCCGC

Query 418           CGTTCTGCACTGCGTGGGCTCCCTGCTGCCGACCGCACCTACTGTTTTGATGGGTTTTCT
                    || |||||| ||||||| |||||  ||| ||||||||| |||||||||||||| ||||| 
Sbjct 419           CGCTCTGCATTGCGTGGCCTCCCCCCTGTCGACCGCACTTACTGTTTTGATGGATTTTCC

Query 478           GGCTGCAGTTTTC-CCGCTGAGACAGGCATCGCCCTCTATTCCCTCCACGACATGTC-GC
                     | ||+ | ||||-|||| ||||| ||| | ||||| || || || || ||| |+| -||
Sbjct 479           AGTTG-TGCTTTCGCCGCAGAGACCGGCGTGGCCCTTTACTCTCTACATGACCT-TTGGC

Query 536           CGTCTGATGTCGCCGAGGCCATGTTCCGTCATGGCATGACGCGGCTTTATGCTGCCCTCC
                    |  ||||||| || ||||| |||  ||| ||||| ||||| || ||||||||||| ||||
Sbjct 537           CAGCTGATGTTGCGGAGGCTATGGCCCGCCATGGAATGACACGTCTTTATGCTGCACTCC

Query 596           ATCTCCCGCCCGAGGTTCTACTGCCTCCCGGCACATACCGTACCA-CGTCGTATTTACTG
                    | ||||| ||||||||  |  | || ||||| || ||||  || |-|+|||||| | |||
Sbjct 597           ACCTCCCTCCCGAGGTGTTGTTACCACCCGGTACTTACCACACAACC-TCGTATCTTCTG

Query 655           ATTCATGACGGTAGGCGTGTTGTGGTGACGTACGAGGGCGATACCAGTGCTGGTTATAAT
                    || |||||||| |  |||| ||| ||||| || || || ||||| ||||| ||||| || 
Sbjct 656           ATCCATGACGGCAACCGTGCTGTTGTGACTTATGAAGGTGATACTAGTGCAGGTTACAAC

Query 715           CATGATG-TTTCTAATCTACGTTCCTGGATTAGGACCACTAAGGTCA--CCGGGGACCAT
                    ||||| |-|| |  |+|| ||| | |||||| | || |||||  |+|--  || ||||||
Sbjct 716           CATGACGTTTCCATA-CTTCGTGCATGGATTCGCACGACTAAAAT-AGTTGGGTGACCAT

Query 772           CCTCTCGTTATCGAGCGGGTTAGGGCCATCGGCTGCCATTTTGTTCTCCTGCTCACGGCC
                    ||  | ||||| ||||| ||  |||| || || || |||||||| || |||||||| || 
Sbjct 773           CCGTTGGTTATAGAGCGTGTGCGGGCTATTGGTTGTCATTTTGTGCTGCTGCTCACCGCG

Query 832           GCCCCGGAACCATCCCCTATGCCTTATGTGCCTTACCCCCGGTCCACCGAGGTCTATGTC
                    ||||| || ||||| || |||||||| || ||||||||||| ||||| ||||| ||||||
Sbjct 833           GCCCCTGAGCCATCGCCCATGCCTTACGTCCCTTACCCCCGTTCCACGGAGGTGTATGTC

Query 892           CGATCAATCTTTGGCCCGGGTGGAACCCCCTCATTGTTTCCAAC--CTCGTGCTCCACTA
                    ||||| || |||||||| |||||  |||| || ||||||||  |--||++||||| || |
Sbjct 893           CGATCTATATTTGGCCCTGGTGGCTCCCCATCCTTGTTTCCGTCAGCT--TGCTCTACAA

Query 950           AGTCAACCTTCCATGCTGTCCCTGTCCATATCTGGGACCGTCTTATGTTGTTCGGGGCCA
                    | || |||||||||||||| || || || || |||||||| |||||| | || || ||||
Sbjct 951           AATCTACCTTCCATGCTGTTCCAGTTCACATATGGGACCGGCTTATGCTTTTTGGTGCCA

Query 1010          CTTTGGACGACCAGGCCTTTTGCTGTTCCCGTCTTATGACTTACCTCCGTGGCATTAGCT
                    | |||||||||||||| |||||||| || || || ||||| |||||||||||||||||||
Sbjct 1011          CCTTGGACGACCAGGCGTTTTGCTGCTCACGGCTCATGACATACCTCCGTGGCATTAGCT

Query 1070          ACAAGGTTACTGTCGGCACCCTTGTGGCCAATGAGGGCTGGAACGCCTCCGAGGACGCCC
                    |||| || ||||||||  | ||||| || |||||||| ||||| ||||| || || ||||
Sbjct 1071          ACAAAGTCACTGTCGGTGCGCTTGTTGCTAATGAGGGGTGGAATGCCTCTGAAGATGCCC

Query 1130          TCACAGCTGTCATTACTGCCGCCTACCTAACCATATGCCACCAGCGGTATCTTCGCACCC
                    |||| || || || ||||| |||||| | ||||| || |||||||| || || || ||||
Sbjct 1131          TCACCGCAGTAATCACTGCAGCCTACTTGACCATCTGTCACCAGCGCTACCTCCGTACCC

Query 1190          AGGCTATATCTAAGGGGATGCGTCGTTTGGAGCGGGAGCATGCCCAGAAGTTTATAACAC
                    |||| ||||||||||| ||||| || ||||||   ||||| |||||||||||||| ||| 
Sbjct 1191          AGGCGATATCTAAGGGTATGCGCCGGTTGGAGGTTGAGCACGCCCAGAAGTTTATTACAA

Query 1250          GCCTTTATAGCTGGCTCTTTGAGAAGTCCGGCCGTGACTACATCCCCGGCCGTCAGCTGG
                    | ||||| |||||| | ||||||||||| || |||||||||||||||||||| || ||  
Sbjct 1251          GACTTTACAGCTGGTTATTTGAGAAGTCTGGTCGTGACTACATCCCCGGCCGCCAACTTC

Query 1310          AGTTTTATGCCCAGTGTAGGCGTTGGCTCTCAGCCGGCTTCCATCTTGACCCACGGGTGT
                    |||| |||||||||||  |||| ||||| || || ||||| || || |||||  | ||| 
Sbjct 1311          AGTTCTATGCCCAGTGCCGGCGGTGGCTATCTGCGGGCTTTCACCTAGACCCCAGAGTGC

Query 1370          TGGTTTTTGACGAGTCGGTCCCCTGCCACTGTAGGACCACGATC-CGCAGGGTTGCTTCA
                    | || ||||| ||||| || ||||||| |||||||||     | - |+| ||||||    
Sbjct 1371          TCGTCTTTGATGAGTCAGTGCCCTGCCGCTGTAGGACTTTCTTAAAG-AAGGTTGCGGGT

Query 1429          AAGTTCTGTTGCTTCATGAAGTGGCTCGGCCAGGAGTGCACCTGTTTCCTACAGCCCGCA
                    || |||||||||||||||  |||| | || |||||||| || |||||| || | || || 
Sbjct 1430          AAATTCTGTTGCTTCATGCGGTGGTTAGGGCAGGAGTGTACTTGTTTCTTAGAACCAGCT

Query 1489          GAGGGTGTTGTTGGCGACCAGGGCCATGACAACGAGGCTTATGAGGGCTCTGATGTTGAC
                    |||||  | |||||||| || |||||||| || |||||||||||||| ||||| ||||||
Sbjct 1490          GAGGGCTTAGTTGGCGATCAAGGCCATGATAATGAGGCTTATGAGGGTTCTGAGGTTGAC

Query 1549          CCTGCCGAATCTGC-CACCTGTGA-C-ATATCTGGGTCCTACGTGGTGC-CTGGTGCTGC
                    |  |||||  ||| -|||||+|||- - ++|| ||| |||| |  || |-| ||  |  +
Sbjct 1550          CAGGCCGAGCCTGTACACCT-TGATGTG--TCGGGGACCTATGCTGTCCACGGGCACCA-

Query 1605          CCTCCAGCCGCTCTACCAGGCTCTTGAATCT-CCCTGCCGATATTGTGGCCCGTGCAGGG
                     ||  || | ||||||  ||| ||  |   |-| |   ||||||||  || || || +| 
Sbjct 1606          GCTTGAGGCCCTCTACAGGGCACTCAACATTCCACACACGATATTGCTGCTCGAGCT-GC

Query 1662          TC--GGCTGACCGCC-ACAGTAAAGGTTTCTCAGGCTGAG---GGGCGGAT-T-GACTGC
                     |--   | |+|| |-|| ||  |+| +|| | +|| |+|--- | | |+|-|-||++| 
Sbjct 1663          CCGATTTTAA-CGGCTACTGTTGA-GC-TCGCT-GCAG-GCCCCGACCG-TCTGGA--GT

Query 1714          GAGACCTA----TCTTGGT-AATA-AA-ACTTTCCGCACGTC-GTTCGTCGACGGAGCGG
                    |   +|+|---- |+|+    |+|-||-|||||||| ||| |-||   |+|| || ||  
Sbjct 1713          GCCG-C-ACCGTGC-T-CGGGA-ACAAGACTTTCCGGACGACGGTGACT-GATGGCGCCC

Query 1765          -TTTTAGAGACTAATGGCCCAGAG--CGCCTCAATCTCTCCTTTGACGCCA-GTCAGAGC
                    -| +||||  | || ||||| |||--  + |  +||| || || || ||| - +|+|+ |
Sbjct 1767          ATC-TAGAAGCGAACGGCCCTGAGCAAT-ATGT-TCTGTCGTTCGATGCCTCC-C-G-CC

Query 1822          A--CTATGGCCGCCGGC-CTCTTTAG--T--C-T--TACC-TACA-CCACTTCTGCAGCT
                    |--||||||  ||||| -| | +|||--|--|-|-- | |-||||-|| |++|+|++|||
Sbjct 1821          AGTCTATGGGGGCCGGGTCCCA-TAGCCTCACTTACGAGCTTACACCCGC--C-G--GCT

Query 1870          GGGCCTGG--AGGTGCATTATGTCGTCGCTGCCG-GGC--T--TGACCATCGGGCGGTTT
                    + ||  | --|| |+|+| |++||     +||| -| |-- --||++|++|+||   || 
Sbjct 1874          -TGCAGGTTAAGAT-C-TCA--TCTAATG-GCCTAGACTGCACTG--C--C-GGT-ATTC

Query 1919          TTGCCC--C-GGGTGTCTCACCCCGGTCGGCCCCTGGCGAGGTTACC-GCC-TTCTGCTC
                      +|||-- -||    |  | ++||  | |++|| || |||||  +|-|| -||+|||  
Sbjct 1922          CC-CCCTGGTGGCGCCCCTAG--CGCGCCG--CCGGGGGAGGTGG-CGGCTTTT-TGCAG

Query 1974          CGCCCTATATAGGT-TCAAC-CG-TGAGGCCCAGCGCCACTCACTGACCGGCAACTTTTG
                    |||||| || ||||-|+|||-  -| |++||||||| || || |||||||||   || ||
Sbjct 1975          CGCCCTCTACAGGTAT-AACAGATTCA--CCCAGCGGCATTCGCTGACCGGCGGTTTGTG

Query 2031          GTTTCATCCCGAGGGGCTCCTTGGCC-CCTT-CG--TTCCTTTCTCTCCCGGGCATGTTT
                    | | |||||||||||| | || ||| -  | -| --||++||||+|+|| |||||  |||
Sbjct 2032          GCTACATCCCGAGGGGTTGCTAGGCGTTTTCCCCCCTT--TTTC-C-CCTGGGCACATTT

Query 2087          GGGAGTCGGCTAACCCGTTTTGTGGTGAGAGC-ACACTCTACACCCGTACCTGGTCG-GA
                    ||||||| || ||||| || || |||||| | - | +| || || || |||||||| - |
Sbjct 2088          GGGAGTCTGCCAACCCCTTCTGCGGTGAGGGTACCT-TGTATACTCGCACCTGGTCTACA

Query 2145          AGTTGATG--CC-GCTTCTA-ACCCGG-C----CCA-G-CCCGACCTAG-GCCT-TGCAT
                      | | | --| -|   || - |||  -|---- | - - ||++|||  - |  -|||  
Sbjct 2147          TCTGGTTTTTCTAGTGACTTTTCCCCTCCTGAGGCGGCCGCC--CCTGCACCGGCTGCCG

Query 2192          CTGAGCC---TC--CCATACCCAGTTAGGGCCGCCACG-CC-T-ATCTTGGCGGCCCCTC
                    | ++ | ---||--||   |||| |  ++ +++|||+|-| -|-|| || |+||     |
Sbjct 2205          CC--CCAGGGTCGTCCTCCCCCACTCC--A---CCA-GTCAGTGATATTTG-GGTGTTAC

Query 2243          TGCCCTCCATTGTAC---CGGGCCCCACCCCCCCCCCC-CCCTCCGCCCTGGTGCCTAGT
                    ++| |  ++ |+| |--- | ||||||  +     + |-||  | || |+++  || | +
Sbjct 2255          --CACCG--CT-TTCAGAGGAGCCCCAGG-TGGGT-GCGCCGCCTGCAC---CTCCCAC-

Query 2296          GAGCCG-GCCT-CTGGTGCCAGCGCCGGG----GC----TCTGG-------C--CATAAC
                     + |||-||||-|| ++| | ||+||+ |---- |---- ||  ------- --| ||| 
Sbjct 2305          C-CCCGAGCCTGCTC--GGCTGC-CC-TGCCCCACTAAACCTAACACCCCCGTGCGTAAG

Query 2337          CCACCAG-A-CGGT-CCGA----CA-CCGCCGTTTGCTTTTCACCTACCCGGATGGTTCC
                    ||| | |-|-||  -||  ----||-||||||  | |||| |||||| || |||||| | 
Sbjct 2360          CCAACGGCACCGCCGCCTTCTCGCACCCGCCGCCTTCTTTACACCTATCCTGATGGTGCT

Query 2389          AAGGTGTTTGCCGGCTCGCTGTTCGAGTCAGC--GTGTACGTGGCTTGTTAACGCGTCTA
                    ||||||| ||| || || ||||| ||||||| --|||+| +||||| || || || ||||
Sbjct 2420          AAGGTGTATGCGGGGTCACTGTTTGAGTCAGATTGTG-AT-TGGCTGGTGAATGCCTCTA

Query 2447          ATGT-TGACCACCGCCCTGGTGGCGGG-CTCTGCCATGCATTCTACCAAAGG-TATCC--
                    |   - |+||| || ||||| || +||-||||| || || || |||||| | -|  ||--
Sbjct 2478          ACCCGGG-CCATCGTCCTGGGGGT-GGCCTCTGTCACGCCTTTTACCAACGTTTTCCCGA

Query 2501          --CGCTTCCTTTGACGCTGCCTCT---TTTGTGATGCGCGATGGCG-CG-GCCGCGTACA
                    --|| |   ++| +|  +++++||---||| | ||||| ||+||+|-| -|| || ||||
Sbjct 2536          GGCGTTCTA--TC-CAA-----CTGAATTTATTATGCGTGA-GG-GTCTTGCAGCATACA

Query 2555          CATTAACTCCCCG-G-CCGATAATTCATGCCGTCGCCCCTGACTATAGGTTGGAACATAA
                    | ||++  |||||-|-|| || || ||||| || ||||| ||||||||| | || || ||
Sbjct 2586          CCTT--GACCCCGCGCCCTATTATCCATGCAGTGGCCCCCGACTATAGGGTTGAGCAGAA

Query 2613          CCCAAAGAGGCTCGAGGCCGCTTACCGGGAGACCTGCTCTCGCCTTGGTACCGCTGCATA
                     ||||||||||| ||||| || ||||| || || ||||| ||||  || |||||||| ||
Sbjct 2644          TCCAAAGAGGCTTGAGGCAGCGTACCGAGAAACTTGCTCCCGCCGCGGCACCGCTGCCTA

Query 2673          CCCGCTCCTCGGG--ACTGGCATATATCAGGTACCA-ATCGGCCCGAGTTTTGACGCCTG
                     || || || || --|++|| ||||| ||||| || - | | |  +|||||||| |||||
Sbjct 2704          TCCACTTCTTGGCTCA--GGTATATACCAGGTCCCTGCTGGTCTT-AGTTTTGATGCCTG

Query 2730          GGAGCGGAACCACCGCCCTGGGGACGAGTTGTATCTTCCTGAGCTTGCCG--CCAAATGG
                    |||||| ||||| |||||||| || ||| | || ||  |||| |  || |-- |+ +|||
Sbjct 2761          GGAGCGTAACCATCGCCCTGGCGATGAGCTTTACCTGACTGAACCCGCTGCAGC-C-TGG

Query 2788          TTCGAGGCCAATAAGCCTACCC-GCCCGACTCTTACTATAACTGAGGAT-GTCGCACGGA
                    || || || |||||||| || |-||| |+| ||||| ||||| || |||-  +|| || |
Sbjct 2819          TTTGAAGCTAATAAGCCAACGCAGCCAG-CACTTACGATAACGGAAGATACA-GCTCGCA

Query 2846          CGG-CAAACTTGGCCAT--CGAAC-TTGACTCGGCCACAGACGTCGGCCGGGCCTGCGCC
                    |||-||| || +||  |-- || |- ||+||++||||||||||| ||||| || || |||
Sbjct 2877          CGGCCAACCTA-GCATTAGAGATCGATG-CT--GCCACAGACGTTGGCCGTGCTTGTGCC

Query 2902          GGCTGCCGAGTCACCCCCGGTATTGTGCAGTATCAGTTTACCGCAGGTGTGCCCGGGTCT
                    ||||||    | | |||||| |||||||| |||||||| || || || || || || || 
Sbjct 2933          GGCTGCACTATTAGCCCCGGGATTGTGCATTATCAGTTCACTGCCGGGGTCCCAGGCTCA

Query 2962          GGAAAGTC-CCGTTC-TGTTATCC-AGACTGACGTGGACGTTGTTGTGGTTCCGACTCGG
                    || || ||-  || |-|  +| | - | ++|| || || ||||| || || || || |||
Sbjct 2993          GGCAAATCAAGGTCCATAC-AGCAGGGG--GATGTCGATGTTGTGGTTGTCCCCACCCGG

Query 3019          GAGCTGCGTAAC-GCCTGGCGCCGCCGCGGTTTTGCTGCTTTTACCCCGCATACTGCCGC
                    || || || || -|+||||||||| || || ||||| || ||||| || || || || ||
Sbjct 3050          GAACTTCGCAATAG-CTGGCGCCGTCGGGGCTTTGCGGCCTTTACACCCCACACGGCGGC

Query 3078          T-AGGGTCAC-CCAGGGGCGTCGTGTCGTCATCGATGAAGCCCCGTCTCTCCCCCCGCAC
                     -  | |+||-  ||| +|| ||||| || || || || ||||| || || || ||||||
Sbjct 3109          CCGTGTT-ACTATAGGC-CGCCGTGTTGTTATTGACGAGGCCCCATCCCTTCCACCGCAC

Query 3136          CTGTTGCTGCTCCACATGCAGCGGGCCGCCACCGTCCACCTTCTTGGCGACCCGAATCAG
                     |||||||| | ||||||||||||||| || | ||||| || || || ||||| ||||||
Sbjct 3167          TTGTTGCTGTTACACATGCAGCGGGCCTCCTCAGTCCATCTCCTCGGTGACCCAAATCAG

Query 3196          ATCCCAGCCATCGATTTTGAGCACGCCGGGCTCGTCCCCGCCATCAGGCCCGAT-TTAGC
                    ||||| |||||||| || ||||| ||||| || |||||||| ||  | || || -||+||
Sbjct 3227          ATCCCTGCCATCGACTTCGAGCATGCCGGCCTGGTCCCCGCAATTCGCCCTGAGCTT-GC

Query 3255          CCCTACTTCCTGGTGGCATGTCACTCACCGCTGTCCCGCGGATGTGTGTGAGCTGATTCG
                     || ||   |||||||||||| || || |||||||| || ||||| |||||||| || ||
Sbjct 3286          ACCAACGAGCTGGTGGCATGTTACGCATCGCTGTCCGGCCGATGTATGTGAGCTCATACG

Query 3315          CGGTGCATATCCTATGATCCAGCCCACTAGCCGGGTCCTTC-GT-TCGTTGTTTTGGGGT
                    ||| || || ||||  |||||| |||| ||||| || || |-||-|+ +|||| |||  |
Sbjct 3346          CGGAGCCTACCCTAAAATCCAGACCACGAGCCGTGTGCTACGGTCT-C-TGTTCTGGAAT

Query 3373          GAGCCTGCCGTTGGGCAGAAACTA-GTGTTCACCCAGGCGGCTAAGGCTGCCAACCCCGG
                    ||||| ||  |||| ||||| +| -|| ||||| ||||| ||||| ||||||||+||| |
Sbjct 3404          GAGCCGGCTATTGGCCAGAAG-TTGGTCTTCACGCAGGCCGCTAAAGCTGCCAA-CCCTG

Query 3432          CT-CAGTGACGGTCCACGAGGCACAGGGCGCTACCTACACAGAGACCACCATTATTGCAA
                     |-|| | |||||||| || || ||||| ||||||| |||||||||||| ||||| || |
Sbjct 3462          GTGCAATTACGGTCCATGAAGCCCAGGGTGCTACCTTCACAGAGACCACAATTATAGCCA

Query 3491          CGGCAGACGCCCGTGGCCTTATTCAGTCGTCCCGGGCTCATGCCATTGTCGCCCTGACGC
                    |||| || ||| | || ||||||||||| |||||||| ||||| || || || || || |
Sbjct 3522          CGGCTGATGCCAGGGGTCTTATTCAGTCATCCCGGGCCCATGCTATAGTTGCACTTACCC

Query 3551          GCCACACAGAGAAGTGCGTCATCATTGACGCACCAGGCTTGCTTCGTGAGGTGGGCATCT
                    ||||||||||||||||||| ||  | || || || || ||| | || ||||| ||||| |
Sbjct 3582          GCCACACAGAGAAGTGCGTTATTTTGGATGCCCCTGGTTTGTTGCGCGAGGTCGGCATAT

Query 3611          CTGACGCAATTGTCAATAA-TTTCTTCCTCGCTGGCGGTGAGGTTGGTCACCAGCGTCCG
                    | || | |||||| || ||-|||+||||| |||||||| ||||| || || || || || 
Sbjct 3642          CAGATGTAATTGTTAACAACTTT-TTCCTTGCTGGCGGAGAGGTGGGCCATCACCGCCCC

Query 3670          TCTGTTATCCCTCGCGGCAACCCCGACGCCAA--TGTCGACACCCT---GG-CTGCCTTT
                    ||||| || ||||| ||||| || |||   ||--|+|+||||||||---||-|| ||   
Sbjct 3701          TCTGTGATACCTCGTGGCAATCCTGACCGGAACCT-T-GACACCCTACAGGCCTTCCCCG

Query 3724          CCACCGTCATGCCAGATTAGTGCTTTCCACCAATTGGCCGAGGAGCTTGGTCACAGACCC
                    ||| |++|+||||| |||||||||| ||| || ||||| |||||| | || ||  |+|||
Sbjct 3758          CCATC--C-TGCCAAATTAGTGCTTACCATCAGTTGGCTGAGGAGTTAGGCCATCG-CCC

Query 3784          GCC-CCTGTTGCGGCTGTTCTACCACCCTGCCCTGAGCTCGAACAGGGCCTTC-TCTACC
                    | |-|||||||| || ||| | || |||||||| |||||||| |||||+||| -| ||  
Sbjct 3814          GGCTCCTGTTGCTGCCGTTTTGCCCCCCTGCCCCGAGCTCGAGCAGGG-CTTATTGTATA

Query 3842          TGCCCCAGGAGCTCACCACCTGTGATAGTGTTGTA-ACATTTGAGTTGACAGATATTGTG
                    |||| |||||||| ||    |  ||||||||  | -  +|||||| | || || || || 
Sbjct 3873          TGCCACAGGAGCTTACAGTGTCCGATAGTGTGTTGGTT-TTTGAGCTCACTGACATAGTC

Query 3901          CATTGCCGCATGGCCGCCCCGAGCCAGCGCAAGGCCGTGCTGTCCACACTTGTGGGTCGA
                    |||||||||||||| ||||| || ||||| |||||||| || || |||||||||||  | 
Sbjct 3932          CATTGCCGCATGGCTGCCCCAAGTCAGCGGAAGGCCGTCCTCTCAACACTTGTGGGGAGG

Query 3961          TACGGTCGGC-GTACAAAGCTTTATAATGCCTCCCATTCTGATGTCCGCGACTCTCTCGC
                    || || ||  -|+|| ||  | ||| | ||  ||||||| ||||| || || ||||| ||
Sbjct 3992          TATGGCCGCAAG-ACGAAATTGTATGAGGCAGCCCATTCAGATGTTCGAGAGTCTCTAGC

Query 4020          CCGTTTCATCCCGACC-ATTGGCCCCGTGCAGGT-TACAACTTGTGAGCTGTACGAG-T-
                      | ||||| || |+|-|| || || || |||| -  |+|| |||||| | || || -|-
Sbjct 4051          TAGGTTCATTCCCA-CTATCGGACCTGTCCAGGCCACC-ACGTGTGAGTTATATGAACTG

Query 4075          -TAGTGGAAGCCATGGTTGAGAAGGGCCAGGATGGCTCCGCCGTCCTTGAGCTCGACCTT
                    -| | +|++|||||||| || ||||||||||| ||||| |||||||| ||||| || || 
Sbjct 4109          GTTGA-G--GCCATGGTGGAAAAGGGCCAGGACGGCTCTGCCGTCCTGGAGCTTGATCTA

Query 4135          TGCAACCGTGACGTGTCCA-GGATTACCTT-TTTCCAGAAAGACTGTAATAAGTTTACCA
                    || || ||||| ||+| | -| ||||| ||-|||+||||||||||||||||||||||| |
Sbjct 4166          TGTAATCGTGATGT-TTCGCGCATTACATTCTTT-CAGAAAGACTGTAATAAGTTTACAA

Query 4193          CCGGGGAGACCATTGCCCATGGTAAAGTGGGTCAGGGCATCTCGGCTTGGAGTAAGACTT
                    | || |||||||||||||||||||| || || |||||||| ||||| ||||||||||| |
Sbjct 4224          CTGGTGAGACCATTGCCCATGGTAAGGTTGGCCAGGGCATATCGGCCTGGAGTAAGACCT

Query 4253          TCTGTGCCCTCTTCGGCCCCTGGTTCCGTGCTATTGAGAAGGCCATCCTAGCTCTGCTCC
                    | || ||||| || || || ||||| ||||| ||||| || |  || ||||| |||||||
Sbjct 4284          TTTGCGCCCTGTTTGGTCCGTGGTTTCGTGCCATTGAAAAAGAAATACTAGCCCTGCTCC

Query 4313          C-CC-AGGGTGTGTTCTATGGGGATGCTTTTGATGACACCGTCTTCTCTGCGG-C-T-GT
                    |-||-|+ +| | ||||| || || || |  || ||  | || ||  | ||||-|-|-  
Sbjct 4344          CGCCTA-A-TATCTTCTACGGCGACGCCTACGAGGAGTCGGTGTTTGCCGCGGCCGTGTC

Query 4367          -GGCCGCTGCGAAGGCTTCCATGGTGTTTGAGAATGACTTCTCTGAGTTTGACTCTACTC
                    -|| +|| |+|++| ||| |||||| ||||| |||||||| || || |||||   |||||
Sbjct 4402          CGGG-GCGG-G--GTCTTGCATGGTATTTGAAAATGACTTTTCGGAATTTGATAGTACTC

Query 4427          AGAATAATTTCTCCTTGGGACTTGAGTGTGCTATTATGGAGGAGTGCGGAATGCCGCAGT
                    |||| ||||||||| | || ||||||||||   ||||||| ||||| || ||||| || |
Sbjct 4458          AGAACAATTTCTCCCTTGGCCTTGAGTGTGTGGTTATGGAAGAGTGTGGTATGCCCCAAT

Query 4487          GGCTCATCCGCCTTTACCACCTTATAAGGTCTGCATGGATCCTGCAGGCCCCGAAGGAGT
                    |||| ||| |  | || |||||  |  |||| || ||||| |||||||| || |||||||
Sbjct 4518          GGCTGATCAGATTGTATCACCTGGTCCGGTCAGCCTGGATTCTGCAGGCGCCAAAGGAGT

Query 4547          CCCTGCGGGGGGTTCTGGAAGAAGCACTCCGGTGAGCCCGGCACTCTCCTATGGAATACC
                    | || +   || |||||||||||||| || |||||||| || || || || ||||| |||
Sbjct 4578          CTCTT-AAAGGTTTCTGGAAGAAGCATTCTGGTGAGCCTGGTACCCTTCTCTGGAACACC

Query 4606          GTCTGGAACATGGCTGTTATTACCCACTGTTATGACTTCCGGGATCTGCAAGTGGCTGCT
                     |||||||||||||  | ||  |||| || ||||| || || ||| | |  || || |||
Sbjct 4637          ATCTGGAACATGGCGATCATAGCCCATTGCTATGAGTTTCGCGATTTCCGGGTCGCCGCT

Query 4666          TTTAAAGGTGATGATTCAATAGTGCTTTGCAGTGAGTACCGTCAGAGTCCAGGA-GCCGC
                    ||||| |||||||| ||  |||| || || ||||| ||||| |||||||   +|-|| ||
Sbjct 4697          TTTAAGGGTGATGACTCGGTAGTCCTCTGTAGTGATTACCGACAGAGTCGTA-ACGCGGC

Query 4725          AGTCCTAATTGCTGGCT-GCGGC-CTGAAGTTGAAGGTGGA-TTTCCGCCCGATT-GGCT
                    || | |||| || || |-  |||-|++||||||||||| ||-| |+||||| |||-||||
Sbjct 4756          AGCCTTAATCGCAGGTTGTGGGCTC--AAGTTGAAGGTTGACTAT-CGCCCTATTGGGCT

Query 4781          TATATGCAGGTGTTGTGGTGGCCCCCGGCCTTGGTG-CACTCCCTGACGTTGTGCGTTTT
                     +|| || ||||| |||||||+|||| | ||||| |-|||| ||||| || ||||| |||
Sbjct 4813          G-TACGCTGGTGTGGTGGTGG-CCCCTGGCTTGGGGACACTGCCTGATGTAGTGCGATTT

Query 4840          GCCGGCCGGCTCACTGAGAAGAATTGGGGCCCCGGCCCTGAGCGAGCGGAGCAGCTCCGC
                    || ||||||||  | || |||||||||||||| ||||| ||||| || |||||||| || 
Sbjct 4871          GCTGGCCGGCTGTCCGAAAAGAATTGGGGCCCTGGCCCAGAGCGTGCTGAGCAGCTGCGT

Query 4900          CTCGCTGTGTGTGATTTCCTTCGCAAGCTCACGAATGTGGCTCAGATGTGTGTGGATGTT
                    || ||||| ||||| ||||||||   | | |||||||| || ||| | ||||| ||||||
Sbjct 4931          CTTGCTGTCTGTGACTTCCTTCGAGGGTTAACGAATGTTGCGCAGGTTTGTGTTGATGTT

Query 4960          GCTTCTCGTGTTTATGGGGTCTCCCCAGGGCTAGTTCATAACCTGATTGGTATGCTACAG
                    |  || ||||||||||| |||  ||| ||||| || |||||||| ||||| ||||| |||
Sbjct 4991          GTGTCCCGTGTTTATGGAGTCAGCCCCGGGCTGGTACATAACCTTATTGGCATGCTGCAG

Query 5020          GCTGTTGCCGACGGCAAGGCCCATTTCACTGAGTCGGTAAAGCCAGTGCTTGACCTGACG
                     |  |||| || ||||||||||| || || |||||  | || || ||||||||||| || 
Sbjct 5051          ACCATTGCTGATGGCAAGGCCCACTTTACAGAGTCAATTAAACCTGTGCTTGACCTTACA

Query 5080          AATTCAA-TCTTGTGTCGGGTGGAATGAATAACATGTCTTTTGCTGCGCCCATGGGTTCG
                    ||||| |-| |   |+|||||||||||||||||||||||| |||  |||||||||| |++
Sbjct 5111          AATTCTATTATACAG-CGGGTGGAATGAATAACATGTCTTGTGCATCGCCCATGGGAT--

Query 5139          CGACCATGCGCCCTCGGCCTA-T-T-TTGTTGCTGTTCCTCATGTTTCTGCCTATGTTGC
                    |+|||||||||||| || || -|-|-|||||||| ||++  +|| ||||||||||| |||
Sbjct 5168          C-ACCATGCGCCCTAGGGCTGTTCTGTTGTTGCTCTT--CG-TGCTTCTGCCTATGCTGC

Query 5196          CCGCGCCACCGTCCGGTCAGCCGTCTGGCCGCCGTCGTGGGCGGCGCAGCGGCGGTTCCG
                    ||||||||||| |||| ||||||||||||||||||||||||||||||||||||||| |||
Sbjct 5224          CCGCGCCACCGGCCGGCCAGCCGTCTGGCCGCCGTCGTGGGCGGCGCAGCGGCGGTGCCG

Query 5256          GCGGTGGTTTCTGGGGTGACCGGGTTGATTCTCAGCCCTTCGCAATCCCCTATATTCATC
                    |||||||||||||||||||| ||||||||||||||||||||||  |||||||||||||||
Sbjct 5284          GCGGTGGTTTCTGGGGTGACAGGGTTGATTCTCAGCCCTTCGCCCTCCCCTATATTCATC

Query 5316          CAACCAACCCCTTCGCCCCCGATGTCACCGCTGCGGCCGGGGCTGGACCTCGTG-TTCGC
                    ||||||||||||||||| ||||||||    |     ||||||||||| ||||+ - ||| 
Sbjct 5344          CAACCAACCCCTTCGCCGCCGATGTCGTTTCACAATCCGGGGCTGGAGCTCG-CCCTCGA

Query 5375          CAACCCGCCCGACC-ACTCGGCTCCGCTTGGCGTGACCAGGCCCAGCGCCCCGCCGCTGC
                    ||+ ||||||  ||- || |||||||||||||| |||||| ||||||||||| |||||||
Sbjct 5403          CA-GCCGCCCCGCCCCCTTGGCTCCGCTTGGCGCGACCAGTCCCAGCGCCCCACCGCTGC

Query 5434          CTCACGTCGTAGACCTACCACAGCTGGGGCCGCGCCGCTGACTGCGGT-TG-CTCCGGCC
                    | | |||||| ||||| || |||||||||| ||||||||||||||++|-  -| || || 
Sbjct 5462          CCCCCGTCGTCGACCTGCCCCAGCTGGGGCTGCGCCGCTGACTGC--TACATCACCAGCT

Query 5492          CATGATACCCCGCCTGTGCCCGATGTTGATTCTCGCGGCGCTATCTTGCGCCGGCAGTAT
                    | ||| ||  | |||||||| ||||| || || ||||||||||| ||||| |||||||||
Sbjct 5520          CCTGACACAGCTCCTGTGCCTGATGTCGACTCACGCGGCGCTATTTTGCGTCGGCAGTAT

Query 5552          AATCTTTCAACATCCCCTCTTACCTCCTCCGTGGCCACTGGCACCAATTTGGTCCTTTAT
                    ||||| || || ||||| ||||| || || || ||| | || || |||||||| || |||
Sbjct 5580          AATCTGTCCACGTCCCCGCTTACGTCATCTGTCGCCTCGGGTACTAATTTGGTTCTCTAT

Query 5612          GCTGCCCCTCTT-AGCCCGCTTTTGCCCCTTCAGGACGGCACCAATACTCATATAATGGC
                    || |||||+ ||-| ||| ||  | ||||| ||||| |||||||| || || || |||||
Sbjct 5640          GCCGCCCC-ATTGAACCCACTCCTACCCCTCCAGGATGGCACCAACACCCACATCATGGC

Query 5671          CACGGAGGCTTCCAATTATGCCCAGTACCGAGTTGCCC-GCGCCACAATCCGCTACCGCC
                     || ||||| || ||||||||||||||||| ||+|   -| || |||||||| || ||||
Sbjct 5699          TACCGAGGCATCTAATTATGCCCAGTACCGGGT-GGTTCGAGCTACAATCCGTTATCGCC

Query 5730          CTCTGGTTCCCAATGCTGTTGGTGGCTATGCTATCTCTATATCGTTCTGGCCGCAGACCA
                    |  |||| || |||||||||||||| ||||| |||||||| || || ||||| ||||| |
Sbjct 5758          CGTTGGTACCAAATGCTGTTGGTGGTTATGCCATCTCTATTTCCTTTTGGCCTCAGACAA

Query 5790          CTACCACCCCGACGTCCGTCGACATGAATTCTATAACCTCGACGGATGTTCGTATTCTCG
                    | || ||||| || || || || ||||||||||| ||||| || |||||| | ||  | |
Sbjct 5818          CCACTACCCCCACCTCTGTTGATATGAATTCTATTACCTCTACTGATGTTAGGATCTTAG

Query 5850          TCCAGCCCGGTATTGCCTCAGAGCTTG-TGATTCCAAGTGAACGCCTGCATTATCGCAAC
                    ||||||||||||||||||| |||+|||-| ||||| ||||| || || |||||||| || 
Sbjct 5878          TCCAGCCCGGTATTGCCTCCGAG-TTGGTCATTCCCAGTGAGCGTCTTCATTATCGTAAT

Query 5909          CAGGGTTGGCGCTCTGTTGAAACCTCCGGG-GTGGCGGAGGAGGAGGCCACCTCTGGCCT
                    || || ||||||||||| || |||+ ||||-|| || ||||||||||| |||||||||||
Sbjct 5937          CAAGGCTGGCGCTCTGTCGAGACC-ACGGGTGTCGCCGAGGAGGAGGCTACCTCTGGCCT

Query 5968          TGTCATGCTTTGTATACATGGCTCACCTGTGAACTCTTATACTAACACACCTTACACTGG
                     || |||||||| || ||||| || ||||| || ||||| || || |||||||| |||||
Sbjct 5996          GGTAATGCTTTGCATTCATGGGTCTCCTGTCAATTCTTACACAAATACACCTTATACTGG

Query 6028          TGCCCT-CGGGTTGTTGGATTTTGCTCTCGAGCTTGAGTTCCGCAACCTCACCCCTGGTA
                     || ||- || || |||+|||||||  | |||||||||||  | ||  | || ||||| |
Sbjct 6056          AGCACTGGGGCTTCTTG-ATTTTGCATTAGAGCTTGAGTTTAGGAATTTGACACCTGGGA

Query 6087          ACACCAATACACGGGTTTCCCGCTACTCTAGCACCGCCCGCCACCGTCTTCGCCGTGGCG
                    |||| ||||| || || ||||| ||  | ||||| ||||||||||| || |||||||| |
Sbjct 6115          ACACTAATACCCGTGTGTCCCGATATACCAGCACAGCCCGCCACCGGCTGCGCCGTGGTG

Query 6147          CAGACGGGACTGCCGAGCTCACCACCACGGCTGCGACTCGCTTTATGAAGGATCTCTATT
                    | |||||||| || ||||| ||||| ||||| || || || ||||||||||| ||  |||
Sbjct 6175          CCGACGGGACCGCTGAGCTTACCACTACGGCGGCCACGCGTTTTATGAAGGACCTGCATT

Query 6207          TTTCTAGCACTAATGGTGTTGGCGAGATCGGCCGCGGGATAGCCCTTACCCTGTTTAATC
                    |  |  | || ||||| ||||| ||| | ||||| || |||||||| || ||||| ||||
Sbjct 6235          TCACCGGTACGAATGGAGTTGGTGAGGTGGGCCGAGGCATAGCCCTGACACTGTTCAATC

Query 6267          TTGCTGACACCCTGCTTGGCGGCCTACCGACAGAATTGATTTCGTCGGCTGGTGGCCAAC
                    ||||||| || || || || || || |||||||||||||||||||||||||| |||||  
Sbjct 6295          TTGCTGATACGCTTCTCGGTGGTCTGCCGACAGAATTGATTTCGTCGGCTGGGGGCCAGT

Query 6327          TGTTTTACTCTCGCCCGGTCGTCTCAGCCAATGGCGAGCCGACTGTCAAGCTGTATACAT
                    |||| ||||| ||||| |||||||||||||||||||| |||||||| ||| | |||||||
Sbjct 6355          TGTTCTACTCCCGCCCTGTCGTCTCAGCCAATGGCGAACCGACTGTAAAGTTATATACAT

Query 6387          CTGTAGAGAATGCTCAGCAGGATAAGGGTATTGCAATCCCTCACGACATCGACCTTGGGG
                    |||| |||||||| |||||||||||||||||  | ||||| ||||| || ||||| || |
Sbjct 6415          CTGTTGAGAATGCACAGCAGGATAAGGGTATCACCATCCCACACGATATAGACCTCGGTG

Query 6447          AATCTCGTGTAGTCATCCAGGATTATGACAATCAGCATGAGCAGGACCGTCCGACACC-T
                    | |||||||| ||||||||||| ||||| || ||||| ||||||||||| || ||+||- 
Sbjct 6475          ATTCTCGTGTGGTCATCCAGGACTATGATAACCAGCACGAGCAGGACCGACCTAC-CCCC

Query 6506          TCCCCAGCCCCGTCTCGCCCTTTT-TCTGTTCTCCGGGCCAATGATGTGCTTTGGCTCTC
                    || || ||||| ||||| ||+ ||-|| ||||| || || |||||||| || ||||||||
Sbjct 6534          TCACCCGCCCCCTCTCGTCC-ATTCTCGGTTCTTCGCGCTAATGATGTTCTGTGGCTCTC

Query 6565          TCTCACTGCTGCTGAGTATGATCAGTCC-ACCTATGGCTCTTCTACTGGCCCAG-TCTAT
                    ||| || ||||| |||||||| |||+ |-|| ||||| || |||||   |||+ -| |||
Sbjct 6593          TCTTACCGCTGCCGAGTATGACCAG-ACTACGTATGGGTCATCTACCAACCC-CATGTAT

Query 6623          GTCTCCGACTCTGTGACCTTGGTCAATGTTGCGACCGGCGCGCAGGCCGTTGCTCGGTCG
                    ||||| ||| | || || || || || || || || || || ||||| |||||||| || 
Sbjct 6651          GTCTCGGACACAGTCACATTTGTTAACGTGGCCACTGGTGCTCAGGCTGTTGCTCGCTCC

Query 6683          CTTGACTGGACTAAGGTCACACTTG-ATGGCCGCCCTCTTTCTACTATCCAGCAGTATTC
                    ||||| ||| |||| || ||+||||-| || ||||| ||  ||||||| |||||||||||
Sbjct 6711          CTTGATTGGTCTAAAGTTAC-CTTGGACGGTCGCCCCCTCACTACTATTCAGCAGTATTC

Query 6742          GAAGACTTTCTTTGTCCTGCCGCTTCGTGGTAAACTTTCCTT-CTGGGAGGCAGGTACCA
                     ||||| ||||  || || |||||||||||+||| ||  |||- |||||||| || || |
Sbjct 6770          TAAGACATTCTACGTTCTCCCGCTTCGTGG-AAAGTTGTCTTTTTGGGAGGCTGGCACGA

Query 6801          CTAAAGCCGGGTACCCTTACAATTATAATACTACTGCTAGTGACCAACTGCT-CG-TT-G
                    | || || || || ||||| ||||||||||| ||||||||||| ||+++| |-  - |-|
Sbjct 6829          CCAAGGCTGGTTATCCTTATAATTATAATACAACTGCTAGTGATCA---GATTTTAATAG

Query 6858          AGAATGCCGCCGGGC-ACCGGGTGGCTATTTCCACCTACACCACTAGCTTGGGTGCTGGC
                    |||| || || ||+|-| || || ||||| || || ||||| || ||| |||| || |||
Sbjct 6886          AGAACGCAGCTGG-CCATCGTGTCGCTATCTCTACTTACACTACCAGCCTGGGCGCCGGC

Query 6917          CCTGTCTCCATTTCT--GCGGTGGCTGTCCTGGCCCCCCACTCTGCGTTAGCACTGCTTG
                    ||+  || |+| |||--||||| | |||  | ||||| ||||| ||  | ||  | ||||
Sbjct 6945          CC-CACTTC-TATCTCTGCGGTCGGTGTGTTAGCCCCGCACTCAGCCCTTGCTGTTCTTG

Query 6975          AGGATACCCTGGATTACCCTGCTCGCGCCCATACTTTTGATGATTTCTGCCCAGAGTGCC
                    ||||||||   |||||||| ||||| ||||||||||||||||| |||||||| || || |
Sbjct 7003          AGGATACCGCCGATTACCCCGCTCGTGCCCATACTTTTGATGACTTCTGCCCGGAATGTC

Query 7035          GCCCCCTCGGCCTCCAGGGCTGCGCCTTTCAGTCCACTGTCGCTGAGCTCCAGCGGCTTA
                    || |||| ||  | ||||||||||| || ||||| ||| | |||||||| ||||| ||||
Sbjct 7063          GCACCCTTGGTTTGCAGGGCTGCGCTTTCCAGTCTACTATTGCTGAGCTTCAGCGCCTTA

Query 7095          AGATGAAGGTGGGTAAAACTCGGGAGTTATA-GTTTAT-TTGCTTGT--GCCCTCCTT-C
                    | |||||||| |||||||| |||||||| ||- |   |- |+| |||-- |||| | |- 
Sbjct 7123          AAATGAAGGTAGGTAAAACCCGGGAGTTCTAATTAATTCGT-CCTGTACCCCCTTCGTAG

Query 7150          TTT-CTGTTGCTT-ATTTCTCTTTTCTGCGTTTCGCGCTCCCTGAAAA
                    |||-|| ||||||-||||||||||||||| || ||||||||||| |||
Sbjct 7182          TTTTCTTTTGCTTTATTTCTCTTTTCTGCTTTCCGCGCTCCCTGGAAA
