# Supplementary material for: Pairwise Heuristic Sequence Alignment Algorithm Based on Deep Reinforcement Learning
Source: IEEE Open J Eng Med Biol. 2021 Jan 29;2:36–43. doi: 10.1109/OJEMB.2021.3055424 (PMC8901008; doi:10.1109/OJEMB.2021.3055424)
Supplement: Three supplementary materials are attached to the submitted manuscript. First, we offer the detailed process of the DQNalign in Supplementary material S1. Then, the additional figures and tables are listed in the Supplementary material S2. Finally, the alignment results of the DQNalign are attached  [file ojemb-3055424-mm.zip › OJEMB-3055424-MM/10022021082020_DQNalignOJEMB20210126SupplementaryS3/Supplementary S3/HEV_DDDQN/result20200712173946_13_27.txt]

DQNalign Project v1.0
Pairwise alignment algorithm with deep reinforcement learning based heuristic alignment agent
Sequence 1 : HEV_13, length : 7212
Sequence 2 : HEV_27, length : 7180

Alignment results:
Exact matches: 5386
Gaps: 499

Query 25            ATGGAGGCCCACCAGTTTATTAAGGCTCCTGGCATCACTACTGCTATTGAGCAGGCTGCT
                    ||||||||||||||||||||||||||||||||||| |||||||| |||||||||||||||
Sbjct 0             ATGGAGGCCCACCAGTTTATTAAGGCTCCTGGCATTACTACTGCCATTGAGCAGGCTGCT

Query 85            TTAGCAGCGGCCAATTCTGCCTTGGCGAATGCTGTGGTGGTTAGGCCTTTTCTCTCTCAC
                     | || |||||||| || |||||||||||||||||||||||| |||| ||| | |||| |
Sbjct 60            CTGGCTGCGGCCAACTCCGCCTTGGCGAATGCTGTGGTGGTTCGGCCGTTTTTGTCTCGC

Query 145           CAGCAGATTGAGATTCTCATTAACCTAATGCAACCTCGCCAGCTTGTTTTCCGCCCCGAG
                      ||| |  ||||| || |||||  | |||||||| || ||| | ||||||||||| |||
Sbjct 120           GTGCAAACCGAGATCCTTATTAATTTGATGCAACCCCGGCAGTTGGTTTTCCGCCCTGAG

Query 205           GTTTTCTGGAATCATCCCATCCAGCGCGTTATCCATAATGAGCTGGAGCTCTACTGCCGC
                    ||  | ||||||||||| || ||| | || || || ||||| || || |  |||||||| 
Sbjct 180           GTGCTTTGGAATCATCCTATTCAGAGAGTCATACACAATGAACTAGAACAATACTGCCGG

Query 265           GCTCGCTCCGGCCGCTGTCTTGAGATTGGCGCTCATCCCC-GCTCAATAAATGACAATCC
                    || ||  |||| || || || |||||||| || ||+||| -| || || ||||| || ||
Sbjct 240           GCACGGGCCGGTCGTTGCCTGGAGATTGGGGCCCA-CCCAAGATCTATTAATGATAACCC

Query 324           TAATGTGGTCCACCGCTGTTTTCTCCGCCCTGTT--GGGCGTGATGTTCAGCGCTGGTAT
                     |||||  | ||||| || |||||| | || || --  |+|+||||||||||||||||||
Sbjct 299           CAATGTTTTGCACCGGTGCTTTCTCAGACCGGTCGGTAG-G-GATGTTCAGCGCTGGTAT

Query 382           ACTGCTCCCACTCGCGGACCGGCTGCTAATTGCCGGCGTTCTGCACTGCGTGGGCTCCCT
                     |||| ||||| ||||| || || || || ||||| |||||||| |||||||| ||||| 
Sbjct 357           TCTGCCCCCACCCGCGGCCCTGCAGCCAACTGCCGCCGTTCTGCGCTGCGTGGTCTCCCC

Query 442           GCTGCCGACCGCACCTACTGTTTTGATGGGTTTTCTGGCTGCAGTTTTCCCGCTGAGACA
                     |||||||||||||||||||||||||||| |||||  ||||   |||| |||| ||||| 
Sbjct 417           CCTGCCGACCGCACCTACTGTTTTGATGGATTTTCCCGCTGTGCTTTTGCCGCAGAGACC

Query 502           GGCATCGCCCTCTATTCCCTCCACGACATGTCG-CCGTCTGATGTCGCCGAGGCCATGTT
                    ||| | ||||| || || || |||||| | | |-| | |+|||||||| ||||| |||  
Sbjct 477           GGCGTAGCCCTTTACTCTCTGCACGACCTCTGGCCAGCC-GATGTCGCGGAGGCTATGGC

Query 561           CCGTCATGGCATGACGCGGCTTTATGCTGCCCTCCATCTCCCGCCCGAGGTTCTA-CTGC
                    ||| ||||| ||||| || || || ||||| ||||||||||| || ||||| || - | |
Sbjct 536           CCGCCATGGGATGACACGTCTATACGCTGCACTCCATCTCCCTCCTGAGGTGCTGTTTAC

Query 620           CTCCCGGCA-CATACCGTACCACGTCGTATTTACTGATTCATGACGGTAGGCGTGTTGTG
                    | || || |-|+|||| ||| || |||||| | |||||||| ||||| |  |||| ||| 
Sbjct 595           CACCTGGTACC-TACCATACAACCTCGTATCTCCTGATTCACGACGGCAACCGTGCTGTT

Query 679           GTGACGTACGAGGGCGATACCAGTGCTGGTTATAATCATGATGT-TTCTAATCTACGTTC
                    ||||| || ||||| || || ||||| || || || ||||| ||-| |  |+|| ||| |
Sbjct 654           GTGACCTATGAGGGTGACACTAGTGCAGGCTACAACCATGACGTCTCCATA-CTTCGTGC

Query 738           CTGGA-T--TAGGACCACTAAG-GTCAC-CGGGGACCATCCTCTCGTTATCGAGCGGGTT
                     ||||-|--|| |||||+ || -||++ - |  ||||||||  | ||||| ||||| || 
Sbjct 713           GTGGATTCGTACGACCA-AAATAGT--TGGG-TGACCATCCGTTGGTTATAGAGCGTGTG

Query 793           AGGGCCATCGGCTGCCATTTTGTTCTCCTGCTCACGGCCGCCCCGGAACCATCCCCTATG
                     |||| ||||| || |||||||| || |||||||| || ||||| || || || ||||||
Sbjct 768           CGGGCTATCGGATGTCATTTTGTGCTGCTGCTCACCGCGGCCCCCGAGCCGTCGCCTATG

Query 853           CCTTATGTGCCTTACCCCCGGTCCACCGAGGTCTATGTCCGATCAATCTTTGGCCCGGGT
                    |||||||| ||||||||||| || || ||||| ||||| || || || |||||||| || 
Sbjct 828           CCTTATGTCCCTTACCCCCGTTCGACAGAGGTGTATGTTCGGTCTATATTTGGCCCTGGC

Query 913           GGAACCCCCTCATTGTTTCCA--ACCTCGTGCTCCACTAAGTCAACC-TTCCATGCTGTC
                    ||  |||| ||  ||||||| --| |+|+|||||||| || || || -||+|| ||||||
Sbjct 888           GGTTCCCCGTCCCTGTTTCCGTCAGC-C-TGCTCCACAAAATCTACTTTT-CACGCTGTC

Query 970           CCTGTCCATATCTGGGACCGTCTTATGTTGTTCGGGGCCACTTTGGACGACCAGGCCTTT
                    || || |||||||||||||| || ||| | || || |||||| ||||||||||||| |||
Sbjct 945           CCAGTTCATATCTGGGACCGGCTCATGCTTTTTGGTGCCACTCTGGACGACCAGGCGTTT

Query 1030          TGCTGTTCCCGTCTTATGACTTACCTCCGTGGCATTAGCTACAAGGTTACTGTCGGCACC
                    ||||| || || |||||||| ||||||||||||||||| |||||||| || || ||  | 
Sbjct 1005          TGCTGCTCACGGCTTATGACATACCTCCGTGGCATTAGTTACAAGGTCACCGTTGGAGCG

Query 1090          CTTGTGGCCAATGAGGGCTGGAACGCCTCCGAGGACGCCCTCACAGCTGTCATTACTGCC
                    ||||| || |||||||| ||||| ||||| || || |||||||| || || ||||| || 
Sbjct 1065          CTTGTTGCTAATGAGGGGTGGAATGCCTCTGAAGATGCCCTCACCGCAGTAATTACCGCA

Query 1150          GCCTACCTAACCATATGCCACCAGCGGTATCTTCGCACCCAGGCTATATCTAAGGGGATG
                    |||||  | ||||| ||||||||||| || || || |||||||| ||||| ||||| |||
Sbjct 1125          GCCTATTTGACCATCTGCCACCAGCGCTACCTCCGTACCCAGGCGATATCCAAGGGCATG

Query 1210          CGTCGTTTGGAGCGGGAGCATGCCCAGAAGTTTATAACACGCCTTTATAGCTGGCTCTTT
                    || || ||||||   ||||| |||||||| ||||| ||| | || || |||||| | |||
Sbjct 1185          CGCCGGTTGGAGGTTGAGCACGCCCAGAAATTTATTACAAGACTCTACAGCTGGTTATTT

Query 1270          GAGAAGTCCGGCCGTGACTACATCCCCGGCCGTCAGCTGGAGTTTTATGCCCAGTGTAGG
                    |||||||| || ||||| |||||||||||||| || ||  ||||||||||||||||  ||
Sbjct 1245          GAGAAGTCTGGTCGTGATTACATCCCCGGCCGCCAACTCCAGTTTTATGCCCAGTGCCGG

Query 1330          CGTTGGCTCTCAGCCGGCTTCCATCTTGACCCACGGGTGTTGGTTTTTGACGAGTCGGTC
                    || ||||| || || ||||| ||||| |||||  | ||| | |||||||| |||||||| 
Sbjct 1305          CGGTGGCTATCCGCGGGCTTTCATCTAGACCCCAGAGTGCTTGTTTTTGATGAGTCGGTG

Query 1390          CCCTGCCACTGTAGGACCACGATCCGCAGGGTTGCTTCAAAGTTCTGTTGCTTCATGAAG
                    ||||||| |||||||||     |    | ||||||    || ||||| |||||||||  |
Sbjct 1365          CCCTGCCGCTGTAGGACTTTCTTAAAGAAGGTTGCGGGTAAATTCTGCTGCTTCATGCGG

Query 1450          TGGCTCGGCCAGGAGTGCACCTGTTTCCTAC-AGCCCGCAGAGGGTGTTGTTGGCGACCA
                    ||| | || |||||||||||||| ||+||  -|||| || |||||| |  | || || ||
Sbjct 1425          TGGTTAGGGCAGGAGTGCACCTGCTT-CTTGGAGCCAGCTGAGGGTTTGATCGGTGATCA

Query 1509          GGGCCATGACAACGAGGCTTATGAGGGCTCTGATGTTGACCCTGCCGAATCTGC-CACCT
                     |||||||| || ||||| || |||||||| || || ||||  |||||  ||||-|| ||
Sbjct 1484          TGGCCATGATAATGAGGCCTACGAGGGCTCCGAGGTCGACCAAGCCGAGCCTGCACATCT

Query 1567          ----GTGACATTATCTGGGT-C---CTACGTGGTGCCTGG-TGCTGCCCTCCAGCCGCTC
                    ----||| ||    |+   |-|---| | |+|| ||| | -||   ||||| |   |+++
Sbjct 1544          CGACGTGTCAGGGAC-CTATGCAGTCCATG-GGCGCCAGCTTGAGACCCTCTATAGG---

Query 1618          TACCAGGC-TCTTGATCTCCCTGCC-GATATTGTGGCC-CGTGCAGGGTCGGCTGACCGC
                    ++ ||  |- |+++|++||||+|| -|||||||  |+|-|| ||+||  ||  | || ||
Sbjct 1598          --GCACTCAAC---A--TCCC-GCAAGATATTGCTG-CTCGAGC-GGCCCGATTAACAGC

Query 1674          CACAGTAAAGGTT-TCT-CAGGCTGAGGGGCGGAT----TGACTGCGAGACCTAT-CTTG
                    ||| ||  || ||-|+|-| |||  ||  +||  |----||+++ || +|+|| |-|| +
Sbjct 1649          CACCGTTGAGCTTGT-TGCTGGCCCAGAT-CGCCTGGAGTG---CCGC-A-CTGTGCTC-

Query 1727          GGTAATAAAACTTTCCGCACGTC-GTTCGTCGACGGAGCGG---TTTTAGAGACTAATGG
                    || ||||| || ||||| ||| |-||   |+||+ |+||| ---  ||+||| | || ||
Sbjct 1701          GGGAATAAGACCTTCCGGACGACGGTGACT-GA-TG-GCGCCCACCTT-GAGGCCAACGG

Query 1782          CCCAGAGCGCCTCAA-TC-TC--TCCTTTGACGCCAGTCAGAGCA--CTATGGCCG-CCG
                    ||| |||| ++++| -| -| --|| ||||| |||+  | |+ ||--||||||  |-| |
Sbjct 1757          CCCTGAGCA----ATGTGTTTTGTCGTTTGATGCC-TCCCG-CCAGTCTATGGGGGCCGG

Query 1835          GCCTCTTTAGTCTTACCTACACCA-CTT-CTGCA-GCTGGGCTGGAGGTGCATTA---TG
                    | | | +||| || || || + +|-|||-|+|| -||||| ||| ||||  | +|---  
Sbjct 1811          GTCACA-TAGCCTCACTTAT-G-AGCTTAC-GCCTGCTGGCCTGCAGGTTAAG-ATTTCA

Query 1889          TCGC-T--GCCGG---GCT-TGACCATCGGGCGGTTTTTGCC--CC-G-GGTGTCTCACC
                    ||  -|--   ||---|| -||+|||++++++  ||    ||-- |-|-| +  ||+|  
Sbjct 1866          TCTAATGGCTTGGACTGCACTG-CCA------TATTCCCCCCTGGCGGCGC-CCCT-A-A

Query 1938          CCGGTC-G-GCCCCTGGCGAGGTTACC-GCCTTCTGCTCCGCCCTATATAGGT-TCAACC
                     |++ |-|-|+||  ||+|||||  +|-||||| ||| |||| || || ||||-|+||| 
Sbjct 1915          GC--GCAGCG-CCGGGG-GAGGTGG-CGGCCTTTTGCACCGCTCTTTACAGGTAT-AACA

Query 1994          G-TGAGGCCCAGCGCCACTCACTGACCGGCA-ACTTTTGGTTTCATCCCGAGGGGCTCCT
                    |-|   +|||| || || || || |||||| - || +||| | |||||||||||||| ||
Sbjct 1969          GATTTA-CCCAACGGCATTCGCTTACCGGCGGTCTG-TGGCTACATCCCGAGGGGCTGCT

Query 2052          TGGCCCCTTCGTTCCTTTCTCTCCCGGGCATGTTTGGGAGTCGGCTAACCCGTTTTGTGG
                     |||   |||  ||||||||| || |||||| | |||||||| |||||||| ||||| ||
Sbjct 2027          GGGCATTTTCCCTCCTTTCTCCCCTGGGCATATCTGGGAGTCTGCTAACCCCTTTTGCGG

Query 2112          TGAGAGC-ACACTCTACACCCGTACCTGGT-CGGAAGTTGA-TG-C-CGCTTCTAACC-C
                     ||| | - |+|| ||||| ||||||||||-|  |    | -| -|- |   || ++|-|
Sbjct 2087          GGAGGGTACC-CTGTACACTCGTACCTGGTCCACATCCGGCTTTTCTAGTGACTT--CTC

Query 2166          GGCCCA----GCCCGCCGACCTAGG--CC-T-TGCATCCTGAGCC---TCCCATACCCAG
                    ++||| ----   || |  ||   |--||- -|||  || +++| ---|+| ++++||++
Sbjct 2143          --CCCTCCTGAGGCGGCCGCCCCTGCACCGGCTGCTGCCC---CAGGAT-CG----CC--

Query 2211          TAGGGCCGCCACGCCTA-TCT-TG-G-CGGC---C-C---C-CCT----CCTG-CCCTCC
                    +++++||+||+|+||+|- | -  -|-| | --- -        |----||  -| |   
Sbjct 2191          -----CC-CC-C-CC-ACCCCACCAGTCAGTGATATTTGGGTGTTACCACCGCCCTCAGA

Query 2251          ATTGTACC----GGGC-C-CCACCCCCCCCCCCTCCGCCCTGGTGCCTA-GTGAGCCGGC
                    |  || ||----||| -|-||+ | +  | ||| ||||| | | |||| -  ||+||| |
Sbjct 2243          AAAGTCCCAGGTGGGTGCGCC-TCT-TGCGCCCCCCGCCTTCGAGCCTGTTGGA-CCGCC

Query 2304          CTCTG-GTGCCAGCGCCGGGG-CT---CTGGCCATAACCCACCAG--A-CGGT-CCGA--
                    | +  - |   |++  |+  |-||---| |  | ||| |||||+|--|- |  -||  --
Sbjct 2300          CA-GCCCTATTA--AAC-TTGCCTCCCCCGTGCGTAAGCCACC-GACATTGCCGCCCTCC

Query 2352          --CA-CCGCCGTTTGCTTTTCACCTACCCGGATGGTTCCAAGGTGTTTGCCGGCTCGCTG
                    --||-||||||| | |||| ||| ||||| || ||| ||||||||| ||| || ||  ||
Sbjct 2355          CGCACCCGCCGTCTTCTTTACACTTACCCTGACGGTGCCAAGGTGTATGCGGGATCATTG

Query 2410          TTCGAGTCAGCGT--GTACGTGGCTTGTTAACGCGTCTAATGTTGACCACCGCCCTGGTG
                    || |||||||  |--|+||+||||| || || || |||||    | |||||||||||| |
Sbjct 2415          TTTGAGTCAGATTGCG-AC-TGGCTGGTGAATGCCTCTAACCCGGGCCACCGCCCTGGGG

Query 2468          GCGGGCTCTGCCATGCATTCTACCAAAGGTA-TCC-C-GC-TTCCT-TTGAC-GCTGCCT
                    | || ||||| ||||| || || ||| | | - | - -||-|||  - +++|- |||  |
Sbjct 2473          GTGGCCTCTGTCATGCCTTTTATCAACGCTTTCCTGAGGCGTTCTACC---CAACTGAAT

Query 2522          CTT-TTGTGATG-C-GCGATGGCGCGGCCGCGTACACATTAACTCCCCG-G-CCGATAAT
                    +||-|| ||+ |- -| |+|++| + || || || || ||++  |||||-|-|| || ||
Sbjct 2529          -TTATTATG-CGTGAGGG-T--CT-TGCTGCATATACCTT--GACCCCGCGCCCTATTAT

Query 2577          TCATGCCGTCGCCCCTGACTATAGGTTGGAACATAACCCAAAGAGGCTCGAGGCCGCTTA
                     ||||| || ||||| ||||||||| | ||||| || ||||||||||| ||||| || ||
Sbjct 2582          CCATGCAGTGGCCCCCGACTATAGGGTTGAACAGAATCCAAAGAGGCTTGAGGCAGCGTA

Query 2637          CCGGGAGACCTGCTCTCGCCTTGGTACCGCTGCATACCCGCTCCTCGGGACTGGCATATA
                    |||||| |||||||| || |  ||||||||||| ||||| || || ||  | || |||||
Sbjct 2642          CCGGGAAACCTGCTCCCGTCGCGGTACCGCTGCCTACCCACTTCTTGGCTCGGGTATATA

Query 2697          TCAGGTACCA-ATCGGCCCGAGTTTTGACGCCTGGGAGCGGAACCACCGCCCTGGGGACG
                     ||||| || - | | | |+|||||||| ||||||||||| || || ||||||||||| |
Sbjct 2702          CCAGGTCCCTGTTGGTCTC-AGTTTTGATGCCTGGGAGCGTAATCATCGCCCTGGGGATG

Query 2756          AGTTGTATCTTCCTG-AGCTTG-CC-GCCAAATGGTTCGAGGCCAATAAGCCTAC-CCGC
                    || | || ||  |||-| |   - |-|+|+ +||||| || || || |||||  |-| ||
Sbjct 2761          AGCTTTACCTGACTGAACCCGCTGCAG-C-C-TGGTTTGAAGCTAACAAGCCGGCGCAGC

Query 2812          CCGACTCTTACTATAACTGAGGATGT--CGCACGGACGG-CAAACTTGGC-CATCGA-A-
                    | |+| ||||| ||||| || |||  --|+|+|| ||||-||| || +||-|+| ||-|-
Sbjct 2818          CAG-CACTTACGATAACAGAAGATACGGC-C-CGCACGGCCAACCTA-GCAC-TAGAGAT

Query 2866          CT-TGACTCGGCC-ACAGACGTCGGCCGGGCCTGCGCCGGCTGCCGAGTCACCCCCGGTA
                    | -||+||++|+|-||||| || ||||| |||||||| ||||||    | |  || || |
Sbjct 2873          CGATG-CT--G-CTACAGAGGTTGGCCGTGCCTGCGCTGGCTGCACTATTAGTCCTGGGA

Query 2924          TTGTGCAGTATCAGTTTACCGCCAGGTGTGCCCGGGTCTGGAAAGTCCCG-TTCTGTTAT
                    | || || |||||||| || ||| ||+|| || || || || || ||  |-| | ++|| 
Sbjct 2929          TCGTACACTATCAGTTCACTGCCGGG-GTTCCGGGCTCAGGCAAATCAAGATCCA--TAC

Query 2981          --CCAGACTGACGTG--GACGTTGTTGTGGTTCCGACTC-GGGAGCTGCGTAAC-GCCTG
                    --|  |  +||++||--|| ||||| || || || ||+|-||||||| || || -| +||
Sbjct 2986          AGCAGGGG-GA--TGTTGATGTTGTGGTTGTCCCCAC-CAGGGAGCTTCGCAATAGT-TG

Query 3036          GCGCCGCCGCGGTTTTGCTGCTTTTACCCCGCATACTGCCGCT-AGGGTCACC-CAGGGG
                    ||| ||||| || ||||| || ||||| || || || || || -  +||||| - ||| +
Sbjct 3041          GCGTCGCCGGGGCTTTGCGGCCTTTACACCCCACACGGCGGCCCGT-GTCACTGTAGGC-

Query 3094          CGTCGTGTCGTCATCGATGAAGCCCCGTCTCTCCCCCCGCACCTGTTGCTGCTCCACATG
                    || ||||| || || || || ||||| || ||||| ||||||||| || || | ||||||
Sbjct 3099          CGCCGTGTTGTGATTGACGAGGCCCCATCCCTCCCACCGCACCTGCTGTTGTTACACATG

Query 3154          CAGCGGGCCGCCACCGTCCACCTTCTTGGCGACCCGAATCAGATCCCAGCCATCGATTTT
                    ||||||||| |  | ||||| || || || ||||| || |||||||| ||||| ||||||
Sbjct 3159          CAGCGGGCCTCTTCAGTCCATCTCCTCGGTGACCCAAACCAGATCCCCGCCATTGATTTT

Query 3214          GAGCACGCCGGGCTCGTCCCCGCCATCAGGCCCGAT-TTAGCCCCTACTTCCTGGTGGCA
                    |||||||| || || |||||||| ||| | || || -||+|| || ||  ||||||||||
Sbjct 3219          GAGCACGCTGGTCTGGTCCCCGCAATCCGCCCTGAGCTT-GCACCAACGACCTGGTGGCA

Query 3273          TGTCACTCACCGCTGTCCCGCGGATGTGTGTGAGCTGATTCGCGGTGCATATCCTATGAT
                    ||| || |||||||| || || ||||| ||||| || || ||||| || || ||||  ||
Sbjct 3278          TGTAACACACCGCTGCCCAGCTGATGTATGTGAACTTATACGCGGGGCTTACCCTAAAAT

Query 3333          CCAGCCCACTAGCCGGGTCCTTCGTTCGTTGTTTTGGGGTGAGCCTGCCGTTGGGCAGAA
                    |||| |||| |||||||| || || ||  |||| |||  ||| || ||  | || |||||
Sbjct 3338          CCAGACCACGAGCCGGGTGCTACGGTCTCTGTTCTGGAATGAACCGGCTATCGGCCAGAA

Query 3393          ACTAGTGTTCACCCAGGCGGCTAAGGCTGCCAACCCCGGCT-CAGTGACGGTCCACGAGG
                     ||||| ||||| ||||| ||||| ||||||||+||| | |-|| | || |||||||| |
Sbjct 3398          GCTAGTCTTCACGCAGGCCGCTAAAGCTGCCAA-CCCTGGTGCAATTACAGTCCACGAAG

Query 3452          CACAGGGCGCTACCTACACAGAGACCACCATTATTGCAACGGCAGACGCCCGTGGCCTTA
                    | ||||||||||| | |||||||||||| ||||| || ||||| || ||| | || || |
Sbjct 3457          CCCAGGGCGCTACTTTCACAGAGACCACAATTATAGCTACGGCTGATGCCAGGGGTCTCA

Query 3512          TTCAGTCGTCCCGGGCTCATGCCATTGTCGCCCTGACGCGCCACACAGAGAAGTGCGTCA
                    | ||||| ||||| |||||||| || || || || || ||||||||||||| |||||| |
Sbjct 3517          TCCAGTCATCCCGAGCTCATGCTATAGTTGCACTCACCCGCCACACAGAGAGGTGCGTTA

Query 3572          TCATTGACGCACCAGGCTTGCTTCGTGAGGTGGGCATCTCTGACGCAATTGTCAATAATT
                    |  | || || || || ||| | |||||||| ||||| ||||| |  || || || || |
Sbjct 3577          TTTTAGATGCCCCTGGTTTGTTACGTGAGGTCGGCATATCTGATGTGATCGTTAACAACT

Query 3632          TCTTCCTCGCTGGCGGTGAGGTTGGTCACCAGCGTCCGTCTGTTATCCCTCGCGGCAACC
                    ||||||||||||| || ||||| || || || || || ||||| || || || |||||||
Sbjct 3637          TCTTCCTCGCTGGTGGGGAGGTGGGCCATCACCGCCCCTCTGTGATACCCCGTGGCAACC

Query 3692          CCGACGCCAAT-GTTCGACAC-C-CTGGCTGCCTTTCCACCGTCATGCCAGATTAGTGCT
                    | |||   || - |  |||+|- -| +|++||||| || ||||| || ||||| ||||||
Sbjct 3697          CTGACCAGAACCTTGAGAC-CTTACA-G--GCCTTCCCGCCGTCTTGTCAGATCAGTGCT

Query 3748          TTCCACCAATTGGCCGAGGAGCTTGGTCACAGACCCGCC-CCTGTTGCGGCTGTTCTACC
                    | ||| ||  |||| |||||| | || ||| |+|||| |-|||||||| || || || ||
Sbjct 3753          TACCATCAGCTGGCTGAGGAGTTAGGCCACCG-CCCGGCTCCTGTTGCCGCCGTCCTGCC

Query 3807          ACCCTGCCCTGAGCTCGAACAGGGCCTTCTCTACCTGCCCCAGGAGCTCACCACCTGTGA
                     ||||| || |||||||| ||||||||  | ||| |||| |||||||| ||    | |||
Sbjct 3812          CCCCTGTCCCGAGCTCGAGCAGGGCCTGTTGTACATGCCGCAGGAGCTTACAGTGTCTGA

Query 3867          TAGTGTTGTA-ACATTTGAGTTGACAGATATTGTGCATTGCCGCATGGCCGCCCCGAGCC
                    ||||||  | -  +|||||| | || ||||| || || ||||| ||||| || || || |
Sbjct 3872          TAGTGTGCTGGTT-TTTGAGCTCACTGATATAGTCCACTGCCGTATGGCTGCTCCAAGTC

Query 3926          AGCGCAAGGCCGTGCTGTCCACACTTGTGGGTCGATACGGTCGGC-GTACAAAGCTTTAT
                    |||| |||||||| || || |||||||||||  | || || ||  -|+|| || || |||
Sbjct 3931          AGCGGAAGGCCGTCCTCTCAACACTTGTGGGGAGGTATGGCCGTAAG-ACGAAACTGTAT

Query 3985          AATGCCTCC-CATTCTGATGTCCGCGACTCTCTCGCC-CGTTTCATCCCGACCATTGGCC
                     |+| |  |-||||| |||||||| || || || || - |+|||||||| || || || |
Sbjct 3990          GA-GGCAGCTCATTCAGATGTCCGTGAGTCCCTAGCTAGG-TTCATCCCCACTATCGGAC

Query 4043          CCGTGCAGGTTACAACTTGTGAGCTGTACGAG-TTAGTGGAAGCCATGGTTGAGAAGGGC
                    | || ||||  || || |||||| | ||||| -| +|| ||||| ||||| || ||||||
Sbjct 4048          CTGTCCAGGCCACCACGTGTGAGTTATACGAACTG-GTTGAAGCTATGGTGGAAAAGGGC

Query 4102          CAGGATGGCTCCGCCGTCCTTGAGCTCGACCTTTGCAACCGTGACGTGTC-CAGGATTAC
                    ||||| ||||| |||||||| ||||| || || ||||| || || || ||-|+| || ||
Sbjct 4107          CAGGACGGCTCTGCCGTCCTGGAGCTTGATCTATGCAATCGCGATGTTTCGC-GTATAAC

Query 4161          CTTTTTCCAGAAAGACTGTAATAAGTTTACCACCGGGGAGACCATTGCCCATGGTAAAGT
                     ||||||||||||||||||||||||||||| || || |||||||| |||||||| || ||
Sbjct 4166          TTTTTTCCAGAAAGACTGTAATAAGTTTACGACTGGTGAGACCATCGCCCATGGCAAGGT

Query 4221          GGGTCAGGGCATCTCGGCTTGGAGTAAGACTTTCTGTGCCCTCTTCGGCCCCTGGTTCCG
                     || || || || ||||| ||||||||||| ||||||||| | || ||||| ||||||||
Sbjct 4226          TGGCCAAGGTATATCGGCCTGGAGTAAGACCTTCTGTGCCTTGTTTGGCCCGTGGTTCCG

Query 4281          TGCTATTGAGAAGGCCATCCTAGCTCTGCTCCCCCAGGGTGTGTTCTATGGGGATGCTTT
                    ||| ||||| || |  ||  | || |||||||| |      | ||||| || || |||| 
Sbjct 4286          TGCCATTGAAAAAGAAATATTGGCCCTGCTCCCGCCTAACATTTTCTACGGCGACGCTTA

Query 4341          TGATGACACCGTCTTCTCTGCGGCTGTGGCCGCT-GCGAAGG-CTTCCATGGTGTTTGAG
                    ||| ||  | || ||  | ||||| ||| |||  -  |++||-||| |||||| || |||
Sbjct 4346          TGAGGAGTCGGTGTTTGCCGCGGCCGTGTCCGGGGCAG--GGTCTTGCATGGTATTCGAG

Query 4399          AATGACTTCTCTGAGTTTGACTCTACTCAGAATAATTTCTCCTTGGGACTTGAGT--GTG
                    |||||||| ||||| ||||||  ||||||||| ||||||||| | || ||||| |--|||
Sbjct 4404          AATGACTTTTCTGAATTTGACAGTACTCAGAACAATTTCTCCCTTGGCCTTGAATGCGTG

Query 4457          CTATTATGGAGGAGTGCGGAATGCCGCAGTGGCTCATCCGCCTTTACCACCTTATAAGGT
                    + +|||||||||||||||| ||||| || ||||| ||  |  | || |||||  |  |||
Sbjct 4463          -G-TTATGGAGGAGTGCGGTATGCCTCAATGGCTAATTAGGTTGTATCACCTGGTTCGGT

Query 4517          CTGCATGGATCCTGCAGGCCCCGAAGGAGTCCCTGCGGGGGTTCTGGAAGAAGCACTCCG
                    | || ||||| |||||||| ||||||||||| ||    || || ||||||||||| || |
Sbjct 4522          CAGCCTGGATTCTGCAGGCGCCGAAGGAGTCTCTTAAAGGTTTTTGGAAGAAGCATTCTG

Query 4577          GTGAGCCCGGCACTCTCCTATGGAATACCGTCTGGAACATGGCTGTTATTACCCACTGTT
                    ||||||| ||||| || || ||||| ||||| ||||| |||||  | ||  | || || |
Sbjct 4582          GTGAGCCTGGCACCCTTCTTTGGAACACCGTTTGGAATATGGCGATCATAGCACATTGCT

Query 4637          ATGACTTCCGGGATCTGCAA-GTGGCTGCTTTTAAAGGTGATGATTCAATAGTGCTTTGC
                    |||| || || ||| | |  - |+|| || ||||| |||||||||||  | || |+|  +
Sbjct 4642          ATGAGTTTCGCGATTTCCGGGTT-GCCGCCTTTAAGGGTGATGATTCGGTGGTCC-TCT-

Query 4696          AGT---GAGTACCGTC--AGA-GTC---CAGGAG-C-CGCAGTCCTAATTGCTGGCTGCG
                    +||---|| ||||| |--|| -|| ---|++|+|- -|+|++|++||||||| ||||| |
Sbjct 4698          -GTACCGACTACCGACAGAGTCGTAATGC--G-GCAAC-C--T--TAATTGCAGGCTGTG

Query 4745          GCCTGAAGTTGAAGGTGGATTTCCGCCCGATT-GGCTTATATGCAGGTGTTGTGGTGGCC
                    | || ||||||||||| || | ||| || |||-|||| +||||| ||||| |||||||||
Sbjct 4750          GGCTTAAGTTGAAGGTTGACTACCGTCCTATTGGGCTG-TATGCCGGTGTGGTGGTGGCC

Query 4804          CCCGGCCTTGGTG-CACTCCCTGACGTTGTGCGTTTTGCCGGCCGGCTCACTGAGAAGAA
                    |||||+||||| |-| || ||||| || ||||| ||||| || |||||  |||| |||||
Sbjct 4809          CCCGG-CTTGGGGACGCTGCCTGATGTAGTGCGATTTGCTGGTCGGCTGTCTGAAAAGAA

Query 4863          TTGGGGCCCCGGCCCTGAGCGAGCGGAGCAGCTCCGCCTCGCTGTGTGTGATTTCCTTCG
                     |||||||||||||| ||||| || |||||||| || || || || |||||||| || ||
Sbjct 4868          CTGGGGCCCCGGCCCAGAGCGTGCTGAGCAGCTGCGTCTTGCCGTCTGTGATTTTCTCCG

Query 4923          CA-AGCTCACGAATGTGGCTCAGATGTGTGTGGATGTTGCTTCTCGTGTTTATGGGGTC-
                    +|- | | |||||||| || ||| | ||||| |||||||  || |||||||| || |||-
Sbjct 4927          -AGGGTTAACGAATGTTGCGCAGGTCTGTGTTGATGTTGTGTCCCGTGTTTACGGAGTCA

Query 4981          TCCCCAGGGCTAGTTCATAACCTGATTGGTATGCTAC-AGGCTGTTGCCGACGGCAAGGC
                      || +||||| || |||||||| ||||| ||||| |-|  |+ |||| || ||||||||
Sbjct 4987          GTCCT-GGGCTGGTACATAACCTTATTGGCATGCTGCAAACC-ATTGCTGATGGCAAGGC

Query 5040          CCATTTCACTGAGTCGGTAAAGCCAGTGCTTGACCTGACGAATTCAATCTTGTGTCGGGT
                    |||||| || ||| |  |||| || ||||||||||| || || || ||| |    |||||
Sbjct 5045          CCATTTTACAGAGACTATAAAACCTGTGCTTGACCTCACAAACTCTATCATACAACGGGT

Query 5100          GGAATGAATAACATGTCTTTTGCTGCGCCCATGGGTTCGCGACCATGCGCCCTCGGCCTA
                    ||||||||||||||||||  |||  |||||||||| |++|+|||||||||||| || || 
Sbjct 5105          GGAATGAATAACATGTCTCGTGCATCGCCCATGGGAT--C-ACCATGCGCCCTAGGGCTG

Query 5160          TTTTGTTGCTGTTCCTCATGTTTCTGCCTATGTTGCCCGCGCCACCGTCCGGTCAGCCGT
                    || ||||||||||| || || || |||||||| |||||||||||||| |||| |||||||
Sbjct 5162          TTCTGTTGCTGTTCTTCGTGCTTTTGCCTATGCTGCCCGCGCCACCGGCCGGCCAGCCGT

Query 5220          CTGGCCGCCGTCGTGGGCGGCGCAGCGGCGGTTCCGGCGGTGGTTTCTGGGGTGACCGGG
                    |||||||||||||||||||||||||||||||| ||||| ||||||||||||||||| |||
Sbjct 5222          CTGGCCGCCGTCGTGGGCGGCGCAGCGGCGGTGCCGGCAGTGGTTTCTGGGGTGACAGGG

Query 5280          TTGATTCTCAGCCCTTCGCAATCCCCTATATTCATCCAACCAACCCCTTCGCCCCCGATG
                    |||||||||||||||||||  |||||||||||||||||||||||||||||||| ||||||
Sbjct 5282          TTGATTCTCAGCCCTTCGCCCTCCCCTATATTCATCCAACCAACCCCTTCGCCGCCGATG

Query 5340          TCA-C-CGCTGCGGCCGGGGCTGGACCTC-GTG-TTCGCCAACCCGCCCGACCAC-TCGG
                    || - -| |++   |||||||||||+ ||-|+ - ||| ||+ ||||||  || |-| ||
Sbjct 5342          TCGTTTCAC--AATCCGGGGCTGGA-GTCCG-CCCTCGGCA-GCCGCCCCGCCCCCTTGG

Query 5395          CTCCGCTTGGCGTGACCAGGCCCAGCGCCCCGCCGCTGCCTCACGTCGTAGACCTACCAC
                    ||||||||||||||||||| ||||||||||| |||||||| | |||||| || || || |
Sbjct 5397          CTCCGCTTGGCGTGACCAGTCCCAGCGCCCCCCCGCTGCCCCCCGTCGTCGATCTGCCCC

Query 5455          AGCTGGGGCCGCGCCGCTGACTGCGGTTG-CTCCGGCCCATGATACCCCGCCTGTGCCCG
                    ||||||||| |||||||||||||| + ||-| || || | ||||||  | ||||| || |
Sbjct 5457          AGCTGGGGCTGCGCCGCTGACTGCT-ATGTCACCAGCTCCTGATACAGCCCCTGTACCTG

Query 5514          ATGTTGATTCTCGCGGCGCTATCTTGCGCCGGCAGTATAATCTTTCAACATCCCCTCTTA
                    ||||||| ||||| || |||||  ||||||||||||| || || || || ||||| ||||
Sbjct 5516          ATGTTGACTCTCGTGGTGCTATTCTGCGCCGGCAGTACAACCTGTCCACGTCCCCGCTTA

Query 5574          CCTCCTCCGTGGCCACTGGCACCAATTTGGTCCTTTATGCTGCCCCTCTT-AGCCCGCTT
                    | || || || ||| | || ||||||||||| || |||||||||||+ ||-| ||| |||
Sbjct 5576          CGTCATCTGTCGCCTCGGGTACCAATTTGGTTCTCTATGCTGCCCC-ATTGAACCCACTT

Query 5633          TTGCCCCTTCAGGACGGCACCAATACTCATATAATGGCCACGGAGGCTTCCAATTATGCC
                    || |||||||||||||||||||| || ||||| ||||| || ||||| || ||||| |||
Sbjct 5635          TTACCCCTTCAGGACGGCACCAACACCCATATCATGGCTACTGAGGCATCTAATTACGCC

Query 5693          CAGTACCGAGTTGCCCGCGCCACAATCCGCTACCGCCCTCTGGTTCCCAATGCTGTTGGT
                    |||||||| || || || ||||||||||| |||||||| ||||| || ||||||||||||
Sbjct 5695          CAGTACCGGGTGGCTCGAGCCACAATCCGTTACCGCCCGCTGGTGCCAAATGCTGTTGGT

Query 5753          GGCTATGCTATCTCTATATCGTTCTGGCCGCAGACCACTACCACCCCGACGTCCGTCGAC
                    ||||||||||||||||| || || ||||| ||||| || || ||||| || || || || 
Sbjct 5755          GGCTATGCTATCTCTATTTCTTTTTGGCCCCAGACAACCACTACCCCTACTTCTGTTGAT

Query 5813          ATGAATTCTATAACCTCGACGGATGTTCGTATTCTCGTCCAGCCCGGTATTGCCTCAGAG
                    ||||||||||| || || || |||||| | ||| | |||||||| ||||||||||| |||
Sbjct 5815          ATGAATTCTATTACTTCTACTGATGTTAGGATTTTGGTCCAGCCTGGTATTGCCTCTGAG

Query 5873          CTTGTG-ATTCCAAGTGAACGCCTGCATTATCGCAACCAGGGTTGGCGCTCTGTTGAAAC
                    +|||  -|| || ||||| || || || ||||| || || || |||||||||||||| ||
Sbjct 5875          -TTGGTTATCCCCAGTGAGCGTCTTCACTATCGTAATCAAGGGTGGCGCTCTGTTGAGAC

Query 5932          CTCCGGG-GTGGCGGAGGAGGAGGCCACCTCTGGCCTTGTCATGCTTTGTATACATGGCT
                    |+ ||||-|| || ||||||||||| ||||||||||| || ||||||||||| ||||| |
Sbjct 5934          C-ACGGGTGTCGCCGAGGAGGAGGCTACCTCTGGCCTGGTAATGCTTTGTATTCATGGTT

Query 5991          CACCTGTGAACTCTTATACTAACACACCTTACACTGGTGCCCT-CGGGTTGTTGGATTTT
                    | || || || || ||||| || |||||||| ||||| || ||- || || |||+|||||
Sbjct 5993          CGCCAGTCAATTCATATACAAATACACCTTATACTGGGGCACTGGGGCTTCTTG-ATTTT

Query 6050          GCTCTCGAGCTTGAGTTCCGCAACCTCACCCCTGGTAACACCAATACACGGGTTTCCCGC
                    ||  | |||||||| ||  | ||  | || ||||| ||||||||||| || || ||||| 
Sbjct 6052          GCATTGGAGCTTGAATTTAGGAATTTGACACCTGGGAACACCAATACCCGTGTATCCCGA

Query 6110          TACTCTAGCACCGCCCGCCACCGTCTTCGCCGTGGCGCAGACGGGACTGCCGAGCTCACC
                    ||  | ||||| ||||| ||||| || |||||||| || || ||||| || ||||| |||
Sbjct 6112          TATACCAGCACAGCCCGTCACCGGCTGCGCCGTGGTGCCGATGGGACCGCTGAGCTTACC

Query 6170          ACCACGGCTGCGACTCGCTTTATGAAGGATCTCTATTTTTC-TAGC-ACTAATGGTGTTG
                    || ||||| || || || ||||||||||| ||+ +  ||||-  | -|| ||||| || |
Sbjct 6172          ACTACGGCGGCCACACGTTTTATGAAGGACCT-G-CATTTCACCGGTACGAATGGAGTCG

Query 6228          GCGAGATCGGCCGCGGGATAGCCCTTACCCTGTTTAATCTTGCTGACACCCTGCTTGGCG
                    | ||| | ||||| || || ||||| || |||||||||||||||||||| || || || |
Sbjct 6230          GTGAGGTGGGCCGAGGTATTGCCCTGACACTGTTTAATCTTGCTGACACGCTTCTCGGTG

Query 6288          GCCTACCGACAGAATTGATTTCGTCGGCTGGTGGCCAACTGTTTTACTCTCGCCCGGTCG
                    |  | |||||||||||||||||||||||||| |||||  |||| ||||| ||||| ||||
Sbjct 6290          GTTTGCCGACAGAATTGATTTCGTCGGCTGGGGGCCAGTTGTTCTACTCCCGCCCTGTCG

Query 6348          TCTCAGCCAATGGCGAGCCGACTGTCAAGCTGTATACATCTGTAGAGAATGCTCAGCAGG
                    ||||||||||||||||||||||||| ||||| ||||||||||| |||||||| |||||||
Sbjct 6350          TCTCAGCCAATGGCGAGCCGACTGTAAAGCTATATACATCTGTTGAGAATGCGCAGCAGG

Query 6408          ATAAGGGTATTGCAATCCCTCACGACATCGACCTTGGGGAATCTCGTGTAGTCATCCAGG
                    ||||||||||  | ||||| || ||||| ||||| || || || ||||| || |||||||
Sbjct 6410          ATAAGGGTATCACCATCCCGCATGACATAGACCTCGGTGACTCCCGTGTGGTTATCCAGG

Query 6468          ATTATGACAATCAGCATGAGCAGGACCGTCCGACACCTTCCCCAGCCCCGTCTCGCCCTT
                    ||||||| || || || |||||||| || || || ||||| || ||||| ||||| ||||
Sbjct 6470          ATTATGATAACCAACACGAGCAGGATCGGCCTACTCCTTCACCTGCCCCCTCTCGTCCTT

Query 6528          TTTCTGTTCTCCGGGCCAATGATGTGCTTTGGCTCTCTCTCACTGCTGCTGAGTATGATC
                    |||| ||||| || |||||||||||  | ||||| |||||||||||||||||||||||||
Sbjct 6530          TTTCAGTTCTTCGTGCCAATGATGTTTTGTGGCTTTCTCTCACTGCTGCTGAGTATGATC

Query 6588          AGTCCACCTATGGCT-CTTC-TACTG--GCCCAGTCTATGTCTCCGACTC---T---GTG
                    ||+++||+|| |  |-  ||-| |  --  ||+++||||||+ + | |||---|---|| 
Sbjct 6590          AG---AC-TACGTATGGGTCATCCCACCAACC---CTATGT-A-TGTCTCGGATACAGTC

Query 6638          ACCTTGGTCAATGTTGCGACCGGCGCGCAGGCCGTTGCTCGGTCGCTTGACTGGACTAAG
                    || || || ||||| || || || || ||||| || || || || ||||| ||| | || 
Sbjct 6640          ACATTTGTTAATGTGGCCACTGGTGCTCAGGCTGTCGCCCGTTCCCTTGATTGGTCCAAA

Query 6698          GTCACACTTGATGGCCGCCCTCTTTCTACTATCCAGCAGTATTCGAAGACTTTCTTTGTC
                    || ||  | || |||||||| ||| ||||||| ||||||||||| ||||| |||| ||||
Sbjct 6700          GTTACTTTGGACGGCCGCCCCCTTACTACTATTCAGCAGTATTCTAAGACATTCTATGTC

Query 6758          CTGCCGCTTCGTGGTAAACTT-TCCTTCTGGGAGGCAGGTACCACTAAAGCCGGGTACCC
                    || ||||| || |||||+ ||-|| |||||||| || || || || || || || |||||
Sbjct 6760          CTCCCGCTCCGCGGTAA-GTTGTCTTTCTGGGAAGCTGGCACGACCAAGGCTGGCTACCC

Query 6817          TTACAATTATAATACTACTGCTAGTGACCAACTGCTCGTTGAGAATGCCGCCGGGCACCG
                    ||| |||||||| || || || ||||| ||| | || |||||||| || ||||| |||||
Sbjct 6819          TTATAATTATAACACAACCGCCAGTGATCAAATTCTAGTTGAGAACGCGGCCGGCCACCG

Query 6877          GGTGGCTATTTCCACCTACACCACTAGCTTGGGTGCTGGCCCTGTCTCCATTTCTGCGGT
                     || ||||| || || |||||||||||| ||||||| ||||||  |||||||||||||||
Sbjct 6879          TGTTGCTATCTCTACTTACACCACTAGCCTGGGTGCCGGCCCTACCTCCATTTCTGCGGT

Query 6937          GGCTGTCCTGGCCCCCCACTCTGCGTTAGCACTGCTTGAGGATACCCTGGATTACCCTGC
                     | ||| || ||||| ||||| ||  | ||  | |||||||||||    |||||||| ||
Sbjct 6939          TGGTGTGCTAGCCCCGCACTCAGCTCTCGCCGTTCTTGAGGATACTGCCGATTACCCCGC

Query 6997          TCGCGCCCATACTTTTGATGATTTCTGCCCAGAGTGCCGCCCCCTCGGCCTCCAGGGCTG
                     |||||||| |||||||||||||||||||| || || ||| |||| ||  | ||||| ||
Sbjct 6999          CCGCGCCCACACTTTTGATGATTTCTGCCCTGAATGTCGCACCCTTGGATTACAGGGTTG

Query 7057          CGCCTTTCAGTCCACTGTCGCTGAGCTCCAGCGGCTTAAGATGAAGGTGGGTAAAACTCG
                     || |||||||| |||||||||||||| ||||| ||||| |||||||| |||||||| ||
Sbjct 7059          TGCTTTTCAGTCTACTGTCGCTGAGCTTCAGCGCCTTAAAATGAAGGTAGGTAAAACCCG

Query 7117          GGAGTTATAGTTTATTTGCTTGTGCCCT-CCTTCTTT-CTGTTGCTTATTTCTCTTTTCT
                    |||||  ||+ ||| ||+|||++ |  |-||  ||| -| |||||||+||+ |||| | |
Sbjct 7119          GGAGTCCTA-ATTAATT-CTT--CCTGTACCCCCTTCGCAGTTGCTT-TT-GTCTTATTT

Query 7175          GCGTTT
                       |||
Sbjct 7173          CTTTTT
