# Supplementary material for: Pairwise Heuristic Sequence Alignment Algorithm Based on Deep Reinforcement Learning
Source: IEEE Open J Eng Med Biol. 2021 Jan 29;2:36–43. doi: 10.1109/OJEMB.2021.3055424 (PMC8901008; doi:10.1109/OJEMB.2021.3055424)
Supplement: Three supplementary materials are attached to the submitted manuscript. First, we offer the detailed process of the DQNalign in Supplementary material S1. Then, the additional figures and tables are listed in the Supplementary material S2. Finally, the alignment results of the DQNalign are attached  [file ojemb-3055424-mm.zip › OJEMB-3055424-MM/10022021082020_DQNalignOJEMB20210126SupplementaryS3/Supplementary S3/HEV_DDDQN/result20200712173946_13_29.txt]

DQNalign Project v1.0
Pairwise alignment algorithm with deep reinforcement learning based heuristic alignment agent
Sequence 1 : HEV_13, length : 7212
Sequence 2 : HEV_29, length : 7180

Alignment results:
Exact matches: 5386
Gaps: 503

Query 25            ATGGAGGCCCACCAGTTTATTAAGGCTCCTGGCATCACTACTGCTATTGAGCAGGCTGCT
                    ||||||||||||||||||||||||||||||||||| |||||||| |||||||||||||||
Sbjct 0             ATGGAGGCCCACCAGTTTATTAAGGCTCCTGGCATTACTACTGCCATTGAGCAGGCTGCT

Query 85            TTAGCAGCGGCCAATTCTGCCTTGGCGAATGCTGTGGTGGTTAGGCCTTTTCTCTCTCAC
                     | || |||||||| || |||||||||||||||||||||||| |||| ||| | |||| |
Sbjct 60            CTGGCTGCGGCCAACTCCGCCTTGGCGAATGCTGTGGTGGTTCGGCCGTTTTTGTCTCGC

Query 145           CAGCAGATTGAGATTCTCATTAACCTAATGCAACCTCGCCAGCTTGTTTTCCGCCCCGAG
                      ||| |  ||||| || |||||  | |||||||| || ||| | ||||||||||| |||
Sbjct 120           GTGCAAACCGAGATCCTTATTAATTTGATGCAACCCCGGCAGTTGGTTTTCCGCCCTGAG

Query 205           GTTTTCTGGAATCATCCCATCCAGCGCGTTATCCATAATGAGCTGGAGCTCTACTGCCGC
                    ||  | ||||||||||| || ||| | || || || ||||| || || |  |||||||| 
Sbjct 180           GTGCTTTGGAATCATCCTATTCAGAGAGTCATACACAATGAACTAGAACAATACTGCCGG

Query 265           GCTCGCTCCGGCCGCTGTCTTGAGATTGGCGCTCATCCCC-GCTCAATAAATGACAATCC
                    || ||  |||| || || || |||||||| || ||+||| -| || || ||||| || ||
Sbjct 240           GCACGGGCCGGTCGTTGCCTGGAGATTGGGGCCCA-CCCAAGATCTATTAATGATAACCC

Query 324           TAATGTGGTCCACCGCTGTTTTCTCCGCCCTGTT--GGGCGTGATGTTCAGCGCTGGTAT
                     |||||  | ||||| || |||||| | || || --  |+|+||||||||||||||||||
Sbjct 299           CAATGTTTTGCACCGGTGCTTTCTCAGACCGGTCGGTAG-G-GATGTTCAGCGCTGGTAT

Query 382           ACTGCTCCCACTCGCGGACCGGCTGCTAATTGCCGGCGTTCTGCACTGCGTGGGCTCCCT
                     |||| ||||| ||||| || || || || ||||| |||||||| |||||||| ||||| 
Sbjct 357           TCTGCCCCCACCCGCGGCCCTGCAGCCAACTGCCGCCGTTCTGCGCTGCGTGGTCTCCCC

Query 442           GCTGCCGACCGCACCTACTGTTTTGATGGGTTTTCTGGCTGCAGTTTTCCCGCTGAGACA
                     |||||||||||||||||||||||||||| |||||  ||||   |||| |||| ||||| 
Sbjct 417           CCTGCCGACCGCACCTACTGTTTTGATGGATTTTCCCGCTGTGCTTTTGCCGCAGAGACC

Query 502           GGCATCGCCCTCTATTCCCTCCACGACATGTCG-CCGTCTGATGTCGCCGAGGCCATGTT
                    ||| | ||||| || || || |||||| | | |-| | |+|||||||| ||||| |||  
Sbjct 477           GGCGTAGCCCTTTACTCTCTGCACGACCTCTGGCCAGCC-GATGTCGCGGAGGCTATGGC

Query 561           CCGTCATGGCATGACGCGGCTTTATGCTGCCCTCCATCTCCCGCCCGAGGTTCTA-CTGC
                    ||| ||||| ||||| || || || ||||| ||||||||||| || ||||| || - | |
Sbjct 536           CCGCCATGGGATGACACGTCTATACGCTGCACTCCATCTCCCTCCTGAGGTGCTGTTTAC

Query 620           CTCCCGGCA-CATACCGTACCACGTCGTATTTACTGATTCATGACGGTAGGCGTGTTGTG
                    | || || |-|+|||| ||| || |||||| | |||||||| ||||| |  |||| ||| 
Sbjct 595           CACCTGGTACC-TACCATACAACCTCGTATCTCCTGATTCACGACGGCAACCGTGCTGTT

Query 679           GTGACGTACGAGGGCGATACCAGTGCTGGTTATAATCATGATGT-TTCTAATCTACGTTC
                    ||||| || ||||| || || ||||| || || || ||||| ||-| |  |+|| ||| |
Sbjct 654           GTGACCTATGAGGGTGACACTAGTGCAGGCTACAACCATGACGTCTCCATA-CTTCGTGC

Query 738           CTGGA-T--TAGGACCACTAAG-GTCAC-CGGGGACCATCCTCTCGTTATCGAGCGGGTT
                     ||||-|--|| |||||+ || -||++ - |  ||||||||  | ||||| ||||| || 
Sbjct 713           GTGGATTCGTACGACCA-AAATAGT--TGGG-TGACCATCCGTTGGTTATAGAGCGTGTG

Query 793           AGGGCCATCGGCTGCCATTTTGTTCTCCTGCTCACGGCCGCCCCGGAACCATCCCCTATG
                     |||| ||||| || |||||||| || |||||||| || ||||| || || || ||||||
Sbjct 768           CGGGCTATCGGATGTCATTTTGTGCTGCTGCTCACCGCGGCCCCCGAGCCGTCGCCTATG

Query 853           CCTTATGTGCCTTACCCCCGGTCCACCGAGGTCTATGTCCGATCAATCTTTGGCCCGGGT
                    |||||||| ||||||||||| || || ||||| ||||| || || || |||||||| || 
Sbjct 828           CCTTATGTCCCTTACCCCCGTTCGACAGAGGTGTATGTTCGGTCTATATTTGGCCCTGGC

Query 913           GGAACCCCCTCATTGTTTCCA--ACCTCGTGCTCCACTAAGTCAACC-TTCCATGCTGTC
                    ||  |||| ||  ||||||| --| |+|+|||||||| || || || -||+|| ||||||
Sbjct 888           GGTTCCCCGTCCCTGTTTCCGTCAGC-C-TGCTCCACAAAATCTACTTTT-CACGCTGTC

Query 970           CCTGTCCATATCTGGGACCGTCTTATGTTGTTCGGGGCCACTTTGGACGACCAGGCCTTT
                    || || |||||||||||||| || ||| | || || |||||| ||||||||||||| |||
Sbjct 945           CCAGTTCATATCTGGGACCGGCTCATGCTTTTTGGTGCCACTCTGGACGACCAGGCGTTT

Query 1030          TGCTGTTCCCGTCTTATGACTTACCTCCGTGGCATTAGCTACAAGGTTACTGTCGGCACC
                    ||||| || || |||||||| ||||||||||||||||| |||||||| || || ||  | 
Sbjct 1005          TGCTGCTCACGGCTTATGACATACCTCCGTGGCATTAGTTACAAGGTCACCGTTGGAGCG

Query 1090          CTTGTGGCCAATGAGGGCTGGAACGCCTCCGAGGACGCCCTCACAGCTGTCATTACTGCC
                    ||||| || |||||||| ||||| ||||| || || |||||||| || || ||||| || 
Sbjct 1065          CTTGTTGCTAATGAGGGGTGGAATGCCTCTGAAGATGCCCTCACCGCAGTAATTACCGCA

Query 1150          GCCTACCTAACCATATGCCACCAGCGGTATCTTCGCACCCAGGCTATATCTAAGGGGATG
                    |||||  | ||||| ||||||||||| || || || |||||||| ||||| ||||| |||
Sbjct 1125          GCCTATTTGACCATCTGCCACCAGCGCTACCTCCGTACCCAGGCGATATCCAAGGGCATG

Query 1210          CGTCGTTTGGAGCGGGAGCATGCCCAGAAGTTTATAACACGCCTTTATAGCTGGCTCTTT
                    || || ||||||   ||||| |||||||| ||||| ||| | || || |||||| | |||
Sbjct 1185          CGCCGGTTGGAGGTTGAGCACGCCCAGAAATTTATTACAAGACTCTACAGCTGGTTATTT

Query 1270          GAGAAGTCCGGCCGTGACTACATCCCCGGCCGTCAGCTGGAGTTTTATGCCCAGTGTAGG
                    |||||||| || ||||| |||||||||||||| || ||  ||||||||||||||||  ||
Sbjct 1245          GAGAAGTCTGGTCGTGATTACATCCCCGGCCGCCAACTCCAGTTTTATGCCCAGTGCCGG

Query 1330          CGTTGGCTCTCAGCCGGCTTCCATCTTGACCCACGGGTGTTGGTTTTTGACGAGTCGGTC
                    || ||||| || || ||||| ||||| |||||  | ||| | |||||||| |||||||| 
Sbjct 1305          CGGTGGCTATCCGCGGGCTTTCATCTAGACCCCAGAGTGCTTGTTTTTGATGAGTCGGTG

Query 1390          CCCTGCCACTGTAGGACCACGATCCGCAGGGTTGCTTCAAAGTTCTGTTGCTTCATGAAG
                    ||||||| |||||||||     |    | ||||||    || ||||| |||||||||  |
Sbjct 1365          CCCTGCCGCTGTAGGACTTTCTTAAAGAAGGTTGCGGGTAAATTCTGCTGCTTCATGCGG

Query 1450          TGGCTCGGCCAGGAGTGCACCTGTTTCCTAC-AGCCCGCAGAGGGTGTTGTTGGCGACCA
                    ||| | || |||||||||||||| ||+||  -|||| || |||||| |  | || || ||
Sbjct 1425          TGGTTAGGGCAGGAGTGCACCTGCTT-CTTGGAGCCAGCTGAGGGTTTGATCGGTGATCA

Query 1509          GGGCCATGACAACGAGGCTTATGAGGGCTCTGATGTTGACCCTGCCGAATCTGC-CACCT
                     |||||||| || ||||| || |||||||| || || ||||  |||||  ||||-|| ||
Sbjct 1484          TGGCCATGATAATGAGGCCTACGAGGGCTCCGAGGTCGACCAAGCCGAGCCTGCACATCT

Query 1567          ----GTGACATTATCTGGGT-C---CTACGTGGTGCCTGG-TGCTGCCCTCCAGCCGCTC
                    ----||| ||    |+   |-|---| | |+|| ||| | -||   ||||| |   |+++
Sbjct 1544          CGACGTGTCAGGGAC-CTATGCAGTCCATG-GGCGCCAGCTTGAGACCCTCTATAGG---

Query 1618          TACCAGGC-TCTTGATCTCCCTGCC-GATATTGTGGCC-CGTGCAGGGTCGGCTGACCGC
                    ++ ||  |- |+++|++||||+|| -|||||||  |+|-|| ||+||  ||  | || ||
Sbjct 1598          --GCACTCAAC---A--TCCC-GCAAGATATTGCTG-CTCGAGC-GGCCCGATTAACAGC

Query 1674          CACAGTAAAGGTT-TCT-CAGGCTGAGGGGCGGAT----TGACTGCGAGACCTAT-CTTG
                    ||| ||  || ||-|+|-| |||  ||  +||  |----||+++ || +|+|| |-|| +
Sbjct 1649          CACCGTTGAGCTTGT-TGCTGGCCCAGAT-CGCCTGGAGTG---CCGC-A-CTGTGCTC-

Query 1727          GGTAATAAAACTTTCCGCACGTC-GTTCGTCGACGGAGCGG---TTTTAGAGACTAATGG
                    || ||||| || ||||| ||| |-||   |+||+ |+||| ---  ||+||| | || ||
Sbjct 1701          GGGAATAAGACCTTCCGGACGACGGTGACT-GA-TG-GCGCCCACCTT-GAGGCCAACGG

Query 1782          CCCAGAGCGCCTCAA-TC-TC--TCCTTTGACGCCAGTCAGAGCA--CTATGGCCG-CCG
                    ||| |||| ++++| -| -| --|| ||||| |||+  | |+ ||--||||||  |-| |
Sbjct 1757          CCCTGAGCA----ATGTGTTTTGTCGTTTGATGCC-TCCCG-CCAGTCTATGGGGGCCGG

Query 1835          GCCTCTTTAGTCTTACCTACACCA-CTT-CTGCA-GCTGGGCTGGAGGTGCATTA---TG
                    | | | +||| || || || + +|-|||-|+|| -||||| ||| ||||  | +|---  
Sbjct 1811          GTCACA-TAGCCTCACTTAT-G-AGCTTAC-GCCTGCTGGCCTGCAGGTTAAG-ATTTCA

Query 1889          TCGC-T--GCCGG---GCT-TGACCATCGGGCGGTTTTTGCC--CC-G-GGTGTCTCACC
                    ||  -|--   ||---|| -||+|||++++++  ||    ||-- |-|-| +  ||+|  
Sbjct 1866          TCTAATGGCTTGGACTGCACTG-CCA------TATTCCCCCCTGGCGGCGC-CCCT-A-A

Query 1938          CCGGTC-G-GCCCCTGGCGAGGTTACC-GCCTTCTGCTCCGCCCTATATAGGT-TCAACC
                     |++ |-|-|+||  ||+|||||  +|-||||| ||| |||| || || ||||-|+||| 
Sbjct 1915          GC--GCAGCG-CCGGGG-GAGGTGG-CGGCCTTTTGCACCGCTCTTTACAGGTAT-AACA

Query 1994          G-TGAGGCCCAGCGCCACTCACTGACCGGCA-ACTTTTGGTTTCATCCCGAGGGGCTCCT
                    |-|   +|||| || || || || |||||| - || +||| | |||||||||||||| ||
Sbjct 1969          GATTTA-CCCAACGGCATTCGCTTACCGGCGGTCTG-TGGCTACATCCCGAGGGGCTGCT

Query 2052          TGGCCCCTTCGTTCCTTTCTCTCCCGGGCATGTTTGGGAGTCGGCTAACCCGTTTTGTGG
                     |||   |||  ||||||||| || |||||| | |||||||| |||||||| ||||| ||
Sbjct 2027          GGGCATTTTCCCTCCTTTCTCCCCTGGGCATATCTGGGAGTCTGCTAACCCCTTTTGCGG

Query 2112          TGAGAGC-ACACTCTACACCCGTACCTGGT-CGGAAGTTGA-TG-C-CGCTTCTAACC-C
                     ||| | - |+|| ||||| ||||||||||-|  |    | -| -|- |   || ++|-|
Sbjct 2087          GGAGGGTACC-CTGTACACTCGTACCTGGTCCACATCCGGCTTTTCTAGTGACTT--CTC

Query 2166          GGCCCA----GCCCGCCGACCTAGG--CC-T-TGCATCCTGAGCC---TCCCATACCCAG
                    ++||| ----   || |  ||   |--||- -|||  || +++| ---|+| ++++||++
Sbjct 2143          --CCCTCCTGAGGCGGCCGCCCCTGCACCGGCTGCTGCCC---CAGGAT-CG----CC--

Query 2211          TAGGGCCGCCACGCCTA-TCT-TG-G-CGGC---C-C---C-CCT----CCTG-CCCTCC
                    +++++||+||+|+||+|- | -  -|-| | --- -        |----||  -| |   
Sbjct 2191          -----CC-CC-C-CC-ACCCCACCAGTCAGTGATATTTGGGTGTTACCACCGCCCTCAGA

Query 2251          ATTGTACC----GGGC-C-CCACCCCCCCCCCCTCCGCCCTGGTGCCTAGTGAGCCGGCC
                    |  || ||----||| -|-||+ | +  | ||| ||||||| | ||||  ||  ||| ||
Sbjct 2243          AAAGTCCCAGGTGGGTGCGCC-TCT-TGCGCCCCCCGCCCTCGAGCCTGTTGGACCGCCC

Query 2305          T--CTGGTGCCAGCGCCGGGG-CT---CTGGCCATAACCCACCAG--A-CGGT--CCGA-
                     --|   |+ +|+ ++    |-||---| |  | ||| |||||+|--|- |  --||  -
Sbjct 2301          AGCCCTAT-T-A-A--ACTTGCCTCCCCCGTGCGTAAGCCACC-GACATTGCCGCCCTCC

Query 2352          --CA-CCGCCGTTTGCTTTTCACCTACCCGGATGGTTCCAAGGTGTTTGCCGGCTCGCTG
                    --||-||||||| | |||| ||| ||||| || ||| ||||||||| ||| || ||  ||
Sbjct 2355          CGCACCCGCCGTCTTCTTTACACTTACCCTGACGGTGCCAAGGTGTATGCGGGATCATTG

Query 2410          TTCGAGTCAGCGT--GTACGTGGCTTGTTAACGCGTCTAATGTTGACCACCGCCCTGGTG
                    || |||||||  |--|+||+||||| || || || |||||    | |||||||||||| |
Sbjct 2415          TTTGAGTCAGATTGCG-AC-TGGCTGGTGAATGCCTCTAACCCGGGCCACCGCCCTGGGG

Query 2468          GCGGGCTCTGCCATGCATTCTACCAAAGGTA-TCC-C-GC-TTCCT-TTGAC-GCTGCCT
                    | || ||||| ||||| || || ||| | | - | - -||-|||  - +++|- |||  |
Sbjct 2473          GTGGCCTCTGTCATGCCTTTTATCAACGCTTTCCTGAGGCGTTCTACC---CAACTGAAT

Query 2522          CTT-TTGTGATG-C-GCGATGGCGCGGCCGCGTACACATTAACTCCCCG-G-CCGATAAT
                    +||-|| ||+ |- -| |+|++| + || || || || ||++  |||||-|-|| || ||
Sbjct 2529          -TTATTATG-CGTGAGGG-T--CT-TGCTGCATATACCTT--GACCCCGCGCCCTATTAT

Query 2577          TCATGCCGTCGCCCCTGACTATAGGTTGGAACATAACCCAAAGAGGCTCGAGGCCGCTTA
                     ||||| || ||||| ||||||||| | ||||| || ||||||||||| ||||| || ||
Sbjct 2582          CCATGCAGTGGCCCCCGACTATAGGGTTGAACAGAATCCAAAGAGGCTTGAGGCAGCGTA

Query 2637          CCGGGAGACCTGCTCTCGCCTTGGTACCGCTGCATACCCGCTCCTCGGGACTGGCATATA
                    |||||| |||||||| || |  ||||||||||| ||||| || || ||  | || |||||
Sbjct 2642          CCGGGAAACCTGCTCCCGTCGCGGTACCGCTGCCTACCCACTTCTTGGCTCGGGTATATA

Query 2697          TCAGGTACCA-ATCGGCCCGAGTTTTGACGCCTGGGAGCGGAACCACCGCCCTGGGGACG
                     ||||| || - | | | |+|||||||| ||||||||||| || || ||||||||||| |
Sbjct 2702          CCAGGTCCCTGTTGGTCTC-AGTTTTGATGCCTGGGAGCGTAATCATCGCCCTGGGGATG

Query 2756          AGTTGTATCTTCCTG-AGCTTG-CC-GCCAAATGGTTCGAGGCCAATAAGCCTAC-CCGC
                    || | || ||  |||-| |   - |-|+|+ +||||| || || || |||||  |-| ||
Sbjct 2761          AGCTTTACCTGACTGAACCCGCTGCAG-C-C-TGGTTTGAAGCTAACAAGCCGGCGCAGC

Query 2812          CCGACTCTTACTATAACTGAGGATGT--CGCACGGACGG-CAAACTTGGC-CATCGA-A-
                    | |+| ||||| ||||| || |||  --|+|+|| ||||-||| || +||-|+| ||-|-
Sbjct 2818          CAG-CACTTACGATAACAGAAGATACGGC-C-CGCACGGCCAACCTA-GCAC-TAGAGAT

Query 2866          CT-TGACTCGGCC-ACAGACGTCGGCCGGGCCTGCGCCGGCTGCCGAGTCACCCCCGGTA
                    | -||+||++|+|-||||| || ||||| |||||||| ||||||    | |  || || |
Sbjct 2873          CGATG-CT--G-CTACAGAGGTTGGCCGTGCCTGCGCTGGCTGCACTATTAGTCCTGGGA

Query 2924          TTGTGCAGTATCAGTTTACCGCCAGGTGTGCCCGGGTCTGGAAAGTCCCG-TTCTGTTAT
                    | || || |||||||| || ||| ||+|| || || || || || ||  |-| | ++|| 
Sbjct 2929          TCGTACACTATCAGTTCACTGCCGGG-GTTCCGGGCTCAGGCAAATCAAGATCCA--TAC

Query 2981          --CCAGACTGACGTG--GACGTTGTTGTGGTTCCGACTC-GGGAGCTGCGTAAC-GCCTG
                    --|  |  +||++||--|| ||||| || || || ||+|-||||||| || || -| +||
Sbjct 2986          AGCAGGGG-GA--TGTTGATGTTGTGGTTGTCCCCAC-CAGGGAGCTTCGCAATAGT-TG

Query 3036          GCGCCGCCGCGGTTTTGCTGCTTTTACCCCGCATACTGCCGCT-AGGGTCACC-CAGGGG
                    ||| ||||| || ||||| || ||||| || || || || || -  +||||| - ||| +
Sbjct 3041          GCGTCGCCGGGGCTTTGCGGCCTTTACACCCCACACGGCGGCCCGT-GTCACTGTAGGC-

Query 3094          CGTCGTGTCGTCATCGATGAAGCCCCGTCTCTCCCCCCGCACCTGTTGCTGCTCCACATG
                    || ||||| || || || || ||||| || ||||| ||||||||| || || | ||||||
Sbjct 3099          CGCCGTGTTGTGATTGACGAGGCCCCATCCCTCCCACCGCACCTGCTGTTGTTACACATG

Query 3154          CAGCGGGCCGCCACCGTCCACCTTCTTGGCGACCCGAATCAGATCCCAGCCATCGATTTT
                    ||||||||| |  | ||||| || || || ||||| || |||||||| ||||| ||||||
Sbjct 3159          CAGCGGGCCTCTTCAGTCCATCTCCTCGGTGACCCAAACCAGATCCCCGCCATTGATTTT

Query 3214          GAGCACGCCGGGCTCGTCCCCGCCATCAGGCCCGAT-TTAGCCCCTACTTCCTGGTGGCA
                    |||||||| || || |||||||| ||| | || || -||+|| || ||  ||||||||||
Sbjct 3219          GAGCACGCTGGTCTGGTCCCCGCAATCCGCCCTGAGCTT-GCACCAACGACCTGGTGGCA

Query 3273          TGTCACTCACCGCTGTCCCGCGGATGTGTGTGAGCTGATTCGCGGTGCATATCCTATGAT
                    ||| || |||||||| || || ||||| ||||| || || ||||| || || ||||  ||
Sbjct 3278          TGTAACACACCGCTGCCCAGCTGATGTATGTGAACTTATACGCGGGGCCTACCCTAAAAT

Query 3333          CCAGCCCACTAGCCGGGTCCTTC-GT-TCGTTGTTTTGGGGTGAGCCTGCCGTTGGGCAG
                    |||| |||| |||||||| || |-||-|+ +|||| |||  ||| || ||  | || |||
Sbjct 3338          CCAGACCACGAGCCGGGTGCTACGGTCT-C-TGTTCTGGAATGAACCGGCTATCGGCCAG

Query 3391          AAACTAGTGTTCACCCAGGCGGCTAAGGCTGCCAACCCCGGCT-CAGTGACGGTCCACGA
                    || ||||| ||||| ||||| ||||| ||||||||+||| | |-|| | || ||||||||
Sbjct 3396          AAGCTAGTCTTCACGCAGGCCGCTAAAGCTGCCAA-CCCTGGTGCAATTACAGTCCACGA

Query 3450          GGCACAGGGCGCTACCTACACAGAGACCACCATTATTGCAACGGCAGACGCCCGTGGCCT
                     || ||||||||||| | |||||||||||| ||||| || ||||| || ||| | || ||
Sbjct 3455          AGCCCAGGGCGCTACTTTCACAGAGACCACAATTATAGCTACGGCTGATGCCAGGGGTCT

Query 3510          TATTCAGTCGTCCCGGGCTCATGCCATTGTCGCCCTGACGCGCCACACAGAGAAGTGCGT
                     || ||||| ||||| |||||||| || || || || || ||||||||||||| ||||||
Sbjct 3515          CATCCAGTCATCCCGAGCTCATGCTATAGTTGCACTCACCCGCCACACAGAGAGGTGCGT

Query 3570          CATCATTGACGCACCAGGCTTGCTTCGTGAGGTGGGCATCTCTGACGCAATTGTCAATAA
                     ||  | || || || || ||| | |||||||| ||||| ||||| |  || || || ||
Sbjct 3575          TATTTTAGATGCCCCTGGTTTGTTACGTGAGGTCGGCATATCTGATGTGATCGTTAACAA

Query 3630          TTTCTTCCTCGCTGGCGGTGAGGTTGGTCACCAGCGTCCGTCTGTTATCCCTCGCGGCAA
                     |||||||||||||| || ||||| || || || || || ||||| || || || |||||
Sbjct 3635          CTTCTTCCTCGCTGGTGGGGAGGTGGGCCATCACCGCCCCTCTGTGATACCCCGTGGCAA

Query 3690          CCCCGACGCCAAT-GTTCGACAC-C-CTGGCTGCCTTTCCACCGTCATGCCAGATTAGTG
                    ||| |||   || - |  |||+|- -| +|++||||| || ||||| || ||||| ||||
Sbjct 3695          CCCTGACCAGAACCTTGAGAC-CTTACA-G--GCCTTCCCGCCGTCTTGTCAGATCAGTG

Query 3746          CTTTCCACCAATTGGCCGAGGAGCTTGGTCACAGACCCGCC-CCTGTTGCGGCTGTTCTA
                    ||| ||| ||  |||| |||||| | || ||| |+|||| |-|||||||| || || || 
Sbjct 3751          CTTACCATCAGCTGGCTGAGGAGTTAGGCCACCG-CCCGGCTCCTGTTGCCGCCGTCCTG

Query 3805          CCACCCTGCCCTGAGCTCGAACAGGGCCTTCTCTACCTGCCCCAGGAGCTCACCACCTGT
                    || ||||| || |||||||| ||||||||  | ||| |||| |||||||| ||    | |
Sbjct 3810          CCCCCCTGTCCCGAGCTCGAGCAGGGCCTGTTGTACATGCCGCAGGAGCTTACAGTGTCT

Query 3865          GATAGTGTTGTA-ACATTTGAGTTGACAGATATTGTGCATTGCCGCATGGCCGCCCCGAG
                    ||||||||  | -  +|||||| | || ||||| || || ||||| ||||| || || ||
Sbjct 3870          GATAGTGTGCTGGTT-TTTGAGCTCACTGATATAGTCCACTGCCGTATGGCTGCTCCAAG

Query 3924          CCAGCGCAAGGCCGTGCTGTCCACACTTGTGGGTCGATACGGTCGGC-GTACAAAGCTTT
                     ||||| |||||||| || || |||||||||||  | || || ||  -|+|| || || |
Sbjct 3929          TCAGCGGAAGGCCGTCCTCTCAACACTTGTGGGGAGGTATGGCCGTAAG-ACGAAACTGT

Query 3983          ATAATGCCTCC-CATTCTGATGTCCGCGACTCTCTCGCC-CGTTTCATCCCGACCATTGG
                    || |+| |  |-||||| |||||||| || || || || - |+|||||||| || || ||
Sbjct 3988          ATGA-GGCAGCTCATTCAGATGTCCGTGAGTCCCTAGCTAGG-TTCATCCCCACTATCGG

Query 4041          CCCCGTGCAGGTTACAACTTGTGAGCTGTACGAG-TTAGTGGAAGCCATGGTTGAGAAGG
                     || || ||||  || || |||||| | ||||| -| +|| ||||| ||||| || ||||
Sbjct 4046          ACCTGTCCAGGCCACCACGTGTGAGTTATACGAACTG-GTTGAAGCTATGGTGGAAAAGG

Query 4100          GCCAGGATGGCTCCGCCGTCCTTGAGCTCGACCTTTGCAACCGTGACGTGTC-CAGGATT
                    ||||||| ||||| |||||||| ||||| || || ||||| || || || ||-|+| || 
Sbjct 4105          GCCAGGACGGCTCTGCCGTCCTGGAGCTTGATCTATGCAATCGCGATGTTTCGC-GTATA

Query 4159          ACCTTTTTCCAGAAAGACTGTAATAAGTTTACCACCGGGGAGACCATTGCCCATGGTAAA
                    || ||||||||||||||||||||||||||||| || || |||||||| |||||||| || 
Sbjct 4164          ACTTTTTTCCAGAAAGACTGTAATAAGTTTACGACTGGTGAGACCATCGCCCATGGCAAG

Query 4219          GTGGGTCAGGGCATCTCGGCTTGGAGTAAGACTTTCTGTGCCCTCTTCGGCCCCTGGTTC
                    || || || || || ||||| ||||||||||| ||||||||| | || ||||| ||||||
Sbjct 4224          GTTGGCCAAGGTATATCGGCCTGGAGTAAGACCTTCTGTGCCTTGTTTGGCCCGTGGTTC

Query 4279          CGTGCTATTGAGAAGGCCATCCTAGCTCTGCTCCCCCAGGGTGTGTTCTATGGGGATGCT
                    ||||| ||||| || |  ||  | || |||||||| |      | ||||| || || |||
Sbjct 4284          CGTGCCATTGAAAAAGAAATATTGGCCCTGCTCCCGCCTAACATTTTCTACGGCGACGCT

Query 4339          TTTGATGACACCGTCTTCTCTGCGGCTGTGGCCGCT-GCGAAGG-CTTCCATGGTGTTTG
                    | ||| ||  | || ||  | ||||| ||| |||  -  |++||-||| |||||| || |
Sbjct 4344          TATGAGGAGTCGGTGTTTGCCGCGGCCGTGTCCGGGGCAG--GGTCTTGCATGGTATTCG

Query 4397          AGAATGACTTCTCTGAGTTTGACTCTACTCAGAATAATTTCTCCTTGGGACTTGAGT--G
                    |||||||||| ||||| ||||||  ||||||||| ||||||||| | || ||||| |--|
Sbjct 4402          AGAATGACTTTTCTGAATTTGACAGTACTCAGAACAATTTCTCCCTTGGCCTTGAATGCG

Query 4455          TGCTATTATGGAGGAGTGCGGAATGCCGCAGTGGCTCATCCGCCTTTACCACCTTATAAG
                    ||+ +|||||||||||||||| ||||| || ||||| ||  |  | || |||||  |  |
Sbjct 4462          TG-G-TTATGGAGGAGTGCGGTATGCCTCAATGGCTAATTAGGTTGTATCACCTGGTTCG

Query 4515          GTCTGCATGGATCCTGCAGGCCCCGAAGGAGTCCCTGCGGGGGTTCTGGAAGAAGCACTC
                    ||| || ||||| |||||||| ||||||||||| ||    || || ||||||||||| ||
Sbjct 4520          GTCAGCCTGGATTCTGCAGGCGCCGAAGGAGTCTCTTAAAGGTTTTTGGAAGAAGCATTC

Query 4575          CGGTGAGCCCGGCACTCTCCTATGGAATACCGTCTGGAACATGGCTGTTATTACCCACTG
                     |||||||| ||||| || || ||||| ||||| ||||| |||||  | ||  | || ||
Sbjct 4580          TGGTGAGCCTGGCACCCTTCTTTGGAACACCGTTTGGAATATGGCGATCATAGCACATTG

Query 4635          TTATGACTTCCGGGATCTGCAA-GTGGCTGCTTTTAAAGGTGATGATTCAATAGTGCTTT
                     ||||| || || ||| | |  - |+|| || ||||| |||||||||||  | || |+| 
Sbjct 4640          CTATGAGTTTCGCGATTTCCGGGTT-GCCGCCTTTAAGGGTGATGATTCGGTGGTCC-TC

Query 4694          GCAGT---GAGTACCGTC--AGA-GTC---CAGGAG-C-CGCAGTCCTAATTGCTGGCTG
                     ++||---|| ||||| |--|| -|| ---|++|+|- -|+|++|++||||||| |||||
Sbjct 4698          T--GTACCGACTACCGACAGAGTCGTAATGC--G-GCAAC-C--T--TAATTGCAGGCTG

Query 4743          CGGCCTGAAGTTGAAGGTGGATTTCCGCCCGATT-GGCTTATATGCAGGTGTTGTGGTGG
                     || || ||||||||||| || | ||| || |||-|||| +||||| ||||| |||||||
Sbjct 4748          TGGGCTTAAGTTGAAGGTTGACTACCGTCCTATTGGGCTG-TATGCCGGTGTGGTGGTGG

Query 4802          CCCCCGGCCTTGGTG-CACTCCCTGACGTTGTGCGTTTTGCCGGCCGGCTCACTGAGAAG
                    |||||||+||||| |-| || ||||| || ||||| ||||| || |||||  |||| |||
Sbjct 4807          CCCCCGG-CTTGGGGACGCTGCCTGATGTAGTGCGATTTGCTGGTCGGCTGTCTGAAAAG

Query 4861          AATTGGGGCCCCGGCCCTGAGCGAGCGGAGCAGCTCCGCCTCGCTGTGTGTGATTTCCTT
                    || |||||||||||||| ||||| || |||||||| || || || || |||||||| || 
Sbjct 4866          AACTGGGGCCCCGGCCCAGAGCGTGCTGAGCAGCTGCGTCTTGCCGTCTGTGATTTTCTC

Query 4921          CGCA-AGCTCACGAATGTGGCTCAGATGTGTGTGGATGTTGCTTCTCGTGTTTATGGGGT
                    ||+|- | | |||||||| || ||| | ||||| |||||||  || |||||||| || ||
Sbjct 4926          CG-AGGGTTAACGAATGTTGCGCAGGTCTGTGTTGATGTTGTGTCCCGTGTTTACGGAGT

Query 4980          C-TCCCCAGGGCTAGTTCATAACCTGATTGGTATGCTAC-AGGCTGTTGCCGACGGCAAG
                    |-  || +||||| || |||||||| ||||| ||||| |-|  |+ |||| || ||||||
Sbjct 4985          CAGTCCT-GGGCTGGTACATAACCTTATTGGCATGCTGCAAACC-ATTGCTGATGGCAAG

Query 5038          GCCCATTTCACTGAGTCGGTAAAGCCAGTGCTTGACCTGACGAATTCAATCTTGTGTCGG
                    |||||||| || ||| |  |||| || ||||||||||| || || || ||| |    |||
Sbjct 5043          GCCCATTTTACAGAGACTATAAAACCTGTGCTTGACCTCACAAACTCCATCATACAACGG

Query 5098          GTGGAATGAATAACATGTCTTTTGCTGCGCCCATGGGTTCGCGACCATGCGCCCTCGGCC
                    ||||||||||||||||||||  |||  |||||||||| |++|+|||||||||||| || |
Sbjct 5103          GTGGAATGAATAACATGTCTCGTGCATCGCCCATGGGAT--C-ACCATGCGCCCTAGGGC

Query 5158          TATTTTGTTGCTGTTCCTCATGTTTCTGCCTATGTTGCCCGCGCCACCGTCCGGTCAGCC
                    | || ||||||||||| || || || |||||||| |||||||||||||| |||| |||||
Sbjct 5160          TGTTCTGTTGCTGTTCTTCGTGCTTTTGCCTATGCTGCCCGCGCCACCGGCCGGCCAGCC

Query 5218          GTCTGGCCGCCGTCGTGGGCGGCGCAGCGGCGGTTCCGGCGGTGGTTTCTGGGGTGACCG
                    |||||||||||||||||||||||||||||||||| ||||| ||||||||||||||||| |
Sbjct 5220          GTCTGGCCGCCGTCGTGGGCGGCGCAGCGGCGGTGCCGGCAGTGGTTTCTGGGGTGACAG

Query 5278          GGTTGATTCTCAGCCCTTCGCAATCCCCTATATTCATCCAACCAACCCCTTCGCCCCCGA
                    |||||||||||||||||||||  |||||||||||||||||||||||||||||||| ||||
Sbjct 5280          GGTTGATTCTCAGCCCTTCGCCCTCCCCTATATTCATCCAACCAACCCCTTCGCCGCCGA

Query 5338          TGTCA-C-CGCTGCGGCCGGGGCTGGACCTC-GTG-TTCGCCAACCCGCCCGACCAC-TC
                    |||| - -| |++   |||||||||||+ ||-|+ - ||| ||+ ||||||  || |-| 
Sbjct 5340          TGTCGTTTCAC--AATCCGGGGCTGGA-GTCCG-CCCTCGGCA-GCCGCCCCGCCCCCTT

Query 5393          GGCTCCGCTTGGCGTGACCAGGCCCAGCGCCCCGCCGCTGCCTCACGTCGTAGACCTACC
                    ||||||||||||||||||||| ||||||||||| |||||||| | |||||| || || ||
Sbjct 5395          GGCTCCGCTTGGCGTGACCAGTCCCAGCGCCCCCCCGCTGCCCCCCGTCGTCGATCTGCC

Query 5453          ACAGCTGGGGCCGCGCCGCTGACTGCGGTTG-CTCCGGCCCATGATACCCCGCCTGTGCC
                     |||||||||| ||||||||||||||  |+ -| || || | ||||||  | ||||| ||
Sbjct 5455          CCAGCTGGGGCTGCGCCGCTGACTGCTAT-ATCACCAGCTCCTGATACAGCCCCTGTACC

Query 5512          CGATGTTGATTCTCGCGGCGCTATCTTGCGCCGGCAGTATAATCTTTCAACATCCCCTCT
                     |||||||| ||||| || |||||  ||||||||||||| || || || || ||||| ||
Sbjct 5514          TGATGTTGACTCTCGTGGTGCTATTCTGCGCCGGCAGTACAACCTGTCCACGTCCCCGCT

Query 5572          TACCTCCTCCGTGGCCACTGGCACCAATTTGGTCCTTTATGCTGCCCCTCTT-AGCCCGC
                    ||| || || || ||| | || ||||||||||| || |||||||||||+ ||-| ||| |
Sbjct 5574          TACGTCATCTGTCGCCTCGGGTACCAATTTGGTTCTCTATGCTGCCCC-ATTGAACCCAC

Query 5631          TTTTGCCCCTTCAGGACGGCACCAATACTCATATAATGGCCACGGAGGCTTCCAATTATG
                    |||| |||||||||||||||||||| || ||||| ||||| || ||||| || ||||| |
Sbjct 5633          TTTTACCCCTTCAGGACGGCACCAACACCCATATCATGGCTACTGAGGCATCTAATTACG

Query 5691          CCCAGTACCGAGTTGCCCGCGCCACAATCCGCTACCGCCCTCTGGTTCCCAATGCTGTTG
                    |||||||||| || || || ||||||||||| |||||||| ||||| || ||||||||||
Sbjct 5693          CCCAGTACCGGGTGGCTCGAGCCACAATCCGTTACCGCCCGCTGGTGCCAAATGCTGTTG

Query 5751          GTGGCTATGCTATCTCTATATCGTTCTGGCCGCAGACCACTACCACCCCGACGTCCGTCG
                    ||||||||||||||||||| || || ||||| ||||| || || ||||| || || || |
Sbjct 5753          GTGGCTATGCTATCTCTATTTCTTTTTGGCCCCAGACAACCACTACCCCTACTTCTGTTG

Query 5811          ACATGAATTCTATAACCTCGACGGATGTTCGTATTCTCGTCCAGCCCGGTATTGCCTCAG
                    | ||||||||||| || || || |||||| | ||| | |||||||| ||||||||||| |
Sbjct 5813          ATATGAATTCTATTACTTCTACTGATGTTAGGATTTTGGTCCAGCCTGGTATTGCCTCTG

Query 5871          AGCTTGTG-ATTCCAAGTGAACGCCTGCATTATCGCAACCAGGGTTGGCGCTCTGTTGAA
                    ||+|||  -|| || ||||| || || || ||||| || || || |||||||||||||| 
Sbjct 5873          AG-TTGGTTATCCCCAGTGAGCGTCTTCACTATCGTAATCAAGGGTGGCGCTCTGTTGAG

Query 5930          ACCTCCGGG-GTGGCGGAGGAGGAGGCCACCTCTGGCCTTGTCATGCTTTGTATACATGG
                    |||+ ||||-|| || ||||||||||| ||||||||||| || ||||||||||| |||||
Sbjct 5932          ACC-ACGGGTGTCGCCGAGGAGGAGGCTACCTCTGGCCTGGTAATGCTTTGTATTCATGG

Query 5989          CTCACCTGTGAACTCTTATACTAACACACCTTACACTGGTGCCCT-CGGGTTGTTGGATT
                     || || || || || ||||| || |||||||| ||||| || ||- || || |||+|||
Sbjct 5991          TTCGCCAGTCAATTCATATACAAATACACCTTATACTGGGGCACTGGGGCTTCTTG-ATT

Query 6048          TTGCTCTCGAGCTTGAGTTCCGCAACCTCACCCCTGGTAACACCAATACACGGGTTTCCC
                    ||||  | |||||||| ||  | ||  | || ||||| ||||||||||| || || ||||
Sbjct 6050          TTGCATTGGAGCTTGAATTTAGGAATTTGACACCTGGGAACACCAATACCCGTGTATCCC

Query 6108          GCTACTCTAGCACCGCCCGCCACCGTCTTCGCCGTGGCGCAGACGGGACTGCCGAGCTCA
                    | ||  | ||||| ||||| ||||| || |||||||| || || ||||| || ||||| |
Sbjct 6110          GATATACCAGCACAGCCCGTCACCGGCTGCGCCGTGGTGCCGATGGGACCGCTGAGCTTA

Query 6168          CCACCACGGCTGCGACTCGCTTTATGAAGGATCTCTATTTTTC-TAGC-ACTAATGGTGT
                    |||| ||||| || || || ||||||||||| ||+ +  ||||-  | -|| ||||| ||
Sbjct 6170          CCACTACGGCGGCCACACGTTTTATGAAGGACCT-G-CATTTCACCGGTACGAATGGAGT

Query 6226          TGGCGAGATCGGCCGCGGGATAGCCCTTACCCTGTTTAATCTTGCTGACACCCTGCTTGG
                     || ||| | ||||| || || ||||| || |||||||||||||||||||| || || ||
Sbjct 6228          CGGTGAGGTGGGCCGAGGTATTGCCCTGACACTGTTTAATCTTGCTGACACGCTTCTCGG

Query 6286          CGGCCTACCGACAGAATTGATTTCGTCGGCTGGTGGCCAACTGTTTTACTCTCGCCCGGT
                     ||  | |||||||||||||||||||||||||| |||||  |||| ||||| ||||| ||
Sbjct 6288          TGGTTTGCCGACAGAATTGATTTCGTCGGCTGGGGGCCAGTTGTTCTACTCCCGCCCTGT

Query 6346          CGTCTCAGCCAATGGCGAGCCGACTGTCAAGCTGTATACATCTGTAGAGAATGCTCAGCA
                    ||||||||||||||||||||||||||| ||||| ||||||||||| |||||||| |||||
Sbjct 6348          CGTCTCAGCCAATGGCGAGCCGACTGTAAAGCTATATACATCTGTTGAGAATGCGCAGCA

Query 6406          GGATAAGGGTATTGCAATCCCTCACGACATCGACCTTGGGGAATCTCGTGTAGTCATCCA
                    ||||||||||||  | ||||| || ||||| ||||| || || || ||||| || |||||
Sbjct 6408          GGATAAGGGTATCACCATCCCGCATGACATAGACCTCGGTGACTCCCGTGTGGTTATCCA

Query 6466          GGATTATGACAATCAGCATGAGCAGGACCGTCCGACACCTTCCCCAGCCCCGTCTCGCCC
                    ||||||||| || || || |||||||| || || || ||||| || ||||| ||||| ||
Sbjct 6468          GGATTATGATAACCAACACGAGCAGGATCGGCCTACTCCTTCACCTGCCCCCTCTCGTCC

Query 6526          TTTTTCTGTTCTCCGGGCCAATGATGTGCTTTGGCTCTCTCTCACTGCTGCTGAGTATGA
                    |||||| ||||| || |||||||||||  | ||||| |||||||||||||||||||||||
Sbjct 6528          TTTTTCAGTTCTTCGTGCCAATGATGTTTTGTGGCTTTCTCTCACTGCTGCTGAGTATGA

Query 6586          TCAGTCCACCTATGGCT-CTTC-TACTG--GCCCAGTCTATGTCTCCGACTC---T---G
                    ||||+++||+|| |  |-  ||-| |  --  ||+++||||||+ + | |||---|---|
Sbjct 6588          TCAG---AC-TACGTATGGGTCATCCCACCAACC---CTATGT-A-TGTCTCGGATACAG

Query 6636          TGACCTTGGTCAATGTTGCGACCGGCGCGCAGGCCGTTGCTCGGTCGCTTGACTGGACTA
                    | || || || ||||| || || || || ||||| || || || || ||||| ||| | |
Sbjct 6638          TCACATTTGTTAATGTGGCCACTGGTGCTCAGGCTGTCGCCCGTTCCCTTGATTGGTCCA

Query 6696          AGGTCACACTTGATGGCCGCCCTCTTTCTACTATCCAGCAGTATTCGAAGACTTTCTTTG
                    | || ||  | || |||||||| ||| ||||||| ||||||||||| ||||| |||| ||
Sbjct 6698          AAGTTACTTTGGACGGCCGCCCCCTTACTACTATTCAGCAGTATTCTAAGACATTCTATG

Query 6756          TCCTGCCGCTTCGTGGTAAACTT-TCCTTCTGGGAGGCAGGTACCACTAAAGCCGGGTAC
                    |||| ||||| || |||||+ ||-|| |||||||| || || || || || || || |||
Sbjct 6758          TCCTCCCGCTCCGCGGTAA-GTTGTCTTTCTGGGAAGCTGGCACGACCAAGGCTGGCTAC

Query 6815          CCTTACAATTATAATACTACTGCTAGTGACCAACTGCTCGTTGAGAATGCCGCCGGGCAC
                    ||||| |||||||| || || || ||||| ||| | || |||||||| || ||||| |||
Sbjct 6817          CCTTATAATTATAACACAACCGCCAGTGATCAAATTCTAGTTGAGAACGCGGCCGGCCAC

Query 6875          CGGGTGGCTATTTCCACCTACACCACTAGCTTGGGTGCTGGCCCTGTCTCCATTTCTGCG
                    || || ||||| || || |||||||||||| ||||||| ||||||  |||||||||||||
Sbjct 6877          CGTGTTGCTATCTCTACTTACACCACTAGCCTGGGTGCCGGCCCTACCTCCATTTCTGCG

Query 6935          GTGGCTGTCCTGGCCCCCCACTCTGCGTTAGCACTGCTTGAGGATACCCTGGATTACCCT
                    || | ||| || ||||| ||||| ||  | ||  | |||||||||||    |||||||| 
Sbjct 6937          GTTGGTGTGCTAGCCCCGCACTCAGCTCTCGCCGTTCTTGAGGATACTGCCGATTACCCC

Query 6995          GCTCGCGCCCATACTTTTGATGATTTCTGCCCAGAGTGCCGCCCCCTCGGCCTCCAGGGC
                    || |||||||| |||||||||||||||||||| || || ||| |||| ||  | ||||| 
Sbjct 6997          GCCCGCGCCCACACTTTTGATGATTTCTGCCCTGAATGTCGCACCCTTGGATTACAGGGT

Query 7055          TGCGCCTTTCAGTCCACTGTCGCTGAGCTCCAGCGGCTTAAGATGAAGGTGGGTAAAACT
                    || || |||||||| |||||||||||||| ||||| ||||| |||||||| |||||||| 
Sbjct 7057          TGTGCTTTTCAGTCTACTGTCGCTGAGCTTCAGCGCCTTAAAATGAAGGTAGGTAAAACC

Query 7115          CGGGAGTTATAGTTTATTTGCTTGTGCCCT-CCTTCTTT-CTGTTGCTTATTTCTCTTTT
                    |||||||  ||+ ||| ||+|||++ |  |-||  ||| -| |||||||+||+ |||| |
Sbjct 7117          CGGGAGTCCTA-ATTAATT-CTT--CCTGTACCCCCTTCGCAGTTGCTT-TT-GTCTTAT

Query 7173          CTGCGTTT
                     |   |||
Sbjct 7171          TTCTTTTT
