# Supplementary material for: Pairwise Heuristic Sequence Alignment Algorithm Based on Deep Reinforcement Learning
Source: IEEE Open J Eng Med Biol. 2021 Jan 29;2:36–43. doi: 10.1109/OJEMB.2021.3055424 (PMC8901008; doi:10.1109/OJEMB.2021.3055424)
Supplement: Three supplementary materials are attached to the submitted manuscript. First, we offer the detailed process of the DQNalign in Supplementary material S1. Then, the additional figures and tables are listed in the Supplementary material S2. Finally, the alignment results of the DQNalign are attached  [file ojemb-3055424-mm.zip › OJEMB-3055424-MM/10022021082020_DQNalignOJEMB20210126SupplementaryS3/Supplementary S3/HEV_DDDQN/result20200712173946_13_30.txt]

DQNalign Project v1.0
Pairwise alignment algorithm with deep reinforcement learning based heuristic alignment agent
Sequence 1 : HEV_13, length : 7212
Sequence 2 : HEV_30, length : 7257

Alignment results:
Exact matches: 5433
Gaps: 508

Query 0             GCAGACCACATATGTGGTCGATGCCATGGAGGCCCACCAGTTTATTAAGGCTCCTGGCAT
                    ||||||||| |||||||||||||||||||||||||| ||||| |||||||||||||||||
Sbjct 0             GCAGACCACGTATGTGGTCGATGCCATGGAGGCCCATCAGTTCATTAAGGCTCCTGGCAT

Query 60            CACTACTGCTATTGAGCAGGCTGCTTTAGCAGCGGCCAATTCTGCCTTGGCGAATGCTGT
                     |||||||| ||||||||||||||| | || ||||||||||| |||||||||||||||||
Sbjct 60            TACTACTGCCATTGAGCAGGCTGCTCTGGCTGCGGCCAATTCCGCCTTGGCGAATGCTGT

Query 120           GGTGGTTAGGCCTTTTCTCTCTCACCAGCAGATTGAGATTCTCATTAACCTAATGCAACC
                    ||||||| |||| ||  | |||| |  ||| |  |||||||| |||||  | ||||||||
Sbjct 120           GGTGGTTCGGCCGTTCTTGTCTCGCGTGCAAACCGAGATTCTTATTAATTTGATGCAACC

Query 180           TCGCCAGCTTGTTTTCCGCCCCGAGGTT-TTCTGGAATCATCCCATCCAGCGCGTTATCC
                     || ||  | ||||||||||| ||||| -||+|||||||| ||||| ||| | ||||| |
Sbjct 180           CCGGCAATTGGTTTTCCGCCCTGAGGTGCTT-TGGAATCACCCCATTCAGAGAGTTATAC

Query 239           ATAATGAGCTGGAGCTCTACTGCCGCGCT-CGCTCCGGCCGCTGTCTT-GAGATTGGCGC
                    | |||||  |||| |  ||||| || |||- | +| || || || || - ||+|||| ||
Sbjct 239           ACAATGAATTGGAACAGTACTGTCGGGCTAGGG-CTGGTCGTTGCCTGGAAG-TTGGGGC

Query 297           TCATCCCCGCTCAATAAATGACAATCCTAATGTGGTCCACCGCTGTTTTCTCCGCCCTGT
                    ||| ||  | || || ||||| || || |||||  | || || || |||||  | || ||
Sbjct 297           TCACCCGAGATCGATTAATGATAACCCCAATGTCCTGCATCGGTGCTTTCTTAGACCGGT

Query 357           TGGGCGTGATGTTCAGCGCTGGTA-TACTGCTCCCACTCGCGGACCGGCTGCTAATTGCC
                    |||  | || || || || |||||-|+|||| ||||| || || || || ||||||||||
Sbjct 357           TGGTAGGGACGTCCAACGTTGGTACT-CTGCCCCCACCCGTGGCCCCGCAGCTAATTGCC

Query 416           GGCGTTCTGCACTGCGTGGGCTCCCTGCTGCCGACCGCACCTACTGTTTTGATGGGTTTT
                    | |||||||| || ||||| |||||| |||  ||||| ||||||||||||||||| || |
Sbjct 416           GTCGTTCTGCGCTACGTGGTCTCCCTCCTGTTGACCGTACCTACTGTTTTGATGGATTCT

Query 476           CTGGCTGCAGTTTTCCCGCTGAGACAGGCATCGCCCTCTATTCCCTCCACGACATGTC-G
                    |  ||||   |||| | || ||||| ||  | ||||| || || || || ||| |+| -|
Sbjct 476           CCCGCTGTGCTTTTGCTGCGGAGACCGGTGTGGCCCTTTACTCTCTGCATGACCT-TTGG

Query 534           -CCGTCTGATGTCGCCGAGGCCATGTTCCGTCATGGCATGACGCGGCTTTATGCTGCCCT
                    -| | |+||||| || ||||| |||  ||| || || |||||||| || |||||||| ||
Sbjct 535           CCAGCC-GATGTTGCGGAGGCTATGGCCCGCCACGGGATGACGCGTCTGTATGCTGCACT

Query 594           CCA-TCTCCCGCCCGAGGTTCTACTGCCTCCCGGCACATACCGTACCACGTCGTATTTAC
                     ||-  |||  | +||||| || || || |||||||| |||| ||| || |||||  | |
Sbjct 594           TCACCTTCCACCT-GAGGTGCTGCTACCGCCCGGCACCTACCATACAACCTCGTACCTTC

Query 653           TGATTCATGACGGT-AGGCGTGTTGTGGTGACGTACGAGGGCGATACCAGTGCTGGTTAT
                    |||| ||||| || -| +|| | ||| ||||| || || |||||||| ||||| || || 
Sbjct 653           TGATCCATGATGGCGAC-CGCGCTGTTGTGACTTATGAAGGCGATACTAGTGCGGGCTAC

Query 712           AATCATGATGTTTCTAAT-CTACGTTCCTGGATTA-GGACCACTAAGGTCA-C--CGGGG
                    |||||||| || ||+|||-|| ||| | |||||  - +|| || ||| |  - --|++| 
Sbjct 712           AATCATGACGTCTC-AATACTCCGTGCATGGATCCGT-ACTACCAAGATAGTTGGC--GA

Query 767           ACCATCCTCTCGTTATCGAGCGGGTTA-GGGCCATCGGCTGCCATTTTGTTCTCCTGCTC
                      ||||| || ||||| ||||| |+||-|||| |||||||| || ||||| || ||||||
Sbjct 767           -TCATCCGCTAGTTATAGAGCGTG-TACGGGCTATCGGCTGTCACTTTGTGCTGCTGCTC

Query 826           ACGGCCGCCCCGGAACCATCCCCTATGCCTTATGTGCCTTACCCCCGGTCCACCGAGGTC
                    || || ||||| |||||||| |||||||||||||| ||||||||||| || || || || 
Sbjct 826           ACTGCAGCCCCTGAACCATCGCCTATGCCTTATGTTCCTTACCCCCGTTCGACGGAAGTG

Query 886           TATGTCCGATCAATCTTTGGCCCGGGTGGAACCCCCTCATTGTTTCCAACCCTCGTGCTC
                    ||||||||||| || |||||||| || ||  | || ||  |||||||| |   |+|||||
Sbjct 886           TATGTCCGATCTATATTTGGCCCTGGCGGCTCTCCGTCCCTGTTTCCATCAGCC-TGCTC

Query 945           CACTAAGTCAACCTTCCATGCTGTCCCTGTCCATATCTGGGACCGTCTTATGTTGTTCGG
                    ||| || || || || ||||||||||| |||||||| ||||| || || ||| | || ||
Sbjct 945           CACAAAATCTACTTTTCATGCTGTCCCGGTCCATATTTGGGATCGGCTCATGCTTTTTGG

Query 1005          GGCCACTTTGGACGACCAGGCCTTTTGCTGTTCCCGTCTTATGACTTACCTCCGTGGCAT
                     ||||||||||| |||||||| || ||||| || || || ||||| |||||||| || ||
Sbjct 1005          CGCCACTTTGGATGACCAGGCGTTCTGCTGCTCACGGCTCATGACATACCTCCGCGGTAT

Query 1065          TAGCTACAAGGTTA-CTGTCG-GCACCCTTGTGGCCAATGAGGGCTGGAACGCCTCCGAG
                    |||||| ||||| |-|  | |-|| ++||||| ||||||||||| ||||||||||| || 
Sbjct 1065          TAGCTATAAGGTCACCGTTGGTGCG--CTTGTTGCCAATGAGGGTTGGAACGCCTCTGAA

Query 1123          GACGCCCTCACAGCTGTCATTACTGCCGCCTACCTAACCATATGCCACCAGCGGTATCTT
                    || |||||||| || || ||||| || |||||||| ||||| || || ||||| || || 
Sbjct 1123          GATGCCCTCACTGCGGTAATTACCGCAGCCTACCTGACCATTTGTCATCAGCGCTACCTC

Query 1183          CGCACCCAGGCTATATCTAAGGGGATGCGTCGTTTGGAGCGGGAGCATGCCCAGAAGTTT
                    || |||||||| ||||||||||| ||||| || ||||||   ||||||||||||||||| 
Sbjct 1183          CGTACCCAGGCGATATCTAAGGGTATGCGCCGGTTGGAGGTTGAGCATGCCCAGAAGTTC

Query 1243          ATAACACGCCTTTATAGCTGGCTCTTTGAGAAGTCCGGCCGTGACTACATCCCCGGCCGT
                    || ||| | || || |||||| | ||||||||||| ||||||||||||||||||||||| 
Sbjct 1243          ATTACAAGGCTCTACAGCTGGTTGTTTGAGAAGTCTGGCCGTGACTACATCCCCGGCCGC

Query 1303          CAGCTGGAGTTTTATGCCCAGTGTAGGC-GTTGG-CTCT-CAGCCGGCTTCCATCTTGA-
                    |||||  |||||||||| |||||  |||-|| | - || -|++ +|| ||||| || ||-
Sbjct 1303          CAGCTCCAGTTTTATGCTCAGTGCCGGCGGTGGTTATCCGC--A-GGTTTCCACCTAGAC

Query 1359          CCCACGGGTG-TTGGTTTTTGACGAGTCGGTCCCCTGCCACTGTAGGACCA-CGATCCGC
                    ||||+| |||-||+|||||||| ||||| || ||||||| ||| |||||| -|     | 
Sbjct 1360          CCCA-GAGTGCTT-GTTTTTGATGAGTCAGTGCCCTGCCGCTGCAGGACCTTCTTAAAGA

Query 1417          A-G--G-GTTGCTTCAAAGTTCTGTTGCTTCATGAAGTGGCTCGGCCAGGAGTGCACCTG
                    |-|--|-| +|++|++|| |||||||| || |||  |||| | || ||||||||||||||
Sbjct 1418          AGGTCGCGG-G--T--AAATTCTGTTGTTTTATGCGGTGGTTAGGGCAGGAGTGCACCTG

Query 1473          TTTCCTAC-AGCCCGCAGAGGGTGTTGTTGGCGACCAGGGCCATGACAACGAGGCTTATG
                     ||+||  -| || || |||||  | || || || || |||||||| || ||||||||||
Sbjct 1473          CTT-CTTGGAACCAGCTGAGGGCTTAGTCGGTGATCAAGGCCATGATAATGAGGCTTATG

Query 1532          AGGGCTCTGATGTTGACCCTGCCGAATCTGCCACCTGTGACATATCTGGGTCCTACGTGG
                    |||| ||||| |||||||| |||||| ||||    | |||  | |||||| |||| |  |
Sbjct 1532          AGGGTTCTGAGGTTGACCCAGCCGAACCTGCGTATTTTGATGTTTCTGGGACCTATGCTG

Query 1592          TG-CCTGGTGCTGCCCTCCAGCCG--CTCTACCAGGCTCTTGATCT--CCCTGCCGATAT
                    | - |+||+||+|||  |  |  |--||||||  ||| ||| || |--| | + +|||||
Sbjct 1592          TCCAC-GG-GC-GCCAGCTTGAGGCCCTCTACAGGGCACTTAATATCCCACA-T-GATAT

Query 1647          TGTGGCCCGTGCAGGGTCG-GCTGACC-GCCACAGTAAAG-GTTTCTCAGGCTGAGGGGG
                    ||  ||||| || +|  ||- +| |+|-|| ||++|   |-| +||+   |+ |||    
Sbjct 1647          TGCTGCCCGGGCT-GCCCGAT-TAA-CAGCTAC--TGTTGAGC-TC-GCTG-CGAGTCCA

Query 1701          GCG-GATT-GACTGCGAGACCTATCTTGGGTAATAAA-ACTTTCCGCACGTCGTTCGTCG
                    |  -| ||-|| |||   |+||||  | || |||+||-|| ||||| ||| || |||| |
Sbjct 1699          GACCGTTTGGAGTGCCGCA-CTATAATCGGAAAT-AAGACCTTCCGGACGACGGTCGTTG

Query 1757          ACGGAG-CG-GTTTTAGA-GACTAATGGCCCAGAGC-GC-C-TCAATCTCTCCTTTGACG
                    | || |-| -  |  || -||  +++||||| ||||-| -|-|+++||| || ||||| |
Sbjct 1757          ATGGCGCCCATCTCGAGGTGAAC---GGCCCTGAGCAGTACGT---TCTATCGTTTGATG

Query 1811          CCAGTCA-GAGCACTAT-GGC-CGCCGG-C-CTCTTTAG-TCT--TACCTA-C-ACCA-C
                    |    | - ||+|||||-|| -|+| ||-|-|  |  + -|| --||+  |-|-  | -|
Sbjct 1811          CTTCCCGCCAG-ACTATGGGAGC-CGGGTCGCCATAG-CCTCACCTA-TGAGCTCACGCC

Query 1860          TTCTGCAG-CTGGGGCTGGAGGTGCATT-ATGTC--GCTGCCGGG-CTTGA--CCATCGG
                    | | |++|- ||  | | +|||  +|+|-|| | --|  +|| ||-||  |-- |+|+++
Sbjct 1866          TGCCG--GTTTGCAGGTT-AGGAT-A-TCATCTAATGGC-CCTGGACTGCACTGC-T---

Query 1912          GCG-GTTTTTGCCCC-G-GGTGTCTCACCCCGGTCG-GCCCCTGGCGAGGTTACC-GCCT
                    ++|-|||   +||||-|-|||| | |  + |+| ||-|+||| |||||||+|| |-|| |
Sbjct 1914          --GTGTTCCC-CCCCGGTGGTGCCCCTA-GC-GCCGCG-CCCGGGCGAGG-TAGCGGCTT

Query 1967          TCTGCTCCGCCCTATATAGGT-TCAACCG-TGAGGCCCAGCGCCACTCACTGACCGGCAA
                    | |||   ||||| || ||||-| |    -| |++||||||| |||||  |||| |||  
Sbjct 1967          TTTGCAGTGCCCTCTACAGGTATAACAGATTCA--CCCAGCGGCACTCGTTGACTGGCGG

Query 2025          CTTTTGGTTTCATCCCGAGGGGCTCCTTGGCCCCTTCGTTCC--TTTCTCTCCCGGGCAT
                    ||| ||| | || || |||||||| || |||  ||||   ||--||||+|+|||||||||
Sbjct 2025          CTTGTGGCTACACCCTGAGGGGCTGCTGGGCATCTTCCCCCCTTTTTC-C-CCCGGGCAT

Query 2083          GTTTGGGAGTCGGCTAA-CCCGTTTTGTGGTG-AGAGCA-CACTCTACACCCGTACCTGG
                     | |||||||| || ||-|||+|| ||||| |-|| |+|-| +| || || |||||||||
Sbjct 2083          ATCTGGGAGTCTGCCAATCCC-TTCTGTGGGGAAGGG-ACCT-TGTATACTCGTACCTGG

Query 2140          TCG-G-A-----------A--G-----T-TGA---TGCCGCTT-CTA--AC-C-CGGCCC
                    || - - -----------|--|-----|-   ---||  ||  -| |--| -|-| | | 
Sbjct 2140          TCCACTTCTGGTTTTTCTAGTGATTTCTCCCCTCCTGAGGCGGCCGACCATGCACCGGCT

Query 2171          AGCCCGACCT-AGGCCTTGCA-TCTGAG-CCTCCCA--TACCCAGT-AGGG-C-CGC---
                    | ++|+||||-|||  |  | - +| + - ||+|||--| +|||||-|   - - ||---
Sbjct 2200          AT--C-ACCTCAGGGTTGCCCCA-TT-CTACT-CCACCTG-CCAGTGATATTTGGGCATT

Query 2220          CA-CGCCTATCTTGGC-GGCCCCTCTGCC-C-T-CCATTGTACCGGGCCCCACCC-CCCC
                      - +|| + | |++|-|     |||+| - -|- ||| | ||| | + ||||| -| ||
Sbjct 2253          ACCA-CCG-CCCT--CAGAGGAGTCT-CAGGTTGACATGGCACCCGT-ACCACCTGCTCC

Query 2274          CCCCTCC-GCCC--T-GG-TGCCTAGTGAGC-C---GGC-CTCTGGTG--CCAGCGCCGG
                    || | | -||| --|-||-|+ | +++||||-|--- | -|+|++ + -- |+ |+||+|
Sbjct 2307          CCTCCCAAGCCTGTTGGGCT-GCC---GAGCTCTAATGAAC-C--C-ATAAC-CC-CC-G

Query 2322          GGCTCTG-GCCATA--AC-CCACCAGACGGTC-CGACA-CCGCCGTTTGCTTTTCACCTA
                     || +| -||||+ -- |-||||| |+|+ ||-||+||-||||||| | |||| ||||||
Sbjct 2351          TGCG-TAAGCCA-CCTGCACCACCGG-C-TTCTCG-CACCCGCCGTCTCCTTTACACCTA

Query 2376          CCCGGATGGTTCCAAGGTGTTTGCCGGCTCGCTGTTCGAGTCAGCGTGT-ACGTGGCTTG
                     || |||||  ||||||||| ||| || ||| ||||||||||||  |||-||+||||| |
Sbjct 2406          TCCTGATGGCGCCAAGGTGTATGCGGGGTCGTTGTTCGAGTCAGATTGTGAC-TGGCTGG

Query 2435          TTAACGCGTCTAATGT-TGACCACCGCCCTGGTGGCGGGCTCTGCCATGCATTCTACCAA
                    |||| || |||||   - |+||||||||| || || || ||||| ||||| || ||||| 
Sbjct 2465          TTAATGCCTCTAACCCGGG-CCACCGCCCCGGAGGTGGTCTCTGTCATGCCTTTTACCAG

Query 2494          AGGTATCCCGCTTTTCC-TT-TGACGCTGCCTCT---TTTGTGATGCGCGATGGCGCG-G
                     +|| |+||+||    |-||-|  | | ++++||---||| | |||||||| || +| -|
Sbjct 2524          C-GTTT-CC-CTGAGGCTTTCTACCCCA----CTGAGTTTATTATGCGCGAGGGT-CTTG

Query 2546          CCGCGTACACATTAACT--CCCCG-GCCG-ATAATTCATGCCGTCGCCCCTGACTATAGG
                    | || |++|||+  +||--|||||-||| -|| || || || || || ||||||||||||
Sbjct 2576          CAGCAT--ACA-CC-CTGACCCCGCGCCCTATCATCCACGCAGTGGCTCCTGACTATAGG

Query 2602          TTGGAACATAACCCAAAGAGGCTCGAGGCCGCTTACCGGGAGACCTGCTCTCGCCTTGGT
                     | || || || ||||||||||| ||||| || ||||| |||||||||||||| | ||| 
Sbjct 2632          GTTGAGCAGAATCCAAAGAGGCTTGAGGCAGCGTACCGAGAGACCTGCTCTCGTCGTGGC

Query 2662          ACCGCTGCATACCCGCTCCTCGGGACTGGCATATATCAGGTACCAATC-GGCCCGAGTTT
                    |||||||| || ||||| |||||  | || ||||| ||||| ||  ||-| | |+|||||
Sbjct 2692          ACCGCTGCCTATCCGCTTCTCGGATCAGGTATATACCAGGTCCCTGTCAGTCTC-AGTTT

Query 2721          TGACGCCTGGGAGCGGAACCACCGCCCTGGGGACGAGTTGTATCTTCCTGAGCTTGC--C
                    ||||||||||||||| || |||||||| || || ||| | |||||  | || |  ||--|
Sbjct 2751          TGACGCCTGGGAGCGTAATCACCGCCCAGGCGATGAGCTTTATCTGACCGAACCCGCTGC

Query 2778          -GCCAAATGGTTCGAGGCCAATAAGCCTAC-CCGCCCGACTCTTACTATAACTGAGGATG
                    -|||+++||||| ||||| || |||||  |-| ||| |+| || || ||||| || ||| 
Sbjct 2811          AGCC---TGGTTTGAGGCTAACAAGCCGGCGCAGCCAG-CACTCACAATAACGGAAGATA

Query 2837          TCG-CACGGACGG-CAAACTTGGCC--ATCGAACT-TGACTCGGCC-ACAGACGTCGGCC
                      |-|+|| ||||-||| || +|| --|  || | -||+||++|+|-||||| || ||||
Sbjct 2867          CGGCC-CGCACGGCCAACCTA-GCATTAGAGATCGATG-CT--G-CTACAGAGGTTGGCC

Query 2891          GGGCCTGCGCCGGCTGC-CGAGTCACCCCCGGT-ATTGTGCAGTATCAGTTTACCGCAGG
                    | |||||||| || |||-| |+|||  +|| | - |||| || |||||||| || || ||
Sbjct 2921          GCGCCTGCGCTGGTTGCACCA-TCAGA-CCTGGGGTTGTACATTATCAGTTCACTGCTGG

Query 2949          TGTGCCCGGG-TCTGGAAAGTCCCGTTCTGT-TATCCAGACTGACGTGGACGTTGTTGTG
                     ||+||||||-|| || |||||  | ||| |- | +|||   || || ||||| || || 
Sbjct 2979          GGT-CCCGGGTTCAGGCAAGTCAAGGTCTATACAG-CAGGGGGATGTTGACGTCGTGGTT

Query 3007          GTTCCGACTCGGGAGCTGCGTAAC-GCCTGGCGCCGCCGCGGTTTTGCTGCTTTTACCCC
                    || || || || ||||| || || -|+|||||| ||||| || ||||| || || || ||
Sbjct 3037          GTCCCCACCCGAGAGCTTCGCAATAG-CTGGCGTCGCCGGGGCTTTGCGGCCTTCACACC

Query 3066          GCATACTGCCGCT-AGGGTCAC-CCAGGGGCGTCGTGTCGTCATCGATGAAGCCCCGTCT
                     || || || || -  +|| ||- | || +|| ||||| || || || || || ||||| 
Sbjct 3096          TCACACGGCGGCCCGT-GTTACTACGGGC-CGCCGTGTTGTGATAGACGAGGCTCCGTCG

Query 3124          CTCCCCCCGCACCTGTTGCTGCTCCACATGCAGCGGGCCGCCACCGTCCACCTTCTTGGC
                    || || |||||| ||||| || | || |||||||||||| |  | ||||| ||||| || 
Sbjct 3154          CTTCCACCGCACTTGTTGTTGTTACATATGCAGCGGGCCTCTTCGGTCCATCTTCTCGGT

Query 3184          GACCCGAATCAGATCCCAGCCATCGATTTTGAGCACGCCGGGCTCGTCCCCGCCATCAGG
                    ||||| ||||||||||| ||||| |||||||| || || || || |||||||| ||  | 
Sbjct 3214          GACCCTAATCAGATCCCTGCCATTGATTTTGAACATGCTGGTCTGGTCCCCGCAATTCGT

Query 3244          CCCGATTTAGCCCCTACTTCCTGGTGGCATGTCACTCACCGCTGTCCCG-CGGATGTGTG
                    |||||  | || || ||   |||||||||||| || || ||||| || |-|+||||| ||
Sbjct 3274          CCCGAGCTCGCACCAACGAGCTGGTGGCATGTTACGCATCGCTGCCCGGCC-GATGTATG

Query 3303          TGAGCTGATTCGCGGTGCATATCCTATGATCCAGCCCACTAGCCGGGTCCTTCG-T-TCG
                    |||||| || ||||| || |||||||  |||||| |||| || || || || ||-|-|+ 
Sbjct 3333          TGAGCTCATACGCGGGGCTTATCCTAAAATCCAGACCACGAGTCGTGTGCTACGATCT-C

Query 3361          TTGTTTTGGGGTGAGCCTGCCGTTGGGCAGAAACTAGTGTTC---ACCCAGGCGGCTAAG
                    +||||||||   || || ||| | || ||||| +| |+|+||---|| ||||| ||||| 
Sbjct 3391          -TGTTTTGGAACGAACCGGCCATCGGCCAGAAG-TTG-G-TCTTTACGCAGGCCGCTAAA

Query 3418          GCTGCCAACCCCGGCT--CAGTGACGGTCCACGAGGCACAGGGCGCTACCTACACAGAGA
                    ||||+| | ||| | |-- |+| |||||||| ||||| ||||| ||||| | ||| ||||
Sbjct 3448          GCTG-CTAACCCTGGTGCGA-TTACGGTCCATGAGGCCCAGGGTGCTACTTTCACTGAGA

Query 3476          CCACCATTATTGCAACGGCAGACGCCCGTGGCCTTATTCAGTCGTCCCGGGCTCATGCCA
                    |||| ||||| || ||||| || ||| | || ||||| ||||| ||||| |||||||| |
Sbjct 3506          CCACAATTATAGCTACGGCTGATGCCAGGGGTCTTATCCAGTCATCCCGAGCTCATGCTA

Query 3536          TTGTCGCCCTGACGCGCCACACAGAGAAGTGCGTCATCATTGACGCACCAGGCT-TGCTT
                    | || || || || || || |||||||| ||| | ||  | || || || ||+|-|||| 
Sbjct 3566          TAGTTGCACTTACCCGTCATACAGAGAAATGCATTATTTTAGATGCTCCTGG-TCTGCTG

Query 3595          CGTGAGGTGGGCATCTCTGACGCAATTGTCAATAATTTCTTCCTCGCTGGCGGTGAGGTT
                    |||||||| ||||| || || |  ||||| |||||||||||||||||||| || ||||| 
Sbjct 3625          CGTGAGGTCGGCATATCAGATGTGATTGTTAATAATTTCTTCCTCGCTGGTGGGGAGGTG

Query 3655          GGTCACCAGCGTCCGTCTGTTATCCCTCGCGGCAACCCCGACGC--CAATGTC--GACAC
                    || ||  | || || ||||| || || || |||||||| || +|-- | +|| --||| |
Sbjct 3685          GGCCATAACCGCCCTTCTGTGATACCCCGTGGCAACCCTGAT-CAGAAC-GTTGAGACTC

Query 3711          CCTGGCTGCCTTTCCACCGTCATGCCAGATTAGTGCTTTCCACCAATTGGCCGAGGAGCT
                       + + ||||| || || || |||||||||||||||| ||||||| |||| || ||| |
Sbjct 3743          TAC-A-AGCCTTCCCGCCATCCTGCCAGATTAGTGCTTACCACCAACTGGCTGAAGAGTT

Query 3771          TGGTCACAGACCCGCCCCTGTTGCGGCTGT-TCTA-CCACCCTGCCCTGAGCTCGAACAG
                     || ||| | ||||| |||||||| || ||-|+| -||+|||||||||||||| || |||
Sbjct 3801          AGGCCACCGTCCCGCTCCTGTTGCCGCCGTCT-TGCCC-CCCTGCCCTGAGCTTGAGCAG

Query 3829          GGCCTTCTCTACCTGCCCCAGGAGCTCACCACCTGTGATA--GTGTTGTAACATTTGAGT
                    |||||  | ||  |||| || ||||| ||    |  ||||--||| || + |+|||||  
Sbjct 3859          GGCCTGTTGTATATGCCGCAAGAGCTTACAGTGTCCGATAGTGTGCTGG-TC-TTTGAAC

Query 3887          TGACAGATATTGTGCATTGCCGCATGGCCGCCCCGAGCCAGCGCAAGGCCGTGCTGTCCA
                    | |||||||| || || ||||| ||||| ||||| |||||||| |||||||| || || |
Sbjct 3917          TCACAGATATAGTCCACTGCCGTATGGCTGCCCCAAGCCAGCGGAAGGCCGTCCTTTCAA

Query 3947          CACTTGTGGGTCGATACGGTCGGCGTACAAAGCTTTATAATGCCTCCCATTCTGATGTCC
                    ||||||| ||  | ||||||||  | || || || ||| | ||  ||||||| ||||| |
Sbjct 3977          CACTTGTCGGGAGGTACGGTCGTAGAACGAAACTGTATGAGGCAGCCCATTCAGATGTTC

Query 4007          GCGACTCTCTCGCCCGTTTCATCCCGACCATTGGCCCCGTGCAGGT--TACAACTTGTGA
                    | || ||||| ||  | |||||||| || || || || || |+|| --  |+|| |||||
Sbjct 4037          GTGAGTCTCTAGCTAGGTTCATCCCTACTATCGGACCTGTCC-GGGCCACC-ACGTGTGA

Query 4065          GCTGTACG-AGT--TAGTGGAAGCCATGGTTGAGAAGGGCCAGGATGGCTCCGCCGTCCT
                    | |||| |-| |--| | ||  +++||||| |||||||||||||| ||||| ||||| ||
Sbjct 4095          GTTGTATGAACTGGTTGAGGCT---ATGGTGGAGAAGGGCCAGGACGGCTCTGCCGTTCT

Query 4122          TGAGCTCGACCTTTGCAACCGTGACGTGTCCA-GGATTACCTTTTTCCAGAAAGACTGTA
                     ||||| ||  | || |||||||| ||+| | -| ||||| ||||||||||| || ||||
Sbjct 4152          AGAGCTTGATTTATGTAACCGTGATGT-TTCGCGTATTACATTTTTCCAGAAGGATTGTA

Query 4181          ATAAGTTTACCACCGGGGAGACCATTGCCCATGGTAAAGTGGGTCAGGGCATCTCGGCTT
                    |||||||||| ||||| |||||||||||||| |||||||| || ||||| || ||||| |
Sbjct 4211          ATAAGTTTACAACCGGTGAGACCATTGCCCACGGTAAAGTTGGCCAGGGTATATCGGCCT

Query 4241          GGAGTAAGACTTTCTGTGCCCTCTTCGGCCCCTGGTTCCGTGCTATTGAGAAGGCCATCC
                    |||||||||| |||||||| || |||||||| ||||| ||||| ||||| || |  ||  
Sbjct 4271          GGAGTAAGACCTTCTGTGCTCTGTTCGGCCCGTGGTTTCGTGCCATTGAAAAAGAAATAT

Query 4301          TAGCTCTGCTCCCCCAGGGTGTGTTCTATGGGGATGCTTTTGATGACACCGTCTTCTCTG
                    | ||||||||||| |    | | || || || ||||||| ||| |   | || ||  |||
Sbjct 4331          TGGCTCTGCTCCCGCCTAATATCTTTTACGGCGATGCTTATGAGGGGTCAGTGTTTGCTG

Query 4361          CGGCTGTGGCCGC-TGCGAAGGCT--TCCATGGTGTTTGAGAATGACTTCTCTGAGTTTG
                    | |||||| ||| -   |++||+|--|  ||||| ||||| |||||||||||||| ||||
Sbjct 4391          CCGCTGTGTCCGGGGCAG--GG-TCCTGTATGGTATTTGAAAATGACTTCTCTGAATTTG

Query 4418          ACTCTACTCAGAATAATTTCTC-CTTGGGACTTGAGTGTGCTATTATGGAGGAGTGCGGA
                    |   ||||||||||||||||||-|||+|| ||||||||||   |||||||||| ||||| 
Sbjct 4448          ATAGTACTCAGAATAATTTCTCTCTT-GGCCTTGAGTGTGTGGTTATGGAGGAATGCGGT

Query 4477          ATGCCGCAGTGGCTCATCCGCCTTTACCACCTTATA-AGGTCTGCATGGATCCTGCAGGC
                    ||||| || ||| | ||| |  | ||||| |+||    |||| || |||||  |||||||
Sbjct 4507          ATGCCTCAATGGTTAATCAGGTTGTACCATC-TAGTCCGGTCAGCCTGGATTTTGCAGGC

Query 4536          CCCGAAGGAGTCCCTGCGGGGGTTCTGGAAGAAGCACTCCGGTGAGCCCGGCACTCTCCT
                     ||||||||||||||   ||| || ||||||||||| || |||||||||||||| |||||
Sbjct 4566          GCCGAAGGAGTCCCTTAAGGGTTTTTGGAAGAAGCATTCTGGTGAGCCCGGCACCCTCCT

Query 4596          ATGGAATACCGTCTGGAACATGGCTGTTATTA-CCCACTGTTATGACTTCCGGGATCTGC
                     |||||||| |||||||| |||||  | |+||-| || || || || || || || || |
Sbjct 4626          TTGGAATACAGTCTGGAATATGGCGATCA-TAGCACATTGCTACGAATTTCGTGACCTCC

Query 4655          AA-GTGGCTGCTTTTAAAGGTGATGATTCAATAGTGCTTTGCAGTGAGTACCGTCAGAGT
                      - |+||||| ||||| |||||||||||  | || || || ||||| ||||| ||||||
Sbjct 4685          GGGTT-GCTGCCTTTAAGGGTGATGATTCGGTGGTCCTCTGTAGTGACTACCGACAGAGT

Query 4714          CCAGGA-GCCGCAGTCCTAATTGCTGGCTGCGGCCTGAAGTTGAAGGTGGATTTCCGCCC
                    +|   |-|| |||| | | || || ||||| || || ||||||||||| |||| ||||||
Sbjct 4743          -CGTAATGCAGCAGCCTTGATCGCAGGCTGTGGGCTCAAGTTGAAGGTTGATTACCGCCC

Query 4773          GATTGGCTTATATGCAGGTGTTGTGGTGGCCCCCGGCCTT-GGTGCACTCCCTGACGTTG
                     |||||  | ||||| ||||| |||||||+|||| |  ||-||| |||| ||||| || |
Sbjct 4803          CATTGGACTGTATGCTGGTGTGGTGGTGG-CCCCTGGTTTGGGTACACTGCCTGATGTAG

Query 4832          TGCGTTTTGCCGGCCGGCTCACTGAGAAGAATTGGGGCCCCGGCCCTGAGCGAGCGGAGC
                    ||||||||||||| |||||  |||| ||||| ||||||||||| || ||||| || ||||
Sbjct 4862          TGCGTTTTGCCGGTCGGCTGTCTGAAAAGAACTGGGGCCCCGGTCCAGAGCGTGCTGAGC

Query 4892          AGCTCCGCCTCGCTGTGTGTGATTTCCTTCGCA-AGCTCACGAATGTGGCTCAGATGTGT
                    |||| || || ||||| |||||||| ||| |+|- | | |||||||| || ||| | |||
Sbjct 4922          AGCTACGGCTTGCTGTTTGTGATTTTCTTAG-AGGGTTGACGAATGTTGCGCAGGTTTGT

Query 4951          GTGGATGTTGCTTCTCGTGTTTATGGGGTCTCCCCAGGGCTAGTTCATAACCTGATTGGT
                    || |||||||  || ||||||||||| |||  ||| ||| | || |||||||| ||||| 
Sbjct 4981          GTTGATGTTGTGTCCCGTGTTTATGGAGTCAGCCCTGGGTTGGTACATAACCTTATTGGC

Query 5011          ATGCTACAGGCTGTTGCCGACGGCAAGGCCCATTTCACTGAGTCGGTAAAGCCAGTGCTT
                    ||||| ||  |  |||| || ||||||||||||||||| ||| |  | || || ||||||
Sbjct 5041          ATGCTGCAAACCATTGCTGATGGCAAGGCCCATTTCACAGAGACTATCAAACCTGTGCTT

Query 5071          GACCTGACGAATTCAATCTTGTGTCGGGTGGAATGAATAACATGTCTTTTGCTGCGCCCA
                    ||||| || ||||| ||| |    ||||| |||||||||||||||||| |||   |||||
Sbjct 5101          GACCTTACAAATTCTATCATACAGCGGGTAGAATGAATAACATGTCTTGTGCATTGCCCA

Query 5131          TGGGTTCGCGACCATG--C-GCC-CTCGGCCTATTTTGTTGCTGTTCCTCATG-TTTCTG
                    |||| |||| |+  ||--|-   -||+|  || ++|||||||| ||+|+ +||-|||+||
Sbjct 5161          TGGGATCGCCA-TGTGCCCTAGGGCT-GTTCTG--TTGTTGCTCTT-C-G-TGCTTT-TG

Query 5186          CCTATGTTGCCCGCGCCACCGTCCGGTCAGCCGTCTGGCCGCCGTCGTGGGCGGCGCAGC
                    |||||| |||||||||||||| |||| |||||||||||||||||||||||||| ||||||
Sbjct 5213          CCTATGCTGCCCGCGCCACCGGCCGGCCAGCCGTCTGGCCGCCGTCGTGGGCGACGCAGC

Query 5246          GGCGGTTCCGGCGGTGGTTTCTGGGGTGACCGGGTTGATTCTCAGCCCTTCGCAATCCCC
                    |||||| ||||||||||||||||||||||| ||||||||||||||||||||||  |||||
Sbjct 5273          GGCGGTGCCGGCGGTGGTTTCTGGGGTGACAGGGTTGATTCTCAGCCCTTCGCCCTCCCC

Query 5306          TATATTCATCCAACCAACCCCTTCGCCCCCGATGTCACCGCTGCGGCCGGGGCTGGACCT
                    ||||||||||||||||||||||||||| ||||||||    |     ||||||||||| ||
Sbjct 5333          TATATTCATCCAACCAACCCCTTCGCCGCCGATGTCTTTTCACAATCCGGGGCTGGAGCT

Query 5366          CGTG-TTCGCCAACCCGCCCGACC-ACTCGGCTCCGCTTGGCGTGACCAGGCCCAGCGCC
                    ||+ - ||| ||+ ||||||  ||- || |||||||||||||| |||||| |||||||||
Sbjct 5393          CG-CCCTCGACA-GCCGCCCCGCCCCCTTGGCTCCGCTTGGCGCGACCAGTCCCAGCGCC

Query 5424          CCGCCGCTGCCTCACGTCGTAGACCTACCACAGCTGGGGCCGCGCCGCTGACTGCGGT-T
                    || |||||||| | |||||| || ||||| |||||||||| |||||| |||||||++|- 
Sbjct 5451          CCTCCGCTGCCCCCCGTCGTCGATCTACCCCAGCTGGGGCTGCGCCGTTGACTGC--TAC

Query 5483          -GCTCCGGCCCATGATACCCCGCCTGTGCCCGATGTTGATTCTCGCGGCGCTATCTTGCG
                    - | || || | ||| ||  | ||||| || |||||||| || |||||||| ||||||||
Sbjct 5509          ATCACCAGCTCCTGACACAGCCCCTGTACCTGATGTTGACTCACGCGGCGCCATCTTGCG

Query 5542          CCGGCAGTATAATCTTTCAACATCCCCTCTTACCTCCTCCGTGGCCACTGGCACCAATTT
                    ||||||||||||||| || || ||||| ||||| || || || ||  | || || |||||
Sbjct 5569          CCGGCAGTATAATCTGTCCACGTCCCCGCTTACGTCATCTGTCGCTTCGGGTACTAATTT

Query 5602          GGTCCTTTATGCTGCCCCTCTT-AGCCCGCTTTTGCCCCTTCAGGACGGCACCAATACTC
                    ||| || || ||||||||+ ||-| ||| ||||| || |||||||| ||||||||||| |
Sbjct 5629          GGTTCTCTACGCTGCCCC-ATTGAACCCCCTTTTACCTCTTCAGGATGGCACCAATACCC

Query 5661          ATATAATGGCCACGGAGGCTTCCAATTATGCCCAGTACCGAGTTGCCCGCGCCACAATCC
                    |||| ||||| || || || || ||||||||||||||||| || |  ||||| |||||||
Sbjct 5688          ATATTATGGCTACTGAAGCATCTAATTATGCCCAGTACCGGGTGGTTCGCGCTACAATCC

Query 5721          GCTACCGCCCTCTGGTTCCCAATGCTGTTGGTGGCTATGCTATCTCTATATCGTTCTGGC
                    | ||||||||  |||| || || ||||| || || ||||| || ||||| || |||||||
Sbjct 5748          GTTACCGCCCGTTGGTACCAAACGCTGTCGGCGGTTATGCCATTTCTATTTCTTTCTGGC

Query 5781          CGCAGACCACTACCACCCCGACGTCCGTCGACATGAATTCTATAACCTCGACGGATGTTC
                    | || || || || ||||| || || || || ||||||||||| || || || |||||| 
Sbjct 5808          CTCAAACAACCACTACCCCCACATCTGTTGATATGAATTCTATCACTTCTACTGATGTTA

Query 5841          GTATTCTCGTCCAGCCCGGTATTGCCTCAGAGCTTG-TGATTCCAAGTGAACGCCTGCAT
                    | || || |||||||||||||||||||| |||+|||-| ||||| ||||| || || || 
Sbjct 5868          GGATCCTGGTCCAGCCCGGTATTGCCTCCGAG-TTGGTCATTCCCAGTGAGCGTCTTCAC

Query 5900          TATCGCAACCAGGGTTGGCGCTCTGTTGAAACCTCCGGGGTGGCGGAGGAGGAGGCCACC
                    |||||||| || |||||||||||||| || ||| | || ||||| || |||||||| || 
Sbjct 5927          TATCGCAATCAAGGTTGGCGCTCTGTCGAGACCACGGGCGTGGCTGAAGAGGAGGCTACT

Query 5960          TCTGGCCTTGTCATGCTTTGTATACATGGCTCACCTGTGAACTCTTATACTAACACACCT
                    || ||||| || ||||| || || |||||||| ||||| || ||||||||||| ||||| 
Sbjct 5987          TCCGGCCTAGTAATGCTCTGCATTCATGGCTCCCCTGTCAATTCTTATACTAATACACCC

Query 6020          TACACTGGTGCCCT-CGGGTTGTTGGATTTTGCTCTCGAGCTTGAGTTCCGCAACCTCAC
                    ||||| || || ||- || || |||+|||||||  | |||||||| ||  | ||  | ||
Sbjct 6047          TACACAGGAGCACTGGGGCTTCTTG-ATTTTGCATTGGAGCTTGAATTTAGGAATTTGAC

Query 6079          CCCTGGTAACACCAATACACGGGTTTCCCGCTACTCTAGCACCGCCCGCCACCGTCTTCG
                     ||||| || || || || || || ||||| ||  | ||||| |||||||| || || ||
Sbjct 6106          ACCTGGGAATACTAACACCCGTGTATCCCGATATACCAGCACAGCCCGCCATCGGCTGCG

Query 6139          CCGTGGCGCAGACGGGACTGCCGAGCTCACCACCACGGCTGCGACTCGCTTTATGAAGGA
                    ||| || || ||||||||||||||||| || || ||||| || ||||| |||||||| ||
Sbjct 6166          CCGCGGTGCCGACGGGACTGCCGAGCTTACTACTACGGCGGCCACTCGATTTATGAAAGA

Query 6199          TCTCTATTTT-TCTAGCACTAATGGTGTTGGCGAGATCGGCCGCGGGATAGCCCTTACCC
                    |||+    ||- || | || ||||| ||||| ||| | ||||| || || || || ||| 
Sbjct 6226          TCT-GCACTTCACTGGTACGAATGGAGTTGGAGAGGTGGGCCGTGGTATTGCTCTGACCT

Query 6258          TGTTTAATCTTGCTGACACCCTGCTTGGCGGCCTACCGACAGAATTGATTTCGTCGGCTG
                    |||||||||||||||| || || || || ||||| |||||||||||||||||||||||||
Sbjct 6285          TGTTTAATCTTGCTGATACGCTTCTCGGTGGCCTGCCGACAGAATTGATTTCGTCGGCTG

Query 6318          GTGGCCAACTGTTTTACTCTCGCCCGGTCGTCTCAGCCAATGGCGAGCCGACTGTCAAGC
                    | || || || || ||||| ||||| |||||||| |||||||||||||||||||| ||| 
Sbjct 6345          GGGGTCAGCTCTTCTACTCCCGCCCTGTCGTCTCGGCCAATGGCGAGCCGACTGTAAAGT

Query 6378          TGTATACATCTGTAGAGAATGCTCAGCAGGATAAGGGTATTGCAATCCCTCACGACATCG
                    ||||||||||||| |||||||| ||||||||||| || ||  | ||||| ||||| || |
Sbjct 6405          TGTATACATCTGTTGAGAATGCACAGCAGGATAAAGGCATCACCATCCCGCACGATATAG

Query 6438          ACCTTGGGGAATCTCGTGTAGTCATCCAGGATTATGACAATCAGCATGAGCAGGACCGTC
                    | ||||| || || ||||| || || ||||||||||| || || |||||||||||||| |
Sbjct 6465          ATCTTGGTGACTCCCGTGTGGTTATTCAGGATTATGATAACCAACATGAGCAGGACCGAC

Query 6498          CGACACCTTCCCCAGCCCCGTCTCGCCCTTTTTCTGTTCTCCGGGCCAATGATGTGCTTT
                    | || || || |||||||| ||||| || || || ||||| || |||||||||||  | |
Sbjct 6525          CTACTCCATCACCAGCCCCTTCTCGGCCCTTCTCAGTTCTTCGTGCCAATGATGTTTTGT

Query 6558          GGCTCTCTCTCACTGCTGCTGAGTATGATCAGTCC-ACCTATGGCTCTTCTACTGGCCCA
                    |||||||||| || |||||||||||||| |||+ |-|| ||||| ||||| ||+   ||+
Sbjct 6585          GGCTCTCTCTTACCGCTGCTGAGTATGACCAG-ACTACGTATGGGTCTTCCAC-CAACC-

Query 6617          GTCTATGTCTC-CG-ACTCTGTGACCTTGGTCAATGTTGCGACCGGCGCGCAGGCCGTTG
                     | | | | ||-||-|| | || || || || || || || || || || ||||| ||||
Sbjct 6642          CTATGTATGTCTCGGACACAGTCACGTTTGTTAACGTGGCCACTGGAGCTCAGGCTGTTG

Query 6675          CTC-GGTCGCTTGACTGGACTAAGGTCACACTTGATGGCCGCCCTCTTTCTACTATCCAG
                    |+|-| || || || ||| ||||||| || || || |||||||| ||  |||| ||||||
Sbjct 6702          C-CCGCTCCCTCGATTGGTCTAAGGTTACTCTCGACGGCCGCCCCCTCACTACCATCCAG

Query 6734          CAGTATTCGAAGACTTTCTTTGTCCTGCCGCTTCGTGGTAAACTTTCCTTCTGGGAGGCA
                    |||||||| ||||| || | |||||| ||||| |||||||| || |||||||||||||| 
Sbjct 6761          CAGTATTCTAAGACATTTTATGTCCTCCCGCTCCGTGGTAAGCTGTCCTTCTGGGAGGCT

Query 6794          GGTACCACTAAAGCCGGGTACCCTTACAATTATAATACTACTGCTAGTGACCAACTGCTC
                    || || || || ||||| || || || ||||| ||||| ||||||||||| ||| |  | 
Sbjct 6821          GGCACGACCAAGGCCGGCTATCCGTATAATTACAATACAACTGCTAGTGATCAAATTTTA

Query 6854          GTTGAGAATGCCGCCGGGCACCGGGTGGCTATTTCCACCTACACCACTAGCTTGGGTGCT
                     |||||||||| || || || || || ||||| ||||| || ||||||||| | ||||| 
Sbjct 6881          ATTGAGAATGCAGCTGGTCATCGCGTTGCTATCTCCACTTATACCACTAGCCTAGGTGCC

Query 6914          GGCCCTGTC-TCCATTTCTGCGGTGGCTGTCCTGGCCCCCCACTCTGCGTTAGCACTGCT
                    |||||+  |-|| || |||||||| | |||| | ||||| ||||| ||  | ||  | ||
Sbjct 6941          GGCCC-CACCTCTATCTCTGCGGTCGGTGTCTTAGCCCCACACTCGGCCCTTGCCGTTCT

Query 6973          TGAGGATACCCTGGATTACCCTGCTCGCGCCCATACTTTTGATGATTTCTGCCCAGAGTG
                    |||||| ||  | || ||||| || || |||||||||||||||||||||||||| || ||
Sbjct 7000          TGAGGACACTGTTGACTACCCCGCCCGTGCCCATACTTTTGATGATTTCTGCCCGGAATG

Query 7033          CCGCCCCCTCGGCCTCCAGGGCTGCGCCTTTCAGTCCACTGTCGCTGAGCTCCAGCGGCT
                    |||  ||||||| || ||||| ||||| || ||||| ||||| |||||||| ||||| ||
Sbjct 7060          CCGTGCCCTCGGTCTACAGGGTTGCGCTTTCCAGTCTACTGTTGCTGAGCTTCAGCGTCT

Query 7093          TAAGATGAAGGTGGGTAAAACTCGGGAGT-TATAGTTTATTTGCTTGTGCCCTCCT--TC
                    ||| |||||||| || ||||| |||||||-|+|| || |||| | ||||||| | |--| 
Sbjct 7120          TAAAATGAAGGTAGGCAAAACCCGGGAGTCT-TAATTAATTTTCCTGTGCCCCCTTCGTG

Query 7150          TTTCTGTTGC--TT-ATTTCTCTTTTCTGCGTTTCGCGCTCCCTGAAAAAAAAAAAAAAA
                     |||| || |--||-|||||||||||||||  | ||||||||||| ||||||||||||||
Sbjct 7179          GTTCTCTTTCGATTTATTTCTCTTTTCTGCTCTCCGCGCTCCCTGGAAAAAAAAAAAAAA

Query 7207          AAAAA
                    |||||
Sbjct 7239          AAAAA
