# Supplementary material for: Pairwise Heuristic Sequence Alignment Algorithm Based on Deep Reinforcement Learning
Source: IEEE Open J Eng Med Biol. 2021 Jan 29;2:36–43. doi: 10.1109/OJEMB.2021.3055424 (PMC8901008; doi:10.1109/OJEMB.2021.3055424)
Supplement: Three supplementary materials are attached to the submitted manuscript. First, we offer the detailed process of the DQNalign in Supplementary material S1. Then, the additional figures and tables are listed in the Supplementary material S2. Finally, the alignment results of the DQNalign are attached  [file ojemb-3055424-mm.zip › OJEMB-3055424-MM/10022021082020_DQNalignOJEMB20210126SupplementaryS3/Supplementary S3/HEV_DDDQN/result20200712173946_13_31.txt]

DQNalign Project v1.0
Pairwise alignment algorithm with deep reinforcement learning based heuristic alignment agent
Sequence 1 : HEV_13, length : 7212
Sequence 2 : HEV_31, length : 7239

Alignment results:
Exact matches: 5476
Gaps: 527

Query 0             GCAGACCACATATGTGGTCGATGCCATGGAGGCCCACCAGTTTATTAAGGCTCCTGGCAT
                    ||||||||| |||||||||||||||||||||||||| |||||||||||||||||||||||
Sbjct 3             GCAGACCACGTATGTGGTCGATGCCATGGAGGCCCATCAGTTTATTAAGGCTCCTGGCAT

Query 60            CACTACTGCTATTGAGCAGGCTGCTTTAGCAGCGGCCAATTCTGCCTTGGCGAATGCTGT
                    |||||| || || ||||| |||||| | || |||||||| |||||| |||||||||||||
Sbjct 63            CACTACCGCCATCGAGCAAGCTGCTCTGGCTGCGGCCAACTCTGCCCTGGCGAATGCTGT

Query 120           GGTGGTTAGGCCTTTTCTCTCTCACC--AGCAGATTGAGATTCTC--ATTAACCTAATGC
                    ||| ||| ||||+ ||||+| |||| --  |||| |||+| ||+|--|| ||  | ||||
Sbjct 123           GGTAGTTCGGCC-GTTCT-TATCACGTGTTCAGACTGA-AATC-CTTATCAATTTGATGC

Query 176           AACCTCGCCAGCTTGTTTTCCGCCCCGAGGTTTTCTGGAATCATCCCATCCAGCGCGTTA
                    |||| || ||||| || |||||||| |||||||| ||||| || || |||||||| ||||
Sbjct 179           AACCCCGGCAGCTGGTATTCCGCCCTGAGGTTTTGTGGAACCACCCAATCCAGCGTGTTA

Query 236           TCCATAATGAGCTGGAGCTCTACTGCCGCGCTCGC--TCC-GGCCGCTGTCTTG-AGATT
                    ||||||||||||| || |  ||||||||+|+ |+|--| |-|| || ||+||||-||+ |
Sbjct 239           TCCATAATGAGCTAGAACAATACTGCCG-G-GC-CCGTGCCGGGCGTTG-CTTGGAG-GT

Query 292           GG-CGCTCATCCCCGCTCAATAAATGACAATCCTAATGTGGTCCACCGCTGTTTTCTCCG
                    ||- || || ||  | || || |||||||| ||||||||  | ||||| || || |||||
Sbjct 294           GGGAGCCCACCCGAGGTCTATTAATGACAACCCTAATGTCCTGCACCGGTGCTTCCTCCG

Query 351           CCCTGTTGGGCGTGATGTTCAGCGCTGGTATACTGCTCCCACTCGCGGACCGGCTGCTAA
                    |||||||||  | || ||||||||||||||| |||| ||||| ||||| ||||| |||||
Sbjct 354           CCCTGTTGGAAGGGACGTTCAGCGCTGGTATTCTGCCCCCACCCGCGGTCCGGCGGCTAA

Query 411           TTGCCGGCGTTCTGCACTGCGTGGGCT--CCCTGCTGCCGACCGCACCTACTGTTTTGAT
                     ||||| ||||| |||||||||||++|-- ||| | |  || || ||||| ||||| || 
Sbjct 414           CTGCCGCCGTTCCGCACTGCGTGG--TTTGCCTCCCGTTGATCGGACCTATTGTTTCGAC

Query 469           GGGTTTTCTGGCTGCAG-TTTTCCCGCTGAGACAGGCATCGCCCTCTATTCCCTCCACGA
                    ||||||||| |||||+|-|||| | |||||||| || || || || ||||| || |||||
Sbjct 472           GGGTTTTCTCGCTGC-GCTTTTGCAGCTGAGACCGGAATAGCTCTGTATTCACTGCACGA

Query 528           CATGTCGCCGTCTGATGTCGCCGAGGCCATGTTCCGTCATGGCATGACGCGGCTT-TATG
                    | | | |||| ||||||| || ||||| |||  ||| ||||| ||||||||+|||-||||
Sbjct 531           CCTCTGGCCGGCTGATGTTGCGGAGGCTATGGCCCGCCATGGGATGACGCG-CTTGTATG

Query 587           CTGCCCTCCATCTCCCGCCC-GAGGTTC-TACT-GCCTCCCGGCACATACCGTACCACGT
                    | || |||||+||  | |||-|||||+|-|+ |- || || ||||| |||| ||| || |
Sbjct 590           CCGCACTCCA-CTTGCCCCCTGAGGT-CCT-GTTACCACCTGGCACCTACCATACGACCT

Query 644           CGTA--TTTACTGATTCATGACGGTAGGCGTGTT--GTGGTGACGTACGAGGGCGATACC
                    | ||--|||++|||||||||| |||+|+   || --|| || || || |||||||| || 
Sbjct 647           CATACCTTT--TGATTCATGATGGT-G-ATCGTGCAGTCGTAACATATGAGGGCGACACT

Query 700           AGTGCTGGTTATAATCATGATGTTTCTAAT-CTACGTTC-C-TGGATTAGGACCA-CTAA
                    ||||| || ||||| |||||||| ||||+|-||+|+  |-|-||||| + |  ||-||||
Sbjct 703           AGTGCAGGGTATAACCATGATGTGTCTA-TACT-C-CGCGCATGGATC-CGCACAACTAA

Query 756           GGTCACCGGGGACCATCCTCTCGTTATCGAGCGGGTTAGGGCCATCGGCTGCCATTTTGT
                    | |    || |||||||| || || || ||||||||  | ||||| |||||||| |||||
Sbjct 759           GATAGTTGGTGACCATCCGCTGGTGATAGAGCGGGTCCGCGCCATTGGCTGCCACTTTGT

Query 816           TCTCCTGCTCACGGCCGCCCCGGAACCATCCCCTATGCCTTATGTGCCTTACCCCCGGTC
                    | | || || || || ||||| |||||||| |||||||| ||||| ||||||||||| ||
Sbjct 819           TTTGCTTCTTACTGCAGCCCCTGAACCATCTCCTATGCCCTATGTCCCTTACCCCCGCTC

Query 876           CACCGAGGTCTATGTCCGATC-AATCTTTGGCCC-GGGTGGAACCCCCTCAT-TGTTTCC
                     || ||||| || ||||| ||-|+| || |||||-||| | + | || ||+ -| || ||
Sbjct 879           GACGGAGGTGTACGTCCGCTCGA-TATTCGGCCCTGGGGGC-TCGCCATC-CCTCTTCCC

Query 933           AACCTCGTGCTCCACTAAGTCAACCTTCCATGCTGTCCCTGTCCATATCTGGGACCGTCT
                    | |  | |||||||| ||||||||||| ||||| ||||| || || ||||||||||| ||
Sbjct 936           ATCAGCTTGCTCCACAAAGTCAACCTTTCATGCCGTCCCGGTGCACATCTGGGACCGGCT

Query 993           TATGTTGTTCGGGGCCACTTTGGACGACCAGGCCTTTTGCTGTTCCCGTCTTATGACTTA
                    |||| | || || ||||||||||| || ||||||||||| || || || |||||||| ||
Sbjct 996           TATGCTTTTTGGCGCCACTTTGGATGATCAGGCCTTTTGTTGCTCGCGGCTTATGACCTA

Query 1053          CCTCCGTGGCATTAGCTACAAGGTTACTGTCGGCACCCTTGTGGCCAATGAGGGCTGGAA
                     ||||| || ||||| || ||||| ||||| ||  | ||||| || |||||||| |||||
Sbjct 1056          TCTCCGCGGGATTAGTTATAAGGTCACTGTTGGTGCACTTGTTGCTAATGAGGGTTGGAA

Query 1113          CGCCTCCGAGGACGCCCTCACAGCTGTCATTACTGCCGCCTACCTAACCATATGCCACCA
                    |||||| ||||| || || |||||||| |||||||| || ||  | ||||| || || ||
Sbjct 1116          CGCCTCGGAGGATGCGCTTACAGCTGTTATTACTGCGGCGTATTTGACCATTTGTCATCA

Query 1173          GCGGTATCTTCGCACCCAGGCTATATCTAAGGGGATGCGTCGTTTGGAGCGGGAGCATGC
                    ||| |||||||| |||||||| ||||| ||||| ||||||||  | |||   || |||||
Sbjct 1176          GCGATATCTTCGGACCCAGGCAATATCCAAGGGCATGCGTCGGCTAGAGGTAGAACATGC

Query 1233          CCAGAAGTTTATAACACGCCTTTATAGCTGGCTCTTTGAGAAGTCCGGCCGTGACTACAT
                    ||||||||| || ||| | || ||||||||||| |||||||| ||||||||||| || ||
Sbjct 1236          CCAGAAGTTNATTACAAGGCTGTATAGCTGGCTGTTTGAGAAATCCGGCCGTGATTATAT

Query 1293          CCCCGGCCGTCAGCTGGAGTTTTATGCCCAGTGTAGGCGTTGGCTCTCAGCCGGCTTCCA
                    |||||||||||||||  | |||||||| |||||| | || ||||| || ||||| || ||
Sbjct 1296          CCCCGGCCGTCAGCTCCAATTTTATGCACAGTGTCGNCGCTGGCTTTCGGCCGGTTTTCA

Query 1353          TCTTGACCCACGGGTGTTGGTTTTTGACGAGTCGGTCCCCTGCCACTGTAGGACCA-CGA
                     || |||||  ||||| | || ||||| |||||||||||||||| ||| |||| | -|+ 
Sbjct 1356          CCTGGACCCTAGGGTGCTCGTCTTTGATGAGTCGGTCCCCTGCCGCTGCAGGAGCTTC-C

Query 1412          TCC-GCAGGGTTGCCTTCAAAGTTCTGTTGCTTCATGAAGTGGCTCGGCCAGGAGTGCAC
                    |  -| |||+ ||||   ||+| |||| || || ||||||||| | ||||||||||||||
Sbjct 1415          TAAAGAAGG-CTGCCGGTAA-GATCTGCTGTTTTATGAAGTGGTTGGGCCAGGAGTGCAC

Query 1470          CTGTTTCCTACAGCCCG-CAGAGGGTGTTGTTGGCGACC-AGGGCCATGACAACGAGGCT
                    |||||||||| |+ |||-| || ||| | ||||| ||| - ||+||| || |||||||| 
Sbjct 1473          CTGTTTCCTAGA-ACCGGCTGAAGGTCTGGTTGGTGACTGTGG-CCACGATAACGAGGCC

Query 1528          TATGAGGGCTCTGATGTTGACCCTGCCGAATC-TGCCAC-CTGTGACATATCTGGGTCCT
                    |  ||||| ||||| || || || ||+  | |- |||+|-|+ |  +|  |+|++  |  
Sbjct 1531          TTCGAGGGGTCTGAGGTGGATCCCGC-TGAGCCAGCC-CAC-CTTG-ACGT-T--TCCGG

Query 1586          ACGTGGTGCCTGG---TGCTGCCCT-CC---AGCCGCTCT--ACCAGGCTC--TTGA-TC
                          |||    --- |++|| | - |---|| |+|+||--||+||+  |--||+|-  
Sbjct 1584          GACCTATGCAGTCCACGG--GCGCCAACTTGAGGC-C-CTTTAC-AG-AGCACTT-AACA

Query 1634          TCCCTGC-CGATATT-GTGGCCCGTGCAGGTCGGCTGACCGCCACAGT-AAAGGTTTCTC
                    ||||+||- ||+  |-|  || || |||  ||| ||||| ||||| ||- |   |    |
Sbjct 1637          TCCC-GCAAGA-CATCGCAGCTCGCGCATCTCGTCTGACGGCCACTGTGGAGCTTGCTGC

Query 1691          AGGCTGAGGG-GCGGATTGACTGCGAG-ACCTATCTTGGTAATAAAACTTTCCGCACGTC
                      ||  ||| -|| ++|||| |||+ |-||    ||||| || || || ||||| ||| |
Sbjct 1695          CAGCCCAGGCCGCC--TTGAGTGC-CGCACAGTGCTTGGGAACAAGACGTTCCGTACGAC

Query 1749          GTTCGTCGACGGAGCGGTTT-TAGAGACTAATGGCCC--AG-AG--CGCCTCAAT--CTC
                      | || || || ||+   |-| ||  | || |||||--||-||-- | ||+++|--|+ 
Sbjct 1752          TGTAGTTGATGGCGC-CCATCTTGAAGCCAACGGCCCGGAGCAGTATGTCT---TAAC-A

Query 1801          TCCTT--TGACGCCAGTCAGAGCACTATGGCCGC-CGGCCTCTTTAGTCTTACCTAC-A-
                    |++||--|||  |  |||||+ |+|+||||  ||- ||||+|  ||||||||| |||-|-
Sbjct 1807          T--TTGATGATTCTNGTCAG-TC-C-ATGGGTGCTGGGCC-CCATAGTCTTACTTACGAG

Query 1856          C-CACTTCTGCAGCTGGGCTGGAGGTGCAT-T-ATGTCGCTGCCGGGCTTG-ACCATCGG
                    |-|||  | || | |   | ||+   | ||-|- |++| +++   ||||||-||  |   
Sbjct 1861          CTCACCCCCGCCGGTCTACAGG-TTAGGATATCTT--CA---AACGGCTTGGACTGTACT

Query 1912          GCGGTTTTTGCCCCGGGTGTCTCACCCC--GGT-CGGCCCCTGGCGAGGTTACCGCCTTC
                    || || ||| |||| || | ++  ||||--|+|-| |  || || |||||  | || || 
Sbjct 1915          GCAGTCTTTCCCCCTGGCGG--AGCCCCTAG-TGCTGAGCCGGGGGAGGTGGCGGCTTTT

Query 1969          TGCTCCGCCCTATATAGGTTCAACCG-TTGAGGCCCAGCGCCACTCACTGACCGG-CAAC
                    |||   || |||||||||| |||| |-|| |++|||||||||| || || || ||-   |
Sbjct 1972          TGCAGTGCTCTATATAGGTACAACAGGTTCA--CCCAGCGCCATTCGCTAACTGGTGGGC

Query 2026          TTTTGGTTTCATCCCGAGGGGCTCCT---TGGCCCCTTCGTTCC-TTTCTCTCCCGGGCA
                    | |+|||| || ||||||||||| ||---|+++   |||  |||-|||+|| || || ||
Sbjct 2030          TGT-GGTTGCACCCCGAGGGGCTGCTAGGT---TTGTTCCCTCCATTT-TCCCCTGGACA

Query 2082          TGTTTGGGAGTCGGCTAACCCGTTTTGTGGTGAGAGCA-CACTCTACACCCGTACCTGGT
                      | |||||||| || || || || |||||||||+| |-|  | || || || |||||||
Sbjct 2085          CCTCTGGGAGTCTGCGAATCCCTTCTGTGGTGAG-GGAACGTTATATACTCGAACCTGGT

Query 2141          CG----GAAGT-T----GA-TGCCCGCTTCTAACCCGGCCC-A-GC--CCGACCTAGGCC
                    | ---- + | -|---- |-|| |  +|||+++|||+ || -|-||--|||+|  |++|+
Sbjct 2144          CTACATC-TGGCTTTTCTAGTGACTT-TTC---CCC-CCCGGAAGCGGCCG-CTAA--C-

Query 2186          TTGCATCTGAGCCTCCCATACCCAG--T-AGGGC-CGC-C-ACGCCCTATCTTGGCGGCC
                    ++|+++ ||| || |||+++||++|--|-    |-|+|-|-|+||   |||| ||+ || 
Sbjct 2194          --G---GTGAACCGCCC---CC--GGGTGCCCCCTC-CACCA-GCGGCATCTGGG-TGCT

Query 2239          CCTCTGCCCTCCAT-TG---TA-CCGGGCCC-CACCCCCCCC-CCCTCCGCC----C-T-
                    ||+|+|||+ || |-||--- |-| |+      +| |  |||-| + | +||----|-|-
Sbjct 2241          CC-C-GCC-GCCTTCTGAGGGATCGG-AGGTTG-CACTACCCACA-ACT-CCGGTGCGTA

Query 2286          -G---GTG--CCT--AG-TGAGCCGGCCTCTGG--TGCCAGC-GCCGGGGCTCTGGCCAT
                    -|---|| -- ||-- |-|   |+  ||+||  -- | |  |-||| |    | | ||++
Sbjct 2294          AGCCTGTCGATCTGCCGGTCTCC-ATCC-CTCCCGAGGCCCCCGCCCGTAAGCCGCCC--

Query 2334          AACCCACCAGAC-GG-TCCGACACCGCCGTTTG--CTTTTCACCTACCCGGATGGTTCCA
                      ||| ||+|+|-||-||  || |+|||| ++ --|| | ||| |||||||| ||  | |
Sbjct 2350          GCCCCCCC-G-CCGGCTCGTACTC-GCCGG--CTTCTCTACACTTACCCGGACGGGGCTA

Query 2390          AGGTGTTTGCCGGCTCGCTGTTCGAGTCAGCGTGTACGTGGCTTG--TTT-AA-CGCGTC
                    |||||| ||| || || || || |||||++++||   |||+ |||--|    |-||||||
Sbjct 2405          AGGTGTATGCAGGGTCCCTTTTTGAGTC----TGACTGTG-ATTGGCTGGTCAACGCGTC

Query 2445          TAATGTTGACCACCGCCCTGGTGGCGGGCTCTGCCATGCATTCTACCAAAGGTATCCCGG
                     |||   | ||| || || || ||||| ||||| ||||| ||||||||  |||+||||||
Sbjct 2460          CAATCCCGGCCATCGTCCCGGCGGCGGCCTCTGTCATGCTTTCTACCAGCGGT-TCCCGG

Query 2504          CTTCCTTT-GACGCTGCCTCTTTTGTGATGCGCGATGGCGCG-GCCGCGTACACATTAAC
                      ||+ ||- || | |||  |||  | ||||||||||||+| -|| ||||||||  | ||
Sbjct 2519          AATC-GTTCTACCCGGCCGATTTCATCATGCGCGATGGC-CTCGCTGCGTACACCCTGAC

Query 2562          TCCCCGGCCGATAATTCATGCCGTCGCCCCTGACTATAGGTTGGAACATAACCCAAAGAG
                     ||||| ||||| || ||||| || |||||||| ||  || | ||||| || || |||||
Sbjct 2577          CCCCCGCCCGATTATACATGCTGTGGCCCCTGATTACCGGGTTGAACAGAATCCTAAGAG

Query 2622          GCTCGAGGCCGCTTACCGGGAGACCTGCTCTCGCCTTGGTACCGCTGCATACCCGCTCCT
                    | | ||||| || ||||| ||||| ||||| || | ||| || ||||| ||||| +|  |
Sbjct 2637          GTTGGAGGCTGCATACCGTGAGACTTGCTCCCGGCGTGGCACTGCTGCTTACCCA-TTGT

Query 2682          C-GGGGACTGGCATATATCAGGTACCCAATCGGCCCGAGTTTTGACGCCTGGGAGCGGAA
                     -||  +| || || ||||| ||+|||  | ||   ||| ||||| || |||||||| ||
Sbjct 2696          TAGGTT-CGGGGATCTATCAAGT-CCCTGTGGGTTTGAGCTTTGATGCTTGGGAGCGTAA

Query 2739          CCACCGCCCTGGGGACGAGTTGTATCT-TCCTGAGCTTGCCGCCAAATGGTTCGAGGCCA
                    ||||||||| ||||| ||| | || ||- ||+|| |  || |||   |||||||| ||||
Sbjct 2754          CCACCGCCCCGGGGATGAGCTTTACCTAACC-GAACCCGCTGCCGCCTGGTTCGAAGCCA

Query 2798          ATAAGCC-TACCC-GCCCGACTCTTACTATAACTGAGGATGTCGCACGGACGGC-AAACT
                    ||||+ |-  |||-||| |+| || || |||||||||||  |||| || |||||-|| ||
Sbjct 2813          ATAA-ACCGGCCCAGCCGG-CCCTCACGATAACTGAGGACATCGCCCGCACGGCTAATCT

Query 2855          TGGC-CATCGAACTTGACTCGGCCACAGACGTCGGCCGGGCCTGCGCCGGCTGCCGAGTC
                    + ||-| |+||  | ||||| ||||| || || || |||||||| |||||||||   || 
Sbjct 2871          -CGCGCTT-GAGATCGACTCCGCCACCGAGGTGGGTCGGGCCTGTGCCGGCTGCACTGTT

Query 2914          ACCCCCGGTATTGTGCAGTATCAGTTTACCGCAGGTGTGCCCGGGTCTGGAAAGTCCCGT
                    | ||| || ||||| || |||||||| || || || || ||||| || || ||||||++ 
Sbjct 2929          AGCCCTGGGATTGTCCATTATCAGTTCACTGCCGGGGTTCCCGGTTCCGGGAAGTCC--A

Query 2974          TCTGT-TATCCAGACTGACGTGGACGTTG-T-T-GTGGTTCCG-----ACTCGGGAGCTG
                    ++ ||-|||||||+| |++| ||| ||||-|-|-|||||+|+|-----|| || || || 
Sbjct 2987          --GGTCTATCCAG-CAG--GGGGATGTTGATGTTGTGGT-C-GTGCCTACCCGTGAACTC

Query 3025          CGTAACGCCTGGCGCCGCCGCGGTTTTGCTGCTTTTACCCCGCATACTGCCGCTAGGGTC
                    ||||||  |||| | ||||| |||||||| || || || |||||||| || ||  | |||
Sbjct 3040          CGTAACAGCTGGAGGCGCCGTGGTTTTGCAGCCTTCACGCCGCATACGGCAGCCCGTGTC

Query 3085          ACCCAGGGG-CGTCGTGTCGTCATCGATGAAGCCCCGTCTCTCCCCCCGCACCTGTTGCT
                    |||+ ||||-|| || || || ||||||||||| || || || || ||||||||  |  |
Sbjct 3100          ACC-GGGGGTCGGCGAGTTGTAATCGATGAAGCGCCCTCGCTACCACCGCACCTCCTATT

Query 3144          GCTCCACATGCAGCGGGCCGCCACCG-TCCACCTTCTTGGCGACCCGAATCAGATCCCAG
                     ||||| |||||||| |||+ || ||-| || |||||||||||||||||||||||||| |
Sbjct 3159          ACTCCATATGCAGCGAGCC-TCATCGGTTCATCTTCTTGGCGACCCGAATCAGATCCCTG

Query 3203          CCATCGATTTTGAGCACGCCGGGCTCGTCCCCGCCATCAGGCCCGATTTAGCCCCTACTT
                    | || || ||||| ||||| || || |||||||| ||| | |||||  | ||||| ||| 
Sbjct 3218          CGATTGACTTTGAACACGCTGGCCTAGTCCCCGCAATCCGTCCCGAGCTTGCCCCCACTA

Query 3263          CCTGGTGGCATGTCACTCACCGCTGTCCCGCGGATGTGTGTGAGCTGATTCGCGGTGCAT
                      |||||||||||||| ||||| || ||||| |||||||||||||| || ||||| || |
Sbjct 3278          GTTGGTGGCATGTCACACACCGTTGCCCCGCCGATGTGTGTGAGCTCATACGCGGGGCTT

Query 3323          ATCCTATGATCCAGCCCACTAGCCGGGTCCTTCGTTCGTTGTTTTGGGGTGAGCCTGCCG
                    | ||||  || ||  |||||||||| || || || || || ||||||  |||||||||  
Sbjct 3338          ACCCTAAAATTCAAACCACTAGCCGTGTGCTGCGGTCCTTATTTTGGAATGAGCCTGCAA

Query 3383          TTGGGCAGAAACTAGTGTTCACCCAGGCGGCTAAGGCTGCCAACCCCGGCTC-AGTGACG
                    | ||||| ||  | || || || |||||||||||||| |||||||| ||+| -| | || 
Sbjct 3398          TAGGGCAAAAGTTGGTCTTTACGCAGGCGGCTAAGGCCGCCAACCCTGG-TGCAATTACT

Query 3442          GTCCACGAGGCACAGGGCGCTAC-CTACACAGAGACCACCATTATTGC-A-ACGGCAGAC
                    ||||||||||| ||||| || ||- |+ ||||||||||| || || ||-|-|+| |+|| 
Sbjct 3457          GTCCACGAGGCCCAGGGTGCCACATT-TACAGAGACCACAATCATAGCTACA-GCC-GAT

Query 3499          GCCCGTGGCCTTATTCAGTCGTCCCGGGCTCATGCCATTGTCGCCCTGACGCGCCACACA
                    ||||| ||||| || ||||| ||||| || || || || || ||  |||| |||||||||
Sbjct 3514          GCCCGGGGCCTCATCCAGTCCTCCCGAGCCCACGCTATAGTTGCATTGACCCGCCACACA

Query 3559          GAGAAGTGCGTCATCATTGACGCACC-AGG-CTTGCTTCGTGAGGTGGGCATCTCTGACG
                    ||||| || || ||| | |||||+||- ||-||+||| |||||||| || || || ||| 
Sbjct 3574          GAGAAATGTGTTATCCTGGACGC-CCCTGGTCT-GCTGCGTGAGGTCGGNATTTCAGACA

Query 3617          CAATTGTCAATAATTTCTTCCTCGCTGGCGGTGAGGTTGGTCACCAGCGTCCGTCTGTTA
                      ||||| ||||||||||| || || ||||| ||||| || || || || || |||   |
Sbjct 3632          TCATTGTAAATAATTTCTTTCTGGCCGGCGGCGAGGTGGGCCATCACCGCCCCTCTACCA

Query 3677          TCCCTCGCGGCAACCCCGACGC-CAA-TGTCGACACCCTGGCTGCCTTTCC-ACCGTCAT
                    | || ||||| ||||| |||+|- ||-|+| ||||||+| || | ||||||- || || |
Sbjct 3692          TACCCCGCGGTAACCCGGAC-CGGAACT-TGGACACC-TTGCAGGCTTTCCCTCCATCTT

Query 3734          GCCAGATTAGTGCTTTCCACCAATTGGCCGAGGAGCTTGGTC-ACAGACCCGCCCCTGTT
                    | || ||||| |||| ||| || ||||| || |||+|||| |-|| | || ||||| || 
Sbjct 3749          GTCAAATTAGCGCTTACCATCAGTTGGCTGAAGAG-TTGGGCCACCGGCCAGCCCCAGTC

Query 3793          GCGGCTGTTCTACCACCCTGCCCTGAGCTCGAACAGGGCCTTCTCTACCTGCCCCAGGAG
                    || |||||| | || || ||||||||||||||||| ||||| || ||| |||| ||||||
Sbjct 3808          GCCGCTGTTTTGCCCCCTTGCCCTGAGCTCGAACAAGGCCTGCTTTACATGCCGCAGGAG

Query 3853          CTCACCAC-CTGT--GATAGTGTTGTAAC-ATTTGAGTTGACAGATATTGTGCATTGCCG
                    |||+++ |- | |--|| |||||+   | - |||||| | || ||||| || ||||||||
Sbjct 3868          CTC---GCTGTATCCGACAGTGT-CCTAGTGTTTGAGCTCACGGATATAGTTCATTGCCG

Query 3909          CATGGCCGCCCCGAGCCAGCGCAAGGCCGTGCTGTCCACACTTGTGGGTC-GATACGGTC
                     ||||| ||||| ||||| || || ||||| || || ||| | |||||+|-| || || |
Sbjct 3924          GATGGCTGCCCCAAGCCAACGGAAAGCCGTCCTCTCGACATTGGTGGG-CAGGTATGGCC

Query 3968          GGCGTACAAAGCTTTATAATGCCTCCCATTCTGATGTCCGCGACTCTCTCGCCC--GTTT
                    | || |||||| | ||| | ||  |||| ||||| ||||| || ||+|| | | --||||
Sbjct 3983          GTCGGACAAAGTTGTATGAGGCGGCCCACTCTGACGTCCGTGAGTC-CTTGGCAAAGTTT

Query 4026          CATCCCGACCATTGGCCCCGTGCAGGTTACAACTTGTGAGCTGTA-CGAGTTAGTGGAAG
                    +|| || || |||||||| || ||||  || || ||||||||+  - ||| | || || |
Sbjct 4042          -ATTCCCACTATTGGCCCAGTCCAGGCCACCACATGTGAGCT-ATGTGAGCTGGTCGAGG

Query 4085          CCATGGTTGAGAAGGGCCAGGATGGCTCCGCCGTCCTTGAGCTCGACCTTTGCAACCGTG
                    | ||||| ||||||||||||||||| || |||||||| ||||| ||||| ||||  || |
Sbjct 4100          CTATGGTGGAGAAGGGCCAGGATGGTTCTGCCGTCCTGGAGCTTGACCTCTGCAGTCGCG

Query 4145          ACGTGTCCAGGATTACCTTTTTCCAGAAAGACTGTAATAAGTTTACCACCGGGGAGACCA
                    | || ||| | || || |||||||| || || |||||||||||||| ||||| |||||||
Sbjct 4160          ATGTCTCCCGCATCACATTTTTCCAAAAGGATTGTAATAAGTTTACAACCGGTGAGACCA

Query 4205          TTGCCCATGGTAAAGTGGGTCAGGGCATCTCGGCTTGGAGTAAGACTTTCTGTGCCCTCT
                    ||||||| ||||| ||||| ||||| |||||||||||||| ||||| || |||||||| |
Sbjct 4220          TTGCCCACGGTAAGGTGGGCCAGGGAATCTCGGCTTGGAGCAAGACCTTTTGTGCCCTAT

Query 4265          TCGGCCCCTGGTTCCGTGCTATTGAGAAGGCCATCCTAGCTCTGCTCCCCC--AGGGTGT
                    |||| || ||||||||||||||||| || |  ||| |||| |||||||| |--|   |+|
Sbjct 4280          TCGGACCTTGGTTCCGTGCTATTGAAAAAGAGATCTTAGCCCTGCTCCCGCCTAACAT-T

Query 4323          GTTCTATGGGGATGCTTTTGATGACACCGTCTTCTCTGCGGCTGTGGCCGCTG-CGAAGG
                    +||||| || || ||||  || ||  | ||||||||||| ||+ +| +  |||- |  ||
Sbjct 4339          -TTCTACGGCGACGCTTACGAAGAGTCGGTCTTCTCTGCCGC-C-GT-TTCTGGAGCTGG

Query 4382          CT-TC-CATGGTGTTTGAGAATGACTTCTCTGAGTTTGACTCTACTCAGAATAATTTCTC
                    | -| - ||||| |||||||||||||| ||||| |||||    |||||||||||||||||
Sbjct 4395          CACTAGTATGGTCTTTGAGAATGACTTTTCTGAATTTGATAGCACTCAGAATAATTTCTC

Query 4440          C-TTGGGACTTGAGTGTGCTATTATGGAGGAGTGCGGAATGCCGCAGTGGCTCATCCGCC
                    |-|||| +|| ||||||| ||||||||||||||| || ||||||||||||||  |||| |
Sbjct 4455          CCTTGGT-CTCGAGTGTGTTATTATGGAGGAGTGTGGCATGCCGCAGTGGCTTGTCCGGC

Query 4499          TTTACCACCTTATAAGGTCTGCATGGATCCTGCAGGCCCCGAAGGAGTCCCTGCGGGGGT
                    | || |||||  |  |||| || |||| ||| ||||||||||||||||| |||   || |
Sbjct 4514          TATATCACCTAGTCCGGTCGGCCTGGACCCTACAGGCCCCGAAGGAGTCTCTGAAAGGTT

Query 4559          TCTGGAAGAAGCACTCCGGTGAGCCCGGCACTCTCCTATGGAATACCGTCTGGAACATGG
                    ||||||||||||||||||| ||||| ||||| || || |||||||| |||||||||||||
Sbjct 4574          TCTGGAAGAAGCACTCCGGCGAGCCTGGCACGCTTCTCTGGAATACTGTCTGGAACATGG

Query 4619          CTG-TTATTACC-CACTGTTATGACTTCCGGGATCTGCAAG-TGGCTGCTTTTAAAGGTG
                    |+ -||||+| |-|| || ||||| ||||| ||+||  |||-| ||||| |||||||| |
Sbjct 4634          C-AATTAT-AGCTCATTGCTATGAGTTCCGCGA-CTTTAAGGTCGCTGCGTTTAAAGGGG

Query 4676          ATGATTCAATAGTGCTTTGCAGTGAGTACCGTCAGAGTCCCAGGA-GCCGCAGTCCTAAT
                    |||||||| | || || |||||||| ||||| |||||||  |++|-|| || | ||| ||
Sbjct 4691          ATGATTCAGTGGTTCTGTGCAGTGACTACCGCCAGAGTCGTA--ATGCGGCTGCCCTGAT

Query 4734          TGCTGGCTGCGGCCTGAAGTTGAAGGTGGATTTCCGCCCGATTGG-CTTATATGCAGGTG
                    ||||||||| ||  |||||||||| || |||| |||||| |||||-||+ |||||+ |+|
Sbjct 4749          TGCTGGCTGTGGGTTGAAGTTGAAAGTTGATTACCGCCCTATTGGGCT-GTATGC-TG-G

Query 4793          TTGTGGTG--GCCCCCGGCCTTGGTGCACTC--CCTGACGTTGTGCGTTTTGCCGGCCGG
                     +||||||--  |||| |  ||||  + |||--||||| || ||  | |||||||| |||
Sbjct 4806          C-GTGGTGATTGCCCCAGGTTTGGGA-GCTCTACCTGATGTGGTTAGGTTTGCCGGTCGG

Query 4849          CTCACTGAGAAGAATTGGGGCCCCGGCCCTGAGCGAGCGGAGCAGCTCCGCCTCGCTGTG
                    ||  |||||||||| ||||| |||||||| |||||||| |||||||| ||||| ||||| 
Sbjct 4864          CTGTCTGAGAAGAACTGGGGTCCCGGCCCCGAGCGAGCTGAGCAGCTGCGCCTGGCTGTT

Query 4909          TGTGATTTCCTTCGCAAGCTCA-CGAATGTGGCTCAGATGTGTGTGGATGTTGCTTCTCG
                    ||||| || |||||+| | | |-||||||| || ||| | ||||| ||||| |  || ||
Sbjct 4924          TGTGACTTTCTTCG-AGGGTTAACGAATGTTGCGCAGGTTTGTGTTGATGTGGTGTCCCG

Query 4968          TGTTTATGGGGTCTCCCCAGGGCTAGTTCATAACCTGATTGGTATGCTACAGGCTGTTGC
                    |||||||| ||||  ||| ||| |||| |||||||| ||||| ||||| ||| |  ||||
Sbjct 4983          TGTTTATGAGGTCAGCCCCGGGTTAGTACATAACCTTATTGGCATGCTGCAGACCATTGC

Query 5028          CGACGGCAAGGCCCA-TTTCACTGAGTCGGT-AAAGCCAG-TGCTTGACCTGACGAATTC
                     ||||||||||||||-|||+|||||| | ||-|||+||+|-| || || || ||||| ||
Sbjct 5043          AGACGGCAAGGCCCACTTT-ACTGAGACTGTTAAA-CC-GGTACTGGATCTTACGAACTC

Query 5085          AATCTTGTGTCG-GG-TGGAATGAATAACATGTCTTTTGCTGCGCCCATGGGTTCGCGAC
                    +  +|| |   |-||-| |||||||||||||||||| |||  |||||||||| ||||++|
Sbjct 5100          -CA-TTATACAGAGGCTAGAATGAATAACATGTCTTGTGCATCGCCCATGGGATCGC--C

Query 5143          CATGCGCCCTCGGCCTATTTTGTTGCTGTTCCTCATGTTTCTGCCTATGTTGCCCGCGCC
                    +||| |||||||| || ||||| || |||||||| || || |||||||| ||||||||||
Sbjct 5156          -ATGTGCCCTCGGGCTGTTTTGCTGTTGTTCCTCGTGCTTTTGCCTATGCTGCCCGCGCC

Query 5203          ACCGTCCGGTCAGCCGTCTGGCCGCCGTCGTGGGCGGCGCAGCGGCGGTTCCGGCGGTGG
                    |||| |||| |||||||||||||||||| |||||||||||||||||||| ||||||||||
Sbjct 5215          ACCGGCCGGCCAGCCGTCTGGCCGCCGTTGTGGGCGGCGCAGCGGCGGTACCGGCGGTGG

Query 5263          TTTCTGGGGTGACCGGGTTGATTCTCAGCCCTTCGCAATCCCCTATATTCATCCAACCAA
                    ||||||||||||| ||||||||||||||||||||||  ||||||||||||||||||||||
Sbjct 5275          TTTCTGGGGTGACAGGGTTGATTCTCAGCCCTTCGCCCTCCCCTATATTCATCCAACCAA

Query 5323          CCCCTTCGCCCCCGATGTCA---CCGCTGCGGCCGGGGCTGGACCTCGTG-TTCGCCAAC
                    |||||| ||| |||| ||||---|++ +    ||||||||||| ||||+ - ||| ||+ 
Sbjct 5335          CCCCTTTGCCGCCGACGTCATTTC--A-CAACCCGGGGCTGGAGCTCG-CCCTCGACA-G

Query 5379          CCGCCCGACC-ACTCGGCTCCGCTTGGCGTGACCAGGCCCAGCGCCCCGCCGCTGCCTCA
                     |||||  ||- ||||||||| |||||||||||||| ||||||||||| |||||||| | 
Sbjct 5390          GCGCCCCGCCCCCTCGGCTCCTCTTGGCGTGACCAGTCCCAGCGCCCCTCCGCTGCCCCC

Query 5438          CGTCGTAGACCTACCACAGCTGGGGCCGCGCCGCTGACTGCGGTTG-CTCCGGCCCATGA
                    |||||| || ||||| |||||||||| |||||| ||||||| ||+|-| || || | |||
Sbjct 5450          CGTCGTCGATCTACCCCAGCTGGGGCTGCGCCGTTGACTGCTGT-GTCACCTGCACCTGA

Query 5497          TACCCCGCCTGTGCCCGATGTTGATTCTCGCGGCGCTATCTTGCGCCGGCAGTATAATCT
                     ||  | || || |||||||||||||| |||||||||||||||||||| |||||||||||
Sbjct 5509          CACAGCCCCAGTCCCCGATGTTGATTCGCGCGGCGCTATCTTGCGCCGCCAGTATAATCT

Query 5557          TTCAACATCCCCTCTTACC-TCCTCCGTGGCCACTGGCACCAATTTGGTCCTTTATGCTG
                     || || ||||||+||| |-||||| |||||  | || || ||| | || || ||||| |
Sbjct 5569          GTCCACCTCCCCT-TTAACNTCCTCTGTGGCTTCAGGTACAAATCTTGTTCTGTATGCCG

Query 5616          C-CC-CTCTTAGCCCGCTTTTGCCCCTTCAGGACGGCACCAATACTCATATAATGGCCAC
                    |-||-|||+ | |||+||| | ||||| ||||||||||| || || ||||| ||||| ||
Sbjct 5628          CTCCACTC-AATCCC-CTTCTACCCCTCCAGGACGGCACTAACACCCATATTATGGCAAC

Query 5674          GGAGGCTTCCAATTATGCCCAGTACCGAGTTGCCCGCGCCACAATCCGCTACCGCCCTCT
                     ||||| || ||||| |||||||| || ||||  || || || ||||| || ||||| ||
Sbjct 5686          CGAGGCGTCTAATTACGCCCAGTATCGGGTTGTTCGGGCAACGATCCGTTATCGCCCGCT

Query 5734          GGTTCCCAATGCTGTTGGTGGCTATGCTATCTCTATATCGTTCTGGCCGCAGACCACTAC
                    ||| || |||||||||||||| ||||| || || || || || ||||| |||||||| ||
Sbjct 5746          GGTGCCGAATGCTGTTGGTGGTTATGCAATTTCCATCTCNTTTTGGCCTCAGACCACAAC

Query 5794          CACCCCGACGTCCGTCGACATGAATTCTATAACCTCGACGGATGTTC-GTATTCT-CGTC
                    ||||||||| || || || ||||||||||| ||||| || |||||+|-|+| | |- |||
Sbjct 5806          CACCCCGACCTCTGTGGATATGAATTCTATCACCTCTACTGATGT-CAG-AATATTGGTC

Query 5852          CAGCCCGGTATTGCCTCAGAGCTTGT-GATTCCAAGTGAACGCCTGCATTATCGCAACCA
                    || || || || || || |||+||| - || || || ||||| || ||||| ||||| ||
Sbjct 5864          CAACCTGGCATAGCNTCTGAG-TTGGTTATCCCGAGCGAACGGCTTCATTACCGCAATCA

Query 5911          GGGTTGGCGCTCTGTTGAAACCTCCGGGGTGGCGGAGGAGGAGGCCACCTCTGGCCTTGT
                     || ||||||||||| || ||||| || ||||| || |||||||| || || || || ||
Sbjct 5923          NGGCTGGCGCTCTGTGGAGACCTCGGGTGTGGCCGAAGAGGAGGCTACTTCCGGTCTGGT

Query 5971          CATGCTTTGTATACATGGCTCACCTGTGAACTCTTATACTAACACACCTTACACTGGTGC
                     |||||||| || |||||||| ||||| ||||| |||||||| || || || || || ||
Sbjct 5983          TATGCTTTGCATTCATGGCTCTCCTGTTAACTCCTATACTAATACGCCCTATACCGGGGC

Query 6031          CCTCGGGT-TG-TTGGATTTTGCTCTCGAGCTTGAGTTCCGCAACCTCACCCCTGGTAAC
                    + | ||| -| -|||+||||||| || |||||||||||  | ||| | ||||| || |||
Sbjct 6043          -ATTGGGGCTTCTTG-ATTTTGCACTTGAGCTTGAGTTTAGGAACTTGACCCCCGGGAAC

Query 6089          ACCAATACACGGGTTTCCCGCTACTCTAGCACCGCCCGCCACCGTCTTCGCCGTGGCGCA
                    || || || || || ||||||||  |||| || || |||||||| || ||||| || || 
Sbjct 6101          ACTAACACCCGTGTGTCCCGCTATACTAGTACAGCTCGCCACCGCCTACGCCGAGGTGCG

Query 6149          GACGGGACTGCCGAGCTCACCACCACGGCTGCGACTCGCTTTATGAAGGATCTCTATTTT
                    ||||||||||| ||||| || || || ||||| || || || |||||||| ||  |||||
Sbjct 6161          GACGGGACTGCTGAGCTTACAACTACTGCTGCCACACGTTTCATGAAGGACCTGCATTTT

Query 6209          TCTAGCACTAATGGTGTTGGCGAGATCGGCCGCGGGATAGCCCTTACCCTGTTTAATCTT
                     || | || ||||| || |||||| | |||||||| || ||| | ||| | |||||||||
Sbjct 6221          ACTGGAACAAATGGCGTCGGCGAGGTTGGCCGCGGTATTGCCTTGACCTTATTTAATCTT

Query 6269          GCTGACACCCTGCTTGGCGGCCTACCGACAGAATTGATTTCGTCGGCTGGTGGCCAACTG
                    |||||||| || |||||||| || |||||||||||||||||||||||||| || ||| ||
Sbjct 6281          GCTGACACACTTCTTGGCGGTCTGCCGACAGAATTGATTTCGTCGGCTGGGGGTCAATTG

Query 6329          TTTTACTCTCGCCCGGTCGTCTCAGCCAATGGCGAGCCGACTGTCAAGCTGTATACATCT
                    |||||||| || || ||||||||||||||||||||||||||||| || ||||| || || 
Sbjct 6341          TTTTACTCCCGTCCTGTCGTCTCAGCCAATGGCGAGCCGACTGTTAAACTGTACACCTCC

Query 6389          GTAGAGAATGCTCAGCAGGATAAGGGTATTGCAATCCCTCACGACATCGACCTTGGGGAA
                    || |||||||| |||||||||||||||||||| || || || || || ||| | ||||| 
Sbjct 6401          GTCGAGAATGCACAGCAGGATAAGGGTATTGCCATACCGCATGATATAGACTTAGGGGAC

Query 6449          TCTCGTGTAGTCATCCAGGATTATGACAATCAGCATGAGCAGGACCGTCCGACACCTTCC
                    |||||||| || |||||||| ||||||||||| |||||||||||  | || || || || 
Sbjct 6461          TCTCGTGTGGTTATCCAGGACTATGACAATCAACATGAGCAGGATAGACCCACTCCATCA

Query 6509          CCAGCCCCGTCTCGCCCTTTTTCTGTTCTCCGGGCCAATGATGTGCTT-TGGCTCTCTCT
                    || |||||||||||||||||||| |||||||| || ||||||||+ ||-||||| || ||
Sbjct 6521          CCTGCCCCGTCTCGCCCTTTTTCGGTTCTCCGTGCTAATGATGT-TTTGTGGCTTTCACT

Query 6568          CACTGCTGCTGAGTATGATCAGTCC-ACCTATGGCTCTTCTA-CTG-GCCCAG-TCTATG
                    ||| || |||||||| ||||||+ |-|| || ||||| ||+|-|+ - |||+ -| ||||
Sbjct 6580          CACCGCCGCTGAGTACGATCAG-ACTACTTACGGCTCGTC-AAC-CAACCC-CATGTATG

Query 6624          TCTCCGACTCTGTGACCTTGGTCAATGTTGCGACCGGCGCGCAGGCCGTTGCTCGGTCGC
                    | || ||| |||| || || |||||||| || || || || |||||||| || || || |
Sbjct 6636          TTTCAGACACTGTTACTTTTGTCAATGTGGCCACGGGTGCTCAGGCCGTGGCCCGCTCAC

Query 6684          TTGACTGGACTAAGGTCACACTTG-ATGGCCGCCCTCTTTCTACTATCCAGCAGTATTCG
                    | |||||| ||||||||||+||||-| ||||| || ||| ||||||||||||| ||||| 
Sbjct 6696          TGGACTGGTCTAAGGTCAC-CTTGGACGGCCGGCCCCTTACTACTATCCAGCAATATTCT

Query 6743          AAGAC-TTTCTTTGTCCTGCCGCTTCGTGGTAAACTTTCCTT-CTGGGAGGCAGGTACCA
                    |||||-|||+| ||| || ||||| || || ||+ ||  |||- |||||||| ||||| |
Sbjct 6755          AAGACATTT-TATGTACTCCCGCTCCGCGGGAA-GTTGTCTTTTTGGGAGGCTGGTACTA

Query 6801          CTAAAGCCGGGTACCCTTACAATTATAATACTACTGCTAGTGACCAACTG-C-TCGTTGA
                    |||| || || ||||| || || ||||| || ||||||||||| ||++  -|-|  ||||
Sbjct 6813          CTAAGGCTGGTTACCCCTATAACTATAACACCACTGCTAGTGATCA--GATCCTGATTGA

Query 6859          GAATGCCGCCGGG-CACCGGGTGGCTATTTCCACCTACACCACTAG-CTTGGGTGCTGGC
                     |||||+| ||||-||||| || || ||||| || |||||||||||-|||||+|||||| 
Sbjct 6871          AAATGC-GGCGGGTCACCGTGTTGCAATTTCTACTTACACCACTAGTCTTGG-TGCTGGG

Query 6917          CCTGTCTCCATT-TCTGCGGTGGCTGTCCTGGCCCCCCACTCTGCGT-TAGCACTGCTTG
                    ||||| ||+  |-|| ||||| | ||| || || || ||||||||+|-||||   |||||
Sbjct 6929          CCTGTGTC-TGTGTCCGCGGTTGGTGTGCTTGCTCCACACTCTGC-TCTAGCTGCGCTTG

Query 6975          AGGATACCCTGGATTACCCTGCTCGCGCCCATACTTTTGATGATTTCTGCCCAGAGTGCC
                    | |||||  | |||||||| || || || ||||| ||||||||||||||||| |||||||
Sbjct 6987          AAGATACTATTGATTACCCCGCCCGTGCTCATACCTTTGATGATTTCTGCCCCGAGTGCC

Query 7035          GCCCCCTC-GGCCT-CCAGGGCTGCGCCTTTC-AGTCCACTGTCGCTGAGCTCCAGCGGC
                    | ++  ||- | ||- |||||||| ||+||||-| || ||| | |||||||| ||||| |
Sbjct 7047          GT--AATCTTGGCTTGCAGGGCTGTGC-TTTCCAATCTACTATTGCTGAGCTTCAGCGTC

Query 7092          TTAAGATGAAGGTGGGTAAAACTCGGGAGT-T-A-T-AGTTTATTTGCTTGTGCCC--T-
                    |||| |||||||| || ||||| |||||||-|-|-|-|||||  ||+||+||||||--|-
Sbjct 7104          TTAAAATGAAGGTAGGCAAAACCCGGGAGTCTTAATTAGTTTCCTT-CT-GTGCCCCCTT

Query 7145          CCTT-CTTT--CTGTTG--CTTATTTCTCTTTTCTGCGTTTCGCGCTCCCTGAAAAAAAA
                    ||||- |||-- |    --|| ||| || ||| | | ||| ||||| ||| | |||||||
Sbjct 7162          CCTTTGTTTTGTTTAATTNCTAATTNCTTTTTNCGGGGTTNCGCGCCCCCGGGAAAAAAA

Query 7200          AAAAAAAAAAAA
                    ||||||||||||
Sbjct 7222          AAAAAAAAAAAA
