# Supplementary material for: Pairwise Heuristic Sequence Alignment Algorithm Based on Deep Reinforcement Learning
Source: IEEE Open J Eng Med Biol. 2021 Jan 29;2:36–43. doi: 10.1109/OJEMB.2021.3055424 (PMC8901008; doi:10.1109/OJEMB.2021.3055424)
Supplement: Three supplementary materials are attached to the submitted manuscript. First, we offer the detailed process of the DQNalign in Supplementary material S1. Then, the additional figures and tables are listed in the Supplementary material S2. Finally, the alignment results of the DQNalign are attached  [file ojemb-3055424-mm.zip › OJEMB-3055424-MM/10022021082020_DQNalignOJEMB20210126SupplementaryS3/Supplementary S3/HEV_DDDQN/result20200712173946_13_32.txt]

DQNalign Project v1.0
Pairwise alignment algorithm with deep reinforcement learning based heuristic alignment agent
Sequence 1 : HEV_13, length : 7212
Sequence 2 : HEV_32, length : 7255

Alignment results:
Exact matches: 5328
Gaps: 727

Query 0             GCAGACCACATATGTGGTCGATGCCATGGAGGCCCACCAGTTTATTAAGGCTCCTGGCAT
                    ||||||||| |||||||||||||||||||||||||| ||||| |||||||||||||||||
Sbjct 1             GCAGACCACGTATGTGGTCGATGCCATGGAGGCCCATCAGTTCATTAAGGCTCCTGGCAT

Query 60            CACTACTGCTATTGAGCAGGCTGCTTTAGCAGCGGCCAATTCTGCCTTGGCGAATGCTGT
                     |||||||| ||||||||||||||| | || ||||||||||| |||||||||||||||||
Sbjct 61            TACTACTGCCATTGAGCAGGCTGCTCTGGCTGCGGCCAATTCCGCCTTGGCGAATGCTGT

Query 120           GGTGGTTAGGCCTTTTCTCTCTCACCAGCAGATTGAGATTCTCATTAACCTAATGCAACC
                    ||||||| |||| ||||| ||||     || |  |||||||| |||||  | ||||||||
Sbjct 121           GGTGGTTCGGCCGTTTCTGTCTCGTGTTCAAACCGAGATTCTTATTAATTTGATGCAACC

Query 180           TCGCCAGCTTGTTTTCCGCCCCGAGGTTTTCTGGAATCATCCCATCCAGCGCGTTATCCA
                     || ||| | ||||||||||| |||||  | |||||||| ||||||||||| ||||| ||
Sbjct 181           CCGGCAGTTGGTTTTCCGCCCTGAGGTGCTTTGGAATCACCCCATCCAGCGAGTTATACA

Query 240           TAATGAGCTGGAGCTCTACTGCCGCGCT-C-GCTCCGGCCGCTGT-CTT-GAGATTGGCG
                     |||||  | || |  |||||||| || - -|||++|| ||+|+|-|||-||| |||| |
Sbjct 241           CAATGAATTAGAACAATACTGCCGGGCCCGGGCT--GGTCG-T-TGCTTGGAGGTTGGAG

Query 296           CTCATCCC-CGCTCAATAAATGACAATCCTAATGTGGTCCACCGCTGTTTTCTCCGCCCT
                    | || || - |  || |+|||||||| ||||||||  | ||||| || || |||   || 
Sbjct 297           CCCACCCGAGGTCCATT-AATGACAACCCTAATGTTCTGCACCGATGCTTCCTCAAACCG

Query 355           GTTGGGCGTGATGTTCAGCGCTGGTATACTGCTCCCACTCGCGGACCGGCTGCTAATTGC
                    |||||  | || ||||||||||||||| |||| ||||| ||||| || || || || || 
Sbjct 356           GTTGGTAGGGACGTTCAGCGCTGGTATTCTGCCCCCACCCGCGGCCCTGCGGCCAACTGT

Query 415           CGGCGTTCTGCACTGCGTGGGCTCCCTGCTGCCGACCGCACCTACTGTTTTGATGGGTTT
                    || || || || |||||||| |||||  | |  ||||| ||||| || ||||||||||||
Sbjct 416           CGTCGCTCCGCGCTGCGTGGCCTCCCACCCGTTGACCGTACCTATTGCTTTGATGGGTTT

Query 475           TCTGGCTGCAGTTTTCCCGCTGAGACAGGCATCGCCCTCTATTCCCTCCACGACATGTC-
                    ||  ||||   |||| | ||  |||| ||| | |||||||| ||  | |||||| | | -
Sbjct 476           TCCCGCTGTGCTTTTGCTGCAAAGACTGGCGTAGCCCTCTACTCTTTGCACGACCTTTGG

Query 534           GCCGTCTGATGTCGCCGAGGCCATGTTCCGTCATGGCATGACGCGGCTTTATGCTGCCCT
                     | | |+||||| || || || |||  ||| ||||| ||||| ||  | || || || ||
Sbjct 536           CCAGCC-GATGTTGCGGAAGCTATGGCCCGCCATGGGATGACACGCTTATACGCCGCGCT

Query 594           CCATCTCCCGCCCGAGGTTCTACTGCCTCCCGGCACATACCGTACCA-CGTCGTA--TTT
                     || ||||| || ||||| ||  | || |||||||| ||||  || |-|+|| ||--|||
Sbjct 595           ACACCTCCCCCCTGAGGTGCTGTTACCACCCGGCACCTACCACACGACC-TCCTATCTTT

Query 651           ACTGATTCATGACGGTAGGCGTGTTGTGGTGACGTACGAGGGCGATACCAGTGCTGGTTA
                    ++|||||||||||||||| |||| ||| ||||| || ||||| ||||| || || || ||
Sbjct 653           --TGATTCATGACGGTAGTCGTGCTGTCGTGACTTATGAGGGTGATACTAGCGCAGGCTA

Query 711           TAATCATGATGTTTCTAATCTACGTTCCTGGATTAGGACCA-C-TAAG-GTCACCGGGGA
                    ||| |||||||||||||  || ||| | |||||| | || |-|- || -|| +  |  ||
Sbjct 712           TAACCATGATGTTTCTATACTCCGTGCGTGGATTCGTACGACCAAAATAGTT-GGG-TGA

Query 768           CCATCCTCTCGTTATCGAGCGGGTTAGGGCCATCGGCTGCCATTTTGTTCTCCTGCTCAC
                    ||| || || ||||| ||||| ||  |||||||||| || ||||||||  | ||||| ||
Sbjct 769           CCACCCGCTGGTTATAGAGCGTGTGCGGGCCATCGGATGTCATTTTGTGTTACTGCTTAC

Query 828           GGCCGCCCCGGAACCATCCCCTATGCCTTATGTGCCTTACCCCCGGTCCACCGAGGTCTA
                     || ||||| ||||| || |||||||||||||| || |||||||| || || ||||| ||
Sbjct 829           CGCAGCCCCTGAACCGTCACCTATGCCTTATGTCCCCTACCCCCGCTCGACGGAGGTGTA

Query 888           TGTCCGATCAATCTTTGGCCCGGGTGGAACCCCCTCATTGT-TTCCAACCT-CGTGCTCC
                    ||| ||||| || ||||||||||| ||  |||| ||+||+|-||||   | -| ||||| 
Sbjct 889           TGTTCGATCCATATTTGGCCCGGGCGGCTCCCCGTC-TT-TGTTCCCGTCAGCTTGCTCT

Query 946           ACTAAGTCAACCTTCCATGCTGTCCCTGTCCATATCTGGGACCGTCTTATGTTGTTCGGG
                    || || || || || ||||||||||| || || ||||||||||| || ||| | || || 
Sbjct 947           ACAAAATCTACTTTTCATGCTGTCCCGGTTCACATCTGGGACCGGCTCATGCTCTTTGGT

Query 1006          GCCACTTTGGACGACCAGGCCTTTTGCTGTTCCCGTCTTATGACTTACCTCCGTGGCATT
                    ||||| |||||||| ||||| || ||||| || || || ||||| || |||||||| |||
Sbjct 1007          GCCACCTTGGACGATCAGGCGTTCTGCTGCTCGCGGCTCATGACCTATCTCCGTGGTATT

Query 1066          AGCTACAAGGTTACTGTCGGCACCCTTGTGGCCAATGAGGGCTGGAACGCCTCCGAGGAC
                    || |||||||| ||||||||| | ||||| || || ||||| ||||| ||||||||||||
Sbjct 1067          AGTTACAAGGTCACTGTCGGCGCGCTTGTTGCTAACGAGGGGTGGAATGCCTCCGAGGAC

Query 1126          GCCCTCACAGCTGTCATTACTGCCGCCTACCTAACCATATGCCACCAGCGGTATCTTCGC
                    ||||| || || || || ||||| || ||  | || || ||||||||||| || || |||
Sbjct 1127          GCCCTTACTGCAGTAATCACTGCAGCTTATTTGACTATCTGCCACCAGCGCTACCTCCGC

Query 1186          ACCCAGGCTATATCTAAGGGGATGCGTCGTTTGGAGCGGGAGCATGCCCAGAAGTTTATA
                    |||||||| ||||||||||| |||||||| ||||||   |||||||||||||||||||| 
Sbjct 1187          ACCCAGGCGATATCTAAGGGTATGCGTCGGTTGGAGGTCGAGCATGCCCAGAAGTTTATC

Query 1246          ACACGCCTTTATAGCTGGCTCTTTGAGAAGTCCGGCCGTGACTACATCCCCGGCCGTCAG
                    ||  | || || |||||||| ||||||||||| |||||||| ||||||||||||||||||
Sbjct 1247          ACGAGACTCTACAGCTGGCTGTTTGAGAAGTCTGGCCGTGATTACATCCCCGGCCGTCAG

Query 1306          CTGGAGTTTTATGCCCAGTGTAGGCGTTGGC--TCT-CAGCCGGCTTCCATCTTGA-CCC
                    ||  | |||||||| |||||  | || ||| --|||-||+++|| || || || ||-|||
Sbjct 1307          CTTCAATTTTATGCGCAGTGCCGACGGTGGTTATCTGCA---GGTTTTCACCTAGATCCC

Query 1362          ACGGGT-GTTGGTTTTTGACGAGTCGGTCCCCTGCCACTGTAGGA-C-CACG-ATCCGC-
                    |+| ||- ||+||||||||||| || || ||||| | |||| |||- -    -|     -
Sbjct 1364          A-GAGTGCTT-GTTTTTGACGAATCAGTGCCCTGTCGCTGTCGGACGTTTATAAAGAAAG

Query 1417          A-GGGTTGCTTCAAAGTTCTGTTG-CTT-C-ATGAAG---TGGCTGGCTCGG-CCAGG-A
                     -| |+ |+++|+||||| |||||- ||- -| |  |--- ||| ||   | -|| +|- 
Sbjct 1422          TTGCG-GG---C-AAGTTTTGTTGTTTTATGAAGTGGCTAGGGCAGGAGTGCACCT-GCT

Query 1463          -----G-TGCA-C---CTGTTT-C----CTACAG-C-CCGCAG--AGG-GGTGTT-----
                    -----|-  ||-|---  ||||- ----| ||  - -|| |  --| |-|| + |-----
Sbjct 1476          TCTTGGAGCCAGCTGAGGGTTTAGTTGGCGACCAAGGCCACGACAATGAGGC-CTACGAG

Query 1498          GTTGGCGACCAGGGCCATGACAACGAGGCTTATGAG-GGCTCTGAT-GTTGACCCTGCCG
                    | |   |+++|+||++ |||||  | ++|  |+|  -|  | | +|-| || | |++  |
Sbjct 1535          GATTCTG---A-GG--TTGACAGGGC--CCGA-GCCCGCATATC-TCGATGTCTC--GGG

Query 1555          -AA-TCTGCCACCTGT-GACATATCTGGGTCCTACG--T--GG-TGCCTGGTG-CTGCCC
                    -| -| ||||  || |-|||++|++++++++| |+|--|--||-   ||+ |   +||||
Sbjct 1582          CACCTATGCCGTCTATGGAC--A--------CCA-GCTTGAGGCCCTCT-ATAGG-GCCC

Query 1607          TCC--AGCCGCT--C-TACCA----GG-CTCTTG-ATCTC-CCTGCCGATAT--TGTGGC
                    || --| ||+| -- -  ++|---- |-|+| ||-|||||-|||  ||+   --||| | 
Sbjct 1629          TCAATATCC-CGCATGAT--ATTGTTGCC-CGTGCATCTCGCCTAACG-GCCACTGTTGA

Query 1652          -C-CG-TGCAGGTCGGCTGACCGCCACAGTAAAGGTTTC-TCA---GG-CTGAGGGGC-G
                    -|-||-||||++++++ +|++|+||| |+| +++| || -   ---| -||| |   |-|
Sbjct 1684          ACTCGTTGCA------A-G--C-CCAGA-TC---GCTTGGAGTGCCGTACTGTGCCTCGG

Query 1704          GATT----GACTGC-GA-GACCTATCTTGGTAATA-----AAACTTTCCGCACGTCGTTC
                    || |----   | |-||-|||  ++++||||  +|----- ++|  ||   | ||     
Sbjct 1729          GAATAAGGTCTTCCGGACGACGG----TGGTCG-ATGGCGC--CCATCTTGAGGTGAGA-

Query 1753          GTCGACG----GAGCGGTTTTAGAGACTAATG----G-C--CCAGAGCG--CCTCAATCT
                     |+|++|----|||| |  +|+| + ||+|| ----|-|--||  ++||-- |   |  |
Sbjct 1779          AT-G--GCCCCGAGCAGCA-T-GT-TCT-ATCATTTGACGTCCTC--CGTCACGTCA-GT

Query 1800          CTCCTTTGACG-C----CAGTCAG---AGCACTATGGCCG--CCG--GCCTCTTTAGAGT
                    || +|  | +|- ----||   ||---  |+ || |  | --|| --|||   ||  || 
Sbjct 1824          CTA-TGGGG-GCTGGGTCACATAGCCTCAC-TTACGAGCTCACCTCTGCCGGCTTGCAGG

Query 1846          CT----TTACC-TAC--ACCACTTCTGCAG-CTGGGCTGGAGGTGCATTATGTCGCTGCC
                     |----|| +|-|+|--|  +  +||++||- ||  +++ +++|||   ||+|| | +||
Sbjct 1881          TTAGAATTT-CAT-CTAATG-GC-CT--AGATTGCA---C---TGCTACAT-TCTCC-CC

Query 1897          GGGCT-TGACCATCGGGCGGTTT-TT-G--CCC----CGGGTGTCTCCACCCCGGTC-G-
                     ||  -|| || |+++++++ +    -|--|| ---- || ||+++|  |  +++||-|-
Sbjct 1927          TGGTGGTGCCCCT-------A-GCGCCGCCCCGGGGGAGGTTG---CGGCTT---TCTGC

Query 1944          -GC-CCCTGGCG--AGGTTACCGC--C---TTCTGCTCC-GC--C-CT-ATATATA-GGT
                    -| -|| |    --||| |+++  --|---||| +|+||-||--|-||- ++|  |  | 
Sbjct 1973          AGTGCCTTATATATAGGAT---ATAACAGGTTCA-C-CCAGCGGCACTCG--TTAACCGG

Query 1988          TCAACCGTGAGGC--C-CA-GCGCCACTCACTGACCGGCAACTTTTGGT-TTCA--TCCC
                    | + +| || |||--|-| - +|  +  + ||| | ||  |+||||   -    --||||
Sbjct 2023          TG-G-CTTGTGGCTACACCCT-GAG-GG-GCTGCCTGGGCA-TTTTCCCCCCTTTTTCCC

Query 2041          GAGGGGC--TCCTT-GGCCCCT--TCGTTCCTTTCTCTCCCGGGCATGTTTGGGAG-TCG
                      |||  --|++||-||   ||--|   ||| +|+||| +|||| |++++ |||| -| |
Sbjct 2076          CTGGGCATAT--TTGGGAGTCTGCTA-ATCCC-T-TCTG-CGGGGA----GGGGACTTTG

Query 2094          -GCTAACCCGTTTTGT-G-GTGAGAGC-A-CACTCTACA-CCCG-TACC-T-GGTCG--G
                    - |++|||||    +|-|-  +| | |- -| +|||  |- ++|-|+  -|-   | --|
Sbjct 2126          TAC--ACCCGGACC-TGGTCA-ACATCTGGCT-TCTCTAGT--GAT-TTTTCCCCCCCTG

Query 2144          AAGTT---GA--TGCC-GCTT-CTA-ACCCGGCCCAGCCCGACCTA---GGCC--T---T
                    |||  ---| --| ||-||| -|  - |  ||||   ||| +|| |---  ||--|---|
Sbjct 2178          AAGCGGCCGCTCTCCCGGCTGCCGCTCCGGGGCCGCTCCCC-CCCACCCCACCTGTCAGT

Query 2188          G-CATCTGA---G--CC-TCCCATACCCAGTAG-GGC-C--G-CCACGCCCTATCTTGGC
                    |-|||||| ---|--||-|| |+|+| ||| ||-| |-|--|-| ||||    +|||| +
Sbjct 2237          GACATCTGGGTGGTACCATCGC-T-CTCAGGAGAGTCTCAGGTCGACGCGGGG-CTTGT-

Query 2235          GGCCCCTCTGC-CCTCCATTGTACCGGGCCCCACCCCCCCCCCCTCCGCCCTG-GTGCCT
                    +|||||+||||-|||+ |++|++||||     |   ++++|||  || | |||- |+||+
Sbjct 2292          -GCCCC-CTGCTCCT-GA--G--CCGGC-TAGATTG----CCCAGCCCCACTGTAT-CC-

Query 2293          AGTGAGCCGGCCT--CTGGTGCCAGCGCCGGGGCTCTGGCCATAACCCACCAGACGGT-C
                    ++++|++|++|||--| ++| || ||  | |  | | |  | ||| |||||||+|   -|
Sbjct 2338          ----A--C--CCTCCCC--TCCCCGCCTCCGCCCCCCGTGCGTAAGCCACCAG-CACCAC

Query 2350          CGACACCGC-CG-----TTTG--CT-TTT-CACCTACCCGGATGGT-TCCAAGGTGTTTG
                    ||+|  |+|-||-----   |-- |-| |-|||||| || || || -  +||||||| ||
Sbjct 2388          CG-CTTC-CTCGTACCCGCCGCCTTCTCTACACCTATCCTGACGGCGCT-AAGGTGTATG

Query 2399          CCGGCTCGCTGTTCG-AGTCAGC--GTGTAC-GTG--GCTTGTTAACGCGTCTAATGTTG
                    | || || || || |-|+|||| --|||+||-|+|--| |   |+++|| |||||   +|
Sbjct 2445          CGGGGTCACTATTTGAA-TCAGATTGTG-ACTG-GTTGGTCAAT---GCTTCTAACCC-G

Query 2452          GACCACCGCCCTGGTGGCGGG-CTCTGCCATGCATTCTACCAAAGGTATCCCGCTT-C-C
                    | ||| |||||||| || +||-|||||||| || || |||||| | |+|||||   -|- 
Sbjct 2498          GGCCATCGCCCTGGGGGT-GGCCTCTGCCACGCTTTTTACCAACGCT-TCCCGGAGGCGT

Query 2509          TTTGAC-GCTGCCTCTCTTTTGTGATGCGCGATGGCGCCGGCCGCGTACACATTAACT--
                    |||+||- | ++||   +||  | ||||| || |||+|  || ||++| ||| |++||--
Sbjct 2556          TTT-ACTCCA--CTGAA-TTCATTATGCGTGAGGGC-CTCGCAGC--ATACACT--CTGA

Query 2563          CCCCG-GCCG-ATAATTCATGCCGTCGCCCCTGACTATAGGTTGGAACATAACCCAAAGA
                    |||||-||| -|| |||||||| || ||||||||||||||| | || || ||||||||||
Sbjct 2607          CCCCGCGCCCTATCATTCATGCAGTGGCCCCTGACTATAGGGTTGAGCAGAACCCAAAGA

Query 2621          GGCTCGAGGCCGCTTACCGGGAGACCTGCTCTCGCCTTGGTACCGCTGCATACCCGCTCC
                    |||| ||||| || |||||||| |||||||| || |  || ||||| || || ||||| |
Sbjct 2667          GGCTTGAGGCAGCATACCGGGAAACCTGCTCCCGTCGCGGCACCGCAGCCTATCCGCTTC

Query 2681          TCGGGACTGGCATATATCAGGTACCAATCGGCCCGAGTTTTGACGCCTGGGAGCGGAACC
                    | ||| | || ||||||||||| ||  |  |||  || || || ||||||||||| ||||
Sbjct 2727          TGGGGTCGGGTATATATCAGGTCCCTGTTAGCCTTAGCTTCGATGCCTGGGAGCGCAACC

Query 2741          ACCGCCCTGGGGACGAGTTGTATCTTC-CTGAGCTTGCCGCCAAA-TGGTTCGAGGCCAA
                    |||| ||||| || ||| | ||+||| -||||||  ||||+||  -||||||||||| ||
Sbjct 2787          ACCGTCCTGGTGATGAGCTCTA-CTTGACTGAGCCCGCCG-CAGCTTGGTTCGAGGCTAA

Query 2799          TAAGCCTAC-CCGCCCGACTCTTACTATAACTGAGGAT-GTCG-CACGGACGGCAAACTT
                     || || | -| |+||| | ||||| ||||| ||||| -  +|-|+|| || || ||| |
Sbjct 2845          CAAACCGATGCAG-CCGGCGCTTACGATAACGGAGGACACG-GCC-CGCACAGCTAACCT

Query 2856          GGCCATCGA-ACTTGACT-CGGCCACAGACGTCGGCCGGGCCTGCGCCGGCTGCCGAGTC
                    |||  | ||-|+||||  -|+|||||||| || || || |||||||||||||||    | 
Sbjct 2902          GGCGCTAGAGA-TTGATGCC-GCCACAGAGGTTGGTCGTGCCTGCGCCGGCTGCACTATA

Query 2914          ACCCCCGGTATTGTGCAGTATCAGTTTACCGCAGGTGTGCCCGGGTCTGGAAAGTCC-CG
                    | ||| || |||||||| ||||| ||||| || || || ||||| ||||| ||||| - |
Sbjct 2960          AGCCCTGGAATTGTGCACTATCAATTTACTGCCGGGGTTCCCGGCTCTGGCAAGTCAAGG

Query 2973          TTC-TGTTATCCAGACTGACGTGGACG-T-T-GTTGTGGTTCCGACTCGGGAGCTGCGTA
                    | |-|  +| +|||++ ||  ||| ||-|-|-|| || || || ||||||||||| || |
Sbjct 3020          TCCATAC-AG-CAG--GGAGATGGTCGATGTGGTGGTCGTCCCCACTCGGGAGCTCCGAA

Query 3029          AC-GCCTGGCGCCGCCGCGGTTTTGCTGCTTTTACCCCGCATACTGCCG-CTAGGGTCA-
                    | -| +||||| ||||| |||||||| |||||||| || || || || |-|   | |+|-
Sbjct 3075          ATAGT-TGGCGTCGCCGAGGTTTTGCAGCTTTTACACCTCACACAGCAGCCCGTGTT-AC

Query 3086          CCCAGGGGCGTCGTGTCGTCATCGATGAAGCCCCGTCTCTCCCCCCGCACCTGTTGCTGC
                    | | || +|| || || || || ||||| ||||| || ||||| ||||||||||||||||
Sbjct 3133          CACTGGC-CGCCGCGTTGTGATTGATGAGGCCCCATCCCTCCCACCGCACCTGTTGCTGC

Query 3146          TCCACATGCAGCGGGCCGCCACCGTCCACCTTCTTGGCGACCCGAATCAGATCCCAGCCA
                    | || |||||||||||| |  | ||||| || || || ||||| |||||||| || ||||
Sbjct 3192          TACATATGCAGCGGGCCTCTTCGGTCCATCTCCTCGGAGACCCAAATCAGATTCCTGCCA

Query 3206          TCGATTTTGAGCACGCCGGGCTCGTCCCCGCCATCAGGCCC-GAT-TTAG--CCC-CTAC
                    | |||||||| || || || || ||||| || ||| +||||-|| -||+|--|| -| + 
Sbjct 3252          TTGATTTTGAACATGCTGGTCTGGTCCCTGCAATCC-GCCCTGAGCTT-GCACCGACG-A

Query 3261          TTCCTGGTGGCATGTCACTCACCGCTGTCCCG-CGGATGTGTGTGAGCTGATTCGCGGTG
                     |++|||||||| || || || ||||| || |-|+|||||||| ||||| || || || |
Sbjct 3309          GT--TGGTGGCACGTTACACATCGCTGCCCGGCC-GATGTGTGCGAGCTCATACGTGGGG

Query 3320          CATATCCTATGATCCAGCCCACTAGCCGGGT-CCTTCGTTCGTTGTTTTGGGGTGAGCCT
                    | ||||||| ||||||| |||| ||||| ||-|    || | +|||| |||  ||| || 
Sbjct 3366          CTTATCCTAAGATCCAGACCACAAGCCGTGTGCGACGGTCCC-TGTTCTGGAATGAACCG

Query 3379          GCCGT-TGGGCAGAAACTAGTGTTC--ACCCAGGCGGCTAAGGCTGCCAACCCCGGCTCA
                    |||+|-||| ||||| +| |+||| --|| ||||| || ||||| |||||+||| | |  
Sbjct 3425          GCC-TCTGGCCAGAAG-TTG-GTTTTTACGCAGGCTGCCAAGGCCGCCAA-CCCTGGTGC

Query 3436          G-TGACGGTCCACGAGGCACAGGGCGCTACCTACACAGAGACCACCATTATTGCAACGGC
                    |-| || || || || || ||||| || |||| |||||| ||||| ||||| || |||||
Sbjct 3481          GATTACAGTTCATGAAGCCCAGGGTGCCACCTTCACAGAAACCACAATTATAGCTACGGC

Query 3495          AGACGCCCGTGGCCTTATTCAGTCGTCCCGGGCTCATGCCATTGTCGCCCTGACGCGCCA
                     || ||| | |||||||| ||||| |||||||| ||||| || ||||| || || || ||
Sbjct 3541          TGATGCCAGGGGCCTTATCCAGTCATCCCGGGCGCATGCTATAGTCGCGCTTACCCGGCA

Query 3555          CACAGAGAAGTGC-GTCATCATTGACGCACCAGGCT-TGCTTCGTGAGGTGGGCATCTCT
                    |||||||||||| - |  ||  +|| || || ||+|-|||| |||||| | || || || 
Sbjct 3601          CACAGAGAAGTGTATTATTCTA-GATGCTCCCGG-TCTGCTGCGTGAGATCGGTATATCA

Query 3613          GACGCAATTGTCAATAATTTCTTCCTCGCTGGCGGTGAGGTTGGTCACCAGCGTCCGTCT
                    || |  ||||| || |||||||| |||||||| || |||||||| ||||| || || || 
Sbjct 3659          GATGTGATTGTTAACAATTTCTTTCTCGCTGGTGGGGAGGTTGGCCACCACCGCCCCTCC

Query 3673          GTTATCCCTCGCGGCAACCCCGA-CGCCAATGTC--GACACCCT-GGCT-GCCTTTCCAC
                    || |||||||| || ||||| ||-|  +||| | --|++|||||-  | -|||||||| |
Sbjct 3719          GTCATCCCTCGTGGTAACCCTGATCAG-AATTTAGGG--ACCCTACACAAGCCTTTCCGC

Query 3728          CGTCATGCCAGATTAGTGCTTTCCACCA-ATTGGCCGAGGAGCTTGGTCACAGACCCGCC
                    |||| || ||||| ||||| | | | ||- | +|| |||||||| |||||  | || |||
Sbjct 3774          CGTCTTGTCAGATCAGTGCCTACTATCAGCTA-GCTGAGGAGCTGGGTCATCGCCCAGCC

Query 3787          CCTGTTGCGGCTG-TTCTACCACCCTGCCCTGAGCTCGAACAGGGCCTTCTCTACCTGCC
                    ||||| || || |- |   ||+|| ||||||||||| || |||||||| || ||| ||||
Sbjct 3833          CCTGTCGCTGCCGTCTTGCCC-CCTTGCCCTGAGCTTGAGCAGGGCCTGCTGTACATGCC

Query 3846          CCAGGAGCTCACCA-CCTGTGATA--GTGTTGTAACATTTGAGTTGACA-G-ATATTGTG
                     || ||||||||  -    +||||--||| || +  +|||||| |++||-|-|||| || 
Sbjct 3892          ACAAGAGCTCACTGTGTCC-GATAGTGTGCTGG-TT-TTTGAGCT--CACGAATATGGTT

Query 3901          CATTGCCGCATGGCCGCCCCGAGCCAGCGCAAGGCCGTGCTGTCCACACTTGTGGGTCGA
                    ||||| |||||| ||||||| |||||||| ||||| || || || ||||| ||+||  +|
Sbjct 3947          CATTGTCGCATGCCCGCCCCAAGCCAGCGAAAGGCTGTCCTTTCGACACTCGT-GGAA-A

Query 3960          --TACGGTCG--GCGTACAAAGCTTTATAATGCCTCC-CATTCTGATGTCCGCGACT-CT
                    --|| || ||--|+|   ||| +| ||| |+| |  |-||||| |||||||| || |-||
Sbjct 4005          GGTATGGCCGTAG-GACGAAAT-TATATGA-GGCAGCACATTCGGATGTCCGTGAGTCCT

Query 4015          CTCGCCCGTTTCATCCCGACCATTGGCCCCGTGCAGGT-TACAACTTGTGAGCTGTACGA
                    +| ||| | |||||||| || ||||| || || |||| -  |+|| |||||| | || ||
Sbjct 4061          -TAGCCAGGTTCATCCCCACTATTGGACCTGTCCAGGCCACC-ACATGTGAGTTATATGA

Query 4074          GTTAGTGGAAGCCATGGTTGAGAAGGGCCAGGATGGCTCCGCCGTCCTTGAGCTCGACCT
                    ||| || ||||| ||||| |||||||||||||| || || |||||| | ||||| |||||
Sbjct 4120          GTTGGTCGAAGCTATGGTGGAGAAGGGCCAGGACGGATCTGCCGTCTTGGAGCTTGACCT

Query 4134          TTGCAACCGTGACGTGTC-CAGGATTACCTTTTTCCAGAAAGACTGTAATAAGTTTACCA
                    |||||| || ||||| ||-|+| ||||| |||||||| || |||||||| ||||| || |
Sbjct 4180          TTGCAATCGCGACGTCTCGC-GTATTACATTTTTCCAAAAGGACTGTAACAAGTTCACAA

Query 4193          CCGGGGAGACCATTGCCCATGGTAAAGTGGGTCAGGGCATCTCGGCTTGGAGTAAGACTT
                    | || |||||||| ||||||||||| || |||||||| || ||||| ||||| |||||||
Sbjct 4239          CTGGTGAGACCATCGCCCATGGTAAGGTCGGTCAGGGTATATCGGCCTGGAGCAAGACTT

Query 4253          TCTGTGCCCTCTTCGGCCCCTGGTTCCGTGCTATTGAGAAGGCCATCCTAGCT-CTGCTC
                    |||| ||||| || ||||| ||||||||||| |||||||| |  || || || -     |
Sbjct 4299          TCTGCGCCCTGTTTGGCCCGTGGTTCCGTGCCATTGAGAAAGAAATACTGGCCCTACTCC

Query 4312          CCCCAGGGTGTGTTCTATGGGGATGCTTTTGATGACACCGTCTTCTCTGCGGCTGTGGCC
                    | |||  +  | || ||||| ||||||| ||| ||  | || ||  |||| |||||| | 
Sbjct 4359          CGCCAAA-CATCTTTTATGGTGATGCTTATGAGGAGTCAGTGTTTGCTGCCGCTGTGTCT

Query 4372          GCTGCGAAGGCT--TCCATGGTGTTTGAGAATGACTTCTCTGAGTTTGACTCTACTCAGA
                    |  ||| +| +|--| |||||| ||||| ||||| ||||| |||||||||   || ||||
Sbjct 4418          GGCGCGG-GT-TCCTGCATGGTATTTGAAAATGATTTCTCGGAGTTTGACAGCACCCAGA

Query 4430          ATAATTTCTCCTTGGGACTTGAGTGTGCTA-TTATGGAGGAGTGCGGAATGCCGCAGTGG
                    ||||||||||  | || |||||||| |+||-| |||||||||||||| ||||| || |||
Sbjct 4476          ATAATTTCTCTCTTGGCCTTGAGTGCG-TAGTCATGGAGGAGTGCGGTATGCCCCAATGG

Query 4489          CTCATCCGCCTTTACCACCTTATAAGGTCTGCATGGATCCTGCAGGCCCCGAAGGAGTCC
                     | ||| | || || ||  |  |  ||||||| |||||  ||||||| || |||||||| 
Sbjct 4535          TTAATCAGGCTGTATCATTTGGTCCGGTCTGCCTGGATTTTGCAGGCACCAAAGGAGTCT

Query 4549          CTGCGGGGG-TTCTGGAAGAAGCACTCCGGTGAGCCCGGCACTCTCCTATGGAATACCGT
                    || +   ||-||||||||||||||||| |||||||| ||||| || || ||||| ||| |
Sbjct 4595          CTT-AAAGGTTTCTGGAAGAAGCACTCTGGTGAGCCTGGCACCCTTCTTTGGAACACCAT

Query 4608          CTGGAACATGGCTGTTATTACCCACTGTTATGACTTCCGGG-ATCT--GCAAGTGGCTGC
                     ||||| |||||  | ||  | || || ||||| || || |-||+|--|+ +|| || ||
Sbjct 4654          TTGGAATATGGCGATCATAGCACATTGCTATGAGTTTCGCGAAT-TCCG-T-GTTGCCGC

Query 4665          TTTTAAAGGTGATGATTCAATAGTGCTTTGCAGTGAGTACCGTCAGAGTCCAGGA-GCCG
                    |||||| |||||||||||  | || || |||||||| ||||| |||||+||   |-|| |
Sbjct 4711          TTTTAAGGGTGATGATTCGGTGGTCCTCTGCAGTGACTACCGACAGAG-CCGTAATGCGG

Query 4724          CAGTCCTAATTGCTGGCTGCGGCCTGAAGTTGAAGGTGGATTTCCGCCCGATT-GGCTTA
                    ||| | |||| || |||||||| || ||| ||||||| ||||  ||||| || -|||| +
Sbjct 4770          CAGCCTTAATAGCGGGCTGCGGGCTCAAGCTGAAGGTTGATTATCGCCCTATCGGGCTG-

Query 4783          TATGCAGGTGTTGTGGTGGCCCCCGGCCTTGGTG-CACTCCCTGACGTTGTGCGTTTTGC
                    ||||| || || |||||||+|||| |  |||| |-|||| || || || |||||||||||
Sbjct 4829          TATGCCGGCGTGGTGGTGG-CCCCAGGTTTGGGGACACTGCCCGATGTGGTGCGTTTTGC

Query 4842          CGGCCGGCTCACTGAGAAGAATTGGGGCCCCGGCCCTGAGCGAGCGGAGCAGCTCCGCCT
                     || |||||  |||| |||||||||||||| ||||| ||||| || || ||||| |||||
Sbjct 4888          AGGTCGGCTGTCTGAAAAGAATTGGGGCCCTGGCCCAGAGCGCGCTGAACAGCTGCGCCT

Query 4902          CGCTGTGTGTGATTTCCTTCGCAAGCTCACGAATGTGGCTCAGATGTGTGTGGATGTTGC
                     ||||| ||||| |||||||| | | | |||||||| || ||| | ||||| ||||||| 
Sbjct 4948          TGCTGTTTGTGACTTCCTTCGAAGGTTAACGAATGTTGCGCAGGTCTGTGTAGATGTTGT

Query 4962          TTCTCGTGTTTATGGGGTC--TCCCCAGGGCTAGTTCATAACCTGATTGGTATGCTACAG
                     ||||| || || || |||--|+|||+||||| || |||||||| ||||||||||| |||
Sbjct 5008          GTCTCGAGTCTACGGAGTCAGT-CCC-GGGCTGGTACATAACCTTATTGGTATGCTGCAG

Query 5020          GCTGTTGCCGACGGCAAGGCCCATTTCACTGAGTCGGTAAAGCCAGTGCTTGACCTGACG
                     |  |||| || |||||||||||||| || ||| |  | || || ||||||||| | || 
Sbjct 5066          ACCATTGCTGATGGCAAGGCCCATTTTACAGAGACTATTAAACCTGTGCTTGACTTAACA

Query 5080          AATTCAATCTTGTGT-CGGGTGGAATGAATAACATGTCTTTTGCTGCGCCCATGGGTTCG
                    || || ||| | +  -|||||||||||||||||||||||| |||| | ||||||||+ |+
Sbjct 5126          AACTCTATCATA-CAACGGGTGGAATGAATAACATGTCTTGTGCTTCACCCATGGG-AC-

Query 5139          CGACCATGCGCCCTCGGCCTATTTTGTTGCTGTTCCTCATGTTTCTGCCTATGTTGCCCG
                    |+|||||||||||| || ||||||||||| ||||| || || ||||||||||| ||||||
Sbjct 5183          C-ACCATGCGCCCTAGGGCTATTTTGTTGTTGTTCTTCGTGCTTCTGCCTATGCTGCCCG

Query 5199          CGCCACCGTCCGGTCAGCCGTCTGGCCGCCGTCGTGGGCGGCGCAGCGGCGGTTCCGGCG
                    |||||||| |||| |||||||||||||| |||||||||||||||||||||||| ||||||
Sbjct 5242          CGCCACCGGCCGGCCAGCCGTCTGGCCGTCGTCGTGGGCGGCGCAGCGGCGGTGCCGGCG

Query 5259          GTGGTTTCTGGGGTGACCGGGTTGATTCTCAGCCCTTCGCAATCCCCTATATTCATCCAA
                    ||||||||||||||||| ||||||||||||||||||||||  ||||||||||||||||||
Sbjct 5302          GTGGTTTCTGGGGTGACAGGGTTGATTCTCAGCCCTTCGCCCTCCCCTATATTCATCCAA

Query 5319          CCAACCCCTTCGCCCCCGATGTCTCACCGCTGCGGCCGGGGCTGGACCTCGTG-TTCGCC
                    |||||||||||||| ||||||||    | |++   ||||||||||| ||||+ - ||| |
Sbjct 5362          CCAACCCCTTCGCCACCGATGTCGTTTCAC--AATCCGGGGCTGGAACTCG-CCCTCGAC

Query 5376          AACCCGCCCGACCAC-TCGGCTCCGCTTGGCGTGACCAGGCCCAGCGCCCCGCCGCTGCC
                    |+ ||||||  || |-| ||||||||||||||||||||| ||||||||||| |||||| |
Sbjct 5419          A-GCCGCCCCGCCCCCTTGGCTCCGCTTGGCGTGACCAGTCCCAGCGCCCCCCCGCTGTC

Query 5435          TCACGTCGTAGACCTACCACAGCTGGGGCCGCGCCGCTGACTGCGG-TTGCTCCGGCCCA
                    || |||||| || || || |||||||||| ||||||||||||||    |+| || |||| 
Sbjct 5478          TCCCGTCGTCGATCTGCCCCAGCTGGGGCTGCGCCGCTGACTGCTACAT-CACCAGCCCC

Query 5494          TGATACCCCGCCTGTGCCCGATGTTGATTCTCGCGGCGCTATCTTGCGCCGGCAGTATAA
                     |||||  | ||||| || ||||||||||| || ||||| || |||||||||||||| ||
Sbjct 5537          CGATACAGCACCTGTACCTGATGTTGATTCACGTGGCGCCATTTTGCGCCGGCAGTACAA

Query 5554          TCTT-TCAACATCCCCTCTTACCTCCTCCGTGGCCACTGGCACCAATTTGGTCCTTTATG
                    +|||-|| || ||||| || || || || || ||| | || || ||| | ||||| ||||
Sbjct 5597          -CTTGTCCACGTCCCCGCTCACATCTTCTGTCGCCTCGGGTACTAATCTAGTCCTCTATG

Query 5613          CTGCCCCTCTTAGCCCGCTTTTGCCCCTTCAGGACGGCACCAATACTCATATAATGGCCA
                    ||||||| || | ||| || || || |||||||| |||||||| |||||||| |||||||
Sbjct 5656          CTGCCCCGCTGAACCCTCTCTTACCTCTTCAGGATGGCACCAACACTCATATTATGGCCA

Query 5673          CGGAGGCTTCCAATTATGCCCAGTACCGAGTTGCCCGCGCCACAATCCGCTACCGCCCTC
                    | ||||| ||||||||||||||||| || || |  || || || ||||| |||||||| |
Sbjct 5716          CCGAGGCGTCCAATTATGCCCAGTATCGGGTCGTTCGAGCTACGATCCGTTACCGCCCGC

Query 5733          TGGTTCCCAATGCTGTTGGTGGCTATGCTATCTCTATATCGTTCTGGCCGCAGACCACTA
                    |||| ||||||||||| || || || || |||||||| || |||||||| ||||| || |
Sbjct 5776          TGGTGCCCAATGCTGTCGGCGGTTACGCCATCTCTATTTCCTTCTGGCCTCAGACTACAA

Query 5793          CCACCCCGACGTCCGTCGACATGAATTCTATAACCTCGACGGATGTTCGTATTCTCGTCC
                    ||||||| || || || || ||||| ||||| ||||| || ||||| || ||||| || |
Sbjct 5836          CCACCCCCACCTCTGTTGATATGAACTCTATTACCTCTACTGATGTCCGGATTCTTGTTC

Query 5853          AGCCCGGTATTGCCTCAGAG-CTT-GTGATTCCAAGTGAACGCCTGCATTATCGCAACCA
                    ||||||||||||||||++ |- ||-|| || || ||||| ||||| || ||||| || ||
Sbjct 5896          AGCCCGGTATTGCCTC--CGAGTTAGTCATCCCTAGTGAGCGCCTTCACTATCGTAATCA

Query 5911          GGGTTGGCGCTCTGTTGAAACCTCCGGGGTGGCGGAGGAGGAGGCCACCTCTGGCCTTGT
                     || |||||||||||||| ||| | || ||||| ||||||||||| || ||||| || ||
Sbjct 5954          AGGCTGGCGCTCTGTTGAGACCACGGGTGTGGCTGAGGAGGAGGCTACTTCTGGTCTGGT

Query 5971          CATGCTTTGTATACATGGCTCACCTGTGAACTCTTATACTAACACACCTTACACTGGTGC
                     ||||||||||| |||||||| ||||| || ||||| ||||| |||||||| ||||||||
Sbjct 6014          AATGCTTTGTATTCATGGCTCCCCTGTTAATTCTTACACTAATACACCTTATACTGGTGC

Query 6031          CCTCGGG-TTG-TTGGATTTTGCTCTCGAGCTTGAGTTCCGCAACCTCACCCCTGGTAAC
                    + | |||- | -|||+|||||||  | |||||||| ||| | ||  | || ||||| |||
Sbjct 6074          -ATTGGGGCTTCTTG-ATTTTGCGTTGGAGCTTGAATTCAGGAATTTAACGCCTGGGAAC

Query 6089          ACCAA-TACACGGGTTTCCCGCTACTCTAGCACCGCCCGCCACCGTCTTCGCCGTGGCGC
                    ||+ |- || || || ||||| ||  ||||||| ||||||||||| || ||||| || ||
Sbjct 6132          AC-TAACACCCGTGTGTCCCGGTATACTAGCACAGCCCGCCACCGGCTGCGCCGCGGTGC

Query 6148          AGACGGGACTGCCGAGCTCACCACCACGGCTGCGACTCGCTTTATGAAGGATCTCTATTT
                     |||||||| || ||||| ||||| ||||| || ||||| ||||||||||| ||  ||||
Sbjct 6191          CGACGGGACCGCTGAGCTTACCACTACGGCAGCCACTCGTTTTATGAAGGACCTGCATTT

Query 6208          TTCTAGCACTAATGGTGTTGGCGAGATCGGCCGCGGGATAGCCCTTACCCTGTTTAATCT
                    | || |||| || || ||||| ||| | || || || || ||||| ||  |||| |||||
Sbjct 6251          TACTGGCACGAACGGGGTTGGTGAGGTGGGTCGTGGCATTGCCCTGACATTGTTCAATCT

Query 6268          TGCTGACACCCTGCTTGGCGGCCTACCGACAGAATTGATTTCGTCGGCTGGTGGCCAACT
                    ||| || || || || ||||| || ||||||||||| ||||||||||| || || |||||
Sbjct 6311          TGCCGATACACTTCTCGGCGGGCTGCCGACAGAATTAATTTCGTCGGCCGGGGGTCAACT

Query 6328          GTTTTACTCTCGCCCGGTCGTCTCAGCCAATGGCGAGCCGACTGTCAAGCTGTATACATC
                    ||| ||||| ||||| || |||||||||||||||||||| || || ||| | ||||||||
Sbjct 6371          GTTCTACTCCCGCCCTGTTGTCTCAGCCAATGGCGAGCCAACCGTAAAGTTATATACATC

Query 6388          TGTAGAGAATGCTCAGCAGGATAAGGGTATTGCAATCCCTCACGACATCGACCTTGGGGA
                    ||| |||||||| ||||| |||||||| ||| | ||||| || || || |||+|||||| 
Sbjct 6431          TGTCGAGAATGCACAGCAAGATAAGGGCATTACCATCCCGCATGATATAGAC-TTGGGGG

Query 6448          A-TCTCGTGTAGTCATCCAGGATTATGACAATCAGCATGAGCAGGACCGTCCGACACCTT
                    |-|| ||||| || |||||||| || || || || |||||||| || || || || || |
Sbjct 6490          ACTCCCGTGTGGTTATCCAGGACTACGATAACCAACATGAGCAAGATCGACCTACTCCGT

Query 6507          CCCCAGCCCCGTCTCGCCCTTTTTCTGTTCTCCGGGCCAATGATGTGCTTTGGCTCTCTC
                    | || || || || ||||| || || |||||||| ||||||||||| || ||||| ||||
Sbjct 6550          CACCTGCTCCCTCCCGCCCCTTCTCAGTTCTCCGTGCCAATGATGTCCTATGGCTTTCTC

Query 6567          TCACTGCTGCTGAGTATGATCAGTCC-ACCTATGGCTCTTCTACTGG-CCCAGTCTATGT
                    |||||||||||||||| || |||+ |-|| ||||| || || ||+  -|||  | |||||
Sbjct 6610          TCACTGCTGCTGAGTACGACCAG-ACTACGTATGGGTCGTCCAC-CAACCCTATGTATGT

Query 6625          CTCCGACT-CTGTGACCTTGGTCAATGTTGCGACCGGCGCGCAGGCCGTTGCTCGGTCGC
                    ||||||+|-| || || || |||||||| || ||||| || ||||| ||||| || || |
Sbjct 6668          CTCCGA-TACAGTCACATTTGTCAATGTGGCCACCGGTGCTCAGGCTGTTGCCCGTTCCC

Query 6684          TTGACTGGACTAAGGTCACACTTGATGGCCGCCCTCTTTCTACTATCCAGCAGTATTCGA
                    |||||||| |||| || ||  | ||||||||||||||  |||||| |||||||||||| |
Sbjct 6727          TTGACTGGTCTAAAGTTACTTTAGATGGCCGCCCTCTCACTACTACCCAGCAGTATTCTA

Query 6744          AGACTTTCTTTGTCCTGCCGCTTCGTGGTAA-ACTTTCCTTCTGGGAGGCAGGTACCACT
                    | || || | |||||| ||||||||||| ||-|+| || ||||||||||| || || || 
Sbjct 6787          AAACATTTTATGTCCTCCCGCTTCGTGGGAAGA-TGTCTTTCTGGGAGGCTGGCACGACC

Query 6803          AAAGCCGGGTACCCTTACAATTATAATACTACTGCTAGTGACCAACTGCTCGTTGAGAAT
                    || || || |||||||| ||||| ||||| ||||||||||||||| | ||  ||||||||
Sbjct 6846          AAGGCTGGCTACCCTTATAATTACAATACAACTGCTAGTGACCAAATTCTAATTGAGAAT

Query 6863          GCCGCCGGGCACCGGGTGGCTATTTCCACCTACACCACTAGCTTGGGTGCTGG-CCCTGT
                    || ||||| ||||| || |||||||| ||||| ||||||||| ||||||||||-||| + 
Sbjct 6906          GCGGCCGGCCACCGTGTTGCTATTTCTACCTATACCACTAGCCTGGGTGCTGGTCCCA-C

Query 6922          CTCCATTTCTGCGGTGGCTGTCCTGGCCCCCCACTCTGCGT-TAGCACTGCTTGAGGATA
                     || ||||||||||| | |||  | ||||| ||||| ||+ -| ||  | |||||||| |
Sbjct 6965          GTCAATTTCTGCGGTCGGTGTGTTAGCCCCACACTCGGC-CCTTGCTGTACTTGAGGACA

Query 6981          CCCTGGATTACCCTGCTCGCGCCCATACTTTTGATGATTTCTGCCCAGAGTGCCGCCCCC
                    |  | ||||| ||||| || |||||||||||||| ||||||||||| ||||| ||| |||
Sbjct 7024          CTGTTGATTATCCTGCCCGTGCCCATACTTTTGACGATTTCTGCCCGGAGTGTCGCACCC

Query 7041          TCGGCCTCCAGGGCTGCGCCTTTCAGTCCACTGTCGCTGAGCTCCAGCGGCTTAAGATGA
                    | ||||| ||||| ||||| || ||||| ||| | |||||||| ||||| || || ||||
Sbjct 7084          TTGGCCTGCAGGGTTGCGCTTTCCAGTCTACTATTGCTGAGCTTCAGCGTCTAAAAATGA

Query 7101          AGGTGGGTAAAACTCGGGAGT-TATAGTTTATTTG--CTTGTGCCC--T-CCTCTTCTTT
                    |||| |||||||| |||||||-|+|| || |||  --||+||||||--|-| |   +| |
Sbjct 7144          AGGTAGGTAAAACCCGGGAGTCT-TAATTAATTCTTTCT-GTGCCCCCTTCGTAGA-TCT

Query 7153          CTGTTGCT-TATTTCTCTTTTCTGCGTTTCGCGCTCCCTGAAAAAAAAAAAAAA
                    ||  ||||-||||||| |||||||| |||||||||||||| |||||||||||||
Sbjct 7201          CTTCTGCTATATTTCTTTTTTCTGCCTTTCGCGCTCCCTGGAAAAAAAAAAAAA
