# Supplementary material for: Pairwise Heuristic Sequence Alignment Algorithm Based on Deep Reinforcement Learning
Source: IEEE Open J Eng Med Biol. 2021 Jan 29;2:36–43. doi: 10.1109/OJEMB.2021.3055424 (PMC8901008; doi:10.1109/OJEMB.2021.3055424)
Supplement: Three supplementary materials are attached to the submitted manuscript. First, we offer the detailed process of the DQNalign in Supplementary material S1. Then, the additional figures and tables are listed in the Supplementary material S2. Finally, the alignment results of the DQNalign are attached  [file ojemb-3055424-mm.zip › OJEMB-3055424-MM/10022021082020_DQNalignOJEMB20210126SupplementaryS3/Supplementary S3/HEV_DDDQN/result20200712173946_13_33.txt]

DQNalign Project v1.0
Pairwise alignment algorithm with deep reinforcement learning based heuristic alignment agent
Sequence 1 : HEV_13, length : 7212
Sequence 2 : HEV_33, length : 7258

Alignment results:
Exact matches: 5462
Gaps: 544

Query 0             GCAGACCACATATGTGGTCGATGCCATGGAGGCCCACCAGTTTATTAAGGCTCCTGGCAT
                    ||||||||| ||||||||||| |||||||||||||| ||||| || |||||||||||| |
Sbjct 0             GCAGACCACGTATGTGGTCGACGCCATGGAGGCCCATCAGTTCATAAAGGCTCCTGGCGT

Query 60            CACTACTGCTATTGAGCAGGCTGCTTTAGCAGCGGCCAATTCTGCCTTGGCGAATGCTGT
                    ||| ||||||||||||||||| ||| ||||||||||||| || |||||||||||||||||
Sbjct 60            CACAACTGCTATTGAGCAGGCAGCTCTAGCAGCGGCCAACTCCGCCTTGGCGAATGCTGT

Query 120           GGTGGTTAGGCCTTTTCTCTCTC-ACCAGCAGATTGAGATTCTCATTAACCTAATGCAAC
                    ||||||| |||||||||| || |- | |+||||  ||||| || |||||| | ||||| |
Sbjct 120           GGTGGTTCGGCCTTTTCTGTCCCGGCTA-CAGACAGAGATACTTATTAACTTGATGCAGC

Query 179           CTCGCCAGCTTGTTTTCCGCCCCGAGGTTTTCTGGAATCATCCCATCCAGCGCGTTATCC
                    | || |||||||||||||| || |||||  | |||||||| ||||| || ||||| ||||
Sbjct 179           CCCGGCAGCTTGTTTTCCGGCCTGAGGTCCTGTGGAATCACCCCATTCAACGCGTGATCC

Query 239           ATAATGAGCTGGAGCTCTACTGCCGCGCTCGCTCCGGCCGCTGTCTTGAGATTGGCGCTC
                    | |||||||| || |  ||||| || |||||  ||||||||||||||||  | ||||| |
Sbjct 239           ACAATGAGCTCGAACAGTACTGTCGGGCTCGGGCCGGCCGCTGTCTTGAAGTGGGCGCCC

Query 299           ATCCCCGCTCAATAAATGACAATCCTAATGTGGTCCACCGCTGTTTTCTCCGCCCTGTTG
                    | || || || || || ||||| || || ||  | || ||||||||| |    || ||||
Sbjct 299           ACCCACGTTCGATCAACGACAACCCCAACGTCTTGCATCGCTGTTTTTTAAAACCGGTTG

Query 359           GGCGTGATGTTCAGCGCTGGTATACTGCTCCCACTCGCGGACCGGCTGCTAATTGCCGGC
                    | || ||||| ||||| ||||| || ||||| || ||||| || || || || ||||| |
Sbjct 359           GCCGCGATGTCCAGCGGTGGTACACCGCTCCTACCCGCGGCCCTGCAGCGAACTGCCGCC

Query 419           GTTCTGCACTGCGTGGGCTCCCTGCTGCCGACCGCACCTACTGTTTTGATGGGTTTTCTG
                    | || || || ||||| |||||  |||  ||||| || || || ||||| || ||||| |
Sbjct 419           GGTCAGCCCTTCGTGGCCTCCCACCTGTTGACCGGACATATTGCTTTGACGGTTTTTCCG

Query 479           GCTGCAG-TTTTCCCGCTGAGACAGGCATCGCCCTCTATTCCCTCCACGACATGTC-GCC
                    | |||| -||| +|||| ||||| || || ||||| || || || || ||| |+| -|||
Sbjct 479           GTTGCACATTTG-CCGCCGAGACGGGGATTGCCCTTTACTCACTGCATGACCT-TTGGCC

Query 536           -GTCTGATGTCGCCGAGGCCATGTTCCGTCATGGCATGACGCGGCTTTATGCTGCCCTCC
                    -| |+||||| || ||||| |||  ||| || || ||||| ||| | ||||| || ||||
Sbjct 537           TGCC-GATGTTGCTGAGGCGATGGCCCGCCACGGTATGACCCGGTTGTATGCGGCTCTCC

Query 596           ATCTCCCGCCCGAGGTTCTACTGCCTCCC-GGCACATA-CCGTACCACGTCGTATTTACT
                    | ||||| || ||||| || ||+|| |||-|| || ||-| +|||||| |||||  ||||
Sbjct 596           ACCTCCCTCCTGAGGTGCTGCT-CCCCCCTGGTACTTATCA-TACCACCTCGTACCTACT

Query 654           GATTCATGAC-GGTAGGCGTGTTGTGGTGACGTACGAGGGCGATACCAGTGCTGGTTATA
                     || ||||| -|| | +||||  ||| | || |||||||| ||| | |||||||| || |
Sbjct 654           CATCCATGATGGGGAC-CGTGCAGTGATTACATACGAGGGGGATTCTAGTGCTGGGTACA

Query 713           ATCATGATGT-TTCTAATCTACGTTCCTGGATTAGGACCACTAAGGTCACCGGGGACCAT
                    | ||||||||-| |   |+| ||| |||||||  | || |||||||| || || ||||| 
Sbjct 713           ACCATGATGTGTCCATCT-TGCGTGCCTGGATCCGCACTACTAAGGTTACTGGTGACCAC

Query 772           CCTCTCGTTATCGAGCGGGTTAGGGCCA-TCGGCTGCCATTTTGTTCTCCTGCTCACGGC
                    || || || || ||||| |||+ || | -| || || |||||||| ||||| || || ||
Sbjct 772           CCGCTGGTGATTGAGCGAGTT-CGGGCGGTGGGTTGTCATTTTGTGCTCCTTCTAACAGC

Query 831           CGC-CCCGGAACCATCCCCTATGCCTTATGTGCCTTACCCCCGGTCCACCGAGGTCTATG
                     ||-|| +|||||||| || ||||| ||||| || || || || ||||| ||||| || |
Sbjct 831           TGCACCT-GAACCATCGCCAATGCCCTATGTCCCATATCCTCGTTCCACTGAGGTTTACG

Query 890           TCCGAT-CAATCTTTGGCCCGGGTGGA--ACCCCCTCATTGTTTCCAACCTCGTGCTCCA
                    | || |-|| |+||||| || ||||| --|||  |||++||||||||||  | ||||| |
Sbjct 890           TTCGGTCCATT-TTTGGTCCTGGTGGTTCACCATCTC--TGTTTCCAACTGCCTGCTCTA

Query 947           CTAAGTCAACCTTCCATGCTGTCCCTGTCCATATCTGGGACCGTCTTATG-T-TGTTCG-
                    |||||||||| || |||||||||||||| ||||| |||||| | || |||-|-|   +|-
Sbjct 947           CTAAGTCAACATTTCATGCTGTCCCTGTGCATATATGGGACAGACTCATGCTATTCG-GT

Query 1004          GGG-CCACTTTGGACGACCAGGCCTTTTGCTGTTCC-CGTCTTATGACTTACCTCCGTGG
                    | |-||+|+| +||||| ||||||||||| || || - |+|| ||||| |||||||||||
Sbjct 1006          GCGACC-C-TC-GACGATCAGGCCTTTTGTTGCTCGAGG-CTAATGACATACCTCCGTGG

Query 1062          CATTAGCTACAAGGTTACTGTCGGCACCCTTGTGGCCAATGAGGGCTGGAACGCCTCCGA
                    |||||||||||| || || |||||| | ||||| ||||| ||||| ||||| ||||||||
Sbjct 1062          CATTAGCTACAAAGTCACGGTCGGCGCTCTTGTCGCCAACGAGGGTTGGAATGCCTCCGA

Query 1122          GGACGCCCTCACAGCTGTCATTACTGCCGCCTACCTAACCATATGCCACCAGCGGTATCT
                    ||| ||  | || ||||| |||||||| ||||| || ||||| ||||| ||| |||| ||
Sbjct 1122          GGATGCATTGACTGCTGTGATTACTGCGGCCTATCTTACCATTTGCCATCAGAGGTACCT

Query 1182          TCGCACCCAGGCTATATCTAAGGGGATGCGTCGTTTGGAGCGGGAGCATGCCCAGAAGTT
                    |||||| ||||| || || || ||||||    |  ||||||  ||||| || ||||||||
Sbjct 1182          TCGCACGCAGGCCATCTCGAAAGGGATGAAAAGACTGGAGCTTGAGCACGCACAGAAGTT

Query 1242          TATAACACGCCTTTATAGCTGGCTCTTTGAGAAGTCCGGCCGTGACTACATCCCCGGCCG
                    ||||||||| ||||| |||||| | ||||| || || |||||||| ||||| ||||||||
Sbjct 1242          TATAACACGTCTTTACAGCTGGTTGTTTGAAAAATCTGGCCGTGATTACATTCCCGGCCG

Query 1302          TCAGCTGGAGTTTTATGCCCAGTGTAGGCGTTGGCTCTCAGCCGGCTTCCATCTTGACCC
                    ||||||| ||||||||||||||||  | || ||||| || || || ||||||||||| ||
Sbjct 1302          TCAGCTGCAGTTTTATGCCCAGTGCCGCCGATGGCTTTCCGCTGGTTTCCATCTTGATCC

Query 1362          ACGGGTGTTGGTTTTTGACG-AGTCGGTCCCCTGCCAC--T-GTAGGACCACGATCCGC-
                     || ||| | |||||||| |-||+||| ||| || | |-- -||||   +++  | || -
Sbjct 1362          TCGTGTGCTTGTTTTTGATGAAG-CGGCCCCTTGTCGCTGCCGTAGTTT---CCTTCGTA

Query 1417          AGGGTTGCTTCAA-AG-TTCTGTTGCTTCATGAAGTGGCTCGGCCAGGAGTGCACCTGTT
                    | | +|||+||+|-||-|| ||||| || |||  |||||| |||||||| || |||||||
Sbjct 1418          AAGC-TGC-TC-ATAGATTTTGTTGTTTTATGCGGTGGCTGGGCCAGGATTGTACCTGTT

Query 1475          TCCTACAGCCCGCAGA-GGGTGTTGTTGGCGACCAGGGCCATGACAACGAGGCTTATGAG
                    |||| |||||||  ||-||| | +|||||||| |||||  | || || ||||| | ||||
Sbjct 1475          TCCTCCAGCCCGTTGAGGGGAGG-GTTGGCGAGCAGGGTTACGATAATGAGGCATTTGAG

Query 1534          GGCTCTGATGTTGACCCTGCCGA--ATCTGCCACCTGTGA-CATATCTGGGTCCTACGTG
                    || || ||||||||||| || ||--|++ ||||+||||||-||| ||||| || ||  | 
Sbjct 1534          GGGTCGGATGTTGACCCCGCTGAGGA--GGCCA-CTGTGAGCATCTCTGGATCATATATT

Query 1591          GTG-CCTGGTGCTGCC--CTCCAGCCGCTCTACCAGGCTCTTGATCTCCCTGCCGATATT
                    || -||+||| ++|||--|| ||||| ||||||||||| ||||   ||||| | ||| ||
Sbjct 1591          GTCACC-GGTA--GCCAGCTACAGCCTCTCTACCAGGCGCTTGGCATCCCTTCTGATCTT

Query 1648          GTGGCCCGTGCAGGTCGGCTGACCGCCACAGTA-AAGGT-TTCTCAGGCTGAGGGGCGGA
                    |  ||||| || |||||||| || ||||| || -|||  -|  ++| || ||+ ||| | 
Sbjct 1648          GCCGCCCGAGCGGGTCGGCTTACTGCCACCGTTGAAGTCCTAG--ATGCAGA-TGGCCGC

Query 1706          TTGACTGCG-AGACCTATCTTGGTAATAAAA-CTTTCCGCAC-GTCGTT-C--GT-CGAC
                     | |||   -|||||  | |||| ||||| |-|||| | +||-||  ||-|-- |-   |
Sbjct 1705          CTCACTTGTAAGACCACTATTGGCAATAAGACCTTTACA-ACAGTTTTTACTGATGGTGC

Query 1759          GGAGCGGTTTTAGAGACTAATGGCCCAGAGC-G-C-CT-CAATCTCTCCTTTGACGCCAG
                    +++ | | ++||||| |||| || || ||||-|- - |-|++| ++|| ||||||+|| |
Sbjct 1763          ---TCAGC--TAGAGGCTAACGGGCCGGAGCAGTATGTGC--TG--TCGTTTGAC-CCGG

Query 1815          TCAGAG-C-ACTATGGCCGCCGG-CCTCTTTAGTCTTACC--TAC----ACCACTTCTGC
                     ||+||- -||||||||||||||-|| | + ||||||| |--| |----||  || |+| 
Sbjct 1814          CCA-AGCAAACTATGGCCGCCGGCCCGCA-CAGTCTTAGCTATGCTTTGACATCTGC-GG

Query 1866          AGCTGG-GCTG-GAGG-TGCATTATGTC--GC-TG--C-CG-GGC----TTGACCATCGG
                      || |-| ||-|+ |-||+  | || |--||-||-- -  -|||----|| +||||| |
Sbjct 1871          GCCTTGAGGTGCG-CGTTG-TCTCTGCCGGGCTTGATTGTAAGGCTGTATTT-CCATCCG

Query 1912          GCGGTT--TTTG--------CCC--CGGGTGTCT-CACCCCGGTCGGCCCCTG-GCCGA-
                    |+||||--    --------|||--  |  ||||-| +|    |   |  || -|   |-
Sbjct 1928          G-GGTTGCAACCCCCACCACCCCTGGTGAGGTCTCCG-CTTTTTGTTCAGCTTTGTACAG

Query 1956          G-GTTA-C--------C-GCC-TTCTGCTCCGCCCTA-T-ATAGGTTC----A--A-CCG
                    |-   |-|--------|-|+|- +|  ||+|+|| ||-|-   | || ----|--|-|| 
Sbjct 1986          GTTCAACCGTTGTGTTCAG-CGG-CCACT-C-CCTTATTGGGGGTTTGTGGTATTACCCT

Query 1995          TGAGGCCCAGCGCCACTCACTGAC--CGGCAACTTTTGGT-TTCATCCC-GAGGGGC-TC
                       || | +++      ++||   --| +  +| |||| |-     |  -   ||| -||
Sbjct 2041          GAGGGGCT---AATTGG--CTTGTTTCC-GC-CATTTGCTCCCGGCCATACCTGGGAGTC

Query 2050          CTT-GGCCCCTTCGTTCCTTTCTCTCCCGGGCATGTTTGGGAGTCGGCTAACCCGTTT--
                       -   ||||||  |  ++ +++++++++|+|+++++++||| |  |+++| |+| |--
Sbjct 2094          AGCCAATCCCTTCTGTGG--A---------G-A-------GAGCCACC---CTC-TATAC

Query 2107          T-G----TGGT--GAGAGC-A-CACTCTACACCCGTACCTGGTCGGAAGTTGATGCCGCT
                    |-|----||||--| | +|- -| +|||+++|  ||+++|+|++  +  |     ||   
Sbjct 2130          TCGCACCTGGTCGGTGT-CGGGCT-TCT---CTAGT---T-G--TT-TTTCTCCACCCGA

Query 2158          TCTAACC-C-G--G--CC--CAGC-CC-GA-CC---T---AGGCC--TTGCATCTGA-G-
                     | | ||-|- --|--| --|| |-||-| -  ---|---|  ||--| ||   || -|-
Sbjct 2178          GCCACCCGCTCCAGAACTATCATCTCCTGTTGAGGTTGACACACCTGTGGCTGTTGGCGT

Query 2196          -CC-TCCCATACCCAGTA--G-GGC-CGCCACGCCTATCTTGGCGGCC-CCTCT---GC-
                    -||-||||+ | ||| | --|- | -| ||| +|||+||    | +  - | + ---||-
Sbjct 2238          TCCATCCC-CAGCCACTTCGGCAGTACCCCAA-CCT-TCAGTCCC-TGAACA-GGCCGCG

Query 2246          CC-TCCATT-GTACC-GG-G--C-CCCACCCCCCCCCCCTCCGCCCTGGTGCCTAGTGAG
                    ||-||    - +  |-| -|-- -|    |  ++++++||+++++| || +|| | |||+
Sbjct 2293          CCATCGCCGGA-TTCGGTCGATGGCGGTGCTG------CT-----CCGGC-CCCACTGA-

Query 2299          CCGGCCTCTGGTGCCAG-CGCCGGGGCT-C-TGGC--CA--TAACCCA-CCAGAC-GG-T
                    +++||  || +| | | -|+||  ||  -|-  ||--||--|||||||-|||+ |-||-|
Sbjct 2338          ---GCACCTC-TACTACAC-CCCCGGTGCCAGCGCAGCACGTAACCCACCCA-TCTGGCT

Query 2349          CCGACACCGC--CGTTTGCTTTTCACCTACCCGGATGGTTCCAAGGTGTTTGCCGGCTCG
                    ||++| ++ |--|| || |||  ||||||||| ||||| || || |||| ||| ||||| 
Sbjct 2393          CC--CG--TCGGCGGTTACTTCACACCTACCCTGATGGCTCAAAAGTGTATGCTGGCTCC

Query 2407          CTG-TTCGAGTCAGCGTGTACGTGGCTTGTTAACGCGTCTAATG-TTGACCACCGCCCTG
                    || -||+||||| | |||||| ||| | ||||| || || ||| -| | +|||||||| |
Sbjct 2449          CTTTTT-GAGTCTGAGTGTACTTGGTTAGTTAATGCATCCAATCCTGGT-CACCGCCCCG

Query 2465          GTGGCGGGCTCTGCCATGCATTCTACCAAAGGTATCCC-GCTTCCTTTGACGCTGCC---
                    ||||||| || ||||| ||||| |||||| |||+||||-|  || |||||| |||| ---
Sbjct 2507          GTGGCGGCCTTTGCCACGCATTTTACCAACGGT-TCCCGGAGTCATTTGACCCTGCTGAG

Query 2521          TCT-TTTGTGA-TG-CGCGATGGCGCGGCCGCGTACACATTAACTCCCCGGCCGATAATT
                    | |-||| || -||-|| |+|+  ||||+|+|+|| || || || ||||| || || || 
Sbjct 2566          TTTATTTATGTCTGACGGG-T-TTGCGG-C-C-TATACCTTGACACCCCGACCCATTATC

Query 2578          CATGCCGTCGCCCCTGACTATA-GGTTGGAACATAACCCAAAGAGGCTCGAGGCCGCTTA
                    ||||| || |||||||| ||| -||| +||||||||||| |||||||||||||| || ||
Sbjct 2620          CATGCTGTTGCCCCTGATTATCGGGTA-GAACATAACCCTAAGAGGCTCGAGGCTGCCTA

Query 2637          CCGGGAGACCTGCTCTCGCCTTGGTACCGCTGCATA-CCCGCT-CCTCGGGACTGGCATA
                     || ||||| || || || | ||| || ||||| ||-||| +|-| | | | | | +|||
Sbjct 2679          TCGAGAGACGTGTTCCCGTCGTGGGACGGCTGCTTATCCCT-TGCTTGGCGCCGGT-ATA

Query 2695          TATCA-GGTACCAATCGGCCCGAGTTTTGACGCCTGGGAGCGGAACCACCGCCCTGGGGA
                    ||+||-||| ||  | || | ||| ||||| ||||||||||| |||||||| || |||||
Sbjct 2737          TA-CAGGGTGCCCGTTGGGCTGAGCTTTGATGCCTGGGAGCGTAACCACCGACCCGGGGA

Query 2754          CGAGTTGTATCTTCCTGAGCTTGCC-GC-CAAATGGTTCGAGGCCAATAAG-CCTACCCG
                     |||||||| ||  ||||||  || -  -|+ +|||||||||||||| + |-||||| | 
Sbjct 2796          TGAGTTGTACCTGACTGAGCCGGCTATAGC-T-TGGTTCGAGGCCAAC-CGACCTACTCT

Query 2810          -CCCGACTCTTACTATAACTGAGGATGTCGCACGGACGGCAAACTTGGC-CATCGAACTT
                    -||||+| |||||||| ||||||||    ||||| || || ||| ||||-|+| || || 
Sbjct 2853          CCCCG-CGCTTACTATTACTGAGGACACAGCACGAACAGCGAACCTGGCTC-TTGAGCTA

Query 2869          GA-CTCGGCCACAGACGTCGGCCGGGCCTGCGCCGGCTGCCGAGTCACCCCCGGTATTGT
                    ||-   +||||| || |||||| |||| || |||||||| || |||   || ||| ||||
Sbjct 2911          GATTCA-GCCACTGAGGTCGGCAGGGCGTGTGCCGGCTGTCGTGTCGAGCCGGGTGTTGT

Query 2928          GCAGTATCAGTTTACCGCAGGTGTGCCCGGGTCTGGAAAGTCCCGTTC-TGTTATCCAGA
                     || || ||||| || |||||||| || || || || ||||| || ||-  | | +||| 
Sbjct 2970          CCATTACCAGTTCACAGCAGGTGTCCCTGGCTCCGGCAAGTCACGGTCAATTCAG-CAGG

Query 2986          -CTGACGTGGACGTTGTTGTGGTTCCGACTCGGGAGCTGCGTAACGCCTGGCGCCGCCGC
                    -|+|| || ||||| || ||||| || || || ||| |||||||| | ||||| ||||||
Sbjct 3029          GC-GAGGTAGACGTCGTAGTGGTGCCAACCCGTGAGTTGCGTAACTCGTGGCGGCGCCGC

Query 3046          GGTTTTGCTGCTTTTACCCCGCATACTGCCGCT-AGGGTCACCC-AGGGGCGTCGTGTCG
                    || ||||| |||| ||| || || || || || -  | |+||| - || +||| | || |
Sbjct 3088          GGGTTTGCAGCTTATACACCACACACCGCGGCCCGTGTT-ACCTGTGGC-CGTAGGGTTG

Query 3104          TCATCGATGAAGCCCCGTCTC-TCCCCCCGCA-CCTG-TTGCTGCTCCACATGCAGCG-G
                    | || || || |||||||| |-||| || +||- +| -|| +|||| || ||||||||-|
Sbjct 3146          TTATTGACGAGGCCCCGTCGCTTCCACCA-CATT-TACTTT-TGCTGCATATGCAGCGAG

Query 3160          GC-CGCCACCGTCCACCTTCTTGGCGACCCGAATCAGATCCCAGCCATCGATTTTGAGCA
                     |-|| | ++|| || || ||||||||||| || || ||||| || ||||||||||||||
Sbjct 3203          CCTCGTCG--GTTCATCTCCTTGGCGACCCCAACCAAATCCCTGCTATCGATTTTGAGCA

Query 3219          CGCCGGGCTCGTCCCCGCCATCAGGCCCGATTTAGCCCCTACTTCCTGGTGGCATGTCAC
                     || || |||||||| || ||| |||| ||  | | ||| ||    ||||||||  | ||
Sbjct 3261          TGCTGGCCTCGTCCCGGCGATCCGGCCTGAGCTTGTCCCAACAAAGTGGTGGCACCTTAC

Query 3279          TCACCGCTGTCCCGCGGATGTGTGTGAGCTGATTCGCGGTGCATATCCTATGATCCAGCC
                    |||  | ||||| |||||||| |||||||| || ||||| || || || | ||||||| |
Sbjct 3321          TCATAGGTGTCCTGCGGATGTTTGTGAGCTAATCCGCGGCGCGTACCCAAAGATCCAGAC

Query 3339          CACTAGCCGGGTCCTTCG-TTCGTTGTTTTGGGGTGAGCCTGCCGTTGGGCAGAAACTAG
                      | ||||| || || ||-| | +|||| ||||| |||||  |||| || || |||||||
Sbjct 3381          GGCGAGCCGTGTTCTCCGCTCCC-TGTTCTGGGGGGAGCCCCCCGTCGGCCAAAAACTAG

Query 3398          TGTTCACCCAGGCGGCTAAGGCTGCCAACCCCGGCTCAGTGACGGTCCACGAGGCACAGG
                    |||| || |||||||| ||||| |||||||||||  || | || ||||||||||| ||||
Sbjct 3440          TGTTTACTCAGGCGGCGAAGGCCGCCAACCCCGGTGCAATTACAGTCCACGAGGCCCAGG

Query 3458          GCGCTACCTACACAGAGACCACCATTATTGCAACGGCAGACGCCCGTGGCCTTATTCAGT
                    | ||||| |  || ||||| || |||||||||||||| || ||||| || || |||||||
Sbjct 3500          GTGCTACATTTACTGAGACTACTATTATTGCAACGGCTGATGCCCGCGGGCTGATTCAGT

Query 3518          CGTCCCGGGCTCATGCCATTGTCGCCCTGACGCGCCACACAGAGAAGTGCGTCATCATTG
                    | ||| |||| || || ||||| |||||||| |||||||||||||| || ||  || |||
Sbjct 3560          CCTCCAGGGCCCACGCTATTGTGGCCCTGACTCGCCACACAGAGAAATGTGTGGTCGTTG

Query 3578          ACGCACCA-GGCTTGCTTCGTGAGGTGGGCATCTCTGACGCAATTGTCAATAATTTCTTC
                    |||| || -|||||+||||||||||| ||||| || || || ||||| ||||| || |||
Sbjct 3620          ACGCCCCGGGGCTT-CTTCGTGAGGTTGGCATTTCAGATGCCATTGTTAATAACTTTTTC

Query 3637          CTCGCTGGCGGTGAGGTTGGTCACCAGCGTCCGTCTGTTATCCCTCGCGGCAACC--CCG
                    ||  |||||||  |||||||||| || || || || || || ||||| |||+|| -- +|
Sbjct 3679          CTTTCTGGCGGCCAGGTTGGTCAGCACCGCCCATCAGTCATACCTCGTGGC-ACTGTT-G

Query 3694          --ACGCCAATGTCGACACCCTGGCTGCCTTTCCACCGTCATGCCAGATTAGTG-CTTTCC
                    --|+|+|||||| | ||| || | ||| |||||||| || || ||  |||| |-|| |+|
Sbjct 3737          ATA-G-CAATGTTGCCACGCTTGATGCATTTCCACCTTCTTGTCAATTTAGCGCCTAT-C

Query 3752          ACCAA-TTGGCCGAGGAGCTTGGTCACAGACCCGCCCCTGTTGCGGCTGTTCTACCACCC
                    |||| -||+|| ||||||||||||||  | || |||||  |||| || ||||| || || 
Sbjct 3794          ACCAGCTT-GCAGAGGAGCTTGGTCATCGGCCGGCCCCGATTGCCGCCGTTCTGCCCCCT

Query 3811          TGCCCTGAGCTCGAACAGGGCCTTCTCTACCTGCCCCAGGAGCTCACCACCTGTGATAGT
                    || || |||||||| || ||| | |||||  |||||||||| || ||||| |  ||||||
Sbjct 3853          TGTCCGGAGCTCGAGCAAGGCTTACTCTATATGCCCCAGGAACTGACCACGTCCGATAGT

Query 3871          GTTGTAACATTTG-AGTTGACAGATATTGTGCATTGCCGCATGGCCGCCCCGAGCCAGCG
                    ||  | ||||| |-| ||+||||| ||||| || || || ||||| || || || |||||
Sbjct 3913          GTGCTCACATTCGAACTT-ACAGACATTGTACACTGTCGTATGGCGGCACCTAGTCAGCG

Query 3930          CAAGGCCGTGCTGTCCACACTTGT-GGGTCGATACGGTCGGCGTACAAAGCTTTATAATG
                    ||| || || ||||| || |||||-||   |+||||| || ||||| ||| | ||| | |
Sbjct 3972          CAAAGCAGTCCTGTCGACCCTTGTCGGCAGG-TACGGCCGCCGTACGAAGTTGTATGAAG

Query 3989          CCTCCCATTCTGATG-TCC-GCGACTCTCTCGCCCG-TT-TCATCCCGACCATTGGCCCC
                    |  | ||  | ||||-|| -| | | ||||+| |  -||-||++||||| |  +||||||
Sbjct 4031          CTGCTCACACGGATGTTCGTGGGTCCCTCT-GTCATTTTCTC--CCCGAGCTC-GGCCCC

Query 4045          GT--GCAGGTTACAACTTGTGAGCTGTACGAGTTAG-TG-GAAGCCATGGTTGAGAAGGG
                     |--||++||||| || || ||||| || ||| | |-||-|++|| ||||| ||||||||
Sbjct 4087          ATCAGC--GTTACTACCTGCGAGCTTTATGAGCTTGTTGAG--GCTATGGTGGAGAAGGG

Query 4101          CCAGGATGGCTCCGCCGTCCTTGAGCTCGACCTTTGCAACCGTGACGTGTCCAGGATTAC
                     ||||||||||| || ||| | ||||| || || |||| |||||| |||||  | || ||
Sbjct 4143          TCAGGATGGCTCTGCAGTCTTGGAGCTTGATCTATGCAGCCGTGATGTGTCACGTATAAC

Query 4161          CTTTTTCCAGAAAGACTGTAATAAGTTTACCACCGGGGAGACCATTGCCCATGGTAAAGT
                     || |||||||| ||||||||||| || || || || ||||| || || || ||||||||
Sbjct 4203          ATTCTTCCAGAAGGACTGTAATAAATTCACAACAGGCGAGACAATAGCGCACGGTAAAGT

Query 4221          GGGTCAGGGCATCTCGGCTTGGAGTAAGACTTTCTGTGCCCTCTTCGGCCCCTGGTTCCG
                     || ||||| || || || ||||| ||||| || |||||||| || ||||| ||||||||
Sbjct 4263          TGGGCAGGGGATATCTGCGTGGAGCAAGACCTTTTGTGCCCTGTTTGGCCCATGGTTCCG

Query 4281          TGCTATTGAGAAGGCCATCCTAGCT-CTGCT-CCCCCAGGGTGTGTTCTATGGGGATGCT
                     |||||||||||||  || || || -|   |-|||| | ++||| || ||||| ||||| 
Sbjct 4323          CGCTATTGAGAAGGAGATTCTTGCGGCGCTTGCCCCTAA--TGTATTTTATGGTGATGCA

Query 4339          TTTGATGACACCGTCTTCTCTGCGGC--T-G--TGGCCGCTGCGAAGGCTTCCATGGTGT
                    | ||| || || || ||  | || ||--|-|-- || |+|++| +|||||  +| ||| |
Sbjct 4381          TATGAAGATACAGTTTTGGCCGCCGCTGTCGCCGGGGC-C--CC-AGGCTGT-AAGGTTT

Query 4394          TTGAGAATGACTTCTCTGAGTTTGACT-CTACTCAGAATAATTTCTC-CTTGGGACTTGA
                    |||||||||| ||||||||||||||  -|+|| || ||||| || ||-|| +||||| ||
Sbjct 4436          TTGAGAATGATTTCTCTGAGTTTGATAGC-ACCCAAAATAACTTTTCACTC-GGACTGGA

Query 4452          GTGT-GCTATTATGGAGGAGTGCGGAATGCCGCAGTGGCTCATCCGCCTTTACCACCTTA
                    ||| -  +|| |||||||| || || |||||||||||| | ||||| ||||| || ||| 
Sbjct 4494          GTGCATA-ATCATGGAGGAATGTGGCATGCCGCAGTGGATGATCCGACTTTATCATCTTG

Query 4511          TAAGGTCTGCATGGATCCTGCAGGCCCCGAAGGAGTCCCTGCGGGGGTTCTGGAAGAAGC
                    |  | || || ||| |||||||||| || |||||||||||||||||||||||||||||||
Sbjct 4553          TTCGCTCCGCCTGGGTCCTGCAGGCTCCCAAGGAGTCCCTGCGGGGGTTCTGGAAGAAGC

Query 4571          ACTCCGGTGAGCCCGGCACTCTCCTATGGAATACCGTCTGGAACATGGCTGTTATTACCC
                    |||| || ||||| |||||||| || ||||| || |||||||||||||| |||||| | |
Sbjct 4613          ACTCGGGCGAGCCTGGCACTCTGCTCTGGAACACTGTCTGGAACATGGCGGTTATTGCGC

Query 4631          ACTGTTATGACTTCCGGGATCTGCAA-GTGGCTGCTTTTAAAGGTGATGATTCAATAGTG
                    | |||||||| ||||| || || +||-|| || || |||||||| ||||| ||| | |||
Sbjct 4673          ATTGTTATGAATTCCGTGACCTA-AAGGTCGCGGCATTTAAAGGAGATGACTCAGTTGTG

Query 4690          CTTTGCAGTGAGTACCGTCAGAGTC-CAGGA-GCCGCA-GTCCTAATTGCTGGCTGCGGC
                    || || ||||| ||||| ||||| |-||++|-||||| - |+||||| || || ||||| 
Sbjct 4732          CTCTGTAGTGACTACCGGCAGAGCCGCA--ACGCCGCTGCT-CTAATCGCCGGTTGCGGG

Query 4747          CTG-AAGTTGAAGGTGGA-TTTCCGCCCGATT-GGCTTATATGCAGGTGTTGTGGTGGCC
                     ||-|| ||+||||||||-|||  ||| +|||-|||| +||||| |||||||| ||||||
Sbjct 4789          TTGAAACTT-AAGGTGGATTTTAGGCCT-ATTGGGCTG-TATGCTGGTGTTGTTGTGGCC

Query 4804          CCCGGCCTTGGTGCACTCCCTGACGTTG-TGCGTTTTGCCGGC-CGGCTCACTGAGAAGA
                    || ||||| ||  | |||||||| || |-|  ||| +|+| | -|||||| | ||||| |
Sbjct 4846          CCGGGCCTCGGGACCCTCCCTGATGTCGTTAGGTTC-G-CTGGGCGGCTCTCAGAGAAAA

Query 4862          ATTGGGGCCCCGGC-CCTGAGCGAGCGGAGCAGCTCCGCCTCGCTGTGTGTGATTTCCTT
                    | ||||| || || -| +||| | ||||| ||||| || || || || |||||||| || 
Sbjct 4904          ACTGGGGGCCGGGTTCA-GAGAGGGCGGAACAGCTACGGCTGGCCGTCTGTGATTTTCTG

Query 4921          CGCAAGCTCACGAATGTGGCTCAGATGTGTGTGGATGTTGCTTCTCGTGTTTATGGGGTC
                    || ||| | ||||||||||||||| | ||||||||||||| ||| |  |||||||| |||
Sbjct 4963          CGAAAGTTAACGAATGTGGCTCAGGTCTGTGTGGATGTTGTTTCGCAGGTTTATGGTGTC

Query 4981          TCCCCAGGGCTAGTTCATAACCTGATTGGTATGCTACAGGCTGTTGCCGACGGCAAGGCC
                      ||| ||  |||| |||||||||||||| ||||| ||| |  |||| || || ||||| 
Sbjct 5023          AGCCCCGGTTTAGTACATAACCTGATTGGAATGCTCCAGACCATTGCTGATGGTAAGGCG

Query 5041          CA-TTTCACTGAGTC-G-GTAAAGCCAGTGCTTGACCTGACGAATTCAATCTTGTGT--C
                    ||-|||+|||||  |-|- +||| ||+|| ||||| || || | ++|  | || | |--|
Sbjct 5083          CACTTT-ACTGAAACAGTC-AAACCC-GTCCTTGATCTTACTAG--CTCTATTATATACC

Query 5096          GGGTGGAATGAATAACATG-TCTTTTGCTGCGCCCATGGGTTCGCGACCATGCGCCCTCG
                    |||||||||||||||||||-|||||||||  |  |||||    || ||||||||| ||||
Sbjct 5138          GGGTGGAATGAATAACATGTTCTTTTGCTCTGTGCATGGAGATGCCACCATGCGCTCTCG

Query 5155          GCCTATTTTGTTGCTGTTCCTCATGTTTCTGCCTATGTTGCCCGCGCCACCGTCCGGTCA
                    | || || |||| ||| || || || ||||||||||| |||||||||||||| |||||||
Sbjct 5198          GGCTCTTCTGTTTCTGCTCTTCGTGCTTCTGCCTATGCTGCCCGCGCCACCGGCCGGTCA

Query 5215          GCCGTCTGGCCGCCGTCGTGGGCGGCGCAGCGGCGGTTCCGGCGGTGGTTTCTGGGGTGA
                    |||||||||||| || || |||||||||||||||||| ||||||||||||||||||||||
Sbjct 5258          GCCGTCTGGCCGTCGCCGCGGGCGGCGCAGCGGCGGTGCCGGCGGTGGTTTCTGGGGTGA

Query 5275          CCGGGTTGATTCTCAGCCCTTCGCAATCCCCTATATTCATCCAACCAACCCCTTCGC--C
                    ||||||||||||||||||||||||  |||||||||||||||||||||||||||||||--|
Sbjct 5318          CCGGGTTGATTCTCAGCCCTTCGCCCTCCCCTATATTCATCCAACCAACCCCTTCGCATC

Query 5333          CCCGATGTCACC-GCTGCGGCCGGGGCTGGACCTCGTGTTCGCCAACCCGCCCGACCACT
                    ++ ||  |+|||- | || |||||| ||||| ||||   ||| || || ||||| |||||
Sbjct 5378          --TGACAT-ACCAACCGCAGCCGGGTCTGGAGCTCGCCCTCGGCAGCCGGCCCGTCCACT

Query 5392          CGGCTCCGCTTGGCGTGACCAGGCCCAGCGCCCCGCCGCTGCCTCACGTCGTAGACCTAC
                    |||||||||||||||||||||| ||||||||||||||||| || | || ||| || || |
Sbjct 5435          CGGCTCCGCTTGGCGTGACCAGTCCCAGCGCCCCGCCGCTTCCGCCCGCCGTCGATCTGC

Query 5452          CACAGCTGGGGCCGCGCCGCTGACTGCGGTTGCTCCGGCCCATGATACCCCGCCTGTGCC
                    | ||||||||||  ||||||||||||| || || ||||||| ||||||| | ||||||||
Sbjct 5495          CCCAGCTGGGGCTTCGCCGCTGACTGCTGTGGCCCCGGCCCCTGATACCGCCCCTGTGCC

Query 5512          CGATGTTGATTCTCGCGGCGCTATCTTGCGCCGGCAGTATAATCTTTCAACATCCCCTCT
                    ||| ||||| || |||||||||||  | ||||| ||||||||||| ||||||||||| ||
Sbjct 5555          CGACGTTGACTCCCGCGGCGCTATACTACGCCGCCAGTATAATCTATCAACATCCCCGCT

Query 5572          TACCTCCTCC-GTGGCCACTGGCACCAATTTGGTCCTTTAT--GCTGCCCCTCTTAGCCC
                    ||| ||+| |- | || |||||||||||| |+  + |||||--||||| || || |||||
Sbjct 5615          TACGTC-TACCATCGCTACTGGCACCAATCT-TG-TTTTATATGCTGCTCCCCTGAGCCC

Query 5629          GCTTTTGCCCCTTCAGGACGGCACCAATACTCATATAATGGCCACGGAGGCTTCCAATTA
                     ||  | || ||||| || || || || |||||||| |||||||| || || || |||||
Sbjct 5672          TCTGCTTCCGCTTCAAGATGGGACTAACACTCATATTATGGCCACTGAAGCATCAAATTA

Query 5689          TGCCCAGTACCGAGTTGCCCGCGCCACAATCCGCTACCGCCCTCTGGTTCCCAATGCTGT
                     ||||||||||| |||| ||| ||||| ||||| || ||||| || || || || |||||
Sbjct 5732          CGCCCAGTACCGCGTTGTCCGTGCCACCATCCGGTATCGCCCACTTGTGCCGAACGCTGT

Query 5749          TGGTGGCTATGCTATCTCTATATCGTTCTGGCCGCAGACCACTACCACCCCGACGTCCGT
                    ||| || || ||||| ||||| || |||||||| ||||| || || |||||||| || ||
Sbjct 5792          TGGCGGGTACGCTATATCTATTTCTTTCTGGCCCCAGACTACAACTACCCCGACATCTGT

Query 5809          CGACATGAATTCTATAACCTCGACGGATGTTCGTATTCTCGTCCAGCCCGGTATTGCCTC
                    ||| ||||||||||| ||||| || |||||||| ||||| || ||||| ||||| |||||
Sbjct 5852          CGATATGAATTCTATTACCTCTACTGATGTTCGGATTCTTGTTCAGCCTGGTATCGCCTC

Query 5869          AGAGCTTGTGATTCCAAGTGAACGCCTGCATTATCGCAACCAGGGTTGGCGCTCTGTTGA
                     |||||||||||||| ||||| |||||||| || ||||| ||||| |||||||| |||||
Sbjct 5912          CGAGCTTGTGATTCCCAGTGAGCGCCTGCACTACCGCAATCAGGGCTGGCGCTCGGTTGA

Query 5929          AACCTCCGGGGTGGCGGAGGAGGAGGCCACCTCTGGCCTTGTCATGCTTTGTATACATGG
                     ||||| || || |||||||||||||| ||||| |||||||| ||||| || || |||||
Sbjct 5972          GACCTCTGGTGTCGCGGAGGAGGAGGCGACCTCCGGCCTTGTTATGCTCTGCATCCATGG

Query 5989          CTCACCTGTGAACTCTTATACTAACACACCTTACACTGGTGCCCTCGGGTTGTTGGATTT
                     ||||||||||||||||| ||||| |||||||| |||||||| || || ||| | |||||
Sbjct 6032          ATCACCTGTGAACTCTTACACTAATACACCTTATACTGGTGCTCTTGGCTTGCTCGATTT

Query 6049          TGCTCTCGAGCTTGAGTTCCGCAACCTCACCCCTGGTAACACCAATACACGGGTTTCCCG
                     || || || ||||||||||||||  | || || |||||||| ||||| || ||||||||
Sbjct 6092          CGCACTTGAACTTGAGTTCCGCAATTTGACACCCGGTAACACGAATACGCGCGTTTCCCG

Query 6109          CTACTCTAGCACCGCCCGCCACCGTCTTCGCCGTGG-CGCAGACGGGACTGCCGAGCTCA
                     || || || | ||| ||||||   || || |||||-|+| ||||| ||||| ||||| |
Sbjct 6152          TTATTCGAGTAGCGCGCGCCACAAGCTACGTCGTGGGC-CCGACGGTACTGCTGAGCTAA

Query 6168          CCACCACGGCTGCGACTCGCTTTATGAAGGATCTCTATTTTT-CTAG-CACTAATGGTGT
                    ||||||| ||||| || || |||||||| |||||+|   || -|+||- || ||||||||
Sbjct 6211          CCACCACTGCTGCTACACGGTTTATGAAAGATCT-TCACTTCAC-AGGGACCAATGGTGT

Query 6226          TGGCGAGATCGGCCGCGGGATAGCCCTTACCCTGTTTAATCTTGCTGACACCCTGCTTGG
                    ||| ||| |||| ||||| ||||| || || |||||||||||||||||||| || || ||
Sbjct 6269          TGGTGAGGTCGGTCGCGGTATAGCGCTAACTCTGTTTAATCTTGCTGACACGCTTCTCGG

Query 6286          CGGCCTACCGACAGAATTGATTTCGTCGGCTGGTGGCCAACTGTTTTACTCTCGCCCGGT
                    ||| || |||||||||||||||||||||||||||||||| || |||||||||||||| ||
Sbjct 6329          CGGGCTCCCGACAGAATTGATTTCGTCGGCTGGTGGCCAGCTATTTTACTCTCGCCCCGT

Query 6346          CGTCTCAGCCAATGGCGAGCCGACTGTCAAGCTGTATACATCTGTAGAGAATGCTCAGCA
                    |||||||||||||||||||||||| || ||||| || || || || ||||| || |||||
Sbjct 6389          CGTCTCAGCCAATGGCGAGCCGACAGTGAAGCTTTACACTTCAGTCGAGAACGCCCAGCA

Query 6406          GGATAAGGGTATTGCAATCCCTCACGACATCGACCTTGGGGAATCTCGTGTAGTCATCCA
                    |||||||||||| || || || || || ||||||||||| || ||||| || || |||||
Sbjct 6449          GGATAAGGGTATAGCTATTCCACATGATATCGACCTTGGTGAGTCTCGAGTTGTTATCCA

Query 6466          GGATTATGACAATCAGCATGAGCAGGACCGTCCGACACCTTCCCCAGCCCCGTCTCGCCC
                    |||||| || || |||||||||||||||||||| || || || |||||||| || |||||
Sbjct 6509          GGATTACGATAACCAGCATGAGCAGGACCGTCCCACCCCGTCTCCAGCCCCTTCCCGCCC

Query 6526          TTTTTCTGTTCTCCGGGCCAATGATGTGCTTTGGCTCTCTCTCACTGCTGCTGAGTATGA
                    ||||||||| ||||| || ||||||||||||||||| || || || ||||||||||||||
Sbjct 6569          TTTTTCTGTCCTCCGCGCTAATGATGTGCTTTGGCTTTCACTTACAGCTGCTGAGTATGA

Query 6586          TCAGTCCACCTATGGCTCTTCTACTGGC-CCAGTCTATGTCTCCGACTCTGTGACCTTGG
                    |||| | || ||||| ||||| |||+  -||  | |||||||| ||  ||||||| || |
Sbjct 6629          TCAGACTACTTATGGTTCTTCCACT-AATCCTATGTATGTCTCTGATACTGTGACATTTG

Query 6645          TCAATGTTGCGACCGGCGCGCAGGCCG-TTGCTCGGTCGCTTGACTGGACTAAGGTCACA
                    ||||||| ||||| || || ||||+ |-|  |||| || || |||||| |||| ||||| 
Sbjct 6688          TCAATGTGGCGACTGGTGCTCAGG-GGGTCTCTCGCTCTCTGGACTGGTCTAAAGTCACC

Query 6704          CTTGATGGCCGCCCTCTTTCTACTATCCAGCAGTATTCGAAGACTTTCTTTGTCCTGCCG
                    |||||||| || || ||| |||||||||||||||| || ||||| |||||||| ||||| 
Sbjct 6747          CTTGATGGGCGTCCACTTACTACTATCCAGCAGTACTCTAAGACCTTCTTTGTTCTGCCC

Query 6764          CTTCGTGGTAAACTTTCCTTCTGGGAGGCAGGTACCACTAAAGCCGGGTACCCTTACAAT
                    || ||||| || || || ||||||||||| || |||||||| ||||| |||||||| |||
Sbjct 6807          CTCCGTGGCAAGCTCTCTTTCTGGGAGGCTGGCACCACTAAGGCCGGCTACCCTTATAAT

Query 6824          TATAATACTACTGCTAGTGACCAACTGCTCG-TTGAGAATGCCGCCGGGCACCGGGTGGC
                    |||||||| ||||| ||||||||+   || |-|||| ||||| ||||| ||||| ||   
Sbjct 6867          TATAATACCACTGCCAGTGACCA-GATCTTGATTGAAAATGCAGCCGGTCACCGTGTTTG

Query 6883          TATTTCCACCTACACCACTA-GCTTGGGTGCTGGCCCTGTCTCCATTTCTGCGGTGGCTG
                    ||| || |||||||| ||||- ||||| |+|||||||||| || |||||| | || | ||
Sbjct 6926          TATCTCAACCTACACTACTAATCTTGGCT-CTGGCCCTGTTTCTATTTCTTCTGTCGGTG

Query 6942          TCCTGGCCCCCCACTCTGCGTTAGCACTGCTT--GAGGATACCCTGGATTACCCTGCTCG
                    |||| || || || |||||| |+|  |+||||--||||| ||  | ||||||||||||||
Sbjct 6985          TCCTTGCACCTCATTCTGCGCT-GGCC-GCTTTAGAGGACACTGTTGATTACCCTGCTCG

Query 7000          CGCCCATACTTTTGATGATTTCTGCCCAGAGTGCCGCCCCCTCGGCCTCCAGGGCTGCGC
                    |||||| || ||||||||||||||||| ||||||||  | |||||||| |||||||| ||
Sbjct 7043          CGCCCACACCTTTGATGATTTCTGCCCTGAGTGCCGTACACTCGGCCTTCAGGGCTGTGC

Query 7060          CTTTCAGTCCACTGTCGCTGAGCTCCAGCGGCTTAAGATGAAGGTGGGTAAAACTCGGGA
                     |||||||| ||||| |||||||| ||||| ||||| ||||||||||||||||| |||||
Sbjct 7103          TTTTCAGTCAACTGTTGCTGAGCTGCAGCGCCTTAAAATGAAGGTGGGTAAAACCCGGGA

Query 7120          GTTATAGTTT-ATT-TGCTTGTGCCCT-CCTTCTT-TCTGTTGCTT--ATTTCTCTT-TT
                    ||+|| | ||-|||-|||||||+ |||-|||||| -| |||| |||--|||||+|||-||
Sbjct 7163          GT-ATTGATTTATTGTGCTTGT-ACCTTCCTTCTGATTTGTTTCTTTTATTTC-CTTCTT

Query 7173          CTGCGTTTCGCGCTCCCTGAAAAAAAAAAAAAAAAAAA
                    ||||||||||||||||||| ||||||||||||||||||
Sbjct 7220          CTGCGTTTCGCGCTCCCTGGAAAAAAAAAAAAAAAAAA
