# Supplementary material for: Pairwise Heuristic Sequence Alignment Algorithm Based on Deep Reinforcement Learning
Source: IEEE Open J Eng Med Biol. 2021 Jan 29;2:36–43. doi: 10.1109/OJEMB.2021.3055424 (PMC8901008; doi:10.1109/OJEMB.2021.3055424)
Supplement: Three supplementary materials are attached to the submitted manuscript. First, we offer the detailed process of the DQNalign in Supplementary material S1. Then, the additional figures and tables are listed in the Supplementary material S2. Finally, the alignment results of the DQNalign are attached  [file ojemb-3055424-mm.zip › OJEMB-3055424-MM/10022021082020_DQNalignOJEMB20210126SupplementaryS3/Supplementary S3/HEV_DDDQN/result20200712173946_13_34.txt]

DQNalign Project v1.0
Pairwise alignment algorithm with deep reinforcement learning based heuristic alignment agent
Sequence 1 : HEV_13, length : 7212
Sequence 2 : HEV_34, length : 7250

Alignment results:
Exact matches: 5463
Gaps: 538

Query 0             GCAGACCACATATGTGGTCGATGCCATGGAGGCCCACCAGTTTATTAAGGCTCCTGGCAT
                    ||||||||| ||||||||||| |||||||||||||| ||||| || |||||||||||| |
Sbjct 0             GCAGACCACGTATGTGGTCGACGCCATGGAGGCCCATCAGTTCATAAAGGCTCCTGGCGT

Query 60            CACTACTGCTATTGAGCAGGCTGCTTTAGCAGCGGCCAATTCTGCCTTGGCGAATGCTGT
                    ||| ||||||||||||||||| ||| ||||||||||||| ||  ||||||||||||||||
Sbjct 60            CACAACTGCTATTGAGCAGGCAGCTCTAGCAGCGGCCAACTCCACCTTGGCGAATGCTGT

Query 120           GGTGGTTAGGCCTTTTCTCTCTC-ACCAGCAGATTGAGATTCTCATTAACCTAATGCAAC
                    ||||||| |||||||||| || |- | |+||||  ||||| || |||||| | ||||| |
Sbjct 120           GGTGGTTCGGCCTTTTCTGTCCCGGCTA-CAGACAGAGATACTTATTAACTTGATGCAGC

Query 179           CTCGCCAGCTTGTTTTCCGCCCCGAGGTTTTCTGGAATCATCCCATCCAGCGCGTTATCC
                    | || |||||||||||||| || |||||  | |||||||| ||||| || ||||| ||||
Sbjct 179           CCCGGCAGCTTGTTTTCCGGCCTGAGGTCCTGTGGAATCACCCCATTCAACGCGTGATCC

Query 239           ATAATGAGCTGGAGCTCTACTGCCGCGCTCGCTCCGGCCGCTGTCTTGAGATTGGCGCTC
                    | |||||||| || |  ||||| || |||||  ||||||||||||||||  | |||||||
Sbjct 239           ACAATGAGCTCGAACAGTACTGTCGGGCTCGGGCCGGCCGCTGTCTTGAAGTGGGCGCTC

Query 299           ATCCCCGCTCAATAAATGACAATCCTAATGTGGTCCACCGCTGTTTTCTCCGCCCTGTTG
                    | || || || || || ||||| || || ||  | || ||||||||| |    || ||||
Sbjct 299           ACCCACGTTCGATCAACGACAACCCCAACGTCTTGCATCGCTGTTTTTTAAAACCAGTTG

Query 359           GGCGTGATGTTCAGCGCTGGTATACTGCTCCCACTCGCGGACCGGCTGCTAATTGCCGGC
                    | || ||||| ||||| ||||| |||||||| || ||||| || || || || ||||| |
Sbjct 359           GCCGCGATGTCCAGCGGTGGTACACTGCTCCTACCCGCGGCCCTGCAGCGAACTGCCGCC

Query 419           GTTCTGCACTGCGTGGGCTCCCTGCTGCCGACCGCACCTACTGTTTTGATGGGTTTTCTG
                    | || || || ||||| |||||  |||  ||||| || || || ||||| || ||||| |
Sbjct 419           GGTCAGCCCTTCGTGGCCTCCCGCCTGTTGACCGGACATATTGCTTTGACGGTTTTTCCG

Query 479           GCTGCAG-TTTTCCCGCTGAGACAGGCATCGCCCTCTATTCCCTCCACGACATGTC-G-C
                    | |||| -||| +|||| ||||| || || |||||||| || || || ||| |+| -|-|
Sbjct 479           GTTGCACATTTG-CCGCCGAGACGGGGATTGCCCTCTACTCACTGCATGACCT-TTGGCC

Query 536           CGTCTGATGTCGCCGAGGCCATGTTCCGTCATGGCATGACGCGGCTTTATGCTGCCCTCC
                     | |+||||| || ||||| |||  ||| || || ||||| ||||| ||||| || ||||
Sbjct 537           TGCC-GATGTTGCTGAGGCGATGGCCCGCCACGGTATGACCCGGCTGTATGCGGCTCTCC

Query 596           ATCTCCCGCCCGAGGTTCTACTGCCTCCC-GGCACATACCGTACCACGTCGTATTTACTG
                    | ||||| || ||||| || ||+|| |||-|| || || |  ||||| |||||  |||| 
Sbjct 596           ACCTCCCTCCTGAGGTGCTGCT-CCCCCCTGGTACCTATCACACCACCTCGTACCTACTC

Query 655           ATTCATGAC-GGTAGGCGTGTTGTGG-TGACGTACGAGGGCGATACCAGTGCTGGTTATA
                    || ||||| -|| | +||||  ||| -|+|| || ||||| ||| | |||||||| || |
Sbjct 655           ATCCATGATGGGGAC-CGTGCAGTGATT-ACATATGAGGGGGATTCTAGTGCTGGGTACA

Query 713           ATCATGATGT-TTCTAATCTACGTTCCTGGATTAGGACCACTAAGGTCACCGGGGACCAT
                    | ||||||||-| |   |+| ||| |||||||  | || |||||||| || || ||||| 
Sbjct 713           ACCATGATGTGTCCATCT-TGCGTGCCTGGATCCGCACTACTAAGGTTACTGGTGACCAC

Query 772           CCTCTCGTTATCGAGCGGGTTAGGGCCA-TCGGCTGCCATTTTGTTCTCCTGCTCACGGC
                    || || || || ||||| |||+ || | -| || || || ||||| ||||| || || ||
Sbjct 772           CCGCTGGTGATTGAGCGAGTT-CGGGCGGTGGGTTGTCACTTTGTGCTCCTTCTAACAGC

Query 831           CGC-CCCGGAACCATCCCCTATGCCTTATGTGCCTTACCCCCGGTCCACCGAGGTCTATG
                     ||-|| +|| ||||| || ||||| ||||| || || || || ||||| ||||| || |
Sbjct 831           TGCACCT-GAGCCATCGCCAATGCCCTATGTCCCATATCCTCGTTCCACTGAGGTTTACG

Query 890           TCCGAT-CAATCTTTGGCCCGGGTGGAACCCCCT-CATTGTTTCCAACCTCGTGCTCCAC
                    | || |-|+||||||||||| |||||  | || |-| +||||||||||  | ||||| ||
Sbjct 890           TTCGGTCC-ATCTTTGGCCCTGGTGGTTCACCATCCC-TGTTTCCAACTGCCTGCTCTAC

Query 948           TAAGTCAACCTTCCATGCTGTCCCTGTCCATATCTGGGACCGTCTTATGTTGTTCGGGGC
                    ||||||||| || |||||||||||||| ||||| |||||| | |||||||| ||||| ||
Sbjct 948           TAAGTCAACATTTCATGCTGTCCCTGTGCATATATGGGACAGACTTATGTTATTCGGTGC

Query 1008          CA-CTTTGGACGACCAGGCCTTTTGCTGTTCCCGTCTTATGACTTACCTCCGTGGCATTA
                     |-| | +||||| ||||||||||| || ||  | || ||||| ||||||||||||||||
Sbjct 1008          GACCCTC-GACGATCAGGCCTTTTGTTGCTCGAGGCTAATGACATACCTCCGTGGCATTA

Query 1067          GCTACAAGGTTACTGTCGGCACCCTTGTGGCCAATGAGGGCTGGAACGCCTCCGAGGACG
                    ||||||| || || |||||| | ||||| ||||| ||||| ||||| ||||||||||| |
Sbjct 1067          GCTACAAAGTCACGGTCGGCGCTCTTGTCGCCAACGAGGGTTGGAATGCCTCCGAGGATG

Query 1127          CCCTCACAGCTGTCATTACTGCCGCCTACCTAACCATATGCCACCAGCGGTATCTTCGCA
                    |  | || ||||| |||||||| ||||| || ||||| ||||| ||| |||| |||||||
Sbjct 1127          CATTGACCGCTGTGATTACTGCGGCCTATCTTACCATTTGCCATCAGAGGTACCTTCGCA

Query 1187          CCCAGGCTATATCTAAGGGGATGCGTCGTTTGGAGCGGGAGCATGCCCAGAAGTTTATAA
                    | ||||| || || || ||||||    |  ||||||  ||||| || |||||||| ||||
Sbjct 1187          CGCAGGCCATCTCGAAAGGGATGAAAAGACTGGAGCTTGAGCACGCACAGAAGTTCATAA

Query 1247          CACGCCTTTATAGCTGGCTCTTTGAGAAGTCCGGCCGTGACTACATCCCCGGCCGTCAGC
                    |||| ||||| |||||| | ||||| || || |||||||| ||||| |||||||||||||
Sbjct 1247          CACGTCTTTACAGCTGGTTGTTTGAAAAATCTGGCCGTGATTACATTCCCGGCCGTCAGC

Query 1307          TGGAGTTTTATGCCCAGTGTAGGCGTTGGCTCTCAGCCGGCTTCCATCTTGACCCACGGG
                    || ||||||||||||||||  | || ||||| || || || ||||||||||| || || |
Sbjct 1307          TGCAGTTTTATGCCCAGTGCCGCCGATGGCTTTCCGCTGGTTTCCATCTTGATCCTCGTG

Query 1367          TGTTGGTTTTTGACG-AGTCGGTCCCCTGCCAC--T-GTAGGACCACGATCCGC-AGGGT
                    || | || ||||| |-||+||| ||| || | |-- -||||   +++  | || -| | +
Sbjct 1367          TGCTTGTCTTTGATGAAG-CGGCCCCTTGTCGCTGCCGTAGTTT---CCTTCGTAAAGC-

Query 1422          TGCTTCAA-AG-TTCTGTTGCTTCATGAAGTGGCTCGGCCAGGAGTGCACCTGTTTCCTA
                    |||+||+|-||-|| ||||| || |||  |||||| |||||||| || ||||||||||| 
Sbjct 1422          TGC-TC-ATAGATTTTGTTGTTTTATGCGGTGGCTGGGCCAGGATTGTACCTGTTTCCTC

Query 1480          CAGCCCGCAGA-GGGTGTTGTTGGCGACCAGGGCCATGACAACGAGGCTTATGAGGGCTC
                    |||||||  ||-||| | +|||||||| |||||  | || || ||||| | |||||| ||
Sbjct 1480          CAGCCCGTTGAGGGGAGG-GTTGGCGAGCAGGGTTACGATAATGAGGCATTTGAGGGGTC

Query 1539          TGATGTTGACCCTGCCGA--ATCTGCCACCTGTG-ACATATCTGGGTCCTACGTGGTG-C
                     ||||||||||| || ||--|++ ||||+|||||-|||| ||||| || ||  | || -|
Sbjct 1539          GGATGTTGACCCCGCTGAGGA--GGCCA-CTGTGAACATCTCTGGATCATATATTGTCAC

Query 1595          CTGGTGCTGCC--CTCCAGCCGCTCTACCAGGCTCTTGATCTCCCTGCCGATATTGTGGC
                    |+||| ++|||--|| ||||| ||||||||||| ||||   ||||| | ||| |||  ||
Sbjct 1596          C-GGTA--GCCAGCTACAGCCTCTCTACCAGGCGCTTGGCATCCCTTCTGATCTTGCCGC

Query 1653          CCGTGCAGGTCGGCTGACCGCCACAG-TAAAGGTTTCTCAGGCTGAGGGGCGGATTGACT
                    ||| || |||||||| || ||||| |-| |||   |   | ||||| || ||   | |||
Sbjct 1653          CCGAGCGGGTCGGCTTACTGCCACTGTTGAAGTCCTAAGATGCTGATGGCCGCCCTCACT

Query 1712          GCG-AGACCTATCTTGGTAATAAAA-CTTTCCGCAC-GTCGTTCGTCGACGGAG--CGGT
                       -|||||  | |||| ||||| |-|||| | +||-||  ||  |+|| || |--| | 
Sbjct 1711          TGTAAGACCACTATTGGCAATAAGACCTTTACA-ACAGTTTTTACT-GATGGTGCTCAGC

Query 1767          TTTAGAGACTAATGGCCCAGAGC-GC--CT-CAATCTCTCCTTTGACGCCAGTCAGAG-C
                    ++||||| |||| || || ||||-| -- |-|++| ++|| ||||||+|| | ||+||- 
Sbjct 1768          --TAGAGGCTAACGGGCCGGAGCAGTATGTGC--TG--TCGTTTGAC-CCGGCCA-AGCA

Query 1821          -ACTATGGCCGCCGG-CCTCTTTAGTCTTACC--TAC----ACCACTTCTGCAGCTGG-G
                    -||||||||||||||-|| | + ||||||| |--| |----||  || |+|   || |-|
Sbjct 1821          AACTATGGCCGCCGGCCCGCA-CAGTCTTAGCTATGCTTTGACATCTGC-GGGCCTTGAG

Query 1873          CTG-GAGG-TGCATTATGTC--GC-TG--C-CG-GGC----TTGACCATCGGGCGGTT--
                     ||-|+ |-||+  | || |--||-||-- -  -|||----|| +||||| ||+||||--
Sbjct 1879          GTGCG-CGTTG-TCTCTGCCGGGCTTGATTGTAAGGCTGTATTT-CCATCCGG-GGTTGC

Query 1918          TTTG--------CCC--CGGGTGTCT-CACCCCGGTCGGCCCCTG-GCCGA-G-GTTA-C
                        --------|||--  |  ||||-| +|    |   |  || -|   |-|-   |-|
Sbjct 1935          AACCCCCACCACCCCTGGTGAGGTCTCCG-CTTTTTGTTCAGCTTTGTACAGGTTCAACC

Query 1961          --------C-GCC-TTCTGCTCCGCCCTA-T-ATAGGTTC----A--A-CCGTGAGGCCC
                    --------|-|+|- +|  ||+|+|| ||-|-   | || ----|--|-||    || | 
Sbjct 1994          GTTGTGTTCAG-CGG-CCACT-C-CCTTATTGGGGGTTTGTGGTATTACCCTGAGGGGCT

Query 2003          AGCGCCACTCACTGAC--CGGCAACTTTTGGTTTC-ATCCCGA-G-GGGC-TCCTT-GGC
                    +++      ++||   --| +  +| |||| | +|-  ||  |- -||| -||   -   
Sbjct 2048          ---AATTGG--CTTGTTTCC-GC-CATTTGCTC-CTGGCCATACCTGGGAGTCAGCCAAT

Query 2056          CCCTTCGTTCCTTTCTCTCCCGGGCATGTTTGGGAGTCGGCTAACCCGTTT--T-G----
                    ||||||  | ++++ + ++++++|+|+++++++|||   +|+++| |+| |--|-|----
Sbjct 2101          CCCTTCTGTG----G-A------G-A-------GAGCAC-C---CTC-TATACTCGCACC

Query 2109          TGGT-GGAGAGC-ACACTCTACACCCGTACCTGGTCGGAAGTTGATGCCGCTTCTAACC-
                    ||||-|| | +|-   ||+|+++++|+|++|| || |    |     ||    | | ||-
Sbjct 2137          TGGTCGGTGT-CGG-GCT-T-----C-T--CTAGTTGTTTTTCTCCACCCGAGCCACCCG

Query 2165          C-G--G--CC--CAGC-CC-GA-CC---T---AGGCC--TTGCATCTGA-G--CC-T-CC
                    |- --|--| --|| |-||-| -  ---|---|  ||--| ||   || -|--||-|-||
Sbjct 2186          CTCCAGAACTATCATCTCCTGTTGAGGTTGACACACCTGTGGCTGTTGGCGTTCCATCCC

Query 2202          CAT--AC--C--CAGTAGG---GCCGCCACG--CCTAT-CTTGGCGGCCCCTCTGCC-C-
                    || --||--|--|||||  --- ||  ||+|--|||  -|+ ||| || ||  ||||- -
Sbjct 2246          CAGCCACTTCGGCAGTACCCCAACCTTCA-GTCCCTGAAC-AGGCCGCGCCATTGCCGGA

Query 2248          TCCATTGTA-CCGGGCCC-CACCCCCCCCCCCTCCGCCCTGGTGCCTAGTGAGCCGGCCT
                    | | ++||   |||    -| + ++++++++++| ++||+|| +|| | ||||| ++|||
Sbjct 2304          TTCG--GTTGACGGCGGTGCT-G----------CT--CC-GGC-CCCATTGAGCA--CCT

Query 2306          CTGGTGCCAGCGCCGGGGCT-C-TGGC--CA--TAACCCA-CCAGAC-GGTCCGACACCG
                    ||  +  ||+|+||  ||  -|-  ||--||--|||||||-|||+ |-||  +++|+|||
Sbjct 2345          CTAC-TACA-C-CCCCGGTGCCAGCGCAGCACGTAACCCACCCA-TCTGGCT---C-CCG

Query 2358          CCGTTTG---CTTTTCACCTACCCGGATGGTTCCAAGGTGTTTGCCGGCTCGCTG-TTCG
                     ||   |---|||  ||||||||| ||||| || || |||| ||| ||||| || -||+|
Sbjct 2397          TCGGCGGTTACTTCACACCTACCCTGATGGCTCAAAAGTGTATGCTGGCTCCCTTTTT-G

Query 2414          AGTCAGCGTGTACGTGGCTTGTTAACGCGTCTAATG-TTGACCACCGCCCTGGTGGCGGG
                    |||| | |||||| ||| | ||||| || || ||| -| | +|||||||| |||||||| 
Sbjct 2456          AGTCTGAGTGTACTTGGTTAGTTAATGCATCCAATCCTGGT-CACCGCCCCGGTGGCGGC

Query 2473          CTCTGCCATGCATTCTACCAAAGGTATCCC-GCTTCCTTTGACGCTGCC---TCT-TTTG
                    || ||||| ||||| |||||| |||+||||-|  || |||||| |||| ---| |-||| 
Sbjct 2515          CTTTGCCACGCATTTTACCAACGGT-TCCCGGAGTCATTTGACCCTGCTGAGTTTATTTA

Query 2528          TGA-TG-CGCGATGGCGCGGCCGCGTACACATTAACTCCCCGGCCGATAATTCATGCCGT
                    || -||-|| |+|+  ||||+|+|+|| || || || ||||| || || || ||||| ||
Sbjct 2573          TGTCTGACGGG-T-TTGCGG-C-C-TATACCTTGACACCCCGACCCATTATCCATGCTGT

Query 2586          CGCCCCTGACTATAGGTTGGAACATAACCCAAAGAGGCTCGAGGCCGCTTACCGGGAGAC
                     |||||||| ||| || ||||||||||||| |||||||||||||| || || || |||||
Sbjct 2628          TGCCCCTGATTATCGGGTGGAACATAACCCTAAGAGGCTCGAGGCTGCCTATCGAGAGAC

Query 2646          CTGCTCTCGCCTTGGTACCGCTGCATA-CCCGCT-CCTCGGGACTGGCATATAT-CAGGT
                     || || || | ||| || ||||| ||-||| +|-| | | | | | +||||| - +|||
Sbjct 2688          GTGTTCCCGTCGTGGGACGGCTGCTTATCCCT-TGCTTGGCGCCGGT-ATATACAG-GGT

Query 2703          ACCAATCGGCCCGAGTTTTGACGCCTGGGAGCGGAACCACCGCCCTGGGGACGAGTTGTA
                     ||  | || | ||| ||||||||||||||||| |||||||| || ||||| ||||||||
Sbjct 2745          GCCCGTTGGGCTGAGCTTTGACGCCTGGGAGCGTAACCACCGACCCGGGGATGAGTTGTA

Query 2763          TCTTCCTGAGCTTGCC-GC-CAAATGGTTCGAGGCCAATAA-G-CCTAC-CCGCCCGACT
                     ||  ||||||  || -  -|+ +||||||||| ||+|+| -|-||| |-|  ||||+| 
Sbjct 2805          CCTGACTGAGCCGGCTATAGC-T-TGGTTCGAGACC-A-ACCGACCTTCTCTCCCCG-CG

Query 2818          CTTACTATAACTGAGGATGTCGCACGGACGGCAAACTTGGC-CATCGAACTTGACTCGGC
                    |||||||| ||||||||    ||||| || || ||| ||||-|+| ||  | || || ||
Sbjct 2860          CTTACTATTACTGAGGACACAGCACGAACAGCGAACCTGGCTC-TTGAGTTAGATTCAGC

Query 2877          CACAGACGTCGGCCGGGCCTGCGCCGGCTGCCGAGTCACCCCCGGTATTGTGCAGTATCA
                    ||| || |||||| |||| || |||||||| || |||   || ||| |||| || || ||
Sbjct 2919          CACTGAGGTCGGCAGGGCGTGTGCCGGCTGTCGTGTCGAGCCGGGTGTTGTCCATTACCA

Query 2937          GTTTACCGCAGGTGTGCCCGGGTCTGGAAAGTCCCGTTC-TGTTATCCAGA-CTGACGTG
                    |||||| |||||||| || || || || ||||| || ||-  | | +||| -|+|| |||
Sbjct 2979          GTTTACAGCAGGTGTCCCTGGCTCCGGCAAGTCACGGTCAATTCAG-CAGGGC-GAGGTG

Query 2995          GACGTTGTTGTGGTTCCGACTCGGGAGCTGCGTAACGCCTGGCGCCGCCGCGGTTTTGCT
                    ||||| || ||||| || || || ||| |||||||| | ||||| |||||||| ||||| 
Sbjct 3037          GACGTCGTAGTGGTGCCAACCCGTGAGTTGCGTAACTCGTGGCGGCGCCGCGGGTTTGCA

Query 3055          GCTTTTACCCCGCATACTGCCGCTA-GGGTCACCC-AGGGGCGTCGTGTCGTCATCGATG
                    |||| ||| || || || || ||  - | |+||| - || +||| | || || || || |
Sbjct 3097          GCTTATACACCACACACCGCGGCCCGTGTT-ACCTGTGGC-CGTAGGGTTGTTATTGACG

Query 3113          AAGCCCCGTCTC-TCCCCCCGCA-CCTG-TTGCTGCTCCACATGCAGCG-GGC-CGCCAC
                    | |||||||| |-||| || +||- +| -|| +|||| || ||||||||-| |-|| | +
Sbjct 3155          AGGCCCCGTCGCTTCCACCA-CATT-TACTTT-TGCTGCATATGCAGCGAGCCTCGTCG-

Query 3168          CGTCCACCTTCTTGGCGACCCGAATCAGATCCCAGCCATCGATTTTGAGCACGCCGGGCT
                    +|| || || ||||||||||| || || ||||| || |||||||||||||| || || ||
Sbjct 3210          -GTTCATCTCCTTGGCGACCCCAACCAAATCCCTGCTATCGATTTTGAGCATGCTGGCCT

Query 3228          CGTCCCCGCCATCAGGCCCGATTTAGC-CCCTACTTCCTGGTGGCATGTCACTCACCGCT
                    ||| || || ||| |||| ||  | | -|| +||    ||||||||  | |||||  | |
Sbjct 3270          CGTTCCGGCGATCCGGCCTGAGCTTGTTCCA-ACAAAGTGGTGGCACCTTACTCATAGGT

Query 3287          GTCCCGCGGATGTGTGTGAGCTGATTCGCGGTGCATATCCTATGATCCAG-CC-CACTAG
                    |||| |||||||| |||||||| || ||||| || || || | |||||||-| -||++||
Sbjct 3329          GTCCTGCGGATGTTTGTGAGCTAATCCGCGGCGCGTACCCAAAGATCCAGACGGCA--AG

Query 3345          CCGGGTCCTTCG-TTCGTTGTTTTGGGGTGAGCCTGCCGTTGGGCAGAAACTAGTGTTCA
                    ||| || || ||-| | +|||| ||||| |||||  ||||||| || ||||||||||| |
Sbjct 3387          CCGAGTTCTCCGCTCCC-TGTTCTGGGGGGAGCCCCCCGTTGGCCAAAAACTAGTGTTTA

Query 3404          CCCAGGCGGCTAAGGCTGCCAACCCCGGCTCAGTGACGGTCCACGAGGCACAGGGCGCTA
                    | |||||||| ||||| |||||||||||  || | || ||||||||||| ||||| ||||
Sbjct 3446          CTCAGGCGGCGAAGGCCGCCAACCCCGGTGCAATTACAGTCCACGAGGCCCAGGGTGCTA

Query 3464          CCTACACAGAGACCACCATTATTGCAACGGCAGACGCCCGTGGCCTTATTCAGTCGTCCC
                    | |  || ||||| || |||||||||||||| || ||||| || || |||||||| ||| 
Sbjct 3506          CATTTACTGAGACTACTATTATTGCAACGGCTGATGCCCGCGGGCTGATTCAGTCCTCCA

Query 3524          GGGCTCATGCCATTGTCGCCCTGACGCGCCACACAGAGAAGTGCGTCATCATTGACGCAC
                    |||| || || ||||| |||||||| |||||||||||||| || ||  || ||||||| |
Sbjct 3566          GGGCCCACGCTATTGTGGCCCTGACTCGCCACACAGAGAAATGTGTGGTCGTTGACGCCC

Query 3584          CA-GGCTTGCTTCGTGAGGTGGGCATCTCTGACGCAATTGTCAATAATTTCTTCCTCGCT
                    | -|||||+||||||||||| ||||| || || || ||||| ||||| || || ||  ||
Sbjct 3626          CGGGGCTT-CTTCGTGAGGTTGGCATTTCAGATGCCATTGTTAATAACTTTTTTCTTTCT

Query 3643          GGCGGTGAGGTTGGTCACCAGCGTCCGTCTGTTATCCCTCGCGGCAACC--CCG--ACGC
                    |||||  |||||||||| || || || || || || ||||| |||+|| -- +|--|+|+
Sbjct 3685          GGCGGCCAGGTTGGTCAGCACCGCCCATCAGTCATACCTCGTGGC-ACTGTT-GATA-G-

Query 3699          CAATGTCGACACCCTGGCTGCCTTTCCACCGTCATGCCAGATTAGTG-CTTTCCACCAA-
                    |||||| | ||| || | ||| |||||||| || || ||  |||| |-|| |+||||| -
Sbjct 3741          CAATGTTGCCACGCTTGATGCATTTCCACCTTCTTGTCAATTTAGCGCCTAT-CACCAGC

Query 3757          TTGGCCGAGGAGCTTGGTCACAGACCCGCCCCTGTTGCGGCTGTTCTACCACCCTGCCCT
                    ||+|| ||||||||||||||  | || |||||  |||| || ||||| || || || || 
Sbjct 3800          TT-GCAGAGGAGCTTGGTCATCGGCCGGCCCCGATTGCCGCCGTTCTGCCCCCTTGTCCG

Query 3817          GAGCTCGAACAGGGCCTTCTCTACCTGCCCCAGGAGCTCACCACCTGTGATAGTGTTGTA
                    |||||||| || ||| | |||||  |||||||||| || ||||| |  ||||||||  | 
Sbjct 3859          GAGCTCGAGCAAGGCTTACTCTATATGCCCCAGGAACTGACCACGTCCGATAGTGTGCTC

Query 3877          ACATTTG-AGTTGACAGATATTGTGCATTGCCGCATGGCCGCCCCGAGCCAGCGCAAGGC
                    ||||| |-| ||+||||| ||||| || || || ||||| || || || |||||||| ||
Sbjct 3919          ACATTCGAACTT-ACAGACATTGTACACTGTCGTATGGCGGCACCTAGTCAGCGCAAAGC

Query 3936          CGTGCTGTCCACACTTGT-GGGTCGATACGGTCGGCGTACAAAGCTTTATAATGCCTCCC
                     || ||||| || |||||-||   |+||||| || ||||| ||| | ||| | ||  | |
Sbjct 3978          AGTCCTGTCGACCCTTGTCGGCAGG-TACGGCCGCCGTACGAAGTTGTATGAAGCTGCTC

Query 3995          ATTCTGATG-TCC-GCGACTCTCTCGCCCG-TT-TCATCCCGACCATTGGCCCCGT--GC
                    |  | ||||-|| -| | | ||||+| |  -||-||++||||| |+|||||||| |--||
Sbjct 4037          ACACGGATGTTCGTGGGTCCCTCT-GTCATTTTCTC--CCCGAGC-TTGGCCCCATCAGC

Query 4049          AGGTTACAACTTGTGAGCTGTACGAGTTAG-TG-GAAGCCATGGTTGAGAAGGGCCAGGA
                    ++||||| || || ||||| || ||| | |-||-|++|| ||||| |||||||| |||||
Sbjct 4092          --GTTACTACCTGCGAGCTTTATGAGCTTGTTGAG--GCTATGGTGGAGAAGGGTCAGGA

Query 4107          TGGCTCCGCCGTCCTTGAGCTCGACCTTTGCAACCGTGACGTGTCCAGGATTACCTTTTT
                    |||||| || ||| | || || || || ||||  ||||| |||||  | || || || ||
Sbjct 4149          TGGCTCTGCAGTCTTGGAACTTGATCTATGCAGTCGTGATGTGTCACGTATAACATTCTT

Query 4167          CCAGAAAGACTGTAATAAGTTTACCACCGGGGAGACCATTGCCCATGGTAAAGTGGGTCA
                    |||||| ||||||||||| || || || || ||||| || || || |||||||| || ||
Sbjct 4209          CCAGAAGGACTGTAATAAATTCACAACAGGCGAGACAATAGCGCACGGTAAAGTTGGGCA

Query 4227          GGGCATCTCGGCTTGGAGTAAGACTTTCTGTGCCCTCTTCGGCCCCTGGTTCCGTGCTAT
                    ||| || || || ||||| ||||| || |||||||| || ||||| |||||||| |||||
Sbjct 4269          GGGGATATCTGCGTGGAGCAAGACCTTTTGTGCCCTGTTTGGCCCATGGTTCCGCGCTAT

Query 4287          TGAGAAGGCCATCCTAGCT-CTGCT-CCCCCAGGGTGTGTTCTATGGGGATGCTTTTGAT
                    ||||||||  || || || -|   |-|||| | ++||| || ||||| ||||| | ||| 
Sbjct 4329          TGAGAAGGAGATTCTTGCGGCGCTTGCCCCTAA--TGTATTTTATGGTGATGCATATGAA

Query 4345          GACACCGTCTTCTCTGCGGC--T-G--TGGCCGCTGCGAAGGCTTCCATGGTGTTTGAGA
                    || || || ||  | || ||--|-|-- || |+|++| +|||||  +| ||| |||||||
Sbjct 4387          GATACAGTTTTGGCCGCCGCTGTCGCCGGGGC-C--CC-AGGCTGT-AAGGTTTTTGAGA

Query 4400          ATGACTTCTCTGAGTTTGACTCTACTCAGAATAATTTCTC-CTTGGGACTTGAGTGT-GC
                    |||| |||||||||||||||   || || ||||| || ||-|| +||||| ||||| -  
Sbjct 4442          ATGATTTCTCTGAGTTTGACAGCACCCAAAATAACTTTTCACTC-GGACTGGAGTGCATA

Query 4458          TATTATGGAGGAGTGCGGAATGCCGCAGTGGCTCATCCGCCTTTACCACCTTATAAGGTC
                    +|| |||||||| || || |||||||||||| | ||||| ||||| || ||| |  | ||
Sbjct 4500          -ATCATGGAGGAATGTGGCATGCCGCAGTGGATGATCCGACTTTATCATCTTGTTCGCTC

Query 4518          TGCATGGATCCTGCAGGCCCCGAAGGAGTCCCTGCGGGGGTTCTGGAAGAAGCACTCCGG
                     || ||| |||||||||| || |||||||||||||| |||||||||||||||||||| ||
Sbjct 4560          CGCCTGGGTCCTGCAGGCTCCCAAGGAGTCCCTGCGAGGGTTCTGGAAGAAGCACTCGGG

Query 4578          TGAGCCCGGCACTCTCCTATGGAATACCGTCTGGAACATGGCTGTTATTACCCACTGTTA
                     ||||| |||||||| || ||||| || |||||||||||||| |||||| | || |||||
Sbjct 4620          CGAGCCTGGCACTCTGCTCTGGAACACTGTCTGGAACATGGCGGTTATTGCGCATTGTTA

Query 4638          TGACTTCCGGGATCTGCAA-GTGGCTGCTTTTAAAGGTGATGATTCAATAGTGCTTTGCA
                    ||| ||||| || || +||-|| || || |||||||| ||||| ||| | ||||| || |
Sbjct 4680          TGAATTCCGTGACCTA-AAGGTCGCGGCATTTAAAGGGGATGACTCAGTTGTGCTCTGTA

Query 4697          GTGAGTACCGTCAGAGTC-CAGGA-GCCGCA-GTCCTAATTGCTGGCTGC-GGCCTGAAG
                    |||| ||||| ||||| |-||++|-|| || - |+||||| || || |||-||    || 
Sbjct 4739          GTGACTACCGGCAGAGCCGCA--ACGCTGCTGCT-CTAATCGCCGGTTGCGGGTTGAAAC

Query 4753          TTGAAGGTGGA-TTTCCGCCCGATT-GGCTTATATGCAGGTGTTGTGGTGGCCCCCGGCC
                    ||+||||||||-|||  ||| +|||-|||+||||||| |||||||| ||+| |||||| |
Sbjct 4796          TT-AAGGTGGATTTTAGGCCT-ATTGGGC-TATATGCTGGTGTTGTTGT-GGCCCCGGGC

Query 4811          TTGGTGCA-CTCCCTGACGTTG-TGCGTTTTGCCGGCCGGCTCACTGAGAAGAA-TTGGG
                     | | |  -|||||||| || |-|  |+||||| || |||||| | ||||| ||-| |||
Sbjct 4852          CTCGGGACCCTCCCTGATGTCGTTAGG-TTTGCTGGGCGGCTCTCAGAGAAAAACTGGGG

Query 4868          GCCCCGGC-CCTGAGCGAGCGGAGCAGCTCCGCCTCGCTGTGTGTGATTTCCTTCGCAAG
                    ||| +|| -| +||| | ||||| ||||| || || || || |||||||| || || |||
Sbjct 4911          GCCG-GGTTCA-GAGAGGGCGGAACAGCTACGGCTGGCCGTTTGTGATTTTCTGCGAAAG

Query 4927          CTCACGAATGTGGCTCAGATGTGTGTGGATGTTGCTTCTCGTGTTTATGGGGTCTCCCCA
                     | ||||||||||||||| | ||||||||||||| ||| |  |||||||| |||  ||| 
Sbjct 4969          TTAACGAATGTGGCTCAGGTCTGTGTGGATGTTGTTTCGCAGGTTTATGGTGTCAGCCCC

Query 4987          GGGCTAGTTCATAACCTGATTGGTATGCTACAGGCTGTTGCCGACGGCAAGGCCCATTTC
                    ||  |||| |||||||||||||| ||||| ||| |  |||| || || ||||| ||||| 
Sbjct 5029          GGTTTAGTACATAACCTGATTGGAATGCTCCAGACCATTGCTGATGGTAAGGCGCATTTT

Query 5047          ACTGAGTC-G-GTAAAGCCAGTGCTTGACCTGACGAATTCAATCTTGTGT--CGGGTGGA
                    |||||  |-|- +||| ||+|| ||||| || || | ++|  | || | |--||||||||
Sbjct 5089          ACTGAAACAGTC-AAACCC-GTCCTTGATCTTACTAG--CTCTATTATATACCGGGTGGA

Query 5103          ATGAATAACATG-TCTTTTGCTGCGCCCATGGGTTCGCGACCATGCGCCCTCGGCCTATT
                    ||||||||||||-|||||||||  |  |||||    || ||||||||| ||||| || ||
Sbjct 5145          ATGAATAACATGTTCTTTTGCTCTGTGCATGGAGATGCCACCATGCGCTCTCGGGCTCTT

Query 5162          TTGTTGCTGTTCCTCATGTTTCTGCCTATGTTGCCCGCGCCACCGTCCGGTCAGCCGTCT
                     |||| ||| || || || ||||||||||| |||||||||||||| ||||||||||||||
Sbjct 5205          CTGTTTCTGCTCTTCGTGCTTCTGCCTATGCTGCCCGCGCCACCGGCCGGTCAGCCGTCT

Query 5222          GGCCGCCGTCGTGGGCGGCGCAGCGGCGGTTCCGGCGGTGGTTTCTGGGGTGACCGGGTT
                    ||||| || || |||||||||||||||||| |||||||||||||||||||||||||||||
Sbjct 5265          GGCCGTCGCCGCGGGCGGCGCAGCGGCGGTGCCGGCGGTGGTTTCTGGGGTGACCGGGTT

Query 5282          GATTCTCAGCCCTTCGCAATCCCCTATATTCATCCAACCAACCCCTTCGC--CCCCGATG
                    |||||||||||||||||  |||||||||||||||||||||||||||||||--|++ ||  
Sbjct 5325          GATTCTCAGCCCTTCGCCCTCCCCTATATTCATCCAACCAACCCCTTCGCATC--TGACA

Query 5340          TCACC-GCTGCGGCCGGGGCTGGACCTCGTGTTCGCCAACCCGCCCGACCACTCGGCTCC
                    |+|||- | || |||||| ||||| ||||   ||| || || ||||| ||||||||||||
Sbjct 5383          T-ACCAACCGCAGCCGGGTCTGGAGCTCGCCCTCGGCAGCCGGCCCGTCCACTCGGCTCC

Query 5399          GCTTGGCGTGACCAGGCCCAGCGCCCCGCCGCTGCCTCACGTCGTAGACCTACCACAGCT
                    ||||||||||||||| ||||||||||||||||| || | || ||| || || || |||||
Sbjct 5442          GCTTGGCGTGACCAGTCCCAGCGCCCCGCCGCTCCCGCCCGCCGTCGATCTGCCCCAGCT

Query 5459          GGGGCCGCGCCGCTGACTGCGGTTGCTCCGGCCCATGATACCCCGCCTGTGCCCGATGTT
                    |||||  ||||||||||||| || || ||||||| ||||||| | ||||||||||| |||
Sbjct 5502          GGGGCTTCGCCGCTGACTGCTGTGGCCCCGGCCCCTGATACCGCCCCTGTGCCCGACGTT

Query 5519          GATTCTCGCGGCGCTATCTTGCGCCGGCAGTATAATCTTTCAACATCCCCTCTTACCTCC
                    || || |||||||||||  | ||||| ||||||||||| ||||||||||| ||||| ||+
Sbjct 5562          GACTCCCGCGGCGCTATACTACGCCGCCAGTATAATCTATCAACATCCCCGCTTACGTC-

Query 5579          TCC-GTGGCCACTGGCACCAATTTGGTCCTTTAT--GCTGCCCCTCTTAGCCCGCTTTTG
                    | |- | || |||||||||||| |+  + |||||--||||| || || ||||| ||  | 
Sbjct 5621          TACCATCGCTACTGGCACCAATCT-TG-TTTTATATGCTGCTCCCCTGAGCCCTCTGCTT

Query 5636          CCCCTTCAGGACGGCACCAATACTCATATAATGGCCACGGAGGCTTCCAATTATGCCCAG
                    || ||||| || || || || |||||||| |||||||| || || || ||||| ||||||
Sbjct 5679          CCGCTTCAAGATGGGACTAACACTCATATTATGGCCACTGAAGCATCAAATTACGCCCAG

Query 5696          TACCGAGTTGCCCGCGCCACAATCCGCTACCGCCCTCTGGTTCCCAATGCTGTTGGTGGC
                    ||||| |||| ||| ||||| ||||| || ||||| || || || ||||||||||| || 
Sbjct 5739          TACCGCGTTGTCCGTGCCACCATCCGGTATCGCCCACTTGTGCCGAATGCTGTTGGCGGG

Query 5756          TATGCTATCTCTATATCGTTCTGGCCGCAGACCACTACCACCCCGACGTCCGTCGACATG
                    || ||||| ||||| || |||||||| ||||| || || ||||| || || ||||| |||
Sbjct 5799          TACGCTATATCTATTTCTTTCTGGCCCCAGACTACAACTACCCCAACATCTGTCGATATG

Query 5816          AATTCTATAACCTCGACGGATGTTCGTATTCTCGTCCAGCCCGGTATTGCCTCAGAGCTT
                    |||||||| ||||| || |||||||| ||||| || ||||| ||||| ||||| ||||||
Sbjct 5859          AATTCTATTACCTCTACTGATGTTCGGATTCTTGTTCAGCCTGGTATCGCCTCCGAGCTT

Query 5876          GTGATTCCAAGTGAACGCCTGCATTATCGCAACCAGGGTTGGCGCTCTGTTGAAACCTCC
                    |||||||| ||||| |||||||| || ||||| ||||| |||||||| ||||| ||||| 
Sbjct 5919          GTGATTCCCAGTGAGCGCCTGCACTACCGCAATCAGGGCTGGCGCTCGGTTGAGACCTCT

Query 5936          GGGGTGGCGGAGGAGGAGGCCACCTCTGGCCTTGTCATGCTTTGTATACATGGCTCACCT
                    || || |||||||||||||| ||||| |||||||| ||||| || || ||||| ||||||
Sbjct 5979          GGTGTCGCGGAGGAGGAGGCGACCTCCGGCCTTGTTATGCTCTGCATCCATGGATCACCT

Query 5996          GTGAACTCTTATACTAACACACCTTACACTGGTGCCCTCGGGTTG-TTGGATTTTGCTCT
                    ||||||||||| ||||| |||||||| |||||||| ||+ || | - | ||||| || ||
Sbjct 6039          GTGAACTCTTACACTAATACACCTTATACTGGTGCTCT-TGGCTTACTCGATTTCGCACT

Query 6055          CGAGCTTGAGTTCCGCAACCTCACCCCTGGTAACACCAATACACGGGTTTCCCGCTACTC
                     || ||||||||||| ||  | || || |||||||| ||||| || |||||||| || ||
Sbjct 6098          TGAACTTGAGTTCCGTAATTTGACACCCGGTAACACGAATACGCGCGTTTCCCGTTATTC

Query 6115          TAGCACCGCCCGCCACCGTCTTCGCCGTGG-CGCAGACGGGACTGCCGAGCTCACCACCA
                     || | ||| ||||||   || || |||||-|+| ||||| ||||| ||||| |||||||
Sbjct 6158          GAGTAGCGCGCGCCACAAGCTACGTCGTGGGC-CCGACGGTACTGCTGAGCTAACCACCA

Query 6174          CGGCTGCGACTCGCTTTATGAAGGATCTCTATTTTT-CTAG-CACTAATGGTGTTGGCGA
                    | ||||| || || |||||||| |||||+|   || -|+||- || ||||||||||| ||
Sbjct 6217          CTGCTGCTACACGGTTTATGAAAGATCT-TCACTTCAC-AGGGACCAATGGTGTTGGTGA

Query 6232          GATCGGCCGCGGGATAGCCCTTACCCTGTTTAATCTTGCTGACACCCTGCTTGGCGGCCT
                    | |||| ||||| ||||| || || |||||||||||||||||||| || || ||||| ||
Sbjct 6275          GGTCGGTCGCGGTATAGCGCTAACTCTGTTTAATCTTGCTGACACGCTTCTCGGCGGGCT

Query 6292          ACCGACAGAATTGATTTCGTCGGCTGGTGGCCAACTGTTTTACTCTCGCCCGGTCGTCTC
                     |||||||||||||||||||||||||||||||| || |||||||||||||| ||||||||
Sbjct 6335          CCCGACAGAATTGATTTCGTCGGCTGGTGGCCAGCTATTTTACTCTCGCCCCGTCGTCTC

Query 6352          AGCCAATGGCGAGCCGACTGTCAAGCTGTATACATCTGTAGAGAATGCTCAGCAGGATAA
                    |||||||||||||||||| || ||||| || || || || ||||| || |||||||||||
Sbjct 6395          AGCCAATGGCGAGCCGACAGTGAAGCTTTACACTTCAGTCGAGAACGCCCAGCAGGATAA

Query 6412          GGGTATTGCAATCCCTCACGACATCGACCTTGGGGAATCTCGTGTAGTCATCCAGGATTA
                    |||||| || || || || || ||||||||||| || ||||| || ||||||||||||||
Sbjct 6455          GGGTATAGCTATTCCACATGATATCGACCTTGGTGAGTCTCGAGTTGTCATCCAGGATTA

Query 6472          TGACAATCAGCATGAGCAGGACCGTCCGACACCTTCCCCAGCCCCGTCTCGCCCTTTTTC
                     || || ||||| |||||||||||||| || || || |||||||| || |||||||||||
Sbjct 6515          CGATAACCAGCACGAGCAGGACCGTCCCACCCCGTCTCCAGCCCCTTCCCGCCCTTTTTC

Query 6532          TGTTCTCCGGGCCAATGATGTGCTTTGGCTCTCTCTCACTGCTGCTGAGTATGATCAGTC
                    ||| ||||| || |||||||||||||||||||| || || |||||||||||||||||| |
Sbjct 6575          TGTCCTCCGCGCTAATGATGTGCTTTGGCTCTCACTTACAGCTGCTGAGTATGATCAGAC

Query 6592          CACCTATGGCTCTTCTACTGGC-CCAGTCTATGTCTCCGACTCTGTGACCTTGGTCAATG
                     || ||||| ||||| |||+  -||  | |||||||| ||  ||||||| || |||||||
Sbjct 6635          TACTTATGGTTCTTCCACT-AATCCTATGTATGTCTCTGATACTGTGACATTTGTCAATG

Query 6651          TTGCGACCGGCGCGCAGGCCG-TTGCTCGGTCGCTTGACTGGACTAAGGTCACACTTGAT
                    | ||||| || || ||||+ |-|  |||| || || |||||| |||| ||||| ||||||
Sbjct 6694          TGGCGACTGGTGCTCAGG-GGGTCTCTCGCTCTCTGGACTGGTCTAAAGTCACCCTTGAT

Query 6710          GGCCGCCCTCTTTCTACTATCCAGCAGTATTCGAAGACTTTCTTTGTCCTGCCGCTTCGT
                    || || || ||| |||||||||||||||| || ||||| |||||||| ||||| || |||
Sbjct 6753          GGGCGTCCACTTACTACTATCCAGCAGTACTCTAAGACCTTCTTTGTTCTGCCCCTCCGT

Query 6770          GGTAAACTTTCCTTCTGGGAGGCAGGTACCACTAAAGCCGGGTACCCTTACAATTATAAT
                    || || || || ||||||||||| || |||||||| ||||| |||||||| |||||||||
Sbjct 6813          GGCAAGCTCTCTTTCTGGGAGGCTGGCACCACTAAGGCCGGCTACCCTTATAATTATAAT

Query 6830          ACTACTGCTAGTGACCAACTGCTCG-TTGAGAATGCCGCCGGGCACCGGGTGGCTATTTC
                    || ||||| ||||||||+   || |-|||| ||||| ||||| ||||| ||   ||| ||
Sbjct 6873          ACCACTGCCAGTGACCA-GATCTTGATTGAAAATGCAGCCGGTCACCGTGTTTGTATCTC

Query 6889          CACCTACACCACTA-GCTTGGGTGCTGGCCCTGTCTCCATTTCTGCGGTGGCTGTCCTGG
                     |||||||| ||||- ||||| |+|||||||||| || |||||| | || | |||||| |
Sbjct 6932          AACCTACACTACTAATCTTGGCT-CTGGCCCTGTTTCTATTTCTTCTGTCGGTGTCCTTG

Query 6948          CCCCCCACTCTGCGTTAGCACTGCTT--GAGGATACCCTGGATTACCCTGCTCGCGCCCA
                    | || || |||||| |+| +| ||||--||||| ||  | ||||| ||||||||||||||
Sbjct 6991          CACCTCATTCTGCGCT-GG-CCGCTTTAGAGGACACTGTTGATTATCCTGCTCGCGCCCA

Query 7006          TACTTTTGATGATTTCTGCCCAGAGTGCCGCCCCCTCGGCCTCCAGGGCTGCGCCTTTCA
                     || ||||||||||||||||| ||||||||  | |||||||| |||||||| || |||||
Sbjct 7049          CACCTTTGATGATTTCTGCCCTGAGTGCCGTACGCTCGGCCTTCAGGGCTGTGCTTTTCA

Query 7066          GTCCACTGTCGCTGAGCTCCAGCGGCTTAAGATGAAGGTGGGTAAAACTCGGGAGTTATA
                     || ||||| |||||||| ||||| ||||| ||||||||||||||||| |||||||+|| 
Sbjct 7109          ATCAACTGTTGCTGAGCTGCAGCGTCTTAAAATGAAGGTGGGTAAAACCCGGGAGT-ATT

Query 7126          GTTT-ATT-TGCTTGTGCCCT-CCTTCTT-TCTGTTGCTT--ATTTCTCTT-TTCTGCGT
                    | ||-|||-|||||||+ |||-|||||| -| |||| |||--|||||+|||-||||||||
Sbjct 7168          GATTTATTGTGCTTGT-ACCTTCCTTCTGATTTGTTTCTTTTATTTC-CTTCTTCTGCGT

Query 7179          TTCGCGCTCCCTGAAAAAAAAAAA
                    ||||||||||||| ||||||||||
Sbjct 7226          TTCGCGCTCCCTGGAAAAAAAAAA
