# Supplementary material for: Pairwise Heuristic Sequence Alignment Algorithm Based on Deep Reinforcement Learning
Source: IEEE Open J Eng Med Biol. 2021 Jan 29;2:36–43. doi: 10.1109/OJEMB.2021.3055424 (PMC8901008; doi:10.1109/OJEMB.2021.3055424)
Supplement: Three supplementary materials are attached to the submitted manuscript. First, we offer the detailed process of the DQNalign in Supplementary material S1. Then, the additional figures and tables are listed in the Supplementary material S2. Finally, the alignment results of the DQNalign are attached  [file ojemb-3055424-mm.zip › OJEMB-3055424-MM/10022021082020_DQNalignOJEMB20210126SupplementaryS3/Supplementary S3/HEV_DDDQN/result20200712173946_13_35.txt]

DQNalign Project v1.0
Pairwise alignment algorithm with deep reinforcement learning based heuristic alignment agent
Sequence 1 : HEV_13, length : 7212
Sequence 2 : HEV_35, length : 7186

Alignment results:
Exact matches: 5445
Gaps: 535

Query 0             GCAGACCACATATGTGGTCGATGCCATGGAGGCCCACCAGTTTATTAAGGCTCCTGGCAT
                    ||||||||| ||||||||||| |||||||||||||| ||||| || |||||||||||| |
Sbjct 0             GCAGACCACGTATGTGGTCGACGCCATGGAGGCCCATCAGTTCATAAAGGCTCCTGGCGT

Query 60            CACTACTGCTATTGAGCAGGCTGCTTTAGCAGCGGCCAATTCTGCCTTGGCGAATGCTGT
                    ||| |||||||| |||||||| ||| ||||||||||||| || |||||||||||||||||
Sbjct 60            CACAACTGCTATCGAGCAGGCAGCTCTAGCAGCGGCCAACTCCGCCTTGGCGAATGCTGT

Query 120           GGTGGTTAGGCCTTTTCTCTCTC-ACCAGCAGATTGAGATTCTCATTAACCTAATGCAAC
                    ||||||| |||||||||| || |- | |+||||  ||||| || |||||| | ||||| |
Sbjct 120           GGTGGTTCGGCCTTTTCTGTCCCGGCTA-CAGACAGAGATACTTATTAACTTGATGCAGC

Query 179           CTCGCCAGCTTGTTTTCCGCCCCGAGGTTTTCTGGAATCATCCCATCCAGCGCGTTATCC
                    | || |||||||||||||| || |||||  | |||||||| ||||| || ||||| ||||
Sbjct 179           CCCGGCAGCTTGTTTTCCGGCCTGAGGTCCTGTGGAATCACCCCATTCAACGCGTGATCC

Query 239           ATAATGAGCTGGAGCTCTACTGCCGCGCTCGCTCCGGCCGCTGTCTTGAGATTGGCGCTC
                    | || ||||| || |  ||||| || |||||  | ||||||||||||||  | ||||| |
Sbjct 239           ACAACGAGCTCGAACAGTACTGTCGGGCTCGTGCGGGCCGCTGTCTTGAAGTGGGCGCCC

Query 299           ATCCCCGCTCAATAAATGACAATCCTAATGTGGTCCACCGCTGTTTTCTCCGCCCTGTTG
                    | || ||||| || || ||||| || || ||  | |||||||||||| |    || ||||
Sbjct 299           ACCCACGCTCGATCAACGACAACCCCAACGTCTTGCACCGCTGTTTTTTAAAACCGGTTG

Query 359           GGCGTGATGTTCAGCGCTGGTATACTGCTCCCACTCGCGGACCGGCTGCTAATTGCCGGC
                    | || ||||| ||||| ||||| || ||||| || ||||| || || || || ||||| |
Sbjct 359           GCCGCGATGTCCAGCGGTGGTACACCGCTCCTACCCGCGGCCCTGCAGCGAACTGCCGCC

Query 419           GTTCTGCACTGCGTGGGCTCCCTGCTGCCGACCGCACCTACTGTTTTGATGGGTTTTCTG
                    | || || || ||||| |||||  |||  ||||| || || || ||||| || ||||| |
Sbjct 419           GGTCAGCCCTTCGTGGCCTCCCACCTGTTGACCGGACATATTGCTTTGACGGTTTTTCCG

Query 479           GCTGCAG-TTTTCCCGCTGAGACAGGCATCGCCCTCTATTCCCTCCACGACATGTCG-CC
                    | |||| -||| +|||| ||||| || || ||||| || || || |||||| | | |-||
Sbjct 479           GTTGCACATTTG-CCGCCGAGACGGGGATTGCCCTTTACTCACTGCACGACCTCTGGCCC

Query 537           GTCTGATGTCGCCGAGGCCATGTTCCGTCATGGCATGACGCGGCTTTATGCTGCCCTCCA
                    | |+||||| || ||||| |||  ||| || || ||||| ||| | ||||| ||||||||
Sbjct 538           GCC-GATGTTGCTGAGGCGATGGCCCGCCACGGTATGACCCGGTTGTATGCGGCCCTCCA

Query 597           TCTCCCGCCCGAGGTTCTACTGCCTCCCGGCACATACCGTACCACGTCGTATTTACTGAT
                     ||||| || ||||| || || || ||||| || || | |||||| |||||  |||| ||
Sbjct 597           CCTCCCTCCTGAGGTGCTGCTCCCCCCCGGTACTTATCATACCACCTCGTACCTACTCAT

Query 657           TCATGAC-GGTA--G-GCGTGTTGTGGTGACGTACGAGGGCGATACCAGTGCTGGTTATA
                     ||||| -|| |--|-|| +||  |++|+|| |||||||| ||| | |||||||| || |
Sbjct 657           CCATGATGGGGATCGTGCA-GTGAT--T-ACATACGAGGGGGATTCTAGTGCTGGGTACA

Query 713           ATCATGATGTTTCTAATCTACGTTCCTGGATTAGGACCACTAAGGTCACCGGGGACCATC
                    | |||||||| || | | | ||| |||||||  | || ||||||||||| || ||||| |
Sbjct 713           ACCATGATGTGTCCATTTTGCGTGCCTGGATCCGCACTACTAAGGTCACTGGTGACCACC

Query 773           CTCTCGTTATCGAGCGGGTTAGGGCCATCGGCTGCCATTTTGTTCTCCTGCTCACGGCCG
                    | || || || ||||||||| ||||  | ||||| |||||||| ||||| || || || |
Sbjct 773           CGCTGGTGATTGAGCGGGTTCGGGCGGTGGGCTGTCATTTTGTGCTCCTTCTAACAGCTG

Query 833           C-CCCGGAACCATCCCCTATGCCTTATGTGCCTTACCCCCGGTCCACCGAGGTCTATGTC
                    |-|| +|||||||| || ||||| ||||| || || || || ||||| ||||| || || 
Sbjct 833           CACCT-GAACCATCGCCAATGCCCTATGTCCCATATCCTCGTTCCACTGAGGTTTACGTT

Query 892           CGATCAATCTTTGGCCCGGGTGGAACCCCCT-CATTGTTTCCAACCTCGTGCTCCACTAA
                    || || ||||||||||| |||||  | || |-| +||||||||||  | ||||| |||||
Sbjct 892           CGGTCCATCTTTGGCCCTGGTGGTTCACCATCCC-TGTTTCCAACTGCCTGCTCTACTAA

Query 951           GTCAACCTTCCATGCTGTCCCTGTCCATATCTGGGACCGTCTTATGTTGTTCGGGGC--C
                    |||||| || |||||||||||||| ||||| |||||| | || ||| | ||||| ||--|
Sbjct 951           GTCAACATTTCATGCTGTCCCTGTGCATATATGGGACAGACTCATGCTATTCGGTGCGAC

Query 1009          ACTTTGGACGACCAGGCCTTTTGCTGTTCC-CGTCTTATGACTTACCTCCGTGGCATTAG
                     |+| +||||| ||||||||||| || || - |+|| ||||| |||||||||||||||||
Sbjct 1011          CC-TC-GACGATCAGGCCTTTTGTTGCTCGAGG-CTAATGACATACCTCCGTGGCATTAG

Query 1068          CTACAAGGTTACTGTCGGCACCCTTGTGGCCAATGAGGGCTGGAACGCCTCCGAGGACGC
                    |||||| || || |||||| | ||||| ||||| ||||| ||||| ||||||||||| ||
Sbjct 1068          CTACAAAGTCACGGTCGGCGCTCTTGTTGCCAACGAGGGTTGGAATGCCTCCGAGGATGC

Query 1128          CCTCACAGCTGTCATTACTGCCGCCTACCTAACCATATGCCACCAGCGGTATCTTCGCAC
                      | || ||||| |||||||| ||||| || ||||| ||||| ||| |||| ||||||||
Sbjct 1128          ATTGACTGCTGTGATTACTGCGGCCTATCTTACCATTTGCCATCAGAGGTACCTTCGCAC

Query 1188          CCAGGCTATATCTAAGGGGATGCGTCGTTTGGAGCGGGAGCATGCCCAGAAGTTTATAAC
                     ||||| || || || ||||||    |  ||||||  ||||| || ||||||||||||||
Sbjct 1188          GCAGGCCATCTCGAAAGGGATGAAAAGACTGGAGCTTGAGCACGCACAGAAGTTTATAAC

Query 1248          ACGCCTTTATAGCTGGCTCTTTGAGAAGTCCGGCCGTGACTACATCCCCGGCCGTCAGCT
                    ||| ||||| |||||| | ||||| || || |||||||| ||||| |||||||||||| |
Sbjct 1248          ACGTCTTTACAGCTGGTTGTTTGAAAAATCTGGCCGTGATTACATTCCCGGCCGTCAGTT

Query 1308          GGAGTTTTATGCCCAGTGTAGGCGTTGGCTCTCAGCCGGCTTCCATCTTGACCCACGGGT
                    | ||||||||||||||||  | || ||||| || || || ||||||||||| || || ||
Sbjct 1308          GCAGTTTTATGCCCAGTGCCGCCGATGGCTTTCCGCTGGTTTCCATCTTGATCCTCGTGT

Query 1368          G-TTGGTTTTTGACG-AGTCGGTCCCCTGCCAC--T-GTAGGACCACGA--TCC-GCAGG
                     -||+|||||||| |-||+||| ||| || | |-- -||||   |+|  --|  -|| | 
Sbjct 1368          ACTT-GTTTTTGATGAAG-CGGCCCCTTGTCGCTGCCGTAGTTTC-CTCCGTAAAGCCGC

Query 1420          GT-TGCTTCAAAG-TTCTGTTGCTTCATGAAGTGGCTCGGCCAGGAGTGCACCTGTTTCC
                    +|- +++|+++||-|| ||||| || |||  |||||| |||||||| || ||||||||||
Sbjct 1424          -TCA---T---AGATTTTGTTGTTTTATGCGGTGGCTGGGCCAGGATTGTACCTGTTTCC

Query 1478          TACAGCCCGCAGA-GGGTGTTGTTGGCGACCAGGGCCATGACAACGAGGCTTATGAGGGC
                    | |||||||  ||-||| | +|||||||| |||||  | || || ||||| | |||||| 
Sbjct 1478          TCCAGCCCGTTGAGGGGAGG-GTTGGCGAGCAGGGTTACGATAATGAGGCATTTGAGGGG

Query 1537          TCTGATGTTGACCCTGCCGA--ATCTGCCACCTGTGAC-ATATCTGGGTCCTACGTGGTG
                    || ||||||||||| || ||--|++ ||||+|||||| -|| ||||| || ||  | || 
Sbjct 1537          TCGGATGTTGACCCCGCTGAGGA--GGCCA-CTGTGAGTATCTCTGGATCATATATTGTC

Query 1593          -CCTGGTGCTGCC--CTCCAGCCGCTCTACCAGGCTCTTGATCTCCCTGCCGATATTGTG
                    -||+||| ++|||--|| ||||| ||||||||||| ||||   ||||| | ||| |||  
Sbjct 1594          ACC-GGTA--GCCAGCTACAGCCTCTCTACCAGGCGCTTGGCATCCCTTCTGATCTTGCC

Query 1651          GCCCGTGCAGGTCGGCTGACCGCCACAGTAAAGGT-TTCTCAGGCTGAGGGGCGGATTGA
                    ||||| || |||||||| || ||||| ||  ||||- |  +| ||||| +||| |  | |
Sbjct 1651          GCCCGAGCGGGTCGGCTTACTGCCACCGTTGAGGTCCTAG-ATGCTGAC-GGCCGCCTCA

Query 1710          CTGCGAGA-CCTA-TCTTGGTAATAAAA-CTTTCCGCAC-GTCGTTCGTCGA-CG-GAGC
                    |+  |  |- |||-| |||| ||||| |-|||| | +||-||  ||  |+||- |-|  |
Sbjct 1709          C-TTGTAAGACTACTATTGGCAATAAGACCTTTTCA-ACAGTTTTTACT-GATGGTGCTC

Query 1764          GGTTTTAGAGACTAATGGCCCAGAGC-GC--CT-CAATCTCTCCTTTGACGCCAGTCAGA
                     | ++||||| |||| || || ||||-| -- |-|++| ++|| ||||| +|| | ||+|
Sbjct 1766          AGC--TAGAGGCTAACGGGCCGGAGCAGTATGTGC--TG--TCGTTTGAT-CCGGCCA-A

Query 1820          GC--ACTATGGCCGCCGGCCTCTTTAGTCTTACC--TACA-CCACTTCTGCAGCTGGGCT
                     |--||||||||||||||||     ||||||| |--| | -  || |||+++|| || ||
Sbjct 1818          ACAAACTATGGCCGCCGGCCCGCACAGTCTTAGCTATGCTTTGACATCT---GCGGGCCT

Query 1875          GGA-G-GTGCATTATGT-CGC---TGC--C-G-GGGCT---TG-ACCATCGGGCGGTTTT
                     ||-|-| || || | |-|||---|  --|-|-    |--- |- | |++++ |+|+++|
Sbjct 1875          TGAGGTGCGCGTTGTCTCCGCTTTTTGTTCAGCTTTGTACAGGTTCAA----CC-G---T

Query 1920          TGC--CC--C-GGGTGTCTCACCCCGGTCGGCCCCTGGCGAGGTTACCGC-CTTCTGCTC
                    || -- |--|-|   +|||| | |   | +|    |+  | +|++     -|++|++|| 
Sbjct 1927          TGTGTTCAGCGGCAC-TCTCTCTCTTATT-GGGGGT-TTGT-G--GTATTAC--C--CTG

Query 1972          TCC-GCCC-TA--TATAGGTTCAA-CCGTGAGGCCCAGC-GCCACT-CACT--GACCGG-
                       -||  -| -- +|++  |   - |     || | +|-||||+|-|+||--||+++|-
Sbjct 1973          AGGGGCTAATTGGC-T--TGTTTCCGCCATTTGCTCC-CGGCCA-TAC-CTGGGA---GT

Query 2022          CA---ACTTTTGGT--TTCATCCCGAGGGGCTCCTTGGCCCCT-TCGTT-C-CTTTCTCT
                    ||---| +|     --|||+|++  +|| | + ++ +|+| | -||  |-|-|   + ||
Sbjct 2024          CAGCCAA-TAA-TCCCTTC-T--GT-GGAGA-G--A-G-CACCCTCTATACTCGCA-CCT

Query 2073          -CCCGGGCATGTTTGGGAGTCGGCTAACCCGTTTTG-TG-G-TGAGA-GC-A--CACTCT
                    -  |+||++||++| ||+| | +|++ |  |++|||-| - -|   |- |-|--||| | 
Sbjct 2069          GGTC-GG--TG--TCGG-GCCT-C--TCTAG--TTGTTTTTCTCCCACTCGAGCCACCCG

Query 2126          ACACCC-GTACCTGG---TCG-GAAGTTGATGC--CG--CTT--CTAACCCG-G-CCCAG
                    +|+|||-| ||    ---|| -|  |  | || --| --  |--|| +   |-|-|||| 
Sbjct 2116          -C-CCCAGAACTATCATCTCCTGTTGAGGTTGATACACCTGTGGCTG-TTGGCGTCCCAT

Query 2173          CCCGACCTA-GGCC--TTGCAT--CTGAGCCTCCCATAC---CCAGT--AG-GGCCGCCA
                    ||| | | |-  +|-- ++  |--|  | |||++++|+|---|| +|--| -||| |++|
Sbjct 2174          CCCCAGCCACTT-CGGC--TGTACCCCAACCT----T-CAGTCCC-TGAACAGGCTG--A

Query 2222          CGCCTATCTTGGCGGCC-CCTC--TGCCCTCCATTGTACCGG-GCCCCACCCCCCCCCCC
                    +|+++++|  +++++||-||  --|      +|| | |  | -|+| |+|  ++++++++
Sbjct 2222          -G-----CCA-----CCGCCGGATTCGGTCG-ATAGCAGTGCTG-CTC-CGG--------

Query 2278          TCCGCCCTGGTGCCTAGTGAGCCGGCCTCTGGTGCCAGCGCCGGGGCT-C--TGGC-CA-
                    ++|+|||++++ +|+++||||| ++|||||  |+ || |+||+ ||  -|-- |  -||-
Sbjct 2260          --C-CCC----A-C---TGAGCA--CCTCTACT-ACACC-CC-CGGTGCCAGCGCAGCAT

Query 2332          -TAACCCACCAGA-C-GG-TCCGACACCGC-CGTTTGCTTTTCACCTACCCGGATGGTTC
                    -|||||||+|  |-|-||-||| +  +|+ -|| || ||   ||||||||| ||||| |+
Sbjct 2305          GTAACCCA-CCCATCTGGCTCCC-GT-C-GGCGGTTACTCCACACCTACCCTGATGGCT-

Query 2388          C-AAGGTGTTTGCCGGCTCGCTG-TTCGAGTCAGCGTGTACGTGGCTTGTTAACGCGTCT
                    |-|| |||| ||| ||||| || -||+||||| | |||||| ||| | ||||| || || 
Sbjct 2360          CAAAAGTGTATGCTGGCTCCCTCTTT-GAGTCTGAGTGTACTTGGTTAGTTAATGCATCC

Query 2446          AATG-TTGACCACCGCCCTGGTGGCGGGCTCTGCCATGCATTCTACCAAAGGTATCCC-G
                    ||| -| | |  +||||| |||||||| || ||||| ||||| |||||| |||+||||-|
Sbjct 2419          AATCCTGGTCAT-CGCCCCGGTGGCGGCCTTTGCCACGCATTTTACCAACGGT-TCCCGG

Query 2504          CTTCCTTTGACGCTGCC---TC-TTTTGTGA-TG-CGCGATGGCGCGGCCGCGTACACAT
                      || |||||| |||| ---| - ||| || -||-|| |+|+  ||||+|+|+||||| |
Sbjct 2477          AGTCATTTGACCCTGCTGAGTTTATTTATGTCTGACGGG-T-TTGCGG-C-C-TACACCT

Query 2558          TAACTCCCCGGCCGATAATTCATGCCGTCGCCCCTGACTATAGGTTGGAACATAACCCAA
                    | || ||||| || || || ||||| || |||||||||||| || ||||||||||||| |
Sbjct 2531          TGACACCCCGACCCATTATCCATGCTGTTGCCCCTGACTATCGGGTGGAACATAACCCTA

Query 2618          AGAGGCTCGAGGCCGCTTACCGGGAGACCTGCTCTCGCCTTGGTACCGCTGCATA-CCCG
                    ||||||||||||| || || || ||||| || || || | ||| || ||||| ||-||| 
Sbjct 2591          AGAGGCTCGAGGCTGCCTATCGAGAGACGTGTTCCCGTCGTGGGACGGCTGCTTATCCCT

Query 2677          CT-CCTCGGGACTGGCATATAT-CAGGTACCAATCGGCCCGAGTTTTGACGCCTGGGAGC
                    +|-| | | | |+|| ||||| - +||| ||  | || | ||| ||||| ||||||||||
Sbjct 2650          -TGCTTGGCGCC-GGTATATACAG-GGTGCCCGTTGGGCTGAGCTTTGATGCCTGGGAGC

Query 2735          GGAACCACCGCCCTGGGGACGAGTTGTATCTTCCTGAGCTTGCC-GGCCAAATGGTTCGA
                    | |||||||| || ||||| |||||||||||  ||||||  || -   |+ +||||||||
Sbjct 2708          GTAACCACCGACCCGGGGATGAGTTGTATCTGACTGAGCCGGCTATAGC-T-TGGTTCGA

Query 2793          GGCCAATAAG-CCTACCCG-CCCGACTCTTACTATAACTGAGGATGTCGCACGGACGGCA
                    |||||| + |-||||| | -||||+| |||||||| ||||||||    ||||| || || 
Sbjct 2766          GGCCAAC-CGACCTACTCTCCCCG-CGCTTACTATTACTGAGGACACAGCACGAACAGCG

Query 2851          AACTTGGC-CATCGAACTTGA-CTCGGCCACAGACGTCGGCCGGGCCTGCGCCGGCTGCC
                    ||| ||||-|+| || || ||-   +||||| || |||||| |||| || |||||||| |
Sbjct 2824          AACCTGGCTC-TTGAGCTAGATTCA-GCCACTGAGGTCGGCAGGGCGTGTGCCGGCTGTC

Query 2909          GAGTCACCCCCGGTATTGTGCAGTATCAGTTTACCGCAGGTGTGCCCGGGTCTGGAAAGT
                    | |||   || ||| | || || || ||||| || |||||||| || || || || ||||
Sbjct 2882          GTGTCGAGCCGGGTGTCGTCCATTACCAGTTCACAGCAGGTGTCCCTGGCTCCGGCAAGT

Query 2969          CCCGTTC-TGTTATCCAGA-CTGACGTGGACGTTGTTGTGGTTCCGACTCGGGAGCTGCG
                    | || ||-  | | +||| -|+|| || ||||| || ||||| || || || ||| ||||
Sbjct 2942          CACGGTCAATTCAG-CAGGGC-GAGGTAGACGTCGTAGTGGTGCCAACCCGTGAGTTGCG

Query 3027          TAACGCCTGGCGCCGCCGCGGTTTTGCTGCTTTTACCCCGCATACTGCCGCT-AGGGTCA
                    |||| | ||||| |||||||| ||||| |||| ||| || || || || || -  | |+|
Sbjct 3000          TAACTCGTGGCGGCGCCGCGGGTTTGCAGCTTATACACCACACACCGCGGCCCGTGTT-A

Query 3086          CCC-AGGGGCGTCGTGTCGTCATCGATGAAGCCCCGTCTCTCCCCCCGCACCTG-TTGCT
                    || - || +||| | || || ||||| || |||||||| || || || ||  | -|| +|
Sbjct 3059          CCTGTGGC-CGTAGGGTTGTTATCGACGAGGCCCCGTCGCTTCCACCACATTTACTTT-T

Query 3144          GCTCCACATGCAGCG-GGC-CGCCACCGTCCACCTTCTTGGCGACCCGAATCAGATCCCA
                    ||| || ||||||||-| |-|| | ++|| || || ||||||||||| || || ||||| 
Sbjct 3117          GCTGCATATGCAGCGAGCCTCGTCG--GTTCATCTCCTTGGCGACCCCAACCAAATCCCT

Query 3202          GCCATCGATTTTGAGCACGCCGGGCTCGTCCCCGCCATCAGGCCCGATTTAGCCCCTACT
                    || |||||||||||||| || || |||||||| || ||| |||| ||  | | ||| || 
Sbjct 3175          GCTATCGATTTTGAGCATGCTGGCCTCGTCCCAGCGATCCGGCCTGAGCTTGTCCCAACA

Query 3262          TCCTGGTGGCATGTCACTCACCGCTGTCCCGCGGATGTGTGTGAGCTGATTCGCGGTGCA
                       ||||||||  | |||||  | ||||| |||||||| |||||||| || |||||||| 
Sbjct 3235          AAGTGGTGGCACCTTACTCATAGGTGTCCTGCGGATGTTTGTGAGCTAATCCGCGGTGCG

Query 3322          TATCCTATGATCCAGCCCACTAGCCGGGTCCTTCGTT-CGTTGTTTTGGGGTGAGCCTGC
                    || || | ||||||| |  | ||||| || || || |-| +|||| ||||| |||||  |
Sbjct 3295          TACCCAAAGATCCAGACGGCAAGCCGTGTTCTCCGCTCCC-TGTTCTGGGGGGAGCCCCC

Query 3381          CGTTGGGCAGAAACTAGTGTTCACCCAGGCGGCTAAGGCTGCCAACCCCGGCTCAGTGAC
                    ||| || || ||||||||||| || |||||||| ||||| |||||||||||  || | ||
Sbjct 3354          CGTCGGCCAAAAACTAGTGTTTACTCAGGCGGCGAAGGCCGCCAACCCCGGTGCAATTAC

Query 3441          GGTCCACGAGGCACAGGGCGCTACCTACACAGAGACCACCATTATTGCAACGGCAGACGC
                     ||||||||||| ||||| ||||| |  || ||||| || |||||||||||||| || ||
Sbjct 3414          AGTCCACGAGGCCCAGGGTGCTACATTTACTGAGACTACTATTATTGCAACGGCTGATGC

Query 3501          CCGTGGCCTTATTCAGTCGTCCCGGGCTCATGCCATTGTCGCCCTGACGCGCCACACAGA
                    ||| || || |||||||| ||| ||||||| || ||||| || ||||| |||||||||||
Sbjct 3474          CCGCGGGCTGATTCAGTCCTCCAGGGCTCACGCTATTGTGGCTCTGACTCGCCACACAGA

Query 3561          GAAGTGCGTCATCATTGACGCACCAGGCT-TGCTTCGTGAGGTGGGCATCTCTGACGCAA
                    ||| || ||  |  |||||||+|| ||  -| ||||||||||| ||||| || || || |
Sbjct 3534          GAAATGTGTGGTTGTTGACGC-CCCGGGGCTCCTTCGTGAGGTTGGCATTTCAGATGCCA

Query 3620          TTGTCAATAATTTCTTCCTCGCTGGCGGTGAGGTTGGTCACCAGCGTCCGTCTGTTATCC
                    |||| ||||| || |||||  |||||||  |||||||||| || || || || || || |
Sbjct 3593          TTGTTAATAACTTTTTCCTTTCTGGCGGCCAGGTTGGTCAGCACCGCCCATCAGTCATAC

Query 3680          CTCGCGGCAACC--CCG--ACGCCAATGTCGACACCCTGGCTGCCTTTCCACCGTCATGC
                    |||| |||+|| -- +|--|+|+|||||| | ||| || | ||| |||||||| || || 
Sbjct 3653          CTCGTGGC-ACTGTT-GATA-G-CAATGTTGCCACGCTTGATGCATTTCCACCTTCTTGT

Query 3736          CAGATTAGTGCTTTCCACCAATTG--GCCGAGGAGCTTGGTCACAGACCCGCCCCTGTTG
                    ||| |||| || | |||||| ++ --|| ||||||||||||||  | || |||||  |||
Sbjct 3709          CAGTTTAGCGCCTACCACCAG--CTTGCAGAGGAGCTTGGTCATCGGCCGGCCCCGATTG

Query 3794          CGGCTGTTCTACCACCCTGCCCTGAGCTCGAACAGGGCCTTCTCTACCTGCCCCAGGAGC
                    | || ||||| || || || || |||||||| || ||| | |||||  ||| ||||||||
Sbjct 3767          CCGCCGTTCTGCCCCCTTGTCCGGAGCTCGAGCAAGGCTTACTCTATATGCTCCAGGAGC

Query 3854          TCACCACCTGTGATAGTGTTGTAACATTTGAGTTGACAGATATTGTGCATTGCCGCATGG
                    | ||||| | |||||||||  | ||||| ||  | ||||| ||||| || || || ||||
Sbjct 3827          TGACCACGTCTGATAGTGTGCTCACATTCGAACTTACAGACATTGTACACTGTCGTATGG

Query 3914          CCGCCCCGAGCCAGCGCAAGGCCGTGCTGTCCACACTTGTGGGTCGATACGGTCGGCGTA
                    | || || || ||||||||||| || ||||| || ||||| ||  | ||||| || ||||
Sbjct 3887          CGGCACCTAGTCAGCGCAAGGCAGTCCTGTCGACCCTTGTCGGCAGGTACGGCCGCCGTA

Query 3974          CAAAGCTTTATAATGCCTCCCATTCTGATG-TCC-GCGACTCTCTCGCCCG-TT-TCATC
                    | ||| | ||| | ||  | ||  | ||||-|| -| | | ||||+| |  -||-||++|
Sbjct 3947          CGAAGTTGTATGAAGCTGCTCACACGGATGTTCGTGGGTCCCTCT-GTCATTTTCTC--C

Query 4030          CCGACCATTGGCCCCGT--GCAGGTTACAACTTGTGAGCTGTACGAGTTAG-TG-GAAGC
                    |||| |  +|||||| |--||++||||| || || ||||| || ||| | |-||-|++||
Sbjct 4004          CCGAGCTC-GGCCCCATCAGC--GTTACTACCTGCGAGCTTTATGAGCTTGTTGAG--GC

Query 4086          CATGGTTGAGAAGGGCCAGGATGGCTCCGCCGTCCTTGAGCTCGACCTTTGCAACCGTGA
                     ||||| |||||||| |||||||||||||| ||| | ||||| || || ||||  |||||
Sbjct 4059          TATGGTGGAGAAGGGTCAGGATGGCTCCGCAGTCTTGGAGCTTGATCTATGCAGTCGTGA

Query 4146          CGTGTCCAGGATTACCTT-TTTCCAGAAAGACTGTAATAAGTTTACCACCGGGGAGACCA
                     |||||  | || || ||-|||+||||| ||||||||||| || || || || ||||| |
Sbjct 4119          TGTGTCACGTATAACATTCTTT-CAGAAGGACTGTAATAAATTCACAACAGGCGAGACAA

Query 4205          TTGCCCATGGTAAAGTGGGTCAGGGCATCTCGGCTTGGAGTAAGACTTTCTGTGCCCTCT
                    | || || |||||||| || ||||| || || || ||||| ||||| || |||||||| |
Sbjct 4178          TAGCGCACGGTAAAGTTGGGCAGGGGATATCTGCGTGGAGCAAGACCTTTTGTGCCCTGT

Query 4265          TCGGCCCCTGGTTCCGTGCTATTGAGAAGGCCATCCTAGCT-CTGCT-CCCCCAGGGTGT
                    | ||||| ||||||||||||||||||||||  || || || -|   |-|||| | ++|||
Sbjct 4238          TTGGCCCATGGTTCCGTGCTATTGAGAAGGAGATTCTTGCGGCGCTTGCCCCTAA--TGT

Query 4323          GTTCTATGGGGATGCTTTTGATGACACCG-TCTTCTCTGCGGC--T-G--TGGCCGCTGC
                     || ||||| ||||| | ||| || || |-|||   |+|| ||--|-|-- || |+|++|
Sbjct 4296          ATTTTATGGTGATGCATATGAAGATACAGTTCTGGCC-GCCGCTGTCGCCGGGGC-C--C

Query 4377          GAAGGCTTCCATGGTGTTTGAGAATGACTTCTCTGAGTTTGACT-CTACTCAGAATAATT
                     +|||||  +| ||| ||||||||||| ||||||||||||||  -|+|| || ||||| |
Sbjct 4352          C-AGGCTGT-AAGGTTTTTGAGAATGATTTCTCTGAGTTTGATAGC-ACCCAAAATAACT

Query 4436          TCTC-CTTGGGACTTGAGTGT-GCTATTATGGAGGAGTGCGGAATGCCGCAGTGGCTCAT
                    | ||-|| +||||| ||||| -  +|| ||||||||||| || |||||||||||| | ||
Sbjct 4409          TTTCACTC-GGACTGGAGTGCATA-ATCATGGAGGAGTGTGGCATGCCGCAGTGGATGAT

Query 4494          CCGCCTTTACCACCTTA-TAAGGTCTGCATGGATCCTGCAGGCCCCGAAGGAGTCCCTGC
                    ||| ||||| || ||| -| +| || || ||| |||||||||| || |||||||||||||
Sbjct 4467          CCGACTTTATCATCTTGTTC-GCTCCGCCTGGGTCCTGCAGGCTCCCAAGGAGTCCCTGC

Query 4553          GGGGGTTCTGGAAGAAGCACTCCGGTGAGCCCGGCACTCTCCTATGGAATACCGTCTGGA
                    |||||||||||||||||||||| || ||||| ||||| || || |||||||| |||||||
Sbjct 4526          GGGGGTTCTGGAAGAAGCACTCGGGCGAGCCTGGCACCCTGCTCTGGAATACTGTCTGGA

Query 4613          ACATGGCTGTTATTACCCACTGTTATGACTTCCGGGA-TCTGCAAGTGGCTGCTTTTAAA
                    ||||||| |||||| | || |||||||| ||||| ||-|+|  | || || || ||||||
Sbjct 4586          ACATGGCGGTTATTGCGCATTGTTATGAATTCCGTGACT-TAAAGGTCGCGGCATTTAAA

Query 4672          GGTGATGATTCAATAGTGCTTTGCAGTGAGTACCGTCAGAGTC-CAGGA-GCCGCAGTCC
                    || ||||| ||| | ||||| || ||||| ||||| ||||| |-||++|-||||| |+| 
Sbjct 4645          GGAGATGACTCAGTTGTGCTCTGTAGTGACTACCGGCAGAGCCGCA--ACGCCGCTG-CT

Query 4729          -TAATTGCTGGCTGCGGCCTG-AAGTTGAAGGTGGA-TTTCCGCCCGATT-GGCTTATAT
                    -|||| || || |||||  ||-|| ||+||||||||-|||  ||| +|||-|||| +|||
Sbjct 4702          TTAATCGCCGGTTGCGGGTTGAAACTT-AAGGTGGATTTTAGGCCT-ATTGGGCTG-TAT

Query 4786          GCAGGTGTTGTGGTGGCCCCCGGCCTTGGTGCA-CTCCCTGACGTTG-TGCGTTTTGCCG
                    || |||||||| |||||||| ||||| ||+|  -|| ||||| || |-|  ||| +|| +
Sbjct 4759          GCTGGTGTTGTTGTGGCCCCGGGCCTCGG-GACCCTTCCTGATGTCGTTAGGTTC-GCT-

Query 4844          GC-CGGCTCACTGAGAAGAATTGGGGCCCCGGC-CCTGAGCGAGCGGAGCAGCTCCGCCT
                    | -|||||| | |||||||| ||||| || || -| +||| | ||||| ||||| || ||
Sbjct 4816          GGGCGGCTCTCAGAGAAGAACTGGGGGCCGGGTTCA-GAGAGGGCGGAACAGCTACGGCT

Query 4902          CGCTGTGTGTGATTTCCTTCGCAAGCTCACGAATGTGGCTCAGATGTGTGTGGATGTTGC
                     || || |||||||| || || ||| | ||||||||||||||| | ||||||||||||| 
Sbjct 4875          GGCCGTCTGTGATTTTCTGCGAAAGTTAACGAATGTGGCTCAGGTCTGTGTGGATGTTGT

Query 4962          TTCTCGTGTTTATGGGGTCTCCCCAGGGCTAGTTCATAACCTGATTGGTATGCTACAGGC
                    ||| |  ||||| || |||  ||| ||  |||| |||||||||||||| ||||| ||| |
Sbjct 4935          TTCGCAGGTTTACGGTGTCAGCCCCGGTTTAGTACATAACCTGATTGGAATGCTCCAGAC

Query 5022          TGTTGCCGACGGCAAGGCCCA-TTTCACTGAGTC-G-GTAAAGCCAGTGCTTGACCTGAC
                    | |||| || || ||||| ||-|||+| |||  |-|- +||| ||+|| ||||| || ||
Sbjct 4995          TATTGCTGATGGTAAGGCGCACTTT-ATTGAAACAGTC-AAACCC-GTCCTTGATCTTAC

Query 5079          GAATTCAATCTTGTGT--CGGGTGGAATGAATAACATG-TCTTTTGCTGCGCCCATGGGT
                     |  ||++| || | |--|||||||| |||||||||||-|||||||||  |  |||||  
Sbjct 5052          TAGCTC--TATTATATACCGGGTGGAGTGAATAACATGTTCTTTTGCTCTGTGCATGGAG

Query 5136          TCGCGACCATGCGCCCTCGGCCTATTTTGTTGCTGTTCCTCATGTTTCTGCCTATGTTGC
                      || ||||||||| ||||| || || |||| ||| || || || |||||||||||||||
Sbjct 5110          ATGCCACCATGCGCTCTCGGGCTCTTCTGTTTCTGCTCTTCGTGCTTCTGCCTATGTTGC

Query 5196          CCGCGCCACCGTCCGGTCAGCCGTCTGGCCGCCGTCGTGGGCGGCGCAGCGGCGGTTCCG
                    ||||||||||| ||||||||||||||||||| || || ||||| |||||||||||| |||
Sbjct 5170          CCGCGCCACCGGCCGGTCAGCCGTCTGGCCGTCGCCGCGGGCGACGCAGCGGCGGTGCCG

Query 5256          GCGGTGGTTTCTGGGGTGACCGGGTTGATTCTCAGCCCTTCGCAATCCCCTATATTCATC
                    |||||||||||||||||||||||||||||||||||||||||||  |||||||||||||||
Sbjct 5230          GCGGTGGTTTCTGGGGTGACCGGGTTGATTCTCAGCCCTTCGCCCTCCCCTATATTCATC

Query 5316          CAACCAACCCCTTCGC--CCCCGATGTCACC-GCTGCGGCCGGGGCTGGACCTCGTGTTC
                    ||||||||||||||||--|++ ||  |+|||- | || |||||| ||||| ||||   ||
Sbjct 5290          CAACCAACCCCTTCGCATC--TGACAT-ACCAACCGCAGCCGGGTCTGGAGCTCGCCCTC

Query 5373          GCCAACCCGCCCGACCACTCGGCTCCGCTTGGCGTGACCAGGCCCAGCGCCCCGCCGCTG
                    | || || | ||| ||||||||||||||||||||||||||| ||||||||||||||||| 
Sbjct 5347          GGCAGCCGGTCCGTCCACTCGGCTCCGCTTGGCGTGACCAGTCCCAGCGCCCCGCCGCTT

Query 5433          CCTCACGTCGTAGACCTACCACAGCTGGGGCCGCGCCGCTGACTGCGGTTGCTCCGGCCC
                    || | || ||| ||||| || ||||||||||  ||||||||||||| || || |||||||
Sbjct 5407          CCGCCCGCCGTCGACCTGCCCCAGCTGGGGCTTCGCCGCTGACTGCTGTGGCCCCGGCCC

Query 5493          ATGATACCCCGCCTGTGCCCGATGTTGATTCTCGCGGCGCTATCTTGCGCCGGCAGTATA
                     ||||||| | ||||| ||||| |||||||| |||||||||||  | ||||| |||||||
Sbjct 5467          CTGATACCGCCCCTGTCCCCGACGTTGATTCCCGCGGCGCTATACTACGCCGCCAGTATA

Query 5553          ATCTTTCAACATCCCCTCTTACCTCCT-CCGTGGCCACTGGCACCAATTTGGTCCTT-TA
                    |||| ||||||||||| || || ||+|-|| | || || ||||||||| |+    ||-||
Sbjct 5527          ATCTATCAACATCCCCGCTCACGTC-TACCATCGCTACCGGCACCAATCT-TGTTTTATA

Query 5611          TGCTGCCCCTCTTAGCCCGCTTTT-G-CCCCTTCAGGACGGCACCAATACTCATATAATG
                    |||||| || || |||||++||| - -|| ||||| || || || || |||||||| |||
Sbjct 5585          TGCTGCTCCCCTGAGCCC--TTTGCTTCCGCTTCAAGATGGGACTAACACTCATATTATG

Query 5669          GCCACGGAGGCTTCCAATTATGCCCAGTACCGAGTTGCCCGCGCCACAATCCGCTACCGC
                    ||||| || || || ||||| ||||||||||| |||| ||| ||||| ||||| || |||
Sbjct 5643          GCCACTGAAGCATCAAATTACGCCCAGTACCGCGTTGTCCGTGCCACCATCCGGTATCGC

Query 5729          CCTCTGGTTCCCAATGCTGTTGGTGGCTATGCTATCTCTATATCGTTCTGGCCGCAGACC
                    || || || || || |||||||| || || ||||| ||||| || |||||||| ||||| 
Sbjct 5703          CCACTCGTGCCGAACGCTGTTGGCGGGTACGCTATATCTATTTCTTTCTGGCCCCAGACT

Query 5789          ACTACCACCCCGACGTCCGTCGACATGAATTCTATAACCTCGACGGATGTTCGTATTCTC
                    || ||||||||||| || ||||| ||||||||||| ||||| || |||||||| ||||| 
Sbjct 5763          ACAACCACCCCGACATCTGTCGATATGAATTCTATTACCTCTACTGATGTTCGGATTCTT

Query 5849          GTCCAGCCCGGTATTGCCTCAGAGCTTGTGATTCCAAGTGAACGCCTGCATTATCGCAAC
                    || ||||| ||||| ||||| |||||||||||||| ||||| |||||||| |||||||| 
Sbjct 5823          GTTCAGCCTGGTATCGCCTCCGAGCTTGTGATTCCCAGTGAGCGCCTGCACTATCGCAAT

Query 5909          CAGGGTTGGCGCTCTGTTGAAACCTCCGGGGTGGCGGAGGAGGAGGCCACCTCTGGCCTT
                    ||||| ||||| || ||||| ||||| || || |||||||||||||| ||||| ||||||
Sbjct 5883          CAGGGCTGGCGTTCGGTTGAGACCTCTGGTGTCGCGGAGGAGGAGGCGACCTCCGGCCTT

Query 5969          GTCATGCTTTGTATACATGGCTCACCTGTGAACTCTTATACTAACACACCTTACACTGGT
                    || ||||| || || ||||| ||||||||||||||||| ||||| |||||||| ||||||
Sbjct 5943          GTTATGCTCTGCATCCATGGATCACCTGTGAACTCTTACACTAATACACCTTATACTGGT

Query 6029          GCCCTCGGGTTGTTGGATTTTGCTCTCGAGCTTGAGTTCCGCAACCTCACCCCTGGTAAC
                    || || || ||| | |||||||| ||||| ||||||||||||||  | || || ||||| 
Sbjct 6003          GCTCTTGGCTTGCTTGATTTTGCACTCGAACTTGAGTTCCGCAATTTGACACCCGGTAAT

Query 6089          ACCAATACACGGGTTTCCCGCTACTCTAGCACCGCCCGCCACCGTCTTCGCCGTGG-CGC
                    || ||||| || |||||||| || || || | ||| ||||||   || || |||||-|+|
Sbjct 6063          ACGAATACGCGTGTTTCCCGTTATTCGAGTAGCGCGCGCCACAAGCTACGTCGTGGGC-C

Query 6148          AGACGGGACTGCCGAGCTCACCACCACGGCTGCGACTCGCTTTATGAAGGATCTCTATTT
                     ||||| ||||| ||||| |||||||| ||||| || || |||||||| |||||+|   |
Sbjct 6122          CGACGGTACTGCTGAGCTAACCACCACTGCTGCTACACGGTTTATGAAAGATCT-TCACT

Query 6208          TT-CTAGCACTAATGGTGTTGGCGAGATCGGCCGCGGGATAGCCCTTACCCTGTTTAATC
                    | -|  | || ||||||||||| ||| |||| ||||| ||||| || |||||||||||||
Sbjct 6181          TCACAGGGACCAATGGTGTTGGTGAGGTCGGTCGCGGTATAGCGCTAACCCTGTTTAATC

Query 6267          TTGCTGACACCCTGCTTGGCGGCCTACCGACAGAATTGATTTCGTCGGCTGGTGGCCAAC
                    |||||||||| || || ||||| || |||||||||||||||||||||||||||||||| |
Sbjct 6241          TTGCTGACACGCTTCTCGGCGGGCTCCCGACAGAATTGATTTCGTCGGCTGGTGGCCAGC

Query 6327          TGTTTTACTCTCGCCCGGTCGTCTCAGCCAATGGCGAGCCGACTGTCAAGCTGTATACAT
                    | |||||||||||||| |||||||||||||||||||||||||| || ||||| || || |
Sbjct 6301          TATTTTACTCTCGCCCCGTCGTCTCAGCCAATGGCGAGCCGACAGTGAAGCTTTACACTT

Query 6387          CTGTAGAGAATGCTCAGCAGGATAAGGGTATTGCAATCCCTCACGACATCGACCTTGGGG
                    | || ||||| || ||||||||||||||||| || || || || || ||||||||||| |
Sbjct 6361          CAGTCGAGAACGCCCAGCAGGATAAGGGTATAGCTATTCCACATGATATCGACCTTGGTG

Query 6447          AATCTCGTGTAGTCATCCAGGATTATGACAATCAGCATGAGCAGGACCGTCCGACACCTT
                    | ||||| || || || |||||||| || || |||||||||||||||||||| || || |
Sbjct 6421          AGTCTCGGGTTGTTATTCAGGATTACGATAACCAGCATGAGCAGGACCGTCCCACCCCGT

Query 6507          CCCCAGCCCCGTCTCGCCCTTTTTCTGTTCTCCGGGCCAATGATGTGCTTTGGCTCTCTC
                    | |||||||| || |||||||||||||| ||||| || ||||||||||||||||| || |
Sbjct 6481          CTCCAGCCCCTTCCCGCCCTTTTTCTGTCCTCCGCGCTAATGATGTGCTTTGGCTTTCAC

Query 6567          TCACTGCTGCTGAGTATGATCAGTCCACCTATGGCTCTTCTACTGGCCCAGTCT--ATGT
                    | || |||||||||||||||||| | || ||||| ||||| ||| +  |+ | |--||||
Sbjct 6541          TTACAGCTGCTGAGTATGATCAGACTACTTATGGTTCTTCCACTA-ATC-CTATGTATGT

Query 6625          CTCCGACTCTGTGAC-CTTGGTCAATGTTGCGACCGGCGCGCAGGCCG-TTGCTCGGTCG
                     || ||  |||||||- ||| |+||||| ||||| || || ||||+ |-|  |||| || 
Sbjct 6599          TTCTGATACTGTGACATTTGTT-AATGTGGCGACTGGTGCTCAGG-GGGTCTCTCGCTCT

Query 6683          CTTGACTGGACTAAGGTCACACTTGATGGCCGCCCTCTTTCTACTATCCAGCAGTATTCG
                    || |||||| |||| ||||| |||||||| || || ||| ||||||||||||||||||| 
Sbjct 6657          CTGGACTGGTCTAAAGTCACCCTTGATGGGCGTCCACTTACTACTATCCAGCAGTATTCT

Query 6743          AAGACTTTCTTTGTCCTGCCGCTTCGTGGTAAACTTTCCTTCTGGGAGGCAGGTACCACT
                    ||||| ||||||||  |||| || ||||| || || || ||||||||||| || ||||||
Sbjct 6717          AAGACCTTCTTTGTTTTGCCCCTCCGTGGCAAGCTCTCTTTCTGGGAGGCTGGCACCACT

Query 6803          AAAGCCGGGTACCCTTACAATTATAATACTACTGCTAGTGACCAACTG--CTCG-TTGAG
                    || ||||| |||||||| |||||||| || || || ||||||||+++|--|| |-|||| 
Sbjct 6777          AAGGCCGGCTACCCTTATAATTATAACACCACCGCCAGTGACCA---GATCTTGATTGAA

Query 6860          AATGCCGCCGGGCACCGGGTG-GCTATTTCCACCTACACCACTA-GCTTGGGTGCTGGCC
                    ||||| ||||| ||||| || -||+|| || |||||||| ||||- ||||| |+||||||
Sbjct 6834          AATGCAGCCGGTCACCGTGTTTGC-ATCTCGACCTACACTACTAATCTTGGCT-CTGGCC

Query 6918          CTGTCTCCATTTCTGCGGTGGCTGTCCTGGCCCCCCACTCTGCGTTAGCACTGCTT--GA
                    |||| || |||||||| || | |||||| || || || |||||  |+|  |+||||--||
Sbjct 6892          CTGTTTCTATTTCTGCTGTCGGTGTCCTTGCACCTCATTCTGCACT-GGCC-GCTTTAGA

Query 6976          GGATACCCTGGATTACCCTGCTCGCGCCCATACTTTTGATGATTTCTGCCCAGAGTGCCG
                    ||| ||  | |||||||||||||||||||| || ||||||||||||||||| ||||||||
Sbjct 6950          GGACACTGTTGATTACCCTGCTCGCGCCCACACCTTTGATGATTTCTGCCCTGAGTGCCG

Query 7036          CCCCCTCGGCCTCCAGGGCTGCGCCTTTCAGTCCACTGTCGCTGAGCTCCAGCGGCTTAA
                      | |||||||| |||||||| || |||||||| ||||| |||||||| ||||| |||||
Sbjct 7010          TACACTCGGCCTTCAGGGCTGTGCTTTTCAGTCAACTGTTGCTGAGCTGCAGCGCCTTAA

Query 7096          GATGAAGGTGGGTAAAACTCGGGAGTTATAGTTT-ATT-TGCTTGTGCCCT-CCTTCTT-
                     ||||||||||||||||| |||||||+|| | ||-|||-|||||||+ |||-|||||| -
Sbjct 7070          AATGAAGGTGGGTAAAACCCGGGAGT-ATTGATTTATTCTGCTTGT-ACCTTCCTTCTGA

Query 7152          TCTGTTGCTT--ATTTCTCTTTTCTGCGTTTCGCGCTCCCTGAAAAAAAAAAAAAAAA
                    | |||| |||--|||||| | ||||||||||||||||||||| |||||||||||||||
Sbjct 7128          TTTGTTTCTTTTATTTCTTTCTTCTGCGTTTCGCGCTCCCTGGAAAAAAAAAAAAAAA
