# Supplementary material for: Pairwise Heuristic Sequence Alignment Algorithm Based on Deep Reinforcement Learning
Source: IEEE Open J Eng Med Biol. 2021 Jan 29;2:36–43. doi: 10.1109/OJEMB.2021.3055424 (PMC8901008; doi:10.1109/OJEMB.2021.3055424)
Supplement: Three supplementary materials are attached to the submitted manuscript. First, we offer the detailed process of the DQNalign in Supplementary material S1. Then, the additional figures and tables are listed in the Supplementary material S2. Finally, the alignment results of the DQNalign are attached  [file ojemb-3055424-mm.zip › OJEMB-3055424-MM/10022021082020_DQNalignOJEMB20210126SupplementaryS3/Supplementary S3/HEV_DDDQN/result20200712173946_13_36.txt]

DQNalign Project v1.0
Pairwise alignment algorithm with deep reinforcement learning based heuristic alignment agent
Sequence 1 : HEV_13, length : 7212
Sequence 2 : HEV_36, length : 7236

Alignment results:
Exact matches: 5431
Gaps: 584

Query 16            GTCGATGCCATGGAGGCCCACCAGTTTATTAAGGCTCCTGGCATCACTACTGCTATTGAG
                    ||||| |||||||||||||| |||||||| |||||||||||| |||||||||||||||||
Sbjct 0             GTCGACGCCATGGAGGCCCATCAGTTTATAAAGGCTCCTGGCGTCACTACTGCTATTGAG

Query 76            CAGGCTGCTTTAGCAGCGGCCAATTCTGCCTTGGCGAATGCTGTGGTGGTTAGGCCTTTT
                    ||||| ||| ||||||||||||| || |||||||||||||||||||||||| ||||||| 
Sbjct 60            CAGGCAGCTCTAGCAGCGGCCAACTCCGCCTTGGCGAATGCTGTGGTGGTTCGGCCTTTC

Query 136           CTCT-CTCACC-AGCAGATTGAGATTCTCATTAACCTAATGCAACCTCGCCAGCTTGTTT
                     | |-|   +|-|+||||  ||||| ||||||||||| ||||| || || ||||||||||
Sbjct 120           TTATCCCGG-CTA-CAGACAGAGATACTCATTAACCTGATGCAGCCCCGGCAGCTTGTTT

Query 194           TCCGCCCCGAGGTTTTCTGGAATCATCCCATCCAGCGCGTTATCCATAATGAGCTGGAGC
                    |||| || |||||||| |||||||| || || ||||| || ||||| |||||||| || |
Sbjct 178           TCCGGCCTGAGGTTTTATGGAATCACCCAATTCAGCGTGTGATCCACAATGAGCTCGAAC

Query 254           TCTACTGCCGCGCTCGCTCCGGCCGCTGTCTTGAGATTGGCGCTCATCCCCGCTCAATAA
                      || || || |||||| | |||||||| |||||  | ||||||||||| ||||| || |
Sbjct 238           AGTATTGTCGGGCTCGCGCTGGCCGCTGCCTTGAAGTGGGCGCTCATCCGCGCTCCATTA

Query 314           ATGACAATCCTAATGTGGTCCACCGCTGTTTTCT-CCGCCCTGTTGGGCGTGATGTTCAG
                    | |||||||| |||||  | |||||||| ||| |-  + |||||||| || |||||||||
Sbjct 298           ACGACAATCCCAATGTTCTTCACCGCTGCTTTTTAAA-ACCTGTTGGCCGCGATGTTCAG

Query 373           CGCTGGTATACTGCTCCCACTCGCGGACCGGCTGCTAATTGCCGGCGTTCTGCACTGCGT
                    || ||||| || || || || || || || || || || || || || || || || |||
Sbjct 357           CGGTGGTACACCGCCCCTACCCGTGGCCCTGCAGCGAACTGTCGCCGATCGGCCCTTCGT

Query 433           GGGCTCCCTGCTGCCGACCGCACCTACTGTTTTGATGGGTTTTCTGGCTGCAGTTTTCCC
                    || || ||  |||||||||| || || || |||||||| || || ||||| |  +||| |
Sbjct 417           GGCCTTCCACCTGCCGACCGGACGTATTGCTTTGATGGTTTCTCCGGCTGTACA-TTCGC

Query 492           -GCTGAGACAGGCATCGCCCTCTATTCCCTCCACGACATGTCG-CCGTCTGATGTCGCCG
                    -|||||||| ||| | |||||||| || || |||||  | | |-||| |+|||||||| |
Sbjct 476           TGCTGAGACGGGCGTAGCCCTCTACTCACTGCACGATCTCTGGCCCGCC-GATGTCGCTG

Query 551           AGGCCAT-GTTCCGTCATGGCATGACGCGGCTT-TATGCTGCCCTCCATCTCCCGCCCGA
                    |||| ||-| |+|| || |||||||| |||+||-||||| |||||||| ||||| || ||
Sbjct 535           AGGCGATGGCT-CGCCACGGCATGACTCGG-TTGTATGCAGCCCTCCACCTCCCCCCGGA

Query 609           GGTTCTACTGCCTCCCGGCACATACCGTACCACGTCGTATTTACTGATTCATGAC-GGTA
                    ||| ||||| || |||||||| || | ||| || |||||| | || || ||||| -|| |
Sbjct 593           GGTGCTACTCCCCCCCGGCACCTATCATACTACCTCGTATCTCCTCATCCATGATGGGGA

Query 668           GGCGTGTTGTGGTGACGTACGA--GGG-CGATACCAGTGCTGGTTATAATCATGATGT-T
                     +||||  ||| | || || ||--|||-|  |+++|| ||||| || || ||||||||-|
Sbjct 653           C-CGTGCAGTGATTACTTATGAGGGGGACTCT---AGCGCTGGGTACAACCATGATGTAT

Query 724           TCTAATCTACGTTCCTGGATTAGG-ACCACTAAGGTCACCGGGGACCATCCTCTCGTTAT
                     |   +|| ||  ||||||| + |-|| || |||||||| || ||||| ||  | || ||
Sbjct 709           CCATC-CTGCGCGCCTGGATC-CGCACTACCAAGGTCACTGGTGACCACCCGTTGGTAAT

Query 783           CGAGCGGGTTAGGGCCATCGGCTGCCATTTTGTTCTCCTGCTCACGGCCGCCCCGGAACC
                     ||||||||| ||||  | || || || ||||| ||||| ||||| ||||| || |||||
Sbjct 767           TGAGCGGGTTCGGGCGGTGGGTTGTCACTTTGTGCTCCTCCTCACAGCCGCGCCTGAACC

Query 843           ATCCCCTATGCCTTATGTGCCTTACCCCCGGTCCACCGAGGTCTATGTCCGATCAATCTT
                    ||| || ||||| ||||| || || || || || |||||||| ||||| || || || ||
Sbjct 827           ATCACCAATGCCCTATGTTCCATATCCTCGTTCTACCGAGGTTTATGTGCGGTCCATTTT

Query 903           TGGCCCGGGTGGA--ACCCCCT-CATTGTTTCCAACCTCG--TGCTCCACTAAGTCAACC
                    |||||| || || --|++|| |-| +||+|||| | ||+|--||||| ||||||||||| 
Sbjct 887           TGGCCCTGGCGGTTCA--CCTTCCC-TG-TTCCCATCT-GCCTGCTCTACTAAGTCAACA

Query 958           TTCCATGCTGTCCCTGTCCATATCTGGGACCGTCTTATG-TTGTTCG-GGG-CCACTTTG
                    || |||||||||||||| ||||| |||||| | || |||-|  || |-| |-||+|+| +
Sbjct 942           TTTCATGCTGTCCCTGTGCATATATGGGACAGACTCATGCTCTTTGGTGCGACC-C-TC-

Query 1015          GACGACCAGGCCTTTTGCTGTTCCCGTCTTATGACTTACCTCCGTGGCATTAGCTACAAG
                    |||||||||||||| || || || || || ||||| ||||||||||||||||| ||||||
Sbjct 999           GACGACCAGGCCTTCTGTTGCTCGCGGCTAATGACATACCTCCGTGGCATTAGTTACAAG

Query 1075          GTTACTGTCGGCACCCTTGTGGCCAATGAGGGCTGGAACGCCTCCGAGGACGCCCTCACA
                    ||||| |||||  | || || ||||||||||| ||||| |||||||| || ||  | || 
Sbjct 1059          GTTACGGTCGGTGCTCTCGTCGCCAATGAGGGTTGGAATGCCTCCGAAGATGCATTGACT

Query 1135          GCTGTCATTACTGCCGCCTACCTAACCATATGCCACCAGCGGTATCTTCGCACCCAGGCT
                    || || |||||||| ||||| || ||||| ||||||||| ||||||| ||||| ||||||
Sbjct 1119          GCCGTGATTACTGCGGCCTATCTCACCATTTGCCACCAGAGGTATCTCCGCACGCAGGCT

Query 1195          ATATCTAAGGGGATGCGTCGTTTGGAGCGGGAGCATGCCCAGAAGTTTATAACACGCCTT
                    || || || ||||||    | |||||||  |||||||| |||||||||||||||||||||
Sbjct 1179          ATCTCGAAAGGGATGAAAAGATTGGAGCTTGAGCATGCACAGAAGTTTATAACACGCCTT

Query 1255          TATAGCTGGCTCTTTGAGAAGTCCGGCCGTGACTACATCCCCGGCCGTCAGCTGGAGTTT
                    || |||||||| ||||| |||||||||||||||||||||||||||||||| ||| |||| 
Sbjct 1239          TACAGCTGGCTGTTTGAAAAGTCCGGCCGTGACTACATCCCCGGCCGTCAACTGCAGTTC

Query 1315          TATGCCCAGTGTAGGCGTTGGCTCTCAGCCGGCTTCCATCTTGACCCACGGGTGTTGGTT
                    || || |||||  | || ||||| || || || ||||| ||||| || || ||| | || 
Sbjct 1299          TACGCTCAGTGCCGTCGGTGGCTATCTGCTGGTTTCCACCTTGATCCTCGTGTGCTCGTC

Query 1375          TTTGACGAGTCGGTCCCCTGCCACTG--TAGGACCACGATCCGC--AGGGTTGCT--TCA
                    ||||||||  | | |||||||| |||--   |+||    |||| --||  ++|| --|+|
Sbjct 1359          TTTGACGAAGCAGCCCCCTGCCGCTGCCGTAG-CCTTTCTCCGTAAAGCA--GCACAT-A

Query 1429          AAGTTCTGTTGCTTCATGAAGTGGCTCGGCCAGGAGTGCACCTGTTTCCTACAGCCCGCA
                    ||+|| || ||||| |||  |||||| || ||||| || ||||||||||| ||||||   
Sbjct 1414          AA-TTTTGCTGCTTTATGCGGTGGCTGGGGCAGGACTGTACCTGTTTCCTCCAGCCCATC

Query 1489          G-AGGGTGTTGTTGGCGACCAGGGCCATGACAACGAGGCTTATGAGGGCTCTGATGTTGA
                    |-|||  | +||||| || |||||  ||||||| ||||| | |||||| || || || ||
Sbjct 1473          GAAGGAAGG-GTTGGTGAGCAGGGTTATGACAATGAGGCATTTGAGGGGTCGGACGTCGA

Query 1548          CCCTGCCGAA-TCTGCCAC-CTGTGACATATCTGGGTCCTACGT-GGTGCCTGGTGCTGC
                     ||||| || -  +|| ||- || |+||| |||||||| ||  |-|   +||++ || ||
Sbjct 1532          TCCTGCTGAGGAG-GCTACTGTGAG-CATTTCTGGGTCATATATCGTCA-CT--GGCAGC

Query 1605          C--CTCCAGCCGCTCTACCAGGCTCTTGATCTCCCTGCCGATATTGTGGCCCGTGCAGGT
                    |--|| ||||| ||||||||||| ||||   ||||| | ||| |||  ||||| || |||
Sbjct 1587          CAGCTGCAGCCCCTCTACCAGGCGCTTGGCATCCCTTCTGATCTTGCCGCCCGAGCGGGT

Query 1663          CGGCTGACCGCCACAGTA-AAGGTTTCTCAGGCTGAGGGGCGGATTGAC-TGCGAGACCT
                    ||||| || ||||| || -||+|| ||| | || || +||| |  | ||-||  |||||+
Sbjct 1647          CGGCTTACTGCCACCGTCGAA-GTCTCTGATGCCGAC-GGCCGCCTTACTTGTAAGACC-

Query 1721          ATC-TTGGTAAT---A-----A-AAC------T--TTC--C-GCACGTCG-TTCGTCGAC
                    |||-| || |||---|-----|-|||------|--|  -- -|| |  | -   ||| ||
Sbjct 1704          ATCATGGGCAATAAGACTTTTACAACAGTTTTTACTGATGGTGCCCAGCTAGAGGTCAAC

Query 1758          --G---GAG----CGGTT-TTA-GAGA-CTAATGGC----C---C-A-GA--GC--G--C
                    --|---|||----  || -|  -|   - |+ ||||----|---|-|-| --||--|--|
Sbjct 1764          GGGCCAGAGCAATATGTGCTGTCGTTTGAT-TTGGCTAAACAGACGATGGCCGCTGGCCC

Query 1791          -CTCAATCTCTCCTTTGA-CGCCAGTCAGAGCACTATGGCCGCCGGCCTCTTTAGTCTTT
                    -|  +| |+||   ||+|-   |++|++++|+||+||++|||| ||+|+||| || +|  
Sbjct 1823          GCAT-AGC-CTTAGTT-ATGTTC--T----G-AC-AT--CCGCGGG-C-CTTGAGG-TGC

Query 1849          ACCTACACCACTTCTGCAGCTGGGCTGGAGGT-GCA--TTATGTCGCTGCC-GGGCTTG-
                       |  +++++||+|+| |||||||| ||+ |-  |-- | | |  |   |-||| |||-
Sbjct 1867          GTGTTG-----TT-T-CTGCTGGGCTTGA-CTGTAAGGCTGTTTTTCCATCTGGGGTTGC

Query 1903          -ACCATCGGGCG--GTTTTTGCCCCGGGTGTCTCA-CC--CCGGTCGGCCCCTGG-CGAG
                    -||| +|+++| --| || ||+ |  ||||++|||-||--| | || ||  +|  -|  |
Sbjct 1919          AACCC-C---CTCCGCTTCTG-GCGAGGTG--TCAGCCTTCTGTTCAGCTT-TATACAGG

Query 1956          -GTTA----------C--C-GCCTTCT-GCTCCGC---C---CTATATAGGTTCAA-CCG
                    - | |----------|--|-|| ||||-     | ---|---   ++||+++| | -| |
Sbjct 1971          TTTAACCGTTGCGTTCAGCGGCATTCTCTTATTGGGGGCTTGTGG--TA---TTACCCTG

Query 1995          TGAGGCCCAGCGCCAC--TCACTGACCGGCAACTTTTGGTTTCATCCCGA--GGGGC-TC
                     | |||  | || |+|--|+++|+++| +|| | |||| |  |  ||  |-- ||| -||
Sbjct 2026          AGGGGCTAATCGGC-CTGT---T---CC-CACCGTTTGCTCCCGGCCACACCTGGGAGTC

Query 2050          CTTGGCCCCTTCG--TTCCTTTCTCTCCCGGGCATGTTT-G-G-----GAGTCGGCTAAC
                     ++ +++||  | --||+|| | +++  +++|+|++++ -|- ----- |+|   |  ||
Sbjct 2078          A--A---CCAACCCTTT-CTGTG---GA---G-A----AAGTACCCTTTA-TACTCGCAC

Query 2101          CCGTTTTGTGGTGA-GAGCACACTCTACACC---C-GTACCTGGTCGGAAGT-TGATGCC
                    | +  | |  || |-|+|+  ++|+|++++|---|-||  ||   |    | -  +  | 
Sbjct 2120          CT-GGTCGGTGTCAGG-G-TT--T-T----CTAGCTGTTTCTCCCCACTTGAGCC-CCCT

Query 2155          GCTTCTAA--C-CC-GG-CC--C--AGCCCGACCTAGGCCTTG-C-ATCTGA-GCCTCCC
                    || ||   --|-| -  -||--|--||  ||||| |+ || ||-|- |+|||-|+|+|||
Sbjct 2169          GCCTCGGGTTCACTACCCCCTGCGGAGATCGACCCA-CCCGTGACTGT-TGATG-C-CCC

Query 2203          ATA-CC--CAGTA-G--GGC--CG--CCACG-CCT-A-TCTTGGCGGC-C---CCTCTGC
                    || -||--|++||- --|||-- |--||  |-|||-|-|+|| + +| -|---|| |+|+
Sbjct 2225          ATCTCCATC--TATTTTGGCATTGCCCCCGGCCCTCAGT-TTT-T-GAACAGACCAC-G-

Query 2246          CCTCCATTGTACCCGGGCCCC-A--CC-CC-CCCCCC--CTCCGCCCTGGTG--CCTAGT
                    || |||||| | || |     -|--| -| -|  ++|--| ||||| +||||--||| ||
Sbjct 2277          CCCCCATTGGATCCAGCTGGTGACGCTGCTGCTT--CGGCCCCGCCA-GGTGCCCCTGGT

Query 2296          GAGCCGGCCTCTGGTGCCAGCGCCGGGGCTCTGGCCATA-ACCCACCAGACGGTCCGACA
                    | |||++||+|+||  ||||||+|++|||+|||  +|  -|++|+|||  ||| +|++|+
Sbjct 2334          GTGCC--CC-C-GGCACCAGCG-C--GGC-CTGTA-ACCCA--C-CCATCCGGG-C--C-

Query 2355          CCGCC-G-T-TTGCTTT-TCACCTACCCGGATGGTTCCAAGGTGTTTGCCGG--CTCGCT
                    |||||-|- -|| ||  -|+|| || || ||||| || ||||||| ||||||--||| ||
Sbjct 2378          CCGCCGGCGGTTACTCCAT-ACTTATCCTGATGGCTCAAAGGTGTATGCCGGTTCTCTCT

Query 2409          GTTCGAGTCAGCGTGTACGTGGCTTGTTAACGCGTCTAATGT-TGACCACCGCCCTGGTG
                    +||+||||| | |||||| ||||| ||||| || || |||  - | +|||||||||||||
Sbjct 2436          -TT-GAGTCCGAGTGTACTTGGCTGGTTAATGCATCCAATCCCGGT-CACCGCCCTGGTG

Query 2468          GCGGGCTCTGCCATGCATTCTACCAAAGGTATCCCGCTTCCTTTGA-CGCTGCCTCTTTT
                    |||| ||||||||||| || |||||  ||| ||| |  || |||||-| |+|||   |||
Sbjct 2494          GCGGTCTCTGCCATGCGTTTTACCAGCGGTTTCCGGAGTCATTTGATCCC-GCCGAGTTT

Query 2527          GTGATG-C-----GCGATGGCGCGGCCGCGTACACATTAACTCCCCGGCCGATAATTCAT
                    || |||-|-----|+|+|  +||||+|+|+||||| || || |||||||| |||||||| 
Sbjct 2553          GTCATGTCTGATGG-G-TTT-GCGG-C-C-TACACCTTGACACCCCGGCCCATAATTCAC

Query 2581          GCCGTCGCCCCTGACTATAG-GTTGGAACATAACCCAAAGAGGCTCGAGGCCGCTTACCG
                    || || || || || ||| |-|| +|||||||| || |||||||||||||| || || ||
Sbjct 2607          GCTGTTGCTCCCGATTATCGAGTA-GAACATAATCCTAAGAGGCTCGAGGCTGCCTATCG

Query 2640          GGAGACCTGCTCTCGCCTTGGTACCGCTGCATACCCGCTCCTCGGGA-CTGGCATATATC
                    |||||| ||||||||||  || || || || ||||| || |||||  -|+|| |||||| 
Sbjct 2666          GGAGACGTGCTCTCGCCGCGGGACGGCCGCTTACCCTCTGCTCGGCGCC-GGTATATATA

Query 2699          AGGTACCAATCGGCCCGAGTTTTGACGCCTGGGAGCGGAACCACCGCCCTGGGGACGAGT
                    |||||||  | || | ||||||||| |||||||| || |||||||| || ||||| ||||
Sbjct 2725          AGGTACCTGTTGGGCTGAGTTTTGATGCCTGGGAACGTAACCACCGGCCCGGGGATGAGT

Query 2759          TGTATCTTCCTGAGCTTGC-CGC-CAAATGGTTCGAG-GCCAATAA--GCCTACCCGCCC
                    |||| ||  | ||||  ||-   -|+ +||||| ++|-| | |+| --|||||| | |||
Sbjct 2785          TGTACCTGACCGAGCCAGCTATAGC-T-TGGTTT--GAGGCTA-ACCGGCCTACTCTCCC

Query 2814          GAC-TCTTACTATAACTGAGGATGTC-GCACGGACGGCAAA-CTTGGC-CATCGAACTTG
                     +   ||||| || ||||||||  +|-||||| || |||||-|+||||-|+| ||  | |
Sbjct 2840          T-GCGCTTACCATTACTGAGGACA-CGGCACGAACAGCAAATC-TGGCGC-TGGAGTTGG

Query 2870          ACTCGGCCACAGACGTCGGCCGGGCCTGCGCCGGCTGCCGAGTCACCCCCGGTATTGTGC
                    | |||||||| || || |||||||| || |||||||| || ||    || ||| | || |
Sbjct 2896          ATTCGGCCACTGAGGTTGGCCGGGCATGTGCCGGCTGTCGTGTTGAGCCTGGTGTCGTCC

Query 2930          AGTATCAGTTTACCGCAGGTGTGCCCGGGTCTGGAAAGTCCCGTTC-TGTTATCCAGACT
                    | || |||||||| |||||||| || || || || ||||| || ||-  | | +|||  |
Sbjct 2956          ACTACCAGTTTACGGCAGGTGTCCCTGGCTCCGGCAAGTCACGGTCAATTCAG-CAGGGT

Query 2989          GACGTGGACGT-T-GTTGTGGTTCCGACTCGGGAGCTGCGTAACGCCTGGCGCCGCCGCG
                    || || ||++|-|-|| ||||| || ||||| |||||||||||| ||||||| ||||| |
Sbjct 3015          GAGGTCGA--TGTGGTGGTGGTGCCAACTCGTGAGCTGCGTAACTCCTGGCGACGCCGTG

Query 3047          GTTTTGCTGCTTTTACCCCGCATACTGCCGCT-AGGGTCACCCAGGGG-CGTC-GTGTCG
                    | ||||| ||||  || || || || || || -  +|||||||+| ||-||  -|  |  
Sbjct 3073          GGTTTGCAGCTTACACACCCCACACCGCGGCCCGC-GTCACCC-GCGGTCGCAGGATTGT

Query 3104          TCA-TCGATGAAGCCCCGTCTC-TCCCCCCGCA-CCTG-TTGCTGCTCCACATGCAGCGG
                    |+|-|+|| || |||||| | |-||| || +||- +| -||+||||| || |||||||||
Sbjct 3131          T-ATT-GACGAGGCCCCGGCACTTCCACCA-CATT-TACTT-CTGCTACATATGCAGCGG

Query 3160          GCCGC--CACCGTCCACCTTCTTGGCGACCCGAATCAGATCCCAGCCATCGATTTTGAGC
                    ||| |--||++|||||||| || |||||||| || |||||||| || || || || ||||
Sbjct 3186          GCCTCGTCA--GTCCACCTCCTCGGCGACCCCAACCAGATCCCTGCTATTGACTTCGAGC

Query 3218          ACGCCGGGCTCGTCCCCGCCATCAGGCCCGATTTAGCCCCTACTTTCCTGGTGGCATGTC
                    | ||||| || ||||| || ||| |||| ||  | | ||| ||    +||||||||| | 
Sbjct 3244          ATGCCGGTCTTGTCCCGGCAATCCGGCCTGAGCTTGTCCCAACAAAG-TGGTGGCATCTT

Query 3277          ACTCACC-GCTGTCCC-GCGGATGTGTGTGAGCTGATTCGCGGTGCATATCCTATGATCC
                    || ||  -|+||+|||-|| || || |||||||| ||||| || || ||||| | |||||
Sbjct 3303          ACCCATAGG-TG-CCCAGCAGACGTCTGTGAGCTAATTCGTGGCGCGTATCCAAAGATCC

Query 3335          AGCCCACTAGCCGGGTCCTTCGTTCGTTGTTTTGGGGTGAGCCTGCCGTTGGGCAGAAAC
                    || |  | ||||| ||||| || ||  |||||||||| |||||  | |+| |||  ||| 
Sbjct 3361          AGACGGCAAGCCGTGTCCTCCGCTCTCTGTTTTGGGGAGAGCCCCCTG-TAGGCCAAAAG

Query 3394          -TAGTGTTCACCCAGGCGGCTAAGGCTGCCAACCCCGGCT-CAGTGACGGTCCACGAGGC
                    -|||| ||||| |||||||| ||||| |+| | ||| | |-|| | || ||||| |||||
Sbjct 3420          TTAGTATTCACTCAGGCGGCAAAGGCCG-CTAACCCTGGTGCAATTACAGTCCATGAGGC

Query 3453          ACAGGGCGCTACCTACACAGAGACCACCATTATTGCAACGGCAGACGCCCGTGGCCTTAT
                     ||||| || || |  || |||||||| |||||||| |||||||||||||| || || ||
Sbjct 3479          CCAGGGTGCCACATTTACTGAGACCACTATTATTGCTACGGCAGACGCCCGCGGGCTGAT

Query 3513          TCAGTCGTCCCGGGCTCATGCCATTGTCGCCCTGACGCGCCACACAGAGAAGTGCGTCAT
                     ||||| ||  |||| || || ||||| |||||||| |||||||||||||| || ||  |
Sbjct 3539          CCAGTCTTCTAGGGCCCACGCTATTGTAGCCCTGACTCGCCACACAGAGAAATGTGTAGT

Query 3573          CATTGACGCACCAGGCTTGCTTCGTGAGGTGGGCATCTCTGACGCAATTGTCAATAATTT
                      |||| || || ||  | ||||||||||| || || ||||| || ||||| ||||| ||
Sbjct 3599          TGTTGATGCCCCGGGGCTCCTTCGTGAGGTTGGTATTTCTGATGCTATTGTTAATAACTT

Query 3633          CTTCCTCGCTGGCGGTGAGGTTGGTCACCAGCGTCCGTCTGTTATCCCTCGCGGCAACCC
                     |||||  | |||||  || ||||||| || || || || ||||| || |||||||    
Sbjct 3659          TTTCCTTTCCGGCGGCCAGATTGGTCAACACCGCCCATCAGTTATACCGCGCGGCACTGT

Query 3693          CGAC-GCCAATGTCGACACCCT-GGCTGCCTTTCCACCGTCATG-CCAGATTAGTGCTTT
                     |||-|+|||||| || || ||-|| ||| |||||||| || ||-| | +|||| || | 
Sbjct 3719          TGACAG-CAATGTTGATACGCTCGGATGCGTTTCCACCTTCCTGTCAAT-TTAGCGCCTA

Query 3750          CCACCAA-TTGGCCGAGGAGCTTGGTCACAGACCCGCCCCTGTTGCGGCT-GTTCTACCA
                    ||| || -||+|| ||||| || |||||  |||| || ||  | || || - ||+| || 
Sbjct 3776          CCATCAGCTT-GCGGAGGAACTCGGTCATCGACCGGCTCCGATCGCTGCCGTTT-TGCCC

Query 3808          CCCTGCCCTGAGCTCGAACAGGGCCTTCTCTACCTGCCCCAGGAGCTCACCACCTGTGAT
                    |||||||| |||||||||||||| || || ||  |||||||||| || || || |  || 
Sbjct 3834          CCCTGCCCAGAGCTCGAACAGGGTCTGCTTTATATGCCCCAGGAACTAACTACGTCCGAC

Query 3868          AGTGTTGTAACATTTGAGTTGACAGATATTGTGCATTGCCGCATGGCCGCCCCGAGCCAG
                    || ||  | |||||||| || |||||||| ||||| ||||| ||||| || || ||||||
Sbjct 3894          AGCGTGCTTACATTTGAATTAACAGATATAGTGCACTGCCGTATGGCGGCTCCAAGCCAG

Query 3928          CGCAAGGCCGTGCTGTCCACACTTGTGGGTC-GATACGGTCGGCGTACAAAGCTTTATAA
                    |||||||| || ||||| || ||||| ||  -|+|| || || ||||| ||| | ||| |
Sbjct 3954          CGCAAGGCAGTCCTGTCGACCCTTGTCGGCAGG-TATGGCCGTCGTACGAAGTTGTATGA

Query 3987          TGCCTCCCATTCTGATGTCCGCGACTCTCT-CGCCCGTTTCAT-CCCGACCATTGGCCCC
                     ||| ||||| | || || ||||  || ||-  ||  |||+||-||||| | | ||||||
Sbjct 4013          GGCCGCCCATGCGGACGTTCGCGGATCCCTGAACCACTTT-ATCCCCGAGCTTCGGCCCC

Query 4045          G-T-GCAGGTTACAACTTGTGAGCTGTACGAGTTAGTGGAAGCCATGGTTGAGAAGGGCC
                     -|-| ++||||| || |||||||| |||||| | ||||| || ||||| |||||||| |
Sbjct 4071          ATTAGT--GTTACCACCTGTGAGCTTTACGAGCTTGTGGAGGCTATGGTAGAGAAGGGGC

Query 4103          AGGATGGCTCCGCCGTCCTTGAGCTCGACCTTTGCAACCGTGACGTGTCCAGGATTACCT
                    |||||||||| || ||| | ||||| || || || | |||||| |||||  | || || |
Sbjct 4129          AGGATGGCTCTGCGGTCTTGGAGCTTGATCTATGTAGCCGTGATGTGTCGCGTATAACAT

Query 4163          T-TTTCCAGAAAGACTGTAATAAGTTTACCACCGGGGAGACCATTGCCCATGGTAAAGTG
                    |-|||+||||| || |||||||| ||||| || || ||||| || || || || ||||| 
Sbjct 4189          TCTTT-CAGAAGGATTGTAATAAATTTACGACAGGAGAGACAATAGCACACGGCAAAGTT

Query 4222          GGTCAGGGCATCTCGGCTTGGAGTAAGAC-TTTCTGTGCCCTCTTCGGCCCCTGGTTCCG
                    || ||||| || || || ||||| || ||-|||+|||||||| || ||||| ||||||||
Sbjct 4248          GGGCAGGGGATATCTGCGTGGAGCAAAACGTTT-TGTGCCCTATTTGGCCCTTGGTTCCG

Query 4281          TGCTATTGAGAAGGC-CATCCT--AGCTC-TGCTCCCCCAGGGTGTGTTCTATGGGGATG
                    ||| |||||||||| -  || |--||| |-||||++|||| ++||| |||||||| ||||
Sbjct 4307          TGCCATTGAGAAGGAGATTCTTGCAGCACTTGCT--CCCAA--TGTTTTCTATGGTGATG

Query 4337          CTTTTGATGACACCGT-CTTCT--CTGCGGCTG--TGGCCG-CTGCGAAGGCTTCCATGG
                    | | ||| ||||| ||-||   --|||| | ||-- || | -||+++++|||| | |+||
Sbjct 4363          CATATGAAGACACAGTCCTGGCCGCTGCTGTTGCTGGGGCTCCT-----GGCTGCAA-GG

Query 4391          TGTTTGAGAATGACTTCTCTGAGTTTGAC-TCTACTCAGAATAATTTCTC-CTTGGGACT
                    | ||||||||||| || ||||||||||| - |+||||| ||||| |||||-|||||    
Sbjct 4417          TTTTTGAGAATGATTTTTCTGAGTTTGATAGC-ACTCAAAATAACTTCTCACTTGGTTTG

Query 4449          TGAGTGTGCTATTATGGAGGAGTGCGGAATGCCGCAGTGGCTCATCCGCCTTTACCACCT
                    +||||||   || |||||||||||||| |||||||| ||| | ||||| |||||||| ||
Sbjct 4475          -GAGTGTATAATCATGGAGGAGTGCGGCATGCCGCAATGGATGATCCGACTTTACCATCT

Query 4509          TATAAGGTCTGCATGGATCCTGCAGGCCCCGAAGGAGTCCCTGCGGGGGTTCTGGAAGAA
                    | |  | ||||| ||| ||||||| ||||| ||||||||||||||||| |||||||||||
Sbjct 4535          TGTCCGCTCTGCCTGGGTCCTGCAAGCCCCAAAGGAGTCCCTGCGGGGTTTCTGGAAGAA

Query 4569          GCACTCCGGTGAGCCCGGCACTCTCCTATGGAATACCGTCTGGAACATGGCTGTTATTAC
                    |||||| || ||||| |||||  | || ||||| || |||||||||||||| || ||  |
Sbjct 4595          GCACTCAGGCGAGCCTGGCACCTTGCTTTGGAACACGGTCTGGAACATGGCGGTAATAGC

Query 4629          CCACTGTTATGACTTCCGGGA-TCTGCAAGTGGCTGCTTTTAAAGGTGATGATTCAATAG
                     |||||||| || ||||| ||-|+|| |||| || || |||||||| ||||| ||  | |
Sbjct 4655          ACACTGTTACGAGTTCCGCGACT-TGAAAGTCGCGGCGTTTAAAGGGGATGACTCTGTTG

Query 4688          TGCTTTGCAGTGAGTACCGTCAGAGTC-CAGGA-GCC-GCAGTCCTAATTGCTGGCTGCG
                    |||| || ||||| ||||| ||||| |-||++|-|| - |  +| ||||  |||| || |
Sbjct 4714          TGCTCTGTAGTGACTACCGGCAGAGCCGCA--ATGCGGCCGC-CTTAATCACTGGTTGTG

Query 4745          GCCTGAAGTTGAAGGTGGA-TTTCCGCCCGATTGGCTTATATGCAGGTGTTGTGGTGGCC
                    | |||||| | ||||||||-|||  ||||    |||| +||||| |||||||| ||||||
Sbjct 4771          GGCTGAAGCTTAAGGTGGATTTTAGGCCCATCGGGCTG-TATGCTGGTGTTGTTGTGGCC

Query 4804          CCCGGCCT-TGGTGCACTCCCTGACGTTGTGCGTTTTGCCGGCCGGCTCACTGAGAAGAA
                    || || ||- ||  |+|| ||||| |||||  | || || || |||||| | ||||| ||
Sbjct 4830          CCGGGTCTCGGGACC-CTTCCTGATGTTGTTAGGTTCGCTGGGCGGCTCTCAGAGAAAAA

Query 4863          TTGGGGCCCCGGCCCTGAGCGAGCGGAGCAGCTCCGCCTCGCTGTGTGTGATTTCCTTCG
                     ||||| || || || ||| | || |||||||| || || || || ||||||||||| ||
Sbjct 4889          CTGGGGGCCGGGTCCAGAGAGGGCTGAGCAGCTACGGCTGGCAGTTTGTGATTTCCTGCG

Query 4923          CAAGCTCACGAATGTGGCTCAGATGTGTGTGGATGTTGCTTCTCGTGTTTATGGGGTCTC
                     ||| | ||||||||||||||  | ||||||||||||| ||| || |||||||| ||   
Sbjct 4949          AAAGTTAACGAATGTGGCTCAAGTCTGTGTGGATGTTGTTTCGCGGGTTTATGGTGTTAG

Query 4983          CCCAGGGCTAGTTCATAACCTGATTGGTATGCTACAGGCTGTTGCCGACGGCAAGGCCCA
                    ||| ||  |||| |||||||||||||| ||||| ||| || | ||||| |||||||| ||
Sbjct 5009          CCCCGGCTTAGTACATAACCTGATTGGGATGCTCCAGACTATCGCCGATGGCAAGGCGCA

Query 5043          TTTCACTGAGTC-GGTAAAGCCAGTGCTTGACCTGACGAATT-CAATCTTGTG-TCGGGT
                    ||| |||||  |-| ||||+|| ||  | || || || ||||-|| | | ++ -||||||
Sbjct 5069          TTTTACTGAAACTGTTAAA-CCTGTTTTGGATCTCACCAATTCCATTATA--CATCGGGT

Query 5100          GGAATGAATAACATG-TCTTTTGCTGCGCCCATGGGTTCGCGACCATGCGCCCTCGGCCT
                    |||||||||||||||-|||||||||  |  |||||    || ||||||||| ||||| ||
Sbjct 5126          GGAATGAATAACATGTTCTTTTGCTCTGTGCATGGAGATGCCACCATGCGCTCTCGGGCT

Query 5159          ATTTTGTTGCTGTTCCTCATGTTTCTGCCTATGTTGCCCGCGCCACCGTCCGGTCAGCCG
                     || |||| ||| || || ||||| |||||||| |||||||||||||| |||||||||||
Sbjct 5186          CTTCTGTTTCTGCTCTTCGTGTTTTTGCCTATGCTGCCCGCGCCACCGGCCGGTCAGCCG

Query 5219          TCTGGCCGCCGTCGTGGGCGGCGCAGCGGCGGTTCCGGCGGTGGTTTCTGGGGTGACCGG
                    |||||||| || || |||||||||||||||||| ||||||||||||||||||||||||||
Sbjct 5246          TCTGGCCGTCGCCGCGGGCGGCGCAGCGGCGGTGCCGGCGGTGGTTTCTGGGGTGACCGG

Query 5279          GTTGATTCTCAGCCCTTCGCAATCCCCTATATTCATCCAACCAACCCCTTCGCCCCCGAT
                    ||||||||||||||||||||  |||||||||||||||||||||||||||||||  | || 
Sbjct 5306          GTTGATTCTCAGCCCTTCGCCCTCCCCTATATTCATCCAACCAACCCCTTCGCATCTGAC

Query 5339          GT-C-ACCGCTGCGGCCGGGGCTGGACCTCGTGTTCGCCAACCCGCCCGACCACTCGGCT
                     |-|-| |+|+|| |||||||||||| ||||   ||| ||||| ||||| ||||||||||
Sbjct 5366          ATTCCAAC-C-GCAGCCGGGGCTGGAGCTCGCCCTCGGCAACCGGCCCGTCCACTCGGCT

Query 5397          CCGCTTGGCGTGACCAGGCCCAGCGCCCCGCCGCTGCCTCACGTCGTAGACCTACCACAG
                    ||||||||||||||||  ||||||||||| ||||| || | |||||| ||||| || |||
Sbjct 5424          CCGCTTGGCGTGACCAATCCCAGCGCCCCACCGCTTCCGCCCGTCGTCGACCTGCCCCAG

Query 5457          CTGGGGCCGCGCCGCTGACTGCGGTTGCTCCGGCCCATGATACCCCGCCTGTGCCCGATG
                    ||||||| |||||| ||||||| || || ||||| | ||||||| | ||||| |||||||
Sbjct 5484          CTGGGGCTGCGCCGTTGACTGCTGTGGCCCCGGCTCCTGATACCGCTCCTGTCCCCGATG

Query 5517          TTGATTCTCGCGGCGCTATCTTGCGCCGGCAGTATAATCTTTCAACATCCCCTCTTACCT
                    |||||||||||||||| || || ||||| || |||||| | || |||||||| ||||| |
Sbjct 5544          TTGATTCTCGCGGCGCAATATTACGCCGCCAATATAATTTATCTACATCCCCGCTTACAT

Query 5577          CCTCCG-TGGCCACTGGCACCAATT-TGGTCCTT-TATGCTGCCCCTCTT-AGCCCGCTT
                    |+| | -| || ||||||||+ |  -| ||+ ||-|||||||||||+ ||-||||| ||+
Sbjct 5604          C-TACTATTGCTACTGGCAC-TAACCTTGT-TTTATATGCTGCCCC-GTTGAGCCCTCT-

Query 5633          TTGCCC-CTTCAGGACGGCACCAATACTCATATAATGGCCACGGAGGCTTCCAATTATGC
                       |||-|| || ||||| || ||||||||||| ||||| || || || || || || ||
Sbjct 5659          GCTCCCGCTCCAAGACGGAACTAATACTCATATTATGGCTACTGAAGCATCAAACTACGC

Query 5692          CCAGTACCGAGTTGCCCGCGCCACAATCCGCTACCGCCCTCTGGTTCCCAATGCTGTTGG
                    |||||| || |||| ||||||||| || || ||||| || || || || ||||| |||||
Sbjct 5719          CCAGTATCGCGTTGTCCGCGCCACTATTCGGTACCGTCCACTCGTGCCGAATGCCGTTGG

Query 5752          TGGCTATGCTATCTCTATATCGTTCTGGCCGCAGACCACTACCACCCCGACGTCCGTCGA
                     || || ||||| ||||| || |||||||| ||||| || || || ||||| || |||||
Sbjct 5779          CGGGTACGCTATATCTATTTCTTTCTGGCCTCAGACGACAACTACTCCGACATCTGTCGA

Query 5812          CATGAATTCTATAACCTCGACGGATGTTCGTATTCTCGTCCAGCCCGGTATTGCCTCAGA
                     |||||||| || || || || |||||||| ||||| |||||||| ||||||||||| ||
Sbjct 5839          TATGAATTCCATCACTTCCACCGATGTTCGGATTCTTGTCCAGCCTGGTATTGCCTCTGA

Query 5872          GCTTGTGATTCCAAGTGAACGCCTGCATTATCGCAACCAGGGTTGGCGCTCTGTTGAAAC
                     |||||||| || || || ||||||||||| || || || || ||||| || ||||| ||
Sbjct 5899          ACTTGTGATCCCTAGCGAGCGCCTGCATTACCGTAATCAAGGCTGGCGTTCGGTTGAGAC

Query 5932          CTCCGGG-GTGGCGGAGGAGGAGGCCACCTCTGGCCTTGTCATGCTTTGTATACATGGCT
                    |||+ ||-|| || ||||||||||| ||||| |||||||| |||||||| || ||||| |
Sbjct 5959          CTC-TGGTGTCGCAGAGGAGGAGGCAACCTCCGGCCTTGTTATGCTTTGCATTCATGGAT

Query 5991          CACCTGTGAACTCTTATACTAACACACCTTACACTGGTGCCCTCGGGTTGTTGGATTTTG
                    | |||||||| ||||||||||| ||||| || ||||||||||| || ||| | |||||||
Sbjct 6018          CGCCTGTGAATTCTTATACTAATACACCCTATACTGGTGCCCTTGGTTTGCTCGATTTTG

Query 6051          CTCTCGAGCTTGAGTTCCGCAACCTCACCCCTGGTAACACCAATACACGGGTTTCCCGCT
                    | ||||||||||||||||||||  | || |||||||| || ||||| || |||||||| |
Sbjct 6078          CACTCGAGCTTGAGTTCCGCAATTTGACACCTGGTAATACAAATACGCGCGTTTCCCGAT

Query 6111          ACTCTAGCACCGCCCGCCACCGTCTTCGCCGTGG-CGCAGACGGGACTGCCGAGCTCACC
                    |||| |||| ||| ||||||   |||||||| ||-|+| ||||| ||||| ||  | || 
Sbjct 6138          ACTCGAGCAGCGCGCGCCACAAGCTTCGCCGCGGGC-CCGACGGCACTGCTGAATTGACT

Query 6170          ACCACGGCTGCGACTCGCTTTATGAAGGATCTCTATTTTT-CTAGCACTAATGGTGTTGG
                    ||||| ||||| || ||||||||||| || ||+|   |||-|  | ||||||||||||||
Sbjct 6197          ACCACTGCTGCTACACGCTTTATGAAAGACCT-TCACTTTACAGGGACTAATGGTGTTGG

Query 6229          CGAGATCGGCCGCGGGATAGCCCTTACCCTGTTTAATCTTGCTGACACCCTGCTTGGCGG
                     ||| | || || || ||||| || || ||||||||||||||||| || || ||||||||
Sbjct 6256          TGAGGTTGGTCGTGGTATAGCGCTAACTCTGTTTAATCTTGCTGATACGCTTCTTGGCGG

Query 6289          CCTACCGACAGAATTGATTTCGTCGGCTGGTGGCCAACTGTTTTACTCTCGCCCGGTCGT
                     || ||||||||||| ||||||||||||||||||||  |||||||||| ||||| |||||
Sbjct 6316          GCTTCCGACAGAATTAATTTCGTCGGCTGGTGGCCAGTTGTTTTACTCCCGCCCCGTCGT

Query 6349          CTCAGCCAATGGCGAGCCGACTGTCAAGCTGTATACATCTGTAGAGAATGCTCAGCAGGA
                    |||||||||||||||||||||||| || || || || || || |||||||||||||||||
Sbjct 6376          CTCAGCCAATGGCGAGCCGACTGTGAAACTTTACACCTCAGTCGAGAATGCTCAGCAGGA

Query 6409          TAAGGGTATTGCAATCCCTCACGACATCGACCTTGGGGAATCTCGTGTAGTCATCCAGGA
                     |||||||| || || || || || || || ||||| || || || || || ||||||||
Sbjct 6436          CAAGGGTATAGCTATTCCACATGATATTGATCTTGGCGAGTCCCGAGTTGTTATCCAGGA

Query 6469          TTATGACAATCAGCATGAGCAGGACCGTCCGACACCTTCCCCAGCCCCGTCTCGCCCTTT
                     |||||||| || |||||||| |||||||| || || || ||||| || || || |||||
Sbjct 6496          CTATGACAACCAACATGAGCAAGACCGTCCTACTCCCTCTCCAGCTCCCTCCCGTCCTTT

Query 6529          TTCTGTTCTCCGGGCCAATGATGTGCTTTGGCTCTCTCTCACTGCTGCTGAGTATGATCA
                    |||||| || || || ||||||||||||||||| || || || |||||||||||||||||
Sbjct 6556          TTCTGTCCTTCGTGCTAATGATGTGCTTTGGCTTTCACTTACAGCTGCTGAGTATGATCA

Query 6589          GTCCACCTATGGCTCTTCTACTGGCCCAGTCT--ATGTCTCCGACTCTGTGACCTTGGTC
                    | | || |||||||||||||||+  ||+ | |--||||||| ||  | ||||| || |||
Sbjct 6616          GACTACTTATGGCTCTTCTACT-AACC-CTATGTATGTCTCTGATACCGTGACATTTGTC

Query 6647          AATGTTGCGACCGGCGCGCAGGCCGTTGCTCGGTCGCTTGACTGGACTAAGGTCACACTT
                    ||||| || || ||||| ||||  ||| | || ||  | |||||| |||| || || || 
Sbjct 6674          AATGTGGCTACTGGCGCCCAGGGGGTTTCCCGCTCCTTGGACTGGTCTAAAGTTACCCTC

Query 6707          GATGGCCGCCCTCTTTCTACTATCCAGCAGTATTCGAAGACTTTCTTTGTCCTGCCGCTT
                    ||||| ||||| ||| ||||||| |||||||| || ||||| ||||||||||| || |||
Sbjct 6734          GATGGGCGCCCGCTTACTACTATTCAGCAGTACTCTAAGACCTTCTTTGTCCTACCCCTT

Query 6767          CGTGGTAAACTTTCCTTCTGGGAGGCAGGTACCACTAAAGCCGGGTACCCTTACAATTAT
                    || ||||| ||||||||||||||||| ||||| ||||| || || || || |||||||||
Sbjct 6794          CGCGGTAAGCTTTCCTTCTGGGAGGCTGGTACTACTAAGGCTGGCTATCCGTACAATTAT

Query 6827          AATACTACTGCTAGTGACCAACTGC-TCGTTGAGAATGCCGCCGGGCACCGGGTGGCTAT
                    ||||| ||||||||||||||+   |-|  |||||||||| ||||| || || ||   |||
Sbjct 6854          AATACCACTGCTAGTGACCA-GATCCTAATTGAGAATGCGGCCGGTCATCGTGTTTGTAT

Query 6886          TTCCACCTACACCACTA-GCTTGGGTGCTGGCCCTGTCTCCATTTCTGCGGTGGCTGTCC
                    ||| || || || ||||- ||||| |+|||||||||| || || ||||| || | |||||
Sbjct 6913          TTCAACTTATACTACTAATCTTGGCT-CTGGCCCTGTTTCTATCTCTGCTGTTGGTGTCC

Query 6945          TGGCCCCCCACTCTGCGTTAGCACTGCT-T-GAGGATACCCTGGATTACCCTGCTCGCGC
                    | || || || |||||| | ||+|+|||-|-||||| ||  | ||||| || ||||| ||
Sbjct 6972          TCGCACCTCATTCTGCGCTGGC-C-GCTCTAGAGGACACTGTTGATTATCCCGCTCGTGC

Query 7003          CCATACTTTTGATGATTTCTGCCCAGAGTGCCGCCCCCTCGGCCTCCAGGGCTGCGCCTT
                     ||||||||||| ||||||||||| ||||||||  | |||||||| |||||||| || ||
Sbjct 7030          TCATACTTTTGACGATTTCTGCCCTGAGTGCCGTACGCTCGGCCTTCAGGGCTGTGCTTT

Query 7063          TCAGTCCACTGTCGCTGAGCTCCAGCGGCTTAAGATGAAGGTGGGTAAAACTCGGGAGTT
                    |||||| |||||||||||||| ||||| ||||| ||||||||||||||||| ||||||| 
Sbjct 7090          TCAGTCAACTGTCGCTGAGCTACAGCGTCTTAAAATGAAGGTGGGTAAAACCCGGGAGTA

Query 7123          ATAGTTTATTT-GCTTGTGCCCTCCTTCTTTCT-GTTGCTT--ATTTCTCTTTTCTGCGT
                     |  |||||||-||||||||| ||||||| | |-||| |||--|||||| | ||||||| 
Sbjct 7150          TTGATTTATTTTGCTTGTGCCTTCCTTCTGTTTTGTTTCTTTTATTTCTTTCTTCTGCGC

Query 7179          TTCGCGCTCCCTGAAAAAAAAAAAAA
                    ||||||||||||| ||||||||||||
Sbjct 7210          TTCGCGCTCCCTGGAAAAAAAAAAAA
