# Supplementary material for: Pairwise Heuristic Sequence Alignment Algorithm Based on Deep Reinforcement Learning
Source: IEEE Open J Eng Med Biol. 2021 Jan 29;2:36–43. doi: 10.1109/OJEMB.2021.3055424 (PMC8901008; doi:10.1109/OJEMB.2021.3055424)
Supplement: Three supplementary materials are attached to the submitted manuscript. First, we offer the detailed process of the DQNalign in Supplementary material S1. Then, the additional figures and tables are listed in the Supplementary material S2. Finally, the alignment results of the DQNalign are attached  [file ojemb-3055424-mm.zip › OJEMB-3055424-MM/10022021082020_DQNalignOJEMB20210126SupplementaryS3/Supplementary S3/HEV_DDDQN/result20200712173946_13_37.txt]

DQNalign Project v1.0
Pairwise alignment algorithm with deep reinforcement learning based heuristic alignment agent
Sequence 1 : HEV_13, length : 7212
Sequence 2 : HEV_37, length : 7235

Alignment results:
Exact matches: 4907
Gaps: 1247

Query 0             GCAGACCACATATGTGGTCGATGCCATGGAG-GCCCACCAGT-TTATTA---AGGC-T-C
                      ||++++|++|+++||  | |  +|+| ||-| ||| |++|-      ---  | -|-|
Sbjct 56            TGAG----C--A---GGCAGCTCT-A-GCAGCGGCCAAC--TCCGCC-CTTGGCGAATGC

Query 52            -CTGGCATCA---CTACTGCTAT---TGA-GCAG---G-C-TGCTT-TAGCAGCGGC--C
                    - |||     ---|   | ||||--- | - |||---|- -| |||-|  +| | | --|
Sbjct 101           TGTGGTGGTTCGGCCTTTCCTATCCCGGCTACAGACAGAGATACTTATTA-ACCTGATGC

Query 97            AA--T-A--TTC----TG-CCTTGGC-GAATGCTGTGGT-GGT-TAGGCCTTTTCTCT--
                    | --       |----| -|| +| |-|||  |++| ||-|  - |++|| +   || --
Sbjct 160           AGCCCCGGCAGCTTGTTTTCCG-GCCTGAAGTC--TTGTGGAACCA--CCC-AATTCAGC

Query 139           -C-TCA-CCAG--C-AGATTGAGATTCTCATT-A--ACCTAATGC-AACCTC-GCCAGCT
                    -|-| |-||| --|-|| |||||   ++ | |- --  ||   ||-  || |-|||    
Sbjct 214           GCGTGATCCACAACGAGCTTGAGCAG--TACTGCCGGGCTCGGGCTGGCCGCTGCCTTGA

Query 189           TGT-TTTCCGCCCCGAGGTT-TTCTGGAAT-CATCCCATCC-A-GCGCGTTAT-CCATAA
                     ||-  | | | || | |||-| +|  |  -|| +||++||-|-|  |++|  -||  ++
Sbjct 272           GGTGGGTGCTCACCCACGTTCTA-TTAATGACAA-CC--CCAATGTTC--TGCACCGC--

Query 243           TGA--GCTG-GAGCTCTACTGCCGCGCTCGCTCCGGCCGCTGTCTTGA-GAT--T-GGCG
                    || --  ||- | || |+| |||||| |+|+||| ++++++|+|++| -| |-- - || 
Sbjct 324           TGTTTCTTGAAACCTGT-CGGCCGCGAT-G-TCCA------G-C--GGTGGTACACCGCC

Query 296           CTCATCCCCGCTCAA-T-AAATGACAATCCTA----AT---GTGGTCCACCGCTGTTTTC
                    | ||++++++|||  - -   +|+|+| |  |----  ---|| |+ |+|| | ||   |
Sbjct 372           CCCA------CTCGTGGCCCC-G-C-AGCAAATTGCCGCCGGTCG-GC-CCTCCGTGGCC

Query 347           TCCGCCCT---GTTGGG--CGTGA-TGTTC-AGCGCTGGTA------TACT-GC-----T
                    |||  |||---| | +|--|+  |-|||| -| +++|||| ------    - |----- 
Sbjct 421           TCCCACCTGCCGATC-GAAC-CTACTGTTTTAA---TGGTTTTTCCGGCTGCACGTTTGC

Query 388           CCCACTC-GC-GGACCGG--CTGCTAATTG--CCG-GCGTTCTGCACT-GCGTGGGCTCC
                      | +  - |-||    |--||+ || +| -- +|- || +++ | ||-|| |++++ ||
Sbjct 476           TGCT-GAGACAGGGATAGCCCT-TTAC-TCACT-GCACGA---CCTCTGGCCT----GCC

Query 439           -CTGCTGCCGA--C---CGCAC-CTACTGTTTTGA-TGGGTTTTCTGGGCTGCAGTTTTC
                    - || ||||||--|--- || |-| |+|| | |||-  ||++++||+|  ||||| | ||
Sbjct 525           GATGTTGCCGAGGCAATGGCTCGCCA-TGGTATGACCCGG----CT-GTATGCAGCTCTC

Query 491           C-CGCTGAGACA-GGCA--TC-GC-CCCCTCTATTCCCTCC-ACGACATGTCGCCGTCTG
                    |-|+||  + | -||  -- |-||-|||| || ++ +| ||-| ++|||  | +| ||  
Sbjct 579           CAC-CTCC-CCCCGGAGGTACTGCTCCCCCCTG--G-CACCTAT--CATACCA-CTTCGT

Query 542           A--TG----T-C--GC-CGAGGCCATGTTCCGTCAT-GGCATGACGCGG-CTTTA-TGCT
                    |--| ----|-|--| - | | || ||    |  +|-   |||| | ||-|| ||-||||
Sbjct 631           ACCTCCTCATCCATGATGGGGACCGTGCAGTGAT-TACATATGAGGGGGACTCTAGTGCT

Query 589           GCCCTCCATC-TCCCGCCCG--AGGTTCTACTGCCTC-CCGGCACATACCGTACCACG-T
                    |    | | |-|   |    --|+++|+|+|||| +|-|| |++ ||+||| || || - 
Sbjct 690           GGATACAACCATGATGTG-TCCA---T-T-CTGCG-CGCCTG--GAT-CCGCACTACTAA

Query 644           CGTATTTACTGATTCATGACGGTAGGCGTGTTGTGGTGACGTACGAGGGCGA-TA-CCAG
                     || +++|| | ++++ |||++++++|      |||| | +|++||++||| -| -  +|
Sbjct 740           GGTC---ACCGG----CGAC------CACCCGCTGGTAAT-T--GA--GCGGGTCCGG-G

Query 702           TGC-T-G--GTT--ATAAT-CATGATGTTTCTAATCTACGTT--CCTGGATTAGGAC-CA
                     | - -|--|| -- |  |-|++++|  |||| |+|+|  | --|||| |  |+ +|-|+
Sbjct 781           CGGTGGGCTGTCACTTTGTGC----TTCTTCTCA-C-AGCTGCACCTGAACCA-T-CGC-

Query 752           CTAAGGTCACC-G-GGGACCATCCTCTCGTTAT--CGAGCGGGTTA-G---GG-CCATCG
                    |+|| |+|+||- -|  +|||| | ||||||  --||||+| +|||-|---||-|||| +
Sbjct 832           C-AATG-C-CCTATGTC-CCATACCCTCGTTCCACCGAG-GT-TTATGTTCGGTCCATT-

Query 803           GCT-GCCA------TTT-TGTT--CTCC-TGCTCACGG-CCGCCCC-GG-AACCATCCC-
                      |-||| ------|| -   |--||  -| | +|| |-| ||| |-  -|| ++|++|-
Sbjct 885           TTTGGCCCTGGTGGTTCACCATCCCTGTTTCCA-ACTGCCTGCCTCTACTAAG--T--CA

Query 847           -CTATG-CCTTAT--GTGCCTTACCCCCGGTCCACCGAGGT-CTATGTCCGATC----AA
                    -|+|| -| ++  --|| |||  ++++++|++|| ++|++|-   +| | |+ |----  
Sbjct 939           AC-ATTTCA--TGCCGTCCCTGT------G--CAT--A--TATGG-GACAG-GCTTATGC

Query 898           --TCTTTGGCCCGGGTGGAA-CCCC----CTCAT--TGTTT-C----CAACCTCGTGCTC
                    --|   +| +++++|+ |+|-|| |----  || --  |||-|----|||++++|+|+++
Sbjct 982           TCTTCG-GT-----G-CG-ACCCTCGATGACCAGGCCTTTTGCTGTTCAA----G-G---

Query 945           CACTAAGT--CA-ACCTTCCATGCTGTCCCTGTCCATATC-TGGG-ACCGTC--TTATGT
                    ++||||+|--||-|||||| +||++||    ||+++||+|-  | -|| || --   ++|
Sbjct 1025          --CTAA-TGACATACCTTCG-TG--GTATTAGT---TA-CAAAGTCACAGTTGGCGC--T

Query 998           TGTTCGGG--GCCACTTTGGAC--GAC-CA----G--G-C-CTTT---TGCT-G--TT-C
                       |+ +|--||||    || |--|| -  ----|--|-|-| ||---||||- --||-|
Sbjct 1072          -TCT-T-GTCGCCAACGAGGGCTGGAATGCCTCCGAAGACGCATTAACTGCTGTCATTAC

Query 1037          -CCGTCTTATGACTTACC-TCCGTGG-CATT--AGCTACAAGGTT---A--CTGTCGGCA
                    - || |||||++||||||-|| |   -||  --  |  | ++|  ---|--|| ||   |
Sbjct 1130          TGCGGCTTAT--CTTACCATCTGCCATCAGAGGTACCTCC--GCACACAGGCTATCTCGA

Query 1088          CCCTTGTGGCC---AATGA--GG-GCTGGAACGCCTCCG-AGGACGCCCTCACAGCTGTC
                      +++|+||  ---|| ||--||-||| || | ++| | -|+||+ + +|+++++ | | 
Sbjct 1186          AA---G-GGGATGAAAAGATTGGAGCTTGAGCA--TGCACA-GA-A-G-T-----TTATA

Query 1141          ATTACTGCCGC-CTACCTAAC-CATATGC-CA---C-CAGCGGTATCTTCGCA-CCCA-G
                    | +||+| |  - || ||      |    - |--- -| |+ |++ +||    -||| - 
Sbjct 1230          AC-AC-GTCTTTATAGCTGGTTGTTTGAAAAATCTGGCCG-TG--A-TTACATCCCCGGC

Query 1192          GCT-ATATCTAAGGGGATGCGTCGTTTGGA------GC----GG-GAGCATGCCCAGAAG
                      |-|  | + |+|   | +++||   ++|------ |----| -   |+|++ | +++|
Sbjct 1284          CGTCAGTTG-CA-GTTTTA---CGCCC--AGTGCCGTCGATGGCTA-TC-T--GCT---G

Query 1240          TTTATAACA-CGCC-TTTATAGC-TG-GCTC---TTTGA-GAAGTCCGG-CCGTGA----
                    + | | +||-|   -|  +|++|-||-||||---|||||-||||+| | -|| || ----
Sbjct 1329          -GTTTC-CACCTTGATCC-T--CGTGTGCTCGTTTTTGATGAAG-CGGCCCCCTGCCGCT

Query 1286          --C-TA-----CAT--C-CC-C-GGCCGTCAGCTTGG-AGTTTTATGCCCAGTG-T-AGG
                    --|-||-----| |--|-  -|-| || | |  || |- | |||||||   |+|-|- ||
Sbjct 1384          GTCGTAGCTTGCTTCGCAAAGCTGCCCATAAATTTTGCTGCTTTATGCGATG-GCTAGGG

Query 1330          CGTTGGCT-CTCAGCCGG-CTTC--CATCTTGACCCACGGGT--GTT-GGTTTTTGACGA
                    |  +|  |-| |   |  -||||--| | |||++++| ||| --|+|-|||    +| |+
Sbjct 1443          CAG-GATTGCACCTGCTTCCTTCAGCCTGTTG----AGGGGAGGG-TCGGTGAAC-AGG-

Query 1383          GTCGGTCCCCTGCCACTGTAGGACCA--CGATCCGCAGGGTTGCTTCAAAGTT-CTGTTG
                    ||+++| +++||++|+++||++|| |--|+||  |+|||| |+| + | +|| -    ||
Sbjct 1495          GT---TA---TG--A---TA--ACGAGGC-ATTTG-AGGGGT-CG-GAT-GTCGACCCTG

Query 1440          CTTCATGAAGTGGCTCG-GC-CAGGAGTGCACCTGTTTCCTACA--G-C-CC-GCAG--A
                    || +| || |   ||+|-| - +++|+|+| +|||  || ||||--|-|-||-||||--|
Sbjct 1537          CTG-AAGAGGCCACT-GTGAGT---A-T-CT-CTGGCTCGTACATTGTCACCGGCAGCCA

Query 1491          GGGTGTTGTTGGCGACCAGGGCCATGACAA-CGAGGCTTA-TGA---GG-GCTCTGATGT
                    +| ||  |       ++|+++||+ | |  -|++||++||-|  --- |- |+ ||  | 
Sbjct 1588          -GTTGCAGCCTCTTT--A---CC-AGGCGCTC--GG--TATTCCTTCTGACC-TTGCCGC

Query 1544          -TGA---CCCTGCCGAATCTGCCACCTGT-G-ACATATCTGGGTCCTA----CG--T-G-
                    - ||---  | | |  |+|||| |||+||-|-|  | || |   || |----||--|- -
Sbjct 1637          CCGAGCGGGCCGGCTCA-CTGCTACC-GTCGAAAGTTTCAGATACCGACGGCCGTCTCAC

Query 1591          GTGCCTGGTG-C--T--GCCCTCCAGCCG-CTCTACCAG-GCTCTTGATCTCCCTGCCGA
                     ||   |   -|--|--||  | +||++ -||  || | -|+| || | | ++ +++||+
Sbjct 1694          TTGTAAGACCACTATGGGCAATA-AG--ACCTTCACAACAG-TTTTTACCG--A---CG-

Query 1644          TATTGTGGCCCGTGC-AGGTCGGCTGACCGCCACAGTAAA-GGTTTCTCAGGCTGAGGGG
                    ++++||+|||| +||- |  | |  |+++|+++|++|+||-|| + |  |+||++|+|  
Sbjct 1743          ----GT-GCCCA-GCTGG-GCTGGAG---G---C--T-AATGGG-CCGGA-GC--A-GA-

Query 1702          CG--GATTGACT-GCGAGACCTATCTTGGTAATAAAACTTTCCGCA----CGTCGT-TCG
                      --|    |  -   +|+++++  |||| ++|+||||   +|+ |----|| || - ||
Sbjct 1775          GTATGTGCTATCATTT-G-----ATTTGGC--T-AAACAGA-C-TATGGCCGCCGGCCCG

Query 1754          T-CGACG-GAGCGGTTTTAGAGACTA-ATGGCCCA-GAGCGCCTCAATATCTCTCC-T-T
                     - +|+|- +   |++||| +| || -|+  ||  -|+|+|++|| +|    +| |-|-|
Sbjct 1824          CAT-A-GCC-TTAG--TTAC-GCCTTGA-CACCTGCG-G-G--TCT-TGAGG-TGCGTGT

Query 1806          T-GA-C-G-CC-AGTCAGAGCAC-TATGGCCGCCGGCCTCTTTA--GTC-TTACCTACAC
                    |-  -|-|-| -| ||+||+|+ -|| ||| |    +|+|+   --|  -|| +| || |
Sbjct 1871          TGTTTCTGCCGGACTC-GA-C-TGTAGGGCTGTTTT-C-C-CATCTGGGGTTG-CAACCC

Query 1857          CCACTTCTGCAGCTGGGCTGGAGGTGCATTATGTCGCTGC----CGGGCTTGACCAATCG
                    || || || |++| |||  | ++||+| ++++|+|+|| |----|||  ||+| +|   |
Sbjct 1924          CCTCTGCTTC--CGGGGAGGT--GT-CC----G-C-CTTCTGTTCGGCTTT-AT-ACAGG

Query 1910          -GGCC-GGTTTT-TGCCC-C-G-GGTGTCTCACCCCGGTCGGCCCCTGGCGAGGTTACCG
                    -      | | |-|+|| -|-|-  | ||||| ++ |||+||| ++|+| ++||+||+++
Sbjct 1971          TTTAACCGCTGTGT-CCAGCGGCATTCTCTCAT--TGGT-GGCT--T-GT--GG-TA---

Query 1964          CCTTCTGCTCCGCCCTATATAGGTTC-AAC-CGTGAGGC--CCAGCG--CCACTCACTGA
                    ++++++++|   ++|++   |||  |-|| - || + | --||| ||--|  |+|+||| 
Sbjct 2017          --------TTAT--C--CTGAGGGGCTAATTGGTT-TGTTTCCACCGTTCGCC-C-CTGG

Query 2018          CCGGCAACTTTTGGTTT---C-AT-CC--C-GAGGGGCTCCTTGGCCCCTTC-GTT-C-C
                    || +|+|| |  |  | ---|-||-||--|-| ||||  +++ +|| || |   +|-|-|
Sbjct 2063          CCA-C-ACCTGGGAGTCAGCCAATCCCTTCTGTGGGGAG---A-GCACCCTTTA-TACTC

Query 2067          T-TTCTC-TCCCGGGCATGTTTGGGAGTCGGCTAACCC-GTTTTGTGGTGA---GAGCA-
                     -  || -||   | |+++++++||  |   ||+| +|-|||||+|    |---|||| -
Sbjct 2116          GCACCTGGTCGGTGTC-------GGGCTTTTCT-AG-CTGTTTT-TCTCCATTCGAGCCC

Query 2120          CACTCTACACCCG--T----A-------CC-TGG-TCGGAAGTTG-ATGCCGCTTCTAAT
                    |+|+|   +|  |--|----|-------||- ||-|    |    -||| | + || +||
Sbjct 2166          C-C-CGCT-CTGGACTCACCACCCCCCGCCGAGGCTG-ATACACCTATGGCT-GTCG-AT

Query 2161          AACCC-GGCCCAGCCCGACCTAGGCCTTG-CAT--CTGAGC--CTCCCATACCCAGTAGG
                       ||-  |||||| ++|||| | | || -|| --| +  |--||||  +| +|+++ ||
Sbjct 2220          GTTCCACCCCCAGCT--ACCTTGACATTACCACAACC-TCCGGCTCCTG-AA-C---GGG

Query 2214          --G-CCGCCACGCCCTATCTTGGC---GGCCCCTCTGCCCTCCATTGTACCGGGCCCCAC
                    --|- | ||+|||   |||||| |---|||  +++|| | ++|++++|++|||||| +++
Sbjct 2272          CAGTACCCC-CGCAAGATCTTGCCGATGGCGA---TGTCG--C----T--CGGGCCT---

Query 2268          CCCCCCCCCCTCCGC--C-CTGGTGCCTAGTGAGCCGGCCTCTGGTGCCAGCGCCGGGGC
                    +++| +++||  +| --|-|+++||+|++   |+||++||+||+||++++++|||++|||
Sbjct 2316          ---CT---CCGG-GTGTCTC---TG-C--TGCA-CC--CC-CT-GT------GCC--GGC

Query 2325          TCTGGGC----C--ATAACCCACCA-GACGGTCCGACACCGCCGTTTGCTTTTCACCTA-
                     |    |----|--|| +| |+|| -| |+++||| | ++|+|| || |||   || ||-
Sbjct 2351          GCAATCCGTGACTGATC-CAC-CCGTGTC---CCGCCG--G-CGGTTACTTCATACTTAT

Query 2376          CCCGGATGGTTCCAAGGTGT-T--TGCCGGCTCGCT-GTTCGAGTCAGCGTGTACGTGGC
                    || +||||| || || ||||- --|+++||||| ||- ||+||||| | |||||| ||| 
Sbjct 2403          CCT-GATGGGTCAAAAGTGTACGCT---GGCTCCCTCTTT-GAGTCTGAGTGTACTTGGT

Query 2432          TTGTTAACGCGTCTAATG-TTGACCACCGCCCTGGTGGCGGGCTCTGCCATGCATTCTAC
                    | || || ||||| ||| -  |+|||||| || ||||| || || ||||||||||| |||
Sbjct 2458          TGGTCAATGCGTCCAATCCCGG-CCACCGTCCCGGTGGTGGCCTTTGCCATGCATTTTAC

Query 2491          CAAA-GGTATCCCGCTTCCTTTGACGCTG-CC---TCTTT-TGTGATGC-GCGATGGCGC
                    ||  -| | +|| |  || |||||| | |-| ---|| | -||| + | -|+| |  +++
Sbjct 2517          CAGCGGTTC-CCGGAGTCATTTGACCCCGCCGAGTTCGTCATGTC-CGATG-GGTTT---

Query 2544          G--GCCGCGTACA-CATTAACTCCCCGGCCGATA--ATTCATGCCGTCGCCCCTGACTAT
                    |--|| || || |-|+|| || ||||| ||++||--|| ||||| || || || ||||||
Sbjct 2571          GCAGCAGCTTATACC-TTGACGCCCCGACC--TATTATCCATGCTGTTGCTCCCGACTAT

Query 2599          A-GGTTGGAACATAACCCAAAGAGGCTCGAGGCCGCTTACCGGGAGACCTGCTCTCGCCT
                     -||| +||||||||||| |||||||||||||| ||||| || ||||| ||||| |||| 
Sbjct 2625          CGGGTA-GAACATAACCCCAAGAGGCTCGAGGCTGCTTATCGAGAGACGTGCTCCCGCCG

Query 2658          TGGTACCGCTGCATACCCGCTCC-TCGGGACTGGCATATATCAGGTACCA-ATCGGCCCG
                    ||| || ||||| ||||| || |-| | | |+||||||||| |||| || - | |||  +
Sbjct 2684          TGGCACGGCTGCTTACCCCCTGCTTGGTGCC-GGCATATATAAGGTGCCTGTTGGGCTT-

Query 2716          AGTTTTGACGCCTGGGAGCGGAACCACCGCCCTGGGGACGAGTTGTATCTTCCTGAGCTT
                    |||||||| |||||||| || ||||| || || ||||| |||||||| ||| ||||||  
Sbjct 2742          AGTTTTGATGCCTGGGAACGCAACCATCGGCCCGGGGATGAGTTGTACCTTACTGAGCCG

Query 2776          GCCGCGCCAAATGGTTCGAGGCCAATAA-G-CCTACCCG-CCCGACTCTTACTATAACTG
                    ||     |+ +||||||||||+| |+| -|-|| || | -||||+| || ||||| ||||
Sbjct 2802          GCTATAGC-T-TGGTTCGAGG-CTA-ACCGACCCACTCTCCCCG-CGCTCACTATCACTG

Query 2831          AGGATGTC-GCACGGACGGCAAACT-TGGCCATCGAACTTGACTCGGCCACAGACGTCGG
                    ||||  +|-||||| || || ||+|-||||  | || || || |||||||| || |||||
Sbjct 2857          AGGACA-CGGCACGAACAGCTAA-TCTGGCGTTGGAGCTAGATTCGGCCACTGAGGTCGG

Query 2889          CCGGGCC--TGCGCC-GG-C-TGCCGAGTCACCCCCGGTATTGTGCAGTATCAGTTTACC
                     ||||| --|||   - |-|-||  ||| ||  |  +  +||   |++|| ||||| || 
Sbjct 2915          TCGGGCGTGTGCTGGTTGCCGTGTTGAGCCAGGCGT-CG-TTCCAC--TACCAGTTCACG

Query 2944          GCAGGTGTGCCCGGGTCTGGAAAGTCCCGTTC-TGTTATCCAGA-CTGACGTGGACGTTG
                    || ||||| || || || || ||||| || ||-  | | +||| -|+|| ||||| || |
Sbjct 2970          GCGGGTGTCCCTGGTTCCGGCAAGTCACGGTCAATTCAG-CAGGGC-GAGGTGGATGTGG

Query 3002          TTGTGGTTCCGACTCGGGAGCTGCGTAACGCCTGGCGCCGCCGCGGTTTTGCTGCTTTTA
                    | || || || ||||| |||||||||||| | ||||| |||||||| ||||| || |  |
Sbjct 3028          TGGTAGTACCAACTCGTGAGCTGCGTAACTCATGGCGACGCCGCGGGTTTGCAGCCTACA

Query 3062          CCCCGCATACTGCCGCT-AGGGTCACCC-AGGGGCGTCGTGTCGTCATCGATGAAGCCCC
                    | || || ||||| || -  | |+|| |- || +||| | || ||||| ||||| |||||
Sbjct 3088          CACCCCACACTGCGGCCCGTGTT-ACTCGTGGC-CGTAGGGTTGTCATTGATGAGGCCCC

Query 3120          GTCTCTCCCCCCGCACCTGTTGCTGCTCCACATGCAGCGGGCCGCCACCGTCCACCTTCT
                    ||| || || || || ||| |  |||| ||||||||||||||| |  | |||||||||||
Sbjct 3146          GTCACTTCCACCACATCTGCTCTTGCTGCACATGCAGCGGGCCTCGTCGGTCCACCTTCT

Query 3180          TGGCGACCCGAATCAGATCCCAGCCATCGATTTTGAGCACGCCGGGCTCGTCCCCGCCAT
                    ||||||||| || || ||||| ||||| ||||| ||||| || || || || ||||| ||
Sbjct 3206          TGGCGACCCCAACCAAATCCCTGCCATTGATTTCGAGCATGCTGGTCTTGTACCCGCAAT

Query 3240          CAGGCCCGATTTAGC-CCCTACT-TCCTGGTGGCATGTCACTCACCGCTGTCCCGCGGAT
                    | |||| ||  | | -|| +|| - + ||||||||| | || ||| | || || || |||
Sbjct 3266          CCGGCCTGAGCTTGTACCA-ACAAA-GTGGTGGCATCTTACCCACAGGTGCCCGGCAGAT

Query 3298          GTGTGTGAGCTGATTCGCGGTGCATATCCTATGATCCAGCCCACTAGCCGGGTCCTTCGT
                    || |||||||| |||||||| || || |||| ||| ||| |  | ||||| ||  |||| 
Sbjct 3324          GTTTGTGAGCTAATTCGCGGCGCGTACCCTAAGATTCAGACAGCGAGCCGTGTTTTTCGC

Query 3358          TCGTTGTTTTGGGGTGAGCCTGCCGTT-GGGCAGAAACTAGTGTTCACCCAGGCGGCTAA
                    ||  |||||||||| |||||  | |+|-|| || ||| |||||||||| |||||||| ||
Sbjct 3384          TCCCTGTTTTGGGGGGAGCCCCCTG-TCGGCCAAAAATTAGTGTTCACTCAGGCGGCGAA

Query 3417          GGCTGCCAACCCCGGCT--CAGTGACGGTCCACGAGGCACAGGGCGCTACCTACACAGAG
                    ||| |+| | ||| | |-- |+| |||||||| ||||| ||||||||||| | ||| |||
Sbjct 3443          GGCCG-CTAACCCTGGTGCGA-TTACGGTCCATGAGGCCCAGGGCGCTACATTCACTGAG

Query 3475          ACCACCATTATTGCAACGGCAGACGCCCGTGGCCTTATTCAGTCGTCCCGGGCTCATGCC
                    || || |||||||| ||||| || || || || || |||||||| ||  ||||||| || 
Sbjct 3501          ACTACTATTATTGCTACGGCGGATGCTCGCGGGCTGATTCAGTCATCTAGGGCTCACGCT

Query 3535          ATTGTCGCCCTGACGCGCCACACAGAG-AA-GTGCGTCATCATTGACGCACCAGG-CTTG
                    || || ||||| || || || || |||-||-||| | +    |||| || || ||-|| +
Sbjct 3561          ATCGTGGCCCTAACCCGTCATACGGAGAAATGTGTGG-TC-GTTGATGCCCCGGGACTC-

Query 3592          CTTCGTGAGGTGGGCATCTCTGACGCAATTGTCAATAATTTCTTCCTCGCTGGCGGTGAG
                    ||||||||||| || ||||||||||| ||||| ||||| || |||||  |||| ||  ||
Sbjct 3618          CTTCGTGAGGTCGGTATCTCTGACGCCATTGTTAATAACTTTTTCCTTTCTGGTGGCCAG

Query 3652          GTTGGTCACCAGCGTCCGTCTGTTATCCCTCGCGGCAACC-CCGACGCCAATGTCGACAC
                     ||||||| || ||||| || || || || || ||||   -| +||  |||||| || ||
Sbjct 3678          ATTGGTCAGCACCGTCCATCAGTCATACCGCGTGGCACTATCA-ACAACAATGTTGATAC

Query 3711          CCTGGCTGCCTTTCCACCGTCATGCCAGATTAGTGCTTTCCACCAA-TTGGCCGAGGAGC
                     || | ||| || ||||| || |||||| | || |||| |||||| -||+|| || ||||
Sbjct 3737          GCTTGATGCATTCCCACCCTCTTGCCAGTTCAGCGCTTACCACCAGCTT-GCGGAAGAGC

Query 3770          TTGGTCACA--GACCCGCCCCTGTTGCGGCTGTTCTACCACCCTGCCCTGAGCTCGAACA
                    | ||+|+||--|||| |||||  | || || ||||| || ||||| ||||| || |||||
Sbjct 3796          TCGG-C-CATCGACCGGCCCCGATCGCTGCCGTTCTGCCCCCCTGTCCTGAACTTGAACA

Query 3828          GGGCCTTCTCTACCTGCCCCAGGAGCTCACCACCTGTGATAGTGTTGTAACATTTGAGTT
                    ||| || || ||| |||| |||||  | ||||| | |||||||||  | || ||||| ||
Sbjct 3854          GGGTCTACTTTACATGCCTCAGGAATTGACCACGTCTGATAGTGTGCTTACGTTTGAATT

Query 3888          GACAGATATTGTGCATTGCCGCATGGCCGCCCCGAGCCAGCGCAAGGCCGTGCTGTCCAC
                    ||||||||| ||||| || || ||||| || || || ||||| ||||| || ||||| ||
Sbjct 3914          GACAGATATAGTGCACTGTCGTATGGCGGCACCTAGTCAGCGTAAGGCGGTCCTGTCGAC

Query 3948          ACTTGTGGGTCGATACGGTCGGCGTACAAAGCTTTATAATGCCT-CCCATTCTGATGTCC
                     ||||| ||  | ||||| || ||||| ||| | ||| |+| ||-||||| | |||||||
Sbjct 3974          TCTTGTCGGCAGGTACGGCCGCCGTACGAAGTTGTATGA-GGCTGCCCATGCAGATGTCC

Query 4007          GCGACTCTCTCGCCCGTTTCAT-CCCGACCATTGGCCCCG-TGCAGGTTACAACTTGTGA
                    | |  |||||   || ||| ||-|| || | | ||||| |-|   +||||| ||||||||
Sbjct 4033          GTGGGTCTCTAAACCATTTTATCCCTGAGCTTCGGCCCTGTTAGT-GTTACCACTTGTGA

Query 4065          GCTGTACGAGTTAGTGGAAGCCATGGTTGAGAAGGGCCAGGATGGCTCCGCCGTCCTTGA
                     || |||||| | ||||| |||||||| ||||| ||||||||||| || || || || ||
Sbjct 4091          ACTTTACGAGCTTGTGGAGGCCATGGTGGAGAAAGGCCAGGATGGTTCTGCGGTTCTGGA

Query 4125          GCTCGACCTTTGCAACCGTGACGTGTCCAGGATTACCTTTTTCCAGAAAGACTGTAATAA
                    ||||||  | || | |||||| |||||  | || || || |||||||| || ||||||||
Sbjct 4151          GCTCGATTTATGTAGCCGTGATGTGTCTCGTATAACATTCTTCCAGAAGGATTGTAATAA

Query 4185          GTTTACCACCGGGGAGACCATTGCCCATGGTAAAGTGGGTCAGGGCATCTCGGCTTGGAG
                    |||||| || || ||||| || || ||||| ||||| || ||||| || || || |||||
Sbjct 4211          GTTTACAACGGGCGAGACAATAGCACATGGCAAAGTTGGCCAGGGGATATCTGCATGGAG

Query 4245          TAAGA-CTTTCTGTGCCCTCTTCGGCCCCTGGTTCCGTGCTATTGAGAAGGCCATCCTAG
                    ||| |-||||+|||||  | |||||||| |||||||| || ||||||||||  ||||| |
Sbjct 4271          TAAAACCTTT-TGTGCTTTGTTCGGCCCATGGTTCCGCGCCATTGAGAAGGAGATCCTTG

Query 4304          C--T-C-TGCTCCCCCAGGGTGTGTTCTATGGGGATGC-TTTTGATG-ACACCGTCTTCT
                    |--|-|-||||++|||| ++||| |||||||| |||||-|    |  -|||+  |||   
Sbjct 4330          CTGTACTTGCT--CCCAA--TGTATTCTATGGTGATGCATACGAAGATACA-GTTCTGGC

Query 4358          CTGCGGC--T-G--T-GGCCGCTGCGAAGGC-TTCCATGGTGTTTGAGAATGACTTCTCT
                    |+|| ||--|-|-- - ||| |||+| + ||- +  +|  |+ ++|||||||| ||||| 
Sbjct 4385          C-GCCGCAGTCGCCGGAGCCCCTG-GT-TGCAA-GG-TTTT-C--GAGAATGATTTCTCA

Query 4411          GAGTTTGAC-TCTACTCAGAATAATTTCTC-CTTGGGACTTGAGTGT-GCTATTATGGAG
                    |||||||| - |+||||| |||||||| ||-||||||+|| ||||||-  +|| ||||||
Sbjct 4437          GAGTTTGATAGC-ACTCAAAATAATTTTTCACTTGGG-CTGGAGTGTATA-ATCATGGAG

Query 4468          GAGTGCGGAATGCCGCAGTGGCTCATCCGCCTTTACCACCTTATAAGGTCTGCATGGATC
                    |||||||| |||||||||||| | ||||| ||||| |||||| |  | ||||| ||| | 
Sbjct 4494          GAGTGCGGCATGCCGCAGTGGATGATCCGGCTTTATCACCTTGTTCGCTCTGCTTGGGTT

Query 4528          CTGCAGGCCCCGAAGGAGTCCCTGCGGGGGTTCTGGAAGAAGCACTCCGGTGAGCCCGGC
                     |||| || || |||||||| |||||||||||||||||||||||||| || ||||| |||
Sbjct 4554          TTGCAAGCTCCAAAGGAGTCTCTGCGGGGGTTCTGGAAGAAGCACTCAGGCGAGCCTGGC

Query 4588          ACTCTCCTATGGAATACCGTCTGGAACATGGCTGTTATTACCCACTGTTATGACTTCCGG
                    ||  | || |||||||| |||||||||||||| || ||  |||| |||||||| ||||| 
Sbjct 4614          ACCTTGCTTTGGAATACTGTCTGGAACATGGCGGTCATAGCCCATTGTTATGAGTTCCGC

Query 4648          GA-TCTGCAAGTGGCTGCTTTTAAAGGTGATGATTCAATAGTGCTTTGCAGTGAGTACCG
                    ||-|+|  |||| || || |||||||| ||||| ||  | |||||||| ||||| || ||
Sbjct 4674          GACT-TAAAAGTCGCCGCATTTAAAGGAGATGACTCTGTTGTGCTTTGTAGTGATTATCG

Query 4707          TCAGAGTCCAGGA-GCCG-CAGTCCTAATTGCTGGCTGCGGCCTG-AAGTTGAAGGTGGA
                     || ||+||  ||-|| |-|  +|||||| |||||||| ||  ||-|| ||+||||||||
Sbjct 4733          GCAAAG-CCGCGATGCGGCCGC-CCTAATCGCTGGCTGTGGGTTGAAACTT-AAGGTGGA

Query 4763          -TTTCCGCCCGATT-GGCTTATATGCAGGTGTTGTGGTGGCCCCCGGCCTTGGTGCA-CT
                    -|||  ||||+|||-|||| +||||| |||||||| |||||||| || || ||+|  -||
Sbjct 4790          TTTTAGGCCC-ATTGGGCTG-TATGCTGGTGTTGTTGTGGCCCCGGGTCTCGG-GACCCT

Query 4821          CCCTGACGTTGTGCGTTTTGCCGGCCGGCTCACTGAGAAGAATTGGGGCCCCGGC-CCTG
                     ||||| |||||  | ||||| || |||||| | ||||| || ||||| || || -| +|
Sbjct 4847          TCCTGATGTTGTTAGGTTTGCTGGGCGGCTCTCGGAGAAAAACTGGGGGCCGGGTTCA-G

Query 4880          AGCGAGCGGAG--CAGCTCCGCCTCGCTGTGTGTGATTTCCTTCGCAAGCTCACGAATGT
                    |++||| | ||--||||| || || ||||| |||||||| || || ||| | ||||||||
Sbjct 4906          A--GAGGGCAGAACAGCTACGGCTGGCTGTCTGTGATTTTCTGCGAAAGTTAACGAATGT

Query 4938          GGCTCAGATGTGTGTGGATGTTGCTTC-TCGTGTTTATGGGG-TCTCCCCAGGGCTAGTT
                    ||||||  | |||||||| |||| |||-  |+|||||||| |-|  |||| |  +| || 
Sbjct 4964          GGCTCAAGTCTGTGTGGACGTTGTTTCGCAG-GTTTATGGTGTTAGCCCCGGTT-TGGTA

Query 4996          CATAACCTGATTGGTATGCTACAGGCTGTTGCCGACGGCAAGGCCCA-TTTCACTGAGTC
                    |||||||||||||| ||||| ||| |  |||| || |||||||| ||-|||+|| ||| |
Sbjct 5022          CATAACCTGATTGGGATGCTCCAGACCATTGCTGATGGCAAGGCGCACTTT-ACAGAGAC

Query 5055          GGTAAAGCCAGTGCTTGACCTGACGAATTC-AATCTTGTG-TCGGGTGGAATGAATAACA
                     || || || ||  | ||||| || |||||-| | | ++ -|||||||||||||||||||
Sbjct 5081          AGTTAAACCTGTTTTAGACCTCACCAATTCTATTATA--CATCGGGTGGAATGAATAACA

Query 5113          TG-TCTTTTGCTGCGCCCATGG-GTTCGCGACCATGCGCCCTCGGCCTATTT-TGTTGCT
                    ||-|||||||||  |  |||||-| |  |+||||||||| ||||| ||+|||-||||  |
Sbjct 5139          TGTTCTTTTGCTCTGTGCATGGAGATGCC-ACCATGCGCTCTCGGGCT-TTTCTGTTTTT

Query 5170          GTTCCTCATGTTTCTGCCTATGTTGCCCGCGCCACCGTCCGGTCAGCCGTCTGGCCGCCG
                    ||||||| || ||||||||||| |||||||||||||| ||||||||||||||||||| ||
Sbjct 5197          GTTCCTCGTGCTTCTGCCTATGCTGCCCGCGCCACCGGCCGGTCAGCCGTCTGGCCGTCG

Query 5230          TCGTGGGCGGCGCAGCGGCGGTTCCGGCGGTGGTTTCTGGGGTGACCGGGTTGATTCTCA
                     || |||||||||||||||||| |||||||||||||||||||||||||||||||||||||
Sbjct 5257          CCGCGGGCGGCGCAGCGGCGGTGCCGGCGGTGGTTTCTGGGGTGACCGGGTTGATTCTCA

Query 5290          GCCCTTCGCAATCCCCTATATTCATCCAACCAACCCCTTCGCCCCCGATG-TCACC-GCT
                    |||||||||  |||||||||||||||||||||||||||||||  | ||+ -|+ ||-|| 
Sbjct 5317          GCCCTTCGCCCTCCCCTATATTCATCCAACCAACCCCTTCGCATCTGA-CAT-TCCAGCC

Query 5348          GCGGCCGGGGCTGGACCTCGTGTTCGCCAACCCGCCCGACCACTCGGCTCCGCTTGGCGT
                    || |||||||||||| ||||   ||| || || ||||| |||||||||||||||||||||
Sbjct 5375          GCAGCCGGGGCTGGAGCTCGCCCTCGGCAGCCAGCCCGTCCACTCGGCTCCGCTTGGCGT

Query 5408          GACCAGGCCCAGCGCCCCGCCGCTGCCTCACGTCGTAGACCTACCACAGCTGGGGCCGCG
                    |||||  |||||||||||||| || || | |||||| || || || ||||||||||  ||
Sbjct 5435          GACCAATCCCAGCGCCCCGCCACTTCCGCCCGTCGTCGATCTGCCCCAGCTGGGGCTTCG

Query 5468          CCGCTGACTGCGGTTGCTCCGGCCCATGATACCCCGCCTGTGCCCGATGTTGATTCTCGC
                    ||||||||||| || || |||||||  |||||  | ||||| |||||||| |||||||||
Sbjct 5495          CCGCTGACTGCTGTGGCCCCGGCCCCAGATACTGCTCCTGTTCCCGATGTCGATTCTCGC

Query 5528          GGCGCTATCTTGCGCCGGCAGTATAATCTTTCAACATCCCCTCTTACCTCCTCC-GTGGC
                    |||||||| || ||||| ||||||||| | ||||||||||| || || ||+| |- | ||
Sbjct 5555          GGCGCTATATTACGCCGCCAGTATAATTTATCAACATCCCCGCTAACATC-TACTATTGC

Query 5587          CACTGGCACCAATTTGGTCCTTTATGCTGCCCCTCTTAGCCCGCTTTTGC--CC-CTTCA
                    |||||| || ||  | || || ||||||||||| || |||||++||| +|--||-|| ||
Sbjct 5614          CACTGGTACTAACCTTGTTCTATATGCTGCCCCGCTGAGCCC--TTTG-CTTCCGCTCCA

Query 5644          GGACGGCACCAATACTCATATAATGGCCACGGAGGCTTCCAATTATGCCCAGTACCGAGT
                     || || || || ||||| || |||||||| || || || ||||||||||||||||| ||
Sbjct 5671          AGATGGAACTAACACTCACATTATGGCCACTGAAGCATCAAATTATGCCCAGTACCGTGT

Query 5704          TGCCCGCGCCACAATCCGCTACCGCCCTCTGGTTCCCAATGCTGTTGGTGGCTATGCTAT
                    || ||||||||| ||||| ||||| || || || || || ||||| || || || |||||
Sbjct 5731          TGTCCGCGCCACCATCCGGTACCGTCCGCTTGTGCCGAACGCTGTCGGCGGATACGCTAT

Query 5764          CTCTATATCGTTCTGGCCGCAGACCACTACCACCCCGACGTCCGTCGACATGAATTCTAT
                     ||||| || |||||||| ||||| |||||||||||||| || || || |||||||||||
Sbjct 5791          ATCTATCTCTTTCTGGCCTCAGACAACTACCACCCCGACATCTGTGGATATGAATTCTAT

Query 5824          AACCTCGACGGATGTTCGTATTCTCGTCCAGCCCGGTATTGCCTCAGAGCTTGTGATTCC
                     ||||| |||||||| || || || |||||||| || || || ||||| |||||||| ||
Sbjct 5851          CACCTCCACGGATGTCCGAATCCTTGTCCAGCCTGGCATCGCTTCAGAACTTGTGATCCC

Query 5884          AAGTGAACGCCTGCATTATCGCAACCAGGGTTGGCGCTCTGTTGAAACCTCCGGGGTGGC
                     ||||| |||||||||||||| ||||| || |||||||| ||||| ||||| || || ||
Sbjct 5911          TAGTGAGCGCCTGCATTATCGTAACCAAGGCTGGCGCTCGGTTGAGACCTCTGGTGTTGC

Query 5944          GGAGGAGGAGGCCACCTCTGGCCTTGTCATGCTTTGTATACATGGCTCACCTGTGAACTC
                    |||||||||||| ||||| ||||||||||||||||| || ||||| ||||||||||| ||
Sbjct 5971          GGAGGAGGAGGCGACCTCCGGCCTTGTCATGCTTTGCATCCATGGATCACCTGTGAATTC

Query 6004          TTATACTAACACACCTTACACTGGTGCCCTCGGGTTGTTGGATTTTGCTCTCGAGCTTGA
                    ||| || || || ||||| ||||||||||| || ||| | ||||| || |||||||| ||
Sbjct 6031          TTACACCAATACGCCTTATACTGGTGCCCTTGGCTTGCTTGATTTCGCACTCGAGCTCGA

Query 6064          GTTCCGCAACCTCACCCCTGGTAACACCAATACACGGGTTTCCCGCTACTCTAGCACCGC
                    |||||||||  | || || |||||||| || ||||| |||||||||||||| || |  ||
Sbjct 6091          GTTCCGCAATTTGACACCCGGTAACACGAACACACGTGTTTCCCGCTACTCGAGTAGTGC

Query 6124          CCGCCACCGTCTTCGCCGTGGCGC-AGACGGGACTGCCGAGCTCACCACCACGGCTGCGA
                     ||||||   || ||||| ||+||- || || ||||| ||| | || ||||| ||||| |
Sbjct 6151          GCGCCACAAGCTACGCCGAGG-GCCTGATGGCACTGCTGAGTTAACTACCACTGCTGCTA

Query 6183          CTCGCTTTATGAAGGATCTCT-ATTTTTCTAGCACTAATGGTGTTGGCGAGATCGGCCGC
                    | |||||||||||||| ||+|-||||| |  | |||||||| ||||| ||  |||| || 
Sbjct 6210          CACGCTTTATGAAGGACCT-TCATTTTACAGGGACTAATGGAGTTGGTGAAGTCGGTCGT

Query 6242          GGGATAGCCCTTACCCTGTTTAATCTTGCTGACACCCTGCTTGGCGGCCTACCGACAGAA
                    || ||||| || || ||||| |||||||||||||| || || ||||| || |||||||||
Sbjct 6269          GGTATAGCGCTAACTCTGTTCAATCTTGCTGACACGCTTCTCGGCGGGCTCCCGACAGAA

Query 6302          TTGATTTCGTCGGCTGGTGGCCAACTGTTTTACTCTCGCCCGGTCGTCTCAGCCAATGGC
                    |||||||||||||||||||| ||  |||||||||||||||| ||||||||||||||||||
Sbjct 6329          TTGATTTCGTCGGCTGGTGGTCAGTTGTTTTACTCTCGCCCCGTCGTCTCAGCCAATGGC

Query 6362          GAGCCGACTGTCAAGCTGTATACATCTGTAGAGAATGCTCAGCAGGATAAGGGTATTGCA
                    |||||||| || ||||| ||||| || || ||||| |||||||||||||||||||| || 
Sbjct 6389          GAGCCGACAGTGAAGCTTTATACTTCAGTCGAGAACGCTCAGCAGGATAAGGGTATAGCT

Query 6422          ATCCCTCACGACATCGACCTTGGGGAATCTCGTGTAGTCATCCAGGATTATGACAATCAG
                    ||||| || || || |||||||| || || ||||| ||||| |||||||| || || || 
Sbjct 6449          ATCCCACATGATATTGACCTTGGTGAGTCCCGTGTTGTCATTCAGGATTACGATAACCAA

Query 6482          CATGAGCAGGACCGTCCGACACCTTCCCCAGCCCCGTCTCGCCCTTTTTCTGTTCTCCGG
                    ||||||||||||||||| || ||||| || || || ||||| || |||||||| || || 
Sbjct 6509          CATGAGCAGGACCGTCCCACCCCTTCTCCTGCTCCCTCTCGGCCCTTTTCTGTCCTTCGT

Query 6542          GCCAATGATGTGCTTTGGCTCTCTCTCACTGCTGCTGAGTATGATCAGTCCACCTATGGC
                    || ||||||||||| ||||| || || || || ||||||||||||||| | |||||||||
Sbjct 6569          GCTAATGATGTGCTATGGCTTTCACTTACAGCAGCTGAGTATGATCAGACTACCTATGGC

Query 6602          TCTTCTACTGGCCC-AGTCTATGTCTCCGACTCTGTGACCTTGGTCAATGTTGCGACCGG
                    || ||||||  |||-|+| |||||||| ||  ||||||| || || ||||| || || ||
Sbjct 6629          TCCTCTACTAACCCCA-TGTATGTCTCTGATACTGTGACATTTGTTAATGTGGCTACTGG

Query 6661          CGCGCAGGCCGTTGCTCGGTCGCTTGACTGGACTAAGGTCACACTTGATGGCCGCCCTCT
                     || ||||  ||  |||| || || |||||| |||| || || |||||||| ||||| ||
Sbjct 6688          TGCCCAGGGGGTATCTCGCTCTCTGGACTGGTCTAAAGTTACCCTTGATGGGCGCCCACT

Query 6721          TTCTACTATCCAGCAGTATTCGAAGACTTTCTTTGTCCTGCCGCTTCGTGGTAAACTTTC
                    |   ||||||||||||||||| ||||| |||||||||||||| || |||||||| || ||
Sbjct 6748          TATGACTATCCAGCAGTATTCTAAGACCTTCTTTGTCCTGCCTCTCCGTGGTAAGCTCTC

Query 6781          CTTCTGGGAGGCAGGTACCACTAAAGCCGGGTACCCTTACAATTATAATACTACTGCTAG
                    ||| |||||||| ||||| ||||| ||||| |||||||| |||||||||||||| || ||
Sbjct 6808          CTTTTGGGAGGCTGGTACTACTAAGGCCGGCTACCCTTATAATTATAATACTACCGCCAG

Query 6841          TGACCAACTGCTCGTTGAGAATGCCGCCGGGCACCGGGTGGCTATTTCCACCTACACCAC
                    ||||||  |  |  |||||||||| || || ||||| ||    ||||| |||||||| ||
Sbjct 6868          TGACCAGATTTTAATTGAGAATGCAGCTGGTCACCGTGTATGCATTTCAACCTACACTAC

Query 6901          TAG-CTTGGGTGCTGGCCCTGTCTCCATTTCTGCGGTGGCTGTCCTGGCCCCCCACTCTG
                    || -||||| |+|||||||||| || |||||||| || | |||||| || || |||||||
Sbjct 6928          TAATCTTGGAT-CTGGCCCTGTTTCTATTTCTGCCGTCGGTGTCCTCGCACCTCACTCTG

Query 6960          CGTTAGCACTGCTT--GAGGATACCCTG--GATTACCCTGCTCGCGCCCATACTTTTGAT
                    ||+  |+ | ||||--|||||++| |||--|| || ||||| || || ||||||||||||
Sbjct 6987          CG-CTG-GCCGCTTTAGAGGA--CACTGTTGACTATCCTGCCCGTGCTCATACTTTTGAT

Query 7016          GATTTCTGCCCAGAGTGCCGCCCCCTCGGCCTCCAGGGCTGCGCCTTTC-AGTCCACTGT
                    ||||| ||||| ||||||||  | |||||||| ||||| || ||+||||-| || |||||
Sbjct 7043          GATTTTTGCCCTGAGTGCCGTGCACTCGGCCTTCAGGGTTGTGC-TTTCCAATCGACTGT

Query 7075          CGCTGAGCTCCAGCGGCTTAAGATGAAGGTGGGTAAAACTCGGGAGTTATAGTTT-ATTT
                     |||||||| ||||| ||||| ||||||||||||||||| |||||||+|  | ||-||| 
Sbjct 7102          TGCTGAGCTACAGCGCCTTAAAATGAAGGTGGGTAAAACCCGGGAGT-ACTGATTTATTC

Query 7134          G-CTTGTGCCCTCCTTCT-TTCTGTTGCTT-ATTTCTCTTTTCTGCGTTTCGCGCTCCCT
                     -||||| || |||||||-|||||||  ||-||||  |||||||||||  ||||||||||
Sbjct 7161          TACTTGTACCTTCCTTCTGTTCTGTTCTTTTATTTTNCTTTTCTGCGTNCCGCGCTCCCT

Query 7191          GAAAAAAAAAAAAA
                    | ||||||||||||
Sbjct 7221          GGAAAAAAAAAAAA
