# Supplementary material for: Pairwise Heuristic Sequence Alignment Algorithm Based on Deep Reinforcement Learning
Source: IEEE Open J Eng Med Biol. 2021 Jan 29;2:36–43. doi: 10.1109/OJEMB.2021.3055424 (PMC8901008; doi:10.1109/OJEMB.2021.3055424)
Supplement: Three supplementary materials are attached to the submitted manuscript. First, we offer the detailed process of the DQNalign in Supplementary material S1. Then, the additional figures and tables are listed in the Supplementary material S2. Finally, the alignment results of the DQNalign are attached  [file ojemb-3055424-mm.zip › OJEMB-3055424-MM/10022021082020_DQNalignOJEMB20210126SupplementaryS3/Supplementary S3/HEV_DDDQN/result20200712173946_13_38.txt]

DQNalign Project v1.0
Pairwise alignment algorithm with deep reinforcement learning based heuristic alignment agent
Sequence 1 : HEV_13, length : 7212
Sequence 2 : HEV_38, length : 7202

Alignment results:
Exact matches: 5332
Gaps: 695

Query 25            ATGGAGGCCCACCAGTTTATTAAGGCTCCTGGCATCACTACTGCTATTGAGCAGGCTGCT
                    ||||||||||||||||| || |||||||||||| |||||||||||||||||||||| |||
Sbjct 0             ATGGAGGCCCACCAGTTCATAAAGGCTCCTGGCGTCACTACTGCTATTGAGCAGGCAGCT

Query 85            TTAGCAGCGGCCAATTCTGCCTTGGCGAATGCTGTGGTGGTTAGGCCTTTTCTCTCTC-A
                     ||||||||||||| || |||||||||||||||||||||||| |||||||||| || |- 
Sbjct 60            CTAGCAGCGGCCAACTCCGCCTTGGCGAATGCTGTGGTGGTTCGGCCTTTTCTATCCCGG

Query 144           CCAGCAGATTGAGATTCTCATTAACCTAATGCAACCTCGCCAGCTTGTTTTCCGCCCCGA
                    | |+||||  ||||| || |||||||| ||||| || || |||||||||||||| || ||
Sbjct 120           CTA-CAGACAGAGATACTTATTAACCTGATGCAGCCCCGGCAGCTTGTTTTCCGGCCTGA

Query 204           GGTTTTCTGGAATCATCCCATCCAGCGCGTTATCCATAATGAGCTGGAGCTCTACTGCCG
                     || || ||||| || || || |||||||| ||||| || ||||| ||||  ||||||||
Sbjct 179           AGTCTTGTGGAACCACCCAATTCAGCGCGTGATCCACAACGAGCTTGAGCAGTACTGCCG

Query 264           CGCTCGCTCCGGCCGCTGTCTTGAGATTGGCGCTCATCCCCGCTCAATAAATGACAATCC
                     |||||  | |||||||| |||||| | || ||||| || || || || |||||||| ||
Sbjct 239           GGCTCGGGCTGGCCGCTGCCTTGAGGTGGGTGCTCACCCACGTTCTATTAATGACAACCC

Query 324           TAATGTGGTCCACCGCTGTTTTC-TC-CGCCCTGTTGGGCGTGATGTTCAGCGCTGGTAT
                     |||||  | ||||| ||+||||-| -  +||||| || || ||||| ||||| ||||| 
Sbjct 299           CAATGTTCTGCACCGTTG-TTTCTTGAAA-CCTGTCGGCCGCGATGTCCAGCGGTGGTAC

Query 382           ACTGCTCCCACTCGCGGACCGGCTGCTAATTGCCGGCGTTCTGCACTGCGTGGGCTCCCT
                    || || |||||||| || || || || || ||||| || || || || ||||| ||||| 
Sbjct 357           ACCGCCCCCACTCGTGGCCCCGCAGCAAACTGCCGCCGGTCGGCCCTCCGTGGCCTCCCA

Query 442           GCTGCCGACCGCACCTACTGTTTTGATGGGTTTTCTGGCTGCAGTTTTCCCGCTGAGACA
                     ||| ||| || ||||||||||||||||| ||||| |||||||  ||| | |||||||||
Sbjct 417           CCTGTCGATCGAACCTACTGTTTTGATGGTTTTTCCGGCTGCACGTTTGCTGCTGAGACA

Query 502           GGCATCGCCCTCTATTCCCTCCACGACATGTCGCC-GTCTGATGTCGCCGAGGCCATGT-
                    || || ||||| || || || |||||| | | |||-| |+||||| |||||||| ||| -
Sbjct 477           GGGATAGCCCTTTACTCACTGCACGACCTCTGGCCTGCC-GATGTTGCCGAGGCAATGGC

Query 560           TCCGTCATGGCATGACGCGGCTTTATGCTGCCCTCCATCTCCCGCCCGAGGTTCTACTGC
                    |+|| || || ||||| ||||| ||||| || ||||| ||||| || ||||| || ||+|
Sbjct 536           T-CGCCACGGTATGACCCGGCTGTATGCAGCTCTCCACCTCCCCCCGGAGGTACTGCT-C

Query 620           CTCCC-GGCACATACCGTACCACGTCGTATTTACTGATTCATGAC-GGTAGGCGTGTTGT
                    | |||-||||| || | |||||| |||||  | || || ||||| -|| | +||||  ||
Sbjct 594           CCCCCTGGCACCTATCATACCACTTCGTACCTCCTCATCCATGATGGGGAC-CGTGCAGT

Query 678           GGTGACGTACGAGGGCGA-TACCAGTGCTGGTTATAATCATGATGTTTCTAATCTACGTT
                    | | || || ||||| ||-|+| |||||||| || || |||||||| || | ||| ||  
Sbjct 653           GATTACATATGAGGGGGACT-CTAGTGCTGGATACAACCATGATGTGTCCATTCTGCGCG

Query 737           CCTGGATTAGGACCACTAAGGTCACCGGGGACCATCCTCTCGTTATCGAGCGGGTTAGGG
                    |||||||  | || |||||||||||||| ||||| || || || || ||||||||  +||
Sbjct 712           CCTGGATCCGCACTACTAAGGTCACCGGCGACCACCCGCTGGTAATTGAGCGGGTCC-GG

Query 797           CCA-TCGGCTGCCATTTTGTTCTCCTGCTCAC-GGC-CGCCCCGGAACCATCCCCTATGC
                     | -| ||||| || ||||| || || |||||-|  -| +|| +|||||||| || ||||
Sbjct 771           GCGGTGGGCTGTCACTTTGTGCTTCTTCTCACAGCTGCA-CCT-GAACCATCGCCAATGC

Query 854           CTTATGTGCCTTACCCCCGGTCCACCGAGGTCTATGTCCGATCAATCTTTGGCCCGGGTG
                    ||||||| || ||||| || ||||||||||| ||||| || || || |||||||| ||||
Sbjct 829           CTTATGTCCCATACCCTCGTTCCACCGAGGTTTATGTTCGGTCCATTTTTGGCCCTGGTG

Query 914           GAACCCCCT--CATTGTTTCCAACCTCGTGCTCCACTAAGTCAACCTTCCATGCTGTCCC
                    |  | || |--|++||||||||||  | ||||| ||||||||||| || ||||| |||||
Sbjct 889           GTTCACCATCCC--TGTTTCCAACTGCCTGCTCTACTAAGTCAACATTTCATGCCGTCCC

Query 972           TGTCCATATCTGGGACCGTCTTATGTTGTTCGGGGCC-A-CTTTGGACGACCAGGCCTTT
                    ||| ||||| |||||| | || ||| | ||||| || - -|+| +|| ||||||||||||
Sbjct 947           TGTGCATATATGGGACAGACTCATGCTCTTCGGTGCGACCC-TC-GATGACCAGGCCTTT

Query 1030          TGCTGTTCCCGTCTTATGACTTACCTCCGTGGCATTAGCTACAAGGTTACTGTCGGCACC
                    ||||||||  | || ||||| ||||| ||||| ||||| ||||| || || || ||| | 
Sbjct 1005          TGCTGTTCAAGGCTAATGACATACCTTCGTGGTATTAGTTACAAAGTCACAGTTGGCGCT

Query 1090          CTTGTGGCCAATGAGGGCTGGAACGCCTCCGAGGACGCCCTCACAGCTGTCATTACTGCC
                    ||||| ||||| ||||||||||| |||||||| |||||  | || |||||||||||||| 
Sbjct 1065          CTTGTCGCCAACGAGGGCTGGAATGCCTCCGAAGACGCATTAACTGCTGTCATTACTGCG

Query 1150          GCCTACCTAACCATATGCCACCAGCGGTATCTTCGCACCCAGGCTATATCTAAGGGGATG
                    || || || ||||| ||||| ||| |||| || ||||| |||||||| || || ||||||
Sbjct 1125          GCTTATCTTACCATTTGCCATCAGAGGTACCTCCGCACACAGGCTATCTCGAAAGGGATG

Query 1210          CGTCGTTTGGAGCGGGAGCATGCCCAGAAGTTTATAACACGCCTTTATAGCTGGCTCTTT
                        | |||||||  |||||||| ||||||||||||||||| |||||||||||| | |||
Sbjct 1185          AAAAGATTGGAGCTTGAGCATGCACAGAAGTTTATAACACGTCTTTATAGCTGGTTGTTT

Query 1270          GAGAAGTCCGGCCGTGACTACATCCCCGGCCGTCAGCTGGAGTTTTATGCCCAGTGTAGG
                    || || || |||||||| |||||||||||||||||| || ||||||| ||||||||  | 
Sbjct 1245          GAAAAATCTGGCCGTGATTACATCCCCGGCCGTCAGTTGCAGTTTTACGCCCAGTGCCGT

Query 1330          CGTTGGCTCTCAGCCGGCTTCCATCTTGACCCACGGGTGTTGGTTTTTGACG-AGTCGGT
                    || ||||| || || || ||||| ||||| || || ||| | |||||||| |-||+||| 
Sbjct 1305          CGATGGCTATCTGCTGGTTTCCACCTTGATCCTCGTGTGCTCGTTTTTGATGAAG-CGGC

Query 1389          CCCCTGCCACTGTAGGA-CCACGA-TC-C---GCAGGGTTGCT-TCAAAG-TT-CTG--T
                    |||||||| |||| | |-|  +| -||-|---|| | ++++| -|+||| -||-|||--|
Sbjct 1364          CCCCTGCCGCTGTCGTAGCTT-GCTTCGCAAAGCTGC----CCAT-AAATTTTGCTGCTT

Query 1438          TGCTTC-A----TGAAGT-GG---CT-CGGCCAAGGAG--TGCACCTGTTTCCTA-CAGC
                    |+ | |-|----||  | -||---  -|   |   ++ --   +|||||| +++|-  | 
Sbjct 1418          T-ATGCGATGGCTGGGGCAGGATTGCACCTGCTTC--CTTCAG-CCTGTTG---AGGGGA

Query 1483          -C--CGCAG-AAGGGTGT-TG----TT-GGC----GACCAGGGC------C-A---TGAC
                    - --||  |-|  ||  |-||----| -|||----||+  || |------|-|---||+|
Sbjct 1471          GGGTCGGTGAACAGGGTTATGATAATGAGGCATTTGA-GGGGTCGGATGTCGACCCTG-C

Query 1519          AAC-GAGGCTTA----TG-AGGGCTCTGATGTTGACC----CTGCCG-AATCTGC--CA-
                       -|||||   ---- |-|   ||   +|  |+|| ----|  | |-|  | | --||-
Sbjct 1529          TGAAGAGGCCACTGTGAGTATCTCTGGC-TCGT-ACATTGTCACCGGCAGCCAGTTGCAG

Query 1565          CCTGTGACCATATCTGGGTCCTAC-GTGGTGCCTGGTGCTG-C---CCT-CCAGC-CGCT
                    ||++|++|  || | +||+|   |-||  | |||  ||++ -|---|| -||+| -|| +
Sbjct 1587          CC--T--CTTTACCA-GG-CGCTCGGTTATTCCTTCTG--ACCTTGCCGCCC-GAGCGG-

Query 1617          CTACCAGGCTCT-TGATCTCCCTGCCGATA-T-TG-TGGCCCGTGCAGGTCGGCTGACC-
                     ++||+||||| -||++|| ||+| |||+|-|-| -    ||| +|+|| || || || -
Sbjct 1636          G--CC-GGCTCACTG--CTACC-GTCGA-AGTCTCAGATACCGA-C-GGCCGTCTCACTT

Query 1672          GCC--A-CAGTAAAGGTTTCTCAGGCTGAGGGGCGGATTGACTGCGAGACCTATCTTGGT
                    |  --|-|| || ++|+++  ||    || +++|++++|+++|+|+| | |  | ||++|
Sbjct 1687          GTAAGACCACTAT--G---GGCAATAAGAC---C----T---T-C-ACAACAGTTTT--T

Query 1729          AATAAAACTTTCC-GCACGTC-----GTT-CGTCG--ACGG-AGC-GGTTTTAG-AGACT
                    |  ++ || +++ -|| |  |-----| |-    |--   |-|| - ||  || -|  +|
Sbjct 1728          ACC--GACG---GTGCCCAGCTGGAGGCTAATGGGCCGGAGCAGTATGTGCTATCATT-T

Query 1776          -AA-TGGC----C---C-A-GA---GCGCCT--CAAT-CTCTCCT--TTGACGCCAGT-C
                    -| -||||----|---|-|-| --- || | --|+||-  ||++|--||+|||||   -|
Sbjct 1782          GATTTGGCTAAACAGACTATGGCCGCCGGCCCGC-ATAGCCT--TAGTT-ACGCCTTGAC

Query 1817          AGAGCACTATGGCCGCCGGCCTCTTT-AGTCTTACC-TACACCACTTCTGCAGCTGGGCT
                    |    +|  +| |    +|++++ +|- || || + -|++++++|| | | |   | +||
Sbjct 1838          ACCTG-CGG-GTCTTGA-G----G-TGCGTGTTG-TTT------CTGCCGGACTCGA-CT

Query 1875          GGAGGTGCATTATGTCGCTGC-C-GGGCTTGAC--C--CATCGGG---CGGTT---T-T-
                    | |||+||  | |+|| |++ -|-||| |||+|--|  | || | ---|||| ---|-|-
Sbjct 1882          GTAGG-GCTGTCT-TCCC--ATCTGGGGTTG-CAACCCCCTCTGCTTCCGGTGAGGTGTC

Query 1919          -TGCC-C-C-G-GGTGTCTC--ACC-------CCGGTCG-G-CCCCTGGCGAGGTTACCG
                    -  | -|- - -||+ |+| --|+|------- | |  |-|-||   |||+|++||++| 
Sbjct 1937          CGCCTTCTGTTCGG-CT-TTATA-CAGGTTTAACCGCTGTGTCCAGCGGC-A--TT--CT

Query 1964          CCT-TCTGCT-C-CGC-C---CTA-TA----TAGGTTC-AAC-CGTGAGGC--CCAGCG-
                    +||- +|++|- - ||- --- ||-||---- |||  |-|| - || + | --||| ||-
Sbjct 1988          -CTCA-T--TGGTGGCTTGTGGTATTATCCTGAGGGGCTAATTGGTT-TGTTTCCACCGT

Query 2006          -CCACTCACTGACCGGCAACTTTTGGTTT---C-AT-CC--C-GAGGGGCTCCTTGGCCC
                    -|  |+|+||| || +|+|| |  |  | ---|-||-||--|-| ||||  +++ +|| |
Sbjct 2044          TCGCC-C-CTGGCCA-C-ACCTGGGAGTCAGCCAATCCCTTCTGTGGGGAG---A-GCAC

Query 2058          CTTC-GTT-C-CT-TTCTC-TCCCGGGCATGTTTGGGAGTCGGCTAACCC-GTTTTGTGG
                    | |   +|-|-| -  || -||   | |+++++++||  |   ||+| +|-|||||+|  
Sbjct 2096          CCTTTA-TACTCGCACCTGGTCGGTGTC-------GGGCTTTTCT-AG-CTGTTTT-TCT

Query 2112          TGA---GAGCA-CACTCTACACCCG-----T-ACCT-----GGGGTCGGAAGTTGATGCC
                      |---|||| -|+|+|   +|  |-----|-||| ----- | | | ||       |  
Sbjct 2145          CCATTCGAGCCCC-C-CGCT-CTGGACTCATCACCCCCCGCCGAGGCTGATACACCCGTG

Query 2155          G-C-TTC-TA-ACCCGGCCCAGCCCGACCTAGGCC-TT-GCAT--CTGAGC--CTCCCAT
                    |- -|| -| - ||   |||||| ++|||| | +|-||- || --| +  |--|||| |+
Sbjct 2202          GCTGTTGATGTTCCACCCCCAGCT--ACCTTGA-CATTACCACAACC-TCCGGCTCCTA-

Query 2205          ACCCAGTAGG--G--CCGCCACGCCCTATCTTGGC---GGCCCCTCTGCCCTCCATTGTA
                    | +|+|++||--|--||+||+|||   |||||| |---|||  +++|| | ++|++++|+
Sbjct 2257          AA-C-G--GGCAGTACC-CC-CGCAAGATCTTGCCGATGGCGA---TGTCG--C----T-

Query 2257          CCGGGCCCCACCCCCCCCCCCTCCGC--C-CTGGTGCCTAGTGAGCCGGCCTCTGGTGCC
                    +|||||| | +|| +++++++ ++| --|-|+++||+||+|+ |+++++||+|+++++||
Sbjct 2300          -CGGGCCTCT-CCG-------G--GTGTCTC---TG-CT-G-CA-----CC-C-----CC

Query 2314          AGCGCCGGGGCTCTG-GC----C--ATAACCCACCA-GACGGTCCGACACCGCCGTTTGC
                     | ||||| |++|    |----|--|| +| |+|| -| |+++||| | ++|+|| || |
Sbjct 2333          TGTGCCGGCG--CAATCCGTGACTGATC-CAC-CCGTGTC---CCGCCG--G-CGGTTAC

Query 2366          TTTTCACCTA-CCCGGATGGTTCCAAGGTGT-T--TGCCGGCTCGCTGTTCGAGTCAGCG
                    ||   || ||-|| +||||| || || ||||- --|+++||||| || |||||||| | |
Sbjct 2383          TTCATACTTATCCT-GATGGGTCAAAAGTGTACGCT---GGCTCCCTCTTCGAGTCCGAG

Query 2422          TGTACGTGGCTTGTTAACGCGTCTAATG-TTGACCACCGCCCTGGTGGCGGGCTCTGCCA
                    ||||| ||| | || || ||||| ||| -  |+|||||| || ||||| || || |||||
Sbjct 2439          TGTACTTGGTTGGTCAATGCGTCCAATCCCGG-CCACCGTCCCGGTGGTGGCCTTTGCCA

Query 2481          TGCATTCTACCAAAGGTATCCCGC-TTCCTTTGACGCTG-CC---TCTTT-TGTGATGC-
                    |||||| |||||  +|  ||||| - || |||||| | |-| ---|| | -||| + | -
Sbjct 2498          TGCATTTTACCAGC-GGTTCCCGGAGTCATTTGACCCCGCCGAGTTCGTCATGTC-CGAT

Query 2534          GCGATGGCGCG--GCCGCGTACA-CATTAACTCCCCGGCCGATA--ATTCATGCCGTCGC
                    |+| |  +++|--|| || || |-|+|| || ||||| ||++||--|| ||||| || ||
Sbjct 2556          G-GGTTT---GCAGCAGCTTATACC-TTGACGCCCCGACC--TATTATCCATGCTGTTGC

Query 2589          CCCTGACTATA-GGTTGGAACATAACCCAAAGAGGCTCGAGGCCGCTTACCGGGAGACCT
                     || |||||| -||| +||||||||||| |||||||||||||| ||||| || ||||| |
Sbjct 2606          TCCCGACTATCGGGTA-GAACATAACCCCAAGAGGCTCGAGGCTGCTTATCGAGAGACGT

Query 2648          GCTCTCGCCTTGGTACCGCTGCATACCCGCTCCTCGGGACTGGCATATATCAGGTACCA-
                    |||| |||| ||| || ||||| ||||| || |||||  | ||||||||| |||| || -
Sbjct 2665          GCTCCCGCCGTGGCACGGCTGCTTACCCCCTGCTCGGTGCCGGCATATATAAGGTGCCTG

Query 2707          ATCGGCCCGAGTTTTGACGCCTGGGAGCGGAACCACCGCCCTGGGGACGAGTTGTATCTT
                     | |||  +|||||||| |||||||| || ||||| || || ||||| ||||||||||||
Sbjct 2725          TTGGGCTT-AGTTTTGATGCCTGGGAACGCAACCATCGGCCCGGGGATGAGTTGTATCTT

Query 2767          CCTGAGCTTGCC-GCCAAATGGTTCGAGGCCAATAA-G-CCTACCCG-CCCGACTCTTAC
                     ||||||  || -     +||||||||||+| |+| -|-|| || | -||||+| || ||
Sbjct 2784          ACTGAGCCGGCTATAGCT-TGGTTCGAGG-CTA-ACCGACCCACTCTCCCCG-CGCTCAC

Query 2823          TATAACTGAGGATGTC-GCACGGACGGC-AAACTTGGCCATCGAACTTGACTCGGCCACA
                    ||| ||||||||  +|-||||| || ||-|| |+||||  | || || || |||||||| 
Sbjct 2840          TATCACTGAGGACA-CGGCACGAACAGCGAATC-TGGCGTTGGAGCTAGATTCGGCCACT

Query 2881          GACGTCGGCCGGGCC--TGCGCC-GG-C-TGCCGAGTCACCC-CCGGT-ATTGTGCAGTA
                    || ||||| ||||| --|||   - |-|-||  ||| ||  |- || |-|++   |++++
Sbjct 2898          GAGGTCGGTCGGGCGTGTGCTGGTTGCCGTGTTGAGCCAGGCGTCGTTCA--TAAC----

Query 2934          TCAGTTTACCGCAGGTGTGCCCGGGTCTGGAAAGTCCCGTTC-TGTTATCCA-GACTGAC
                    +||||| || || ||||| || || || || ||||| || ||-  | | +||-| |+|| 
Sbjct 2951          -CAGTTCACGGCGGGTGTCCCTGGTTCCGGCAAGTCACGGTCAATTCAG-CAGGGC-GAG

Query 2992          GTGGACGTTGTTGTGGTTCCGACTCGGGAGCTGCGTAACGCCTGGCGCCGCCGCGGTTTT
                    ||||| || || || || || ||||| |||||||||||| | ||||| |||||||| |||
Sbjct 3009          GTGGATGTGGTGGTAGTACCAACTCGTGAGCTGCGTAACTCGTGGCGACGCCGCGGGTTT

Query 3052          GCTGCTTTTACCCCGCATACTGCCG--CTAGGGTCACCCA-GGGGCGTCGTGTCGTCATC
                    || || |  || || || || || |--|  +| |+|| | -|| +||| | || ||||| 
Sbjct 3069          GCAGCCTACACACCCCACACCGCGGCCCGT-GTT-ACTCGTGGC-CGTAGGGTTGTCATT

Query 3109          GATGAAGCCCCGTCTC-TCCCCCCGCACCTGTTGCTGCTCCACATGCAGCGGGCCGCCAC
                    ||||| |||||||| |-||| || +|| ||| | ||||| ||||||||||||||| |  |
Sbjct 3126          GATGAGGCCCCGTCACTTCCACCA-CATCTGCTCCTGCTGCACATGCAGCGGGCCTCGTC

Query 3168          CGTCCACCTTCTTGGCGACCCGAATCAGATCCCAGCCATCGATTTTGAGCACGCCGGGCT
                     |||||||||||||||||||| || || ||||| ||||| ||||| ||||| || || ||
Sbjct 3185          GGTCCACCTTCTTGGCGACCCCAACCAAATCCCTGCCATTGATTTCGAGCATGCTGGTCT

Query 3228          CGTCCCCGCCATCAGGCCCGATTTAGC-CCCTACT-TCCTGGTGGCATGTCACTCACCGC
                     || ||||| ||| |||| ||  | | -|| +|| - + ||||||||| | || ||| | 
Sbjct 3245          TGTACCCGCAATCCGGCCTGAGCTTGTACCA-ACAAA-GTGGTGGCATCTTACCCACAGG

Query 3286          TGTCCCGCGGATGTGTGTGAGCTGATTCGCGGTGCATATCCTATGATCCAGCCCACTAGC
                    || || || ||||| || ||||| |||||||| || || |||| ||||||| |  | |||
Sbjct 3303          TGCCCGGCAGATGTTTGCGAGCTAATTCGCGGCGCGTACCCTAAGATCCAGACAGCGAGC

Query 3346          CGGGTCCTTCGTTCGTTGTTTTGGGGTGAGCCTGCCGTTGGGCAGAAACTAGTGTTCACC
                    || ||  |||| ||  |||||||||| |||||| | || || || |||||||||||||| 
Sbjct 3363          CGTGTTTTTCGCTCCCTGTTTTGGGGGGAGCCTCCTGTCGGCCAAAAACTAGTGTTCACT

Query 3406          CAGGCGGCTAAGGCTGCCAACCCCGGCT-CAGTGACGGTCCACGAGGCACAGGGCGCTAC
                    |||||||| ||||| || ||||| ||+|-|| | |||||||| ||||| |||||||||||
Sbjct 3423          CAGGCGGCGAAGGCCGCTAACCCTGG-TGCAATTACGGTCCATGAGGCCCAGGGCGCTAC

Query 3465          CTACACAGAGACCACCATTATTGCAACGGCAGACGCCCGTGGCCTTATTCAGTCGTCCCG
                     | ||| ||||| || |||||||| ||||| || || || || || |||||||| ||  |
Sbjct 3482          ATTCACTGAGACTACTATTATTGCTACGGCGGATGCTCGCGGGCTGATTCAGTCATCTAG

Query 3525          GGCTCATGCCATTGTCGCCCTGACGCGCCACACAGAG-AA-GTGC-GTCATCATTGACGC
                    |||||| || ||||| ||||| || || || || |||-||-||| -||| +++|||| ||
Sbjct 3542          GGCTCACGCTATTGTGGCCCTAACCCGTCATACGGAGAAATGTGTGGTCG---TTGATGC

Query 3582          ACCAGG-CTTGCTTCGTGAGGTGGGCATCTCTGACGCAATTGTCAATAATTTCTTCCTCG
                     || ||-|| +||||||||||| || ||||||||||| ||||||||||| || |||||  
Sbjct 3599          CCCGGGACTC-CTTCGTGAGGTCGGTATCTCTGACGCCATTGTCAATAACTTTTTCCTTT

Query 3641          CTGGCGGTGAGGTTGGTCACCAGCGTCCGTCTGTTATCCCTCGCGGCAACC-CCGACGC-
                    |||||||  || ||||||| || ||||| || || || || || ||||   -| +||+ -
Sbjct 3658          CTGGCGGCCAGATTGGTCAGCACCGTCCATCAGTCATACCGCGTGGCACTATCA-AC-AA

Query 3699          CAATGTCGACACCCTGGCTGCCTTTCCACCGTCATGCCAGATT-AGTGCTTTCCACCAA-
                    |||||| || || || | ||| || ||||| || ||||||+||-|| || | ||| || -
Sbjct 3716          CAATGTTGATACGCTTGATGCATTCCCACCCTCTTGCCAG-TTCAGCGCCTACCATCAGC

Query 3757          TTGGCCGAGGAGCTTGGTCACA--GACCCGCCCCTGTTGCGGCTGTTCTACCACCCTGCC
                    ||+|| || ||||| ||+|+||--|||| |||||  | || || ||||| || ||||| |
Sbjct 3775          TT-GCGGAAGAGCTCGG-C-CATCGACCGGCCCCGATCGCTGCCGTTCTGCCCCCCTGTC

Query 3815          CTGAGCTCGAACAGGGCCTTCTCTACCTGCCCCAGGAGCTCACCACCTGTGATAGTGTTG
                    |||| || |||||||| || || ||| |||| |||||  | ||||| | |||||||||  
Sbjct 3832          CTGAACTTGAACAGGGTCTACTTTACATGCCTCAGGAATTGACCACGTCTGATAGTGTGC

Query 3875          TAACATTTGAGTTGACAGATATTGTGCATTGCCGCATGGCCGCCCCGAGCCAGCGCAAGG
                    | || ||||| ||||||||||| ||||| || || ||||| || || || ||||| ||||
Sbjct 3892          TTACGTTTGAATTGACAGATATAGTGCACTGTCGTATGGCGGCACCTAGTCAGCGTAAGG

Query 3935          CCGTGCTGTCCACACTTGTGGGTCGATACGGTCGGCGTACAAAGCTTTATAATGCCTCC-
                    | || ||||| || ||||| ||  | ||||| || ||||| ||| | ||| |+| || |-
Sbjct 3952          CGGTCCTGTCGACTCTTGTCGGCAGGTACGGCCGCCGTACGAAGTTGTATGA-GGCTGCT

Query 3994          CATTCTGATGTCCGCGACTCTCTCGCCCGTTTCAT-CCCGACCATTGGCCCC-GTGCAGG
                    ||| | |||||||| |  |||||   || ||| ||-|| || | | ||||| - |   +|
Sbjct 4011          CATGCAGATGTCCGTGGGTCTCTAAACCATTTTATCCCTGAGCTTCGGCCCTATTAGT-G

Query 4052          TTACAACTTGTGAGCTGTACGAGTTAGTGGAAGCCATGGTTGAGAAGGGCCAGGATGGCT
                    |||| |||||||| || |||||| | ||||| || ||||| ||||| ||||||||||| |
Sbjct 4069          TTACCACTTGTGAACTTTACGAGCTTGTGGAGGCTATGGTGGAGAAAGGCCAGGATGGTT

Query 4112          CCGCCGTCCTTGAGCTCGACCTTTGCAACCGTGACGTGTCCAGGATTACCTTTTTCCAGA
                    | || || || ||||||||| | || | |||||| |||||  | || || || |||||||
Sbjct 4129          CTGCGGTTCTGGAGCTCGACTTATGTAGCCGTGATGTGTCTCGTATAACATTCTTCCAGA

Query 4172          AAGACTGTAATAAGTTTACCACCGGGGAGACCATTGCCCATGGTAAAGTGGGTCAGGGCA
                    | || |||||||||||||| || || ||||| || || ||||| ||||| || ||||| |
Sbjct 4189          AGGATTGTAATAAGTTTACAACGGGCGAGACAATAGCACATGGCAAAGTTGGCCAGGGGA

Query 4232          TCTCGGCTTGGAGTAAGA-CTTTCTGTGCCCTCTTCGGCCCCTGGTTCCGTGCTATTGAG
                    | || || |||||||| |-||||+|||||  | ||||| || |||||||| || ||||||
Sbjct 4249          TATCTGCATGGAGTAAAACCTTT-TGTGCTTTGTTCGGTCCATGGTTCCGCGCCATTGAG

Query 4291          AAGGCCATCCTAGCTCTGC-T-CCCCCAGGGTGTGTTCTATGGGGATGC-TTTTGATG-A
                    ||||  ||||| ||| | |-|-| ||||  || ++|||||||| |||||-|    |  -|
Sbjct 4308          AAGGAGATCCTTGCTGTACTTGCTCCCAATGTA--TTCTATGGTGATGCATACGAAGATA

Query 4347          CACCGTCTTCTCTGCGGC--T-GGTGGCCGCTGCGAAGGCTTCCATGGTGTTTGAGAATG
                    ||+  |||   |+|| ||--|-|  ||   | +|++ || | | |+||| ||||||||||
Sbjct 4366          CA-GTTCTGGCC-GCCGCAGTCGCCGGAGCCC-C--TGGTTGCAA-GGTTTTTGAGAATG

Query 4403          ACTTCTCTGAGTTTGACT-CTACTCAGAATAATTTCTC-CTTGGGACTTGAGTGT-GCTA
                    ||||||| ||||||||  -|+||||| |||||||| ||-||||||+|| ||||||-  +|
Sbjct 4420          ACTTCTCAGAGTTTGATAGC-ACTCAAAATAATTTTTCACTTGGG-CTGGAGTGTATA-A

Query 4460          TTATGGAGGAGTGCGGAATGCCGCAGTGGCTCATCCGCCTTTACCACCTTATAAGGTCTG
                    | |||||||||||||| |||||||||||| | ||||| ||||| |||||| |  | ||||
Sbjct 4477          TCATGGAGGAGTGCGGTATGCCGCAGTGGATGATCCGGCTTTATCACCTTGTTCGCTCTG

Query 4520          CATGGATCCTGCAGGCCCCGAAGGAGTCCCTGCGGGGGTTCTGGAAGAAGCACTCCGGTG
                    | ||| | ||||| || || ||||||||||||||||||||||||||||||||||| ||||
Sbjct 4537          CTTGGGTTCTGCAAGCTCCAAAGGAGTCCCTGCGGGGGTTCTGGAAGAAGCACTCAGGTG

Query 4580          AGCCCGGCACTCTCCTATGGAATACCGTCTGGAACATGGCTGTTATTACCCACTGTTATG
                    |||| |||||  | || |||||||| |||||||||||||| || ||  |||| |||||||
Sbjct 4597          AGCCTGGCACCTTGCTTTGGAATACTGTCTGGAACATGGCGGTCATAGCCCATTGTTATG

Query 4640          ACTTCCGGGA-TCTGCAAGTGGCTGCTTTTAAAGGTGATGATTCAATAGTGCTTTGCAGT
                    | ||||| ||-|+|  |||| || || || ||||| ||||| ||  | |||||||| |||
Sbjct 4657          AGTTCCGCGACT-TAAAAGTCGCCGCATTCAAAGGAGATGACTCTGTTGTGCTTTGTAGT

Query 4699          GAGTACCGTCAGAGTCCAGGA-GCCG-CAGTCCTAATTGCTGGCTGCGGCCTG-AAGTTG
                    || || || || ||+||  ||-|| |-|  +|||||| |||||||| ||  ||-|| ||+
Sbjct 4716          GATTATCGGCAAAG-CCGCGATGCGGCCGC-CCTAATCGCTGGCTGTGGGTTGAAACTT-

Query 4756          AAGGTGGATTTCCGCCCGATT-GGCTTATATGCAGGTGTTGTGGTGGCCCCCGGCCTT-G
                    |||||||||||| | || |||-|||| +||||| |||||||| |||||||| || || -|
Sbjct 4773          AAGGTGGATTTCAGGCCCATTGGGCTG-TATGCTGGTGTTGTTGTGGCCCCGGGTCTCGG

Query 4814          GTGCACTCCCTGACGTTGTGCGTTTTGCCGGCCGGCTCACTGAGAAGAATTGGGGCCCCG
                    |  |+|| ||||| |||||  | ||||| || |||||| | ||||| || ||||| || |
Sbjct 4832          GACC-CTTCCTGATGTTGTTAGGTTTGCTGGGCGGCTCTCGGAGAAAAACTGGGGGCCGG

Query 4874          GC-CCTGAGCGAGCGGAG--CAGCTCCGCCTCGCTGTGTGTGATTTCCTTCGCAAGCTCA
                    | -| +||++||| | ||--||||| || || ||||| |||||||| || || ||| | |
Sbjct 4891          GTTCA-GA--GAGGGCAGAACAGCTACGGCTGGCTGTCTGTGATTTTCTGCGAAAGTTAA

Query 4931          CGAATGTGGCTCAGATGTGTGTGGATGTTGCTTC-TCGTGTTTATGGGG-TCTCCCCAGG
                    |||||||||||||  | |||||||| |||| |||-  |+|||||||| |-|  |||| | 
Sbjct 4948          CGAATGTGGCTCAAGTCTGTGTGGACGTTGTTTCGCAG-GTTTATGGTGTTAGCCCCGGT

Query 4989          GCTAGTTCATAACCTGATTGGTATGCTACAGGCTGTTGCCGACGGCAAGGCCCA-TTTCA
                     +| || |||||||||||||| ||||| ||| |  ||||||| |||||||| ||-|||+|
Sbjct 5007          T-TGGTACATAACCTGATTGGGATGCTCCAGACCATTGCCGATGGCAAGGCGCACTTT-A

Query 5048          CTGAGTCGGTAAAGCCAGTGCTTGACCTGACGAATTCAA-TCTTGTG-TCGGGTGGAATG
                    | ||| | || || || ||  | ||||| || ||||| |-| | ++ -||||||||||||
Sbjct 5065          CAGAGACAGTTAAACCTGTTTTAGACCTCACCAATTCTATTATA--CATCGGGTGGAATG

Query 5106          AATAACATG-TCTTTTGCTGCGCCCATGG-GTTCGCGACCATGCGCCCTCGGCCTATTT-
                    |||||||||-|||||||||  |  |||||-| |  |+||||||||| ||||| ||+|||-
Sbjct 5123          AATAACATGTTCTTTTGCTCTGTGCATGGAGATGCC-ACCATGCGCTCTCGGGCT-TTTC

Query 5163          TGTTGCTGTTCCTCATGTTTCTGCCTATGTTGCCCGCGCCACCGTCCGGTCAGCCGTCTG
                    ||||  |||||||| || ||||||||||| |||||||||||||| |||||||||||||||
Sbjct 5181          TGTTTTTGTTCCTCGTGCTTCTGCCTATGCTGCCCGCGCCACCGGCCGGTCAGCCGTCTG

Query 5223          GCCGCCGTCGTGGGCGGCGCAGCGGCGGTTCCGGCGGTGGTTTCTGGGGTGACCGGGTTG
                    |||| || || |||||||||||||||||| ||||||||||||||||||||||||||||||
Sbjct 5241          GCCGTCGCCGCGGGCGGCGCAGCGGCGGTGCCGGCGGTGGTTTCTGGGGTGACCGGGTTG

Query 5283          ATTCTCAGCCCTTCGCAATCCCCTATATTCATCCAACCAACCCCTTCGCCCCCGATG-TC
                    ||||||||||||||||  |||||||||||||||||||||||||||||||  | ||+ -|+
Sbjct 5301          ATTCTCAGCCCTTCGCCCTCCCCTATATTCATCCAACCAACCCCTTCGCATCTGA-CAT-

Query 5342          ACC-GCTGCGGCCGGGGCTGGACCTCGTGTTCGCCAACCCGCCCGACCACTCGGCTCCGC
                     ||-|| || |||||||||||| ||||   ||| || || ||||| ||||||||||||||
Sbjct 5359          TCCAGCCGCAGCCGGGGCTGGAGCTCGCCCTCGGCAGCCAGCCCGTCCACTCGGCTCCGC

Query 5401          TTGGCGTGACCAGGCCCAGCGCCCCGCCGCTGCCTCACGTCGTAGACCTACCACAGCTGG
                    ||||||||||||  |||||||||||||| || || | |||||| || || || |||||||
Sbjct 5419          TTGGCGTGACCAATCCCAGCGCCCCGCCACTTCCGCCCGTCGTCGATCTGCCCCAGCTGG

Query 5461          GGCCGCGCCGCTGACTGCGGTTGCTCCGGCCCATGATACCCCGCCTGTGCCCGATGTTGA
                    |||  ||||||||||||| || || |||||||  |||||  | ||||| |||||||| ||
Sbjct 5479          GGCTTCGCCGCTGACTGCTGTGGCCCCGGCCCCCGATACTGCTCCTGTTCCCGATGTCGA

Query 5521          TTCTCGCGGCGCTATCTTGCGCCGGCAGTATAATCTTTCAACATCCCCTCTTACCTCCTC
                    ||||||||||||||| || ||||| ||||||||| | ||||||||||| || || ||+| 
Sbjct 5539          TTCTCGCGGCGCTATATTACGCCGCCAGTATAATTTATCAACATCCCCGCTAACATC-TA

Query 5581          C-GTGGCCACTGGCACCAATTTGGTCCTTTATGCTGCCCCTCTTAGCCCGCTTTTGC--C
                    |- | |||||||| || ||  | || || ||||||||||| || |||||++||| +|--|
Sbjct 5598          CTATTGCCACTGGTACTAACCTTGTTCTATATGCTGCCCCGCTGAGCCC--TTTG-CTTC

Query 5638          C-CTTCAGGACGGCACCAATACTCATATAATGGCCACGGAGGCTTCCAATTATGCCCAGT
                    |-|| || || || || || ||||| || |||||||| || || || |||||||||||||
Sbjct 5655          CGCTCCAAGATGGAACTAACACTCACATTATGGCCACTGAAGCATCAAATTATGCCCAGT

Query 5697          ACCGAGTTGCCCGCGCCACAATCCGCTACCGCCCTCTGGTTCCCAATGCTGTTGGTGGCT
                    |||| |||| ||||||||| ||||| ||||| || || || || || ||||| || || |
Sbjct 5715          ACCGTGTTGTCCGCGCCACCATCCGGTACCGTCCGCTTGTGCCGAACGCTGTCGGCGGAT

Query 5757          ATGCTATCTCTATATCGTTCTGGCCGCAGACCACTACCACCCCGACGTCCGTCGACATGA
                    | ||||| ||||| || |||||||| ||||| ||||| |||||||| || || || ||||
Sbjct 5775          ACGCTATATCTATCTCTTTCTGGCCTCAGACAACTACTACCCCGACATCTGTGGATATGA

Query 5817          ATTCTATAACCTCGACGGATGTTCGTATTCTCGTCCAGCCCGGTATTGCCTCAGAGCTTG
                    ||||||| ||||| |||||||| || ||||| |||||||| |||||||| ||||| ||||
Sbjct 5835          ATTCTATCACCTCCACGGATGTCCGAATTCTTGTCCAGCCTGGTATTGCTTCAGAACTTG

Query 5877          TGATTCCAAGTGAACGCCTGCATTATCGCAACCAGGGTTGGCGCTCTGTTGAAACCTCCG
                    |||| || ||||| |||||||||||||| ||||| || |||||||| ||||| ||||| |
Sbjct 5895          TGATCCCCAGTGAGCGCCTGCATTATCGTAACCAAGGCTGGCGCTCGGTTGAGACCTCTG

Query 5937          GGGTGGCGGAGGAGGAGGCCACCTCTGGCCTTGTCATGCTTTGTATACATGGCTCACCTG
                    | || |||||||||||||| ||||| ||||||||||||||||| || ||||| |||||||
Sbjct 5955          GTGTTGCGGAGGAGGAGGCGACCTCCGGCCTTGTCATGCTTTGCATCCATGGATCACCTG

Query 5997          TGAACTCTTATACTAACACACCTTACACTGGTGCCCTCGGGTTGTTGGATTTTGCTCTCG
                    |||| ||||| || || || ||||| ||||||||||| || ||| | ||||| || ||||
Sbjct 6015          TGAATTCTTACACCAATACGCCTTATACTGGTGCCCTTGGCTTGCTTGATTTCGCACTCG

Query 6057          AGCTTGAGTTCCGCAACCTCACCCCTGGTAACACCAATACACGGGTTTCCCGCTACTCTA
                    |||| |||||||||||  | || || |||||||| || ||||| |||||||||||||| |
Sbjct 6075          AGCTCGAGTTCCGCAATTTGACACCCGGTAACACGAACACACGTGTTTCCCGCTACTCGA

Query 6117          GCACCGCCCGCCACCGTCTTCGCCGTGGCGC-AGACGGGACTGCCGAGCTCACCACCACG
                    | |  || ||||||   || ||||| ||+||- || || ||||| ||| | || ||||| 
Sbjct 6135          GTAGTGCGCGCCACAAGCTACGCCGAGG-GCCTGATGGCACTGCTGAGTTAACTACCACT

Query 6176          GCTGCGACTCGCTTTATGAAGGATCTCT-ATTTTTCTAGCACTAATGGTGTTGGCGAGAT
                    ||||| || |||||||||||||| ||+|-||||| |  | |||||||| ||||| ||  |
Sbjct 6194          GCTGCTACACGCTTTATGAAGGACCT-TCATTTTACAGGGACTAATGGAGTTGGTGAAGT

Query 6235          CGGCCGCGGGATAGCCCTTACCCTGTTTAATCTTGCTGACACCCTGCTTGGCGGCCTACC
                    ||| || || ||||| || || ||||| |||||||||||||| || || ||||| || ||
Sbjct 6253          CGGTCGTGGTATAGCGCTAACTCTGTTCAATCTTGCTGACACGCTTCTCGGCGGGCTCCC

Query 6295          GACAGAATTGATTTCGTCGGCTGGTGGCCAACTGTTTTACTCTCGCCCGGTCGTCTCAGC
                    ||||||||||||||||||||||||||| || ||||||||||||||||| |||||||||||
Sbjct 6313          GACAGAATTGATTTCGTCGGCTGGTGGTCAGCTGTTTTACTCTCGCCCCGTCGTCTCAGC

Query 6355          CAATGGCGAGCCGACTGTCAAGCTGTATACATCTGTAGAGAATGCTCAGCAGGATAAGGG
                    ||||||||||||||| || ||||| || || || || ||||| |||||||||||||||||
Sbjct 6373          CAATGGCGAGCCGACAGTGAAGCTTTACACTTCAGTCGAGAACGCTCAGCAGGATAAGGG

Query 6415          TATTGCAATCCCTCACGACATCGACCTTGGGGAATCTCGTGTAGTCATCCAGGATTATGA
                    ||| || ||||| || || || |||||||| || || ||||| ||||| |||||||| ||
Sbjct 6433          TATAGCTATCCCACATGATATTGACCTTGGTGAGTCCCGTGTTGTCATTCAGGATTACGA

Query 6475          CAATCAGCATGAGCAGGACCGTCCGACACCTTCCCCAGCCCCGTCTCGCCCTTTTTCTGT
                     || || ||||||||||| ||||| || ||||| || || || ||||| || ||||||||
Sbjct 6493          TAACCAACATGAGCAGGATCGTCCCACCCCTTCTCCTGCTCCCTCTCGGCCCTTTTCTGT

Query 6535          TCTCCGGGCCAATGATGTGCTTTGGCTCTCTCTCACTGCTGCTGAGTATGATCAGTCCAC
                     || || || ||||||||||| ||||| || || || || ||||||||||||||| | ||
Sbjct 6553          CCTTCGTGCTAATGATGTGCTATGGCTTTCACTTACAGCAGCTGAGTATGATCAGACTAC

Query 6595          CTATGGCTCTTCTACTGGCCC-AGTCTATGTCTCCGACTCTGTGACCTTGGTCAATGTTG
                    ||||||||| ||||||  |||-|+| |||||||| ||  ||||||| || || ||||| |
Sbjct 6613          CTATGGCTCCTCTACTAACCCCA-TGTATGTCTCTGATACTGTGACATTTGTTAATGTGG

Query 6654          CGACCGGCGCGCAGGCCGTTGCTCGGTCGCTTGACTGGACTAAGGTCACACTTGATGGCC
                    | || || || ||||  ||  |||| || || |||||| |||| || || |||||||| |
Sbjct 6672          CTACTGGTGCCCAGGGGGTATCTCGCTCTCTGGACTGGTCTAAAGTTACCCTTGATGGGC

Query 6714          GCCCTCTTTCTACTATCCAGCAGTATTCGAAGACTTTCTTTGTCCTGCCGCTTCGTGGTA
                    |||| |||   ||||||||||||||||| ||||| |||||||||||||| || |||||||
Sbjct 6732          GCCCACTTATGACTATCCAGCAGTATTCTAAGACCTTCTTTGTCCTGCCCCTCCGTGGTA

Query 6774          AACTTTCCTTCTGGGAGGCAGGTACCACTAAAGCCGGGTACCCTTACAATTATAATACTA
                    | || ||||| |||||||| ||||| ||||| ||||| |||||||| |||||||||||||
Sbjct 6792          AGCTCTCCTTTTGGGAGGCTGGTACTACTAAGGCCGGCTACCCTTATAATTATAATACTA

Query 6834          CTGCTAGTGACCAACTGCTCGTTGAGAATGCCGCCGGGCACCGGGTTGGCTATTTCCACC
                    |||| ||||||||  |  |  |||||||||| || || ||||| ||  ||+|| || |||
Sbjct 6852          CTGCCAGTGACCAGATTTTAATTGAGAATGCAGCTGGTCACCGTGTATGC-ATCTCAACC

Query 6893          TACACCACTAG-CTTGGGTGCTGGCCCTGTCTCCATTTCTGCGGTGGCTGTCCTGGCCCC
                    ||||| |||| -||||| |+|||||||||| || |||||||| || | |||||| || ||
Sbjct 6911          TACACTACTAATCTTGGAT-CTGGCCCTGTTTCTATTTCTGCTGTCGGTGTCCTCGCACC

Query 6952          CCACTCTGCGTTAGCACTGCTT--GAGGATACCCTG--GATTACCCTGCTCGCGCCCATA
                     |||||||||+  |+ | ||||--|||||++| |||--|| || ||||| || || ||||
Sbjct 6970          TCACTCTGCG-CTG-GCCGCTTTAGAGGA--CACTGTTGACTATCCTGCCCGTGCTCATA

Query 7008          CTTTTGATGATTTCTGCCCAGAGTGCCGCCCCCTCGGCCTCCAGGGCTGCGCCTTTC-AG
                    ||||||||||||| ||||| ||||||||  | |||||||| ||||| || ||+||||-| 
Sbjct 7026          CTTTTGATGATTTTTGCCCTGAGTGCCGTACACTCGGCCTTCAGGGTTGTGC-TTTCCAA

Query 7067          TCCACTGTCGCTGAGCTCCAGCGGCTTAAGATGAAGGTGGGTAAAACTCGGGAGTTA-TA
                    || ||||| |||||||| ||||| ||||| ||||||||||||||||| |||||||+|-| 
Sbjct 7085          TCGACTGTTGCTGAGCTACAGCGTCTTAAAATGAAGGTGGGTAAAACCCGGGAGT-ACTG

Query 7126          GTTTATT-TGCTTGTGCCCTCCTTCT-TTCTGTTGCTT-ATTTCTCTTTTCTGCGTTT
                     ||||||-| ||||| || |||||||-|||||||  ||-|||| ||||||||||||| 
Sbjct 7144          ATTTATTCTACTTGTACCTTCCTTCTGTTCTGTTCTTTTATTTTTCTTTTCTGCGTTC
