# Supplementary material for: Pairwise Heuristic Sequence Alignment Algorithm Based on Deep Reinforcement Learning
Source: IEEE Open J Eng Med Biol. 2021 Jan 29;2:36–43. doi: 10.1109/OJEMB.2021.3055424 (PMC8901008; doi:10.1109/OJEMB.2021.3055424)
Supplement: Three supplementary materials are attached to the submitted manuscript. First, we offer the detailed process of the DQNalign in Supplementary material S1. Then, the additional figures and tables are listed in the Supplementary material S2. Finally, the alignment results of the DQNalign are attached  [file ojemb-3055424-mm.zip › OJEMB-3055424-MM/10022021082020_DQNalignOJEMB20210126SupplementaryS3/Supplementary S3/HEV_DDDQN/result20200712173946_13_39.txt]

DQNalign Project v1.0
Pairwise alignment algorithm with deep reinforcement learning based heuristic alignment agent
Sequence 1 : HEV_13, length : 7212
Sequence 2 : HEV_39, length : 7234

Alignment results:
Exact matches: 5450
Gaps: 544

Query 16            GTCGATGCCATGGAGGCCCACCAGTTTATTAAGGCTCCTGGCATCACTACTGCTATTGAG
                    ||||| |||||||||||||| ||||| || |||||||||||| |||| ||||||||||||
Sbjct 0             GTCGACGCCATGGAGGCCCATCAGTTCATAAAGGCTCCTGGCGTCACAACTGCTATTGAG

Query 76            CAGGCTGCTTTAGCAGCGGCCAATTCTGCCTTGGCGAATGCTGTGGTGGTTAGGCCTTTT
                    ||||| ||| ||||||||||||| || |||||||||||||||||||||||| ||||||||
Sbjct 60            CAGGCAGCTCTAGCAGCGGCCAACTCCGCCTTGGCGAATGCTGTGGTGGTTCGGCCTTTT

Query 136           CTCTCTC-ACCAGCAGATTGAGATTCTCATTAACCTAATGCAACCTCGCCAGCTTGTTTT
                    || || |- | |+||||  ||||| || |||||| | ||||| || || |||||||||||
Sbjct 120           CTGTCCCGGCTA-CAGACAGAGATACTTATTAACTTGATGCAGCCCCGGCAGCTTGTTTT

Query 195           CCGCCCCGAGGTTTTCTGGAATCATCCCATCCAGCGCGTTATCCATAATGAGCTGGAGCT
                    ||| || |||||  | |||||||| ||||| || ||||| ||||| |||||||| || | 
Sbjct 179           CCGGCCTGAGGTCCTGTGGAATCACCCCATTCAACGCGTGATCCACAATGAGCTTGAACA

Query 255           CTACTGCCGCGCTCGCTCCGGCCGCTGTCTTGAGATTGGCGCTCATCCCCGCTCAATAAA
                     ||||| || |||||  ||||||||||||||||  | |||||||| || || || || ||
Sbjct 239           GTACTGTCGGGCTCGGGCCGGCCGCTGTCTTGAAGTGGGCGCTCACCCACGTTCGATCAA

Query 315           TGACAATCCTAATGTGGTCCACCGCTGTTTTCTCCGCCCTGTTGGGCGTGATGTTCAGCG
                     ||||| || || ||  | || ||||||||| |    || ||||| || ||||| |||||
Sbjct 299           CGACAACCCCAACGTCTTGCATCGCTGTTTTTTAAAACCAGTTGGCCGCGATGTCCAGCG

Query 375           CTGGTATACTGCTCCCACTCGCGGACCGGCTGCTAATTGCCGGCGTTCTGCACTGCGTGG
                     ||||| || ||||| || ||||| || || || || ||||| || || || || |||||
Sbjct 359           GTGGTACACCGCTCCTACCCGCGGCCCTGCAGCGAACTGCCGCCGGTCAGCCCTTCGTGG

Query 435           GCTCCCTGCTGCCGACCGCACCTACTGTTTTGATGGGTTTTCTGGCTGCAG-TTTTCCCG
                     |||||  |||  ||||| || || || ||||| || ||||| || |||| -||| +|||
Sbjct 419           CCTCCCGCCTGTTGACCGGACATATTGCTTTGACGGTTTTTCCGGTTGCACATTTG-CCG

Query 494           CTGAGACAGGCATCGCCCTCTATTCCCTCCACGACATGTC-G-CCGTCTGATGTCGCCGA
                    | ||||| || || |||||||| || || || ||| |+| -|-| | |+||||| || ||
Sbjct 478           CCGAGACGGGGATTGCCCTCTACTCACTGCATGACCT-TTGGCCTGCC-GATGTTGCTGA

Query 552           GGCCATGTTCCGTCATGGCATGACGCGGCTTTATGCTGCCCTCCATCTCCCGCCCGAGGT
                    ||| |||  ||| || || ||||| ||||| ||||| || ||||| ||||| || |||||
Sbjct 536           GGCGATGGCCCGCCACGGTATGACCCGGCTGTATGCGGCTCTCCACCTCCCTCCTGAGGT

Query 612           TCTACTGCCTCCC-GGCACATACCGTACCACGTCGTATTTACTGATTCATGAC-GGTAGG
                     || ||+|| |||-|| || || | |||||| |||||  |||| || ||||| -|| | +
Sbjct 596           GCTGCT-CCCCCCTGGTACCTATCATACCACCTCGTACCTACTCATCCATGATGGGGAC-

Query 670           CGTGTTGTGGTGACGTACGAGGGCGATACCAGTGCTGGTTATAATCATGATGT-TTCTAA
                    ||||  ||| | || || ||||| ||| | |||||||| || || ||||||||-| |   
Sbjct 654           CGTGCAGTGATTACATATGAGGGGGATTCTAGTGCTGGGTACAACCATGATGTGTCCATC

Query 729           TCTACGTTCCTGGATTAGGACCACTAAGGTCACCGGGGACCATCCTCTCGTTATCGAGCG
                    |+| ||  |||||||  | || |||||||| || || ||||| || || || || |||||
Sbjct 714           T-TGCGCGCCTGGATCCGCACTACTAAGGTTACTGGTGACCACCCGCTGGTGATTGAGCG

Query 789           GGTTAGGGCCA-TCGGCTGCCATTTTGTTCTCCTGCTCACGGCCGC-CCCGGAACCATCC
                     ||| +|| | -| || || |||||||| ||||| || || || ||-|| +|||||||| 
Sbjct 773           AGTTC-GGGCGGTGGGTTGTCATTTTGTGCTCCTTCTAACAGCTGCACCT-GAACCATCG

Query 847           CCTATGCCTTATGTGCCTTACCCCCGGTCCACCGAGGTCTATGTCCGAT-CAATCTTTGG
                    || ||||| ||||| || || || || ||||| ||||| || || || |-|| |+|||||
Sbjct 831           CCAATGCCCTATGTTCCATANCCTCGTTCCACTGAGGTTTACGTTCGGTCCATT-TTTGG

Query 906           CCCGGGTGGAACCCCCT--CATTGTTTCCAACCTCGTGCTCCACTAAGTCAACCTTCCAT
                    ||| |||||  | || |--|++||||||||||  | ||||| ||||||||||| || |||
Sbjct 890           CCCTGGTGGTTCACCATCCC--TGTTTCCAACTGCCTGCTCTACTAAGTCAACATTTCAT

Query 964           GCTGTCCCTGTCCATATCTGGGACCGTCTTATGTTGTTCGGGGCCA-CTTTGGACGACCA
                    ||||||||||| ||||| |||||| | |||||||| ||||| || |-| | +||||| ||
Sbjct 948           GCTGTCCCTGTGCATATATGGGACAGACTTATGTTATTCGGTGCGACCCTC-GACGATCA

Query 1023          GGCCTTTTGCTGTTCCCGTCTTATGACTTACCTCCGTGGCATTAGCTACAAGGTTACTGT
                    ||||||||| || ||  | || ||||| ||||||||||||||||||||||| || || ||
Sbjct 1007          GGCCTTTTGTTGCTCGAGGCTAATGACATACCTCCGTGGCATTAGCTACAAAGTCACGGT

Query 1083          CGGCACCCTTGTGGCCAATGAGGGCTGGAACGCCTCCGAGGACGCCCTCACAGCTGTCAT
                    |||| | ||||| ||||| ||||||||||| ||||||||||| ||  | || ||||| ||
Sbjct 1067          CGGCGCTCTTGTTGCCAACGAGGGCTGGAATGCCTCCGAGGATGCATTGACCGCTGTGAT

Query 1143          TACTGCCGCCTACCTAACCATATGCCACCAGCGGTATCTTCGCACCCAGGCTATATCTAA
                    |||||| ||||| || ||||| ||||| ||| |||| |||||||| ||||| || || ||
Sbjct 1127          TACTGCGGCCTATCTTACCATTTGCCATCAGAGGTACCTTCGCACGCAGGCCATCTCGAA

Query 1203          GGGGATGCGTCGTTTGGAGCGGGAGCATGCCCAGAAGTTTATAACACGCCTTTATAGCTG
                     ||||||    |  ||||||  ||||| || |||||||| |||||||| ||||| |||||
Sbjct 1187          AGGGATGAAAAGACTGGAGCTTGAGCACGCACAGAAGTTCATAACACGTCTTTACAGCTG

Query 1263          GCTCTTTGAGAAGTCCGGCCGTGACTACATCCCCGGCCGTCAGCTGGAGTTTTATGCCCA
                    | | ||||| || ||||||||||| ||||| ||||||||||||||| |||||||||||||
Sbjct 1247          GTTGTTTGAAAAATCCGGCCGTGATTACATTCCCGGCCGTCAGCTGCAGTTTTATGCCCA

Query 1323          GTGTAGGCGTTGGCTCTCAGCCGGCTTCCATCTTGACCCACGGGTGTTGGTTTTTGACG-
                    |||  | || ||||| || || || ||||||||||| || || ||| | || ||||| |-
Sbjct 1307          GTGCCGCCGATGGCTTTCCGCTGGTTTCCATCTTGATCCTCGTGTGCTTGTCTTTGATGA

Query 1382          AGTCGGTCCCCTGCCAC--T-GTAGGACCACGATCCGC-AGGGTTGCTTCAA-AG-TTCT
                    ||+||| ||| || | |-- -||||   +++  | || -| | +|||+||+|-||-|| |
Sbjct 1367          AG-CGGCCCCTTGTCGCTGCCGTAGTTT---CCTTCGTAAAGC-TGC-TC-ATAGATTTT

Query 1436          GTTGCTTCATGAAGTGGCTCGGCCAGGAGTGCACCTGTTTCCTACAGCCCGCAGA-GGGT
                    |||| || |||  |||||| |||||||| || ||||||||||| |||||||  ||-||| 
Sbjct 1420          GTTGTTTTATGCGGTGGCTGGGCCAGGATTGTACCTGTTTCCTCCAGCCCGTTGAGGGGA

Query 1495          GTTGTTGGCGACCAGGGCCATGACAACGAGGCTTATGAGGGCTCTGATGTTGACCCTGCC
                    | +|||||||| |||||  | || || ||||| | |||||| || ||||||||||| || 
Sbjct 1480          GG-GTTGGCGAGCAGGGTTACGATAATGAGGCATTTGAGGGGTCGGATGTTGACCCCGCT

Query 1555          GA--ATCTGCCACCTGTG-ACATATCTGGGTCCTACGTGGTG-CCTGGTGCTGCC--CTC
                    ||--|++ ||||+|||||-|||| ||||| || ||  | || -||+||| ++|||--|| 
Sbjct 1539          GAGGA--GGCCA-CTGTGAACATCTCTGGATCATATATTGTCACC-GGTA--GCCAGCTA

Query 1609          CAGCCGCTCTACCAGGCTCTTGATCTCCCTGCCGATATTGTGGCCCGTGCAGGTCGGCTG
                    ||||| ||||||||||| ||||   ||||| | ||| |||  ||||| || ||||| || 
Sbjct 1593          CAGCCTCTCTACCAGGCGCTTGGCATCCCTTCTGATCTTGCCGCCCGAGCGGGTCGACTT

Query 1669          ACCGCCACAG-TAAAGGTTTCTCAGGCTGAGGGGCGGATTGACTGCG-AGACCTATCTTG
                    || ||||| |-| |||   |   | ||||| || ||   | |||   -|||||  | |||
Sbjct 1653          ACTGCCACTGTTGAAGTCCTAAGATGCTGATGGCCGCCCTCACTTGTAAGACCACTATTG

Query 1727          GTAATAAAA-CTTTCCGCAC-GTCGTT-C--GTCGA-CGGAGCGGTTTTAGAGACTAATG
                    | ||||| |-|||| | +||-||  ||-|-- | | -|+++ | | ++||||| |||| |
Sbjct 1711          GCAATAAGACCTTTACA-ACAGTTTTTACTGATGGTGC---TCAGC--TAGAGGCTAACG

Query 1781          GCCCAGAGC-GC--CT-CAATCTCTCCTTTGACGCCAGTCAGAG-C-ACTATGGCCGCCG
                    | || ||||-| -- |-|++| ++|| |||||| +| | ||+||- -|||||||||||||
Sbjct 1765          GGCCGGAGCAGTATGTGC--TG--TCGTTTGACT-CGGCCA-AGCAAACTATGGCCGCCG

Query 1835          G-CCTCTTTAGTCTTACC--TACAC-CACTTCTGCAGCTGGGCTGGAGGTGCATTATGTC
                    |-|| | + ||||||| |--| |  - || |||+++|| || || |||||||    ||||
Sbjct 1819          GCCCGCA-CAGTCTTAGCTATGCTTTGACATCT---GCGGGCCTTGAGGTGCGCGTTGTC

Query 1891          GCT-----G---C-C--G--GGC-----TTGACCATCGGGCGGTTTTT-G---------C
                     ||-----|--- -|-- --|||-----||++||||| ||+||||   - ---------|
Sbjct 1875          TCTGCCGGGCTTGACTGTAAGGCTGTATTT--CCATCCGG-GGTTGCAACCCCCACCACC

Query 1923          CC--CGGGTGTCTCACCCCGGTCGGCCCCTG-GCCGA-G-GTTA-C--------C-GCC-
                    ||--  |  |||||  |    |   |  || -|   |-|-   |-|--------|-|+|-
Sbjct 1932          CCTGGTGAGGTCTCCGCTTTTTGTTCAGCTTTGTACAGGTTCAACCGTTGTGTTCAG-CG

Query 1966          TTCTGCTCCGCCCTA-T-ATAGGTTC----A--A-CCGTGAGGCCCAGCGCCACTCACTG
                     +|  ||+|+|| ||-|-   | || ----|--|-||    || | +++      ++|| 
Sbjct 1991          G-CCACT-C-CCTTATTGGGGGTTTGTGGTATTACCCTGAGGGGCT---AATTGG--CTT

Query 2017          AC--CGGCAACTTTTGGT-TTCATCCC-GAGGGGC-TCCTT-GGCCCCTTCGTTCCTTTC
                      --| +  +| |||| |-     |  -   ||| -||   -   ||||||  |  ++ +
Sbjct 2042          GTTTCC-GC-CATTTGCTCCCGGCCATACCTGGGAGTCAGCCAATCCCTTCTGTGG--A-

Query 2071          TCTCCCGGGCATGTTTGGGAGTCGGCTAACCCGTTT--T-G----TGGT--GAGAGC-A-
                    ++++++++|+|+++++++||| |  |+++| |+| |--|-|----||||--| | +|- -
Sbjct 2096          --------G-A-------GAGCCACC---CTC-TATACTCGCACCTGGTCGGTGT-CGGG

Query 2120          CACTCTACACCCGTACCTGGTCGGAAGTTGATGCCGCTTCTAACC-C-G--G--CC--CA
                    | +|||+++|  ||+++|+|++  +  |     ||    | | ||-|- --|--| --||
Sbjct 2135          CT-TCT---CTAGT---T-G--TT-TTTCTCCACCCGAGCCACCCGCTCCAGAACTATCA

Query 2172          GC-CC-GA-CC---T---AGGCC--TTGCATCTGA-G--CC-T-CCCAT--AC--C--CA
                     |-||-| -  ---|---|  ||--| ||   || -|--||-|-|||| --||--|--||
Sbjct 2184          TCTCCTGTTGAGGTTGACACACCTGTGGCTGTTGGCGTTCCATCCCCAGCCACTTCGGCA

Query 2210          GTAGG---GCCGCCACG--CCTAT-CTTGGCGGCCCCTCTGCC-C-TCCATTGTA-CCGG
                    |||  --- ||  ||+|--|||  -|+ ||| || ||  ||||- -| | ++||   |||
Sbjct 2244          GTACCCCAACCTTCA-GTCCCTGAAC-AGGCCGCGCCATTGCCGGATTCG--GTTGACGG

Query 2261          GCCC-CACCCCCCCCCCCTCCGCCCTGGTGCCTAGTGAGCCGGCCTCTGGTGCCAGCGCC
                        -| + ++++++++++| ++||+|| +|| | ||||| ++|||||  +  ||+|+||
Sbjct 2300          CGGTGCT-G----------CT--CC-GGC-CCCATTGAGCA--CCTCTAC-TACA-C-CC

Query 2320          GGGGCT-C-TGGC--CA--TAACCCA-CCAGAC-GGTCCGACACCGCCGTTTG---CTTT
                      ||  -|-  ||--||--|||||||-|||+ |-||  +++|+||| ||   |---||| 
Sbjct 2340          CCGGTGCCAGCGCAGCACGTAACCCACCCA-TCTGGCT---C-CCGTCGGCGGTTACTTC

Query 2369          TCACCTACCCGGATGGTTCCAAGGTGTTTGCCGGCTCGCTG-TTCGAGTCAGCGTGTACG
                     ||||||||| ||||| || || |||| ||| ||||| || -||+|| || | |||||| 
Sbjct 2395          ACACCTACCCTGATGGCTCAAAAGTGTATGCTGGCTCCCTTTTT-GAATCTGAGTGTACT

Query 2428          TGGCTTGTTAACGCGTCTAATG-TTGACCACCGCCCTGGTGGCGGGCTCTGCCATGCATT
                    ||| | ||||| || || ||| -| | +|||||||| |||||||| || ||||| |||||
Sbjct 2454          TGGTTAGTTAATGCATCCAATCCTGGT-CACCGCCCCGGTGGCGGCCTTTGCCACGCATT

Query 2487          CTACCAAAGGTATCCC-GCTTCCTTTGACGCTGCC---TCT-TTTGTGA-TG-CGCGATG
                     |||||| |||+||||-|  || |||||| |||| ---| |-||| || -||-|| |+|+
Sbjct 2513          TTACCAACGGT-TCCCGGAGTCATTTGACCCTGCTGAGTTTATTTATGTCTGACGGG-T-

Query 2540          GCGCGGCCGCGTACACATTAACTCCCCGGCCGATAATTCATGCCGTCGCCCCTGACTATA
                      ||||+|+|+|| || || || ||||| || || || ||||| || |||||||| ||| 
Sbjct 2569          TTGCGG-C-C-TATACCTTGACACCCCGACCCATTATCCATGCTGTTGCCCCTGATTATC

Query 2600          GGTTGGAACATAACCCAAAGAGGCTCGAGGCCGCTTACCGGGAGACCTGCTCTCGCCTTG
                    || ||||||||||||| |||||||||||||| || || || ||||| || || || | ||
Sbjct 2626          GGGTGGAACATAACCCTAAGAGGCTCGAGGCTGCCTATCGAGAGACGTGTTCCCGTCGTG

Query 2660          GTACCGCTGCATA-CCCGCT-CCTCGGGACTGGCATATAT-CAGGTACCAATCGGCCCGA
                    | || ||||| ||-||| +|-| | | | | | +||||| - +||| ||  | || | ||
Sbjct 2686          GGACGGCTGCTTATCCCT-TGCTTGGCGCCGGT-ATATACAG-GGTGCCCGTTGGGCTGA

Query 2717          GTTTTGACGCCTGGGAGCGGAACCACCGCCCTGGGGACGAGTTGTATCTTCCTGAGCTTG
                    | ||||| || |||||||| |||||||| || ||||| |||||||| ||  ||||||  |
Sbjct 2743          GCTTTGATGCTTGGGAGCGTAACCACCGACCCGGGGATGAGTTGTACCTGACTGAGCCGG

Query 2777          CC-GGCCAAATGGTTCGAGGCCAATAA-G-CCTACCCG-CCCGACTCTTACTATAACTGA
                    | -   |+ +||||||||| ||+|+| -|-||||| | -||||+| |||||||| |||||
Sbjct 2803          CTATAGC-T-TGGTTCGAGACC-A-ACCGACCTACTCTCCCCG-CGCTTACTATTACTGA

Query 2832          GGATGTC-GCACGGACGGCAAACTTGGC-CATCGAACTTGACTCGGCCACAGACGTCGGC
                    |||  +|-||||| || || ||| ||||-|+| ||  | || || ||||| || ||||||
Sbjct 2858          GGACA-CAGCACGAACAGCGAACCTGGCTC-TTGAGTTAGATTCAGCCACTGAGGTCGGC

Query 2890          CGGGCCTGCGCCGGCTGCCGAGTCACCCCCGGTATTGTGCAGTATCAGTTTACCGCAGGT
                     |||| || |||||||| || |||   || ||| |||| || || ||||| || ||||||
Sbjct 2916          AGGGCGTGTGCCGGCTGTCGTGTCGAGCCGGGTGTTGTCCATTACCAGTTCACAGCAGGT

Query 2950          GTGCCCGGGTCTGGAAAGTCCCGTTC-TGTTATCCAGA-CTGACGTGGACGTTGTTGTGG
                    || || || || || ||||| || ||-  | | +||| -|+|| || ||||| || ||||
Sbjct 2976          GTCCCTGGCTCCGGCAAGTCACGGTCAATTCAG-CAGGGC-GAGGTAGACGTCGTAGTGG

Query 3008          TTCCGACTCGGGAGCTGCGTAACGCCTGGCGCCGCCGCGGTTTTGCTGCTTTTACCCCGC
                    | || || || ||| |||||||| | ||||| |||||||| ||||| |||| ||| || |
Sbjct 3034          TGCCAACCCGTGAGTTGCGTAACTCGTGGCGGCGCCGCGGGTTTGCAGCTTATACACCAC

Query 3068          ATACTGCCGCT-AGGGTCACCC-AGGGGCGTCGTGTCGTCATCGATGAAGCCCCGTCTC-
                    | || || || -  | |+||| - || +||| | || || || || || |||||||| |-
Sbjct 3094          ACACCGCGGCCCGTGTT-ACCTGTGGC-CGTAGGGTTGTTATTGACGAGGCCCCGTCGCT

Query 3125          TCCCCCCGCA-CCTG-TTGCTGCTCCACATGCAGCG-GGC-CGCCACCGTCCACCTTCTT
                    ||| || +||- +| -|| +|||| || ||||||||-| |-|| | ++|| || || |||
Sbjct 3152          TCCACCA-CATT-TACTTT-TGCTGCATATGCAGCGAGCCTCGTCG--GTTCATCTCCTT

Query 3181          GGCGACCCGAATCAGATCCCAGCCATCGATTTTGAGCACGCCGGGCTCGTCCCCGCCATC
                    |||||||| || || ||||| || |||||||||||||| || || ||||| || || |||
Sbjct 3207          GGCGACCCCAACCAAATCCCTGCTATCGATTTTGAGCATGCTGGCCTCGTTCCGGCGATC

Query 3241          AGGCCCGATTTAGC-CCCTACTTCCTGGTGGCATGTCACTCACCGCTGTCCCGCGGATGT
                     |||| ||  | | -|| +||    ||||||||  | |||||  | ||||| ||||||||
Sbjct 3267          CGGCCTGAGCTTGTTCCA-ACAAAGTGGTGGCACCTTACTCATAGGTGTCCTGCGGATGT

Query 3300          GTGTGAGCTGATTCGCGGTGCATATCCTATGATCCAG-CC-CACTAGCCGGGTCCTTCG-
                     |||||||| || ||||| || || || | |||||||-| -||++||||| || || ||-
Sbjct 3326          TTGTGAGCTAATCCGCGGCGCGTACCCAAAGATCCAGACGGCA--AGCCGAGTTCTCCGC

Query 3357          TTCGTTGTTTTGGGGTGAGCCTGCCGTTGGGCAGAAACTAGTGTTCACCCAGGCGGCTAA
                    | | +|||| ||||| |||||  ||||||| || ||||||||||| || |||||||| ||
Sbjct 3384          TCCC-TGTTCTGGGGGGAGCCCCCCGTTGGCCAAAAACTAGTGTTTACTCAGGCGGCGAA

Query 3417          GGCTGCCAACCCCGGCTCAGTGACGGTCCACGAGGCACAGGGCGCTACCTACACAGAGAC
                    ||| |||||||||||  || | || ||||||||||| ||||| ||||| |  || |||||
Sbjct 3443          GGCCGCCAACCCCGGTGCAATTACAGTCCACGAGGCCCAGGGTGCTACATTTACTGAGAC

Query 3477          CACCATTATTGCAACGGCAGACGCCCGTGGCCTTATTCAGTCGTCCCGGGCTCATGCCAT
                     || |||||||||||||| || ||||| || || |||||||| ||| |||| || || ||
Sbjct 3503          TACTATTATTGCAACGGCTGATGCCCGCGGGCTGATTCAGTCCTCCAGGGCCCACGCTAT

Query 3537          TGTCGCCCTGACGCGCCACACAGAGAAGTGCGTCATCATTGACGCACCA-GGCTTGCTTC
                    ||| |||||||| |||||||||||||| || ||  || ||||||| || -|||||+||||
Sbjct 3563          TGTGGCCCTGACTCGCCACACAGAGAAATGTGTGGTCGTTGACGCCCCGGGGCTT-CTTC

Query 3596          GTGAGGTGGGCATCTCTGACGCAATTGTCAATAATTTCTTCCTCGCTGGCGGTGAGGTTG
                    ||||||| ||||| || || || ||||| ||||| || || ||  |||||||  ||||||
Sbjct 3622          GTGAGGTTGGCATTTCAGATGCCATTGTTAATAACTTTTTTCTTTCTGGCGGCCAGGTTG

Query 3656          GTCACCAGCGTCCGTCTGTTATCCCTCGCGGCAACC--CCG--ACGCCAATGTCGACACC
                    |||| || || || || || || ||||| |||+|| -- +|--|+|+|||||| | ||| 
Sbjct 3682          GTCAGCACCGCCCATCAGTCATACCTCGTGGC-ACTGTT-GATA-G-CAATGTTGCCACG

Query 3712          CTGGCTGCCTTTCCACCGTCATGCCAGATTAGTG-CTTTCCACCAA-TTGGCCGAGGAGC
                    || | ||| |||||||| || || ||  |||| |-|| |+||||| -||+|| |||||||
Sbjct 3738          CTTGATGCATTTCCACCTTCTTGTCAATTTAGCGCCTAT-CACCAGCTT-GCAGAGGAGC

Query 3770          TTGGTCACAGACCCGCCCCTGTTGCGGCTGTTCTACCACCCTGCCCTGAGCTCGAACAGG
                    |||||||  | || |||||  |||| || ||||| || || || || |||||||| || |
Sbjct 3796          TTGGTCATCGGCCGGCCCCGATTGCCGCCGTTCTGCCCCCTTGTCCGGAGCTCGAGCAAG

Query 3830          GCCTTCTCTACCTGCCCCAGGAGCTCACCACCTGTGATAGTGTTGTAACATTTG-AGTTG
                    || | |||||  |||||||||| || ||||| |  ||||||||  | ||||| |-| ||+
Sbjct 3856          GCTTACTCTATATGCCCCAGGAACTGACCACGTCCGATAGTGTGCTCACATTCGAACTT-

Query 3889          ACAGATATTGTGCATTGCCGCATGGCCGCCCCGAGCCAGCGCAAGGCCGTGCTGTCCACA
                    ||||| ||||| || || || ||||| || || || |||||||| || || ||||| || 
Sbjct 3915          ACAGACATTGTACACTGTCGTATGGCGGCACCTAGTCAGCGCAAAGCAGTCCTGTCGACC

Query 3949          CTTGT-GGGTCGATACGGTCGGCGTACAAAGCTTTATAATGCCTCCCATTCTGATG-TCC
                    |||||-||   |+||||| || ||||| ||| | ||| | ||  | ||  | ||||-|| 
Sbjct 3975          CTTGTCGGCAGG-TACGGCCGCCGTACGAAGTTGTATGAAGCTGCTCACACGGATGTTCG

Query 4006          -GCGACTCTCTCGCCCG-TT-TCATCCCGACCATTGGCCCCGT--GCAGGTTACAACTTG
                    -| | | ||||+| |  -||-||++||||| |+|||||||| |--||++||||| || ||
Sbjct 4034          TGGGTCCCTCT-GTCATTTTCTC--CCCGAGC-TTGGCCCCATCAGC--GTTACTACCTG

Query 4062          TGAGCTGTACGAGTTAG-TG-GAAGCCATGGTTGAGAAGGGCCAGGATGGCTCCGCCGTC
                     ||||| || ||| | |-||-|++|| ||||| |||||||| ||||||||||| || |||
Sbjct 4088          CGAGCTTTATGAGCTTGTTGAG--GCTATGGTGGAGAAGGGTCAGGATGGCTCTGCAGTC

Query 4120          CTTGAGCTCGACCTTTGCAACCGTGACGTGTCCAGGATTACCTTTTTCCAGAAAGACTGT
                     | || ||||| || ||||  ||||| |||||  | || || || |||||||| ||||||
Sbjct 4146          TTGGAACTCGATCTATGCAGTCGTGATGTGTCACGTATAACATTCTTCCAGAAGGACTGT

Query 4180          AATAAGTTTACCACCGGGGAGACCATTGCCCATGGTAAAGTGGGTCAGGGCATCTCGGCT
                    ||||| || || || || ||||| || || || |||||||| || ||||| || || || 
Sbjct 4206          AATAAATTCACAACAGGCGAGACAATAGCGCACGGTAAAGTTGGGCAGGGGATATCTGCG

Query 4240          TGGAGTAAGACTTTCTGTGCCCTCTTCGGCCCCTGGTTCCGTGCTATTGAGAAGGCCATC
                    ||||| ||||| || |||||||| || ||||| |||||||| |||||||||||||  || 
Sbjct 4266          TGGAGCAAGACCTTTTGTGCCCTGTTTGGCCCATGGTTCCGCGCTATTGAGAAGGAGATT

Query 4300          CTAGCT-CTGCT-CCCCCAGGGTGTGTTCTATGGGGATGCTTTTGATGACACCGTCTTCT
                    || || -|   |-|||| | ++||| || ||||| ||||| | ||| || || || ||  
Sbjct 4326          CTTGCGGCGCTTGCCCCTAA--TGTATTTTATGGTGATGCATATGAAGATACAGTTTTGG

Query 4358          CTGCGGC--T-G--TGGCCGCTGCGAAGGCTTCCATGGTGTTTGAGAATGACTTCTCTGA
                    | || ||--|-|-- || |+|++| +|||||  +| ||| ||||||||||| ||||||||
Sbjct 4384          CCGCCGCTGTCGCCGGGGC-C--CC-AGGCTGT-AAGGTTTTTGAGAATGATTTCTCTGA

Query 4413          GTTTGACTCTACTCAGAATAATTTCTC-CTTGGGACTTGAGTGT-GCTATTATGGAGGAG
                    |||||||   || || ||||| || ||-|| +||||| ||||| -  +|| |||||||| 
Sbjct 4439          GTTTGACAGCACCCAAAATAACTTTTCACTC-GGACTGGAGTGCATA-ATCATGGAGGAA

Query 4471          TGCGGAATGCCGCAGTGGCTCATCCGCCTTTACCACCTTATAAGGTCTGCATGGATCCTG
                    || || |||||||||||| | ||||| ||||| || ||| |  | || || ||| |||||
Sbjct 4497          TGTGGCATGCCGCAGTGGATGATCCGACTTTATCATCTTGTTCGCTCCGCCTGGGTCCTG

Query 4531          CAGGCCCCGAAGGAGTCCCTGCGGGGGTTCTGGAAGAAGCACTCCGGTGAGCCCGGCACT
                    ||||| || |||||||||||||| |||||||||||||||||||| || ||||| ||||||
Sbjct 4557          CAGGCTCCCAAGGAGTCCCTGCGAGGGTTCTGGAAGAAGCACTCGGGCGAGCCTGGCACT

Query 4591          CTCCTATGGAATACCGTCTGGAACATGGCTGTTATTACCCACTGTTATGACTTCCGGGAT
                    || || ||||| || |||||||||||||| |||||| | || |||||||| ||||| || 
Sbjct 4617          CTGCTCTGGAACACTGTCTGGAACATGGCGGTTATTGCGCATTGTTATGAATTCCGTGAC

Query 4651          CTGCAA-GTGGCTGCTTTTAAAGGTGATGATTCAATAGTGCTTTGCAGTGAGTACCGTCA
                    || +||-|| || || |||||||| ||||| ||| | ||||| || ||||| ||||| ||
Sbjct 4677          CTA-AAGGTCGCGGCATTTAAAGGAGATGACTCAGTTGTGCTCTGTAGTGACTACCGGCA

Query 4710          GAGTC-CAGGA-GCCGCA-GTCCTAATTGCTGGCTGCGGCCTG-AAGTTGAAGGTGGA-T
                    ||| |-||++|-|| || - |+||||| || || |||||  ||-|| ||+||||||||-|
Sbjct 4736          GAGCCGCA--ACGCTGCTGCT-CTAATCGCCGGTTGCGGGTTGAAACTT-AAGGTGGATT

Query 4765          TTCCGCCCGATT-GGCTTATATGCAGGTGTTGTGGTGGCCCCCGGCCTTGGTGCA-CTCC
                    ||  ||| +|||-|||+||||||| |||||||| ||+| |||||| | | | |  -||||
Sbjct 4792          TTAGGCCT-ATTGGGC-TATATGCTGGTGTTGTTGT-GGCCCCGGGCCTCGGGACCCTCC

Query 4823          CTGACGTTG-TGCGTTTTGCCGGCCGGCTCACTGAGAAGAA-TTGGGGCCCCGGC-CCTG
                    |||| || |-|  |+||||| || |||||| | ||||| ||-| |||||| +|| -| +|
Sbjct 4849          CTGATGTCGTTAGG-TTTGCTGGGCGGCTCTCAGAGAAAAACTGGGGGCCG-GGTTCA-G

Query 4880          AGCGAGCGGAGCAGCTCCGCCTCGCTGTGTGTGATTTCCTTCGCAAGCTCACGAATGTGG
                    || | ||||| ||||| || || || || |||||||| || || ||| | ||||||||||
Sbjct 4906          AGAGGGCGGAACAGCTACGGCTGGCCGTTTGTGATTTTCTGCGAAAGTTAACGAATGTGG

Query 4940          CTCAGATGTGTGTGGATGTTGCTTCTCGTGTTTATGGGGTCTCCCCAGGGCTAGTTCATA
                    ||||| | ||||||||||||| ||| |  |||||||| |||  ||| ||  |||| ||||
Sbjct 4966          CTCAGGTCTGTGTGGATGTTGTTTCGCAGGTTTATGGTGTCAGCCCCGGTTTAGTACATA

Query 5000          ACCTGATTGGTATGCTACAGGCTGTTGCCGACGGCAAGGCCCATTTCACTGAGTC-G-GT
                    |||||||||| ||||| ||| |  |||| || || ||||| ||||| |||||  |-|- +
Sbjct 5026          ACCTGATTGGAATGCTCCAGACCATTGCTGATGGTAAGGCGCATTTTACTGAAACAGTC-

Query 5058          AAAGCCAGTGCTTGACCTGACGAATTCAATCTTGTGT--CGGGTGGAATGAATAACATG-
                    ||| ||+|| ||||| || || | ++|  | || | |--||||||||||||||||||||-
Sbjct 5085          AAACCC-GTCCTTGATCTTACTAG--CTCTATTATATACCGGGTGGAATGAATAACATGT

Query 5115          TCTTTTGCTGCGCCCATGGGTTCGCGACCATGCGCCCTCGGCCTATTTTGTTGCTGTTCC
                    |||||||||  |  |||||    || ||||||||| ||||| || || |||| ||| || 
Sbjct 5142          TCTTTTGCTCTGTGCATGGAGATGCCACCATGCGCTCTCGGGCTCTTCTGTTTCTGCTCT

Query 5175          TCATGTTTCTGCCTATGTTGCCCGCGCCACCGTCCGGTCAGCCGTCTGGCCGCCGTCGTG
                    || || ||||||||||| |||||||||||||| ||||||||||||||||||| || || |
Sbjct 5202          TCGTGCTTCTGCCTATGCTGCCCGCGCCACCGGCCGGTCAGCCGTCTGGCCGTCGCCGCG

Query 5235          GGCGGCGCAGCGGCGGTTCCGGCGGTGGTTTCTGGGGTGACCGGGTTGATTCTCAGCCCT
                    ||||||||||||||||| ||||||||||||||||||||||||||||||||||||||||||
Sbjct 5262          GGCGGCGCAGCGGCGGTGCCGGCGGTGGTTTCTGGGGTGACCGGGTTGATTCTCAGCCCT

Query 5295          TCGCAATCCCCTATATTCATCCAACCAACCCCTTCGC--CCCCGATGTCACC-GCTGCGG
                    ||||  |||||||||||||||||||||||||||||||--|++ ||  |+|||- | || |
Sbjct 5322          TCGCCCTCCCCTATATTCATCCAACCAACCCCTTCGCATC--TGACAT-ACCAACCGCAG

Query 5352          CCGGGGCTGGACCTCGTGTTCGCCAACCCGCCCGACCACTCGGCTCCGCTTGGCGTGACC
                    ||||| ||||| ||||   ||| || || ||||| |||||||||||||||||||||||||
Sbjct 5379          CCGGGTCTGGAGCTCGCCCTCGGCAGCCGGCCCGTCCACTCGGCTCCGCTTGGCGTGACC

Query 5412          AGGCCCAGCGCCCCGCCGCTGCCTCACGTCGTAGACCTACCACAGCTGGGGCCGCGCCGC
                    || ||||||||||||||||| || | || ||| || || || ||||||||||  ||||||
Sbjct 5439          AGTCCCAGCGCCCCGCCGCTCCCGCCCGCCGTCGATCTGCCCCAGCTGGGGCTTCGCCGC

Query 5472          TGACTGCGGTTGCTCCGGCCCATGATACCCCGCCTGTGCCCGATGTTGATTCTCGCGGCG
                    ||||||| || || ||||||| ||||||| | ||||||||||| ||||| || |||||||
Sbjct 5499          TGACTGCTGTGGCCCCGGCCCCTGATACCGCCCCTGTGCCCGACGTTGACTCCCGCGGCG

Query 5532          CTAT-CTTGCGCCGGCAGTATAATCTTTCAACATCCCCTCTTACCTCCTCC-GTGGCCAC
                    ||||-||+ ||||| ||||||||||| ||||||||||| ||||| ||+| |- | || ||
Sbjct 5559          CTATACT-ACGCCGCCAGTATAATCTATCAACATCCCCGCTTACGTC-TACCATCGCTAC

Query 5590          TGGCACCAATTTGGTCCTT-TATGCTGCCCCTCTTAGCCCGCTTTTGCCCCTTCAGGACG
                    |||||||||| | ||+ ||-|||||||| || |||||||| ||  | || ||||| || |
Sbjct 5617          TGGCACCAATCTTGT-TTTATATGCTGCTCCCCTTAGCCCTCTGCTTCCGCTTCAAGATG

Query 5649          GCACCAATACTCATATAATGGCCACGGAGGCTTCCAATTATGCCCAGTACCGAGTTGCCC
                    | || || |||||||| |||||||| || || || ||||| ||||||||||| |||| ||
Sbjct 5676          GGACTAACACTCATATTATGGCCACTGAAGCATCAAATTACGCCCAGTACCGCGTTGTCC

Query 5709          GCGCCACAATCCGCTACCGCCCTCTGGTTCCCAATGCTGTTGGTGGCTATGCTATCTCTA
                    | ||||| ||||| || ||||| || || || ||||||||||| || || ||||| ||||
Sbjct 5736          GTGCCACCATCCGGTATCGCCCACTTGTGCCGAATGCTGTTGGCGGGTACGCTATATCTA

Query 5769          TATCGTTCTGGCCGCAGACCACTACCACCCCGACGTCCGTCGACATGAATTCTATAACCT
                    | || |||||||| ||||| || || ||||| || || ||||| ||||||||||| ||||
Sbjct 5796          TTTCTTTCTGGCCCCAGACTACAACTACCCCAACATCTGTCGATATGAATTCTATTACCT

Query 5829          CGACGGATGTTCGTATTCTCGTCCAGCCCGGTATTGCCTCAGAGCTTGTGATTCCAAGTG
                    | || |||||||| ||||| || ||||| ||||| ||||| |||||||||||||| ||||
Sbjct 5856          CTACTGATGTTCGGATTCTTGTTCAGCCTGGTATCGCCTCCGAGCTTGTGATTCCCAGTG

Query 5889          AACGCCTGCATTATCGCAACCAGGGTTGGCGCTCTGTTGAAACCTCCGGGGTGGCGGAGG
                    | |||||||| || ||||| ||||| |||||||| ||||| ||||| || || |||||||
Sbjct 5916          AGCGCCTGCACTACCGCAATCAGGGCTGGCGCTCGGTTGAGACCTCTGGTGTCGCGGAGG

Query 5949          AGGAGGCCACCTCTGGCCTTGTCATGCTTTGTATACATGGCTCACCTGTGAACTCTTATA
                    ||||||| ||||| |||||||| ||||| || || ||||| ||||||||||||||||| |
Sbjct 5976          AGGAGGCGACCTCCGGCCTTGTTATGCTCTGCATCCATGGATCACCTGTGAACTCTTACA

Query 6009          CTAACACACCTTACACTGGTGCCCTCGGGTTG-TTGGATTTTGCTCTCGAGCTTGAGTTC
                    |||| ||||||||||||||||| ||+ || | - | ||||| || || || |||||||||
Sbjct 6036          CTAATACACCTTACACTGGTGCTCT-TGGCTTACTCGATTTCGCACTTGAACTTGAGTTC

Query 6068          CGCAACCTCACCCCTGGTAACACCAATACACGGGTTTCCCGCTACTCTAGCACCGCCCGC
                    || ||  | || || |||||||| ||||| || |||||||| || || || | ||| |||
Sbjct 6095          CGTAATTTGACACCCGGTAACACGAATACGCGCGTTTCCCGTTATTCGAGTAGCGCGCGC

Query 6128          CACCGTCTTCGCCGTGG-CGCAGACGGGACTGCCGAGCTCACCACCACGGCTGCGACTCG
                    |||   || || |||||-|+| ||||| ||||| ||||| |||||||| ||||| || ||
Sbjct 6155          CACAAGCTACGTCGTGGGC-CCGACGGTACTGCTGAGCTAACCACCACTGCTGCTACACG

Query 6187          CTTTATGAAGGATCTCTATTTTT-CTAG-CACTAATGGTGTTGGCGAGATCGGCCGCGGG
                     |||||||| |||||+|   || -|+||- || ||||||||||| ||| |||| ||||| 
Sbjct 6214          GTTTATGAAAGATCT-TCACTTCAC-AGGGACCAATGGTGTTGGTGAGGTCGGTCGCGGT

Query 6245          ATAGCCCTTACCCTGTTTAATCTTGCTGACACCCTGCTTGGCGGCCTACCGACAGAATTG
                    ||||| || || |||||||||||||||||||| || || ||||| || ||||||||||||
Sbjct 6272          ATAGCGCTAACTCTGTTTAATCTTGCTGACACGCTTCTCGGCGGGCTCCCGACAGAATTG

Query 6305          ATTTCGTCGGCTGGTGGCCAACTGTTTTACTCTCGCCCGGTCGTCTCAGCCAATGGCGAG
                    |||||||||||||||||||| || |||||||||||||| |||||||||||||||||||||
Sbjct 6332          ATTTCGTCGGCTGGTGGCCAGCTATTTTACTCTCGCCCCGTCGTCTCAGCCAATGGCGAG

Query 6365          CCGACTGTCAAGCTGTATACATCTGTAGAGAATGCTCAGCAGGATAAGGGTATTGCAATC
                    ||||| || ||||| || || || || ||||| || ||||||||||||||||| || || 
Sbjct 6392          CCGACAGTGAAGCTTTACACTTCAGTCGAGAACGCCCAGCAGGATAAGGGTATAGCTATT

Query 6425          CCTCACGACATCGACCTTGGGGAATCTCGTGTAGTCATCCAGGATTATGACAATCAGCAT
                    || || || ||||||||||| || ||||| || |||||||||||||| || || ||||| 
Sbjct 6452          CCACATGATATCGACCTTGGTGAGTCTCGAGTTGTCATCCAGGATTACGATAACCAGCAC

Query 6485          GAGCAGGACCGTCCGACACCTTCCCCAGCCCCGTCTCGCCCTTTTTCTGTTCTCCGGGCC
                    |||||||||||||| || || || |||||||| || |||||||||||||| ||||| || 
Sbjct 6512          GAGCAGGACCGTCCCACCCCGTCTCCAGCCCCTTCCCGCCCTTTTTCTGTCCTCCGCGCT

Query 6545          AATGATGTGCTTTGGCTCTCTCTCACTGCTGCTGAGTATGATCAGTCCACCTATGGCTCT
                    |||||||||||||||||||| || || |||||||||||||||||| | || ||||| |||
Sbjct 6572          AATGATGTGCTTTGGCTCTCACTTACAGCTGCTGAGTATGATCAGACTACTTATGGTTCT

Query 6605          TCTACTGGC-CCAGTCTATGTCTCCGACTCTGTGACCTTGGTCAATGTTGCGACCGGCGC
                    || |||+  -||  | |||||||| ||  ||||||| || |||||||| ||||| || ||
Sbjct 6632          TCCACT-AATCCTATGTATGTCTCTGATACTGTGACATTTGTCAATGTGGCGACTGGTGC

Query 6664          GCAGGCCG-TTGCTCGGTCGCTTGACTGGACTAAGGTCACACTTGATGGCCGCCCTCTTT
                     ||||+ |-|  |||| || || |||||| |||| ||||| |||||||| || || ||| 
Sbjct 6691          TCAGG-GGGTCTCTCGCTCTCTGGACTGGTCTAAAGTCACCCTTGATGGGCGTCCACTTA

Query 6723          CTACTATCCAGCAGTATTCGAAGACTTTCTTTGTCCTGCCGCTTCGTGGTAAACTTTCCT
                    |||||||||||||||| || ||||| |||||||| ||||| || ||||| || || || |
Sbjct 6750          CTACTATCCAGCAGTACTCTAAGACCTTCTTTGTTCTGCCCCTCCGTGGCAAGCTCTCTT

Query 6783          TCTGGGAGGCAGGTACCACTAAAGCCGGGTACCCTTACAATTATAATACTACTGCTAGTG
                    |||||||||| || |||||||| ||||| |||||||| ||||||||||| ||||| ||||
Sbjct 6810          TCTGGGAGGCTGGCACCACTAAGGCCGGCTACCCTTATAATTATAATACCACTGCCAGTG

Query 6843          ACCAACTGCTCG-TTGAGAATGCCGCCGGGCACCGGGTGGCTATTTCCACCTACACCACT
                    ||||+   || |-|||| ||||| ||||| ||||| ||   ||| || |||||||| |||
Sbjct 6870          ACCA-GATCTTGATTGAAAATGCAGCCGGTCACCGTGTTTGTATCTCAACCTACACTACT

Query 6902          A-GCTTGGGTGCTGGCCCTGTCTCCATTTCTGCGGTGGCTGTCCTGGCCCCCCACTCTGC
                    |- ||||| |+|||||||||| || |||||| | || | |||||| || || || |||||
Sbjct 6929          AATCTTGGCT-CTGGCCCTGTTTCTATTTCTTCTGTCGGTGTCCTTGCACCTCATTCTGC

Query 6961          GTTAGCACTGCTT--GAGGATACCCTGGATTACCCTGCTCGCGCCCATACTTTTGATGAT
                    | |+| +| ||||--||||| ||  | ||||| |||||||||||||| || |||||||||
Sbjct 6988          GCT-GG-CCGCTTTAGAGGACACTGTTGATTATCCTGCTCGCGCCCACACCTTTGATGAT

Query 7019          TTCTGCCCAGAGTGCCGCCCCCTCGGCCTCCAGGGCTGCGCCTTTCAGTCCACTGTCGCT
                    |||||||| ||||||||  | |||||||| |||||||| || ||||| || ||||| |||
Sbjct 7046          TTCTGCCCTGAGTGCCGTACGCTCGGCCTTCAGGGCTGTGCTTTTCAATCAACTGTTGCT

Query 7079          GAGCTCCAGCGGCTTAAGATGAAGGTGGGTAAAACTCGGGAGTTATAGTTT-ATT-TGCT
                    ||||| ||||| ||||| ||||||||||||||||| |||||||+|| | ||-|||-||||
Sbjct 7106          GAGCTGCAGCGTCTTAAAATGAAGGTGGGTAAAACCCGGGAGT-ATTGATTTATTGTGCT

Query 7137          TGTGCCCT-CCTTCTT-TCTGTTGCTT--ATTTCTCTT-TTCTGCGTTTCGCGCTCCCTG
                    |||+ |||-|||||| -| |||| |||--|||||+|||-|||||||||||||||||||||
Sbjct 7165          TGT-ACCTTCCTTCTGATTTGTTTCTTTTATTTC-CTTCTTCTGCGTTTCGCGCTCCCTG

Query 7192          AAAAAAAAAAA
                     ||||||||||
Sbjct 7223          GAAAAAAAAAA
