# Supplementary material for: Pairwise Heuristic Sequence Alignment Algorithm Based on Deep Reinforcement Learning
Source: IEEE Open J Eng Med Biol. 2021 Jan 29;2:36–43. doi: 10.1109/OJEMB.2021.3055424 (PMC8901008; doi:10.1109/OJEMB.2021.3055424)
Supplement: Three supplementary materials are attached to the submitted manuscript. First, we offer the detailed process of the DQNalign in Supplementary material S1. Then, the additional figures and tables are listed in the Supplementary material S2. Finally, the alignment results of the DQNalign are attached  [file ojemb-3055424-mm.zip › OJEMB-3055424-MM/10022021082020_DQNalignOJEMB20210126SupplementaryS3/Supplementary S3/HEV_DDDQN/result20200712173946_13_40.txt]

DQNalign Project v1.0
Pairwise alignment algorithm with deep reinforcement learning based heuristic alignment agent
Sequence 1 : HEV_13, length : 7212
Sequence 2 : HEV_40, length : 7251

Alignment results:
Exact matches: 5465
Gaps: 544

Query 0             GCAGACCACATATGTGGTCGATGCCATGGAGGCCCACCAGTTTATTAAGGCTCCTGGCAT
                    ||||||||| ||||||||||| |||||||||||||| ||||| || |||||||||||| |
Sbjct 1             GCAGACCACGTATGTGGTCGACGCCATGGAGGCCCATCAGTTCATAAAGGCTCCTGGCGT

Query 60            CACTACTGCTATTGAGCAGGCTGCTTTAGCAGCGGCCAATTCTGCCTTGGCGAATGCTGT
                    ||| ||||||||||||||||| ||| ||||||||||||| || |||||||||||||||||
Sbjct 61            CACAACTGCTATTGAGCAGGCAGCTCTAGCAGCGGCCAACTCCGCCTTGGCGAATGCTGT

Query 120           GGTGGTTAGGCCTTTTCTCTCTC-ACCAGCAGATTGAGATTCTCATTAACCTAATGCAAC
                    ||||||| |||||||||| || |- | |+||||  ||||| || |||||| | ||||| |
Sbjct 121           GGTGGTTCGGCCTTTTCTGTCCCGGCTA-CAGACAGAGATACTTATTAACTTGATGCAGC

Query 179           CTCGCCAGCTTGTTTTCCGCCCCGAGGTTTTCTGGAATCATCCCATCCAGCGCGTTATCC
                    | || |||||||||||||| || |||||  | |||||||| ||||| || ||||| ||||
Sbjct 180           CCCGGCAGCTTGTTTTCCGGCCTGAGGTCCTGTGGAATCACCCCATTCAACGCGTGATCC

Query 239           ATAATGAGCTGGAGCTCTACTGCCGCGCTCGCTCCGGCCGCTGTCTTGAGATTGGCGCTC
                    | |||||||| || |  ||||| || |||||  ||||||||||||||||  | |||||||
Sbjct 240           ACAATGAGCTTGAACAGTACTGTCGGGCTCGGGCCGGCCGCTGTCTTGAAGTGGGCGCTC

Query 299           ATCCCCGCTCAATAAATGACAATCCTAATGTGGTCCACCGCTGTTTTCTCCGCCCTGTTG
                    | || || || || || ||||| || || ||  | || ||||||||| |    || ||||
Sbjct 300           ACCCACGTTCGATCAACGACAACCCCAACGTCTTGCATCGCTGTTTTTTAAAACCAGTTG

Query 359           GGCGTGATGTTCAGCGCTGGTATACTGCTCCCACTCGCGGACCGGCTGCTAATTGCCGGC
                    | || ||||| ||||| ||||| || ||||| || ||||| || || || || ||||| |
Sbjct 360           GCCGCGATGTCCAGCGGTGGTACACCGCTCCTACCCGCGGCCCTGCAGCGAACTGCCGCC

Query 419           GTTCTGCACTGCGTGGGCTCCCTGCTGCCGACCGCACCTACTGTTTTGATGGGTTTTCTG
                    | || || || ||||| |||||  |||  ||||| || || || ||||| || ||||| |
Sbjct 420           GGTCAGCCCTTCGTGGCCTCCCGCCTGTTGACCGGACATATTGCTTTGACGGTTTTTCCG

Query 479           GCTGCAG-TTTTCCCGCTGAGACAGGCATCGCCCTCTATTCCCTCCACGACATGTC-G-C
                    | |||| -||| +|||| ||||| || || |||||||| || || || ||| |+| -|-|
Sbjct 480           GTTGCACATTTG-CCGCCGAGACGGGGATTGCCCTCTACTCACTGCATGACCT-TTGGCC

Query 536           CGTCTGATGTCGCCGAGGCCATGTTCCGTCATGGCATGACGCGGCTTTATGCTGCCCTCC
                     | |+||||| || ||||| |||  ||| || || ||||| ||||| ||||| || ||||
Sbjct 538           TGCC-GATGTTGCTGAGGCGATGGCCCGCCACGGTATGACCCGGCTGTATGCGGCTCTCC

Query 596           ATCTCCCGCCCGAGGTTCTACTGCCTCCC-GGCACATACCGTACCACGTCGTATTTACTG
                    | ||||| || ||||| || ||+|| |||-|| || || | |||||| |||||  |||| 
Sbjct 597           ACCTCCCTCCTGAGGTGCTGCT-CCCCCCTGGTACCTATCATACCACCTCGTACCTACTC

Query 655           ATTCATGAC-GGTAGGCGTGTTGTGGTGACGTACGAGGGCGATACCAGTGCTGGTTATAA
                    || ||||| -|| | +||||  ||| | || || ||||| ||| | |||||||| || ||
Sbjct 656           ATCCATGATGGGGAC-CGTGCAGTGATTACATATGAGGGGGATTCTAGTGCTGGGTACAA

Query 714           TCATGATGT-TTCTAATCTACGTTCCTGGATTAGGACCACTAAGGTCACCGGGGACCATC
                     ||||||||-| |   |+| ||  |||||||  | || |||||||| || || ||||| |
Sbjct 715           CCATGATGTGTCCATCT-TGCGCGCCTGGATCCGCACTACTAAGGTTACTGGTGACCACC

Query 773           CTCTCGTTATCGAGCGGGTTAGGGCCA-TCGGCTGCCATTTTGTTCTCCTGCTCACGGCC
                    | || || || ||||| ||| +|| | -| || || |||||||| ||||| || || || 
Sbjct 774           CGCTGGTGATTGAGCGAGTTC-GGGCGGTGGGTTGTCATTTTGTGCTCCTTCTAACAGCT

Query 832           GC-CCCGGAACCATCCCCTATGCCTTATGTGCCTTACCCCCGGTCCACCGAGGTCTATGT
                    ||-|| +|||||||| || ||||| ||||| || || || || ||||| ||||| || ||
Sbjct 833           GCACCT-GAACCATCGCCAATGCCCTATGTTCCATANCCTCGTTCCACTGAGGTTTACGT

Query 891           CCGAT-CAATCTTTGGCCCGGGTGGAACCCCCT--CATTGTTTCCAACCTCGTGCTCCAC
                     || |-|| |+|||||||| |||||  | || |--|++||||||||||  | ||||| ||
Sbjct 892           TCGGTCCATT-TTTGGCCCTGGTGGTTCACCATCCC--TGTTTCCAACTGCCTGCTCTAC

Query 948           TAAGTCAACCTTCCATGCTGTCCCTGTCCATATCTGGGACCGTCTTATGTTGTTCGGGGC
                    ||||||||| || |||||||||||||| ||||| |||||| | |||||||| ||||| ||
Sbjct 949           TAAGTCAACATTTCATGCTGTCCCTGTGCATATATGGGACAGACTTATGTTATTCGGTGC

Query 1008          CA-CTTTGGACGACCAGGCCTTTTGCTGTTCCCGTCTTATGACTTACCTCCGTGGCATTA
                     |-| | +||||| ||||||||||| || ||  | || ||||| ||||||||||||||||
Sbjct 1009          GACCCTC-GACGATCAGGCCTTTTGTTGCTCGAGGCTAATGACATACCTCCGTGGCATTA

Query 1067          GCTACAAGGTTACTGTCGGCACCCTTGTGGCCAATGAGGGCTGGAACGCCTCCGAGGACG
                    ||||||| || || |||||| | ||||| ||||| ||||||||||| ||||||||||| |
Sbjct 1068          GCTACAAAGTCACGGTCGGCGCTCTTGTTGCCAACGAGGGCTGGAATGCCTCCGAGGATG

Query 1127          CCCTCACAGCTGTCATTACTGCCGCCTACCTAACCATATGCCACCAGCGGTATCTTCGCA
                    |  | || ||||| |||||||| ||||| || ||||| ||||| ||| |||| |||||||
Sbjct 1128          CATTGACCGCTGTGATTACTGCGGCCTATCTTACCATTTGCCATCAGAGGTACCTTCGCA

Query 1187          CCCAGGCTATATCTAAGGGGATGCGTCGTTTGGAGCGGGAGCATGCCCAGAAGTTTATAA
                    | ||||| || || || ||||||    |  ||||||  ||||| || |||||||| ||||
Sbjct 1188          CGCAGGCCATCTCGAAAGGGATGAAAAGACTGGAGCTTGAGCACGCACAGAAGTTCATAA

Query 1247          CACGCCTTTATAGCTGGCTCTTTGAGAAGTCCGGCCGTGACTACATCCCCGGCCGTCAGC
                    |||| ||||| |||||| | ||||| || ||||||||||| ||||| |||||||||||||
Sbjct 1248          CACGTCTTTACAGCTGGTTGTTTGAAAAATCCGGCCGTGATTACATTCCCGGCCGTCAGC

Query 1307          TGGAGTTTTATGCCCAGTGTAGGCGTTGGCTCTCAGCCGGCTTCCATCTTGACCCACGGG
                    || ||||||||||||||||  | || ||||| || || || ||||||||||| || || |
Sbjct 1308          TGCAGTTTTATGCCCAGTGCCGCCGATGGCTTTCCGCTGGTTTCCATCTTGATCCTCGTG

Query 1367          TGTTGGTTTTTGACG-AGTCGGTCCCCTGCCAC--T-GTAGGACCACGATCCGC-AGGGT
                    || | || ||||| |-||+||| ||| || | |-- -||||   +++  | || -| | +
Sbjct 1368          TGCTTGTCTTTGATGAAG-CGGCCCCTTGTCGCTGCCGTAGTTT---CCTTCGTAAAGC-

Query 1422          TGCTTCAA-AG-TTCTGTTGCTTCATGAAGTGGCTCGGCCAGGAGTGCACCTGTTTCCTA
                    |||+||+|-||-|| ||||| || |||  |||||| |||||||| || ||||||||||| 
Sbjct 1423          TGC-TC-ATAGATTTTGTTGTTTTATGCGGTGGCTGGGCCAGGATTGTACCTGTTTCCTC

Query 1480          CAGCCCGCAGA-GGGTGTTGTTGGCGACCAGGGCCATGACAACGAGGCTTATGAGGGCTC
                    |||||||  ||-||| | +|||||||| |||||  | || || ||||| | |||||| ||
Sbjct 1481          CAGCCCGTTGAGGGGAGG-GTTGGCGAGCAGGGTTACGATAATGAGGCATTTGAGGGGTC

Query 1539          TGATGTTGACCCTGCCGA--ATCTGCCACCTGTG-ACATATCTGGGTCCTACGTGGTG-C
                     ||||||||||| || ||--|++ ||||+|||||-|||| ||||| || ||  | || -|
Sbjct 1540          GGATGTTGACCCCGCTGAGGA--GGCCA-CTGTGAACATCTCTGGATCATATATTGTCAC

Query 1595          CTGGTGCTGCC--CTCCAGCCGCTCTACCAGGCTCTTGATCTCCCTGCCGATATTGTGGC
                    |+||| ++|||--|| ||||| ||||||||||| ||||   ||||| | ||| |||  ||
Sbjct 1597          C-GGTA--GCCAGCTACAGCCTCTCTACCAGGCGCTTGGCATCCCTTCTGATCTTGCCGC

Query 1653          CCGTGCAGGTCGGCTGACCGCCACAG-TAAAGGTTTCTCAGGCTGAGGGGCGGATTGACT
                    ||| || ||||| || || ||||| |-| |||   |   | ||||| || ||   | |||
Sbjct 1654          CCGAGCGGGTCGACTTACTGCCACTGTTGAAGTCCTAAGATGCTGATGGCCGCCCTCACT

Query 1712          GCG-AGACCTATCTTGGTAATAAAA-CTTTCCGCAC-GTCGTT-C--GTCGA-CGGAGCG
                       -|||||  | |||| ||||| |-|||| | +||-||  ||-|-- | | -|+++ | 
Sbjct 1712          TGTAAGACCACTATTGGCAATAAGACCTTTACA-ACAGTTTTTACTGATGGTGC---TCA

Query 1765          GTTTTAGAGACTAATGGCCCAGAGC-GC--CT-CAATCTCTCCTTTGACGCCAGTCAGAG
                    | ++||||| |||| || || ||||-| -- |-|++| ++|| |||||| +| | ||+||
Sbjct 1768          GC--TAGAGGCTAACGGGCCGGAGCAGTATGTGC--TG--TCGTTTGACT-CGGCCA-AG

Query 1820          -C-ACTATGGCCGCCGG-CCTCTTTAGTCTTACC--TACAC-CACTTCTGCAGCTGGGCT
                    - -||||||||||||||-|| | + ||||||| |--| |  - || |||+++|| || ||
Sbjct 1820          CAAACTATGGCCGCCGGCCCGCA-CAGTCTTAGCTATGCTTTGACATCT---GCGGGCCT

Query 1875          GGAGGTGCATTATGTCGCT-----G---C-C--G--GGC-----TTGACCATCGGGCGGT
                     |||||||    |||| ||-----|--- -|-- --|||-----||++||||| ||+|||
Sbjct 1876          TGAGGTGCGCGTTGTCTCTGCCGGGCTTGACTGTAAGGCTGTATTT--CCATCCGG-GGT

Query 1917          TTTT-G---------CCC--CGGGTGTCTCACCCCGGTCGGCCCCTG-GCCGA-G-GTTA
                    |   - ---------|||--  |  |||||  |    |   |  || -|   |-|-   |
Sbjct 1933          TGCAACCCCCACCACCCCTGGTGAGGTCTCCGCTTTTTGTTCAGCTTTGTACAGGTTCAA

Query 1960          -C--------C-GCC-TTCTGCTCCGCCCTA-T-ATAGGTTC----A--A-CCGTGAGGC
                    -|--------|-|+|- +|  ||+|+|| ||-|-   | || ----|--|-||    || 
Sbjct 1993          CCGTTGTGTTCAG-CGG-CCACT-C-CCTTATTGGGGGTTTGTGGTATTACCCTGAGGGG

Query 2001          CCAGCGCCACTCACTGAC--CGGCAACTTTTGGT-TTCATCCC-GAGGGGC-TCCTT-GG
                    | +++      ++||   --| +  +| |||| |-     |  -   ||| -||   -  
Sbjct 2048          CT---AATTGG--CTTGTTTCC-GC-CATTTGCTCCCGGCCATACCTGGGAGTCAGCCAA

Query 2055          CCCCTTCGTTCCTTTCTCTCCCGGGCATGTTTGGGAGTCGGCTAACCCGTTT--T-G---
                     ||||||  |  ++ +++++++++|+|+++++++||| |  |+++| |+| |--|-|---
Sbjct 2101          TCCCTTCTGTGG--A---------G-A-------GAGCCACC---CTC-TATACTCGCAC

Query 2108          -TGGT--GAGAGC-A-CACTCTACACCCGTACCTGGTCGGAAGTTGATGCCGCTTCTAAC
                    -||||--| | +|- -| +|||+++|  ||+++|+|++  +  |     ||    | | |
Sbjct 2137          CTGGTCGGTGT-CGGGCT-TCT---CTAGT---T-G--TT-TTTCTCCACCCGAGCCACC

Query 2164          C-C-G--G--CC--CAGC-CC-GA-CC---T---AGGCC--TTGCATCTGA-G--CC-T-
                    |-|- --|--| --|| |-||-| -  ---|---|  ||--| ||   || -|--||-|-
Sbjct 2185          CGCTCCAGAACTATCATCTCCTGTTGAGGTTGACACACCTGTGGCTGTTGGCGTTCCATC

Query 2200          CCCAT--AC--C--CAGTAGG---GCCGCCACG--CCTAT-CTTGGCGGCCCCTCTGCC-
                    |||| --||--|--|||||  --- ||  ||+|--|||  -|+ ||| || ||  ||||-
Sbjct 2245          CCCAGCCACTTCGGCAGTACCCCAACCTTCA-GTCCCTGAAC-AGGCCGCGCCATTGCCG

Query 2247          C-TCCATTGTA-CCGGGCCC-CACCCCCCCCCCCTCCGCCCTGGTGCCTAGTGAGCCGGC
                     -| | ++||   |||    -| + ++++++++++| ++||+|| +|| | ||||| ++|
Sbjct 2303          GATTCG--GTTGACGGCGGTGCT-G----------CT--CC-GGC-CCCATTGAGCA--C

Query 2304          CTCTGGTGCCAGCGCCGGGGCT-C-TGGC--CA--TAACCCA-CCAGAC-GGTCCGACAC
                    ||||  +  ||+|+||  ||  -|-  ||--||--|||||||-|||+ |-||  +++|+|
Sbjct 2344          CTCTAC-TACA-C-CCCCGGTGCCAGCGCAGCACGTAACCCACCCA-TCTGGCT---C-C

Query 2356          CGCCGTTTG---CTTTTCACCTACCCGGATGGTTCCAAGGTGTTTGCCGGCTCGCTG-TT
                    || ||   |---|||  ||||||||| ||||| || || |||| ||| ||||| || -||
Sbjct 2396          CGTCGGCGGTTACTTCACACCTACCCTGATGGCTCAAAAGTGTATGCTGGCTCCCTTTTT

Query 2412          CGAGTCAGCGTGTACGTGGCTTGTTAACGCGTCTAATG-TTGACCACCGCCCTGGTGGCG
                    +|| || | |||||| ||| | ||||| || || ||| -| | +|||||||| |||||||
Sbjct 2455          -GAATCTGAGTGTACTTGGTTAGTTAATGCATCCAATCCTGGT-CACCGCCCCGGTGGCG

Query 2471          GGCTCTGCCATGCATTCTACCAAAGGTATCCC-GCTTCCTTTGACGCTGCC---TCT-TT
                    | || ||||| ||||| |||||| |||+||||-|  || |||||| |||| ---| |-||
Sbjct 2514          GCCTTTGCCACGCATTTTACCAACGGT-TCCCGGAGTCATTTGACCCTGCTGAGTTTATT

Query 2526          TGTGA-TG-CGCGATGGCGCGGCCGCGTACACATTAACTCCCCGGCCGATAATTCATGCC
                    | || -||-|| |+|+  ||||+|+|+|| || || || ||||| || || || ||||| 
Sbjct 2572          TATGTCTGACGGG-T-TTGCGG-C-C-TATACCTTGACACCCCGACCCATTATCCATGCT

Query 2584          GTCGCCCCTGACTATAGGTTGGAACATAACCCAAAGAGGCTCGAGGCCGCTTACCGGGAG
                    || |||||||| ||| || ||||||||||||| |||||||||||||| || || || |||
Sbjct 2627          GTTGCCCCTGATTATCGGGTGGAACATAACCCTAAGAGGCTCGAGGCTGCCTATCGAGAG

Query 2644          ACCTGCTCTCGCCTTGGTACCGCTGCATA-CCCGCT-CCTCGGGACTGGCATATAT-CAG
                    || || || || | ||| || ||||| ||-||| +|-| | | | | | +||||| - +|
Sbjct 2687          ACGTGTTCCCGTCGTGGGACGGCTGCTTATCCCT-TGCTTGGCGCCGGT-ATATACAG-G

Query 2701          GTACCAATCGGCCCGAGTTTTGACGCCTGGGAGCGGAACCACCGCCCTGGGGACGAGTTG
                    || ||  | || | ||| ||||| || |||||||| |||||||| || ||||| ||||||
Sbjct 2744          GTGCCCGTTGGGCTGAGCTTTGATGCTTGGGAGCGTAACCACCGACCCGGGGATGAGTTG

Query 2761          TATCTTCCTGAGCTTGCC-GGCCAAATGGTTCGAGGCCAATAA-G-CCTACCCG-CCCGA
                    || ||  ||||||  || -   |+ +||||||||| ||+|+| -|-||||| | -||||+
Sbjct 2804          TACCTGACTGAGCCGGCTATAGC-T-TGGTTCGAGACC-A-ACCGACCTACTCTCCCCG-

Query 2816          CTCTTACTATAACTGAGGATGTC-GCACGGACGGCAAACTTGGC-CATCGAACTTGACTC
                    | |||||||| ||||||||  +|-||||| || || ||| ||||-|+| ||  | || ||
Sbjct 2859          CGCTTACTATTACTGAGGACA-CAGCACGAACAGCGAACCTGGCTC-TTGAGTTAGATTC

Query 2874          GGCCACAGACGTCGGCCGGGCCTGCGCCGGCTGCCGAGTCACCCCCGGTATTGTGCAGTA
                     ||||| || |||||| |||| || |||||||| || |||   || ||| |||| || ||
Sbjct 2917          AGCCACTGAGGTCGGCAGGGCGTGTGCCGGCTGTCGTGTCGAGCCGGGTGTTGTCCATTA

Query 2934          TCAGTTTACCGCAGGTGTGCCCGGGTCTGGAAAGTCCCGTTC-TGTTATCCAGA-CTGAC
                     ||||| || |||||||| || || || || ||||| || ||-  | | +||| -|+|| 
Sbjct 2977          CCAGTTCACAGCAGGTGTCCCTGGCTCCGGCAAGTCACGGTCAATTCAG-CAGGGC-GAG

Query 2992          GTGGACGTTGTTGTGGTTCCGACTCGGGAGCTGCGTAACGCCTGGCGCCGCCGCGGTTTT
                    || ||||| || ||||| || || || ||| |||||||| | ||||| |||||||| |||
Sbjct 3035          GTAGACGTCGTAGTGGTGCCAACCCGTGAGTTGCGTAACTCGTGGCGGCGCCGCGGGTTT

Query 3052          GCTGCTTTTACCCCGCATACTGCCGCT-AGGGTCACCC-AGGGGCGTCGTGTCGTCATCG
                    || |||| ||| || || || || || -  | |+||| - || +||| | || || || |
Sbjct 3095          GCAGCTTATACACCACACACCGCGGCCCGTGTT-ACCTGTGGC-CGTAGGGTTGTTATTG

Query 3110          ATGAAGCCCCGTCTC-TCCCCCCGCA-CCTG-TTGCTGCTCCACATGCAGCG-GGC-CGC
                    | || |||||||| |-||| || +||- +| -|| +|||| || ||||||||-| |-|| 
Sbjct 3153          ACGAGGCCCCGTCGCTTCCACCA-CATT-TACTTT-TGCTGCATATGCAGCGAGCCTCGT

Query 3165          CACCGTCCACCTTCTTGGCGACCCGAATCAGATCCCAGCCATCGATTTTGAGCACGCCGG
                    | ++|| || || ||||||||||| || || ||||| || |||||||||||||| || ||
Sbjct 3210          CG--GTTCATCTCCTTGGCGACCCCAACCAAATCCCTGCTATCGATTTTGAGCATGCTGG

Query 3225          GCTCGTCCCCGCCATCAGGCCCGATTTAGC-CCCTACTTCCTGGTGGCATGTCACTCACC
                     ||||| || || ||| |||| ||  | | -|| +||    ||||||||  | |||||  
Sbjct 3268          CCTCGTTCCGGCGATCCGGCCTGAGCTTGTTCCA-ACAAAGTGGTGGCACCTTACTCATA

Query 3284          GCTGTCCCGCGGATGTGTGTGAGCTGATTCGCGGTGCATATCCTATGATCCAG-CC-CAC
                    | ||||| |||||||| |||||||| || ||||| || || || | |||||||-| -||+
Sbjct 3327          GGTGTCCTGCGGATGTTTGTGAGCTAATCCGCGGCGCGTACCCAAAGATCCAGACGGCA-

Query 3342          TAGCCGGGTCCTTCG-TTCGTTGTTTTGGGGTGAGCCTGCCGTTGGGCAGAAACTAGTGT
                    +||||| || || ||-| | +|||| ||||| |||||  ||||||| || ||||||||||
Sbjct 3385          -AGCCGAGTTCTCCGCTCCC-TGTTCTGGGGGGAGCCCCCCGTTGGCCAAAAACTAGTGT

Query 3401          TCACCCAGGCGGCTAAGGCTGCCAACCCCGGCTCAGTGACGGTCCACGAGGCACAGGGCG
                    | || |||||||| ||||| |||||||||||  || | || ||||||||||| ||||| |
Sbjct 3444          TTACTCAGGCGGCGAAGGCCGCCAACCCCGGTGCAATTACAGTCCACGAGGCCCAGGGTG

Query 3461          CTACCTACACAGAGACCACCATTATTGCAACGGCAGACGCCCGTGGCCTTATTCAGTCGT
                    |||| |  || ||||| || |||||||||||||| || ||||| || || |||||||| |
Sbjct 3504          CTACATTTACTGAGACTACTATTATTGCAACGGCTGATGCCCGCGGGCTGATTCAGTCCT

Query 3521          CCCGGGCTCATGCCATTGTCGCCCTGACGCGCCACACAGAGAAGTGCGTCATCATTGACG
                    || |||| || || ||||| |||||||| |||||||||||||| || ||  || ||||||
Sbjct 3564          CCAGGGCCCACGCTATTGTGGCCCTGACTCGCCACACAGAGAAATGTGTGGTCGTTGACG

Query 3581          CACCA-GGCTTGCTTCGTGAGGTGGGCATCTCTGACGCAATTGTCAATAATTTCTTCCTC
                    | || -|||||+||||||||||| ||||| || || || ||||| ||||| || || || 
Sbjct 3624          CCCCGGGGCTT-CTTCGTGAGGTTGGCATTTCAGATGCCATTGTTAATAACTTTTTTCTT

Query 3640          GCTGGCGGTGAGGTTGGTCACCAGCGTCCGTCTGTTATCCCTCGCGGCAACC--CCG--A
                     |||||||  |||||||||| || || || || || || ||||| |||+|| -- +|--|
Sbjct 3683          TCTGGCGGCCAGGTTGGTCAGCACCGCCCATCAGTCATACCTCGTGGC-ACTGTT-GATA

Query 3696          CGCCAATGTCGACACCCTGGCTGCCTTTCCACCGTCATGCCAGATTAGTG-CTTTCCACC
                    +|+|||||| | ||| || | ||| |||||||| || || ||  |||| |-|| |+||||
Sbjct 3740          -G-CAATGTTGCCACGCTTGATGCATTTCCACCTTCTTGTCAATTTAGCGCCTAT-CACC

Query 3755          AA-TTGGCCGAGGAGCTTGGTCACAGACCCGCCCCTGTTGCGGCTGTTCTACCACCCTGC
                    | -||+|| ||||||||||||||  | || |||||  |||| || ||||| || || || 
Sbjct 3798          AGCTT-GCAGAGGAGCTTGGTCATCGGCCGGCCCCGATTGCCGCCGTTCTGCCCCCTTGT

Query 3814          CCTGAGCTCGAACAGGGCCTTCTCTACCTGCCCCAGGAGCTCACCACCTGTGATAGTGTT
                    || |||||||| || ||| | |||||  |||||||||| || ||||| |  |||||||| 
Sbjct 3857          CCGGAGCTCGAGCAAGGCTTACTCTATATGCCCCAGGAACTGACCACGTCCGATAGTGTG

Query 3874          GTAACATTTG-AGTTGACAGATATTGTGCATTGCCGCATGGCCGCCCCGAGCCAGCGCAA
                     | ||||| |-| ||+||||| ||||| || || || ||||| || || || ||||||||
Sbjct 3917          CTCACATTCGAACTT-ACAGACATTGTACACTGTCGTATGGCGGCACCTAGTCAGCGCAA

Query 3933          GGCCGTGCTGTCCACACTTGT-GGGTCGATACGGTCGGCGTACAAAGCTTTATAATGCCT
                     || || ||||| || |||||-||   |+||||| || ||||| ||| | ||| | ||  
Sbjct 3976          AGCAGTCCTGTCGACCCTTGTCGGCAGG-TACGGCCGCCGTACGAAGTTGTATGAAGCTG

Query 3992          CCCATTCTGATG-TCC-GCGACTCTCTCGCCCG-TT-TCATCCCGACCATTGGCCCCGT-
                    | ||  | ||||-|| -| | | ||||+| |  -||-||++||||| |+|||||||| |-
Sbjct 4035          CTCACACGGATGTTCGTGGGTCCCTCT-GTCATTTTCTC--CCCGAGC-TTGGCCCCATC

Query 4046          -GCAGGTTACAACTTGTGAGCTGTACGAGTTAG-TG-GAAGCCATGGTTGAGAAGGGCCA
                    -||++||||| || || ||||| || ||| | |-||-|++|| ||||| |||||||| ||
Sbjct 4091          AGC--GTTACTACCTGCGAGCTTTATGAGCTTGTTGAG--GCTATGGTGGAGAAGGGTCA

Query 4104          GGATGGCTCCGCCGTCCTTGAGCTCGACCTTTGCAACCGTGACGTGTCCAGGATTACCTT
                    ||||||||| || ||| | || ||||| || ||||  ||||| |||||  | || || ||
Sbjct 4147          GGATGGCTCTGCAGTCTTGGAACTCGATCTATGCAGTCGTGATGTGTCACGTATAACATT

Query 4164          TTTCCAGAAAGACTGTAATAAGTTTACCACCGGGGAGACCATTGCCCATGGTAAAGTGGG
                     |||||||| ||||||||||| || || || || ||||| || || || |||||||| ||
Sbjct 4207          CTTCCAGAAGGACTGTAATAAATTCACAACAGGCGAGACAATAGCGCACGGTAAAGTTGG

Query 4224          TCAGGGCATCTCGGCTTGGAGTAAGACTTTCTGTGCCCTCTTCGGCCCCTGGTTCCGTGC
                     ||||| || || || ||||| ||||| || |||||||| || ||||| |||||||| ||
Sbjct 4267          GCAGGGGATATCTGCGTGGAGCAAGACCTTTTGTGCCCTGTTTGGCCCATGGTTCCGCGC

Query 4284          TATTGAGAAGGCCATCCTAGCT-CTGCT-CCCCCAGGGTGTGTTCTATGGGGATGCTTTT
                    |||||||||||  || || || -|   |-|||| | ++||| || ||||| ||||| | |
Sbjct 4327          TATTGAGAAGGAGATTCTTGCGGCGCTTGCCCCTAA--TGTATTTTATGGTGATGCATAT

Query 4342          GATGACACCGTCTTCTCTGCGGC--T-G--TGGCCGCTGCGAAGGCTTCCATGGTGTTTG
                    || || || || ||  | || ||--|-|-- || |+|++| +|||||  +| ||| ||||
Sbjct 4385          GAAGATACAGTTTTGGCCGCCGCTGTCGCCGGGGC-C--CC-AGGCTGT-AAGGTTTTTG

Query 4397          AGAATGACTTCTCTGAGTTTGACTCTACTCAGAATAATTTCTC-CTTGGGACTTGAGTGT
                    ||||||| |||||||||||||||   || || ||||| || ||-|| +||||| ||||| 
Sbjct 4440          AGAATGATTTCTCTGAGTTTGACAGCACCCAAAATAACTTTTCACTC-GGACTGGAGTGC

Query 4455          -GCTATTATGGAGGAGTGCGGAATGCCGCAGTGGCTCATCCGCCTTTACCACCTTATAAG
                    -  +|| |||||||| || || |||||||||||| | ||||| ||||| || ||| |  |
Sbjct 4499          ATA-ATCATGGAGGAATGTGGCATGCCGCAGTGGATGATCCGACTTTATCATCTTGTTCG

Query 4515          GTCTGCATGGATCCTGCAGGCCCCGAAGGAGTCCCTGCGGGGGTTCTGGAAGAAGCACTC
                     || || ||| |||||||||| || |||||||||||||| ||||||||||||||||||||
Sbjct 4558          CTCCGCCTGGGTCCTGCAGGCTCCCAAGGAGTCCCTGCGAGGGTTCTGGAAGAAGCACTC

Query 4575          CGGTGAGCCCGGCACTCTCCTATGGAATACCGTCTGGAACATGGCTGTTATTACCCACTG
                     || ||||| |||||||| || ||||| || |||||||||||||| |||||| | || ||
Sbjct 4618          GGGCGAGCCTGGCACTCTGCTCTGGAACACTGTCTGGAACATGGCGGTTATTGCGCATTG

Query 4635          TTATGACTTCCGGGATCTGCAA-GTGGCTGCTTTTAAAGGTGATGATTCAATAGTGCTTT
                    |||||| ||||| || || +||-|| || || |||||||| ||||| ||| | ||||| |
Sbjct 4678          TTATGAATTCCGTGACCTA-AAGGTCGCGGCATTTAAAGGAGATGACTCAGTTGTGCTCT

Query 4694          GCAGTGAGTACCGTCAGAGTC-CAGGA-GCCGCA-GTCCTAATTGCTGGCTGCGGCCTG-
                    | ||||| ||||| ||||| |-||++|-|| || - |+||||| || || |||||  ||-
Sbjct 4737          GTAGTGACTACCGGCAGAGCCGCA--ACGCTGCTGCT-CTAATCGCCGGTTGCGGGTTGA

Query 4750          AAGTTGAAGGTGGA-TTTCCGCCCGATT-GGCTTATATGCAGGTGTTGTGGTGGCCCCCG
                    || ||+||||||||-|||  ||| +|||-|||+||||||| |||||||| ||+| |||||
Sbjct 4794          AACTT-AAGGTGGATTTTAGGCCT-ATTGGGC-TATATGCTGGTGTTGTTGT-GGCCCCG

Query 4808          GCCTTGGTGCA-CTCCCTGACGTTG-TGCGTTTTGCCGGCCGGCTCACTGAGAAGAA-TT
                    | | | | |  -|||||||| || |-|  |+||||| || |||||| | ||||| ||-| 
Sbjct 4850          GGCCTCGGGACCCTCCCTGATGTCGTTAGG-TTTGCTGGGCGGCTCTCAGAGAAAAACTG

Query 4865          GGGGCCCCGGC-CCTGAGCGAGCGGAGCAGCTCCGCCTCGCTGTGTGTGATTTCCTTCGC
                    |||||| +|| -| +||| | ||||| ||||| || || || || |||||||| || || 
Sbjct 4909          GGGGCCG-GGTTCA-GAGAGGGCGGAACAGCTACGGCTGGCCGTTTGTGATTTTCTGCGA

Query 4924          AAGCTCACGAATGTGGCTCAGATGTGTGTGGATGTTGCTTCTCGTGTTTATGGGGTCTCC
                    ||| | ||||||||||||||| | ||||||||||||| ||| |  |||||||| |||  |
Sbjct 4967          AAGTTAACGAATGTGGCTCAGGTCTGTGTGGATGTTGTTTCGCAGGTTTATGGTGTCAGC

Query 4984          CCAGGGCTAGTTCATAACCTGATTGGTATGCTACAGGCTGTTGCCGACGGCAAGGCCCAT
                    || ||  |||| |||||||||||||| ||||| ||| |  |||| || || ||||| |||
Sbjct 5027          CCCGGTTTAGTACATAACCTGATTGGAATGCTCCAGACCATTGCTGATGGTAAGGCGCAT

Query 5044          TTCACTGAGTC-G-GTAAAGCCAGTGCTTGACCTGACGAATTCAATCTTGTGT--CGGGT
                    || |||||  |-|- +||| ||+|| ||||| || || | ++|  | || | |--|||||
Sbjct 5087          TTTACTGAAACAGTC-AAACCC-GTCCTTGATCTTACTAG--CTCTATTATATACCGGGT

Query 5100          GGAATGAATAACATG-TCTTTTGCTGCGCCCATGGGTTCGCGACCATGCGCCCTCGGCCT
                    |||||||||||||||-|||||||||  |  |||||    || ||||||||| ||||| ||
Sbjct 5143          GGAATGAATAACATGTTCTTTTGCTCTGTGCATGGAGATGCCACCATGCGCTCTCGGGCT

Query 5159          ATTTTGTTGCTGTTCCTCATGTTTCTGCCTATGTTGCCCGCGCCACCGTCCGGTCAGCCG
                     || |||| ||| || || || ||||||||||| |||||||||||||| |||||||||||
Sbjct 5203          CTTCTGTTTCTGCTCTTCGTGCTTCTGCCTATGCTGCCCGCGCCACCGGCCGGTCAGCCG

Query 5219          TCTGGCCGCCGTCGTGGGCGGCGCAGCGGCGGTTCCGGCGGTGGTTTCTGGGGTGACCGG
                    |||||||| || || |||||||||||||||||| ||||||||||||||||||||||||||
Sbjct 5263          TCTGGCCGTCGCCGCGGGCGGCGCAGCGGCGGTGCCGGCGGTGGTTTCTGGGGTGACCGG

Query 5279          GTTGATTCTCAGCCCTTCGCAATCCCCTATATTCATCCAACCAACCCCTTCGC--CCCCG
                    ||||||||||||||||||||  |||||||||||||||||||||||||||||||--|++ |
Sbjct 5323          GTTGATTCTCAGCCCTTCGCCCTCCCCTATATTCATCCAACCAACCCCTTCGCATC--TG

Query 5337          ATGTCACC-GCTGCGGCCGGGGCTGGACCTCGTGTTCGCCAACCCGCCCGACCACTCGGC
                    |  |+|||- | || |||||| ||||| ||||   ||| || || ||||| |||||||||
Sbjct 5381          ACAT-ACCAACCGCAGCCGGGTCTGGAGCTCGCCCTCGGCAGCCGGCCCGTCCACTCGGC

Query 5396          TCCGCTTGGCGTGACCAGGCCCAGCGCCCCGCCGCTGCCTCACGTCGTAGACCTACCACA
                    |||||||||||||||||| ||||||||||||||||| || | || ||| || || || ||
Sbjct 5440          TCCGCTTGGCGTGACCAGTCCCAGCGCCCCGCCGCTCCCGCCCGCCGTCGATCTGCCCCA

Query 5456          GCTGGGGCCGCGCCGCTGACTGCGGTTGCTCCGGCCCATGATACCCCGCCTGTGCCCGAT
                    ||||||||  ||||||||||||| || || ||||||| ||||||| | ||||||||||| 
Sbjct 5500          GCTGGGGCTTCGCCGCTGACTGCTGTGGCCCCGGCCCCTGATACCGCCCCTGTGCCCGAC

Query 5516          GTTGATTCTCGCGGCGCTAT-CTTGCGCCGGCAGTATAATCTTTCAACATCCCCTCTTAC
                    ||||| || |||||||||||-||+ ||||| ||||||||||| ||||||||||| |||||
Sbjct 5560          GTTGACTCCCGCGGCGCTATACT-ACGCCGCCAGTATAATCTATCAACATCCCCGCTTAC

Query 5575          CTCCTCC-GTGGCCACTGGCACCAATTTGGTCCTT-TATGCTGCCCCTCTTAGCCCGCTT
                     ||+| |- | || |||||||||||| | ||+ ||-|||||||| || |||||||| || 
Sbjct 5619          GTC-TACCATCGCTACTGGCACCAATCTTGT-TTTATATGCTGCTCCCCTTAGCCCTCTG

Query 5633          TTGCCCCTTCAGGACGGCACCAATACTCATATAATGGCCACGGAGGCTTCCAATTATGCC
                     | || ||||| || || || || |||||||| |||||||| || || || ||||| |||
Sbjct 5677          CTTCCGCTTCAAGATGGGACTAACACTCATATTATGGCCACTGAAGCATCAAATTACGCC

Query 5693          CAGTACCGAGTTGCCCGCGCCACAATCCGCTACCGCCCTCTGGTTCCCAATGCTGTTGGT
                    |||||||| |||| ||| ||||| ||||| || ||||| || || || ||||||||||| 
Sbjct 5737          CAGTACCGCGTTGTCCGTGCCACCATCCGGTATCGCCCACTTGTGCCGAATGCTGTTGGC

Query 5753          GGCTATGCTATCTCTATATCGTTCTGGCCGCAGACCACTACCACCCCGACGTCCGTCGAC
                    || || ||||| ||||| || |||||||| ||||| || || ||||| || || ||||| 
Sbjct 5797          GGGTACGCTATATCTATTTCTTTCTGGCCCCAGACTACAACTACCCCAACATCTGTCGAT

Query 5813          ATGAATTCTATAACCTCGACGGATGTTCGTATTCTCGTCCAGCCCGGTATTGCCTCAGAG
                    ||||||||||| ||||| || |||||||| ||||| || ||||| ||||| ||||| |||
Sbjct 5857          ATGAATTCTATTACCTCTACTGATGTTCGGATTCTTGTTCAGCCTGGTATCGCCTCCGAG

Query 5873          CTTGTGATTCCAAGTGAACGCCTGCATTATCGCAACCAGGGTTGGCGCTCTGTTGAAACC
                    ||||||||||| ||||| |||||||| || ||||| ||||| |||||||| ||||| |||
Sbjct 5917          CTTGTGATTCCCAGTGAGCGCCTGCACTACCGCAATCAGGGCTGGCGCTCGGTTGAGACC

Query 5933          TCCGGGGTGGCGGAGGAGGAGGCCACCTCTGGCCTTGTCATGCTTTGTATACATGGCTCA
                    || || || |||||||||||||| ||||| |||||||| ||||| || || ||||| |||
Sbjct 5977          TCTGGTGTCGCGGAGGAGGAGGCGACCTCCGGCCTTGTTATGCTCTGCATCCATGGATCA

Query 5993          CCTGTGAACTCTTATACTAACACACCTTACACTGGTGCCCTCGGGTTG-TTGGATTTTGC
                    |||||||||||||| ||||| ||||||||||||||||| ||+ || | - | ||||| ||
Sbjct 6037          CCTGTGAACTCTTACACTAATACACCTTACACTGGTGCTCT-TGGCTTACTCGATTTCGC

Query 6052          TCTCGAGCTTGAGTTCCGCAACCTCACCCCTGGTAACACCAATACACGGGTTTCCCGCTA
                     || || ||||||||||| ||  | || || |||||||| ||||| || |||||||| ||
Sbjct 6096          ACTTGAACTTGAGTTCCGTAATTTGACACCCGGTAACACGAATACGCGCGTTTCCCGTTA

Query 6112          CTCTAGCACCGCCCGCCACCGTCTTCGCCGTGG-CGCAGACGGGACTGCCGAGCTCACCA
                     || || | ||| ||||||   || || |||||-|+| ||||| ||||| ||||| ||||
Sbjct 6156          TTCGAGTAGCGCGCGCCACAAGCTACGTCGTGGGC-CCGACGGTACTGCTGAGCTAACCA

Query 6171          CCACGGCTGCGACTCGCTTTATGAAGGATCTCTATTTTT-CTAG-CACTAATGGTGTTGG
                    |||| ||||| || || |||||||| |||||+|   || -|+||- || |||||||||||
Sbjct 6215          CCACTGCTGCTACACGGTTTATGAAAGATCT-TCACTTCAC-AGGGACCAATGGTGTTGG

Query 6229          CGAGATCGGCCGCGGGATAGCCCTTACCCTGTTTAATCTTGCTGACACCCTGCTTGGCGG
                     ||| |||| ||||| ||||| || || |||||||||||||||||||| || || |||||
Sbjct 6273          TGAGGTCGGTCGCGGTATAGCGCTAACTCTGTTTAATCTTGCTGACACGCTTCTCGGCGG

Query 6289          CCTACCGACAGAATTGATTTCGTCGGCTGGTGGCCAACTGTTTTACTCTCGCCCGGTCGT
                     || |||||||||||||||||||||||||||||||| || |||||||||||||| |||||
Sbjct 6333          GCTCCCGACAGAATTGATTTCGTCGGCTGGTGGCCAGCTATTTTACTCTCGCCCCGTCGT

Query 6349          CTCAGCCAATGGCGAGCCGACTGTCAAGCTGTATACATCTGTAGAGAATGCTCAGCAGGA
                    ||||||||||||||||||||| || ||||| || || || || ||||| || ||||||||
Sbjct 6393          CTCAGCCAATGGCGAGCCGACAGTGAAGCTTTACACTTCAGTCGAGAACGCCCAGCAGGA

Query 6409          TAAGGGTATTGCAATCCCTCACGACATCGACCTTGGGGAATCTCGTGTAGTCATCCAGGA
                    ||||||||| || || || || || ||||||||||| || ||||| || |||||||||||
Sbjct 6453          TAAGGGTATAGCTATTCCACATGATATCGACCTTGGTGAGTCTCGAGTTGTCATCCAGGA

Query 6469          TTATGACAATCAGCATGAGCAGGACCGTCCGACACCTTCCCCAGCCCCGTCTCGCCCTTT
                    ||| || || ||||| |||||||||||||| || || || |||||||| || ||||||||
Sbjct 6513          TTACGATAACCAGCACGAGCAGGACCGTCCCACCCCGTCTCCAGCCCCTTCCCGCCCTTT

Query 6529          TTCTGTTCTCCGGGCCAATGATGTGCTTTGGCTCTCTCTCACTGCTGCTGAGTATGATCA
                    |||||| ||||| || |||||||||||||||||||| || || |||||||||||||||||
Sbjct 6573          TTCTGTCCTCCGCGCTAATGATGTGCTTTGGCTCTCACTTACAGCTGCTGAGTATGATCA

Query 6589          GTCCACCTATGGCTCTTCTACTGGC-CCAGTCTATGTCTCCGACTCTGTGACCTTGGTCA
                    | | || ||||| ||||| |||+  -||  | |||||||| ||  ||||||| || ||||
Sbjct 6633          GACTACTTATGGTTCTTCCACT-AATCCTATGTATGTCTCTGATACTGTGACATTTGTCA

Query 6648          ATGTTGCGACCGGCGCGCAGGCCG-TTGCTCGGTCGCTTGACTGGACTAAGGTCACACTT
                    |||| ||||| || || ||||+ |-|  |||| || || |||||| |||| ||||| |||
Sbjct 6692          ATGTGGCGACTGGTGCTCAGG-GGGTCTCTCGCTCTCTGGACTGGTCTAAAGTCACCCTT

Query 6707          GATGGCCGCCCTCTTTCTACTATCCAGCAGTATTCGAAGACTTTCTTTGTCCTGCCGCTT
                    ||||| || || ||| |||||||||||||||| || ||||| |||||||| ||||| || 
Sbjct 6751          GATGGGCGTCCACTTACTACTATCCAGCAGTACTCTAAGACCTTCTTTGTTCTGCCCCTC

Query 6767          CGTGGTAAACTTTCCTTCTGGGAGGCAGGTACCACTAAAGCCGGGTACCCTTACAATTAT
                    ||||| || || || ||||||||||| || |||||||| ||||| |||||||| ||||||
Sbjct 6811          CGTGGCAAGCTCTCTTTCTGGGAGGCTGGCACCACTAAGGCCGGCTACCCTTATAATTAT

Query 6827          AATACTACTGCTAGTGACCAACTGCTCG-TTGAGAATGCCGCCGGGCACCGGGTGGCTAT
                    ||||| ||||| ||||||||+   || |-|||| ||||| ||||| ||||| ||   |||
Sbjct 6871          AATACCACTGCCAGTGACCA-GATCTTGATTGAAAATGCAGCCGGTCACCGTGTTTGTAT

Query 6886          TTCCACCTACACCACTA-GCTTGGGTGCTGGCCCTGTCTCCATTTCTGCGGTGGCTGTCC
                     || |||||||| ||||- ||||| |+|||||||||| || |||||| | || | |||||
Sbjct 6930          CTCAACCTACACTACTAATCTTGGCT-CTGGCCCTGTTTCTATTTCTTCTGTCGGTGTCC

Query 6945          TGGCCCCCCACTCTGCGTTAGCACTGCTT--GAGGATACCCTGGATTACCCTGCTCGCGC
                    | || || || |||||| |+| +| ||||--||||| ||  | ||||| |||||||||||
Sbjct 6989          TTGCACCTCATTCTGCGCT-GG-CCGCTTTAGAGGACACTGTTGATTATCCTGCTCGCGC

Query 7003          CCATACTTTTGATGATTTCTGCCCAGAGTGCCGCCCCCTCGGCCTCCAGGGCTGCGCCTT
                    ||| || ||||||||||||||||| ||||||||  | |||||||| |||||||| || ||
Sbjct 7047          CCACACCTTTGATGATTTCTGCCCTGAGTGCCGTACGCTCGGCCTTCAGGGCTGTGCTTT

Query 7063          TCAGTCCACTGTCGCTGAGCTCCAGCGGCTTAAGATGAAGGTGGGTAAAACTCGGGAGTT
                    ||| || ||||| |||||||| ||||| ||||| ||||||||||||||||| |||||||+
Sbjct 7107          TCAATCAACTGTTGCTGAGCTGCAGCGTCTTAAAATGAAGGTGGGTAAAACCCGGGAGT-

Query 7123          ATAGTTT-ATT-TGCTTGTGCCCT-CCTTCTT-TCTGTTGCTT--ATTTCTCTT-TTCTG
                    || | ||-|||-|||||||+ |||-|||||| -| |||| |||--|||||+|||-|||||
Sbjct 7166          ATTGATTTATTGTGCTTGT-ACCTTCCTTCTGATTTGTTTCTTTTATTTC-CTTCTTCTG

Query 7176          CGTTTCGCGCTCCCTGAAAAAAAAAAA
                    |||||||||||||||| ||||||||||
Sbjct 7224          CGTTTCGCGCTCCCTGGAAAAAAAAAA
