# Supplementary material for: Pairwise Heuristic Sequence Alignment Algorithm Based on Deep Reinforcement Learning
Source: IEEE Open J Eng Med Biol. 2021 Jan 29;2:36–43. doi: 10.1109/OJEMB.2021.3055424 (PMC8901008; doi:10.1109/OJEMB.2021.3055424)
Supplement: Three supplementary materials are attached to the submitted manuscript. First, we offer the detailed process of the DQNalign in Supplementary material S1. Then, the additional figures and tables are listed in the Supplementary material S2. Finally, the alignment results of the DQNalign are attached  [file ojemb-3055424-mm.zip › OJEMB-3055424-MM/10022021082020_DQNalignOJEMB20210126SupplementaryS3/Supplementary S3/HEV_DDDQN/result20200712173946_13_41.txt]

DQNalign Project v1.0
Pairwise alignment algorithm with deep reinforcement learning based heuristic alignment agent
Sequence 1 : HEV_13, length : 7212
Sequence 2 : HEV_41, length : 7202

Alignment results:
Exact matches: 4898
Gaps: 1276

Query 0             GCAGACCACATATGTGGTCGATGCCATG-G---AGGCCCACCAGTTTATTAAGGCTC-CT
                    +|++| +|+|+|+++||+|   +  ++|-|---   | + +|++++|||| |+||  -| 
Sbjct 16            -C--AT-A-A-A---GG-CTCC-TG--GCGTCACTACT-G-C----TATTGA-GCAGGCA

Query 55            GG-C-ATCACTACTG-CTATTGA-------GCAGGCTGCTTTAGCAGCGGGCCA--ATTC
                    | -|-| || ++| |-| | |  -------||   +|||| |+|++| ||  | -- ||+
Sbjct 57            GCTCTAGCAG--CGGCCAACTTCCGCCTTGGCGAA-TGCTGT-G--GTGGTTCGGCCTT-

Query 102           TGCCTTGGCGA--ATGCT--GTGG-TG-GT-TAG-GCCTTTTCTCTCT-CACCAGCAGAT
                    | |  |  || --|    --|+ |-| - |-|+ - +| |  +| +| -| || |||| |
Sbjct 109           TCCTATCCCGGCTACAGACAG-AGATACTTAT-TAA-CCTGA-TG-CAGCCCCGGCAGCT

Query 153           TGAGATTCTCA---TTAACCTAATGCAACCTCGCCAGCTTGTTTTCCGCCCCGAGGTTT-
                    || ++||  | ---| || ++++|+| +++|+++  |+++|+ + || +|||+| +|| -
Sbjct 164           TGT--TTTCCGGCCTGAAG----T-CT---T---GTG---G-A-ACCA-CCC-AA-TTCA

Query 209           T-CTG-GA---ATCATCCCATCCAGC-GCGTTATCCATAAT-GAGCTGGAG--CT-CTAC
                     -  |-||---|+|| |   ++|   -|| + +|++|+ +|-  |++||+ --  -|| +
Sbjct 203           GCGCGTGATCCA-CAACGAG--CTTGAGCA-G-T--A-C-TGCCG--GG-CTCGGGCTG-

Query 259           TGCCGC-G-CTCCGC-G-CTCGCTCCGGCCGCTG---TCTTGAGATTGGCGCT----C-A
                    +|||||-|-||          |||| + || |+|---| ||+++| |+|  | ----|-|
Sbjct 249           -GCCGCTGCCTTGAGGTGGGTGCTCA-CCCAC-GTTCTATT---AAT-GGACAACCCCAA

Query 300           TCCC-C-GCTCAATAA-ATGAC---AATCCTAATGT------GGTCCACCGCTGTT-T-T
                    |+  -|-|| | + + - |  |---|| |||   | ------ ||||| || || |- - 
Sbjct 302           T-GTTCTGCACC-G-CTGTTTCTTGAAACCTGTCGGCCGCGATGTCCAGCGGTGGTACAC

Query 346           CTCCGCCCTGTTGGGCG-TGATGTTC--A--G-CGCTGGTATCTGGTA-T-ACTGCTCCC
                    | || ||      ||| - |++   |--|--|-||| |||      |       +|||||
Sbjct 359           CGCCCCCACTCGTGGCCCCG--CAGCAAACTGCCGCCGGTCGGCCCTCCGTGGC-CTCCC

Query 391           ACTCGCGGACCGG-CTGCTAATTGCC-GGCGTTCTGCACTGCGTGTGGGCTCCCTGCTGC
                    ||  || || || -|++|+++++  |-| ++||+||      +| |  |++++++|||||
Sbjct 416           ACCTGCCGATCGAAC--C-----TACTGT--TT-TGATGGCT-TTTCCG------GCTGC

Query 446           -CGACCGCACCTACTGTTTTGAT-GGG-TTTTCTGGCTGCAGTTTTCCCGCTGAGACAGG
                    -|| |    + ++||| |  || -|||-|   |      |    +|+++||  ++ +| +
Sbjct 459           ACGTCGTTT-G--CTGCTGAGACAGGGATAGCCCTTT-ACTCAC-T---GCAC--G-AC-

Query 504           CATC-GCCCT-CT-ATTCCCT--CC-ACGAC-ATGTCGC-CGTC-T-G-ATGTCGCCGAG
                    |+||-| |||-| -|+| ++|--||-|+| |-|||++||-|| |-|-|-||| |+|||  
Sbjct 504           C-TCTGGCCTGCCGA-TG--TCGCCGA-GGCAATG--GCTCGCCATGGTATGAC-CCGGC

Query 553           GCC-ATGTTCCG-TCATGG-CATGACGCGGCTTTA--TGCTGCCCTCCCATCTC-CCGCC
                       -|||++| |-|+ |  -| ++ |+|  |   |--| |||| | ||| |  |-|| + 
Sbjct 555           -TGTATG--CAGCT-CTCCACC--TC-CCCCCGGAGGTACTGCTCCCCCCTGGCACCT-A

Query 606           CGAGGTT-CTACTGCCTCCCGGCACATACC--G-TAC-C-A-CGT-C-GTATTTACTGAT
                      |+++|-| ||| | | ||  | |||+||--|-|  - -|-|||-|-||  ||||++|+
Sbjct 608           TCA---TACCACTTCGTACCTCCTCAT-CCATGATTGGGGACCGTGCAGTGATTAC--A-

Query 657           TCATGACGGGTAGGCGTGT--TG-TGGTGACGTACGAGGGC-----GA-TACCAG--TGC
                    |+|||| ||| |++|+| |--||-|+|+||++||| | ++|-----| -|+||| --|||
Sbjct 660           T-ATGAGGGGGA--C-TCTAGTGCT-G-GA--TACAAC--CATGATGTGT-CCATTCTGC

Query 705           TG-GTTATTAATCATGATGTTTCTAATCTACGTTCCTGGATTAGGACCACTA--AGGTCA
                    +|-|  +|  ||| +|  + | ||+|+++| ||  | ||++++ ||||||  -- ||| |
Sbjct 708           -GCGCC-TGGATCC-GCA-CTACT-A---AGGTCACCGG----CGACCACCCGCTGGTAA

Query 761           C----C--G---GGGACCATCCTCTCGTT-A---------TC-GAG-CGGGTTAGGGCCA
                     ----|--|---|||       +++|  |-|---------||-   -   | + |  || 
Sbjct 757           TTGAGCGGGTCCGGGCGGTGGG---CTGTCACTTTGTGCTTCTTCTCACAGC-TGCACCT

Query 800           TC-GGCT-GCCATTTTGTTCTC-CTGCTCACGGCCGCCCCGGAACCAT-C-CCCTATGC-
                      -   |-|||| |   || | -|++|+||  +++++++|++++||+|- - ||+|  |-
Sbjct 813           GAACCATCGCCAATGCCTTATGTC--C-CATA-------C----CC-TCGTTCC-AACCG

Query 853           ---CTTA---T--GTGCCTTACCCCCGGT-CCACC-GAGGTCTATGTCCGATCAATCTTT
                    --- |||---|--||+||++|+++    |- | | -| ||+ |+ + ||+|||  | |||
Sbjct 856           AGGTTTATGTTCGGT-CC--A---TTTTTGGCCCTGGTGG-TT-C-ACC-ATCCCTGTTT

Query 904           GGCC-CGGG--TGGAACCCCCTCATTGTTTCCAACC--TCGTG-C-TCCACTAAG-----
                     +| -| +|--|| + | + || |+++++  |||| --|| ||-|-|||+||  |-----
Sbjct 906           C-CAACT-GCCTGC-TCT-ACTAA-----GTCAACATTTCATGCCGTCC-CTGTGCATAT

Query 951           -T----CAAC-CTTCCATGCTG-TCCCTGTCCATA---TCTGGGA-CC-GTCTTATGTTG
                    -|----|+| -|||++||||| -|| ++|| |  |---||   ||-| -| ||| || ||
Sbjct 956           ATGGGAC-AGACTT--ATGCTCTTCG--GTGCCGACCCTCGATGACCAGGCCTTTTGCTG

Query 1000          TTCGGGGCCACTTTGGACGACCAGGCCTTTTGCTGT-TCCC--GTCTTATG--ACTTACC
                    |||  ||| | ++|+|||+|+ |+ +|++||+|   -|   --|++|||+ --| | || 
Sbjct 1010          TTCAAGGCTAA--T-GAC-A-TA-T-C--TT-CGTGGTAATTAG--TTA-CAAAGTCACA

Query 1055          TC--CGTGG-CATTAGCTCTACAAGGT-TACTGTC-GGCACCCT----TGTGGCCAATGA
                    + -- | | -|+||+|+||  ||| | -  |||  - |+++|||---- ++| |  ||+ 
Sbjct 1055          -GTTGGCGCTC-TT-G-TCGCCAACGAGGGCTGGAATG---CCTCCGAA--GACGCAT-T

Query 1104          GG--GCTGGA-ACGCCTCCG-AG--GACGCCC-TCA-CAGCTGTCATTACTGCCG---CC
                      --|||+| -|     | |- |-- |+ ++|-|+|-|| ||| ||| |  |   ---||
Sbjct 1106          AACTGCT-GTCATTTTACAGCGGCTTA-T--CTT-ACCATCTGCCATCAGAGGTACCTCC

Query 1152          -TACCTAACCATATGCCCA-CCAGCGGT------A-T----CTT---CGCACC-CAGGCT
                    - ||  |  |+||+ | |   +|| | |------|-|----|||---| +  |-||| ++
Sbjct 1159          GCACACAGGC-TA-TCTCGAA-AGGGATGAAAAGATTGGAGCTTGAGCA-TGCACAGA--

Query 1195          ATA-TTCTAA-GGG-GATGTG-CGTCGTTTGGAGCGGGAGCATGCCCAGAA-----GTTT
                    |+ -|| |||-  |- +| |   +++||| |  |   ||++|  +  +++ -----|| +
Sbjct 1213          A-GTTTATAACACGTC-TTTATA---GTTGGTTGTTTGA--AAA-AT---CTGGCCGTG-

Query 1243          ATAACACG---C--CTTTATAGCTGGCTCTTTGAGAAGTCCGGCCGTGACTACATCC---
                    || |||+ ---|--| +   |+ | ||  |||+ ++|+++++++|++|+++++ +||---
Sbjct 1261          ATTACA-TCCCCGGCC-GTCA-GTTGCAGTTT-T--A-------C--G-----C-CCAGT

Query 1295          CCGGC--CG-T--C-A---GCTGGAGTTTT----AT-GCCCAGTGTAGG--CG-TTG-GC
                     |++|--||-|--|-|---|||+|+|||| ---- |-  ||  +||  |--||-|| -|+
Sbjct 1300          GC--CGTCGATGGCTATCTGCT-G-GTTTCCACCTTGATCCTC-GTGTGCTCGTTTTTG-

Query 1337          TCTC-AGCCGG--CTTCCAATCTTGACCCACGGGTGTTGGTTTTTGACGAG-TCGGTC--
                     +| -||| | --| |+    |+||++ | +  | +||| ||    |++||-|+|  |--
Sbjct 1354          A-TGAAGCGGCCCCCT-GCCGC-TG--TCG-TAGC-TTGCTTCGCAA--AGCT-GCCCAT

Query 1390          C-CCTGC--C-ACTGTA---GGA--CCACGATCCGCAGGGTTGCTTCAAAGTT-CTGTTG
                     - +|  --|- || ||---|  --| | |++++||||| ||||  |   +||-||   +
Sbjct 1404          AAA-TTTTGCTGCTTTATGCGATGGCTAGG----GCAGGATTGCACCTGC-TTCCTTCA-

Query 1440          CTTCATGAAGTGGCTCGGCCAGGAGTGCACCTGTTTCC----TAC-A-GCCCGCAGAGGG
                         |  || || + || |++|+||| ||  | ||  ---- ||-|-|| +   ||+||
Sbjct 1457          GCCTGTTGAGGGGA-GGGTC--G-GTGAACAGGGTTTATGATAACGAGGCA-TTTGA-GG

Query 1494          TGTTGT-TGGCGACCAGGGCC-ATGACAACGAGGCTTAT--G-AGGGCTCTGATGT--TT
                     || | -|| |||||  +|| -| || + | |++|+| |--|-|+ +|||||  +|--| 
Sbjct 1510          GGTCGGATGTCGACCCT-GCTGAAGAG-GCCA--C-TGTGAGTA-T-CTCTGGC-TCGTA

Query 1546          GACC--CTGCCG-AATCTGC--CA-CCTGTGACCATATCTGGGTCCTAC-GTGGTGCCTG
                     |  --|  | |-|  | | --||-||+++ +|  || | +||+|   |-||  | ||| 
Sbjct 1562          CATTGTCACCGGCAGCCAGTTGCAGCC---T-CTTTACCA-GG-CGCTCGGTTATTCCTT

Query 1598          GTGCTG-C---CCT-CCAGC-CGCTCTACCAGGCTCT-TGATCTCCCTGCCGATA--TTG
                     ||++ -|---|| -||+| -|| + ++||+||||| -||++|| ||+| |||+|--|| 
Sbjct 1615          CTG--ACCTTGCCGCCC-GAGCGG-G--CC-GGCTCACTG--CTACC-GTCGA-AGTTTC

Query 1649          TGGC-CCGTGCAGGTCGGCTGACC-GC-C-A-CAGTAAA-GGTTTCTCAGGCTGAGGGGC
                     |  -||| +|+|| || || || -| - -|-|| |++|-||+++ +|| ++| ||  +|
Sbjct 1664          AGATACCGA-C-GGCCGTCTTACTTGTAAGACCACT--ATGG---G-CAA--TAAGAC-C

Query 1703          GGATTGACTGCGAGACCTA-TCTTGGTAATAAAACTTTCC-GCACGTC-GTTC-GTCGA-
                    ++++|+++|+|+| |+  |-| ||    ++++ || +++ -|| |  |-|   -|   |-
Sbjct 1712          ----T---T-C-ACA-ACAGTTTTTACC----GACG---GTGCCCAGCTGGGAGGCTAAT

Query 1757          ----CGGAGC-G---GTTTTAG-AGACT-AA-TGG-C---C---C-A-GA---GCGCCT-
                    ----||||||-|---||  || -|  +|-| -|||-|---|---|-|-| --- || | -
Sbjct 1755          GGGCCGGAGCAGTATGTGCTATCATT-TGATTTGGCCAAACAGACTATGGCCGCCGGCCC

Query 1793          -CAAT-CTCTCCT--TTGACGCCAGT-CAGAGCAC-TATGGCC-GC----CGGCCTCTTT
                    -|+||-  ||++|--||+|||||   -||    +|- ++| | -| ----||  ++++||
Sbjct 1814          GC-ATAGCCT--TAGTT-ACGCCTTGACACCTG-CGG--GTCTTGAGGTGCGTG----TT

Query 1843          AGTCTTACCTACACACCACTTCTGCAGCTGGGCTGGAGGTGCATTATGTCGCTGC-C-GG
                    +|++|| +|| |   ++||+||+|+|++++++||| |||+||  | |+|| |++ -|-||
Sbjct 1862          -G--TTT-CTGCCGG--AC-TC-G-A------CTGTAGG-GCTGTCT-TCCC--ATCTGG

Query 1899          GCTTGAC--C--CATCGGG---CGGTT---T-T--TGCC-C-C-G-GGTGTCTC--ACC-
                    | |||+|--|  | || | ---|||| ---|-|--  | -|- - -||+ |+| --|+|-
Sbjct 1904          GGTTG-CAACCCCCTCTGCTTCCGGTGAGGTGTCCGCCTTCTGTTCGG-CT-TTATA-CA

Query 1937          ------CCGGTCG-G-CCCCTGGCGAGGTTACCGCCT-TCTGCT-C-CGC-C---CTA-T
                    ------ | |  |-|-||   |||+|++||++| +||- +|++|- - ||- --- ||-|
Sbjct 1960          GGTTTAACCGCTGTGTCCAGCGGC-A--TT--CT-CTCA-T--TGGTGGCTTGTGGTATT

Query 1982          A----TAGGTTC-AAC-CGTGAGGC--CCAGCG--CCACTCACTGACCGGCAACTTTTGG
                    |---- |||  |-|| - || + | --||| ||--|  |+|+||| || +|+|| |  | 
Sbjct 2011          ATCCTGAGGGGCTAATTGGTT-TGTTTCCACCGTTCGCC-C-CTGGCCA-C-ACCTGGGA

Query 2032          TTT---C-AT-CC--C-GAGGGGCTCCTTGGCCCCTTC-GTT-C-CT-TTCTC-TCCCGG
                     | ---|-||-||--|-| ||||  +++ +|| || |   +|-|-| -  || -||   |
Sbjct 2066          GTCAGCCAATCCCTTCTGTGGGGAG---A-GCACCCTTTA-TACTCGCACCTGGTCGGTG

Query 2079          GCATGTTTGGGAGTCGGCTAACCC-GTTTTGTGGTGA---GAGCA-CACTCTACACCCG-
                     |+++++++||  |   ||+| +|-|||||+|    |---|||| -|+|+|   +|  |-
Sbjct 2121          TC-------GGGCTTTTCT-AG-CTGTTTT-TCTCCATTCGAGCCCC-C-CGCT-CTGGA

Query 2132          -T----A-------CC-TGG-TCGGAAGTTG-ATGCCGCTTCTAATAACCC-GGCCCAGC
                    -|----|-------||- ||-|    |    -||| | + || +||   ||-   |||||
Sbjct 2168          CTCACCACCCCCCGCCGAGGCTG-ATACACCTATGGCT-GTCG-ATGTTCCACCTCCAGC

Query 2174          CCGACCTAGGCCTTG-CAT--CTGAGC--CTCCCATACCCAGTAGG--G-CCGCCACGCC
                     ++|||| | | || -|| --| +  |--||+||  | +|+++ ||--|- | ||+||| 
Sbjct 2225          T--ACCTTGACATTACCACAACC-TCCGGCT-CCTGAA-C---GGGCAGTACCCC-CGCA

Query 2225          CTATCTTGGC---GGCCCCTCTGCCCTCCATTGTACCGGGCCCCACCCCCCCCCCCTCCG
                      |||||| |---|||  +++|| | ++|++++|++|||||| ++++++| +++||  +|
Sbjct 2276          AGATCTTGCCGATGGCGA---TGTCG--C----T--CGGGCCT------CT---CCGG-G

Query 2282          C--C-CTGGTGCCTAGTGAGCCGGCCTCTGGTGCCAGCGCCGGGGCTCTGGGC----C--
                     --|-|+++||+|++   |+||++||+||+||++++++|||++||| |    |----|--
Sbjct 2315          TGTCTC---TG-C--TGCA-CC--CC-CT-GT------GCC--GGCGCAATCCGTGACTG

Query 2332          ATAACCCACCA-GACGGTCCGACACCGCCGTTTGCTTTTCACCTA-CCCGGATGGTTCCA
                    || +| |+|| -| |+++||| | ++|+|| || |||   || ||-|| +||||| || |
Sbjct 2356          ATC-CAC-CCGTGTC---CCGCCG--G-CGGTTACTTCATACTTATCCT-GATGGGTCAA

Query 2390          AGGTGT-T--TGCCGGCTCGCT-GTTCGAGTCAGCGTGTACGTGGCTTGTTAACGCGTCT
                    | ||||- --|+++||||| ||- ||+||||| | |||||| ||| | || || ||||| 
Sbjct 2407          AAGTGTACGCT---GGCTCCCTCTTT-GAGTCCGAGTGTACTTGGTTGGTCAATGCGTCC

Query 2446          AATG-TTGACCACCGCCCTGGTGGCGGGCTCTGCCATGCATTCTACCAAA-GGTATCCCG
                    ||| -  |+|||||| || ||||| || || ||||||||||| |||||  -| | +|| |
Sbjct 2463          AATCCCGG-CCACCGTCCCGGTGGTGGCCTTTGCCATGCATTTTACCAGCGGTTC-CCGG

Query 2504          CTTCCTTTGACGCTG-CC---TCTTT-TGTGATGC-GCGATGGCGCG--GCCGCGTACA-
                      || |||||| | |-| ---|| | -||| + | -|+| |  +++|--|| || || |-
Sbjct 2521          AGTCATTTGACCCCGCCGAGTTCGTCATGTC-CGATG-GGTTT---GCAGCAGCTTATAC

Query 2555          CATTAACTCCCCGGCCGATA--ATTCATGCCGTCGCCCCTGACTATA-GGTTGGAACATA
                    |+|| || ||||| ||++||--|| ||||| || || || |||||| -||| +|||||||
Sbjct 2573          C-TTGACGCCCCGACC--TATTATCCATGCTGTTGCTCCCGACTATCGGGTA-GAACATA

Query 2612          ACCCAAAGAGGCTCGAGGCCGCTTACCGGGAGACCTGCTCTCGCCTTGGTACCGCTGCAT
                    |||| |||||||||||||| ||||| || ||||| ||||| |||| ||| || ||||| |
Sbjct 2629          ACCCCAAGAGGCTCGAGGCTGCTTATCGAGAGACGTGCTCCCGCCGTGGCACGGCTGCTT

Query 2672          ACCCGCTCC-TCGGGACTGGCATATATCAGGTACCA-ATCGGCCCGAGTTTTGACGCCTG
                    |||| || |-| | | |+||||||||| |||| || - | |||  +|||||||| |||||
Sbjct 2689          ACCCCCTGCTTGGTGCC-GGCATATATAAGGTGCCTGTTGGGCTT-AGTTTTGATGCCTG

Query 2730          GGAGCGGAACCACCGCCCTGGGGACGAGTTGTATCTTCCTGAGCTTGCCGCGCCAAATGG
                    ||| || ||||| || || ||||| |||||||| ||| ||||||  ||     |+ +|||
Sbjct 2747          GGAACGCAACCATCGGCCCGGGGATGAGTTGTACCTTACTGAGCCGGCTATAGC-T-TGG

Query 2788          TTCGAGGCCAATAA-G-CCTACCCG-CCCGACTCTTACTATAACTGAGGATGTC-GCACG
                    |||||||+| |+| -|-|| || | -||||+| || || || ||||||||  +|-|||||
Sbjct 2805          TTCGAGG-CTA-ACCGACCCACTCTCCCCG-CGCTCACCATCACTGAGGACA-CGGCACG

Query 2844          GACGGCAAACT-TGGCCATCGAACTTGACTCGGCCACAGACGTCGGCCGGGCC--TGC-G
                     || || ||+|-||||  | || || || |||||||| || ||||| ||||| --|||-|
Sbjct 2861          AACAGCTAA-TCTGGCGTTGGAGCTAGATTCGGCCACTGAGGTCGGTCGGGCGTGTGCTG

Query 2900          CCGG-C-TGCCGAGTCACCCCCGGTATTGTGCAGTATCAGTTTACCGCAGGTGTGCCCGG
                       |-|-||  ||| ||  |  +  +||   +++|| ||||| || || ||||| || ||
Sbjct 2920          GTTGCCGTGTTGAGCCAGGCGT-CG-TTCAT---TACCAGTTCACGGCGGGTGTCCCTGG

Query 2958          GTCTGGAAAGTCCCGTTC-TGTTATCCAGA-CTGACGTGGACGTTGTTGTGGTTCCGACT
                     || || ||||| || ||-  | | +||| -|+|| ||||| || || || || || |||
Sbjct 2975          TTCCGGCAAGTCACGGTCAATTCAG-CAGGGC-GAGGTGGATGTGGTGGTAGTACCAACT

Query 3016          CGGGAGCTGCGTAACGCCTGGCGCCGCCGCGGTTTTGCTGCTTTTACCCCGCATACTGCC
                    || |||||||||||| | ||||| |||||||| ||||| || |  || || || ||||| 
Sbjct 3033          CGTGAGCTGCGTAACTCATGGCGACGCCGCGGGTTTGCAGCCTACACACCCCACACTGCG

Query 3076          GCT-AGGGTCACCC-AGGGGCGTCGTGTCG-TCA-TCGATGAAGCCCCGTCTC-TCCCCC
                    || -  | |+|| |- || +||| | || |-|+|-|+||||| |||||||| |-||| ||
Sbjct 3093          GCCCGTGTT-ACTCGTGGC-CGTAGGGTTGTT-ATT-GATGAGGCCCCGTCACTTCCACC

Query 3131          CGCACCTGTTGCTGCTCCACATGCAGCGGGCCGCCACCGTCCACCTTCTTGGCGACCCGA
                     +|| ||| |  |||| ||||||||||||||| |  | |||||||||||||||||||| |
Sbjct 3149          A-CATCTGCTCTTGCTGCACATGCAGCGGGCCTCGTCGGTCCACCTTCTTGGCGACCCCA

Query 3191          ATCAGATCCCAGCCATCGATTTTGAGCACGCCGGGCTCGTCCCCGCCATCAGGCCCGATT
                    | || ||||| ||||| ||||| ||||| || || || || ||||| ||| |||| ||  
Sbjct 3208          ACCAAATCCCTGCCATTGATTTCGAGCATGCTGGTCTTGTACCCGCAATCCGGCCTGAGC

Query 3251          TAGC-CCCTACT-TCCTGGTGGCATGTCACTCACCGCTGTCCCGCGGATGTGTGTGAGCT
                    | | -|| +|| - + ||||||||| | || ||| | || || || ||||| ||||||||
Sbjct 3268          TTGTACCA-ACAAA-GTGGTGGCATCTTACCCACAGGTGCCCGGCAGATGTTTGTGAGCT

Query 3309          GATTCGCGGTGCATATCCTATGATCCAGCCCACTAGCCGGGTCCTTCGTTCGTTGTTTTG
                     |||||||| || || |||| ||| ||| |  | ||||| ||  |||| ||  |||||||
Sbjct 3326          AATTCGCGGCGCGTACCCTAAGATTCAGACAGCGAGCCGTGTTTTTCGCTCCCTGTTTTG

Query 3369          GGGTGAGCCTGCCGTT-GGGCAGAAACTAGTGTTCACCCAGGCGGCTAAGGCTGCCAACC
                    ||| |||||  | |+|-|| || ||| |||||||||| |||||||| ||||| |+| | |
Sbjct 3386          GGGGGAGCCCCCTG-TCGGCCAAAAATTAGTGTTCACTCAGGCGGCGAAGGCCG-CTAAC

Query 3428          CCGGCT-CAGTGACGGTCCACGAGGCACAGGGCGCTACCTACACAGAGACCACCATTATT
                    || | |-|| | |||||||| ||||| ||||||||||| | ||| ||||| || ||||||
Sbjct 3444          CCTGGTGCAATTACGGTCCATGAGGCCCAGGGCGCTACATTCACTGAGACTACTATTATT

Query 3487          GCAACGGCAGACGCCCGTGGCCTTATTCAGTCGTCCCGGGCTCATGCCATTGTCGCCCTG
                    || ||||| || || || || || |||||||| ||  ||||||| || ||||| ||||| 
Sbjct 3504          GCTACGGCGGATGCTCGCGGGCTGATTCAGTCATCTAGGGCTCACGCTATTGTGGCCCTA

Query 3547          ACGCGCCACACAGAG-AA-GTGC-GTCATCATTGACGCACCAGG-CTTGCTTCGTGAGGT
                    || || || || |||-||-||| -||| +++|||| || || ||-|| +|||||||||||
Sbjct 3564          ACCCGTCATACGGAGAAATGTGTGGTCG---TTGATGCCCCGGGACTC-CTTCGTGAGGT

Query 3603          GGGCATCTCTGACGCAATTGTCAATAATTTCTTCCTCGCTGGCGGTGAGGTTGGTCACCA
                     || ||||||||||| ||||| ||||| || |||||  |||| ||  || ||||||| ||
Sbjct 3620          CGGTATCTCTGACGCCATTGTTAATAACTTTTTCCTTTCTGGTGGCCAGATTGGTCAGCA

Query 3663          GCGTCCGTCTGTTATCCCTCGCGGCAACC-CCGACGCCAATGTCGACACCCTGGCTGCCT
                     ||||| || || || || || ||||   -| +||  |||||| || || || | ||| |
Sbjct 3680          CCGTCCATCAGTCATACCGCGTGGCACTATCA-ACAACAATGTTGATACGCTTGATGCAT

Query 3722          TTCCACCGTCATGCCAGATTAGTGCTTTCCACCAA-TTGGCCGAGGAGCTTGGTCACA--
                    | ||||| || |||||| | || |||| |||||| -||+|| || ||||| ||+|+||--
Sbjct 3739          TCCCACCCTCTTGCCAGTTCAGCGCTTACCACCAGCTT-GCGGAAGAGCTCGG-C-CATC

Query 3779          GACCCGCCCCTGTTGCGGCTGTTCTACCACCCTGCCCTGAGCTCGAACAGGGCCTTCTCT
                    |||| |||||  | || || ||||| || ||||| ||||| || |||||||| || || |
Sbjct 3796          GACCGGCCCCGATCGCTGCCGTTCTGCCCCCCTGTCCTGAACTTGAACAGGGTCTACTTT

Query 3839          ACCTGCCCCAGGAGCTCACCACCTGTGATAGTGTTGTAACATTTGAGTTGACAGATATTG
                    || |||| |||||  | ||||| | |||||||||  | || ||||| ||||||||||| |
Sbjct 3856          ACATGCCTCAGGAATTGACCACGTCTGATAGTGTGCTTACGTTTGAATTGACAGATATAG

Query 3899          TGCATTGCCGCATGGCCGCCCCGAGCCAGCGCAAGGCCGTGCTGTCCACACTTGTGGGTC
                    |||| || || ||||| || || || ||||| ||||| || ||||| || ||||| ||  
Sbjct 3916          TGCACTGTCGTATGGCGGCACCTAGTCAGCGTAAGGCGGTCCTGTCGACTCTTGTCGGCA

Query 3959          GATACGGTCGGCGTACAAAGCTTTATAATGCCT-CCCATTCTGATGTCCGCGACTCTCTC
                    | ||||| || ||||| ||| | ||| |+| ||-||||| | |||||||| |  ||||| 
Sbjct 3976          GGTACGGCCGCCGTACGAAGTTGTATGA-GGCTGCCCATGCAGATGTCCGTGGGTCTCTA

Query 4018          GCCCGTTTCAT-CCCGACCATTGGCCCCG-TGCAGGTTACAACTTGTGAGCTGTACGAGT
                      || ||| ||-|| || | | ||||| |-|   +||||| |||||||| || |||||| 
Sbjct 4035          AACCATTTTATCCCTGAGCTTCGGCCCTGTTAGT-GTTACCACTTGTGAACTTTACGAGC

Query 4076          TAGTGGAAGCCATGGTTGAGAAGGGCCAGGATGGCTCCGCCGTCCTTGAGCTCGACCTTT
                    | ||||| |||||||| ||||| ||||||||||| || || || || ||||||||| | |
Sbjct 4093          TTGTGGAGGCCATGGTGGAGAAAGGCCAGGATGGTTCTGCGGTTCTGGAGCTCGACTTAT

Query 4136          GCAACCGTGACGTGTCCAGGATTACCTTTTTCCAGAAAGACTGTAATAAGTTTACCACCG
                    | | |||||| |||||  | || || || |||||||| || |||||||||||||| || |
Sbjct 4153          GTAGCCGTGATGTGTCTCGTATAACATTCTTCCAGAAGGATTGTAATAAGTTTACAACGG

Query 4196          GGGAGACCATTGCCCATGGTAAAGTGGGTCAGGGCATCTCGGCTTGGAGTAAGACTTTCT
                    | ||||| || || ||||| ||||| || ||||| || || || |||||||| ||||| |
Sbjct 4213          GCGAGACAATAGCACATGGCAAAGTTGGCCAGGGGATATCTGCATGGAGTAAAACTTTTT

Query 4256          GTGCCCTCTTCGGCCCCTGGTTCCGTGCTATTGAGAAGGCCATCCTAGC--T-CTGCTCC
                    ||||  | |||||||| |||||||| || ||||||||||  ||||| ||--|-|| + ||
Sbjct 4273          GTGCTTTGTTCGGCCCATGGTTCCGCGCCATTGAGAAGGAGATCCTTGCTGTACTT-GCC

Query 4313          CCCAGGGTGTGTTCTATGGGGATGCTTTTGATGACAC-CGTCTTCTCTGCGGC--T-G--
                    |||| ++||| |||||||| ||||| |  || || ||-  |||   |+|| ||--|-|--
Sbjct 4332          CCCAA--TGTATTCTATGGTGATGCATACGAAGATACAGTTCTGGCC-GCCGCAGTCGCC

Query 4367          T-GGCCGCTGCGAAGGCTTCCATGGTGTTTGAGAATGACTTCTCTGAGTTTGACT-CTAC
                     - ||| |||+| + |+++| |+||| || |||||||||||||| ||||||||  -|+||
Sbjct 4389          GGAGCCCCTG-GT-TG---CAA-GGTTTTCGAGAATGACTTCTCAGAGTTTGATAGC-AC

Query 4425          TCAGAATAATTTCTC-CTTGGGACTTGAGTGT-GCTATTATGGAGGAGTGCGGAATGCCG
                    ||| |||||||| ||-||||||+|| ||||||-  +|| |||||||||||||| ||||||
Sbjct 4442          TCAAAATAATTTTTCACTTGGG-CTGGAGTGTATA-ATCATGGAGGAGTGCGGCATGCCG

Query 4483          CAGTGGCTCATCCGCCTTTACCACCTTATAAGGTCTGCATGGATCCTGCAGGCCCCGAAG
                    |||||| | ||||| ||||| |||||| |  | ||||| ||| |  |||| || || |||
Sbjct 4500          CAGTGGATGATCCGGCTTTATCACCTTGTTCGCTCTGCTTGGGTTTTGCAAGCTCCAAAG

Query 4543          GAGTCCCTGCGGGGGTTCTGGAAGAAGCACTCCGGTGAGCCCGGCACTCTCCTATGGAAT
                    ||||| |||||||||||||||||||||||||| || ||||| |||||  | || ||||||
Sbjct 4560          GAGTCTCTGCGGGGGTTCTGGAAGAAGCACTCAGGCGAGCCTGGCACCTTGCTTTGGAAT

Query 4603          ACCGTCTGGAACATGGCTGTTATTACCCACTGTTATGACTTCCGGGA-TCTGCAAGTGGC
                    || |||||||||||||| || ||  |||| |||||||| ||||| ||-|+|  |||| ||
Sbjct 4620          ACTGTCTGGAACATGGCGGTCATAGCCCATTGTTATGAGTTCCGCGACT-TAAAAGTCGC

Query 4662          TGCTTTTAAAGGTGATGATTCAATAGTGCTTTGCAGTGAGTACCGTCAGAGTCCAGGA-G
                     || |||||||| ||||| ||  | |||||||| ||||| || || || ||+||  ||-|
Sbjct 4679          CGCATTTAAAGGAGATGACTCTGTTGTGCTTTGTAGTGATTATCGGCAAAG-CCGCGATG

Query 4721          CCG-CAGTCCTAATTGCTGGCTGCGGCCTG-AAGTTGAAGGTGGA-TTTCCGCCCGATT-
                    | |-|  +|||||| |||||||| ||  ||-|| ||+||||||||-|||  ||||+|||-
Sbjct 4738          CGGCCGC-CCTAATCGCTGGCTGTGGGTTGAAACTT-AAGGTGGATTTTAGGCCC-ATTG

Query 4777          GGCTTATATGCAGGTGTTGTGGTGGCCCCCGGCCTTGGTGCA-CTCCCTGACGTTGTGCG
                    |||| +||||| |||||||| |||||||| || || ||+|  -|| ||||| |||||  |
Sbjct 4795          GGCTG-TATGCTGGTGTTGTTGTGGCCCCGGGTCTCGG-GACCCTTCCTGATGTTGTTAG

Query 4836          TTTTGCCGGCCGGCTCACTGAGAAGAATTGGGGCCCCGGC-CCTGAGCGAGCGGAG--CA
                     ||||| || |||||| | ||||| || ||||| || || -| +||++||| | ||--||
Sbjct 4853          GTTTGCTGGGCGGCTCTCGGAGAAAAACTGGGGGCCGGGTTCA-GA--GAGGGCAGAACA

Query 4893          GCTCCGCCTCGCTGTGTGTGATTTCCTTCGCAAGCTCACGAATGTGGCTCAGATGTGTGT
                    ||| || || ||||| |||||||| || || ||| | ||||||||||||||  | |||||
Sbjct 4910          GCTACGGCTGGCTGTCTGTGATTTTCTGCGAAAGTTAACGAATGTGGCTCAAGTCTGTGT

Query 4953          GGATGTTGCTTC-TCGTGTTTATGGGG-TCTCCCCAGGGCTAGTTCATAACCTGATTGGT
                    ||| |||| |||-  |+|||||||| |-|  |||| |  +| || |||||||||||||| 
Sbjct 4970          GGACGTTGTTTCGCAG-GTTTATGGTGTTAGCCCCGGTT-TGGTACATAACCTGATTGGG

Query 5011          ATGCTACAGGCTGTTGCCGACGGCAAGGCCCA-TTTCACTGAGTCGGTAAAGCCAGTGCT
                    ||||| ||| |  |||| || |||||||| ||-|||+|| ||| | || || || ||  |
Sbjct 5028          ATGCTCCAGACCATTGCTGATGGCAAGGCACACTTT-ACAGAGACAGTTAAACCTGTTTT

Query 5070          TGACCTGACGAATTC-AATCTTGTG-TCGGGTGGAATGAATAACATG-TCTTTTGCTGCG
                     ||||| || |||||-| | | ++ -|||||||||||||||||||||-|||||||||  |
Sbjct 5087          AGACCTCACCAATTCTATTATA--CATCGGGTGGAATGAATAACATGTTCTTTTGCTCTG

Query 5127          CCCATGGGT-TCGCGACCATGCGCCCTCGGCCTATTT-TGTTGCTGTTCCTCATGTTTCT
                      |||||  -|  |+||||||||| ||||| ||+|||-||||  |||||||| || ||||
Sbjct 5145          TGCATGGAGATGCC-ACCATGCGCTCTCGGGCT-TTTCTGTTTTTGTTCCTCGTGCTTCT

Query 5185          GCCTATGTTGCCCGCGCCACCGTCCGGTCAGCCGTCTGGCCGCCGTCGTGGGCGGCGCAG
                    ||||||| |||||||||||||| ||||||||||||||||||| || || |||||||||||
Sbjct 5203          GCCTATGCTGCCCGCGCCACCGGCCGGTCAGCCGTCTGGCCGTCGCCGCGGGCGGCGCAG

Query 5245          CGGCGGTTCCGGCGGTGGTTTCTGGGGTGACCGGGTTGATTCTCAGCCCTTCGCAATCCC
                    ||||||| ||||||||||||||||||||||||||||||||||||||||||||||  ||||
Sbjct 5263          CGGCGGTGCCGGCGGTGGTTTCTGGGGTGACCGGGTTGATTCTCAGCCCTTCGCCCTCCC

Query 5305          CTATATTCATCCAACCAACCCCTTCGCCCCCGATGTCACC-GCTGCGGCCGGGGCTGGAC
                    |||||||||||||||||||||||||||  | ||  |+ ||-|| || |||||||||||| 
Sbjct 5323          CTATATTCATCCAACCAACCCCTTCGCATCTGACAT-TCCAGCCGCAGCCGGGGCTGGAG

Query 5364          CTCGTGTTCGCCAACCCGCCCGACCACTCGGCTCCGCTTGGCGTGACCAGGCCCAGCGCC
                    ||||   ||| || || ||||| ||||| ||||||||||||||||||||  |||||||||
Sbjct 5382          CTCGCCCTCGGCAGCCAGCCCGTCCACTTGGCTCCGCTTGGCGTGACCAATCCCAGCGCC

Query 5424          CCGCCGCTGCCTCACGTCGTAGACCTACCACAGCTGGGGCCGCGCCGCTGACTGCGGTTG
                    ||||| || || | |||||| || || || ||||||||||  ||||||||||||| || |
Sbjct 5442          CCGCCACTTCCGCCCGTCGTCGATCTGCCCCAGCTGGGGCTTCGCCGCTGACTGCTGTGG

Query 5484          CTCCGGCCCATGATACCCCGCCTGTGCCCGATGTTGATTCTCGCGGCGCTATCTTGCGCC
                    | |||||||  |||||  | ||||| |||||||| ||||||||||||||||| || ||||
Sbjct 5502          CCCCGGCCCCCGATACTGCTCCTGTTCCCGATGTCGATTCTCGCGGCGCTATATTACGCC

Query 5544          GGCAGTATAATCTTTCAACATCCCCTCTTACCTCCTCC-GTGGCCACTGGCACCAATTTG
                    | ||||||||| | |||||||| || || || ||+| |- | |||||||| || ||  | 
Sbjct 5562          GCCAGTATAATTTATCAACATCTCCGCTAACATC-TACTATTGCCACTGGTACTAACCTT

Query 5603          GTCCTTTATGCTGCCCCTCTTAGCCCGCTTTTGC--CC-CTTCAGGACGGCACCAATACT
                    || || ||||||||||| || |||||++||| +|--||-|| || || || || || |||
Sbjct 5621          GTTCTATATGCTGCCCCGCTGAGCCC--TTTG-CTTCCGCTCCAAGATGGAACTAACACT

Query 5660          CATATAATGGCCACGGAGGCTTCCAATTATGCCCAGTACCGAGTTGCCCGCGCCACAATC
                    || || |||||||| || || || ||||||||||||||||| |||| ||||||||| |||
Sbjct 5678          CACATTATGGCCACTGAAGCATCAAATTATGCCCAGTACCGTGTTGTCCGCGCCACCATC

Query 5720          CGCTACCGCCCTCTGGTTCCCAATGCTGTTGGTGGCTATGCTATCTCTATATCGTTCTGG
                    || ||||| || || || || || |||||||| || || ||||| ||||| || ||||||
Sbjct 5738          CGGTACCGTCCGCTTGTGCCGAACGCTGTTGGCGGATACGCTATATCTATCTCTTTCTGG

Query 5780          CCGCAGACCACTACCACCCCGACGTCCGTCGACATGAATTCTATAACCTCGACGGATGTT
                    || ||||| ||||| |||||||| || || || ||||||||||| ||||| |||||||| 
Sbjct 5798          CCTCAGACAACTACTACCCCGACATCTGTGGATATGAATTCTATCACCTCCACGGATGTC

Query 5840          CGTATTCTCGTCCAGCCCGGTATTGCCTCAGAGCTTGTGATTCCAAGTGAACGCCTGCAT
                    || ||||| |||||||| ||| | || ||||| |||||||| || ||||| |||||||| 
Sbjct 5858          CGAATTCTTGTCCAGCCTGGTGTCGCTTCAGAACTTGTGATCCCCAGTGAGCGCCTGCAC

Query 5900          TATCGCAACCAGGGTTGGCGCTCTGTTGAAACCTCCGGGGTGGCGGAGGAGGAGGCCACC
                    ||||| ||||| || |||||||| ||||| ||||| || || |||||||||||||| |||
Sbjct 5918          TATCGTAACCAAGGCTGGCGCTCGGTTGAGACCTCTGGTGTTGCGGAGGAGGAGGCGACC

Query 5960          TCTGGCCTTGTCATGCTTTGTATACATGGCTCACCTGTGAACTCTTATACTAACACACCT
                    || ||||||||||||||||| || ||||| ||||||||||| || || || || || |||
Sbjct 5978          TCCGGCCTTGTCATGCTTTGCATCCATGGATCACCTGTGAATTCCTACACCAATACGCCT

Query 6020          TACACTGGTGCCCTCGGGTTGTTGGATTTTGCTCTCGAGCTTGAGTTCCGCAACCTCACC
                    || ||||||||||| || ||| | ||||| || |||||||| |||||||||||  | || 
Sbjct 6038          TATACTGGTGCCCTTGGCTTGCTTGATTTCGCACTCGAGCTCGAGTTCCGCAATTTGACA

Query 6080          CCTGGTAACACCAATACACGGGTTTCCCGCTACTCTAGCACCGCCCGCCACCGTCTTCGC
                    || |||||||| || ||||| |||||||||||||| || |  || ||||||   || |||
Sbjct 6098          CCCGGTAACACGAACACACGTGTTTCCCGCTACTCGAGTAGTGCGCGCCACAAGCTACGC

Query 6140          CGTGGCGC-AGACGGGACTGCCGAGCTCACCACCACGGCTGCGACTCGCTTTATGAAGGA
                    || ||+||- || || ||||| ||| | || ||||| ||||| || ||||||||||||||
Sbjct 6158          CGAGG-GCCTGATGGCACTGCTGAGTTAACTACCACTGCTGCTACACGCTTTATGAAGGA

Query 6199          TCTCT-ATTTTTCTAGCACTAATGGTGTTGGCGAGATCGGCCGCGGGATAGCCCTTACCC
                     ||+|-||||| |  | |||||||| ||||| ||  |||| || || |||||  | || |
Sbjct 6217          CCT-TCATTTTACAGGGACTAATGGAGTTGGTGAAGTCGGTCGTGGTATAGCGTTAACTC

Query 6258          TGTTTAATCTTGCTGACACCCTGCTTGGCGGCCTACCGACAGAATTGATTTCGTCGGCTG
                    |||| |||||||||||||| || || ||||| || |||||||||||||||||||||||||
Sbjct 6276          TGTTCAATCTTGCTGACACGCTTCTCGGCGGGCTCCCGACAGAATTGATTTCGTCGGCTG

Query 6318          GTGGCCAACTGTTTTACTCTCGCCCGGTCGTCTCAGCCAATGGCGAGCCGACTGTCAAGC
                    |||| ||  |||||||||||||||| |||||||||||||||||||||||||| || ||||
Sbjct 6336          GTGGTCAGTTGTTTTACTCTCGCCCCGTCGTCTCAGCCAATGGCGAGCCGACAGTGAAGC

Query 6378          TGTATACATCTGTAGAGAATGCTCAGCAGGATAAGGGTATTGCAATCCCTCACGACATCG
                    | ||||| || || ||||| ||||||||||| |||||||| || ||||| || || || |
Sbjct 6396          TTTATACTTCAGTCGAGAACGCTCAGCAGGACAAGGGTATAGCTATCCCACATGATATTG

Query 6438          ACCTTGGGGAATCTCGTGTAGTCATCCAGGATTATGACAATCAGCATGAGCAGGACCGTC
                    ||||||| || || ||||| ||||| |||||||| || || || ||||||||||||||||
Sbjct 6456          ACCTTGGTGAGTCCCGTGTTGTCATTCAGGATTACGATAACCAACATGAGCAGGACCGTC

Query 6498          CGACACCTTCCCCAGCCCCGTCTCGCCCTTTTTCTGTTCTCCGGGCCAATGATGTGCTTT
                    | || ||||| || || || ||||| || |||||||| || || || ||||||||||| |
Sbjct 6516          CCACCCCTTCTCCTGCTCCCTCTCGGCCCTTTTCTGTCCTTCGTGCTAATGATGTGCTAT

Query 6558          GGCTCTCTCTCACTGCTGCTGAGTATGATCAGTCCACCTATGGCTCTTCTACTGGCCCAG
                    |||| || || || || ||||||||||||||| | ||||||||||| ||||||  |||+ 
Sbjct 6576          GGCTTTCACTTACAGCAGCTGAGTATGATCAGACTACCTATGGCTCCTCTACTAACCC-C

Query 6618          TCT--ATGTCTCCGACTCTGTGACCTTGGTCAATGTTGCGACCGGCGCGCAGGCCGTTGC
                    + |--| ||||| ||  ||||||| || || ||||| || || || || ||||  ||  |
Sbjct 6635          -ATGTACGTCTCTGATACTGTGACATTTGTTAATGTGGCTACTGGTGCCCAGGGGGTATC

Query 6676          TCGGTCGCTTGACTGGACTAAGGTCACACTTGATGGCCGCCCTCTTTCTACTATCCAGCA
                    ||| || || |||||| |||| || || |||||||| ||||| |||   |||||||||||
Sbjct 6694          TCGCTCTCTGGACTGGTCTAAAGTTACCCTTGATGGGCGCCCACTTATGACTATCCAGCA

Query 6736          GTATTCGAAGACTTTCTTTGTCCTGCCGCTTCGTGGTAAACTTTCCTTCTGGGAGGCAGG
                    |||||| ||||| |||||||||||||| || |||||||| || ||||| |||||||| ||
Sbjct 6754          GTATTCTAAGACCTTCTTTGTCCTGCCTCTCCGTGGTAAGCTCTCCTTTTGGGAGGCTGG

Query 6796          TACCACTAAAGCCGGGTACCCTTACAATTATAATACTACTGCTAGTGACCAACTGCTCGT
                    ||| ||||| ||||| |||||||| |||||||||||||| || ||||||||  |  |  |
Sbjct 6814          TACTACTAAGGCCGGCTACCCTTATAATTATAATACTACCGCCAGTGACCAGATTTTAAT

Query 6856          TGAGAATGCCGCCGGGCACCGGGTGGCTATTTCCACCTACACCACTAG-CTTGGGTGCTG
                    ||||||||| || || ||||| ||    ||||| |||||||| |||| -||||| |+|||
Sbjct 6874          TGAGAATGCAGCTGGTCACCGTGTATGCATTTCAACCTACACTACTAATCTTGGAT-CTG

Query 6915          GCCCTGTCTCCATTTCTGCGGTGGCTGTCCTGGCCCCCCACTCTGCGTTAGCACTGCTT-
                    ||||||| || |||||||| || | |||||| || || |||||||||+  |+ | ||||-
Sbjct 6933          GCCCTGTTTCTATTTCTGCCGTCGGTGTCCTCGCACCTCACTCTGCG-CTG-GCCGCTTT

Query 6974          -GAGGATACCCTG--GATTACCCTGCTCGCGCCCATACTTTTGATGATTTCTGCCCAGAG
                    -|||||++| |||--|| || ||||| || || ||||||||||||||||| ||||| |||
Sbjct 6991          AGAGGA--CACTGTTGACTATCCTGCCCGTGCTCATACTTTTGATGATTTTTGCCCTGAG

Query 7031          TGCCGCCCCCTCGGCCTCCAGGGCTGCGCCTTTC-AGTCCACTGTCGCTGAGCTCCAGCG
                    |||||  | |||||||| ||||| || ||+||||-| || ||||| |||||||| |||||
Sbjct 7049          TGCCGTGCACTCGGCCTTCAGGGTTGTGC-TTTCCAATCGACTGTTGCTGAGCTACAGCG

Query 7090          GCTTAAGATGAAGGTGGGTAAAACTCGGGAGTTA-TAGTTTATT-TGCTTGTGCCCTCCT
                     ||||| ||||||||||||||||| |||||||+|-|  ||||||-| ||||| || ||||
Sbjct 7108          CCTTAAAATGAAGGTGGGTAAAACCCGGGAGT-ACTGATTTATTCTACTTGTACCTTCCT

Query 7148          TCT-TTCTGTTGCTT-ATTTCTCTTTTCTGCGTTT
                    |||-|||||||  ||-|||| ||||||||||||| 
Sbjct 7167          TCTGTTCTGTTCTTTTATTTTTCTTTTCTGCGTTC
