# Supplementary material for: Pairwise Heuristic Sequence Alignment Algorithm Based on Deep Reinforcement Learning
Source: IEEE Open J Eng Med Biol. 2021 Jan 29;2:36–43. doi: 10.1109/OJEMB.2021.3055424 (PMC8901008; doi:10.1109/OJEMB.2021.3055424)
Supplement: Three supplementary materials are attached to the submitted manuscript. First, we offer the detailed process of the DQNalign in Supplementary material S1. Then, the additional figures and tables are listed in the Supplementary material S2. Finally, the alignment results of the DQNalign are attached  [file ojemb-3055424-mm.zip › OJEMB-3055424-MM/10022021082020_DQNalignOJEMB20210126SupplementaryS3/Supplementary S3/HEV_DDDQN/result20200712173946_13_42.txt]

DQNalign Project v1.0
Pairwise alignment algorithm with deep reinforcement learning based heuristic alignment agent
Sequence 1 : HEV_13, length : 7212
Sequence 2 : HEV_42, length : 7202

Alignment results:
Exact matches: 4901
Gaps: 1264

Query 0             GCAGACCACATATGTGGTCGATGCCATG-G---AGGCCCACCAGTTTATTAAGGCTC-CT
                    +|++| +|+|+|+++||+|   +  ++|-|---   | + +|++++|||| |+||  -| 
Sbjct 16            -C--AT-A-A-A---GG-CTCC-TG--GCGTCACTACT-G-C----TATTGA-GCAGGCA

Query 55            GG-C-ATCACTACTG-CTATTGA-------GCAGGCTGCTTTAGCAGCGGGCCA--ATTC
                    | -|-| || ++| |-| | |  -------||   +|||| |+|++| ||  | -- ||+
Sbjct 57            GCTCTAGCAG--CGGCCAACTTCCGCCTTGGCGAA-TGCTGT-G--GTGGTTCGGCCTT-

Query 102           TGCCTTGGCGA--ATGCT--GTGG-TG-GT-TAG-GCCTTTTCTCTCT-CACCAGCAGAT
                    | |  |  || --|    --|+ |-| - |-|+ - +| |  +| +| -| || |||| |
Sbjct 109           TCCTATCCCGGCTACAGACAG-AGATACTTAT-TAA-CCTGA-TG-CAGCCCCGGCAGCT

Query 153           TGAGATTCTCA---TTAACCTAATGCAACCTCGCCAGCTTGTTTTCCGCCCCGAGGTTT-
                    || ++||  | ---| || ++++|+| +++|+++  |+++|+ + || +|||+| +|| -
Sbjct 164           TGT--TTTCCGGCCTGAAG----T-CT---T---GTG---G-A-ACCA-CCC-AA-TTCA

Query 209           T-CTG-GA---ATCATCCCATCCAGC-GCGTTATCCATAAT-GAGCTGGAG--CT-CTAC
                     -  |-||---|+|| |   ++|   -|| + +|++|+ +|-  |++||+ --  -|| +
Sbjct 203           GCGCGTGATCCA-CAACGAG--CTTGAGCA-G-T--A-C-TGCCG--GG-CTCGGGCTG-

Query 259           TGCCGC-G-CTCCGC-G-CTCGCTCCGGCCGCTG---TCTTGAGATTGGCGCT----C-A
                    +|||||-|-||          |||| + || |+|---| ||+++| |+|  | ----|-|
Sbjct 249           -GCCGCTGCCTTGAGGTGGGTGCTCA-CCCAC-GTTCTATT---AAT-GGACAACCCCAA

Query 300           TCCC-C-GCTCAATAA-ATGAC---AATCCTAATGT------GGTCCACCGCTGTT-T-T
                    |+  -|-|| | + + - |  |---|| |||   | ------ ||||| || || |- - 
Sbjct 302           T-GTTCTGCACC-G-CTGTTTCTTGAAACCTGTCGGCCGCGATGTCCAGCGGTGGTACAC

Query 346           CTCCGCCCTGTTGGGCG-TGATGTTC--A--G-CGCTGGTATCTGGTA-T-ACTGCTCCC
                    | || ||      ||| - |++   |--|--|-||| |||      |       +|||||
Sbjct 359           CGCCCCCACTCGTGGCCCCG--CAGCAAACTGCCGCCGGTCGGCCCTCCGTGGC-CTCCC

Query 391           ACTCGCGGACCGG-CTGCTAATTGCC-GGCGTTCTGCACTGCGTGTGGGCTCCCTGCTGC
                    ||  || || || -|++|+++++  |-| ++||+||      +| |  |++++++|||||
Sbjct 416           ACCTGCCGATCGAAC--C-----TACTGT--TT-TGATGGCT-TTTCCG------GCTGC

Query 446           -CGACCGCACCTACTGTTTTGAT-GGG-TTTTCTGGCTGCAGTTTTCCCGCTGAGACAGG
                    -|| |    + ++||| |  || -|||-|   |      |    +|+++||  ++ +| +
Sbjct 459           ACGTCGTTT-G--CTGCTGAGACAGGGATAGCCCTTT-ACTCAC-T---GCAC--G-AC-

Query 504           CATC-GCCCT-CT-ATTCCCT--CC-ACGAC-ATGTCGC-CGTC-T-G-ATGTCGCCGAG
                    |+||-| |||-| -|+| ++|--||-|+| |-|||++||-|| |-|-|-||| |+|||  
Sbjct 504           C-TCTGGCCTGCCGA-TG--TCGCCGA-GGCAATG--GCTCGCCATGGTATGAC-CCGGC

Query 553           GCC-ATGTTCCG-TCATGG-CATGACGCGGCTTTA--TGCTGCCCTCCCATCTC-CCGCC
                       -|||++| |-|+ |  -| ++ |+|  |   |--| |||| | ||| |  |-|| + 
Sbjct 555           -TGTATG--CAGCT-CTCCACC--TC-CCCCCGGAGGTACTGCTCCCCCCTGGCACCT-A

Query 606           CGAGGTT-CTACTGCCTCCCGGCACATACC--G-TAC-C-A-CGT-C-GTATTTACTGAT
                      |+++|-| ||| | | ||  | |||+||--|-|  - -|-|||-|-||  ||||++|+
Sbjct 608           TCA---TACCACTTCGTACCTCCTCAT-CCATGATTGGGGACCGTGCAGTGATTAC--A-

Query 657           TCATGACGGGTAGGCGTGT--TG-TGGTGACGTACGAGGGC-----GA-TACCAG--TGC
                    |+|||| ||| |++|+| |--||-|+|+||++||| | ++|-----| -|+||| --|||
Sbjct 660           T-ATGAGGGGGA--C-TCTAGTGCT-G-GA--TACAAC--CATGATGTGT-CCATTCTGC

Query 705           TG-GTTATTAATCATGATGTTTCTAATCTACGTTCCTGGATTAGGACCACTA--AGGTCA
                    +|-|  +|  ||| +|  + | ||+|+++| ||  | ||++++ ||||||  -- ||| |
Sbjct 708           -GCGCC-TGGATCC-GCA-CTACT-A---AGGTCACCGG----CGACCACCCGCTGGTAA

Query 761           C----C--G---GGGACCATCCTCTCGTT-A---------TC-GAG-CGGGTTAGGGCCA
                     ----|--|---|||       +++|  |-|---------||-   -   | + |  || 
Sbjct 757           TTGAGCGGGTCCGGGCGGTGGG---CTGTCACTTTGTGCTTCTTCTCACAGC-TGCACCT

Query 800           TC-GGCT-GCCATTTTGTTCTC-CTGCTCACGGCCGCCCCGGAACCAT-C-CCCTATGC-
                      -   |-|||| |   || | -|++|+||  +++++++|++++||+|- - ||+|  |-
Sbjct 813           GAACCATCGCCAATGCCTTATGTC--C-CATA-------C----CC-TCGTTCC-AACCG

Query 853           ---CTTA---T--GTGCCTTACCCCCGGT-CCACC-GAGGTCTATGTCCGATCAATCTTT
                    --- |||---|--||+||++|+++    |- | | -| ||+ |+ + ||+|||  | |||
Sbjct 856           AGGTTTATGTTCGGT-CC--A---TTTTTGGCCCTGGTGG-TT-C-ACC-ATCCCTGTTT

Query 904           GGCC-CGGG--TGGAACCCCCTCATTGTTTCCAACC--TCGTG-C-TCCACTAAG-----
                     +| -| +|--|| + | + || |+++++  |||| --|| ||-|-|||+||  |-----
Sbjct 906           C-CAACT-GCCTGC-TCT-ACTAA-----GTCAACATTTCATGCCGTCC-CTGTGCATAT

Query 951           -T----CAAC-CTTCCATGCTG-TCCCTGTCCATA---TCTGGGA-CC-GTCTTATGTTG
                    -|----|+| -|||++||||| -|| ++|| |  |---||   ||-| -| ||| || ||
Sbjct 956           ATGGGAC-AGACTT--ATGCTCTTCG--GTGCCGACCCTCGATGACCAGGCCTTTTGCTG

Query 1000          TTCGGGGCCACTTTGGACGACCAGGCCTTTTGCTGT-TCCC--GTCTTATG--ACTTACC
                    |||  ||| | ++|+|||+|+ |+ +|++||+|   -|   --|++|||+ --| | || 
Sbjct 1010          TTCAAGGCTAA--T-GAC-A-TA-T-C--TT-CGTGGTAATTAG--TTA-CAAAGTCACA

Query 1055          TC--CGTGG-CATTAGCTCTACAAGGT-TACTGTC-GGCACCCT----TGTGGCCAATGA
                    + -- | | -|+||+|+||  ||| | -  |||  - |+++|||---- ++| |  ||+ 
Sbjct 1055          -GTTGGCGCTC-TT-G-TCGCCAACGAGGGCTGGAATG---CCTCCGAA--GACGCAT-T

Query 1104          GG--GCTGGA-ACGCCTCCG-AG--GACGCCC-TCA-CAGCTGTCATTACTGCCG---CC
                      --|||+| -|     | |- |-- |+ ++|-|+|-|| ||| ||| |  |   ---||
Sbjct 1106          AACTGCT-GTCATTTTACAGCGGCTTA-T--CTT-ACCATCTGCCATCAGAGGTACCTCC

Query 1152          -TACCTAACCATATGCCCA-CCAGCGGT------A-T----CTT---CGCACC-CAGGCT
                    - ||  |  |+||+ | |   +|| | |------|-|----|||---| +  |-||| ++
Sbjct 1159          GCACACAGGC-TA-TCTCGAA-AGGGATGAAAAGATTGGAGCTTGAGCA-TGCACAGA--

Query 1195          ATA-TTCTAA-GGG-GATGTG-CGTCGTTTGGAGCGGGAGCATGCCCAGAA-----GTTT
                    |+ -|| |||-  |- +| |   +++||| |  |   ||++|  +  +++ -----|| +
Sbjct 1213          A-GTTTATAACACGTC-TTTATA---GTTGGTTGTTTGA--AAA-AT---CTGGCCGTG-

Query 1243          ATAACACG---C--CTTTATAGCTGGCTCTTTGAGAAGTCCGGCCGTGACTACATCC---
                    || |||+ ---|--| +   |+ | ||  |||+ ++|+++++++|++|+++++ +||---
Sbjct 1261          ATTACA-TCCCCGGCC-GTCA-GTTGCAGTTT-T--A-------C--G-----C-CCAGT

Query 1295          CCGGC--CG-T--C-A---GCTGGAGTTTT----AT-GCCCAGTGTAGG--CG-TTG-GC
                     |++|--||-|--|-|---|||+|+|||| ---- |-  ||  +||  |--||-|| -|+
Sbjct 1300          GC--CGTCGATGGCTATCTGCT-G-GTTTCCACCTTGATCCTC-GTGTGCTCGTTTTTG-

Query 1337          TCTC-AGCCGG--CTTCCAATCTTGACCCACGGGTGTTGGTTTTTGACGAG-TCGGTC--
                     +| -||| | --| |+    |+||++ | +  | +||| ||    |++||-|+|  |--
Sbjct 1354          A-TGAAGCGGCCCCCT-GCCGC-TG--TCG-TAGC-TTGCTTCGCAA--AGCT-GCCCAT

Query 1390          C-CCTGC--C-ACTGTA---GGA--CCACGATCCGCAGGGTTGCTTCAAAGTT-CTGTTG
                     - +|  --|- || ||---|  --| | |++++||||| ||||  |   +||-||   +
Sbjct 1404          AAA-TTTTGCTGCTTTATGCGATGGCTAGG----GCAGGATTGCACCTGC-TTCCTTCA-

Query 1440          CTTCATGAAGTGGCTCGGCCAGGAGTGCACCTGTTTCC----TAC-A-GCCCGCAGAGGG
                         |  || || + || |++|+||| ||  | ||  ---- ||-|-|| +   ||+||
Sbjct 1457          GCCTGTTGAGGGGA-GGGTC--G-GTGAACAGGGTTTATGATAACGAGGCA-TTTGA-GG

Query 1494          TGTTGT-TGGCGACCAGGGCC-ATGACAACGAGGCTTAT--G-AGGGCTCTGATGT--TT
                     || | -|| |||||  +|| -| || + | |++|+| |--|-|+ +|||||  +|--| 
Sbjct 1510          GGTCGGATGTCGACCCT-GCTGAAGAG-GCCA--C-TGTGAGTA-T-CTCTGGC-TCGTA

Query 1546          GACC--CTGCCG-AATCTGC--CA-CCTGTGACCATATCTGGGTCCTAC-GTGGTGCCTG
                     |  --|  | |-|  | | --||-||+++ +|  || | +||+|   |-||  | ||| 
Sbjct 1562          CATTGTCACCGGCAGCCAGTTGCAGCC---T-CTTTACCA-GG-CGCTCGGTTATTCCTT

Query 1598          GTGCTG-C---CCT-CCAGC-CGCTCTACCAGGCTCT-TGATCTCCCTGCCGATA--TTG
                     ||++ -|---|| -||+| -|| + ++||+||||| -||++|| ||+| |||+|--|| 
Sbjct 1615          CTG--ACCTTGCCGCCC-GAGCGG-G--CC-GGCTCACTG--CTACC-GTCGA-AGTTTC

Query 1649          TGGC-CCGTGCAGGTCGGCTGACC-GC-C-A-CAGTAAA-GGTTTCTCAGGCTGAGGGGC
                     |  -||| +|+|| || || || -| - -|-|| |++|-||+++ +|| ++| ||  +|
Sbjct 1664          AGATACCGA-C-GGCCGTCTTACTTGTAAGACCACT--ATGG---G-CAA--TAAGAC-C

Query 1703          GGATTGACTGCGAGACCTA-TCTTGGTAATAAAACTTTCC-GCACGTC-GTTC-GTCGA-
                    ++++|+++|+|+| |+  |-| ||    ++++ || +++ -|| |  |-|   -|   |-
Sbjct 1712          ----T---T-C-ACA-ACAGTTTTTACC----GACG---GTGCCCAGCTGGGAGGCTAAT

Query 1757          ----CGGAGC-G---GTTTTAG-AGACT-AA-TGG-C---C---C-A-GA---GCGCCT-
                    ----||||||-|---||  || -|  +|-| -|||-|---|---|-|-| --- || | -
Sbjct 1755          GGGCCGGAGCAGTATGTGCTATCATT-TGATTTGGCCAAACAGACTATGGCCGCCGGCCC

Query 1793          -CAAT-CTCTCCT--TTGACGCCAGT-CAGAGCAC-TATGGCC-GC----CGGCCTCTTT
                    -|+||-  ||++|--||+|||||   -||    +|- ++| | -| ----||  ++++||
Sbjct 1814          GC-ATAGCCT--TAGTT-ACGCCTTGACACCTG-CGG--GTCTTGAGGTGCGTG----TT

Query 1843          AGTCTTACCTACACACCACTTCTGCAGCTGGGCTGGAGGTGCATTATGTCGCTGC-C-GG
                    +|++|| +|| |   ++||+||+|+|++++++||| |||+||  | |+|| |++ -|-||
Sbjct 1862          -G--TTT-CTGCCGG--AC-TC-G-A------CTGTAGG-GCTGTCT-TCCC--ATCTGG

Query 1899          GCTTGAC--C--CATCGGG---CGGTT---T-T--TGCC-C-C-G-GGTGTCTC--ACC-
                    | |||+|--|  | || | ---|||| ---|-|--  | -|- - -||+ |+| --|+|-
Sbjct 1904          GGTTG-CAACCCCCTCTGCTTCCGGTGAGGTGTCCGCCTTCTGTTCGG-CT-TTATA-CA

Query 1937          ------CCGGTCG-G-CCCCTGGCGAGGTTACCGCCT-TCTGCT-C-CGC-C---CTA-T
                    ------ | |  |-|-||   |||+|++||++| +||- +|++|- - ||- --- ||-|
Sbjct 1960          GGTTTAACCGCTGTGTCCAGCGGC-A--TT--CT-CTCA-T--TGGTGGCTTGTGGTATT

Query 1982          A----TAGGTTC-AAC-CGTGAGGC--CCAGCG--CCACTCACTGACCGGCAACTTTTGG
                    |---- |||  |-|| - || + | --||| ||--|  |+|+||| || +|+|| |  | 
Sbjct 2011          ATCCTGAGGGGCTAATTGGTT-TGTTTCCACCGTTCGCC-C-CTGGCCA-C-ACCTGGGA

Query 2032          TTT---C-AT-CC--C-GAGGGGCTCCTTGGCCCCTTC-GTT-C-CT-TTCTC-TCCCGG
                     | ---|-||-||--|-| ||||  +++ +|| || |   +|-|-| -  || -||   |
Sbjct 2066          GTCAGCCAATCCCTTCTGTGGGGAG---A-GCACCCTTTA-TACTCGCACCTGGTCGGTG

Query 2079          GCATGTTTGGGAGTCGGCTAACCC-GTTTTGTGGTGA---GAGCA-CACTCTACACCCG-
                     |+++++++||  |   ||+| +|-|||||+|    |---|||| -|+|+|   +|  |-
Sbjct 2121          TC-------GGGCTTTTCT-AG-CTGTTTT-TCTCCATTCGAGCCCC-C-CGCT-CTGGA

Query 2132          -T----A-------CC-TGG-TCGGAAGTTG-ATGCCGCTTCTAATAACCC-GGCCCAGC
                    -|----|-------||- ||-|    |    -||| | + || +||   ||-   |||||
Sbjct 2168          CTCACCACCCCCCGCCGAGGCTG-ATACACCTATGGCT-GTCG-ATGTTCCACCTCCAGC

Query 2174          CCGACCTAGGCCTTG-CAT--CTGAGC--CTCCCATACCCAGTAGG--G-CCGCCACGCC
                     ++|||| | | || -|| --| +  |--||+||  | +|+++ ||--|- | ||+||| 
Sbjct 2225          T--ACCTTGACATTACCACAACC-TCCGGCT-CCTGAA-C---GGGCAGTACCCC-CGCA

Query 2225          CTATCTTGGCGGCCCCTCTGCCCTCCATTGTACCGGGCCCCACCCCCCCCCCCTCCGC--
                      |||||| || |  |  || | ++|++++|++|||||| | || ++++++++++ | --
Sbjct 2276          AGATCTTGCCGACGGCGATGTCG--C----T--CGGGCCTCTCCG----------GGTGT

Query 2283          C-CTGGTGCCTAGTGAGCCCGGCCT-CTGGTGCCAGCGCCGGGGCTCTGG-CCATAACCC
                    |-|+++||+|++   | |||   +|-| || || |++ ||+| | +||| -||+++|++|
Sbjct 2318          CTC---TG-C--TGCACCCCCTG-TGCCGGCGCAA--TCC-GTGA-CTGATCC---A--C

Query 2339          ACCA-GACGGTCCGACACCGCCGTTTGCTTTTCACCTA-CCCGGATGGTTCCAAGGTGT-
                    +|| -| |+++||| | ++|| |+|| |||   || ||-|| +||||| || || ||||-
Sbjct 2361          -CCGTGTC---CCGCCG--GCGG-TTACTTCATACTTATCCT-GATGGGTCAAAAGTGTA

Query 2396          T--TGCCGGCTCGCT-GTTCGAGTCAGCGTGTACGTGGCTTGTTAACGCGTCTAATG-TT
                     --|+++||||| ||- ||+||||| | |||||| ||| | || || ||||| ||| -  
Sbjct 2414          CGCT---GGCTCCCTCTTT-GAGTCCGAGTGTACTTGGTTGGTCAATGCGTCCAATCCCG

Query 2452          GACCACCGCCCTGGTGGCGGGCTCTGCCATGCATTCTACCAAA-GGTATCCCGCTTCCTT
                    |+|||||| || ||||| || || ||||||||||| |||||  -| | +|| |  || ||
Sbjct 2470          G-CCACCGTCCCGGTGGTGGCCTTTGCCATGCATTTTACCAGCGGTTC-CCGGAGTCATT

Query 2511          TGACGCTG-CC---TCTTT-TGTGATGC-GCGATGGCGCG--GCCGCGTACA-CATTAAC
                    |||| | |-| ---|| | -||| + | -|+| |  +++|--|| || || |-|+|| ||
Sbjct 2528          TGACCCCGCCGAGTTCGTCATGTC-CGATG-GGTTT---GCAGCAGCTTATACC-TTGAC

Query 2562          TCCCCGGCCGATA--ATTCATGCCGTCGCCCCTGACTATA-GGTTGGAACATAACCCAAA
                     ||||| ||++||--|| ||||| || || || |||||| -||| +||||||||||| ||
Sbjct 2579          GCCCCGACC--TATTATCCATGCTGTTGCTCCCGACTATCGGGTA-GAACATAACCCCAA

Query 2619          GAGGCTCGAGGCCGCTTACCGGGAGACCTGCTCTCGCCTTGGTACCGCTGCATACCCGCT
                    |||||||||||| ||||| || ||||| ||||| |||| ||| || ||||| ||||| ||
Sbjct 2636          GAGGCTCGAGGCTGCTTATCGAGAGACGTGCTCCCGCCGTGGCACGGCTGCTTACCCCCT

Query 2679          CC-TCGGGACTGGCATATATCAGGTACCA-ATCGGCCCGAGTTTTGACGCCTGGGAGCGG
                     |-| | | |+||||||||| |||| || - | |||  +|||||||| |||||||| || 
Sbjct 2696          GCTTGGTGCC-GGCATATATAAGGTGCCTGTTGGGCTT-AGTTTTGATGCCTGGGAACGC

Query 2737          AACCACCGCCCTGGGGACGAGTTGTATCTTCCTGAGCTTGCCGCGCCAAATGGTTCGAGG
                    ||||| || || ||||| |||||||| ||| ||||||  ||     |+ +||||||||||
Sbjct 2754          AACCATCGGCCCGGGGATGAGTTGTACCTTACTGAGCCGGCTATAGC-T-TGGTTCGAGG

Query 2795          CCAATAA-G-CCTACCCG-CCCGACTCTTACTATAACTGAGGATGTC-GCACGGACGGCA
                    +| |+| -|-|| || | -||||+| || || || ||||||||  +|-||||| || || 
Sbjct 2811          -CTA-ACCGACCCACTCTCCCCG-CGCTCACCATCACTGAGGACA-CGGCACGAACAGCT

Query 2851          AACT-TGGCCATCGAACTTGACTCGGCCACAGACGTCGGCCGGGCC--TGC-GCCGG-C-
                    ||+|-||||  | || || || |||||||| || ||||| ||||| --|||-|   |-|-
Sbjct 2868          AA-TCTGGCGTTGGAGCTAGATTCGGCCACTGAGGTCGGTCGGGCGTGTGCTGGTTGCCG

Query 2905          TGCCGAGTCACCCCCGGTATTGTGCAGTATCAGTTTACCGCAGGTGTGCCCGGGTCTGGA
                    ||  ||| ||  |  +  +||   +++|| ||||| || || ||||| || || || || 
Sbjct 2927          TGTTGAGCCAGGCGT-CG-TTCAT---TACCAGTTCACGGCGGGTGTCCCTGGTTCCGGC

Query 2965          AAGTCCCGTTC-TGTTATCCAGA-CTGACGTGGACGTTGTTGTGGTTCCGACTCGGGAGC
                    ||||| || ||-  | | +||| -|+|| ||||| || || || || || ||||| ||||
Sbjct 2982          AAGTCACGGTCAATTCAG-CAGGGC-GAGGTGGATGTGGTGGTAGTACCAACTCGTGAGC

Query 3023          TGCGTAACGCCTGGCGCCGCCGCGGTTTTGCTGCTTTTACCCCGCATACTGCCGCT-AGG
                    |||||||| | ||||| |||||||| ||||| || |  || || || ||||| || -  |
Sbjct 3040          TGCGTAACTCATGGCGACGCCGCGGGTTTGCAGCCTACACACCCCACACTGCGGCCCGTG

Query 3082          GTCACCC-AGGGGCGTCGTGTCG-TCA-TCGATGAAGCCCCGTCTC-TCCCCCCGCACCT
                     |+|| |- || +||| | || |-|+|-|+||||| |||||||| |-||| || +|| ||
Sbjct 3100          TT-ACTCGTGGC-CGTAGGGTTGTT-ATT-GATGAGGCCCCGTCACTTCCACCA-CATCT

Query 3138          GTTGCTGCTCCACATGCAGCGGGCCGCCACCGTCCACCTTCTTGGCGACCCGAATCAGAT
                    | |  |||| ||||||||||||||| |  | |||||||||||||||||||| || || ||
Sbjct 3155          GCTCTTGCTGCACATGCAGCGGGCCTCGTCGGTCCACCTTCTTGGCGACCCCAACCAAAT

Query 3198          CCCAGCCATCGATTTTGAGCACGCCGGGCTCGTCCCCGCCATCAGGCCCGATTTAGC-CC
                    ||| ||||| ||||| ||||| || || || || ||||| ||| |||| ||  | | -||
Sbjct 3215          CCCTGCCATTGATTTCGAGCATGCTGGTCTTGTACCCGCAATCCGGCCTGAGCTTGTACC

Query 3257          CTACT-TCCTGGTGGCATGTCACTCACCGCTGTCCCGCGGATGTGTGTGAGCTGATTCGC
                     +|| - + ||||||||| | || ||| | || || || ||||| |||||||| ||||||
Sbjct 3275          A-ACAAA-GTGGTGGCATCTTACCCACAGGTGCCCGGCAGATGTTTGTGAGCTAATTCGC

Query 3316          GGTGCATATCCTATGATCCAGCCCACTAGCCGGGTCCTTCGTTCGTTGTTTTGGGGTGAG
                    || || || |||| ||| ||| |  | ||||| ||  |||| ||  |||||||||| |||
Sbjct 3333          GGCGCGTACCCTAAGATTCAGACAGCGAGCCGTGTTTTTCGCTCCCTGTTTTGGGGGGAG

Query 3376          CCTGCCGTT-GGGCAGAAACTAGTGTTCACCCAGGCGGCTAAGGCTGCCAACCCCGGCT-
                    ||  | |+|-|| || ||| |||||||||| |||||||| ||||| |+| | ||| | |-
Sbjct 3393          CCCCCTG-TCGGCCAAAAATTAGTGTTCACTCAGGCGGCGAAGGCCG-CTAACCCTGGTG

Query 3434          CAGTGACGGTCCACGAGGCACAGGGCGCTACCTACACAGAGACCACCATTATTGCAACGG
                    || | |||||||| ||||| ||||||||||| | ||| ||||| || |||||||| ||||
Sbjct 3451          CAATTACGGTCCATGAGGCCCAGGGCGCTACATTCACTGAGACTACTATTATTGCTACGG

Query 3494          CAGACGCCCGTGGCCTTATTCAGTCGTCCCGGGCTCATGCCATTGTCGCCCTGACGCGCC
                    | || || || || || |||||||| ||  ||||||| || ||||| ||||| || || |
Sbjct 3511          CGGATGCTCGCGGGCTGATTCAGTCATCTAGGGCTCACGCTATTGTGGCCCTAACCCGTC

Query 3554          ACACAGAG-AA-GTGC-GTCATCATTGACGCACCAGG-CTTGCTTCGTGAGGTGGGCATC
                    | || |||-||-||| -||| +++|||| || || ||-|| +||||||||||| || |||
Sbjct 3571          ATACGGAGAAATGTGTGGTCG---TTGATGCCCCGGGACTC-CTTCGTGAGGTCGGTATC

Query 3610          TCTGACGCAATTGTCAATAATTTCTTCCTCGCTGGCGGTGAGGTTGGTCACCAGCGTCCG
                    |||||||| ||||| ||||| || |||||  |||| ||  || ||||||| || ||||| 
Sbjct 3627          TCTGACGCCATTGTTAATAACTTTTTCCTTTCTGGTGGCCAGATTGGTCAGCACCGTCCA

Query 3670          TCTGTTATCCCTCGCGGCAACC-CCGACGCCAATGTCGACACCCTGGCTGCCTTTCCACC
                    || || || || || ||||   -| +||  |||||| || || || | ||| || |||||
Sbjct 3687          TCAGTCATACCGCGTGGCACTATCA-ACAACAATGTTGATACGCTTGATGCATTCCCACC

Query 3729          GTCATGCCAGATTAGTGCTTTCCACCAA-TTGGCCGAGGAGCTTGGTCACA--GACCCGC
                     || |||||| | || |||| |||||| -||+|| || ||||| ||+|+||--|||| ||
Sbjct 3746          CTCTTGCCAGTTCAGCGCTTACCACCAGCTT-GCGGAAGAGCTCGG-C-CATCGACCGGC

Query 3786          CCCTGTTGCGGCTGTTCTACCACCCTGCCCTGAGCTCGAACAGGGCCTTCTCTACCTGCC
                    |||  | || || ||||| || ||||| ||||| || |||||||| || || ||| ||||
Sbjct 3803          CCCGATCGCTGCCGTTCTGCCCCCCTGTCCTGAACTTGAACAGGGTCTACTTTACATGCC

Query 3846          CCAGGAGCTCACCACCTGTGATAGTGTTGTAACATTTGAGTTGACAGATATTGTGCATTG
                     |||||  | ||||| | |||||||||  | || ||||| ||||||||||| ||||| ||
Sbjct 3863          TCAGGAATTGACCACGTCTGATAGTGTGCTTACGTTTGAATTGACAGATATAGTGCACTG

Query 3906          CCGCATGGCCGCCCCGAGCCAGCGCAAGGCCGTGCTGTCCACACTTGTGGGTCGATACGG
                     || ||||| || || || ||||| ||||| || ||||| || ||||| ||  | |||||
Sbjct 3923          TCGTATGGCGGCACCTAGTCAGCGTAAGGCGGTCCTGTCGACTCTTGTCGGCAGGTACGG

Query 3966          TCGGCGTACAAAGCTTTATAATGCCT-CCCATTCTGATGTCCGCGACTCTCTCGCCCGTT
                     || ||||| ||| | ||| |+| ||-||||| | |||||||| |  |||||   || ||
Sbjct 3983          CCGCCGTACGAAGTTGTATGA-GGCTGCCCATGCAGATGTCCGTGGGTCTCTAAACCATT

Query 4025          TCAT-CCCGACCATTGGCCCCG-TGCAGGTTACAACTTGTGAGCTGTACGAGTTAGTGGA
                    | ||-|| || | | ||||| |-|   +||||| |||||||| || |||||| | |||||
Sbjct 4042          TTATCCCTGAGCTTCGGCCCTGTTAGT-GTTACCACTTGTGAACTTTACGAGCTTGTGGA

Query 4083          AGCCATGGTTGAGAAGGGCCAGGATGGCTCCGCCGTCCTTGAGCTCGACCTTTGCAACCG
                     |||||||| ||||| ||||||||||| || || || || ||||||||| | || | |||
Sbjct 4100          GGCCATGGTGGAGAAAGGCCAGGATGGTTCTGCGGTTCTGGAGCTCGACTTATGTAGCCG

Query 4143          TGACGTGTCCAGGATTACCTTTTTCCAGAAAGACTGTAATAAGTTTACCACCGGGGAGAC
                    ||| |||||  | || || || |||||||| || |||||||||||||| || || |||||
Sbjct 4160          TGATGTGTCTCGTATAACATTCTTCCAGAAGGATTGTAATAAGTTTACAACGGGCGAGAC

Query 4203          CATTGCCCATGGTAAAGTGGGTCAGGGCATCTCGGCTTGGAGTAAGACTTTCTGTGCCCT
                     || || ||||| ||||| || ||||| || || || |||||||| ||||| |||||  |
Sbjct 4220          AATAGCACATGGCAAAGTTGGCCAGGGGATATCTGCATGGAGTAAAACTTTTTGTGCTTT

Query 4263          CTTCGGCCCCTGGTTCCGTGCTATTGAGAAGGCCATCCTAGC--T-CTGCTCCCCCAGGG
                     |||||||| |||||||| || ||||||||||  ||||| ||--|-|| + |||||| ++
Sbjct 4280          GTTCGGCCCATGGTTCCGCGCCATTGAGAAGGAGATCCTTGCTGTACTT-GCCCCCAA--

Query 4320          TGTGTTCTATGGGGATGCTTTTGATGACAC-CGTCTTCTCTGCGGC--T-G--T-GGCCG
                    ||| |||||||| ||||| |  || || ||-  |||   |+|| ||--|-|-- - ||| 
Sbjct 4337          TGTATTCTATGGTGATGCATACGAAGATACAGTTCTGGCC-GCCGCAGTCGCCGGAGCCC

Query 4373          CTGCGAAGGCTTCCATGGTGTTTGAGAATGACTTCTCTGAGTTTGACT-CTACTCAGAAT
                    |||+| + |+++| |+||| || |||||||||||||| ||||||||  -|+||||| |||
Sbjct 4396          CTG-GT-TG---CAA-GGTTTTCGAGAATGACTTCTCAGAGTTTGATAGC-ACTCAAAAT

Query 4432          AATTTCTC-CTTGGGACTTGAGTGT-GCTATTATGGAGGAGTGCGGAATGCCGCAGTGGC
                    ||||| ||-||||||+|| ||||||-  +|| |||||||||||||| |||||||||||| 
Sbjct 4449          AATTTTTCACTTGGG-CTGGAGTGTATA-ATCATGGAGGAGTGCGGCATGCCGCAGTGGA

Query 4490          TCATCCGCCTTTACCACCTTATAAGGTCTGCATGGATCCTGCAGGCCCCGAAGGAGTCCC
                    | ||||| ||||| |||||| |  | ||||| ||| |  |||| || || |||||||| |
Sbjct 4507          TGATCCGGCTTTATCACCTTGTTCGCTCTGCTTGGGTTTTGCAAGCTCCAAAGGAGTCTC

Query 4550          TGCGGGGGTTCTGGAAGAAGCACTCCGGTGAGCCCGGCACTCTCCTATGGAATACCGTCT
                    ||||||||||||||||||||||||| || ||||| |||||  | || |||||||| ||||
Sbjct 4567          TGCGGGGGTTCTGGAAGAAGCACTCAGGCGAGCCTGGCACCTTGCTTTGGAATACTGTCT

Query 4610          GGAACATGGCTGTTATTACCCACTGTTATGACTTCCGGGA-TCTGCAAGTGGCTGCTTTT
                    |||||||||| || ||  |||| |||||||| ||||| ||-|+|  |||| || || |||
Sbjct 4627          GGAACATGGCGGTCATAGCCCATTGTTATGAGTTCCGCGACT-TAAAAGTCGCCGCATTT

Query 4669          AAAGGTGATGATTCAATAGTGCTTTGCAGTGAGTACCGTCAGAGTCCAGGA-GCCG-CAG
                    ||||| ||||| ||  | |||||||| ||||| || || || ||+||  ||-|| |-|  
Sbjct 4686          AAAGGAGATGACTCTGTTGTGCTTTGTAGTGATTATCGGCAAAG-CCGCGATGCGGCCGC

Query 4727          TCCTAATTGCTGGCTGCGGCCTG-AAGTTGAAGGTGGA-TTTCCGCCCGATT-GGCTTAT
                    +|||||| |||||||| ||  ||-|| ||+||||||||-|||  ||||+|||-|||| +|
Sbjct 4744          -CCTAATCGCTGGCTGTGGGTTGAAACTT-AAGGTGGATTTTAGGCCC-ATTGGGCTG-T

Query 4784          ATGCAGGTGTTGTGGTGGCCCCCGGCCTTGGTGCA-CTCCCTGACGTTGTGCGTTTTGCC
                    |||| |||||||| |||||||| || || ||+|  -|| ||||| |||||  | ||||| 
Sbjct 4801          ATGCTGGTGTTGTTGTGGCCCCGGGTCTCGG-GACCCTTCCTGATGTTGTTAGGTTTGCT

Query 4843          GGCCGGCTCACTGAGAAGAATTGGGGCCCCGGC-CCTGAGCGAGCGGAG--CAGCTCCGC
                    || |||||| | ||||| || ||||| || || -| +||++||| | ||--||||| || 
Sbjct 4860          GGGCGGCTCTCGGAGAAAAACTGGGGGCCGGGTTCA-GA--GAGGGCAGAACAGCTACGG

Query 4900          CTCGCTGTGTGTGATTTCCTTCGCAAGCTCACGAATGTGGCTCAGATGTGTGTGGATGTT
                    || ||||| |||||||| || || ||| | ||||||||||||||  | |||||||| |||
Sbjct 4917          CTGGCTGTCTGTGATTTTCTGCGAAAGTTAACGAATGTGGCTCAAGTCTGTGTGGACGTT

Query 4960          GCTTC-TCGTGTTTATGGGG-TCTCCCCAGGGCTAGTTCATAACCTGATTGGTATGCTAC
                    | |||-  |+|||||||| |-|  |||| |  +| || |||||||||||||| ||||| |
Sbjct 4977          GTTTCGCAG-GTTTATGGTGTTAGCCCCGGTT-TGGTACATAACCTGATTGGGATGCTCC

Query 5018          AGGCTGTTGCCGACGGCAAGGCCCA-TTTCACTGAGTCGGTAAAGCCAGTGCTTGACCTG
                    || |  |||| || |||||||| ||-|||+|| ||| | || || || ||  | ||||| 
Sbjct 5035          AGACCATTGCTGATGGCAAGGCACACTTT-ACAGAGACAGTTAAACCTGTTTTAGACCTC

Query 5077          ACGAATTC-AATCTTGTG-TCGGGTGGAATGAATAACATG-TCTTTTGCTGCGCCCATGG
                    || |||||-| | | ++ -|||||||||||||||||||||-|||||||||  |  |||||
Sbjct 5094          ACCAATTCTATTATA--CATCGGGTGGAATGAATAACATGTTCTTTTGCTCTGTGCATGG

Query 5134          GT-TCGCGACCATGCGCCCTCGGCCTATTT-TGTTGCTGTTCCTCATGTTTCTGCCTATG
                      -|  |+||||||||| ||||| ||+|||-||||  |||||||| || |||||||||||
Sbjct 5152          AGATGCC-ACCATGCGCTCTCGGGCT-TTTCTGTTTTTGTTCCTCGTGCTTCTGCCTATG

Query 5192          TTGCCCGCGCCACCGTCCGGTCAGCCGTCTGGCCGCCGTCGTGGGCGGCGCAGCGGCGGT
                     |||||||||||||| ||||||||||||||||||| || || ||||||||||||||||||
Sbjct 5210          CTGCCCGCGCCACCGGCCGGTCAGCCGTCTGGCCGTCGCCGCGGGCGGCGCAGCGGCGGT

Query 5252          TCCGGCGGTGGTTTCTGGGGTGACCGGGTTGATTCTCAGCCCTTCGCAATCCCCTATATT
                     ||||||||||||||||||||||||||||||||||||||||||||||  |||||||||||
Sbjct 5270          GCCGGCGGTGGTTTCTGGGGTGACCGGGTTGATTCTCAGCCCTTCGCCCTCCCCTATATT

Query 5312          CATCCAACCAACCCCTTCGCCCCCGATG-TCACC-GCTGCGGCCGGGGCTGGACCTCGTG
                    ||||||||||||||||||||  | ||+ -|+ ||-|| || |||||||||||| ||||  
Sbjct 5330          CATCCAACCAACCCCTTCGCATCTGA-CAT-TCCAGCCGCAGCCGGGGCTGGAGCTCGCC

Query 5370          TTCGCCAACCCGCCCGACCACTCGGCTCCGCTTGGCGTGACCAGGCCCAGCGCCCCGCCG
                     ||| || || ||||| ||||||||||||||||||||||||||  |||||||||||||| 
Sbjct 5388          CTCGGCAGCCAGCCCGTCCACTCGGCTCCGCTTGGCGTGACCAATCCCAGCGCCCCGCCA

Query 5430          CTGCCTCACGTCGTAGACCTACCACAGCTGGGGCCGCGCCGCTGACTGCGGTTGCTCCGG
                    || || | |||||| || || || ||||||||||  ||||||||||||| || || ||||
Sbjct 5448          CTTCCGCCCGTCGTCGATCTGCCCCAGCTGGGGCTTCGCCGCTGACTGCTGTGGCCCCGG

Query 5490          CCCATGATACCCCGCCTGTGCCCGATGTTGATTCTCGCGGCGCTATCTTGCGCCGGCAGT
                    |||  |||||  | ||||| |||||||| ||||||||||||||||| || ||||| ||||
Sbjct 5508          CCCCCGATACTGCTCCTGTTCCCGATGTCGATTCTCGCGGCGCTATATTACGCCGCCAGT

Query 5550          ATAATCTTTCAACATCCCCTCTTACCTCCTCC-GTGGCCACTGGCACCAATTTGGTCCTT
                    ||||| | |||||||| || || || ||+| |- | |||||||| || ||  | ||||| 
Sbjct 5568          ATAATTTATCAACATCTCCGCTAACATC-TACTATTGCCACTGGTACTAACCTTGTCCTA

Query 5609          TATGCTGCCCCTCTTAGCCCGCTTTTGC--CC-CTTCAGGACGGCACCAATACTCATATA
                    ||||||||||| || |||||++||| +|--||-|| || || || || || ||||| || 
Sbjct 5627          TATGCTGCCCCGCTGAGCCC--TTTG-CTTCCGCTCCAAGATGGAACTAACACTCACATT

Query 5666          ATGGCCACGGAGGCTTCCAATTATGCCCAGTACCGAGTTGCCCGCGCCACAATCCGCTAC
                    |||||||| || || || ||||||||||||||||| |||| ||||||||| ||||| |||
Sbjct 5684          ATGGCCACTGAAGCATCAAATTATGCCCAGTACCGTGTTGTCCGCGCCACCATCCGGTAC

Query 5726          CGCCCTCTGGTTCCCAATGCTGTTGGTGGCTATGCTATCTCTATATCGTTCTGGCCGCAG
                    || || || || || || |||||||| || || ||||| ||||| || |||||||| |||
Sbjct 5744          CGTCCGCTTGTGCCGAACGCTGTTGGCGGATACGCTATATCTATCTCTTTCTGGCCTCAG

Query 5786          ACCACTACCACCCCGACGTCCGTCGACATGAATTCTATAACCTCGACGGATGTTCGTATT
                    || ||||| |||||||| || || || ||||||||||| ||||| |||||||| || |||
Sbjct 5804          ACAACTACTACCCCGACATCTGTGGATATGAATTCTATCACCTCCACGGATGTCCGAATT

Query 5846          CTCGTCCAGCCCGGTATTGCCTCAGAGCTTGTGATTCCAAGTGAACGCCTGCATTATCGC
                    || |||||||| ||||| || ||||| |||||||| || ||||| |||||||| ||||| 
Sbjct 5864          CTTGTCCAGCCTGGTATCGCTTCAGAACTTGTGATCCCCAGTGAGCGCCTGCACTATCGT

Query 5906          AACCAGGGTTGGCGCTCTGTTGAAACCTCCGGGGTGGCGGAGGAGGAGGCCACCTCTGGC
                    ||||| || |||||||| ||||| ||||| || || |||||||||||||| ||||| |||
Sbjct 5924          AACCAAGGCTGGCGCTCGGTTGAGACCTCTGGTGTTGCGGAGGAGGAGGCGACCTCCGGC

Query 5966          CTTGTCATGCTTTGTATACATGGCTCACCTGTGAACTCTTATACTAACACACCTTACACT
                    |||||||||||||| || ||||| ||||||||||| || || || || || ||||| |||
Sbjct 5984          CTTGTCATGCTTTGCATCCATGGATCACCTGTGAATTCCTACACCAATACGCCTTATACT

Query 6026          GGTGCCCTCGGGTTGTTGGATTTTGCTCTCGAGCTTGAGTTCCGCAACCTCACCCCTGGT
                    |||||||| || ||| | ||||| || |||||||| |||||||||||  | || || |||
Sbjct 6044          GGTGCCCTTGGCTTGCTTGATTTCGCACTCGAGCTCGAGTTCCGCAATTTGACACCCGGT

Query 6086          AACACCAATACACGGGTTTCCCGCTACTCTAGCACCGCCCGCCACCGTCTTCGCCGTGGC
                    ||||| || ||||| |||||||||||||| || |  || ||||||   || ||||| ||+
Sbjct 6104          AACACGAACACACGTGTTTCCCGCTACTCGAGTAGTGCGCGCCACAAGCTACGCCGAGG-

Query 6146          GC-AGACGGGACTGCCGAGCTCACCACCACGGCTGCGACTCGCTTTATGAAGGATCTCT-
                    ||- || || ||||| ||| | || ||||| ||||| || |||||||||||||| ||+|-
Sbjct 6163          GCCTGATGGCACTGCTGAGTTAACTACCACTGCTGCTACACGCTTTATGAAGGACCT-TC

Query 6204          ATTTTTCTAGCACTAATGGTGTTGGCGAGATCGGCCGCGGGATAGCCCTTACCCTGTTTA
                    ||||| |  | |||||||| ||||| ||  |||| || || |||||  | || ||||| |
Sbjct 6222          ATTTTACAGGGACTAATGGAGTTGGTGAAGTCGGTCGTGGTATAGCGTTAACTCTGTTCA

Query 6264          ATCTTGCTGACACCCTGCTTGGCGGCCTACCGACAGAATTGATTTCGTCGGCTGGTGGCC
                    ||||||||||||| || || ||||| || ||||||||||||||||||||||||||||| |
Sbjct 6282          ATCTTGCTGACACGCTTCTCGGCGGGCTCCCGACAGAATTGATTTCGTCGGCTGGTGGTC

Query 6324          AACTGTTTTACTCTCGCCCGGTCGTCTCAGCCAATGGCGAGCCGACTGTCAAGCTGTATA
                    |  |||||||||||||||| |||||||||||||||||||||||||| || ||||| ||||
Sbjct 6342          AGTTGTTTTACTCTCGCCCCGTCGTCTCAGCCAATGGCGAGCCGACAGTGAAGCTTTATA

Query 6384          CATCTGTAGAGAATGCTCAGCAGGATAAGGGTATTGCAATCCCTCACGACATCGACCTTG
                    | || || ||||| ||||||||||| |||||||| || ||||| || || || |||||||
Sbjct 6402          CTTCAGTCGAGAACGCTCAGCAGGACAAGGGTATAGCTATCCCACATGATATTGACCTTG

Query 6444          GGGAATCTCGTGTAGTCATCCAGGATTATGACAATCAGCATGAGCAGGACCGTCCGACAC
                    | || || ||||| ||||| |||||||| || || || ||||||||||||||||| || |
Sbjct 6462          GTGAGTCCCGTGTTGTCATTCAGGATTACGATAACCAACATGAGCAGGACCGTCCCACCC

Query 6504          CTTCCCCAGCCCCGTCTCGCCCTTTTTCTGTTCTCCGGGCCAATGATGTGCTTTGGCTCT
                    |||| || || || ||||| || |||||||| || || || ||||||||||| ||||| |
Sbjct 6522          CTTCTCCTGCTCCCTCTCGGCCCTTTTCTGTCCTTCGTGCTAATGATGTGCTATGGCTTT

Query 6564          CTCTCACTGCTGCTGAGTATGATCAGTCCACCTATGGCTCTTCTACTGGCCCAGTCT--A
                    | || || || ||||||||||||||| | ||||||||||| ||||||  |||+ + |--|
Sbjct 6582          CACTTACAGCAGCTGAGTATGATCAGACTACCTATGGCTCCTCTACTAACCC-C-ATGTA

Query 6622          TGTCTCCGACTCTGTGACCTTGGTCAATGTTGCGACCGGCGCGCAGGCCGTTGCTCGGTC
                     ||||| ||  ||||||| || || ||||| || || || || ||||  ||  |||| ||
Sbjct 6640          CGTCTCTGATACTGTGACATTTGTTAATGTGGCTACTGGTGCCCAGGGGGTATCTCGCTC

Query 6682          GCTTGACTGGACTAAGGTCACACTTGATGGCCGCCCTCTTTCTACTATCCAGCAGTATTC
                     || |||||| |||| || || |||||||| ||||| |||   |||||||||||||||||
Sbjct 6700          TCTGGACTGGTCTAAAGTTACCCTTGATGGGCGCCCACTTATGACTATCCAGCAGTATTC

Query 6742          GAAGACTTTCTTTGTCCTGCCGCTTCGTGGTAAACTTTCCTTCTGGGAGGCAGGTACCAC
                     ||||| |||||||||||||| || |||||||| || ||||| |||||||| ||||| ||
Sbjct 6760          TAAGACCTTCTTTGTCCTGCCTCTCCGTGGTAAGCTCTCCTTTTGGGAGGCTGGTACTAC

Query 6802          TAAAGCCGGGTACCCTTACAATTATAATACTACTGCTAGTGACCAACTGCTCGTTGAGAA
                    ||| ||||| |||||||| |||||||||||||| || ||||||||  |  |  |||||||
Sbjct 6820          TAAGGCCGGCTACCCTTATAATTATAATACTACCGCCAGTGACCAGATTTTAATTGAGAA

Query 6862          TGCCGCCGGGCACCGGGTGGCTATTTCCACCTACACCACTAG-CTTGGGTGCTGGCCCTG
                    ||| || || ||||| ||    ||||| |||||||| |||| -||||| |+|||||||||
Sbjct 6880          TGCAGCTGGTCACCGTGTATGCATTTCAACCTACACTACTAATCTTGGAT-CTGGCCCTG

Query 6921          TCTCCATTTCTGCGGTGGCTGTCCTGGCCCCCCACTCTGCGTTAGCACTGCTT--GAGGA
                    | || |||||||| || | |||||| || || |||||||||+  |+ | ||||--|||||
Sbjct 6939          TTTCTATTTCTGCCGTCGGTGTCCTCGCACCTCACTCTGCG-CTG-GCCGCTTTAGAGGA

Query 6979          TACCCTG--GATTACCCTGCTCGCGCCCATACTTTTGATGATTTCTGCCCAGAGTGCCGC
                    ++| |||--|| || ||||| || || ||||||||||||||||| ||||| |||||||| 
Sbjct 6997          --CACTGTTGACTATCCTGCCCGTGCTCATACTTTTGATGATTTTTGCCCTGAGTGCCGT

Query 7037          CCCCTCGGCCTCCAGGGCTGCGCCTTTC-AGTCCACTGTCGCTGAGCTCCAGCGGCTTAA
                     | |||||||| ||||| || ||+||||-| || ||||| |||||||| ||||| |||||
Sbjct 7055          GCACTCGGCCTTCAGGGTTGTGC-TTTCCAATCGACTGTTGCTGAGCTACAGCGCCTTAA

Query 7096          GATGAAGGTGGGTAAAACTCGGGAGTTA-TAGTTTATT-TGCTTGTGCCCTCCTTCT-TT
                     ||||||||||||||||| |||||||+|-|  ||||||-| ||||| || |||||||-||
Sbjct 7114          AATGAAGGTGGGTAAAACCCGGGAGT-ACTGATTTATTCTACTTGTACCTTCCTTCTGTT

Query 7153          CTGTTGCTT-ATTTCTCTTTTCTGCGTTT
                    |||||  ||-|||| ||||||||||||| 
Sbjct 7173          CTGTTCTTTTATTTTTCTTTTCTGCGTTC
