# Supplementary material for: Pairwise Heuristic Sequence Alignment Algorithm Based on Deep Reinforcement Learning
Source: IEEE Open J Eng Med Biol. 2021 Jan 29;2:36–43. doi: 10.1109/OJEMB.2021.3055424 (PMC8901008; doi:10.1109/OJEMB.2021.3055424)
Supplement: Three supplementary materials are attached to the submitted manuscript. First, we offer the detailed process of the DQNalign in Supplementary material S1. Then, the additional figures and tables are listed in the Supplementary material S2. Finally, the alignment results of the DQNalign are attached  [file ojemb-3055424-mm.zip › OJEMB-3055424-MM/10022021082020_DQNalignOJEMB20210126SupplementaryS3/Supplementary S3/HEV_DDDQN/result20200712173946_13_43.txt]

DQNalign Project v1.0
Pairwise alignment algorithm with deep reinforcement learning based heuristic alignment agent
Sequence 1 : HEV_13, length : 7212
Sequence 2 : HEV_43, length : 7258

Alignment results:
Exact matches: 5522
Gaps: 479

Query 0             GCAGACCACATATGTGGTCGATGCCATGGAGGCCCACCAGTTTATTAAGGCTCCTGGCAT
                    ||||||||| ||||||||||| |||||||||||||| ||||| || |||||||||||| |
Sbjct 0             GCAGACCACGTATGTGGTCGACGCCATGGAGGCCCATCAGTTCATAAAGGCTCCTGGCGT

Query 60            CACTACTGCTATTGAGCAGGCTGCTTTAGCAGCGGCCAATTCTGCCTTGGCGAATGCTGT
                    ||| ||||||||||||||||| ||| ||||||||||||| || |||||||||||||||||
Sbjct 60            CACAACTGCTATTGAGCAGGCAGCTCTAGCAGCGGCCAACTCCGCCTTGGCGAATGCTGT

Query 120           GGTGGTTAGGCCTTTTCTCTCTC-ACCAGCAGATTGAGATTCTCATTAACCTAATGCAAC
                    ||||||| |||||||||| || |- | |+||||  ||||| || |||||| | ||||| |
Sbjct 120           GGTGGTTCGGCCTTTTCTGTCCCGGCTA-CAGACAGAGATACTTATTAACTTGATGCAGC

Query 179           CTCGCCAGCTTGTTTTCCGCCCCGAGGTTTTCTGGAATCATCCCATCCAGCGCGTTATCC
                    | || |||||||||||||| || |||||  | |||||||| ||||| || ||||| ||||
Sbjct 179           CCCGGCAGCTTGTTTTCCGGCCTGAGGTCCTGTGGAATCACCCCATTCAACGCGTGATCC

Query 239           ATAATGAGCTGGAGCTCTACTGCCGCGCTCGCTCCGGCCGCTGTCTTGAGATTGGCGCTC
                    | |||||||| || |  ||||| || |||||  ||||||||||||||||  | ||||| |
Sbjct 239           ACAATGAGCTCGAACAGTACTGTCGGGCTCGGGCCGGCCGCTGTCTTGAAGTGGGCGCCC

Query 299           ATCCCCGCTCAATAAATGACAATCCTAATGTGGTCCACCGCTGTTTTCTCCGCCCTGTTG
                    | || || || || || ||||| || || ||  | || ||||||||| |    || ||||
Sbjct 299           ACCCACGTTCGATCAACGACAACCCCAACGTCTTGCATCGCTGTTTTTTAAAACCAGTTG

Query 359           GGCGTGATGTTCAGCGCTGGTATACTGCTCCCACTCGCGGACCGGCTGCTAATTGCCGGC
                    | || ||||| ||||| ||||| || ||||| || ||||| || || || || ||||| |
Sbjct 359           GCCGCGATGTCCAGCGGTGGTACACCGCTCCTACCCGCGGCCCTGCAGCGAACTGCCGCC

Query 419           GTTCTGCACTGCGTGGGCTCCCTGCTGCCGACCGCACCTACTGTTTTGATGGGTTTTCTG
                    | || || || ||||| |||||  |||  ||||| || || || ||||| || ||||| |
Sbjct 419           GGTCAGCCCTTCGTGGCCTCCCACCTGTTGACCGGACATATTGCTTTGACGGTTTTTCCG

Query 479           GCTGCAG-TTTTCCCGCTGAGACAGGCATCGCCCTCTATTCCCTCCACGACATGTC-GCC
                    | |||| -||| +|||| ||||| || || ||||| || || || || ||| |+| -|||
Sbjct 479           GTTGCACATTTG-CCGCCGAGACGGGGATTGCCCTTTACTCACTGCATGACCT-TTGGCC

Query 536           -GTCTGATGTCGCCGAGGCCATGTTCCGTCATGGCATGACGCGGCTTTATGCTGCCCTCC
                    -| |+||||| || ||||| |||  ||| || || ||||| ||| | ||||| || ||||
Sbjct 537           TGCC-GATGTTGCTGAGGCGATGGCCCGCCACGGTATGACCCGGTTGTATGCGGCTCTCC

Query 596           ATCTCCCGCCCGAGGTTCTACTGCCTCCC-GGCACATA-CCGTACCACGTCGTATTTACT
                    | ||||| || ||||| || ||+|| |||-|| || ||-| +|||||| |||||  ||||
Sbjct 596           ACCTCCCTCCTGAGGTGCTGCT-CCCCCCTGGTACTTATCA-TACCACCTCGTACCTACT

Query 654           GATTCATGAC-GGTAGGCGTGTTGTGGTGACGTACGAGGGCGATACCAGTGCTGGTTATA
                     || ||||| -|| | +||||  ||| | || |||||||| ||| | |||||||| || |
Sbjct 654           CATCCATGATGGGGAC-CGTGCAGTGATTACATACGAGGGGGATTCTAGTGCTGGGTACA

Query 713           ATCATGATGT-TTCTAATCTACGTTCCTGGATTAGGACCACTAAGGTCACCGGGGACCAT
                    | ||||||||-| |   |+| ||| |||||||  | || |||||||| || || ||||| 
Sbjct 713           ACCATGATGTGTCCATCT-TGCGTGCCTGGATCCGCACTACTAAGGTTACTGGCGACCAC

Query 772           CCTCTCGTTATCGAGCGGGTTAGGGCCA-TCGGCTGCCATTTTGTTCTCCTGCTCACGGC
                    || || || || ||||| |||+ || | -| || || |||||||| ||||| || || ||
Sbjct 772           CCGCTGGTGATTGAGCGAGTT-CGGGCGGTGGGTTGTCATTTTGTGCTCCTTCTAACAGC

Query 831           CGC-CCCGGAACCATCCCCTATGCCTTATGTGCCTTACCCCCGGTCCACCGAGGTCTATG
                     ||-|| +|||||||| || ||||| ||||| || || || || ||||| ||||| || |
Sbjct 831           TGCACCT-GAACCATCGCCAATGCCCTATGTCCCATATCCTCGTTCCACTGAGGTTTACG

Query 890           TCCGAT-CAATCTTTGGCCCGGGTGGA--ACCCCCTCATTGTTTCCAACCTCGTGCTCCA
                    | || |-|| |+||||| || ||||| --|||  |||++||||||||||  | ||||| |
Sbjct 890           TTCGGTCCATT-TTTGGTCCTGGTGGTTCACCATCTC--TGTTTCCAACTGCCTGCTCTA

Query 947           CTAAGTCAACCTTCCATGCTGTCCCTGTCCATATCTGGGACCGTCTTATG-T-TGTTCG-
                    |||||||||| || |||||||||||||| ||||| |||||| | || |||-|-|   +|-
Sbjct 947           CTAAGTCAACATTTCATGCTGTCCCTGTGCATATATGGGACAGACTCATGCTATTCG-GT

Query 1004          GGG-CCACTTTGGACGACCAGGCCTTTTGCTGTTCC-CGTCTTATGACTTACCTCCGTGG
                    | |-||+|+| +||||| ||||||||||| || || - |+|| ||||| |||||||||||
Sbjct 1006          GCGACC-C-TC-GACGATCAGGCCTTTTGTTGCTCGAGG-CTAATGACATACCTCCGTGG

Query 1062          CATTAGCTACAAGGTTACTGTCGGCACCCTTGTGGCCAATGAGGGCTGGAACGCCTCCGA
                    |||||||||||| || || |||||| | ||||| ||||| ||||| ||||| ||||||||
Sbjct 1062          CATTAGCTACAAAGTCACGGTCGGCGCTCTTGTCGCCAACGAGGGTTGGAATGCCTCCGA

Query 1122          GGACGCCCTCACAGCTGTCATTACTGCCGCCTACCTAACCATATGCCACCAGCGGTATCT
                    ||| ||  | || ||||| |||||||| ||||| || ||||| ||||| ||| |||| ||
Sbjct 1122          GGATGCATTGACTGCTGTGATTACTGCGGCCTATCTTACCATTTGCCATCAGAGGTACCT

Query 1182          TCGCACCCAGGCTATATCTAAGGGGATGCGTCGTTTGGAGCGGGAGCATGCCCAGAAGTT
                    |||||| ||||| || || || ||||||    |  ||||||  ||||| || ||||||||
Sbjct 1182          TCGCACGCAGGCCATCTCGAAAGGGATGAAAAGACTGGAGCTTGAGCACGCACAGAAGTT

Query 1242          TATAACACGCCTTTATAGCTGGCTCTTTGAGAAGTCCGGCCGTGACTACATCCCCGGCCG
                    ||||||||| ||||| |||||| | ||||| || || |||||||| ||||| ||||||||
Sbjct 1242          TATAACACGTCTTTACAGCTGGTTGTTTGAAAAATCTGGCCGTGATTACATTCCCGGCCG

Query 1302          TCAGCTGGAGTTTTATGCCCAGTGTAGGCGTTGGCTCTCAGCCGGCTTCCATCTTGACCC
                    ||||||| ||||||||||||||||  | || ||||| || || || ||||||||||| ||
Sbjct 1302          TCAGCTGCAGTTTTATGCCCAGTGCCGCCGATGGCTTTCCGCTGGTTTCCATCTTGATCC

Query 1362          ACGGGTGTTGGTTTTTGACG-AGTCGGTCCCCTGCCAC--T-GTAGGACCACGATCCGC-
                     || ||| | || ||||| |-||+||| ||| || | |-- -||||   +++  | || -
Sbjct 1362          TCGTGTGCTTGTCTTTGATGAAG-CGGCCCCTTGTCGCTGCCGTAGTTT---CCTTCGTA

Query 1417          AGGGTTGCTTCAA-AG-TTCTGTTGCTTCATGAAGTGGCTCGGCCAGGAGTGCACCTGTT
                    | | +|||+||+|-||-|| ||||| || |||  |||||| |||||||| || |||||||
Sbjct 1418          AAGC-TGC-TC-ATAGATTTTGTTGTTTTATGCGGTGGCTGGGCCAGGATTGTACCTGTT

Query 1475          TCCTACAGCCCGCAGA-GGGTGTTGTTGGCGACCAGGGCCATGACAACGAGGCTTATGAG
                    |||| |||||||  ||-||| | +|||||||| |||||  | || || ||||| | ||||
Sbjct 1475          TCCTCCAGCCCGTTGAGGGGAGG-GTTGGCGAGCAGGGTTACGATAATGAGGCATTTGAG

Query 1534          GGCTCTGATGTTGACCCTGCCGA--ATCTGCCACCTGTG-ACATATCTGGGTCCTACGTG
                    || || ||||||||||| || ||--|++ ||||+|||||-|||| ||||| || ||  | 
Sbjct 1534          GGGTCGGATGTTGACCCCGCTGAGGA--GGCCA-CTGTGAACATCTCTGGATCATATATT

Query 1591          GTG-CCTGGTGCTGCC--CTCCAGCCGCTCTACCAGGCTCTTGATCTCCCTGCCGATATT
                    || -||+||| ++|||--|| ||||| ||||||||||| ||||   ||||| | ||| ||
Sbjct 1591          GTCACC-GGTA--GCCAGCTACAGCCTCTCTACCAGGCGCTTGGCATCCCTTCTGATCTT

Query 1648          GTGGCCCGTGCAGGTCGGCTGACCGCCACAG-TAAAGGTTTCTCAGGCTGAGGGGCGGAT
                    |  ||||| || |||||||| || ||||| |-| |||   |   | ||||| || ||   
Sbjct 1648          GCCGCCCGAGCGGGTCGGCTTACTGCCACTGTTGAAGTCCTAAGATGCTGATGGCCGCCC

Query 1707          TGACTGCG-AGACCTATCTTGGTAATAAAA-CTTTCCGCAC-GTCGTT-C--GT-CGACG
                    | |||   -|||||  | |||| ||||| |-|||| | +||-||  ||-|-- |-   |+
Sbjct 1706          TTACTTGTAAGACCACTATTGGCAATAAGACCTTTACA-ACAGTTTTTACTGATGGTGC-

Query 1760          GAGCGGTTTTAGAGACTAATGGCCCAGAGC-GCCTC-AATCTCTCCTTTGACGCCAGTCA
                    ++ | | ++||||| |||| || || ||||-|  | -  | ++|| ||||||+|| | ||
Sbjct 1763          --TCAGC--TAGAGGCTAACGGGCCGGAGCAGTATGTGCTG--TCGTTTGAC-CCGGCCA

Query 1818          GAG-C-ACTATGGCCGCCGG-CCTCTTTAGTCTTACC--TACAC-CACTTCTGCAGCTGG
                    +||- -||||||||||||||-|| | + ||||||| |--| |  - || ||||| |++| 
Sbjct 1816          -AGCAAACTATGGCCGCCGGCCCGCA-CAGTCTTAGCTATGCTTTGACATCTGCGG--GC

Query 1872          GCTGGAGGTGCATTATGTCGCTGCCGGGCTTGAC-CATCGGGCGGTTTTTGCC-CCGGGT
                    +|| |||||||    |||| ||||||||||||| -    +||| || ||| | -||||| 
Sbjct 1872          -CTTGAGGTGCGCGTTGTCTCTGCCGGGCTTGATTGTAA-GGCTGTATTTCCATCCGGGG

Query 1930          GTCTC-ACCCCGGTCGGCCCCTGGCGAGGTTACCGCCTTCTGCTCCGCCCTATATAGGTT
                     | +|-|||||   | +||||||| |||||  |||| || || || ||  | || |||||
Sbjct 1931          TTG-CAACCCCCACCA-CCCCTGGTGAGGTCTCCGCTTTTTGTTCAGCTTTGTACAGGTT

Query 1989          CAACCGTGAGGCC-CAGCGCCACTCACTGACCGGCAACTTTTGGTT-TC-----ATCCCG
                    ||||||| +|   -||||| ||||++|   + ++    +   | ||-| -----| || |
Sbjct 1989          CAACCGTT-GTGTTCAGCGGCACT--CCCT-T--ATTG-GGGGTTTGTGGTATTACCCTG

Query 2042          AGGGGCTCCTTGGCCCCT-TCGTTCCT-TTC-T-CTCCCGGGCATGTTTGGGAGTCGGCT
                    |||||||  +| | | +|-|++|||| -   -|-||||||| |||   |||||||| || 
Sbjct 2042          AGGGGCTAA-TTGGCT-TGT--TTCCGCCATTTGCTCCCGGCCATACCTGGGAGTCAGCC

Query 2098          AA-CCCGTTTTGTGGTGAGAGCACACTCTACACCCGTACC---T--G-GTC--G------
                    ||-|||+|| ||||| |||||||| ||||| || || |||---|--|-|||--|------
Sbjct 2098          AATCCC-TTCTGTGGAGAGAGCACCCTCTATACTCGCACCTGGTCGGTGTCGGGCTTCTC

Query 2143          GA-A-GTTGATG-CCGCTTCTA--ACCCGG--C--------CCAG-CCCGA--CC--T-A
                     |- -|||  | -|| |     --||||| --|--------|   -|| | --  --|-|
Sbjct 2157          TAGTTGTTTTTCTCCACCCGAGCCACCCGCTCCAGAATTATCATTTCCTGTTGAGGTTGA

Query 2181          -GG-CC--TTGCATC-TGAG--CC-TCCCATACCCAGTA---GGGC-CGCC-ACGCCT-A
                    -  -||--| ||   - | |--||-||||+ | ||| | ---  | -| ||-||+| |-|
Sbjct 2217          CACACCTGTGGCTGTTGGCGTTCCATCCC-CAGCCACTTCGGCAGTACCCCAAC-CTTCA

Query 2227          -TCT-T-----GGCGGCCCCTCTGCCCTCCATT--GTA-CCGGGCCC-CACCCCCCCCCC
                    -|| -|-----||| || ||  ||||  ++|||--||   |||    -| + ++++++++
Sbjct 2275          GTCCCTGAACAGGCCGCGCCATTGCCAG--ATTCGGTTGACGGCGGTGCT-G--------

Query 2277          CTCCGCCCTGGTGCCTAGTGAGCCGGCCT-C-TGGTGCCAGCGCCGGGGCT-CTGGC--C
                    ++| ++||+|| +|| | |||||    ||-|-   ++||++|+|||| || -  +||--|
Sbjct 2323          --CT--CC-GGC-CCCATTGAGCACCTCTACTACA--CC--C-CCGGTGCCAGC-GCAGC

Query 2332          A--TAACCCA-CCAGAC-GG-TCCGACACCGCCGTTTG---CTTTTCACCTACCCGGATG
                    |--|||||||-|||+ |-||-|++++|+||| ||   |---|||  ||||||||| ||||
Sbjct 2372          ACGTAACCCACCCA-TCTGGCT----C-CCGTCGGCGGTTACTTCACACCTACCCTGATG

Query 2384          GTTCCAAGGTGTTTGCCGGCTCGCTG-TTCGAGTCAGCGTGTACGTGGCTTGTTAACGCG
                    | || || || | ||| ||||| || -||+||||| | |||||| ||| | ||||| || 
Sbjct 2426          GCTCAAAAGTATATGCTGGCTCCCTTTTT-GAGTCTGAGTGTACTTGGTTAGTTAATGCA

Query 2443          TCTAATG-TTGACCACCGCCCTGGTGGCGGGCTCTGCCATGCATTCTACCAAAGGTATCC
                    || ||| -| | +|||||||| |||||||| || ||||| ||||| |||||| |||+|||
Sbjct 2485          TCCAATCCTGGT-CACCGCCCCGGTGGCGGCCTTTGCCACGCATTTTACCAACGGT-TCC

Query 2502          C-GCTTCCTTTGACGCTGCC---TCT-TTTGTGA-TG-CGCGATGGCGCGGCCGCGTACA
                    |-|  || |||||| |||| ---| |-||| || -||-|| |+|+  ||||+|+|+|| |
Sbjct 2543          CGGAGTCATTTGACCCTGCTGAGTTTATTTATGTCTGACGGG-T-TTGCGG-C-C-TATA

Query 2555          CATTAACTCCCCGGCCGATAATTCATGCCGTCGCCCCTGACTATAGGTTGGAACATAACC
                    | || || ||||| || || || ||||| || |||||||| ||| || ||||||||||||
Sbjct 2597          CTTTGACACCCCGACCCATTATCCATGCTGTTGCCCCTGATTATCGGGTGGAACATAACC

Query 2615          CAAAGAGGCTCGAGGCCGCTTACCGGGAGACCTGCTCTCGCCTTGGTACCGCTGCATA-C
                    | |||||||||||||| || || || ||||| || || || | ||| || ||||| ||-|
Sbjct 2657          CTAAGAGGCTCGAGGCTGCCTATCGAGAGACGTGTTCCCGTCGTGGGACGGCTGCTTATC

Query 2674          CCGCT-CCTCGGGACTGGCATATAT-CAGGTACCAATCGGCCCGAGTTTTGACGCCTGGG
                    || +|-| | | | | | +||||| - +||| ||  | || | ||| ||||| |||||||
Sbjct 2717          CCT-TGCTTGGCGCCGGT-ATATACAG-GGTGCCCGTTGGGCTGAGCTTTGATGCCTGGG

Query 2732          AGCGGAACCACCGCCCTGGGGACGAGTTGTATCTTCCTGAGCTTGCC-GC-CAAATGGTT
                    |||| |||||||| || ||||| |||||||| ||  ||||||  || -  -|+ +|||||
Sbjct 2774          AGCGTAACCACCGACCCGGGGATGAGTTGTACCTGACTGAGCCGGCTATAGC-T-TGGTT

Query 2790          CGAGGCCAATAA-G-CCTACCCG-CCCGACTCTTACTATAACTGAGGATGTC-GCACGGA
                    |||| ||+|+| -|-||||| | -||||+| |||||||| ||||||||  +|-||||| |
Sbjct 2832          CGAGACC-A-ACCGACCTACTCTCCCCG-CGCTTACTATTACTGAGGACA-CAGCACGAA

Query 2846          CGGCAAACTTGGC-CATCGAACTTGACTCGGCCACAGACGTCGGCCGGGCCTGCGCCGGC
                    | || ||| ||||-|+| ||  | || || ||||| || |||||| |||| || ||||||
Sbjct 2888          CAGCGAACCTGGCTC-TTGAGTTAGATTCAGCCACTGAGGTCGGCAGGGCGTGTGCCGGC

Query 2905          TGCCGAGTCACCCCCGGTATTGTGCAGTATCAGTTTACCGCAGGTGTGCCCGGGTCTGGA
                    || || |||   || ||| |||| || || ||||| || |||||||| || || || || 
Sbjct 2947          TGTCGTGTCGAGCCGGGTGTTGTCCATTACCAGTTCACAGCAGGTGTCCCTGGCTCCGGC

Query 2965          AAGTCCCGTTC-TGTTATCCAGA-CTGACGTGGACGTTGTTGTGGTTCCGACTCGGGAGC
                    ||||| || ||-  | | +||| -|+|| || ||||| || ||||| || || || ||| 
Sbjct 3007          AAGTCACGGTCAATTCAG-CAGGGC-GAGGTAGACGTCGTAGTGGTGCCAACCCGTGAGT

Query 3023          TGCGTAACGCCTGGCGCCGCCGCGGTTTTGCTGCTTTTACCCCGCATACTGCCGCT-AGG
                    |||||||| | ||||| |||||||| ||||| |||| ||| || || || || || -  |
Sbjct 3065          TGCGTAACTCGTGGCGGCGCCGCGGGTTTGCAGCTTATACACCACACACCGCGGCCCGTG

Query 3082          GTCACCC-AGGGGCGTCGTGTCGTCATCGATGAAGCCCCGTCTCTCCCCCCGCACCT-GT
                     |+||| - || +||| | || |||||||| || |||||||| || || || ||  |- |
Sbjct 3125          TT-ACCTGTGGC-CGTAGGGTTGTCATCGACGAGGCCCCGTCGCTTCCACCACATTTACT

Query 3140          TGCTGCTCCACATGCAGCG-GGC-CGCCACCGTCCACCTTCTTGGCGACCCGAATCAGAT
                    | +|||| |||||||||||-| |-|| | ++|| || || ||||||||||| || || ||
Sbjct 3183          TT-TGCTGCACATGCAGCGAGCCTCGTCG--GTTCATCTCCTTGGCGACCCCAACCAAAT

Query 3198          CCCAGCCATCGATTTTGAGCACGCCGGGCTCGTCCCCGCCATCAGGCCCGATTTAGCCCC
                    ||| || |||||||||||||| || || |||||||| || ||| | || ||  | | |||
Sbjct 3240          CCCTGCTATCGATTTTGAGCATGCTGGCCTCGTCCCGGCGATCCGACCTGAGCTTGTCCC

Query 3258          TACTTCCTGGTGGCATGTCA--CTCACCGCTGTCCCGCGGATGTGTGTGAGCTGATTCGC
                     ||    ||||||||  | |--|  |++| || || |||||||| |||||||| || |||
Sbjct 3300          AACAAAGTGGTGGCACCTTACCCATA--GGTGCCCTGCGGATGTTTGTGAGCTAATCCGC

Query 3316          GGTGCATATCCTATGATCCAG-CC-CACTAGCCGGGTCCTTCG-TT-C-GTTGTTTTGGG
                    || || || || | |||||||-| -||++||||| || || ||-| -|-||| ++| |||
Sbjct 3358          GGCGCGTACCCAAAGATCCAGACGGCA--AGCCGTGTTCTCCGCTCCCTGTTC--TGGGG

Query 3371          GTGAGCCTGCCGTTGGGCAGAAACTAGTGTTCACCCAGGCGGCTAAGGCTGCCAACCCCG
                    |  | || +|||| || || |||||||||||||| |||||||| ||||| ||||||||||
Sbjct 3414          GGAACCCC-CCGTCGGCCAAAAACTAGTGTTCACTCAGGCGGCGAAGGCCGCCAACCCCG

Query 3431          GCTCAGTGACGGTCCACGAGGCACAGGGCGCTACCTACACAGAGACCACCATTATTGCAA
                    |  || | || ||||||||||| ||||| ||||| |  || ||||| || ||||||||||
Sbjct 3473          GTGCAATTACAGTCCACGAGGCCCAGGGTGCTACATTTACTGAGACTACTATTATTGCAA

Query 3491          CGGCAGACGCCCGTGGCCTTATTCAGTCGTCCCGGGCTCATGCCATTGTCGCCCTGACGC
                    |||| || ||||| || || |||||||| ||| |||| || || ||||| |||||||| |
Sbjct 3533          CGGCTGATGCCCGCGGGCTGATTCAGTCCTCCAGGGCCCACGCTATTGTGGCCCTGACTC

Query 3551          GCCACACAGAGAAGTGCGTCATCATTGACGCACCA-GGCTTGCTTCGTGAGGTGGGCATC
                    ||||||||||||| || ||  |  ||||||| || -|||||+||||||||||| ||||| 
Sbjct 3593          GCCACACAGAGAAATGTGTGGTTGTTGACGCCCCGGGGCTT-CTTCGTGAGGTTGGCATT

Query 3610          TCTGACGCAATTGTCAATAATTTCTTCCTCGCTGGCGGTGAGGTTGGTCACCAGCGTCCG
                    || || || ||||| ||||| || |||||  | |||||  ||||||| || || || || 
Sbjct 3652          TCAGATGCCATTGTTAATAACTTTTTCCTATCCGGCGGCCAGGTTGGCCAGCACCGCCCA

Query 3670          TCTGTTATCCCTCGCGGCAACC--CCG--ACGCCAATGTCGACACCCTGGCTGCCTTTCC
                    || || || ||||| |||+|| -- +|--|+|+|||||| | ||| || | ||| |||||
Sbjct 3712          TCAGTCATACCTCGTGGC-ACTGTT-GATA-G-CAATGTTGCCACGCTTGATGCATTTCC

Query 3726          ACCGTCATG-CCAGATTAGTG-CTTTCCACCAA-TTGGCCGAGGAGCTTGGTCACAGACC
                    ||| || ||-| | +|||| |-|| |+||||| -||+|| ||||||||||||||  | ||
Sbjct 3768          ACCTTCCTGTCAAT-TTAGCGCCTAT-CACCAGCTT-GCAGAGGAGCTTGGTCATCGGCC

Query 3783          CGCCCCTGTTGCGGCTGTTCTACCACCCTGCCCTGAGCTCGAACAGGGCCTTCTCTACCT
                     |||||  |||| || ||||| || || || || |||||||| || ||| | |||||  |
Sbjct 3825          GGCCCCGATTGCCGCCGTTCTGCCCCCTTGTCCGGAGCTCGAGCAAGGCTTACTCTATAT

Query 3843          GCCCCAGGAGCTCACCACCTGTGATAGTGTTGTAACATTTGAGTTGACAGATATTGTGCA
                    ||| ||||| || ||||| |  ||||||||  | ||||||||  | ||||| ||||| ||
Sbjct 3885          GCCTCAGGAACTGACCACGTCCGATAGTGTGCTCACATTTGAACTTACAGACATTGTACA

Query 3903          TTGCCGCATGGCCGCCCCGAGCCAGCGCAAGGCCGTGCTGTCCACACTTGTGGGTCGATA
                     || || ||||| || || || ||||||||||| || ||||| || ||||| ||  | ||
Sbjct 3945          CTGTCGTATGGCGGCACCTAGTCAGCGCAAGGCAGTCCTGTCGACTCTTGTCGGCAGGTA

Query 3963          CGGTCGGCGTACAAAGCTTTATAATGCCT-CCCATTCTGATG-TCC-GCGACTCTCTCGC
                    ||| || ||||| ||| | ||| | |+||-| ||  | ||||-|| -| | | ||||  |
Sbjct 4005          CGGCCGCCGTACGAAGTTGTATGAAG-CTGCTCACACGGATGTTCGTGGGTCCCTCTGTC

Query 4020          CCGTTTCATCCC-GACCATTGGCCCCGT--GCAGGTTACAACTTGTGAGCTGTACGAGTT
                     |+||||+||||-|| | | |||||| |--||++||||| || || ||||| || ||| |
Sbjct 4064          AC-TTTC-TCCCTGAGCTTCGGCCCCATCAGC--GTTACTACCTGCGAGCTTTATGAGCT

Query 4077          AG-TG-GAAGCCATGGTTGAGAAGGGCCAGGATGGCTCCGCCGTCCTTGAGCTCGACCTT
                     |-||-|++|| ||||| |||||||| |||||||||||||| ||||| ||||| || || 
Sbjct 4119          TGTTGAG--GCTATGGTGGAGAAGGGTCAGGATGGCTCCGCAGTCCTGGAGCTTGATCTA

Query 4135          TGCAACCGTGACGTGTCCAGGATTACCTT-TTTCCAGAAAGACTGTAATAAGTTTACCAC
                    || | |||||| |||||  | || || ||-|||+||||| ||||||||||| || || ||
Sbjct 4177          TGTAGCCGTGATGTGTCACGTATAACATTCTTT-CAGAAGGACTGTAATAAATTCACAAC

Query 4194          CGGGGAGACCATTGCCCATGGTAAAGTGGGTCAGGGCATCTCGGCTTGGAGTAAGACTTT
                     || ||||| || || || || ||||| || ||||| || || || ||||| ||||| ||
Sbjct 4236          AGGCGAGACAATAGCGCACGGCAAAGTTGGGCAGGGGATATCTGCGTGGAGCAAGACCTT

Query 4254          CTGTGCCCTCTTCGGCCCCTGGTTCCGTGCTATTGAGAAGGCCATCCTAGCT-CTGCT-C
                    ||||||||| || ||||| ||||||||||||||||||||||  || || || -|   |-|
Sbjct 4296          CTGTGCCCTGTTTGGCCCATGGTTCCGTGCTATTGAGAAGGAGATTCTTGCGGCGCTTGC

Query 4312          CCCCAGGGTGTGTTCTATGGGGATGCTTTTGATGACACCG-TCTTCTCTGCGGC---TG-
                    ||| | ++||| || ||||| ||||| | ||| || || |-|||   |+|| ||---||-
Sbjct 4356          CCCTAA--TGTATTTTATGGTGATGCATATGAAGATACAGTTCTGGCC-GCCGCTGTTGC

Query 4366          -TGGCCGCTGCGAAGGCTTCCATGGTGTTTGAGAATGACTTCTCTGAGTTTGACT-CTAC
                    - || | |++|++|||||  +| ||| ||||||||||| ||||||||||||||  -|+||
Sbjct 4413          CGGGGCCC--C--AGGCTGT-AAGGTTTTTGAGAATGATTTCTCTGAGTTTGATAGC-AC

Query 4425          TCAGAATAATTTCTC-CTTGGGACTTGAGTGT-GCTATTATGGAGGAGTGCGGAATGCCG
                     || ||||| || ||-|| +||||| ||||| -  +|| ||||||||||| || ||||||
Sbjct 4467          CCAAAATAACTTTTCACTC-GGACTGGAGTGCATA-ATCATGGAGGAGTGTGGCATGCCG

Query 4483          CAGTGGCTCATCCGCCTTTACCACCTTA-TAAGGTCTGCATGGATCCTGCAGGCCCCGAA
                    |||||| | ||||| ||||| || ||| -| +| || || ||| ||||||||||||| ||
Sbjct 4525          CAGTGGATGATCCGACTTTATCATCTTGTTC-GCTCCGCCTGGGTCCTGCAGGCCCCCAA

Query 4542          GGAGTCCCTGCGGGGGTTCTGGAAGAAGCACTCCGGTGAGCCCGGCACTCTCCTATGGAA
                    ||||||||||||||||||||||||||||||||| || ||||| ||||| || || |||||
Sbjct 4584          GGAGTCCCTGCGGGGGTTCTGGAAGAAGCACTCGGGCGAGCCTGGCACCCTGCTTTGGAA

Query 4602          TACCGTCTGGAACATGGCTGTTATTACCCACTGTTATGACTTCCGGGATCTGC-AAGTGG
                     || |||||||||||||| |||||| | || |||||||| ||||| ||+||  -| || |
Sbjct 4644          CACTGTCTGGAACATGGCGGTTATTGCGCATTGTTATGAATTCCGTGA-CTTAAAGGTCG

Query 4661          CTGCTTTTAAAGGTGATGATTCAATAGTGCTTTGCAGTGAGTACCGTCAGAGTC-CAGGA
                    | || |||||||| ||||| ||| | ||||| || ||||| ||||| ||||| |-||++|
Sbjct 4703          CGGCATTTAAAGGAGATGACTCAGTTGTGCTCTGTAGTGACTACCGGCAGAGCCGCA--A

Query 4719          -GCCGCAGTCC-TAATTGCTGGCTGCGGCCTG-AAGTTGAAGGTGGA-TTTCCGCCCGAT
                    -||||| |+| -|||| || || |||||  ||-|| ||+||||||||-|||  ||| +||
Sbjct 4761          CGCCGCTG-CTTTAATCGCCGGTTGCGGGTTGAAACTT-AAGGTGGATTTTAGGCCT-AT

Query 4776          T-GGCTTATATGCAGGTGTTGTGGTGGCCCCCGGCCTTGGTGCA-CTCCCTGACGTTG-T
                    |-|||| +||||| |||||||| |||||||| ||||| ||+|  -|||||||| || |-|
Sbjct 4818          TGGGCTG-TATGCTGGTGTTGTTGTGGCCCCGGGCCTCGG-GACCCTCCCTGATGTCGTT

Query 4833          GCGTTTTGCCGGC-CGGCTCACTGAGAAGAATTGGGGCCCCGGC-CCTGAGCGAGCGGAG
                      ||| +|+| | -|||||| | ||||| || ||||| || || -| +||| | ||||| 
Sbjct 4876          AGGTTC-G-CTGGGCGGCTCTCAGAGAAAAACTGGGGGCCGGGTTCA-GAGAGGGCGGAA

Query 4891          CAGCTCCGCCTCGCTGTGTGTGATTTCCTTCGCAAGCTCACGAATGTGGCTCAGATGTGT
                    ||| | || || || || |||||||| || || ||| | ||||||||||||||| | |||
Sbjct 4933          CAGTTACGGCTGGCCGTCTGTGATTTTCTGCGAAAGTTAACGAATGTGGCTCAGGTCTGT

Query 4951          GTGGATGTTGCTTCTCGTGTTTATGGGGTCTCCCCAGGGC-TAGTTCATAACCTGATTGG
                    |||||||||| ||| |  ||||| || ||| + ||  || -|||| ||||||||||||||
Sbjct 4993          GTGGATGTTGTTTCGCAGGTTTACGGTGTCA-GCCCCGGTTTAGTACATAACCTGATTGG

Query 5010          TATGCTACAGGCTGTTGCCGACGGCAAGGCCCA-TTTCACTGAGTCGGTAAAGCCAGTGC
                    |||||| ||| |  |||| || || ||||| ||-|||+|||||  | || || || || |
Sbjct 5052          TATGCTCCAGACCATTGCTGATGGTAAGGCGCACTTT-ACTGAAACAGTCAAACCTGTCC

Query 5069          TTGACCTGACGAATTCAATCTTGTGT--CGGGTGGAATGAATAACATG-TCTTTTGCTGC
                    |||| || || |  ||++| || | |--||||||||||||||||||||-|||||||||  
Sbjct 5111          TTGATCTTACTAGCTC--TATTATATACCGGGTGGAATGAATAACATGTTCTTTTGCTCT

Query 5126          GCCCATGGGTTCGCGACCATGCGCCCTCGGCCTATTTTGTTGCTGTTCCTCATGTTTCTG
                    |  |||||    || ||||||||| ||||| || || ||||  || || || || |||||
Sbjct 5169          GTGCATGGAGATGCCACCATGCGCTCTCGGGCTCTTCTGTTTTTGCTCTTCGTGCTTCTG

Query 5186          CCTATGTTGCCCGCGCCACCGTCCGGTCAGCCGTCTGGCCGCCGTCGTGGGCGGCGCAGC
                    |||||| |||||||||||||| ||||||||||||||||||| || || ||||||||||||
Sbjct 5229          CCTATGCTGCCCGCGCCACCGGCCGGTCAGCCGTCTGGCCGTCGCCGCGGGCGGCGCAGC

Query 5246          GGCGGTTCCGGCGGTGGTTTCTGGGGTGACCGGGTTGATTCTCAGCCCTTCGCAATCCCC
                    |||||| ||||||||||||||||||||||||||||||||||||||||||||||  |||||
Sbjct 5289          GGCGGTGCCGGCGGTGGTTTCTGGGGTGACCGGGTTGATTCTCAGCCCTTCGCCCTCCCC

Query 5306          TATATTCATCCAACCAACCCCTTCGC--CCCCGATGTCACC-GCTGCGGCCGGGGCTGGA
                    ||||||||||||||||||||||||||--|++ ||  |+|||- | || |||||| |||||
Sbjct 5349          TATATTCATCCAACCAACCCCTTCGCATC--TGACAT-ACCAACCGCAGCCGGGTCTGGA

Query 5363          CCTCGTGTTCGCCAACCCGCCCGACCACTCGGCTCCGCTTGGCGTGACCAGGCCCAGCGC
                     ||||   ||| || || ||||| ||||||||||||||||||||||||||| ||||||||
Sbjct 5406          GCTCGCCCTCGGCAGCCGGCCCGTCCACTCGGCTCCGCTTGGCGTGACCAGTCCCAGCGC

Query 5423          CCCGCCGCTGCCTCACGTCGTAGACCTACCACAGCTGGGGCCGCGCCGCTGACTGCGGTT
                    ||||||||| || | || ||| || || || ||||||||||  ||||||||||||| || 
Sbjct 5466          CCCGCCGCTTCCGCCCGCCGTCGATCTGCCCCAGCTGGGGCTTCGCCGCTGACTGCTGTG

Query 5483          GCTCCGGCCCATGATACCCCGCCTGTGCCCGATGTTGATTCTCGCGGCGCTATCTTGCGC
                    || ||||||| ||||||| | ||||| ||||| |||||||| |||||||||||  | |||
Sbjct 5526          GCCCCGGCCCCTGATACCGCCCCTGTCCCCGACGTTGATTCCCGCGGCGCTATACTACGC

Query 5543          CGGCAGTATAATCTTTCAACATCCCCTCTTACCTCCT-CCGTGGCCACTGGCACCAATTT
                    || ||||||||| | ||||||||||| ||||| ||+|-|| | || || ||||||||| |
Sbjct 5586          CGCCAGTATAATTTATCAACATCCCCGCTTACGTC-TACCATCGCTACCGGCACCAATCT

Query 5602          GGTCCTT-TATGCTGCCCCTCTTAGCCCGCTTTT-G-CCCCTTCAGGACGGCACCAATAC
                    +    ||-|||||||| || || |||||++||| - -|| ||||| || || || || ||
Sbjct 5645          -TGTTTTATATGCTGCTCCCCTGAGCCC--TTTGCTTCCGCTTCAAGATGGGACTAACAC

Query 5659          TCATATAATGGCCACGGAGGCTTCCAATTATGCCCAGTACCGAGTTGCCCGCGCCACAAT
                    |||||| |||||||| || || || ||||| ||||||||||| |||| ||| ||||| ||
Sbjct 5702          TCATATTATGGCCACTGAAGCATCAAATTACGCCCAGTACCGCGTTGTCCGTGCCACCAT

Query 5719          CCGCTACCGCCCTCTGGTTCCCAATGCTGTTGGTGGCTATGCTATCTCTATATCGTTCTG
                    ||| || ||||| || || || || |||||||| || || ||||| ||||| || |||||
Sbjct 5762          CCGGTATCGCCCACTCGTGCCGAACGCTGTTGGCGGGTACGCTATATCTATTTCTTTCTG

Query 5779          GCCGCAGACCACTACCACCCCGACGTCCGTCGACATGAATTCTATAACCTCGACGGATGT
                    ||| ||||| || || || ||||| || ||||| ||||||||||| ||||| || |||||
Sbjct 5822          GCCCCAGACTACAACTACTCCGACATCTGTCGATATGAATTCTATTACCTCTACAGATGT

Query 5839          TCGTATTCTCGTCCAGCCCGGTATTGCCTCAGAGCTTGTGATTCCAAGTGAACGCCTGCA
                    ||| ||||| || ||||| ||||| ||||| |||||||||||||| ||||| ||||||||
Sbjct 5882          TCGGATTCTTGTTCAGCCTGGTATCGCCTCCGAGCTTGTGATTCCCAGTGAGCGCCTGCA

Query 5899          TTATCGCAACCAGGGTTGGCGCTCTGTTGAAACCTCCGGGGTGGCGGAGGAGGAGGCCAC
                     || || |||||||| ||||| || ||||| ||||| || || |||||||||||||| ||
Sbjct 5942          CTACCGTAACCAGGGCTGGCGTTCGGTTGAGACCTCTGGTGTCGCGGAGGAGGAGGCGAC

Query 5959          CTCTGGCCTTGTCATGCTTTGTATACATGGCTCACCTGTGAACTCTTATACTAACACACC
                    ||| |||||||| ||||| || || ||||| ||||||||||||||||| ||||| |||||
Sbjct 6002          CTCCGGCCTTGTTATGCTCTGCATCCATGGATCACCTGTGAACTCTTACACTAATACACC

Query 6019          TTACACTGGTGCCCTCGGGTTGTTGGATTTTGCTCTCGAGCTTGAGTTCCGCAACCTCAC
                    ||| |||||||| || || ||| | ||||| || || || ||||||||||||||  | ||
Sbjct 6062          TTATACTGGTGCTCTTGGCTTGCTCGATTTCGCACTTGAACTTGAGTTCCGCAATTTGAC

Query 6079          CCCTGGTAACACCAATACACGGGTTTCCCGCTACTCTAGCACCGCCCGCCACCGTCTTCG
                     || |||||||| ||||| || |||||||| || || || | ||| ||||||   || ||
Sbjct 6122          ACCCGGTAACACGAATACGCGCGTTTCCCGTTATTCGAGTAGCGCGCGCCACAAGCTACG

Query 6139          CCGTGG-CGCAGACGGGACTGCCGAGCTCACCACCACGGCTGCGACTCGCTTTATGAAGG
                     |||||-|+| ||||| ||||| ||||| |||||||| ||||| || || |||||||| |
Sbjct 6182          TCGTGGGC-CCGACGGTACTGCTGAGCTAACCACCACTGCTGCTACACGGTTTATGAAAG

Query 6198          ATCTCTATTTTT-CTAG-CACTAATGGTGTTGGCGAGATCGGCCGCGGGATAGCCCTTAC
                    ||||+|   || -|+||- || ||||||||||| ||| |||| ||||| ||||| || ||
Sbjct 6241          ATCT-TCACTTCAC-AGGGACCAATGGTGTTGGTGAGGTCGGTCGCGGTATAGCGCTAAC

Query 6256          CCTGTTTAATCTTGCTGACACCCTGCTTGGCGGCCTACCGACAGAATTGATTTCGTCGGC
                     |||||||||||||||||||| || || ||||| || |||||||||||||||||||||||
Sbjct 6299          TCTGTTTAATCTTGCTGACACGCTTCTCGGCGGGCTCCCGACAGAATTGATTTCGTCGGC

Query 6316          TGGTGGCCAACTGTTTTACTCTCGCCCGGTCGTCTCAGCCAATGGCGAGCCGACTGTCAA
                    ||||||||| || |||||||||||||| |||||||||||||||||||||||||| || ||
Sbjct 6359          TGGTGGCCAGCTATTTTACTCTCGCCCCGTCGTCTCAGCCAATGGCGAGCCGACAGTGAA

Query 6376          GCTGTATACATCTGTAGAGAATGCTCAGCAGGATAAGGGTATTGCAATCCCTCACGACAT
                    ||| || || || || ||||| || ||||||||||||||||| || || || || || ||
Sbjct 6419          GCTTTACACTTCAGTCGAGAACGCCCAGCAGGATAAGGGTATAGCTATTCCACATGATAT

Query 6436          CGACCTTGGGGAATCTCGTGTAGTCATCCAGGATTATGACAATCAGCATGAGCAGGACCG
                    ||||||||| || ||||| || || ||||||||||| || || |||||||||||||||||
Sbjct 6479          CGACCTTGGTGAGTCTCGAGTTGTTATCCAGGATTACGATAACCAGCATGAGCAGGACCG

Query 6496          TCCGACACCTTCCCCAGCCCCGTCTCGCCCTTTTTCTGTTCTCCGGGCCAATGATGTGCT
                    ||| || || || |||||||| || |||||||||||||| ||||| || |||||||||||
Sbjct 6539          TCCCACCCCGTCTCCAGCCCCTTCCCGCCCTTTTTCTGTCCTCCGCGCTAATGATGTGCT

Query 6556          TTGGCTCTCTCTCACTGCTGCTGAGTATGATCAGTCCACCTATGGCTCTTCTACTGGC-C
                    |||||| || || || |||||||||||||||||| | || ||||| ||||| |||+  -|
Sbjct 6599          TTGGCTTTCACTTACAGCTGCTGAGTATGATCAGACTACTTATGGTTCTTCCACT-AATC

Query 6615          CAGTCTATGTCTCCGACTCTGTGACCTTGGTCAATGTTGCGACCGGCGCGCAGGCCG-TT
                    |  | |||||||| ||  ||||||| || |||||||| ||||| || || ||||+ |-| 
Sbjct 6658          CTATGTATGTCTCTGATACTGTGACATTTGTCAATGTGGCGACTGGTGCTCAGG-GGGTC

Query 6674          GCTCGGTCGCTTGACTGGACTAAGGTCACACTTGATGGCCGCCCTCTTTCTACTATCCAG
                     |||| || || |||||| |||| ||||| |||||||| || || ||| |||||||||||
Sbjct 6717          TCTCGCTCTCTGGACTGGTCTAAAGTCACCCTTGATGGGCGTCCACTTACTACTATCCAG

Query 6734          CAGTATTCGAAGACTTTCTTTGTCCTGCCGCTTCGTGGTAAACTTTCCTTCTGGGAGGCA
                    ||||| || ||||| ||||||||  |||| || ||||| || || || ||||||||||| 
Sbjct 6777          CAGTACTCTAAGACCTTCTTTGTTTTGCCCCTCCGTGGCAAGCTCTCTTTCTGGGAGGCT

Query 6794          GGTACCACTAAAGCCGGGTACCCTTACAATTATAATACTACTGCTAGTGACCAACTGCTC
                    || |||||||| ||||| |||||||| ||||||||||| ||||| ||||||||+   || 
Sbjct 6837          GGCACCACTAAGGCCGGCTACCCTTATAATTATAATACCACTGCCAGTGACCA-GATCTT

Query 6854          G-TTGAGAATGCCGCCGGGCACCGGGTGGCTATTTCCACCTACACCACTA-GCTTGGGTG
                    |-|||| ||||| ||||| ||||| ||   ||| || |||||||| ||||- ||||| |+
Sbjct 6896          GATTGAAAATGCAGCCGGTCACCGTGTTTGTATCTCAACCTACACTACTAATCTTGGCT-

Query 6912          CTGGCCCTGTCTCCATTTCTGCGGTGGCTGTCCTGGCCCCCCACTCTGCGTTAGCACTGC
                    |||||||||| || |||||| | || | |||||| || || || |||||| |+|  |+||
Sbjct 6955          CTGGCCCTGTTTCTATTTCTTCTGTCGGTGTCCTTGCACCTCATTCTGCGCT-GGCC-GC

Query 6972          TT--GAGGATACCCTGGATTACCCTGCTCGCGCCCATACTTTTGATGATTTCTGCCCAGA
                    ||--||||| ||  | |||||||||||||||||||| || ||||||||||||||||| ||
Sbjct 7013          TTTAGAGGACACTGTTGATTACCCTGCTCGCGCCCACACCTTTGATGATTTCTGCCCTGA

Query 7030          GTGCCGCCCCCTCGGCCTCCAGGGCTGCGCCTTTCAGTCCACTGTCGCTGAGCTCCAGCG
                    ||||||  | |||||||| |||||||| || |||||||| ||||| |||||||| |||||
Sbjct 7073          GTGCCGTACACTCGGCCTTCAGGGCTGTGCTTTTCAGTCAACTGTTGCTGAGCTGCAGCG

Query 7090          GCTTAAGATGAAGGTGGGTAAAACTCGGGAGTTATAG-TTTATTT-GCTTGTGCCCT-CC
                     ||||| ||||||||||||||||| |||||||+|| |-|||||||-||||||+ |||-||
Sbjct 7133          CCTTAAAATGAAGGTGGGTAAAACCCGGGAGT-ATTGATTTATTTTGCTTGT-ACCTTCC

Query 7147          TTCTT-TCTGTTGCTT--ATTTCTCTT-TTCTGCGTTTCGCGCTCCCTGAAAAAAAAAAA
                    |||| -| |||| |||--|||||+|||-||||||||||||||||||||| ||||||||||
Sbjct 7191          TTCTGATTTGTTTCTTTTATTTC-CTTCTTCTGCGTTTCGCGCTCCCTGGAAAAAAAAAA

Query 7203          AAAAAAAA
                    ||||||||
Sbjct 7250          AAAAAAAA
