# Supplementary material for: Pairwise Heuristic Sequence Alignment Algorithm Based on Deep Reinforcement Learning
Source: IEEE Open J Eng Med Biol. 2021 Jan 29;2:36–43. doi: 10.1109/OJEMB.2021.3055424 (PMC8901008; doi:10.1109/OJEMB.2021.3055424)
Supplement: Three supplementary materials are attached to the submitted manuscript. First, we offer the detailed process of the DQNalign in Supplementary material S1. Then, the additional figures and tables are listed in the Supplementary material S2. Finally, the alignment results of the DQNalign are attached  [file ojemb-3055424-mm.zip › OJEMB-3055424-MM/10022021082020_DQNalignOJEMB20210126SupplementaryS3/Supplementary S3/HEV_DDDQN/result20200712173946_13_44.txt]

DQNalign Project v1.0
Pairwise alignment algorithm with deep reinforcement learning based heuristic alignment agent
Sequence 1 : HEV_13, length : 7212
Sequence 2 : HEV_44, length : 7270

Alignment results:
Exact matches: 5488
Gaps: 411

Query 0             GCAGACCACATATGTGGTCGATGCCATGGAGGCCCACCAGTTTATTAAGGCTCCTGGCAT
                    ||||||||| ||||||||||| |||||||||||||| ||||| || |||||||||||| |
Sbjct 8             GCAGACCACGTATGTGGTCGACGCCATGGAGGCCCATCAGTTCATAAAGGCTCCTGGCGT

Query 60            CACTACTGCTATTGAGCAGGCTGCTTTAGCAGCGGCCAATTCTGCCTTGGCGAATGCTGT
                    ||||||||||||||||||||| ||| ||||||||||||| || |||||||||||||||||
Sbjct 68            CACTACTGCTATTGAGCAGGCAGCTCTAGCAGCGGCCAACTCCGCCTTGGCGAATGCTGT

Query 120           GGTGGTTAGGCCTTTTCTCTCTCA-CCAGCAGATTGAGATTCTCATTAACCTAATGCAAC
                    ||||||| |||||||  | || | -|  +|||| |||||| ||||| ||| | ||||| |
Sbjct 128           GGTGGTTCGGCCTTTCTTGTCCCGGCTC-CAGACTGAGATCCTCATAAACTTGATGCAGC

Query 179           CTCGCCAGCTTGTTTTCCGCCCCGAGGTTTTCTGGAATCATCCCATCCAGCGCGTTATCC
                    | || |||||||||||||| || |||||||| |||||||| || || ||||| || ||||
Sbjct 187           CCCGGCAGCTTGTTTTCCGGCCTGAGGTTTTGTGGAATCACCCAATTCAGCGTGTGATCC

Query 239           ATAATGAGCTGGAGCTCTACTG-CC-GCGCTCGCTCCGGCCGCTGTCTTGAGATTGGCGC
                    | || ||||| ||||  || ||-| -|| | +| +|||| |||||||||||| | || ||
Sbjct 247           ACAACGAGCTTGAGCAGTATTGCCGAGCCCG-GG-CCGGGCGCTGTCTTGAGGTGGGTGC

Query 297           TCATCCCCGCTCAATAAATGACAATCCTAATGTGGTCCACCGCTGTTTTCTCCGCCCTGT
                     || || || || || |||||||| ||||| ||  | || ||||| |||||    |||||
Sbjct 305           CCACCCACGTTCTATTAATGACAACCCTAACGTCCTGCATCGCTGCTTTCTTAAACCTGT

Query 357           TGGGCGTGATGTTCAGCGCTGGTATACTGCTCCCACTCGCGGACCGGCTGCTAATTGCCG
                    ||| || || |||||||| |||||||| ||||| || || || || || || ||||||||
Sbjct 365           TGGCCGCGACGTTCAGCGGTGGTATACCGCTCCTACCCGTGGCCCTGCAGCAAATTGCCG

Query 417           GCGTTCTGCACTGCGTGGGC-TCCCTGCTGCCGACCGCACCTACTGTTTTGATGGGTTTT
                    ||| || || || || ||||-|||  +||| ||| || || || ||||| || || ||||
Sbjct 425           GCGGTCCGCTCTCCGCGGGCTTCCAC-CTGTCGATCGGACTTATTGTTTCGACGGTTTTT

Query 476           CTGGCTGCAGTTTTCCCGCTGAGACAGGCCATCGCCCTCTATTCCCTCCACGACATGTC-
                    | || || | |||| | ||||||||+||   | || ||||| || || |||||| |+| -
Sbjct 484           CAGGTTGTACTTTTGCTGCTGAGAC-GGGGGTTGCACTCTACTCACTGCACGACCT-TTG

Query 534           G-CCGTCTGATGTCGCCGAGGCCATGTTCCGTCATGGCATGACGCGGCTT-TATGCTGCC
                    |-| |+||||||| || ||||| |||  ||| ||||||||||| |||+||-|||||  ||
Sbjct 542           GCCTG-CTGATGTTGCGGAGGCAATGGCCCGCCATGGCATGACTCGG-TTGTATGCAACC

Query 592           CTCCATCTCCCGCCCGAGGTTCTACTGCCTCCCGGCACATACCGTACCACGTCGTATTTA
                    || |||||||| || |||||  | || ||||| ||||| |||| ||| || || ||| | 
Sbjct 600           CTTCATCTCCCCCCGGAGGTATTGCTTCCTCCTGGCACTTACCATACTACCTCATATCTC

Query 652           CTGATTCATGAC-GGTAGGCGTGTTGTGGTGACGTACGAGGGCGATACCAGTGCTGGTTA
                    || || ||||| -|| | +||||  ||| | || || ||||| ||| ||||||| || ||
Sbjct 660           CTAATCCATGATGGGGAC-CGTGCAGTGATTACATATGAGGGGGATTCCAGTGCCGGGTA

Query 711           TAATCATGATGTTTCTAA-TCTACGTTCCTGGATTAGGACCACTAAGGTCACCGGGGACC
                     ||||||||||| |||| -|+||||  | |||||  | || |||||||||||||| ||||
Sbjct 719           CAATCATGATGTGTCTATCT-TACGCGCTTGGATCCGTACGACTAAGGTCACCGGTGACC

Query 770           ATCCTCTCGTTATCGAGCGGGTTAGGGCCATCGGCTGCCATTTTGTTCTCCTGCTCACGG
                    | || || || |||||||||||  ||||  | || || || || || ||||| ||||| |
Sbjct 778           ACCCGCTGGTGATCGAGCGGGTCCGGGCTGTGGGATGTCACTTCGTGCTCCTCCTCACAG

Query 830           CCGCCCCGGAACCATC-CCCTATGCCTTATGTGCCTTACCCCCGGTCCACCGAGGTCTAT
                    | || || || || ||-|| +||||| ||||| || ||||| || || || ||||| |||
Sbjct 838           CTGCACCTGAGCCGTCACCG-ATGCCCTATGTTCCATACCCTCGCTCGACTGAGGTTTAT

Query 889           GTCCGATCAATCTTTGGCCCGGGTGGAACCCCCT-CATTGTTTCCAACCT-CGTGCTCCA
                    ||||| || || |||||||| |||||  | || |-| ||+|||||| +||-| ||||| |
Sbjct 897           GTCCGTTCTATTTTTGGCCCTGGTGGCTCACCATCCCTT-TTTCCAT-CTGCCTGCTCGA

Query 947           CTAAGTCAACCTTCCATGCTGTCCCTGTCCATATCTGGGACCGTCTTATGTTGTTCGGGG
                    | |||||||| || ||||| |||||||| ||||| |||||| | |||||| | || || |
Sbjct 955           CCAAGTCAACATTTCATGCCGTCCCTGTGCATATATGGGACAGGCTTATGCTTTTTGGAG

Query 1007          CCACTTTGGACGACCAGGCCTTTTGCTGTTCC-CGTCTTATGACTTACCTCCGTGGCATT
                    ||||  | || ||||||||||| || || || - |+|||||||| ||||| || ||||||
Sbjct 1015          CCACCCTCGATGACCAGGCCTTCTGTTGCTCTAGG-CTTATGACATACCTTCGCGGCATT

Query 1066          AGCTACAAGGTTACTGTCGGCACCCTTGTGGCCAATGAGGGCTGGAACGCCTCCGAGGAC
                    || || ||||| || || ||  ||||||| ||||| ||||||||||| || || || || 
Sbjct 1074          AGTTATAAGGTCACGGTTGGTGCCCTTGTCGCCAACGAGGGCTGGAATGCTTCTGAAGAT

Query 1126          GCCCTCACAGCTGTCATTACTGCCGCCTACCTAACCATATGCCACCAGCGGTATCTTCGC
                    ||  | || ||||| || ||||| |||||  |||| || || |||||| |||| || |||
Sbjct 1134          GCATTGACTGCTGTAATCACTGCTGCCTATTTAACTATTTGTCACCAGAGGTACCTCCGC

Query 1186          ACCCAGGCTATATCTAAGGGGATGCGTCGTTTGGAGCGGGAGCATGCC-CAGAAGTTTAT
                    || || ||||| ||||| ||||||    |  ||||||  || || |+|-|| ||||||||
Sbjct 1194          ACGCAAGCTATTTCTAAAGGGATGAAAAGGCTGGAGCTTGAACACG-CACAAAAGTTTAT

Query 1245          AACACGCCTTTATAGCTGGCTCTTTGAGAAGTCCGGCCGTGACTACATCCCCGGCCGTCA
                    ||||||||||||||| ||| | ||||||||||| || |||||||||||||| || || ||
Sbjct 1253          AACACGCCTTTATAGTTGGTTATTTGAGAAGTCTGGGCGTGACTACATCCCTGGTCGCCA

Query 1305          GCTGGAGTTTTATGCCCAGTGTAGGCGTTGGCTCTCAGCCGGCTTCCATCTTGACCCACG
                    | |||||||||||||||||||| | || ||||| || || ||||||||||| || || ||
Sbjct 1313          GTTGGAGTTTTATGCCCAGTGTCGCCGGTGGCTATCTGCTGGCTTCCATCTCGATCCCCG

Query 1365          GGTGTTGGTTTTTGACGAGTCGGTCCCCTGCCACTGTAGGA-CCACGATCCGC-A-GG-G
                    |||| | |||||||| ||| ||| ||||||||  ||| | |-      |+|||-|-| -|
Sbjct 1373          GGTGCTTGTTTTTGATGAGGCGGCCCCCTGCCGTTGTCGTAGTTTTCTT-CGCAAGGCTG

Query 1421          TTGCTTCAAAGTTCTGTTGCTTCATGAAGTGGCTCGGCCAGGAGTGCACCTGTTTCCTAC
                    |  |  || +||| || |||||||||  |||||| |||||||| ||||| ||||| || |
Sbjct 1430          TGCCCACAG-GTTTTGCTGCTTCATGCGGTGGCTTGGCCAGGACTGCACTTGTTTTCTCC

Query 1481          AGCCCGCA--GA-GGGTGTTGTTGGCGACCAGGGCCATGACAACGAGGCTTATGAGGGCT
                    ||+||+||--||-||| | +||||| || |||||| ||||||| ||||| | ||| || |
Sbjct 1489          AG-CC-CATTGAGGGGAGG-GTTGGTGAACAGGGCTATGACAATGAGGCATTTGAAGGAT

Query 1538          CTGATGTTGACCCTGCCGAATCTGCCACCTGT--GACATATCTGGGTCCTACGT-GGTGC
                    | ||| | ||||| || |||   ||||+||||--| +|| |||||| | ||  |-  | +
Sbjct 1546          CCGATATCGACCCCGCTGAAGAAGCCA-CTGTGAGT-ATTTCTGGGACATATATCATTA-

Query 1595          CTGGT-GCT-GCCCTCCAGCCGCTCTACC-AGG-CTCTTGAT---CTCCCTG-CCGATAT
                    |||||-|| -| + | ||||| |||||||-|| -|||   ||---||+||+|- |     
Sbjct 1603          CTGGTAGCCAGT-TTACAGCCCCTCTACCAAGCACTCGGCATACCCT-CC-GATCTCGCC

Query 1647          TGTGGCCCGTGCAGGTCGGCTGACCGCCACAGTAAAGGTTTCTCAGGCTGAGGGGCG-GA
                      |++++|||||| | ||||| || || || ||  |||| ||| | || || +||| -| 
Sbjct 1659          GCT----CGTGCAAGCCGGCTTACTGCTACTGTTGAGGTCTCTGATGCCGAC-GGCCAGC

Query 1706          TTGA-CTGCGAGACCTATCTT-GGTAATAAAACTTTCCGC-AC-GTCGTT-CGTCGACGG
                    ||+|-|||+ | | | | | |-|||||||| || ||| +|-||-||| ||-|+|+|||||
Sbjct 1714          TT-ACCTG-TAAAACCACCATGGGTAATAAGACCTTCT-CAACAGTCTTTGC-T-GACGG

Query 1761          AG-CGGTTTTAGAGACTAATGGCCCAGAGC--GCC-TCAATCTCTCCTTTGACGCCAGTC
                     |-|    | +||| | ||||| |||||||--   -||+ | ++|| |||||+ || |  
Sbjct 1769          CGCCCAGCTG-GAGGCCAATGGGCCAGAGCAATATGTC-TTG--TCATTTGA-TCCGGCG

Query 1817          AGAGC-ACTATGGCCGC-CGGCCTCTTTAGTCTTACCTACACCACT----TCTGCAGCTG
                    | |  -|||||||| ||- | || | +|||||||| ||||||| +|---- |||||+++|
Sbjct 1824          AAACAAACTATGGCAGCAGGCCCGCA-TAGTCTTAGCTACACCT-TGACACCTGCA---G

Query 1871          GGCTGGAGGTGCATTATGTCGCTGCCGGGCTTGAC--CATCGGGCGGTTTTTGC--CC--
                    | || |||||||||   ||| | ||||||||||| --|| ++||| |||||  |--| --
Sbjct 1879          GCCTCGAGGTGCATGTGGTCTCGGCCGGGCTTGATTGCAA--GGCCGTTTTCCCATCTGG

Query 1925          CGG-GTGTCTCACCCCGGTCGGCCCCTGGCGAGGT-TACCGCCTTCTGCTCCGCCCTATA
                    || -| | |||+|| | |+| ||| ++||+|||||-|+| ||||||||||| ||||||||
Sbjct 1937          CGTAGCGGCTC-CCTCTG-CTGCCG--GG-GAGGTGT-CTGCCTTCTGCTCGGCCCTATA

Query 1983          TAGGTTCAACCG-TGAGGCCCAGCGCCA----CTCACT-GACCGGCAACTTTTGGTTTCA
                    ||||||||||||-|| |  | |+|| ||----||+  |-| + |||++|+| ||||  ||
Sbjct 1991          TAGGTTCAACCGCTGTGTTCAA-CGGCATTCCCT-TATCGG-AGGC--C-TGTGGTACCA

Query 2037          TCCCGAGGGGCTCCTTGGCCCC-TTCGTTCCTTTCTCTCCCGGGCAT-GTTTGGGAGTCG
                     || ||||||||  | ||||  -||| + || ||||| ||||| |||-| +|||||||| 
Sbjct 2045          CCCTGAGGGGCTTGTCGGCCTGTTTCC-ACCGTTCTCCCCCGGCCATAGC-TGGGAGTCT

Query 2095          GCTAACCCGTTTTGTGGTGAGAGCACACTCTACACCCGTACCTGGTCGGAA-GTTGATGC
                    ||||| || |||||||| |||||||| |||||||| || ||||||||||  -   | |  
Sbjct 2103          GCTAATCCATTTTGTGGCGAGAGCACCCTCTACACTCGGACCTGGTCGGTCTCGGGCTTT

Query 2153          -CGC-TTCTTAAC-C-CGGCCCAGCCCGACCT--AGGCC---T-TG--CAT---C--TGA
                    -|  -|| || +|-|-| || |  + |+|+||--|  ||--- -||--   ---|--|||
Sbjct 2163          TCTAGTTGTTT-CTCACCGCTCGA-GC-A-CTGCACCCCGAGCGTGTTGCCCCCCGTTGA

Query 2195          -GC--CT----CC-------------CAT-ACCCAGTA-GGGCCGCC-ACGCC-TATCTT
                    -||-- |----||-------------| |-|||  +||-||  | | -|  | - ++|| 
Sbjct 2219          GGCTAGTACACCCGTGGTTTTAAATACCTCACCTT-TAGGGTTCACAGAGCCAGG--CTC

Query 2232          GGCGGCCCCTCTGCCCTCCATTGTACCGGGCC-CCACCC--CCC-CCC---CCTCCGCC-
                     ||+ |||  ||+|||  +|  |+|| |  ||-| | ||--|||- + ---     |  -
Sbjct 2275          AGC-CCCCGGCT-CCCGA-ACCG-ACGGCACCTCTATCCGACCCAG-TTGATAATAGTAT

Query 2283          ---CTGGTGCCTAGTGAGCCGGCCTCTGGTGCCAGCGCC-GGGGCTCTGGCCATAACCCA
                    ---|     || |   ||    ||  | | |||  || |-  ||  ||| |  |||||||
Sbjct 2330          TAGCCCTACCCCACCTAGTGCTCCCATTGCGCCTCCGGCGCCGGTGCTGTCTGTAACCCA

Query 2340          CCAGACGGTCCGACACCGCCGTT------TGCTTTTCACCTA-CCCGGATGGTTCCAAGG
                    || +|+++|||| +|||+|||  ------|||||   || ||-|| +||||| || || |
Sbjct 2390          CCT-A---TCCGG-ACC-CCGCCGGCGGCTGCTTCATACTTATCCT-GATGGCTCAAAAG

Query 2393          TGTTTGCCGGCTCGC-TGTTCGAGTCAGCGTGTACGTGGCTTGTTAACGCGTCTAATGTT
                    ||| |||||| || |-| ||+|| || | |||||| ||||| ||||| || |||||    
Sbjct 2443          TGTATGCCGGTTCTCTTTTT-GAATCTGAGTGTACCTGGCTGGTTAATGCATCTAACCCC

Query 2452          GACCACCGCCCTGGTGGCGGGCTCTGCCATGCATTCTACCAAAGGTATCCCGCT-TCCTT
                    |  |||||||||||||| || || |||||||| ||||| ||| |||+|||||  -|| ||
Sbjct 2502          GGTCACCGCCCTGGTGGTGGCCTTTGCCATGCTTTCTATCAACGGT-TCCCGGAATCGTT

Query 2511          TGACGCTGCCTCTTTTGTGATG-CGCGAT-GGCGCGGCCG-CGTACACATTAACTCCCCG
                    |||  |||||   ||||| |||-||+|||-|||  +|| |-|+|| || |||||||||||
Sbjct 2561          TGATCCTGCCGAGTTTGTCATGTCG-GATGGGCTT-GCAGCC-TATACTTTAACTCCCCG

Query 2568          GCCGATAATTCATGCCGTCGCCCCTGACTATAGGTTGGAACATAA-CCCAAAGAGGCTCG
                    ||| || |||||||| ||||| ||||||||| || | ||||||||-|||||| +||||||
Sbjct 2618          GCCTATTATTCATGCTGTCGCTCCTGACTATCGGGTCGAACATAACCCCAAAC-GGCTCG

Query 2627          AGGCCGCTTACCGGGAGACCTGCTCTCGCCTTGGTACCGCTGCATACCCGCTCCTCGGGA
                    ||||||| || |||||||||||||| || |  || || ||||| ||||| || |||||  
Sbjct 2677          AGGCCGCCTATCGGGAGACCTGCTCCCGACGGGGGACGGCTGCTTACCCCCTGCTCGGTG

Query 2687          CTGGCATATATCAGGTACCAATCGGCC-CGAGTTTTGACGCCTGGGAGCGGAACCACCGC
                    | ||||||||| |||| ||  | ||+   ||| ||||| ||||||||||| |||||||| 
Sbjct 2737          CCGGCATATATAAGGTCCCTGTTGG-GTTGAGCTTTGATGCCTGGGAGCGTAACCACCGA

Query 2746          CCTGGGGACGAGTTGTATCTTCCTGAGCTTGCCGC-CAAATGGTTCGAGGCCAATAAGCC
                    || ||||| || ||||||||  ||||||  ||   -   +||||| ||||| ||   |||
Sbjct 2796          CCCGGGGATGAATTGTATCTGACTGAGCCGGCTATAGCC-TGGTTTGAGGCTAACCGGCC

Query 2805          TAC-CCGCC-CGACT--CTT-ACTATAACTGAGGATGTC-G-CACGGACGGC-AAACTTG
                    ++|-||+| -|++||--|||-|| ||||| |||||| +|-|-|+|| || ||-|| |+||
Sbjct 2854          --CACC-CTTC--CTGCCTTGACCATAACCGAGGATA-CGGCC-CGTACAGCGAATC-TG

Query 2857          GC-CATCGAACTTGACTCGGCCACAGACGTCGGCCGGGCCTGCGCCGGCTGCCGAGTC-A
                    ||-| |+|| || ||| ||||||| || || ||||| || || || ||||| || || -|
Sbjct 2907          GCGCTT-GAGCTGGACGCGGCCACTGAGGTGGGCCGTGCGTGTGCTGGCTGTCGTGTGGA

Query 2915          CCCCCGGTATTGTGC-AGTATCAGTTTACCGCAGGTGTGCCCGGGTCTGGAAAGTCCCGT
                     +|||||| | || |- +|| ||||| || || ||||| ||||| || || |||||| | 
Sbjct 2966          A-CCCGGTGTGGTCCGC-TACCAGTTCACGGCGGGTGTCCCCGGCTCCGGTAAGTCCAGG

Query 2974          TCTGTT-ATCCAGACTGACGTGGACGT--TGTTGTGGTTCCGACTCGGGAGCTGCGTAAC
                    ||  ||-| +|||   || || || ||--| | ||||| || ||||| ||| |||| || 
Sbjct 3024          TCGATTCAA-CAGGGGGAAGTAGATGTGATATAGTGGTGCCAACTCGTGAGTTGCGCAAT

Query 3031          GCCTGGCGCCGCCGCGGTTTTGCTGCTTTTACCCCGCATACTGCCGCTAGGGTCACCCAG
                     | |||||||||||||| || || ||||  || || || || || ||| | || ||||  
Sbjct 3081          TCGTGGCGCCGCCGCGGGTTCGCAGCTTACACACCTCACACGGCAGCTCGTGTGACCCGT

Query 3091          GGGCGTC-GTGTCGTCATCGATGAAGCCCCGTCTCTCCCCCCGCACCTGTTGCTGCTCCA
                    || ||  -|+||||| |||||||| || || || ||||| |||||  || | ||| | ||
Sbjct 3141          GGCCGCAGG-GTCGTTATCGATGAGGCTCCTTCACTCCCGCCGCATTTGCTCCTGTTGCA

Query 3150          CATGCAGCGGGCCGCCACC-GTCCACCTTCTTGGCGACCCGAATCAGATCCCAGCCATCG
                    ||||||||||||| +|| |-|||||||||||||| ||||| ||||| ||||| || || |
Sbjct 3200          CATGCAGCGGGCCT-CATCAGTCCACCTTCTTGGTGACCCTAATCAAATCCCTGCTATTG

Query 3209          ATTTTGAGCACGCCGGGCTCGTCCCCGCCATCAGGCCCGATTTAGCCCCTACTTCCTGGT
                    ||||||| || ||||| || || || || |||  ||| ||  ||| ||||||    ||||
Sbjct 3259          ATTTTGAACATGCCGGCCTTGTACCAGCAATCCAGCCTGAGCTAGTCCCTACAAAGTGGT

Query 3269          GGCATGTCACTCACCGCTGTCCCGCGGATGTGTGTGAGCTGATTCGCGGTGCATATCCTA
                    ||||  |||| ||  | ||||| ||||| || |||||| |||| ||||| || || || |
Sbjct 3319          GGCACCTCACCCATAGATGTCCGGCGGACGTCTGTGAGTTGATCCGCGGCGCGTACCCGA

Query 3329          TGATCCAGCCCACTAGCCGGGTCCTTCGTTCGTTGTTTTGGGGTGAGCCTGCCGTTGGGC
                      |||||| || | ||||| |||||||| ||  |||| ||||| || ||  | || || |
Sbjct 3379          AAATCCAGACCGCGAGCCGCGTCCTTCGCTCCCTGTTCTGGGGGGAACCCCCTGTGGGTC

Query 3389          AGAAACTAGTGTTCACCCAGGCGGCTAAGGCTGCCAACCCCGGCT-CAGTGACGGTCCAC
                    |||| || || |||||||||||||| |||||||| ||||| ||  -||+| || ||||| 
Sbjct 3439          AGAAGCTGGTATTCACCCAGGCGGCAAAGGCTGCGAACCCTGGTGCCA-TCACAGTCCAT

Query 3448          GAGGCACAGGGCGCTACCTACACAGAGACCACCATTATTGCAACGGCAGACGCCCGTGGC
                    || || ||||| || || | ||| ||||| || |||||||| ||||| || |||||||| 
Sbjct 3498          GAAGCTCAGGGTGCAACATTCACCGAGACAACGATTATTGCCACGGCTGATGCCCGTGGG

Query 3508          CTTATTCAGTC-G-TCCCGGGCTCATGCCATTGTCGCCCTGACGCGCCACACAGAGAAGT
                    || || || ||- -|   ++|| ||||| ||||| |||||||| |||||||| |||||||
Sbjct 3558          CTGATCCAATCATCTAGA--GCCCATGCAATTGTGGCCCTGACCCGCCACACGGAGAAGT

Query 3566          GCGTCATCATTGACGCACCAGGCTTGCTTCGTGAGGTGGGCATCTCTGACGCAATTGTCA
                    | ||  |  | |||||||| ||  | || |||||||||||||| ||||| || ||||| |
Sbjct 3616          GTGTGGTGGTCGACGCACCGGGGCTCCTCCGTGAGGTGGGCATTTCTGATGCCATTGTTA

Query 3626          ATAATTTCTTCCTCGCTGGCGGTGAGGTTGGTCACCAGCGTCCGTCTGTTATCCCTCGCG
                    |||| || |||||| |||||||| || | || || || |||||||| ||||| || ||||
Sbjct 3676          ATAACTTTTTCCTCTCTGGCGGTCAGATCGGCCAACATCGTCCGTCGGTTATACCGCGCG

Query 3686          GCAACCCCG-ACGCCAATGTCGACACCCTGGCTGCCTTTCCACCGTCATGCCAGATTAGT
                    ||| +    -| | ||||||  | || || | ||| || || || || || ||| |||||
Sbjct 3736          GCAT-TATTAATGACAATGTTAATACACTTGATGCTTTCCCGCCTTCTTGTCAGTTTAGT

Query 3745          GCTTTCCACCAATTGGCCGAGGAGCTTGGTCACAGACCCGCCCCTGTTGCGGCTGTTCTA
                    |||| ||||||  | |||||||| ||||| ||| |||| || ||  |||| || || || 
Sbjct 3795          GCTTACCACCAGCTTGCCGAGGAACTTGGCCACCGACCTGCTCCAATTGCTGCCGTCCTG

Query 3805          CCACCCTGCCCTGAGCTCGAACAGGGCCTTCTCTACCTGCCCCAGGAGCTCACCACCTGT
                    || ||||| || ||||| |||||||| || |||||  |||| || ||  | || || |  
Sbjct 3855          CCCCCCTGTCCGGAGCTTGAACAGGGTCTACTCTATATGCCTCAAGAATTAACAACATCA

Query 3865          GATAGTGTTGTAACATTTGAGTTGACAGATATTGTGCATTGCCGCATGGCCGCCCCGAGC
                    ||||||||  | || |||||| | || || || ||||| ||||| ||||| || || |||
Sbjct 3915          GATAGTGTGCTCACTTTTGAGCTCACGGACATAGTGCACTGCCGTATGGCAGCGCCCAGC

Query 3925          CAGCGCAAGGCCGTGCTGTCCACACTTGTGGGTCGATACGGTCGGCGTAC-AAAGCTTTA
                    ||||||||||| || ||||| || ||||| ||  | ||||| || |||||-|||   +||
Sbjct 3975          CAGCGCAAGGCGGTCCTGTCAACTCTTGTCGGCAGGTACGGCCGACGTACTAAATTG-TA

Query 3983          -TAATGCCTCCCATTCTGATGTCCGCGACTCTCTCGCCCGTTTCA-TCCCGACCATTGGC
                    - +| ||| | ||  | ||||||||||  |||||    | |||||-||| || | | |||
Sbjct 4034          CG-AGGCCGCACACGCAGATGTCCGCGGATCTCTGAATCATTTCATTCCTGAGCTTCGGC

Query 4042          CCC-GT-GCAGGTTACA--ACTTGTGAGCTGTACGAGTTAGTGGAAGCCATGGTTGAGAA
                    || - |-|+ +|+|+||--||||||||||| | |||| | ||||| || ||||| |||||
Sbjct 4092          CCTATTAG-T-G-T-CACCACTTGTGAGCTTTTCGAGCTTGTGGAGGCTATGGTAGAGAA

Query 4098          GGGCCAGGATGGCTCCGCCGTCCTTGAGCTCGACCTTTGCAACCGTGACGTGTCCAGGAT
                     |||||||||||||| || || || ||||| || || |||| |||||| |||||| ||||
Sbjct 4148          AGGCCAGGATGGCTCTGCAGTTCTGGAGCTTGATCTATGCAGCCGTGATGTGTCCCGGAT

Query 4158          TACCTTTTTCCAGAAAGACTGTAATAAGTTTACCACCGGGGAGACCATTGCCCATGGTAA
                     || || |||||||| || |||||||| ||||| || || || || || || || |||||
Sbjct 4208          AACATTCTTCCAGAAGGATTGTAATAAATTTACAACGGGTGAAACAATAGCGCACGGTAA

Query 4218          AGTGGGTCAGGGCATCTCGGCTTGGAGTAAGACTTTCTGTGCCCTCTTCGGCCCCTGGTT
                    ||| || ||||| || || || ||||||||||| |||||||| || |||||||| |||||
Sbjct 4268          AGTCGGGCAGGGAATATCCGCATGGAGTAAGACCTTCTGTGCTCTGTTCGGCCCATGGTT

Query 4278          CCGTGCTATTGAG-AAGGCCATCCTAGC-T-C-TGCTCCCCCAGGGTGTGTTCTATGGGG
                    ||| |||||||||-|||    ||     -|-|-||| ++|| | ++|||||| ||||| |
Sbjct 4328          CCGCGCTATTGAGAAAGAAATTCTGGCAGTGCTTGCA--CCTAA--TGTGTTTTATGGTG

Query 4334          ATGCTTTTGATGACACCGTCTTCTCTGCGGCTGTGGCCGCTG-CGAAGGC-TTCCATGGT
                    |||| | ||| ||||| |||||  | || ||||| |||| ||-|   || - | +|+|||
Sbjct 4384          ATGCATATGAGGACACAGTCTTGGCCGCTGCTGTTGCCGGTGCCCCTGGTTGTA-A-GGT

Query 4392          GTTTGAGAATGACTTCTCTGAGTTTGAC-TCTACTCAGAATAATTTCTC-CTTGGGACTT
                     ||||||||||| ||||||||||| || - |+|||||||||||||||||-||||||+|| 
Sbjct 4442          TTTTGAGAATGATTTCTCTGAGTTCGATAGC-ACTCAGAATAATTTCTCACTTGGG-CTA

Query 4450          GAGTGTGCTATTATGGAGGAGTGCGGAATGCCGCAGTGGCTCATCCGCCTTTACCACCTT
                    ||||||   || ||||| ||||| || |||||||||||| | ||||| || || ||||| 
Sbjct 4500          GAGTGTATAATCATGGAAGAGTGTGGCATGCCGCAGTGGATGATCCGGCTCTATCACCTC

Query 4509          -ATAAGGTCTGCATGGATCCTGCAGGCCCCGAAGGAGTCCCTGCGGGGGTTCTGGAAGAA
                    - |   +||||| ||| | || ||||| ||||||||||| ||||| || |||||||||||
Sbjct 4560          GTTCGC-TCTGCTTGGGTTCTACAGGCACCGAAGGAGTCTCTGCGAGGCTTCTGGAAGAA

Query 4569          GCACTCCGGTGAGCCCGGCACTCTCCTATGGAATACCGTCTGGAACATGGCTGTTATTAC
                     ||||| |||||||| ||||| ||  ||||||||||||| |||||||||||||| ||  |
Sbjct 4619          ACACTCTGGTGAGCCTGGCACCCTATTATGGAATACCGTTTGGAACATGGCTGTCATAGC

Query 4629          CCACTGTTATGACTTCCGGGATCTGCAAGTGGCTGCTTTTAAAGGT-GATGATTCAATAG
                     ||||||||||| ||||| || ||  | || || || || +|||| -|| |||||  | |
Sbjct 4679          ACACTGTTATGAATTCCGCGACCTTAAGGTTGCAGCATTC-AAGGGGGACGATTCTGTTG

Query 4688          TGCTTTGCAGTGAGTACCGTCAGAGTCCAGGA-GCC-GCAGTCCTAATTGCTGGCTGCGG
                    ||||||||||||| || || |||||+||  ||-|| -    | +| |||||||| || ||
Sbjct 4738          TGCTTTGCAGTGATTATCGGCAGAG-CCGTGATGCAGCTGCTT-TGATTGCTGGTTGTGG

Query 4746          CCTGAAGTTGAAGGT-GGATTTCCGCCCGATTGGCTTATATGCAGGTGTTGTGGTGGCCC
                      ||||| | |||||-|  |||  ||| +||||| || || || ||||| || |||||||
Sbjct 4796          GTTGAAGCTTAAGGTAGATTTTAGGCCT-ATTGGGTTGTACGCTGGTGTGGTTGTGGCCC

Query 4805          CCGGCCTTGGTGCACTCCCTGACGTTGTGCGTTTTGCCGGCCGGCTCACTGAGAAGAATT
                    | ||||||||  |  | ||||| |||||  | ||||||||||||||| | || ||||| |
Sbjct 4855          CGGGCCTTGGGACTTTGCCTGATGTTGTTAGATTTGCCGGCCGGCTCTCGGAAAAGAACT

Query 4865          GGGGCCCCGGCCCTGAGCGAGCGGAGCAGCTCCGCCTCGCTGTGTGTGATTTCCTTCGCA
                    |||| || ||||| ||| | | |||||||||||| || ||||| |||||||| || || |
Sbjct 4915          GGGGGCCAGGCCCGGAGAGGGTGGAGCAGCTCCGGCTGGCTGTTTGTGATTTTCTGCGAA

Query 4925          AGCTCACGAATGTGGCTCAGATGTGTGTGGATGTTGCTTCTCGTGTTTATGGGGTCT-CC
                    || | ||||||||||||||| | ||||||||||||| ||| |  ||||| || ||+|- |
Sbjct 4975          AGTTAACGAATGTGGCTCAGGTTTGTGTGGATGTTGTTTCGCAGGTTTACGGTGT-TAGC

Query 4984          CCAGGGCTAGTTCATAACCTGATTGGTATGCTACAGGCTGTTGCCGACGGCAAGGCCCAT
                    || ||  | || ||||||||||| || ||||| ||| || ||||||| ||||| || |||
Sbjct 5034          CCTGGTTTGGTACATAACCTGATCGGAATGCTTCAGACTATTGCCGATGGCAAAGCACAT

Query 5044          TTCACTGAGTCGGTAAAGCCAGTGCTTGACCTGACGAATTCAATCTTGTGTCGGGTGGAA
                    || |||||| |  | ||||| || |||||||| || |  || ||| | | ||||||||||
Sbjct 5094          TTTACTGAGACAATTAAGCCTGTTCTTGACCTTACTAGCTCCATCATATATCGGGTGGAA

Query 5104          TGAATAACATG-TCTTTTGCTGCGCCCATGGGTTCGCGACCATGCGCCCTCGGCCTATTT
                    |||||||||||-|||||||||  || |||||    || ||||||||| ||||| || || 
Sbjct 5154          TGAATAACATGTTCTTTTGCTCTGCGCATGGAGATGCCACCATGCGCTCTCGGGCTCTTC

Query 5163          TGTTGCTGTTCCTCATGTTTCTGCCTATGTTGCCCGCGCCACCGTCCGGTCAGCCGTCTG
                    |||| ||| ||||| ||||| |||||||| |||||||||||||| |||||||||| ||||
Sbjct 5214          TGTTTCTGCTCCTCGTGTTTTTGCCTATGCTGCCCGCGCCACCGGCCGGTCAGCCCTCTG

Query 5223          GCCGCCGTCGTGGGCGGCGCAGCGGCGGTTCCGGCGGTGGTTTCTGGGGTGACCGGGTTG
                    |||| || || |||||||||||||||||| ||||| ||||||||||||||||||||||||
Sbjct 5274          GCCGTCGCCGCGGGCGGCGCAGCGGCGGTGCCGGCAGTGGTTTCTGGGGTGACCGGGTTG

Query 5283          ATTCTCAGCCCTTCGCAATCCCCTATATTCATCCAACCAACCCCTTCGCCCCCGATGTCA
                    ||||||||||||||||  |||||||||||||||||||||||||||||||  | ||  |  
Sbjct 5334          ATTCTCAGCCCTTCGCCCTCCCCTATATTCATCCAACCAACCCCTTCGCATCTGACATTC

Query 5343          CCGCTGCGGCCGGGGCTGGACCTCGTGTTCGCCAA-CCCGCCCGACCACTCGGCTCCGCT
                    | || || |||||||||||| ||||   ||| || -| +||||| |||||||||||||||
Sbjct 5394          CAGCCGCAGCCGGGGCTGGAGCTCGCCCTCGGCAGCCA-GCCCGTCCACTCGGCTCCGCT

Query 5402          TGGCGTGACCAGGCCCAGCGCCCCGCCGCTGCCTCACGTCGTAGACCTACCACAGCTGGG
                    ||||| |||||| ||||||||||||||||| || | |||||| ||||| || ||||||||
Sbjct 5453          TGGCGCGACCAGTCCCAGCGCCCCGCCGCTTCCACCCGTCGTCGACCTGCCCCAGCTGGG

Query 5462          GCCGCGCCGCTGACTGCGGTTGCTCCGGCCCATGATACC-CCGCCTGTGCCCGATGTTGA
                    ||  ||||| |||| || || |||||||| | ||| || -|  ||    | +||||||||
Sbjct 5513          GCTTCGCCGTTGACGGCTGTGGCTCCGGCTCCTGACACTGCACCCGTCCCT-GATGTTGA

Query 5521          TTCTCGCGGCGCTATCTTGCGCCGGCAGTATAATCTTTCAACATCCCCTCTTACCTC-CT
                    ||| || ||||||||||||||||| ||||||||| | || || ||||| || || ||-  
Sbjct 5572          TTCCCGTGGCGCTATCTTGCGCCGCCAGTATAATTTGTCTACGTCCCCGCTCACATCTAC

Query 5580          CCGTGGCCACTGGCACCAATTTGGTCCTTTATGCTGCCCCTCTTAGCCCGCTTT-TGCCC
                      +| || |||||||| ||| | || || ||||||||||| ||||| || +|| -|||| 
Sbjct 5632          TA-TTGCTACTGGCACAAATCTTGTACTATATGCTGCCCCACTTAGTCCT-TTGCTGCCG

Query 5639          CTTCAGGACGGCACCAATACTCATATAATGGCCACGGAGGCTTCCAATTATGCCCAGTAC
                    || ||||| || || ||||| || || ||||| || || |||||||||||||||||||| 
Sbjct 5690          CTCCAGGATGGTACTAATACCCACATTATGGCTACTGAAGCTTCCAATTATGCCCAGTAT

Query 5699          CGAGTTGCCCGCGCCACAATCCGCTACCG-CCCTCTGGTTCCCAATGCTGTTGGTGGCTA
                    || ||||  || ||||| || || || ||-||||+|||| || || || |||||||| ||
Sbjct 5750          CGTGTTGTTCGTGCCACCATTCGATATCGTCCCT-TGGTGCCGAACGCCGTTGGTGGGTA

Query 5758          TGCTATCTCTATATCGTTCTGGCCGCAGACCACTACCACCCCGACGTCCGTCGACATGAA
                    |||||| ||||| || |||||||| ||||| || |||||||||||||| || || |||||
Sbjct 5809          TGCTATATCTATCTCTTTCTGGCCTCAGACAACAACCACCCCGACGTCTGTTGATATGAA

Query 5818          TTCTATAACCTCGACGGATGTTCGTATTCTCGTCCAGCCCGGTATTGCCTCAGAGCTTGT
                    ||| || || || || ||||| || || || ||||| |||||||| ||||| ||| | ||
Sbjct 5869          TTCAATCACTTCCACTGATGTCCGCATCCTTGTCCAACCCGGTATAGCCTCTGAGTTGGT

Query 5878          GATTCCAAGTGAACGCCTGCATTATCGCAACCAGGGTTGGCGCTCTGTTGAAACCTCCGG
                    |||||| ||||| |||||||| ||||| || ||||| ||||| || ||||| ||||| ||
Sbjct 5929          GATTCCTAGTGAGCGCCTGCACTATCGAAATCAGGGATGGCGTTCAGTTGAGACCTCTGG

Query 5938          GGTGGCGGAGGAGGAGGCCACCTCTGGCCTTGTCATGCTTTGTATACATGGCTCACCTGT
                     || || ||||| ||||| ||||| |||||||| ||||| || || ||||| || |||||
Sbjct 5989          CGTCGCTGAGGAAGAGGCTACCTCCGGCCTTGTTATGCTCTGCATTCATGGGTCGCCTGT

Query 5998          GAACTCTTATACTAACACACCTTACACTGGTGCCCTCGGGTTGTTGGATTTTGCTCTCGA
                    ||| || || ||||| || || ||||| |||||||||||  |  | || || || || ||
Sbjct 6049          GAATTCCTACACTAATACGCCCTACACCGGTGCCCTCGGCCTACTCGACTTCGCACTTGA

Query 6058          GCTTGAGTTCCGCAACCTC-ACCCCTGGTAACACCAATACACGGGTTTCCCGCTACTCTA
                    ||| |||||||| ||+ | -|| ||||||||||| || || || ||||| ||||| || |
Sbjct 6109          GCTCGAGTTCCGTAA-TTTGACACCTGGTAACACTAACACGCGCGTTTCTCGCTATTCGA

Query 6117          GCACCGC-CCGCC-ACCGTCTTCGCCGTGGCGCAGACGGGACTGCCGAGCTCACCACCAC
                    | | |||-|  | -|   | ++||||||||  | || || ||||  || || || || ||
Sbjct 6168          GTAGCGCACGTCATAAATTG--CGCCGTGGGCCTGATGGTACTGTAGAACTGACTACTAC

Query 6175          GGCTGCGACTCGCTTTATGAAGGATCTCTATTTTTC-TAGCACTAATGGTGTTGGCGAGA
                     ||||| || || |||||||| || ||| | ||| |-  |+|||||||||||||| ||| 
Sbjct 6226          TGCTGCCACACGTTTTATGAAAGACCTCCACTTTACGGGG-ACTAATGGTGTTGGTGAGG

Query 6234          TCGGCCGCGGGATAGCCCTTACCCTGTTTAATCTTGCTGACACCCTGCTTGGCGGCCTAC
                    |||| || || |||||  | ||| |||||||||||||||| ||  |||| ||||| || |
Sbjct 6285          TCGGTCGTGGTATAGCGTTAACCTTGTTTAATCTTGCTGATACGTTGCTCGGCGGGCTTC

Query 6294          CGACAGAATTGATTTCGTCGGCTGGTGGCCAACTGTTTTACTCTCGCCCGGTCGTCTCAG
                    ||||||||||||||||||||||||| ||||| || |||||||| ||||| || |||||||
Sbjct 6345          CGACAGAATTGATTTCGTCGGCTGGAGGCCAGCTATTTTACTCCCGCCCCGTTGTCTCAG

Query 6354          CCAATGGCGAGCCGACTGTCAAGCTGTATACATCTGTAGAGAATGCTCAGCAGGATAAGG
                    |||||||||||||||| || || || || || || || ||||||||||||||||| ||||
Sbjct 6405          CCAATGGCGAGCCGACAGTGAAACTTTACACCTCAGTCGAGAATGCTCAGCAGGACAAGG

Query 6414          GTATTGCAATCCCTCACGACATCGACCTTGGGGAA-TCTCGTGTAGTCATCCAGGATTAT
                    |||| || || || || || || || || || |+|-|| ||||| ||||| |||||||||
Sbjct 6465          GTATAGCTATTCCACATGATATTGATCTCGGTG-AGTCCCGTGTGGTCATTCAGGATTAT

Query 6473          GACAATCAGCATGAGCAGGACCGTCCGACACCTTCCCCAGCCCCGTCTCGCCCTTTTTCT
                    || ||||| |||||||| ||||| || || || || || || || |||||||||||||| 
Sbjct 6524          GATAATCAACATGAGCAAGACCGCCCCACCCCCTCTCCTGCTCCCTCTCGCCCTTTTTCC

Query 6533          GTTCTCCGGGCCAATGATGTGCTTTGGCTCTCTCTCACTGCTGCTGAGTATGATCAGTCC
                    || || || || ||||||||||| |||||||| || || ||||| |||||||||||  | 
Sbjct 6584          GTCCTTCGTGCTAATGATGTGCTCTGGCTCTCGCTTACCGCTGCCGAGTATGATCAAACG

Query 6593          ACCTATGGCTCTTCTACTGGCCCAGTCTATGTCTCCGACTCTGTGACCTTGGTCAATGTT
                    || |||||||||||||||   ||  | ||||| || ||  |||| || || || ||||| 
Sbjct 6644          ACTTATGGCTCTTCTACTAATCCTATGTATGTTTCTGATACTGTTACATTTGTTAATGTG

Query 6653          GCGACCGGCGCGCAGGCCGTTGCTCGGTCGCTT-GACTGGACTAAGGTCACACTTGATGG
                    ||||| || || ||||  ||| | || || +||-|||||| |||||||||| ||||||||
Sbjct 6704          GCGACTGGTGCCCAGGGGGTTTCGCGCTCT-TTGGACTGGTCTAAGGTCACTCTTGATGG

Query 6712          CCGCCCTCTTTCTACTATCCAGCAGTATTCGAAGACTTTCTTTGTCCTGCCGCTTCGTGG
                    |||||| ||  ||||||| ||||||||||| ||||| |||| |||| ||||  | |||||
Sbjct 6763          CCGCCCGCTCACTACTATTCAGCAGTATTCTAAGACCTTCTATGTCTTGCCTTTACGTGG

Query 6772          TAAACTTTCCTTCTGGGAGGCAGGTACCACTAAAGCCGGGTACCCTTACAATTATAATAC
                    ||| |||||||| |||||||| ||||| || ||||| || ||||||||||| || |||||
Sbjct 6823          TAAGCTTTCCTTTTGGGAGGCTGGTACTACCAAAGCTGGCTACCCTTACAACTACAATAC

Query 6832          TACTGCTAGTGACCAACTGCTCGTTGAGAATGCCGCCGGGCACCGGGTGGCTATTTCCAC
                     |||||||| || ||  |  |  | |||||||| || || || || |||  |||||||||
Sbjct 6883          CACTGCTAGCGATCAGATTTTGATCGAGAATGCGGCTGGCCATCGCGTGTGTATTTCCAC

Query 6892          CTACACCACTAGCTTGGGTGCTGGCCCTGTCTCCATTTCTGCGGTGGCTGTCCTGGCCCC
                    ||| ||||||| ||||||  |||| || || || |||||||| || | |||||| |||||
Sbjct 6943          CTATACCACTAACTTGGGCTCTGGGCCCGTGTCTATTTCTGCTGTTGGTGTCCTTGCCCC

Query 6952          CCACTCTGCGTTAGC-ACTGCTTGAGGATACCCTG-GATTACCCTGCTCGCGCCCATACT
                     || |||||| | ||-|+| || ||||| |+||  -||||||||||||||||||||||||
Sbjct 7003          TCATTCTGCGCTGGCTA-TTCTGGAGGACA-CCGCTGATTACCCTGCTCGCGCCCATACT

Query 7010          TTTGATGATTTCTGCCCAGAGTGCCGCCCCCTCGGCCTCCAGGGCTGCGCCTTTCAGTCC
                    ||||||||||||||||| ||||||||  | |||||||| ||||| || || ||||| || 
Sbjct 7061          TTTGATGATTTCTGCCCTGAGTGCCGTTCACTCGGCCTTCAGGGTTGTGCTTTTCAATCT

Query 7070          ACTGTCGCTGAGCTCCAGCGGCTTAAGATGAAGGTGGGTAAAACTCGGGAGT-TATAGTT
                    ||||| |||||||| ||||| ||||| ||||||||||||||||| |||||||-|+|  ||
Sbjct 7121          ACTGTTGCTGAGCTGCAGCGTCTTAAAATGAAGGTGGGTAAAACCCGGGAGTAT-TGATT

Query 7129          TATTT-GCTTGTGCCCT-CCTTCT-TT-CTGT-TGCTT-ATTTCTCTTTTCTGCGTTTCG
                    |||||-|||||||||||-||||||-||-|| |-   ||-||||   ||||||||||| ||
Sbjct 7180          TATTTTGCTTGTGCCCTTCCTTCTGTTACTTTCCTTTTTATTTGCTTTTTCTGCGTTCCG

Query 7183          CGCTCCCTGAAAAAAAAAAAAAAAAAAAA
                    ||||||||| |||||||||||||||||||
Sbjct 7240          CGCTCCCTGGAAAAAAAAAAAAAAAAAAA
