# Supplementary material for: Pairwise Heuristic Sequence Alignment Algorithm Based on Deep Reinforcement Learning
Source: IEEE Open J Eng Med Biol. 2021 Jan 29;2:36–43. doi: 10.1109/OJEMB.2021.3055424 (PMC8901008; doi:10.1109/OJEMB.2021.3055424)
Supplement: Three supplementary materials are attached to the submitted manuscript. First, we offer the detailed process of the DQNalign in Supplementary material S1. Then, the additional figures and tables are listed in the Supplementary material S2. Finally, the alignment results of the DQNalign are attached  [file ojemb-3055424-mm.zip › OJEMB-3055424-MM/10022021082020_DQNalignOJEMB20210126SupplementaryS3/Supplementary S3/HEV_DDDQN/result20200712173946_13_45.txt]

DQNalign Project v1.0
Pairwise alignment algorithm with deep reinforcement learning based heuristic alignment agent
Sequence 1 : HEV_13, length : 7212
Sequence 2 : HEV_45, length : 7232

Alignment results:
Exact matches: 5166
Gaps: 831

Query 0             GCAGACCACATATGTGGTCGATGCCATGGAGGCCCACCAGTTTATTAAGGCTCCTGGCAT
                    ||||||||| ||||||||||| ||||||||||||||||||||||| |||||||||||| |
Sbjct 0             GCAGACCACGTATGTGGTCGACGCCATGGAGGCCCACCAGTTTATAAAGGCTCCTGGCGT

Query 60            CACTACTGCTATTGAGCAGGCTGCTTTAGCAGCGGCCAATTCTGCCTTGGCGAATGCTGT
                    ||||||||||||||||||||| ||| ||||||||||||| || ||| |||||||||||||
Sbjct 60            CACTACTGCTATTGAGCAGGCAGCTCTAGCAGCGGCCAACTCCGCCCTGGCGAATGCTGT

Query 120           GGTGGTTAGGCCTTTTCTCTCTCA-CCAGCAGATTGAGATTCTCATTAACCTAATGCAAC
                    ||||||| |||||||  | || | -|  +|||| |||||||||||| ||  | ||||| |
Sbjct 120           GGTGGTTCGGCCTTTCTTGTCCCGGCTT-CAGACTGAGATTCTCATAAATTTGATGCAGC

Query 179           CTCGCCAGCTTGTTTTCCGCCCCGAGGTTTTCTGGAATCATCCCATCCAGCGCGTTATCC
                    || | |||||||||||||| || |||||  | |||||||| || |||||||| || ||||
Sbjct 179           CTTGGCAGCTTGTTTTCCGGCCTGAGGTCCTGTGGAATCACCCAATCCAGCGTGTGATCC

Query 239           ATAATGAGCTGGAGCTCTACTGCC--GCGC-TCGCTCCGGCCGCTGTCTTGAGATTGGCG
                    | |||||||| ||||  || ||||--|| |- +||| +| +||||||||||||   || |
Sbjct 239           ACAATGAGCTTGAGCAATATTGCCGAGCCCGG-GCTG-GA-CGCTGTCTTGAGGAGGGTG

Query 296           CTCATCCCCGCTCAATAAATGACAATCCTAATGTGGTCCACCGCTGTTTTCTCCGCCCTG
                    ||||||| || || || |||||| | ||||| ||  | |||||||| |||||    ||||
Sbjct 296           CTCATCCACGTTCCATTAATGACGACCCTAACGTCCTGCACCGCTGCTTTCTTAAACCTG

Query 356           TTGGGCGTGATGTTCAGCGCTGGTATACTGCTCCCACTCGCGGACCGGCTGCTAATTGCC
                    |||| |||||||||||||| |||||||| ||||| || || || || || ||||| ||||
Sbjct 356           TTGGCCGTGATGTTCAGCGGTGGTATACCGCTCCTACCCGTGGCCCTGCAGCTAACTGCC

Query 416           GGCGTTCTGCACTGCGTGGGCTCCCTGCT-GCCGACCGCACCTACTGTTTTGATGGGTTT
                    |||| || || || || ||||| ||  ||-  +||||| || ||||| |||||||| |||
Sbjct 416           GGCGGTCCGCTCTTCGCGGGCTTCCACCTGTT-GACCGGACTTACTGCTTTGATGGTTTT

Query 475           TCTGGCTGCAGTTTTCCCGCTGAGACAGGCATCGCCCTCTATTCCCTCCACGACATGTCG
                    || |||||||  ||| |||| ||||| ||  | || || || || || |||||| | | |
Sbjct 475           TCAGGCTGCACATTTGCCGCCGAGACGGGGGTTGCACTTTACTCACTGCACGACCTTTGG

Query 534           -CCGTCTGATGTCGCCGAGGCCATGTTCCGTCATGGCATGACGCGGCTT-TATGCTGCCC
                    -| | |+||||| || ||||| |||  ||| ||||||||||| |||+||-||||| ||||
Sbjct 535           CCTGCC-GATGTTGCGGAGGCAATGGCCCGCCATGGCATGACTCGG-TTGTATGCAGCCC

Query 593           TCCATCTCCCGCCCGAGGTTCTACTGCCTCCCGGCACATACCGTACCACGTCGTATTTAC
                    ||||||| || || |||||  |||| || || ||||| |||| |||||| || ||  | |
Sbjct 593           TCCATCTTCCCCCGGAGGTATTACTCCCCCCTGGCACTTACCATACCACCTCATACCTCC

Query 653           TGATTCATGAC-GGTAGGCGTGTTGTGGTGACGTACGAGGGCGATACCAGTGCTGGTTAT
                    | |||||||| -|| | +||||  ||| | || |||||||| ||| | ||||| || || 
Sbjct 653           TAATTCATGATGGGGAC-CGTGCAGTGATTACATACGAGGGGGATTCTAGTGCCGGGTAC

Query 712           AATCATGATGT-TTCTAATCTACGTTCCTGGATTA-GGACCA-CTAAGGTCACCGGGGAC
                    |||||||||||-| |   |+||||| | |||||  - +|| |-| ||+|||||||| || 
Sbjct 712           AATCATGATGTGTCCATCT-TACGTGCTTGGATCCGT-ACGACCAAA-GTCACCGGTGAT

Query 769           CATCCTCTCGTTATCGAGCGGGTTAGGGCCA-TCGGCTGCCATTTTGTTCTCCTGCTCAC
                    || || || || || |||||||| + || | -| || ||||||||||| ||||| |||||
Sbjct 769           CACCCGCTGGTGATTGAGCGGGTC-CGGGCTGTGGGATGCCATTTTGTACTCCTCCTCAC

Query 828           GGCCGCCCCGGAACCATCCCCTATGCCTTATGTGCCTTACCCCCGGTCCACCGAGGTCTA
                     || || || ||||| || || |||||||| || || ||||| || || |||||||| ||
Sbjct 828           AGCTGCACCTGAACCGTCGCCGATGCCTTACGTCCCATACCCTCGTTCGACCGAGGTTTA

Query 888           TGTCCGATCAATCTTTGGCCCGGGTGGAACCCCCT-CATTGTTTCCAACCT-CGTGCTCC
                    ||| || || ||||| ||||| || ||  | || |-| ||+|||||| +||-| ||||| 
Sbjct 888           TGTTCGTTCTATCTTCGGCCCTGGCGGCTCACCATCCCTT-TTTCCAT-CTGCCTGCTCG

Query 946           ACTAAGTCAACCTTCCATGCTGTCCCTGTCCATATCTGGGACCGTCTTATGTTGTTCGGG
                    ||||||||||| || ||||| |||||||| ||||| |||||| | |||||| | || || 
Sbjct 946           ACTAAGTCAACATTTCATGCCGTCCCTGTGCATATATGGGACAGGCTTATGCTTTTTGGA

Query 1006          GCCA--CTTTG--GACGA--------------CCAGGCCTTT-TG-C---TGT---TC-C
                    || |--|+|||--||| |--------------|||||+|+||-||-|---| |---| -|
Sbjct 1006          GCGACCC-TTGATGACCAGGCCTTCTGCTGCTCCAGG-C-TTATGACATATCTCCGTGGC

Query 1039          C--GTCTTATGA-CTTACC-----T-CCGTGGCATTAGCTACAAGGTTAC--TGTC-GGC
                     --  +|||| |- |||| -----|-|| | |       |+ ||||||  --||+|-  |
Sbjct 1063          ATTAG-TTATAAGGTTACGGTTGGTGCCCTTGTCGCTAAT-GAAGGTTGGAATG-CTTCC

Query 1086          -ACCCTTGTGGC-CAATGAGGGCTGGAACGCCT----CCGAGGACGCCCT-CACAGCTGT
                    -|  +++ |+||-|++|||  |||| ||   ||----|| | +++ +   -|+||  |||
Sbjct 1120          GAAG---AT-GCAC--TGACTGCTGTAATTACTGCAGCCTAT---T-TTAAC-CATTTGT

Query 1140          CATTACT--GGCCG-CCT--A-CCT-AACCATATG-C-CACCAGCGG-T-A-TCTTCGCA
                    |+++|+|--|    -|||-- - | -|| |+||| -|- |   |  |- -|- || +| |
Sbjct 1168          C---A-TCAGAGATACCTCCGCACGCAAGC-TATTTCTAAAGGGATGAAGAGGCTG-GAA

Query 1187          CC-C-AGGCT------ATA-TCT--AAGGGGATGCG---TCGTTTGGAGCGGGAGCATGC
                     |- -||  |------|+|-|+|-- |         --- +||| |      ||| |+++
Sbjct 1221          GCTTGAGCATGCACAAA-AGT-TCATAACACGCCTTTACA-GTTGGTTATTTGAGAA---

Query 1233          CCAGAAGT-----TTATAACA-CG-CCTTTAT-AGCTGGCTC-TTTGA-GA--AGTCCGG
                    ++     |-----| || |||-| -       -||+| ||+ -||| |-| --||| | |
Sbjct 1274          --G-GTCTGGGCGTGATTACATCCCTGGCCGCCAG-TTGC-AGTTTTACGCCCAGTGCCG

Query 1281          CCGTGACTACTACA--TCCCCGGCCGTCAGCTGGAGT-TTTATG--C-CC-AGTGTAGGC
                    |||+|++|  | +|--|  |||||   || || ||+|- |   |--|-  -|+|+| |  
Sbjct 1329          CCG-G--TGGTT-ATCTTGCCGGCTTCCATCTTGA-TCCTCGGGTACTTGTA-T-TTGAT

Query 1331          GTTGGCTCTCAGCCGGCT-TCCATCTTGACCC--A-CGGGTGTTGGT-TTTTGAC-GAGT
                    | +||| ++++|||  ||-|| +++|||++||--|-   +| +|+  -  + | |-| + 
Sbjct 1381          GA-GGCG----GCCCCCTGTCG---TTG--CCGGAGTTT-TC-T-TCGCA-AGGCTGC-C

Query 1385          CGGTCCCCTGCCA------CTGTAGGAC--CA--------CGATCCG-CA-GGGTTGCTT
                        ++++++++|------|++|++|+|--||--------|++|| |-||-| +||||  
Sbjct 1426          ACAA--------AGTTCTGC--T--G-CTTCATGCGGTGGC--TCGGCCAGGA-TTGCAC

Query 1427          CA-----AAGTTCTGTTGCTTCAT-GAAGTGGCTCGGCCAGGAGTGCACC-TGT-T-TCC
                    | ----- +         +|| | -| |+ ||+|||| +++||++|||  -|+|-|- ||
Sbjct 1470          CTGTTTCC-TCCAGCCCA-TTGAGGGGA-GGG-TCGGT---GA--GCAGGGT-TATGACC

Query 1478          TA-CA-G-CCCGCAGAGGGTGTTGT-TGGCGACCAGGGCC-ATGACAACGAG-GCT---T
                     |- |-|- + +  ||+|| || | -|   |||| + || -| ||+| | | -|+|---|
Sbjct 1519          AATGAGGCA-T-TTGA-GGGGTCGGATATTGACCC-CGCTGAAGA-AGCCACCG-TGAGT

Query 1529          ATGAGGGCTC--TGATGTTGACC-CTGCCGAAT-CTGCCACCTG-T-G-ACA-TATCTGG
                    |++  +||| --| || |  +| -|    | | -|+   +++||- - - | -|| |  +
Sbjct 1573          A--TC-GCTGGGTCATATAT-CGTCACTGGTAGCC-AGT---TGCAGCCCCTCTACCAA-

Query 1581          GTCCTAC-GTGGTGCCTGGTGCTGCCCTCCAGC---CGCTCTAC---C-AGGC-TCTTGA
                    |+|   |-|   | +++++++|++|   | | |---|+| ||+|---|-|| |- || +|
Sbjct 1624          G-CACTCGGGCATA-------C--CTTCCGATCTTGC-CGCT-CGTGCAAGCCGACTC-A

Query 1632          TCTCCCTGCCGAT-ATTGTG-GCCCG-TGCAGG-T---CGGCTGACC-GC----C-AC-A
                    +|| +|| ||| |-|++|  - || |-||| +|-|---|| || |||-| ----|-||-|
Sbjct 1669          -CTG-CTACCGTTGA--GGTTTCCTGATGCT-GATGGCCGTCTTACCTGTAAGACTACTA

Query 1677          ---G---TAAAGG----TTTCT-CAGG-----CTGAGGGGC-GGATTGACTGCGAGACCT
                    ---|---|+||+|----|||| -||| -----|||| +|||-  +++ |    ||| || 
Sbjct 1724          TGGGTAAT-AA-GACCTTTTCAACAGTTTTTACTGAT-GGCACC---CAGCTGGAGGCCA

Query 1721          ATCTTG---GTAAT-AAAACT-TTCCG-CACGTCGTTCGT-CGACG-G-----AGCGGTT
                    ||  +|---|+|| -| +|+|-||  |-||  |  ++++|-||++|-|-----| |  | 
Sbjct 1778          ATGG-GCCAG-AACAAT-A-TGTTTTGTCATTTGA----TCCG--GCGAAACAAACTATG

Query 1768          TTAG-A-GA-CTAATGGCC-CAGAGCGCCTCAATCTCTC-CTT-TG-ACGCCAGTCA-GA
                      ||-|-| -|  || | |- ++|| ++  |++ |||| -| |-||- +| |  | |-|+
Sbjct 1828          GCAGCAGGTCCACATAGTCTT--AGT--TAC--ACTCTGACATCTGCT-GGCCTTGAGG-

Query 1820          G-CACTATGGC-C-GCCGGCCTCTTTA-GTCTTACCTA--CACCACTTCTGCAGCTGG-G
                     -||    | |-|-||||| ||| +  -|+| +|  | --|  |+|  +|++++| ||-|
Sbjct 1880          TACATGTGGTCTCGGCCGGGCTCG-ACTG-CA-AGGTCGTCTTC-CAG-T----CCGGCG

Query 1873          CTGGAGGTGCATTATGTC-GCTGC-CGGGC-TTGACCATCGGGCGGTTTT-TG-CCCCGG
                    +| | || +|  +++ ||-|||||- ||| - ||+++|+|+++|| +|||-||- |    
Sbjct 1930          -TAGCGGC-CCC---CTCTGCTGCTGGGGAGGTG---A-C---CGC-TTTCTGCTCGGCC

Query 1928          GTGTCTCACCCCGGTCGGCCCCTGGCGAG-GTT-ACCGCC--T-TCTGCTCCGC--CCTA
                     ||| +||++++|||    +||++||+ |-|||-| || |--|-|||  |  | --||||
Sbjct 1978          CTGTA-CA----GGTTTAA-CC--GC-TGTGTTCAACGGCATTCTCTTATTGGAGGCCTA

Query 1981          TA-TAGGTTCAA-CCGTGAGGCCCAGCGCCACTCACTGACCGGCAACTTTTGGTTTCATC
                    | -||+++||| -| | |+|| |  | +   |+|  | ++|++| ||  ||     |   
Sbjct 2029          TGGTA---TCACCCTGAG-GGGCTTGT-TGGC-CTGTT--C--CCACCGTTCTCCCCCGG

Query 2039          CCG-AG-GGGCTCCTTGGCCCCTTCGTTCCTT-TT-TCTCTCC-CGGGCATGTTTGGGAG
                    || -||- ||     ||   +   | ||+|+|-|  |     |-|       ++++    
Sbjct 2079          CCATAGTTGGGAGTCTGCTA-ACCCTTT-C-TGTGGTGAAAGCACCCTTTAC----ACTC

Query 2092          TCGGCT-AACCCGTTTTGTGG--TGAGAGCACACTCTACA-C-C-CGTACC-TG-GTCG-
                        ||-  +| |||| | | --|   |||+  || | ||-|-|-|| |||-||-||| -
Sbjct 2132          GGACCTGGT-CGGTTTCGGGCTTTTCTAGC-TGCTTTTCACCGCTCGAACCTTGTGTCCC

Query 2143          GAAGTTGATGCCGCTTCTAACCCGGGCCCAG-CCCGACCTAGGCCT-TGCATCTGAGCCT
                    |+||+|+||||| | ||   ++|+|| + +|-  ++|++||  |||-|| +||| ||   
Sbjct 2190          G-AG-T-ATGCCACCTCCCG--C-GGA-G-GTTA--A--TACACCTGTGG-TCTTAGATG

Query 2200          CCCATACC--C--AG--TA-GG-GCC-GCCACGCCTAT-CTTGGCGGC---CC--CT-CT
                    |||+||||--|--||--||-||-|||-|||  + | +|-| +|     ---||--| -| 
Sbjct 2237          CCC-TACCTTCAGAGATTATGGAGCCGGCCCA-ACC-TCCA-GCTTCTGAGCCGGCGGCA

Query 2244          GCCCTCCATT-G-TACCGGG-C--CCC-ACCCCCCCCCCCTCCGCCCTGGTGCCTAGTGA
                    ++||||||| -|-| | ++|-|--   -|  +++++++++|    ||      |    | 
Sbjct 2292          --CCTCCATCCGATTCA--GTCGATAATAGT---------TTTAGCCCCACCTCATCCGG

Query 2298          GCCGGCCTCTG-GTG-CCAGCGCCGGGGCTCTGGCCATAACCCACCAGA-CGGTCCGACA
                      |  ||  ||-   -|| || ||++||| ||| |  ||||||||| +|-| |  |++|+
Sbjct 2340          TGCTCCCATTGCACCTCCGGCACC--GGCGCTGCCTGTAACCCACCT-ATCTGGGC--C-

Query 2355          CCGCCGT----TTGCTTTTCACCTACCCGGATGGTTCCAAGGTGTTTGCCGGCTCGCTG-
                    |||||+ ----||||||   || ||||| || || || || |||| ||| ||||| || -
Sbjct 2394          CCGCC-GGCGGTTGCTTCATACTTACCCTGACGGCTCAAAAGTGTATGCTGGCTCCCTTT

Query 2410          TTCGAGTCAGCGTGTACGTGGCTTGTTAACGCGTCTAATGTTGAC-CACCGCCCTGGTGG
                    ||+||||| | ||| || ||||| ||||| || || ||+      -|||||||| |||||
Sbjct 2453          TT-GAGTCTGAGTGCACCTGGCTGGTTAATGCATCCAA-CCCCGGTCACCGCCCCGGTGG

Query 2469          CGGGCTCTGCCATGCATTCTACCAAAGGTATCCC-GCTTCCTTTGACGCTGCCTCT--TT
                    ||| ||||| ||||| |||||||+|  |  ||||-|  || |||||  | |+|+| --||
Sbjct 2511          CGGTCTCTGTCATGCCTTCTACC-AGCGGTTCCCAGAATCGTTTGATCCCG-C-CGAGTT

Query 2526          TGTGA--T--G-CGCGATGGCGCGGC--CGCGTACACATTAACTCCCCGGCCGATAATTC
                    | | |--|--|-||+|++|     ||--|+|+|||||  ||||||||||||| || || |
Sbjct 2568          TATCATGTCGGACG-G--GTGTTTGCAGC-C-TACACCCTAACTCCCCGGCCCATTATCC

Query 2579          ATGCCGTCGCCCCTGACTATA-GGTTGGAACATAACCCAAAGAGGCTCGAGGCCGCTTAC
                    |||| || || || |||||| -||||+||||||||||| ||| |||| |||||||| || 
Sbjct 2621          ATGCTGTTGCTCCCGACTATCGGGTT-GAACATAACCCTAAGCGGCTTGAGGCCGCCTAT

Query 2638          CGGGAGACCTGCTCTCGCCTTGGTACCGCTGCATACCCGCTCCTCGGGA-CTGGCATATA
                    |||||||| || |||||||  || || ||||| ||||| || |||||  -|+||||||||
Sbjct 2680          CGGGAGACATGTTCTCGCCGGGGAACGGCTGCCTACCCTCTGCTCGGTGTC-GGCATATA

Query 2697          TCAGGTACCAATCGGCCCGAGTTTTGACGCCTGGGAGCGGAACCACCGCCCTGGGGACGA
                     | ||| ||  | ||   ||| || || || |||||||| ||||| || |||||||| ||
Sbjct 2739          CCGGGTCCCCGTTGGGTTGAGCTTCGATGCTTGGGAGCGTAACCATCGACCTGGGGATGA

Query 2757          GTTGTATCTTCCTGAGCTTGCCGCCA-AATGGTTCGAGGCCAATAAGCCTACCCGCCCGA
                      | |||||  ||||||  ||| + |-  ||||| || ||||||  ||| |+||+| | +
Sbjct 2799          ACTATATCTGACTGAGCCAGCCA-TAGCCTGGTTTGAAGCCAATCGGCCCA-CC-CTCC-

Query 2816          CT--CTT-ACTATAACTGAGGATGTC-GCACGGAC-G-GCAAACTTGGC-CATCGAACTT
                    ||--|||-||||||||||||||| +|-|| || ||-|-|+|| |+||||-| |+|| || 
Sbjct 2855          CTGCCTTGACTATAACTGAGGATA-CGGCCCGTACAGCG-AATC-TGGCGCTT-GAGCTG

Query 2869          GA-CTCGGCCACAGACGTCGGCCGGGCCTGCGCCGGCTGCCGAGTC-ACCCCCG-GT-AT
                    ||- +|||||||||| || ||||| || || |  ||||| || || -| ||| |-||-||
Sbjct 2911          GATG-CGGCCACAGAGGTGGGCCGTGCGTGTGTTGGCTGTCGTGTGGAGCCCGGCGTGAT

Query 2925          TGTGCAGTATCAGTTTACCGCAGGTGTGCCCGGGTCTGGAAAGTCCCGTTCTGTT-ATCC
                    |  +|++||||| || || || ||||| ||||| ||||| |||||| | || |||-| +|
Sbjct 2970          TCA-C--TATCAATTCACGGCGGGTGTCCCCGGCTCTGGTAAGTCCAGGTCGGTTCAA-C

Query 2984          AGACTGACGTGGACGT-TG-TTGTGGTTCCGACTCGGGAGCTGCGTAACGCCTGGCGCCG
                    ||   || ||++|  |-||-| ||||| || || || |||||||||||  | ||||| ||
Sbjct 3026          AGGGGGATGT--AGATGTGATAGTGGTGCCAACCCGCGAGCTGCGTAATTCATGGCGTCG

Query 3042          CCGCGGTTTTGCTGCTTTTA-CCCCGCATACTGCCG--CTAG-G-GTCACC-CAGGGGCG
                     || || || || || |  |- |||+|| || || |--|++|-|-| | +|-|+|| +||
Sbjct 3084          TCGTGGGTTCGCAGCCTACACACCC-CACACGGCAGTCC--GTGTGACT-CGC-GGC-CG

Query 3095          -TCGTGTCGTCATCGATGAAGCCCCGTCTCTCCCCCCGCACCTGTTGCTGCTCCACATGC
                    - +| |||||||| ||||| ||||| || ||||| || || ||| | ||| | |||||||
Sbjct 3138          CA-GGGTCGTCATTGATGAGGCCCCTTCACTCCCACCACATCTGCTTCTGTTGCACATGC

Query 3155          AGCGGGCCGCCA-CCGTCCACCTTCTTGGCGACCCGAATCAGATCCCAGCCATCGATTTT
                    |||||||| +||-| ||||| || ||||| || || || || ||||| || || ||||||
Sbjct 3197          AGCGGGCCT-CATCAGTCCATCTCCTTGGTGATCCTAACCAAATCCCTGCTATTGATTTT

Query 3214          GAGCACGCCGGGCTCGTCCCCGCCATCAGGCCCGATTTAGCCCCTACTTCCTGGTGGCAT
                    ||||||||||| || || || || ||  |||| ||  | |  |||||    |||||||||
Sbjct 3256          GAGCACGCCGGCCTTGTACCGGCAATTCGGCCTGAGCTGGTTCCTACAAAGTGGTGGCAT

Query 3274          GTCA-CTCACCGC--TGTCCCGCGGATGTGTGTGAGCTGATTCGCGGTGCATATCCTATG
                     | |-||+|    --|| || |||||||| |||||||| || ||||||||||| || | |
Sbjct 3316          CTTACCT-ATT-AGATGCCCGGCGGATGTCTGTGAGCTAATCCGCGGTGCATACCCGAAG

Query 3331          ATCCAGCCCACTAGCCGGGTCCTTCGTTCGTTGTTTTGGGGTG-AGCCTGCCGTTGGGCA
                    |||||| |  | ||||| ||||| || || ||||||||||  |-| || +| || || ||
Sbjct 3373          ATCCAGACTGCAAGCCGCGTCCTCCGCTCTTTGTTTTGGGAGGAACCCC-CTGTGGGTCA

Query 3390          GAAA-CTAGTGTTCACCCAGGCGGCTAAGGCTGCCAACCCCGGCTCAGTGACGGTCCACG
                    +|||-|| || || ||||||||||| |||||||| ||||||||| || | || || || |
Sbjct 3431          -AAACCTCGTATTTACCCAGGCGGCGAAGGCTGCAAACCCCGGCGCAATCACTGTTCATG

Query 3449          AGGCACAGGGCGCTACCTACACAGAGACCACCATTATTGCAACGGCAGACGCCCGTGGCC
                    | || ||||| || || | ||| ||||| || |||||||| ||||||||||| ||||| |
Sbjct 3491          AAGCCCAGGGTGCGACATTCACTGAGACTACGATTATTGCCACGGCAGACGCTCGTGGGC

Query 3509          TTATTCAGTCGTCCCGGGCTCATGCCATTGTCGCCCTGACGCGCCACACAGAGAAGTGCG
                    | || ||||| ||  | || || || || || |||||||| |||||||| ||||||||||
Sbjct 3551          TGATCCAGTCATCTAGAGCCCACGCAATCGTGGCCCTGACCCGCCACACGGAGAAGTGCG

Query 3569          TCATCATTGACGCACCA-GGCTTGCTTCGTGAGGTGGGCATCTCTGACGCAATTGTCAAT
                    |  |  | || ||||| -|||| +|| |||||||| ||||| ||||| || ||||| |||
Sbjct 3611          TGGTGGTCGATGCACCGGGGCTC-CTCCGTGAGGTAGGCATTTCTGATGCCATTGTTAAT

Query 3628          AATTTCTTCCTCGCTGGCGGTGAGGTTGGTCACCAGCGTCCGTCTGTTAT-CCCTCGCGG
                    ||||| |||||  |||| ||| || | || || || ||||| || || ||-|  +|| ||
Sbjct 3670          AATTTTTTCCTTTCTGGTGGTCAGATCGGCCAGCACCGTCCATCAGTCATACGG-CGTGG

Query 3687          CAACC-CCGACGCCAATGTCGACACCCTGGCTGCCTTTCCACCGTCATGCCAGATTAGTG
                    ||   - +||   |||||| ||||| || | |||||| || || || |||||| ||||||
Sbjct 3729          CACTATT-GATAACAATGTTGACACACTTGATGCCTTCCCGCCCTCTTGCCAGTTTAGTG

Query 3746          CTTTCCACCAATTGGCCGAGGAGCTTGGTCACAGACCCGCCCCTGTTGCGGCTGTTCTAC
                    ||| |||||| || ||||||||||| || ||| | ||||| ||  |||| |||||||| |
Sbjct 3788          CTTACCACCAGTTAGCCGAGGAGCTCGGCCACCGGCCCGCTCCAATTGCTGCTGTTCTGC

Query 3806          CACCCTGCCCTGAGCTCGAACAGGGCCTTCTCTACCTGCCCCAGGAGCTCACCACCTGTG
                    | |||||||| ||||| ||||||||||| |||||  |||| || ||  | || || |  |
Sbjct 3848          CTCCCTGCCCGGAGCTTGAACAGGGCCTGCTCTATATGCCTCAAGAATTGACAACATCGG

Query 3866          ATAGTGTTGTAACATTTGAGTTGACAGATATTGTGCATTGCCGCATGGCCGC-CCCGAGC
                    |||| ||  | || |||||| | || || || ||||| || || ||||| ||-|||+|||
Sbjct 3908          ATAGCGTGCTCACTTTTGAGCTCACGGACATAGTGCACTGTCGTATGGCGGCGCCC-AGC

Query 3925          CAGCGCAAGGCCGTGCTGTCCACACTTGTGGGTC-GATACGGTCGGCGTACAAAGCTTTA
                    |||||||  || || ||||| || ||||| ||+|-| ||||| || || || ||| | ||
Sbjct 3967          CAGCGCAGAGCAGTCCTGTCAACTCTTGTTGG-CAGGTACGGCCGTCGCACCAAGTTGTA

Query 3983          -TAATGCCTCCCATTCTGATG-TCC-GCGA-CTCTCTCGCC-CGTT-TCATCCCGACCAT
                    - +| ||| | ||  | ||||-|| -|+| -| ||  +  |-| ||-|++||| || |+|
Sbjct 4026          CG-AGGCCGCACACACAGATGTTCGTG-GGTCCCTGA-ATCACTTTAT--TCCTGAGC-T

Query 4038          TGGCCCCGTGCAGGTTACAACTTGTGAGCTGTACGAGTTAGTGGAAGCCATGGTTGAGAA
                    ||||||| |  | ||||| || |||||||| || ||| | ||||| || |||||||||||
Sbjct 4080          TGGCCCCATTAATGTTACCACCTGTGAGCTTTATGAGCTTGTGGAGGCTATGGTTGAGAA

Query 4098          GGGCCAGGATGGCTCCGCCGTCCTTGAGCTCGACCTTTGCAACCGTGACGTGTCCAGGAT
                     ||||| || || || || || || ||||| || || |||| |||||| |||||  ||||
Sbjct 4140          AGGCCAAGACGGTTCTGCGGTTCTGGAGCTTGATCTATGCAGCCGTGATGTGTCTCGGAT

Query 4158          TACCTTTTTCCAGAAAGACTGTAATAAGTTTACCACCGGGGAGACCATTGCCCATGGTAA
                     || || |||||||| || |||||||||||||| || || ||||| || || ||||||||
Sbjct 4200          AACATTCTTCCAGAAGGATTGTAATAAGTTTACAACAGGTGAGACGATAGCGCATGGTAA

Query 4218          AGTGGGTCAGGGCATCTCGGCTTGGAGTAAGACTTTCTGTGCCCTCTTCGGCCCCTGGTT
                    ||| || ||||| || || || ||||| ||||| ||||| ||  | || |||||||||||
Sbjct 4260          AGTCGGCCAGGGGATATCCGCATGGAGCAAGACCTTCTGCGCTTTGTTTGGCCCCTGGTT

Query 4278          CCGTGCTATTGAG-AAGGCCATCCT--AGCTCTGCTCCCCCAGGGTGTGTTCTATGGGGA
                    ||| |||||||||-|||    ||  --||| ||  +| || | ++||| ||||| || ||
Sbjct 4320          CCGCGCTATTGAGAAAGAAATTCTGGCAGCGCTTG-CACCTAA--TGTTTTCTACGGTGA

Query 4335          TGCTTTTGATGACAC-CGTCTTCTCTGCGGCTGTGGCCGCTGCGAA-GGCT-TCCATGGT
                    ||| | ||| || ||-  |||   |+|| ||||| |||| |||   -|| |-| +|+|||
Sbjct 4377          TGCGTATGAGGATACAGTTCTGGCC-GCTGCTGTAGCCGGTGCCCCCGGTTGTA-A-GGT

Query 4392          GTTTGAGAATGACTTCTCTGAGTTTGAC-TCTACTCAGAATAATTTCTC-CTTGGGACTT
                     ||||||||||| || || |||||||| - |+|| || |||||||| ||-|| |||  | 
Sbjct 4434          TTTTGAGAATGATTTTTCCGAGTTTGATAGC-ACCCAAAATAATTTTTCACTCGGGTTTA

Query 4450          GAGTGT-GCTATTATGGAGGAGTGCGGAATGCCGCAGTGGCTCATCCGCCTTTACCA-C-
                    ||||||-  +|| ||||||||||| || |||||||||||| | || || || || ||-|-
Sbjct 4492          GAGTGTATA-ATCATGGAGGAGTGTGGCATGCCGCAGTGGATGATTCGGCTCTATCATCT

Query 4507          CTTATAAGGTCTGCATGGATCCTGCAGGCCCCGAAGGAGTCCCTGCGGGGGTTCTGGAAG
                    | |    ++|| || |||||  |||||||||||||||| || ||||| || |||||||||
Sbjct 4551          CGTCCGC--TCCGCCTGGATTTTGCAGGCCCCGAAGGAATCTCTGCGTGGCTTCTGGAAG

Query 4567          AAGCACTCCGGTGAGCCCGGCACTCTCCTATGGAATACCGTCTGGAACATGGCTGTTATT
                    || ||||| ||||||||||||||  |  ||||||| ||||| ||||||||||||||||| 
Sbjct 4609          AAACACTCTGGTGAGCCCGGCACCTTATTATGGAACACCGTTTGGAACATGGCTGTTATA

Query 4627          ACCCACTGTTATGACTTCCGGGATCTGCAAGTGGCTGCTTTTAAAGGTGATGATTCAATA
                     | || |||||||| ||||| || ||  |||| || || |||||||| ||||| ||  | 
Sbjct 4669          GCACATTGTTATGAGTTCCGCGACCTCAAAGTCGCAGCATTTAAAGGGGATGACTCTGTT

Query 4687          GTGCTTTGCAGTGAGTACCGTCAGAGTCCAGGA-GCCGCAG-TCCTAATTGCTGGCTGCG
                    |||||||| ||||| ||||| ||||||+|  ||-|| || |-|+ | || || || || |
Sbjct 4729          GTGCTTTGTAGTGACTACCGGCAGAGT-CGTGATGCAGCTGTT-TTGATCGCNGGTTGTG

Query 4745          GCCTGAAGTTGAAGGTGGA-TTTCCGCCCGATTGGCTTATATGCAGGTGTTGTGGTGGCC
                    || ||||| | || |||||-||| +| || ||||| || ||||| ||||| || || |||
Sbjct 4787          GCTTGAAGCTTAAAGTGGACTTTA-GACCTATTGGGTTGTATGCTGGTGTGGTTGTAGCC

Query 4804          CCCGGCCTTGGTGCACTCCCTGACGTTGTGCGTTTTGCCGGCCGGCTCACTGAGAAGAAT
                    || || |||||  | || ||||| |||||  | ||||| ||||||||| | || ||||| 
Sbjct 4846          CCAGGTCTTGGGACTCTGCCTGATGTTGTTAGGTTTGCTGGCCGGCTCTCGGAAAAGAAC

Query 4864          T-GGGGCCCCGGCCCTGAGCGAGCGGAGCAGCTCCGCCTCGCTGTGTGTGATTTCCTTCG
                    |-|||||| +||||| ||| | ||||||||||||||  | || || || ||||| || ||
Sbjct 4906          TGGGGGCCA-GGCCCGGAGAGGGCGGAGCAGCTCCGGTTGGCCGTTTGCGATTTTCTGCG

Query 4923          CAAGCTCACGAATGTGGCTCAGATGTGTGTGGATGTTGCTTCT-CGTGTTTATGGGGTCT
                     ||||| ||||||||||| ||| | ||||||||||||| ||| - |+|||||||| ||+|
Sbjct 4965          AAAGCTAACGAATGTGGCCCAGGTTTGTGTGGATGTTGTTTCGCAG-GTTTATGGCGT-T

Query 4981          -CCCCAGGGCTAGTTCATAACCTGATTGGTATGCTACAGGCTGTTGCCGACGGCAAGGCC
                    - ||| ||  | || |||||||||||||| ||||| ||| |  ||||||| |||||||| 
Sbjct 5023          AGCCCTGGTTTGGTACATAACCTGATTGGGATGCTTCAGACCATTGCCGATGGCAAGGCA

Query 5041          CATTTCACTGAGTCGGTAAAGCCAGTGCTTGACCTGACGAA-TTCAATCTTGT-GTCGGG
                    ||||| || ||| |  | ||||| || |||||||| || | -| || | | +|- +||||
Sbjct 5083          CATTTTACCGAGACAATTAAGCCTGTCCTTGACCTTACTAGCTCCATTATA-TAC-CGGG

Query 5099          TGGAATGAATAACATG-TCTTTTGCTGCGCCCATGGGTTCG-CGACCATGCGCCCTCGGC
                    ||||||||||||||||-||||||||| ||  |||||    |-|+||||||||| ||||| 
Sbjct 5141          TGGAATGAATAACATGTTCTTTTGCTCCGTGCATGGAGATGCC-ACCATGCGCTCTCGGG

Query 5157          CTATTTTGTTGCTGTTCCTCATGTTTCTGCCTATGTTGCCCGCGCCACCGTCCGGTCAGC
                    || || |||| ||| || || || |||||||||||||||||||||||||| |||||||||
Sbjct 5200          CTCTTCTGTTTCTGCTCTTCGTGCTTCTGCCTATGTTGCCCGCGCCACCGGCCGGTCAGC

Query 5217          CGTCTGGCCGCCGTCGTGGGCGGCGCAGCGGCGGTTCCGGCGGTGGTTTCTGGGGTGACC
                    |||||||||| || || ||||++ ++|||||+||| +|||||||||||||||||||||||
Sbjct 5260          CGTCTGGCCGTCGCCGCGGGC--A--AGCGG-GGTG-CGGCGGTGGTTTCTGGGGTGACC

Query 5277          GGGTTGATTCTCAGCCCTTCGCAATCCCCTATATTCATCCAACCAACCCCTTCGCCCCCG
                    ||||||||||||||||||||||  |||||||||||||||||||||||||||||||  | |
Sbjct 5314          GGGTTGATTCTCAGCCCTTCGCCCTCCCCTATATTCATCCAACCAACCCCTTCGCATCTG

Query 5337          ATGTCA--CC-GCTGCGGCCGGGGCTGGACCTCGTGTTCGCCAACCCGCCCGACCACTCG
                    |+++||--||-|| || |||||| ||||| ||||   ||| || ||   ||| |||||||
Sbjct 5374          A---CATTCCAGCCGCCGCCGGGACTGGAGCTCGCCCTCGGCAGCCAATCCGTCCACTCG

Query 5394          GCTCCGCTTGGCGTGACCAGGCCCAGCGCCCCGCCGCTGCCTCACGTCGTAGACCTACCA
                    |||||||||||||||||||| ||||||||||||||||| || | |||||| ||||| || 
Sbjct 5431          GCTCCGCTTGGCGTGACCAGTCCCAGCGCCCCGCCGCTTCCACCCGTCGTCGACCTGCCC

Query 5454          CAGCTGGGGCCGCGCCGCTGACTGCGGTTGCTCCGGCCCATGATACCCCGCCTGTGCCCG
                    ||||||||||  ||||| ||||||| || |||||||| | ||| ||  | ||||| ||||
Sbjct 5491          CAGCTGGGGCTTCGCCGTTGACTGCTGTGGCTCCGGCTCCTGACACTGCACCTGTCCCCG

Query 5514          ATGTTGATTCTCGCGGCGCTAT-CTTGCGCCGGCAGTATAATCTT-TCAACATCCCCTCT
                    ||| |||||| || ||||||||-||+ ||||| ||||| |||+||-|| |||||||| ||
Sbjct 5551          ATGCTGATTCCCGTGGCGCTATTCT-ACGCCGCCAGTACAAT-TTGTCCACATCCCCGCT

Query 5572          TACCTCCTCCGTGGCCACTGGCACCAATTTGGTCCTTTATGCTGCCCCTCTTAGCCCGCT
                     || ||| |  | || |||||||||||||| || || ||||||||||| ||||| || ||
Sbjct 5609          CACGTCCACTATTGCAACTGGCACCAATTTTGTGCTATATGCTGCCCCACTTAGTCCCCT

Query 5632          TTTGCCCCTTCAGGACGGCACCAATACTCATATAATGGCCACGGAGGCTTCCAATTATGC
                      | || |||||||| ||||||||||| || || ||||| || || || || ||||||||
Sbjct 5669          GCTACCGCTTCAGGATGGCACCAATACCCACATCATGGCTACTGAAGCATCTAATTATGC

Query 5692          CCAGTACCGAGTTGCCCGCGCCACAATCCGCTACCGCCCTCT-GGTTCCCAATGCTGTTG
                    |||||| || ||||  || || || ||||| || |||||+||-||| || ||||| ||||
Sbjct 5729          CCAGTATCGTGTTGTTCGTGCTACCATCCGATATCGCCC-CTTGGTGCCGAATGCCGTTG

Query 5751          GTGGCTATGCTATCTCTATATCGTTCTGGCCGCAGACCACTACCACCCCGACGTCCGTCG
                    | || ||||| || ||||| || || ||||| ||||| || |||||||| ||||| || |
Sbjct 5788          GCGGGTATGCCATATCTATCTCCTTTTGGCCTCAGACAACGACCACCCCAACGTCTGTTG

Query 5811          ACATGAATTCTATAACCTCGACGGATGTTCGTATTCTCGTCCAGCCCGGTATTGCCTCAG
                    | |||||||| || ||||| || ||||| || ||||| |||||||| ||||| || || |
Sbjct 5848          ATATGAATTCAATTACCTCCACTGATGTCCGCATTCTTGTCCAGCCTGGTATAGCTTCTG

Query 5871          AGCTTGTGA-TTCCAAGTGAACGCCTGCATTATCGCAACCAGGGTTGGCGCTCTGTTGAA
                    ||+|||  |- ||| ||||| |||||||||||||| || || || ||||| || ||||| 
Sbjct 5908          AG-TTGGTAACTCCCAGTGAGCGCCTGCATTATCGAAATCAAGGATGGCGTTCGGTTGAG

Query 5930          ACCTCCGGGGTGGCGGAGGAGGAGGCCACCTCTGGCCTTGTCATGCTTTGTATACATGGC
                    ||||| || || || ||||| || || |||||||||||||| |||||||| || ||||| 
Sbjct 5967          ACCTCTGGTGTCGCTGAGGAAGAAGCGACCTCTGGCCTTGTTATGCTTTGCATTCATGGG

Query 5990          TCACCTGTGAACTCTTATACTAACACACCTTACACTGGTGCCCTCGGGTT-GTTGGATTT
                    ||||||||||| || |||||||| |||||||| || ||||||||||| ||- |||+| ||
Sbjct 6027          TCACCTGTGAATTCCTATACTAATACACCTTATACCGGTGCCCTCGGCTTACTTG-ACTT

Query 6049          TGCTCTCGAGCTTGAGTTCCGCAACCTCACCCCTGGTAACACCAATACACGGGTTTCCCG
                    ||| |||||||| ||||| |||||  | || ||||||||||||||||| || ||||| ||
Sbjct 6086          TGCACTCGAGCTCGAGTTTCGCAATTTGACACCTGGTAACACCAATACGCGCGTTTCTCG

Query 6109          CTACTCTAGCACCGCCCGCCACCGTCTTCGCCGTGGCGCAG----ACGGGACTGCCGAGC
                     || || || | ||| || |||   || |||||+++ | +|----| || ||||| ||| 
Sbjct 6146          TTATTCGAGTAGCGCGCGTCACAAACTGCGCCG---AGG-GCCTGATGGTACTGCTGAGT

Query 6165          TCACCACCACGGCTGCGACTCGCTTTATGAAGGATCTCTATTTTTCTAGCACTAATGGTG
                    | || || || || || || || |||||||| || ||| ||||| |  | ||||||||||
Sbjct 6202          TGACTACTACTGCCGCCACACGTTTTATGAAAGACCTCCATTTTACGGGGACTAATGGTG

Query 6225          TTGGCGAGATCGGCCGCGGGATAGCCCTTACCCT-GTTTAATCTTGCTGACACCCTGCTT
                    |||| ||| |||| || || |||||+ ||| | |-||||||||||||||| || || || 
Sbjct 6262          TTGGTGAGGTCGGTCGTGGTATAGC-GTTAACTTTGTTTAATCTTGCTGATACGCTTCTC

Query 6284          GGCGGCCTACCGACAGAATTGATTTCGTCGGCTGGTGGCCAACTGTTT-TACTCTCGCCC
                    || || || ||||||||||||||||||||||| || || ||+ |  ||-||||| |||||
Sbjct 6321          GGTGGGCTTCCGACAGAATTGATTTCGTCGGCAGGGGGTCA-GTTATTCTACTCCCGCCC

Query 6343          GGTCGTCTCAGCCAATGGCGAGCCGACTGTCAAGCTGTATACATCTGTAGAGAATGCTCA
                     || ||||||||||||||||||| ||| || || || || || || || ||||| |||||
Sbjct 6380          CGTTGTCTCAGCCAATGGCGAGCTGACAGTGAAACTTTACACTTCAGTCGAGAACGCTCA

Query 6403          GCAGGATAAGGGTATTGCAATCCCTCACGACATCGACCTTGGGGAATCTCGTGTAGTCAT
                    |||||| |||||| | || || || || || || |||||||| || || ||||| || ||
Sbjct 6440          GCAGGACAAGGGTGTAGCTATTCCACATGATATTGACCTTGGTGAGTCCCGTGTGGTTAT

Query 6463          CCAGGATTATGACAATCAGCATGAGCAGGACCGTCCGACACCTTCCCCAGCCCCGTCTCG
                     |||||||||||||| || |||||||| || ||||| || || ||||| || || |||||
Sbjct 6500          TCAGGATTATGACAACCAACATGAGCAAGATCGTCCCACTCCCTCCCCTGCTCCCTCTCG

Query 6523          CCCTTTTTCTGTTCTCCGGGCCAATGATGTGCTTTGGCTCTCTCTCACTGCTGCTGAGTA
                     || ||||||||||| || || ||||||||||||||||| || || ||||||||||||||
Sbjct 6560          TCCATTTTCTGTTCTTCGTGCTAATGATGTGCTTTGGCTTTCACTTACTGCTGCTGAGTA

Query 6583          TGATCAGTCCACCTATGGCTCTTCTACTGGC--CCAGT--CTATGTCTCCGACTCTGTGA
                    ||||||  | || |||||||| |||||+++|--||+ |-- ||||| || ||| |||| |
Sbjct 6620          TGATCAAACGACTTATGGCTCCTCTAC---CAACC-CTATGTATGTTTCTGACACTGTTA

Query 6639          CCTTGGTCAATGTTGCGACCGGCGCGCAGGCCG-TTGCT-CGGTCGCTTGACTGGACTAA
                    | || || || || ||||| || || ||||+ |-||+  -|| || || || ||| ||||
Sbjct 6676          CATTTGTTAACGTAGCGACTGGTGCCCAGG-GGGTT-TCGCGCTCTCTGGATTGGTCTAA

Query 6697          GGTCACACTTGATGGCCGCCCTCTTTCTACTATCCAGCAGTATTCGAAGACTTTCTTTGT
                    |||||| || |||||||| || ||  | || |||||||||||||| |||||||||| |||
Sbjct 6734          GGTCACTCTCGATGGCCGTCCACTCACCACCATCCAGCAGTATTCTAAGACTTTCTATGT

Query 6757          CCTGCCGCTTCGTGGTAAACTTTCCTTCTGGGAGGCAGGTACCACTAAAGCCGGGTACCC
                    | |||| ||||||||||| |||||||| |||||||| || |||||||||||||| |||||
Sbjct 6794          CTTGCCCCTTCGTGGTAAGCTTTCCTTTTGGGAGGCCGGCACCACTAAAGCCGGCTACCC

Query 6817          TTACAATTATAATACTACTGCTAGTGACCAACTGCTCGTTGAGAATGCCGCCGGGCACCG
                    ||| |||||||| |||||||||||||||||  | ||  |||||||||| || || |||||
Sbjct 6854          TTATAATTATAACACTACTGCTAGTGACCAGATCCTGATTGAGAATGCAGCGGGCCACCG

Query 6877          GGT-GGCTATTTCCACCTACACCACTAGCTTGGGTGCTGGCCCTGTCTCCATTTCTGCGG
                     ||- ||+|| || |||||||| |||| | ||||  | || ||||| ||  | ||||| |
Sbjct 6914          AGTTTGC-ATCTCTACCTACACTACTAACCTGGGCTCCGGGCCTGTGTCTGTATCTGCTG

Query 6936          TGGCTGTCCTGGCCCCCCACTCTGCGTTAGCACTGCTT-G-AGGATACCCTGGATTACCC
                    | | |||||| ||||| ||||||||| |+|+ ||||||-|-||||||||   || |||||
Sbjct 6973          TTGGTGTCCTCGCCCCTCACTCTGCGCT-G-GCTGCTTTGGAGGATACCGCTGACTACCC

Query 6994          TGCTCGCGCCCATACTTTTGATGATTTCTGCCCAGAGTGCCGCCCCCTCGGCCTCCAGGG
                    ||||||||||||||||||||||||||||||||| || |||||  | |||||||| |||||
Sbjct 7031          TGCTCGCGCCCATACTTTTGATGATTTCTGCCCTGAATGCCGTGCACTCGGCCTTCAGGG

Query 7054          CTGCGCCTTTCAGTCCACTGTCGCTGAGCTCCAGCGGCTTAAGATGAAGGTGGGTAAAAC
                     || ||||| || || ||||| | |||| | ||||| ||||| |||||||||||||||||
Sbjct 7091          TTGTGCCTTCCAATCTACTGTTGGTGAGTTACAGCGTCTTAAAATGAAGGTGGGTAAAAC

Query 7114          TCGGGAGTTAT-AGTTTATTTGCTTGTGCCCTCCTTCTTTC-TGTTG-CTT-ATTTCTCT
                     |||||||+||-  ||||||||||||||||| ||||||  |-|||| -|||-||||| ||
Sbjct 7151          CCGGGAGT-ATTGATTTATTTGCTTGTGCCCCCCTTCTGCCATGTTTTCTTTATTTCCCT

Query 7170          TTTCTGCGTTTCGCGCTCCCTG
                    |||||||||  |||||||||||
Sbjct 7210          TTTCTGCGTCCCGCGCTCCCTG
