# Supplementary material for: Pairwise Heuristic Sequence Alignment Algorithm Based on Deep Reinforcement Learning
Source: IEEE Open J Eng Med Biol. 2021 Jan 29;2:36–43. doi: 10.1109/OJEMB.2021.3055424 (PMC8901008; doi:10.1109/OJEMB.2021.3055424)
Supplement: Three supplementary materials are attached to the submitted manuscript. First, we offer the detailed process of the DQNalign in Supplementary material S1. Then, the additional figures and tables are listed in the Supplementary material S2. Finally, the alignment results of the DQNalign are attached  [file ojemb-3055424-mm.zip › OJEMB-3055424-MM/10022021082020_DQNalignOJEMB20210126SupplementaryS3/Supplementary S3/HEV_DDDQN/result20200712173946_13_46.txt]

DQNalign Project v1.0
Pairwise alignment algorithm with deep reinforcement learning based heuristic alignment agent
Sequence 1 : HEV_13, length : 7212
Sequence 2 : HEV_46, length : 7193

Alignment results:
Exact matches: 5249
Gaps: 672

Query 16            GTCGATGCCATGGAGGCCCACCAGTTTATTAAGGCTCCTGGCATCACTACTGCTATTGAG
                    ||||| |||||||||||||| |||||||| |||||||||||| |||||||||||||||||
Sbjct 0             GTCGACGCCATGGAGGCCCATCAGTTTATAAAGGCTCCTGGCGTCACTACTGCTATTGAG

Query 76            CAGGCTGCTTTAGCAGCGGCCAATTCTGCCTTGGCGAATGCTGTGGTGGTTAGGCCTTTT
                    ||||| ||| |||||||||||||||| |||||||||||||||||||||||  ||||||||
Sbjct 60            CAGGCAGCTCTAGCAGCGGCCAATTCCGCCTTGGCGAATGCTGTGGTGGTCCGGCCTTTT

Query 136           CTCTCTCACC-AGCAGATTGAGATTCTCATTAACCTAATGCAACCTCGCCAGCTTGTTTT
                    || || |  |-|+||||  ||||| || || ||||| ||||| || || |||||||||||
Sbjct 120           CTATCCCGGCTA-CAGACAGAGATACTTATAAACCTGATGCAGCCCCGGCAGCTTGTTTT

Query 195           CCGCCCCGAGGTTTTCTGGAATCATCCCATCCAGCGCGTTATCCATAATGAGCTGGAGCT
                    ||| || |||||| | |||||||| || |||||||| || || ||||| ||||| |||| 
Sbjct 179           CCGGCCTGAGGTTCTGTGGAATCACCCGATCCAGCGGGTGATACATAACGAGCTCGAGCA

Query 255           CTACTGCCGCGCTC-GCTCCGGCCGCTGTCTTGAGA-TTGGCGCTCATCCCCGCTCAATA
                     |||||||| ||  -| +|||| |||||||| ||+|-| || ||||| || || || || 
Sbjct 239           ATACTGCCGGGCCAGGG-CCGGTCGCTGTCTCGA-AGTGGGTGCTCACCCTCGTTCCATC

Query 313           AATGACAATCCTAATGTGGTCCACCGCTG--TTTTCTCCGCCCTGTTGGGCGTGATGTTC
                    |||||||| || |||||  | || || ||--| || +  + |||||||| |||||||| |
Sbjct 297           AATGACAACCCCAATGTTTTGCATCGTTGCTTCTTA-AA-ACCTGTTGGCCGTGATGTCC

Query 371           AGCGCTGGTATACTGCTCCCACTCGCGGACCGGCTGCTAATTGCCGGCGTTCTGCACTGC
                    | || ||||| || || ||||| ||||| || || || || ||||| ||||| || || |
Sbjct 355           AACGGTGGTACACCGCCCCCACCCGCGGCCCTGCAGCAAACTGCCGCCGTTCAGCCCTTC

Query 431           GTGGGCTCCCTGCTGCCGACCGCACCTACTGTTTTGATGGGTTTTCTGGCTGCAGTTTTC
                    | ||||| ||  | | |||||| || |||||||| || || ||||| || || | |||| 
Sbjct 415           GCGGGCTTCCACCAGTCGACCGGACTTACTGTTTCGACGGTTTTTCCGGTTGTACTTTTG

Query 491           CCGCTGAGACAGGCATCGCCCTCTATTCCCTCCACGACATGTCGC--CGT-CTGATGTCG
                    |||| ||||| ||  ||||| | ||||| || || |++|| |+| --| |-||||||| |
Sbjct 475           CCGCCGAGACGGGGGTCGCCTTATATTCGCTACATG--ATTT-GTGGCCTGCTGATGTTG

Query 548           CCGAGGCCATGTTC-CGTCATGGCATGACGCGGCTTTATGCTGCCCTCCATCTCCCGCCC
                    ||||||| |||+ |-|| ||||| ||||| ||||| ||||| |||||||| ||||| || 
Sbjct 532           CCGAGGCGATG-GCTCGCCATGGTATGACCCGGCTGTATGCAGCCCTCCACCTCCCCCCG

Query 607           GAGGTTCTACTGCCTCCC-GGCACATACCGTACCACGTCGTA--TTTACTGATTCATGAC
                    ||||| || ||+|| |||-||||| || |||||||| || ||--|||++|||| ||||||
Sbjct 591           GAGGTGCTGCT-CCCCCCTGGCACCTATCGTACCACCTCATACCTTT--TGATCCATGAC

Query 663           -GGTAGGCGTGTTGTGGTGACGTACGAGGGCGA-TACCAGTGCTGGTTATAATCATGATG
                    -|| | +|||| |||| | || || ||||| ||-|+| ||||| || || ||||||||||
Sbjct 648           GGGGAC-CGTGCTGTGATTACATATGAGGGGGACT-CTAGTGCCGGGTACAATCATGATG

Query 722           TTTCTAAT-CTACGTTCCTGGATTAGGACCACTAAGGTCACCGGGGACCATCCTCTCGTT
                    | |||+||-|| ||| |||||||  | ||||| ||||||||||| || || || || || 
Sbjct 706           TGTCT-ATCCTGCGTGCCTGGATCCGTACCACAAAGGTCACCGGTGATCACCCGCTAGTA

Query 781           ATCGAGCGGGTTAGGGCCA-TCGGCTGCCATTTTGTTCTCCTGCTCACGGCCG--CCCCG
                    || ||||||||  +|| | -|||| ||||||||||| |||||  | || || |--|| ++
Sbjct 765           ATTGAGCGGGTCC-GGGCGGTCGGGTGCCATTTTGTACTCCTTTTAACAGCTGCACCT--

Query 838           GAACCATCCCCTATGCCTTATGTGCCTTACCCCCGGTCCACCGAGGTCTATGTCCGATCA
                    || ||||| || ||||||||||| || |||||||| || || || ||||||||||| || 
Sbjct 822           GAGCCATCACCAATGCCTTATGTTCCATACCCCCGTTCTACTGAAGTCTATGTCCGGTCC

Query 898           ATCTTTGG-CCCGGGTGGAACCCCCTCATTGTTTCCAACCT--CGTGCTCCACTAAGTCA
                    || || ||-|||||  |  +| |||||| |+|||||   ||--|+||||| |||||||| 
Sbjct 882           ATTTTCGGCCCCGGCGGCT-CGCCCTCACT-TTTCCCGTCTGCC-TGCTCGACTAAGTCT

Query 955           ACCTTCCATGCTGTCCCTGTCCATATCTGGGACCGTCTTATG-TTGTTCGGG-GCCACTT
                    || || ||||| |||||||| ||||| |||||| | ||||||-|| || | |-| | |+|
Sbjct 939           ACATTTCATGCCGTCCCTGTGCATATATGGGACAGGCTTATGCTTTTTGGTGCGACCC-T

Query 1013          TGGACGACCAGGCCTTTTGCTGTTCCCGTCTTATGACTTACCTCCGTGGCATTAGCTACA
                    ||  +|||||||| |||||||||||  | |||||||| ||||||||||| || ||||| |
Sbjct 998           TGAT-GACCAGGCTTTTTGCTGTTCGAGGCTTATGACATACCTCCGTGGTATCAGCTATA

Query 1073          AGGTTACTGTCGGCACCCTTGTGGCCAATGAGGGCTGGAACGCCTCCGAGGACGCCCTCA
                    | || || || ||| | || || |||||||| |||||||| |||||||| |||||  | |
Sbjct 1057          AAGTCACGGTTGGCGCTCTCGTCGCCAATGAAGGCTGGAATGCCTCCGAAGACGCATTGA

Query 1133          CAGCTGTCATTACTGCCGCCTACCTAACCATATGCCACCAGCGGTATCTTCGCACCCAGG
                    ||||||| ||||| || || || || || || ||||| ||| |||| || ||||| || |
Sbjct 1117          CAGCTGTGATTACCGCGGCGTATCTTACTATCTGCCATCAGAGGTACCTGCGCACGCAAG

Query 1193          CTATATCTAAGGGGATGC-GTCGTTTGGAGCGGGAGCATGCCCAGAAGTTTATAACACGC
                    |||| ||||| || ||| -|+ | |||||||  || |||||||| |||||||||||||||
Sbjct 1177          CTATTTCTAAAGGAATGAAG-AGGTTGGAGCTTGAACATGCCCAAAAGTTTATAACACGC

Query 1252          CTTTATAGCTGGCTCTTTGAGAAGTCCGGCCGTGACTACATCCCCGGCCGTCAGCTGGAG
                    |||||||||||||| |||||||||||||| ||||| || ||||| ||||| |||||   |
Sbjct 1236          CTTTATAGCTGGCTGTTTGAGAAGTCCGGTCGTGATTATATCCCTGGCCGCCAGCTTCGG

Query 1312          TTTTATGCCCAGTGTAG--GC-----G-TT---GG-CTCTCAGCC-GGCT-TC--CAT-C
                    ||||||||||||||  |--| -----|- |---||- ||+|| | -| | -||-- +|-|
Sbjct 1296          TTTTATGCCCAGTGCCGTCGGTGGTTGTCTGCCGGTTTC-CACCTTGACCCTCGTG-TGC

Query 1355          TTGAGACCCACG-GGTGTTG----GTTTTTGACGAGTCGG-----TC-C--C-CTG-CCA
                    ||| |    | |-||  ++|---- |         |  | -----||-|-- -|||-|||
Sbjct 1354          TTGTGTTTGATGAGGCA--GCTCCCTGCCGTTGTCGCAGCCTTCTTCGCAGGGCTGCCCA

Query 1398          CTGT-AG----GACC-AACGATCCGCAGGGTTGC--TTC-AAAGTT-CTG-TTGCTTCAT
                    +++ -||----|   -    || ||   || || --   -|  || -|||-|| || ||+
Sbjct 1411          ---CAAGTTCTGT-TGTTTCATGCGA-TGGCTGGGGCAGGATTGTACCTGTTTCCTCCA-

Query 1446          GTGAAGTG-GGCTC-GGCCAGGAGTGCACCTGTTTTCCT-ACAGCCCGCA--GAGGGT-G
                    |   |  |-||   -||  +|| | |||+  ||| |   -| +|+  |||-- +++| -|
Sbjct 1466          GCCTATCGAGGGGAGGGTT-GGTGAGCA-GGGTTATGACAAT-G-AGGCATTT---GAAG

Query 1496          TTGTTGGCGACCAGGGCCA---TGACAACGAGGCTTA--TGAGGGCTCTGATGTTGACCC
                     +|| +|+||  | | | |--- | | | ||||||  --||||   |+|  ++++|++  
Sbjct 1519          G-GTC-G-GA-GATGTCGATCCGGCCGAGGAGGCTACTGTGAGCATT-TCC----G--GG

Query 1551          TGCCGAATCTGCCACCTGTGA--CA--T--A-----TCTG-G-GTCCTAC-G--T--GGT
                    |     |||  +|||| |+ |--||--|--|-----||| - -| |   |-|--|--  |
Sbjct 1566          TCTTACATCGT-CACCGG-CAGTCAGCTACAGCCCCTCTATCAGGCGCTCGGCATCCCTT

Query 1593          GCCTGG-TGCTGCCCT--CCAGCCG-CTCTACCAGG--CTCTTGATCTCCCTGCCGATAT
                     |    -|||||||| --|||||||-|||+|+| | --|| ||||  || |+|++||| |
Sbjct 1624          CCGATCTTGCTGCCCGGGCCAGCCGCCTC-A-CTGCTACTGTTGAGGTCTC-G--GATGT

Query 1647          TGTGGCCCGTGC-AGGTCGGCTGACCG-CCA-CA-CAG---T-AAAGG-TTTCT-CAGGC
                     |  | ||||  -|+ +| ||++|+ |-|||-|    |---|-|||  -|||| -||| |
Sbjct 1679          GGACGGCCGTCTTA-C-CTGC--A-AGACCATCTTGGGCAATAAAACTTTTTCAACAGCC

Query 1694          --TG--AGGGGCGGATTGACTGCGAGACCT-AT----CTTGGTAATA--A--AACTTTCC
                    --||--   ||||  ++ |    ||| +||-| ----|   | +++|--|--  +++|+ 
Sbjct 1734          TTTGCCGACGGCGCC--CAGCTAGAGG-CTAACGGGCCGGAGC---AGTATGTG---T-T

Query 1742          GCACGTCGTTCGTCGACGG-AGCGGTTTTAGAGACTAATGGCC-CAGAG--CGCCTCAAT
                    ++|++++     |+|+   -||| + ++ | |||||+||||| -| |+|--||| |+||+
Sbjct 1783          --A----TCGTTT-G-ATTCAGCC-A--AACAGACT-ATGGCTGCCG-GTCCGCAT-AA-

Query 1798          CTCTCCTTTGAC-GCCAGTCAGAGCACTATGG-CCGCCGGCCTCTTTA--GTCTTACCTA
                    +|||  + | | - ||   || | |  +  ||-|    ||++|    |--||+ | |   
Sbjct 1828          -TCTTA-GTTATGCCCTAACACACCTG-CGGGCCTTGAGG--TACACATTGT-CTCCGCG

Query 1854          CACCACTTC-TGCAGCTGGGCTGGAGGTGCATTATG---TCGCTGC--C-GG-GCTTGAC
                      ++|||| -|+++++|++|+|++|+++  |+  +|---||+|++|--|-||-|+|||  
Sbjct 1881          GG--ACTTGAT-----T--G-T--A---AGA-CG-GTCTTC-C--CGTCTGGTG-TTGCG

Query 1905          -CATCGGGCG--GTTTTTGCC--CCGGGTGTCTCAC-CCCGGTCGGCCCCTGGCGAGGTT
                    -|  |+++| --|++ | +||--   |||||||  |- | | || |+||||    |||||
Sbjct 1920          ACCCC---CTCCG--CTC-CCGGGGAGGTGTCTGCCTTCTGTTCAG-CCCTATATAGGTT

Query 1960          ACCG-CCTTCTGC-TCC-GCC-CTATATAGGTTCAACCGTGA---GGCCCAGCG-CCACT
                    ++| - | +||||-|||-|| -|+||+| ++++|+  | |  ---| |   |  -  |+|
Sbjct 1972          --CAATCG-CTGCATCCAGCGGC-AT-TC----C-CTCATTGGGGGTCTGTGGTATTA-T

Query 2012          CACTGACCGGCAACTTTTGGTTTCATCCCGAGGGGCTCCTTGGCCCCTT-C--GTT-C-C
                    |+||||  ||  |+ +|||||||  ||||   |   ||    | || | -|--|+ - -|
Sbjct 2022          C-CTGAAGGGTTA-A-TTGGTTTGTTCCCACCGTTTTCTCCCGGCCATAGCTGG-GAGTC

Query 2067          TTTCTCTCCCGGGCATGTTTGGGAGTCGGCTAACCCGTTT-------T--GTGGT--GAG
                    |  |+  |||   |+||+ ++|| |   ||++||||+|||-------|-- ||||--| +
Sbjct 2078          TGCC-AACCCTTTC-TG-C--GGTGAGAGC--ACCC-TTTACACCCGTACCTGGTCGGT-

Query 2116          AG-C-A-C-ACTCTACACCCGTA-C-CTGGTCGGAAGTTGATG-C--CGCTTC---T-AA
                    +|-|- -|-  ||+ +|   |  -|-|++ +| ++| ||||  - -- ||  |---|- |
Sbjct 2128          -GTCGGGCTTTTC-T-AGTTGCTTCTC--C-CC--AATTGAGCCATGTGCCCCGGATCTA

Query 2163          CCCGGCCCAGC--CCGAC-CTAGGCCTTGCATCTG-AGCCTCCCATACCC-AGTAG-GGC
                    +||+ +||  |--| || -|||   |++||++|| -|||| |  |||   -|  | - | 
Sbjct 2180          -CC-A-CCTTCTACTGATACTAATAC--GC--CTACAGCCCCAAATATTGTACCATTAGT

Query 2217          CGCCAC-GCCTATCTTGGCGGCCC-CTCTGCCCTCCATTGTACCGGGCCC-CACCCCCCC
                      |  |-|+  ++| ++ |  ++|-| |  |  | |+||| || || | |-| | | |  
Sbjct 2234          TACTTCAG-AG--CA--ACTT--CGCCCCCCAGTTC-TTGAACAGGTCGCGCCCTCACTG

Query 2274          CCCCTC-C---GC--C-CTGGTGCCTAGTGAGC-CGGCCT--CTGGTGCCA-GCGCCGGG
                     +||| - ---||--|-| | || |  |+| +|-| | ||--|  ||| ||- |+|||| 
Sbjct 2286          G-CCTTAGTTGGCAGCGCCGCTGGCCCG-GC-CTCAGGCTCCCCTGTGGCACCC-CCGGT

Query 2323          GCTCTGGCCATA-------ACCCACCAGACGGGTCCGACACCGCCG--T-TTGCTTTTCA
                    ||    |+|++|-------||||||| | | || || ++++|||||-- -|| |||   |
Sbjct 2342          GCCAGCG-C--AGTCCGTGACCCACCCGTCTGGGCCT----CGCCGACGGTTACTTCATA

Query 2372          CCTACCCGGATGGTTCC-AAGGTGTT-TGCCGGCTCGCTG-TTCGAGTCAGCGTGTACGT
                    |||| || || || |+|-|||||+||-||| ||||| || -||+||||| | |||||| |
Sbjct 2395          CCTATCCTGACGGCT-CAAAGGT-TTATGCTGGCTCCCTCTTT-GAGTCTGAGTGTACCT

Query 2429          GGCTTGTTAACGCGTCTAATGTTGACCACCGCCCTGGTGGCGGGCTCTGCCATGCATTCT
                    |||| || || || |||||   || |||||| ||||| || || || |||||||| || |
Sbjct 2452          GGCTGGTCAATGCATCTAACCCTGGCCACCGTCCTGGCGGTGGCCTTTGCCATGCGTTTT

Query 2489          ACCAAAGGTATCCCGCTTCCTTTGACGCTGCCT-CTTTTG--TGA-TG-CGCGATGGCGC
                    ||||  ||| ||| |  || |||||| | ||| - |||  --|| -||-|| |+|   ||
Sbjct 2512          ACCAGCGGTTTCCGGAGTCATTTGACCCCGCCGAGTTTATTATGTCTGACGGG-TTTTGC

Query 2544          GGCCGCGTACACATTAACTCCCCGGCCGATAATTCATGCCGTCGCCCCTGACTATAGGTT
                    ||+|+|+|| || ||||| || ||||| || |||||||| || ||||| |||||  || |
Sbjct 2570          GG-C-C-TATACTTTAACCCCACGGCCTATTATTCATGCTGTTGCCCCCGACTACCGGGT

Query 2604          GGAACATAACCCAAAGAGGCTCGAGGCCGCTTACCGGGAGACCTGCTCTCGCCT-TGGTA
                     ||||||||||| |||||||| |||||||| || |||||||| || || || | - ||+|
Sbjct 2627          CGAACATAACCCTAAGAGGCTTGAGGCCGCCTATCGGGAGACGTGTTCCCGTCGCGGG-A

Query 2663          CCGCTGCATACCCGCTCCTCGGGACTGGCATATATCAGGTACC-AATCGGCCCGAGTTTT
                    | ||||| ||||| || |||||  ||||||||||| |||| ||-  | |||  +||||||
Sbjct 2686          CGGCTGCTTACCCCCTACTCGGCGCTGGCATATATAAGGTGCCTGTTGGGCTT-AGTTTT

Query 2722          GACGCCTGGGAGCGGAACCACCGCCCTGGGGACGAGTTGTATCTTCCTGAGCTTGCC---
                    || || |||||||| ||||| || || ||||| ||| | || ||  ||||||  || ---
Sbjct 2745          GATGCTTGGGAGCGCAACCATCGGCCCGGGGATGAGCTCTACCTGACTGAGCCAGCGATA

Query 2779          GCCAAATGGTTCGAGGCCAATAA--GCCTACCCGCCCGGACTCTTACTATAACTGAGGAT
                    |||+++||||| ||| ||+|+| --|||||| | +||   |||| ||||| |||||||| 
Sbjct 2805          GCC---TGGTTTGAGTCC-A-ACCGGCCTACACT-CCCTGCTCTCACTATCACTGAGGAC

Query 2835          --GTCGCACGGACGGCAAACTTGGCCATCGAACTTGACTCGGCCACAGACGTCGGCCGGG
                    --|++||||| ||||| ||||||||  | || || ||||||||||| || || |||||||
Sbjct 2859          ACG--GCACGTACGGCGAACTTGGCGCTGGAGCTGGACTCGGCCACCGAGGTTGGCCGGG

Query 2894          CCTGCGCCGGCTGCCGAG-TCACCCCCGGTA-TTGTG-CAGTATCAGTTTACCGCAGGTG
                    | || || || || || |-| | || +||| -   | -|++|| |||||||| || ||||
Sbjct 2917          CTTGTGCTGGTTGTCGCGTTGAGCCA-GGTGTCGTTCAC--TACCAGTTTACGGCGGGTG

Query 2951          TGCCCGGGTCTGGAAAGTCCCGTTCTGTT-ATCCAGACTGACGTGGACGTTGTTGTGGTT
                    | || || || || ||||| || ||  | -| | || |+|| ||||| || || ||||| 
Sbjct 2974          TCCCTGGCTCCGGCAAGTCTCGATCGATCCAGCAAGGC-GAGGTGGATGTGGTGGTGGTA

Query 3010          CCGACTCGGGAGCTGCGTAACGCCTGGCGCCGCCGCGGTTTTGCTGCTTTTACCCCGCAT
                    ||||| || || ||||||||| | |||||||||||||| || || ||||  || || || 
Sbjct 3033          CCGACCCGCGAACTGCGTAACTCGTGGCGCCGCCGCGGGTTCGCAGCTTACACACCCCAC

Query 3070          ACTGCCGCTAGG-G-TCACCCAGGGGCGTCGTGTCGTCATCGATGAAGCCCCGTCTCTCC
                    ||||| ||  +|-|-|+||||  || ||| | ||||| ||||| || || ||||| || |
Sbjct 3093          ACTGCAGCCC-GCGTT-ACCCGTGGCCGTAGGGTCGTTATCGACGAGGCTCCGTCACTTC

Query 3128          CCCCGCACCTG-TTGCTGCTCCACATGCAGCGGGCCGCCA-CCGTCCACCTTCTTGGCGA
                    | || ||  | -||+||||| || |||||||||||| +| -| ||||| || ||||| ||
Sbjct 3151          CACCACATTTACTT-CTGCTGCATATGCAGCGGGCCT-CGTCGGTCCATCTCCTTGGTGA

Query 3186          CCCGAATCAGATCCCAGCCATCGATTTTGAGCACGCCGGGCTCGTCCCCGCCATCAGGCC
                    ||| ||||||||||| ||||| || |||||||||||||| || ||||| || ||  ||||
Sbjct 3209          CCCTAATCAGATCCCTGCCATTGACTTTGAGCACGCCGGCCTTGTCCCGGCAATTCGGCC

Query 3246          CGATTTAGC-CCCTACTTCCTGGTGGCATGTCACTCACCGCTGTCCCGCGGATGTGTGTG
                     ||  | | -|| +||    ||||||||  | |||||  | ||||| || || || ||||
Sbjct 3269          TGAGCTTGTTCCA-ACAAAGTGGTGGCACCTTACTCATAGATGTCCGGCAGACGTCTGTG

Query 3305          AGCTGATTCGCGGTGCATATCCTATGATCCAGCCCACTAGCCGGGTCCTTCGTTCGTTGT
                    || | || |||||||| || || | ||||||| |  ||||||| ||||| || ||  |||
Sbjct 3328          AGTTAATCCGCGGTGCGTACCCAAAGATCCAGACTGCTAGCCGTGTCCTCCGCTCCCTGT

Query 3365          TTTGGGGTGAGCCTGCCGTTGGGCAGAAACTAGTGTTCACCCAGGCGGCTAAGGCTGCCA
                    ||||||| |||||  | ||||| ||||| || || ||||| |||||||| ||||| || |
Sbjct 3388          TTTGGGGGGAGCCCCCTGTTGGCCAGAAGCTTGTATTCACTCAGGCGGCGAAGGCCGCTA

Query 3425          ACCCCGGCTC-AGTGACGGTCCACGAGGCACAGGGCGCTACCTACACAGAGACCACCATT
                    | || ||  |-|+| || ||||| ||||| || || || || | ||| |||||||| |||
Sbjct 3448          ATCCTGGTGCGA-TTACAGTCCATGAGGCTCAAGGTGCCACATTCACTGAGACCACTATT

Query 3484          ATTGCAACGGCAGACGCCCGTGGCCTTATTCAGTCGTCCCGGGCTCATGCCATTGTCGCC
                    ||||| ||||| || ||||| || || |||||||| ||  | || || || || || |||
Sbjct 3507          ATTGCCACGGCGGATGCCCGCGGGCTGATTCAGTCTTCTAGAGCCCACGCAATCGTGGCC

Query 3544          CTGACGCGCCACACAGAGAAGTGCGTCATCATTGACGCACCA-GGCTTGCTTCGTGAGGT
                    || || ||||||||||||||||| ||  |  | ||||| || -|||| +|| ||||| ||
Sbjct 3567          CTAACCCGCCACACAGAGAAGTGTGTGGTTGTCGACGCCCCGGGGCTC-CTCCGTGAAGT

Query 3603          GGGCATCTCTGACGCAATTGTCAATAATTTCTTCCTCGCTGGCGGTGAGGTTGGTCACCA
                     ||||| ||||| || ||||| ||||| ||||| ||  |||| ||| |  | || || ||
Sbjct 3626          CGGCATTTCTGATGCTATTGTAAATAACTTCTTTCTTTCTGGTGGTCAAATCGGCCAACA

Query 3663          GCGTCCGTCTGTTATCCCTCGCGGCAACC-CCGACGCCAATGTCGACACCCTGGCTGCCT
                     || || || || || || || |||+|| - | ||   |||||||||||  ||| ||| |
Sbjct 3686          TCGCCCATCAGTCATACCACGTGGC-ACTGTCAACTGTAATGTCGACACGTTGGATGCAT

Query 3722          TTCCACCGTCATGCCAGATTAGTGCTTTCCACCAATTGGCCGAGGAGCTTGGTCACAGAC
                    |||| || || |||||| ||||||||| ||||||  |||| |||||||| || ||  |||
Sbjct 3745          TTCCGCCCTCCTGCCAGTTTAGTGCTTACCACCAGCTGGCAGAGGAGCTCGGCCATCGAC

Query 3782          CCGCCCCTGTTGCGGCTGTTCTACCACCCTGCCCTGAGCTCGAACAGGGCCTTCTCTACC
                    | |||||  |||| || || || || || ||||| |||||||| |||||| | || ||  
Sbjct 3805          CGGCCCCAATTGCTGCCGTCCTGCCGCCTTGCCCGGAGCTCGAGCAGGGCTTACTTTATA

Query 3842          TGCCCCAGGAGCTCACCACCT-GTGATAGTGTTG-TA-ACATTTGAGTTGACAGATATTG
                    |||| |||||| | || || |-|+|| |||||  -||-|  |  ||| | |||||||| |
Sbjct 3865          TGCCTCAGGAGTTGACTACGTCG-GACAGTGTGCTTATATTT-CGAGCTTACAGATATAG

Query 3899          TGCATTGCCGCATGGCCGCCCCGAGCCAGCGCAAGGCCGTGCTGTCCACACTTGTGGGTC
                    |||| ||||| ||||| || || || ||||||||||| ||  |||| || ||||| ||  
Sbjct 3922          TGCACTGCCGTATGGCGGCGCCCAGTCAGCGCAAGGCAGTTTTGTCAACTCTTGTCGGCA

Query 3959          GATACGGTCGGCGTACAAAGCT-TTATAATGCCTCCCATTCTGATGTCCGCGACTCTCTC
                    | ||||| || || || || ||-|   +| ||  ||||| | ||||| ||||  ||||| 
Sbjct 3982          GGTACGGCCGCCGCACGAAACTGTACG-AGGCTGCCCATGCAGATGTTCGCGGGTCTCTG

Query 4018          GCCCGTTTCA-TCCCGACCATTGGCCCC-GT-GCAGGTTACAACTTGTGAGCTGTACGAG
                       | |||||-||| || | || |||| - |-|+|+||||| || || ||||| || |||
Sbjct 4041          AATCATTTCATTCCTGAGCTTTAGCCCTATTAG-A-GTTACTACCTGCGAGCTCTATGAG

Query 4075          TTAGTGGAAGCC-ATGGTTGAGAAGGGCCAGGATGGCTCCGCCGTCCTTGAGCTCGACCT
                     | || |+|| |-||||| ||||| || ||||||||||| || || || ||||| |||||
Sbjct 4098          CTCGTCG-AGGCTATGGTGGAGAAAGGTCAGGATGGCTCGGCGGTTCTGGAGCTTGACCT

Query 4134          TTGCAACCGTGACGTGTCCAGGATTACCTTTTTCCAGAAAGACTGTAATAAGTTTACCAC
                     || | |||||| |||||  |||| || || ||||| || ||||| || |||||||||||
Sbjct 4157          GTGTAGCCGTGATGTGTCTCGGATAACATTCTTCCAAAAGGACTGCAACAAGTTTACCAC

Query 4194          CGGGGAGACCATTGCCCATGGTAAAGTGGGTCAGGGCATCTCGGCTTGGAGTAAGA-CTT
                     || ||||| || || ||||| ||||| || ||||| || || || |||||||| |-|||
Sbjct 4217          AGGTGAGACAATAGCACATGGCAAAGTTGGGCAGGGGATATCCGCGTGGAGTAAAACCTT

Query 4253          TCTGTGCCCTCTTCGGCCCCTGGTTCCGTGCTATTGAGAAGGCCATCCTAGCTC-TGCT-
                    |+|||||| | || ||||| ||||| ||||||||||||||||  ||||| ||  -   |-
Sbjct 4277          T-TGTGCCTTGTTTGGCCCTTGGTTTCGTGCTATTGAGAAGGAAATCCTGGCGGTGCTTG

Query 4311          CCCCCAGGGTGTGTTCTATGGGGATGCTTTTGATGACACCGT-CTTCTCTGCGGCTG-T-
                    | || | ++||| ||||| || || || | ||| ||||| ||-||  +| || ||||-|-
Sbjct 4336          CACCTAA--TGTTTTCTACGGTGACGCATATGAGGACACAGTCCTAG-CCGCCGCTGTTG

Query 4367          --GGGCCGCTGC-GAAGG-CTTCCATGGTGTTTGAGAATGACTTCTCTGAGTTTGACT-C
                    --||  | |++|-|+|+ - | ++|+||| ||||| ||||| || || ||||||||  -|
Sbjct 4393          CAGGAGCCC--CTG-A-TTGTA--A-GGTTTTTGAAAATGATTTTTCCGAGTTTGATAGC

Query 4422          TACTCAGAATAATTTCTCCTTGGGACTTGAGTGT-GCTATTATGGAGGAGTGCGGAATGC
                    +||||| || || |||||  | ||| | ||||||-  +|||||||||||||| || ||||
Sbjct 4445          -ACTCAAAACAACTTCTCGCTCGGATTGGAGTGTATA-ATTATGGAGGAGTGTGGTATGC

Query 4481          CGCAGTGGCTCATCCGCCTTTACCACCTTATAAGGTCTGCATGGATCCTGCAGGCCCCGA
                    |||||||| | ||||| ||||| || ||| |  | ||||| ||| |||| || |||||||
Sbjct 4504          CGCAGTGGATGATCCGGCTTTATCATCTTGTCCGCTCTGCCTGGGTCCTCCAAGCCCCGA

Query 4541          AGGAGTCCCTGCGGGGGTTCTGGAAGAAGCACTCCGGTGAGCCCGGCACTCTCCTATGGA
                    | || || || ||||||||||||||||| ||||| || |||||||| || || || ||||
Sbjct 4564          AAGAATCTCTACGGGGGTTCTGGAAGAAACACTCTGGCGAGCCCGGTACCCTGCTGTGGA

Query 4601          ATACCGTCTGGAACATGGCTGTTATTA-CCCACTGTTATGACTTCCGGGATCTGCAAGTG
                    |||| |||||||||||||| || |+||-| || || || || ||||| || |||   || 
Sbjct 4624          ATACTGTCTGGAACATGGCAGTCA-TAGCACATTGCTACGAGTTCCGTGACCTGAGGGTT

Query 4660          GCTGCTTTTAAAGGTGATGATTCA-ATAGTGCTTTGCAGTGAGTACCGTCAGAGTCC--A
                    || || || ||||| ||||| || - |+|| || ||||| || || || ||||| | --|
Sbjct 4683          GCGGCGTTCAAAGGGGATGACTCTGTT-GTACTCTGCAGCGATTATCGGCAGAGCCGTGA

Query 4717          GGA-GCCGCAGTCCTAATTGCTGGCTGCGGCCTGAAGTTGAAGGTGGA-TTTCCGCCCGA
                     | -||||| +|++|||| || || || || |||||| | || |||||-|||  ||| +|
Sbjct 4742          TGCGGCCGCC-T--TAATCGCCGGTTGTGGGCTGAAGCTTAAAGTGGATTTTAGGCCT-A

Query 4775          TT-GGCTTATATGCAGGTGTTGTGGTGGCCCCCGGCCT-TGGTGCACTCCCTGACGTTGT
                    ||-|||||+||||| |||||||| |||||||| || ||- ||  |+|| ||||| |||||
Sbjct 4798          TTGGGCTT-TATGCTGGTGTTGTTGTGGCCCCGGGTCTCGGGACC-CTTCCTGATGTTGT

Query 4833          GCGTTTTGCCGGCCGGCTCACTGAGAAGAATTGGGGCCCCGGCCCT-GAGCGAGCGGAGC
                      | ||||| || |||||| | |||||||| ||||| || ||+| |-||||| || ||||
Sbjct 4856          CAGGTTTGCTGGACGGCTCTCAGAGAAGAACTGGGGGCCTGG-CTTGGAGCGGGCAGAGC

Query 4892          AGCTCCGCCTCGCTGTGTGTGATTTCCTTCGCAAGCTCACGAATGTGGCTCAGATGTGTG
                    |||| || || ||||| ||||||||||| || ||| | ||||||||||| ||| | ||||
Sbjct 4915          AGCTGCGGCTGGCTGTATGTGATTTCCTGCGAAAGTTAACGAATGTGGCCCAGGTATGTG

Query 4952          TGGATGTTGCTTCTCGTGTTTATGGGGTCTCCCCAGGGCTAGTTCATAACCTGATTGGTA
                    ||||||||| ||| |  |||||||| |||  ||| ||  |||| |||||||||||||| |
Sbjct 4975          TGGATGTTGTTTCGCAAGTTTATGGTGTCAGCCCTGGTTTAGTACATAACCTGATTGGGA

Query 5012          TGCTACAGGCTGTTGCCGACGGCAAGGCCCATTTCACTGAGTCGGTAAAGCCAGTGCTTG
                    |||| ||  |  | ||||| |||||||| |||||||||||  | || || || || || |
Sbjct 5035          TGCTCCAAACCATCGCCGATGGCAAGGCGCATTTCACTGAAACAGTCAAACCGGTCCTAG

Query 5072          ACCTGACGAATTCAATCTTGTG-TCGGGTGGAATGAATAACATG-TCTTTTGCTGCGCCC
                    || | || || || ||| | + -|||| ||||||||||||||||-|||||||||  |  |
Sbjct 5095          ACTTAACTAACTCTATCATA-CATCGGATGGAATGAATAACATGTTCTTTTGCTCTGTGC

Query 5130          ATGGGTTCGCGACCATGCGCCCTCGGCCTATTTTGTTGCTGTTCCTCATGTTTCTGCCTA
                    ||||    || ||||||||| ||||| || ||||||| ||| ||||| || |||||||||
Sbjct 5154          ATGGAGATGCCACCATGCGCTCTCGGGCTCTTTTGTTTCTGCTCCTCGTGCTTCTGCCTA

Query 5190          TGTTGCCCGCGCCACCGTCCGGTCAGCCGTCTGGCCGCCGTCGTGGGCGGCGCAGCGGCG
                    || |||||||||||||| ||||||||||||||||||| || || ||||||||||||||| 
Sbjct 5214          TGCTGCCCGCGCCACCGGCCGGTCAGCCGTCTGGCCGTCGCCGCGGGCGGCGCAGCGGCA

Query 5250          GTTCCGGCGGTGGTTTCTGGGGTGACCGGGTTGATTCTCAGCCCTTCGCAATCCCCTATA
                    || ||||||||||||||||||||||||||||||||||||||||||||||  |||||||||
Sbjct 5274          GTACCGGCGGTGGTTTCTGGGGTGACCGGGTTGATTCTCAGCCCTTCGCCCTCCCCTATA

Query 5310          TTCATCCAACCAACCCCTTCGCCCCCGATG-T-C-ACCGCTGCGGCCGGGGCTGGACCTC
                    ||||||||||||||||||||||  | ||+ -|-|-| |+|+|| |||||||||||| |||
Sbjct 5334          TTCATCCAACCAACCCCTTCGCATCTGA-CATTCCAAC-C-GCCGCCGGGGCTGGAGCTC

Query 5367          GTGTTCGCCAACCCGCCCGACCACTCGGCTCCGCTTGGCGTGACCAGGCCCAGCGCCCCG
                    |   ||| || || ||||| |||||||||||||||||||| || ||  ||||||||||||
Sbjct 5391          GCCCTCGGCAGCCAGCCCGCCCACTCGGCTCCGCTTGGCGCGATCAATCCCAGCGCCCCG

Query 5427          CCGCTGCCTCACGTCGTAGACCTACCACAGCTGGGGCCGCGCCGCTGACTGCGGTTGCTC
                    ||||| || | |||||| || || || ||||||||||  ||||| |||| || || || |
Sbjct 5451          CCGCTCCCGCCCGTCGTCGATCTGCCCCAGCTGGGGCTTCGCCGTTGACGGCTGTAGCCC

Query 5487          CGGCCCATGATAC-CCCGCCTGTGCCCGATGTTGATTCTCGCGGCGCTATCTTGCGCCGG
                    |||||| ||| ||- ||+|| || || |||||||| ||||| || || || |||||||| 
Sbjct 5511          CGGCCCCTGACACTGCC-CCGGTCCCTGATGTTGACTCTCGTGGTGCCATATTGCGCCGC

Query 5546          CAGTATAAT-CTTTCAACATCCCCTCTTACCTCCT-CCGTGGCCACTGGCACCAAT-TTG
                    |||||||||-  | ||+||||||| ||||||||+|-|| | |||||||| || |||-|||
Sbjct 5570          CAGTATAATTTGTCCA-CATCCCCACTTACCTC-TACCATTGCCACTGGTACTAATCTTG

Query 5603          GTCCTTTATGCTGCCCCTCTTAGCCCGCTTTTTGCCCCTTCAGGACGGCACCAATACTCA
                    +| || |||||||| || || || || ||  || |+ ||||| || || || || || ||
Sbjct 5628          -TGCTGTATGCTGCTCCGCTGAGTCCTCTGCTTCC-GCTTCAAGATGGGACTAACACGCA

Query 5662          TATAATGGCCACGGAGGCTTCCAATTATGCCCAGTACCGAGTTGCCCGCGCCACAATCCG
                    ||| |||||||| |||||||| ||||| |||||||| || |||| ||| ||||| || ||
Sbjct 5686          TATTATGGCCACTGAGGCTTCTAATTACGCCCAGTATCGTGTTGTCCGTGCCACCATTCG

Query 5722          CTACCGCCCTCTGGTTCCCAATGCTGTTGGTGGCTATGCTATCTCTATATCGTTCTGGCC
                     ||||||||  | || || ||||| || || ||||||||||| ||||| || ||||||||
Sbjct 5746          GTACCGCCCGTTAGTGCCGAATGCCGTCGGCGGCTATGCTATATCTATTTCTTTCTGGCC

Query 5782          GCAGACCACTACCACCCCGACGTCCGTCGACATGAATTCTATAACCTCGACGGATGTTCG
                     ||||| || || ||||| ||||| || || |||||||| || || || || ||||||||
Sbjct 5806          CCAGACAACGACTACCCCAACGTCTGTTGATATGAATTCCATCACTTCTACCGATGTTCG

Query 5842          TATTCTCGTCCAGCCCGGTATTGCCTCAGAGCTTGTGATTCCAAGTGAACGCCTGCATTA
                     ||||| |||||||||||||| ||||| || |||||||| || ||||| ||||| || ||
Sbjct 5866          GATTCTTGTCCAGCCCGGTATAGCCTCTGAACTTGTGATCCCTAGTGAGCGCCTACACTA

Query 5902          TCGCAACCAGGGTTGGCGCTCTGTTGAAACCTCCGGGGTGGCGGAGGAGGAGGCCACCTC
                     || ||||||||||||||||| ||||| ||||| || || || ||||||||||| || ||
Sbjct 5926          CCGTAACCAGGGTTGGCGCTCGGTTGAGACCTCTGGTGTTGCTGAGGAGGAGGCGACTTC

Query 5962          TGGCCTTGTCATGCTTTGTATACATGGCTCACCTGTGAACTCTTATACTAACACACCTTA
                     |||||||||||||| || || || || ||||||||||||||||| ||||||||||| ||
Sbjct 5986          CGGCCTTGTCATGCTCTGCATCCACGGTTCACCTGTGAACTCTTACACTAACACACCCTA

Query 6022          CACTGGTGCCCTCGGGTTGTTGGATTTTGCTCTCGAGCTTGAGTTCCGCAACCTCACCCC
                     || || ||||||||  || | |||||||| |||||||||||||| || ||  | || ||
Sbjct 6046          TACCGGGGCCCTCGGCCTGCTCGATTTTGCGCTCGAGCTTGAGTTTCGTAATTTAACACC

Query 6082          TGGTAACACCAATACACGGGTTTC-CCGC-T-ACTCTAGCACCGCCCGCCACCGTCTTCG
                    |||||| ||++  ||||| || ||-||+|-|-| || || |  || || |||   || ||
Sbjct 6106          TGGTAATAC--GAACACGCGTGTCTCC-CGTTATTCGAGTAGTGCACGTCACAAGCTACG

Query 6139          CCGTGGCGCAG--ACGGGACTGCCGAGCTCACCACCACGGCTGCGACTCGCTTTATGAAG
                    ||||||+||+ --| || || || ||  | || || || ||||| || || || ||||| 
Sbjct 6163          CCGTGG-GC-CTGATGGCACCGCTGAATTGACTACGACTGCTGCTACACGTTTCATGAAA

Query 6197          GATCTCTATTTTT-CTAGCACTAATGGTGTTGGCGA-GATCGGCCGCGGGATAGCCCTTA
                    || ||+|   |||-|| | || || |||||||| ||-|+| ||||| || ||||| || |
Sbjct 6221          GACCT-TCACTTTACTGGGACCAACGGTGTTGGTGAAG-TAGGCCGTGGTATAGCTCTAA

Query 6255          CCCTGTTTAATCTTGCTGACACCCTGCTTGGCGGCCTACCGACAGAATTGATTTCGTCGG
                    |||||||||||||||||||||| || || || || || ||||||||||||||||||||||
Sbjct 6279          CCCTGTTTAATCTTGCTGACACGCTTCTCGGTGGGCTTCCGACAGAATTGATTTCGTCGG

Query 6315          CTGGTGGCCAACTGTTTTACTCTCGCCCGGTCGTCTCAGCCAATGGCGAGCCGACTGTCA
                    | ||||| || ||||||||||||||||| ||||||||||||||||||||||||||||| |
Sbjct 6339          CCGGTGGTCAGCTGTTTTACTCTCGCCCCGTCGTCTCAGCCAATGGCGAGCCGACTGTGA

Query 6375          AGCTGTATACATCTGTAGAGAATGCTCAGCAGGATAAGGGTATTGCAATCCCTCACGACA
                    | || || || || || |||||||| |||||||||||||| || || || || || || |
Sbjct 6399          AACTTTACACTTCAGTTGAGAATGCCCAGCAGGATAAGGGAATAGCTATACCGCATGATA

Query 6435          TCGACCTTGGGGAATCTCGTGTAGTCATCCAGGATTATGACAATCAGCATGAGCAGGACC
                    |||| ||||| || || || || || || ||||||||||| |||||||||||||||||||
Sbjct 6459          TCGATCTTGGTGAGTCCCGAGTTGTTATTCAGGATTATGATAATCAGCATGAGCAGGACC

Query 6495          GTCCGACACCTTCCCCAGCCCCGTCTCGCCCTTTTTCTGTTCTCCGGGCCAATGATGTGC
                    |||| || ||||| || || || ||||| ||||| ||||||||||| || ||||||||||
Sbjct 6519          GTCCTACCCCTTCGCCCGCTCCCTCTCGTCCTTTCTCTGTTCTCCGTGCTAATGATGTGC

Query 6555          TTTGGCTCTCTCTCACTGCTGCTGAGTATGATCAGTCCACCTATGGCTCTTCTACTGGCC
                    |||||||||| || || |||||||||||||||||| |||| ||||| || |||||+    
Sbjct 6579          TTTGGCTCTCACTTACAGCTGCTGAGTATGATCAGACCACTTATGGTTCCTCTAC-AAAT

Query 6615          CAGT--CTATGTCTCCGACTCTGTGACCTTGGTCAATGTTGCGACCGGCGCGCAGGCCGT
                    |+ |-- |||||||| ||| |||| || || || || || || ||||| || ||||  ||
Sbjct 6638          C-CTATGTATGTCTCTGACACTGTTACATTTGTTAACGTCGCTACCGGTGCCCAGGGGGT

Query 6673          TGCTCGGTCGCTTGACTGGACTAAGGTCACACTTGATGGCCGCCCTCTTTCTACTATCCA
                    | |||| || || |||||| ||||||| ||  | ||||| ||||| |||   ||||||||
Sbjct 6697          TTCTCGCTCCCTGGACTGGTCTAAGGTTACCTTGGATGGGCGCCCGCTTATGACTATCCA

Query 6733          GCAGTATTCGAAGACTTTCTTTGTCCTGCCGCTTCGTGGTAAACTTTCCTTCTGGGAGGC
                    ||||||||| ||||||||||||||  |||| |||||||| ||||||||||||||||| ||
Sbjct 6757          GCAGTATTCTAAGACTTTCTTTGTTTTGCCCCTTCGTGGCAAACTTTCCTTCTGGGAAGC

Query 6793          AGGTACCACTAAAGCCGGGTACCCTTACAATTATAATACTACTGCTAGTGACCAACTGCT
                     ||||| || || || || ||||| || || |||||||||||||||||||||||+ +  |
Sbjct 6817          TGGTACTACCAAGGCTGGCTACCCCTATAACTATAATACTACTGCTAGTGACCA-G-ATT

Query 6853          -CGTT-GAGAATGCCGCCGGGC-ACCGGGTGG-CTATTTCCACCTACACCACTA-GCTTG
                    - | |-|||||||| |||||+|-| || ||+ - ||| || || ||||| ||||- ||||
Sbjct 6875          TTGATCGAGAATGCAGCCGG-CCATCGTGT-TTGTATCTCGACTTACACTACTAATCTTG

Query 6908          GGTGCTGGCCCTGTCTCCATTTCTGCGGTGGCTGTCCTGGCCCCCCACTCTGCGTTAGCA
                    | |+|||||||||| || |||||||| || | |||||| || || || |||||||||||+
Sbjct 6933          GAT-CTGGCCCTGTTTCTATTTCTGCTGTTGGTGTCCTCGCACCTCATTCTGCGTTAGC-

Query 6968          CTGC-TT-GAGGATACCCTG--GATTACCCTGCTCGCGCCCATACTTTTGATGATTTCTG
                    +|||-||-|||||++| |||--|| || ||||| || || ||||||||||||||||||||
Sbjct 6991          -TGCATTAGAGGA--CACTGTTGACTATCCTGCACGTGCTCATACTTTTGATGATTTCTG

Query 7024          CCCAGAGTGCCGCCCCCTCGGCCTCCAGGGCTGCGCCTTTCAGTCCACTGTCGCTGAGCT
                     |||||||||||  | || |||||||||||||| || ||||| || ||||| |||||| |
Sbjct 7048          TCCAGAGTGCCGTGCGCTTGGCCTCCAGGGCTGTGCTTTTCAATCAACTGTTGCTGAGTT

Query 7084          CCAGCGGCTTAAGATGAAGGTGGGTAAAACTCGGGAGTTATAG-TTTATT-T-GCTTGTG
                     ||||| ||||| ||||||||||||||||| |||||||+|| |-||||||-|- ||||||
Sbjct 7108          ACAGCGTCTTAAAATGAAGGTGGGTAAAACCCGGGAGT-ATTGATTTATTCTTCCTTGTG

Query 7141          CC--CTC----CTTCTTTCTGTTGCTT
                    ||--|+|---- || | ||| ||  ||
Sbjct 7167          CCTTC-CTTTAGTTTTGTCTTTTTATT
