# Supplementary material for: Pairwise Heuristic Sequence Alignment Algorithm Based on Deep Reinforcement Learning
Source: IEEE Open J Eng Med Biol. 2021 Jan 29;2:36–43. doi: 10.1109/OJEMB.2021.3055424 (PMC8901008; doi:10.1109/OJEMB.2021.3055424)
Supplement: Three supplementary materials are attached to the submitted manuscript. First, we offer the detailed process of the DQNalign in Supplementary material S1. Then, the additional figures and tables are listed in the Supplementary material S2. Finally, the alignment results of the DQNalign are attached  [file ojemb-3055424-mm.zip › OJEMB-3055424-MM/10022021082020_DQNalignOJEMB20210126SupplementaryS3/Supplementary S3/HEV_DDDQN/result20200712173946_14_15.txt]

DQNalign Project v1.0
Pairwise alignment algorithm with deep reinforcement learning based heuristic alignment agent
Sequence 1 : HEV_14, length : 7170
Sequence 2 : HEV_15, length : 7180

Alignment results:
Exact matches: 5466
Gaps: 452

Query 0             GTTCATTAAGGCTCCTGGCATCACTACTGCTATTGAGCAGGCTGCTCTAGCAGCGGCCAA
                    ||||||||||||||||||||||||||||||||||||||| || |||||||||||||||||
Sbjct 17            GTTCATTAAGGCTCCTGGCATCACTACTGCTATTGAGCAAGCAGCTCTAGCAGCGGCCAA

Query 60            TTCTGCCTTGGCGAATGCTGTGGTAGTTAGGCCTTTTCTCTCTCACCAGCAGATTGAGAT
                     || ||| | |||||||||||||| ||  ||||||| || || || |||||| |||||||
Sbjct 77            CTCCGCCCTTGCGAATGCTGTGGTGGTCCGGCCTTTCCTTTCCCATCAGCAGGTTGAGAT

Query 120           TCTCATTAACCTAATGCAACCTCGCCAGCTTGT-TTTCCGTCCCGAGGTTTTCTGGAATC
                     || || || || ||||||||||| ||||| ||-|||+||||| |||||||| |||||||
Sbjct 137           CCTTATAAATCTCATGCAACCTCGGCAGCTGGTGTTT-CGTCCTGAGGTTTTTTGGAATC

Query 179           ACCCTATCCAGCGCGTTATTCATAACGAGCTGGAGCTTTATTGCCGCGCCCGCTCCGGCC
                    |||| || || || ||||| ||||| ||||| ||||  |||||||| || ||||| || |
Sbjct 196           ACCCGATTCAACGTGTTATACATAATGAGCTTGAGCAGTATTGCCGTGCTCGCTCGGGTC

Query 239           GTTGCCTTGAGATTGGCGCTCATCCCCGCTCAATAAATGATAATCCTAATGTGGTCCACC
                    | |||||||||||||| || || || ||||| || |||||||||||||||||  |||| |
Sbjct 256           GCTGCCTTGAGATTGGAGCCCACCCACGCTCCATTAATGATAATCCTAATGTCCTCCATC

Query 299           GCTGCTTTCTCCGCCCTGTCGGGCGTGATGTTCAGCGTTGGTATACTGCTCCTACCCGCG
                    |||||||||||| ||| ||||| || ||||||||||| ||||| || || || ||  | |
Sbjct 316           GCTGCTTTCTCCACCCCGTCGGCCGGGATGTTCAGCGCTGGTACACAGCCCCGACTAGGG

Query 359           GGCCGGCTGCTAACTGCCGGCGTTCCGCACTGCGCGGGCTTCC-CGCTGCTGACCGCACC
                    | || || || ||||| || || || ||||| || || || ||-|+| || |||||||| 
Sbjct 376           GACCTGCGGCGAACTGTCGCCGCTCGGCACTTCGTGGTCTGCCAC-CAGCCGACCGCACT

Query 418           TACTGCCTTGATGGGTTTTCTGGCTGTAG-TTTCCCAGCCGAGACGGGCATTGCCCTCTA
                    |||||  ||||||| ||| | |||||  |-||| ||+|||||||| ||  | || |||||
Sbjct 435           TACTGTTTTGATGGCTTTGCCGGCTGCCGTTTTGCC-GCCGAGACTGGTGTGGCTCTCTA

Query 477           CTCCCTCCACGA-TATGTCA-CCATCCGATGTCGCAGAGGCCATGTTC-CGCCATGGCAT
                     || ||||| ||-|+||+||-||  | ||||| || ||||| ||| +|-||||| |||||
Sbjct 494           TTCTCTCCATGACT-TG-CAGCCGGCTGATGTTGCCGAGGCGATGG-CTCGCCACGGCAT

Query 534           GACGCGGCTTTATGCTGCCCTCCA-TCTCCCACCTGAAGTCCTGTTGCCCCCTGGCACAT
                    ||| || |||||||| ||  ||||-|+| || || || || ||  |||| |||||||| |
Sbjct 551           GACCCGCCTTTATGCAGCTTTCCACT-TGCCTCCAGAGGTGCTCCTGCCTCCTGGCACCT

Query 593           ACCGTACCGCGTCGTACCTTCTAATT--C-ATGATG-GCAGGCGTGTTG-TGGTGACGTA
                    |||| ||  | || ||| | || || --|-||| | -||  |||+||||-   |++++||
Sbjct 610           ACCGGACATCATCCTACTTGCTGATCCACGATGGTAAGCGCGCG-GTTGTCACT----TA

Query 648           TGAGGGTGATACCAGTGCTGGCTATAACCATGATGTTTCTAACCTACGTTCCTGGATCAG
                    ||||||||| || || || || || || ||||||||| | | ||| ||  | ||||||||
Sbjct 665           TGAGGGTGACACTAGCGCCGGTTACAATCATGATGTTGCCACCCTCCGCACATGGATCAG

Query 708           AACTACCAAGGTC-ACCGGGAACCACCCCCTC-GTTATCGAGCGGGTTAGGGCCATTGGC
                     || || ||||| -   | |||+||+||| | -|| |||||||||||  |||  ||||||
Sbjct 725           GACAACTAAGGTTGTGGGTGAA-CA-CCCTTTGGTGATCGAGCGGGTGCGGGGTATTGGC

Query 766           TGCCACTTTGTTCTCTTGCTCACGGCCGCCCCGGAGCCATCTCCTATGCCTTATGTTCCT
                    || ||||||||  | ||| |||| || ||||| ||||| || || ||||| || ||||||
Sbjct 783           TGTCACTTTGTGTTGTTGATCACTGCGGCCCCTGAGCCCTCCCCGATGCCCTACGTTCCT

Query 826           TACCCCCGGTCTACCGAGGTCTATGTTCGGTCAATC-TTCGGCCCGGGTGGTACCCCCTC
                    ||||| || || || ||||||||||| ||||| |||-|| |||||||  |||+|||| ||
Sbjct 843           TACCCGCGTTCGACGGAGGTCTATGTCCGGTCTATCTTTGGGCCCGGCGGGT-CCCCGTC

Query 885           CTTGTTTCCAACCTCATGCT-CTA-CTAAGTCAACTTTCCATGCTGTTCCTGTC-CATAT
                      |||| || ||| | ||+|-|| -|+||||| ||||| || || |+|||   |-|| ||
Sbjct 902           GCTGTTCCCGACCGCTTG-TGCTGTC-AAGTCCACTTTTCACGCCG-TCCCCACGCACAT

Query 942           CTGGGATCGTCTCATGTTGTTCGGGGCCACCCTGGACGATCAGGCTTTTTGCTGCTCCCG
                    |||||| ||||||||| | || ||||||||||| ||||| ||||| |||||||||||| |
Sbjct 959           CTGGGACCGTCTCATGCTCTTTGGGGCCACCCTCGACGACCAGGCCTTTTGCTGCTCCAG

Query 1002          TCTTATGACCTATCTCCGCGGCATTAGCTACAAGGTTACTGTCGGTACCCTTGTGGCCAA
                     |||||||| || || || ||||||||||| ||||| ||||| ||| |||| || || ||
Sbjct 1019          GCTTATGACGTACCTTCGTGGCATTAGCTATAAGGTAACTGTGGGTGCCCTGGTCGCTAA

Query 1062          TGAGGGTTGGAACGCCTCCGAGGACGCCCTCACAGCTGTTATTACTGCCGCTTATCTAAC
                    ||| || ||||| ||| ||||||| || ||||| || |||||||| || ||||| || ||
Sbjct 1079          TGAAGGCTGGAATGCCACCGAGGATGCGCTCACTGCAGTTATTACGGCGGCTTACCTCAC

Query 1122          CATATGTCATCAGCGCTATCTCCGCACCCAGGCTATATCTAAGGGGATGCGCCGTCTGGA
                     |||||||||||||| ||| | || |||||||| || |||||||| |||||||| || ||
Sbjct 1139          AATATGTCATCAGCGTTATTTGCGGACCCAGGCGATTTCTAAGGGCATGCGCCGGCTTGA

Query 1182          GCGGGAGCACGCCCAGAAGTTCATTACACGCCTTTACAGTTGGCTCTTTGAGAAGTCTGG
                    ||  || || || ||||| || ||| ||||||| ||||| ||||| ||||||||||| ||
Sbjct 1199          GCTTGAACATGCTCAGAAATTTATTTCACGCCTCTACAGCTGGCTATTTGAGAAGTCAGG

Query 1242          CCGTGATTACATCCCTGGCCGTCAGCTGGAGTTTTACGCCCAGTGTAGGCGCTGGCTCTC
                     |||||||||||||| ||||| |||||| |||| ||||| |||||  | |||||| | ||
Sbjct 1259          TCGTGATTACATCCCAGGCCGCCAGCTGCAGTTCTACGCTCAGTGCCGCCGCTGGTTATC

Query 1302          CGCTGGCTTCCACCTTGACCCACGGG--TGTTGGTTT-TTGACG-AGT-CGGCCC-CCTG
                     || || ||||| || ||||| ||  --|     |||- |||  -|||-|       |||
Sbjct 1319          TGCCGGGTTCCATCTCGACCCCCGCACCTTAGTTTTTGATGAGTCAGTGCCTTGTAGCTG

Query 1356          CCACTGTAGGACCAT--GATC-CGTAGGGCGGTCTCAAAGTTTTGCTGTTTTATGAAGTG
                    +|      ++|||||--|+ |-  | |  +||++++||| ||||||||||||||||||||
Sbjct 1378          -CCGAACC--ACCATCCG-GCGGATCGCT-GG----AAAATTTTGCTGTTTTATGAAGTG

Query 1413          GCTTGGCCAAGAGTGTACCTGCTTCCTACAGCCTGCAGAAGGGGGT-GTTGGTGACCAGG
                    ||| || || |||||| | || ||||| ||||| || |+||||| |-|  || ||||| |
Sbjct 1430          GCTCGGTCAGGAGTGTTCTTGTTTCCTCCAGCCCGCCG-AGGGGCTGGCGGGCGACCAAG

Query 1472          GCCATGATAACGAAGCCTATGAGGGGTCCGATGTTGATCCTGCTGAGTCTGCCA-CTTGT
                    | ||||| || || |||||||| || || ||||||||| |||||||| ||||||-| | +
Sbjct 1489          GTCATGACAATGAGGCCTATGAAGGCTCTGATGTTGATACTGCTGAGCCTGCCACCCTA-

Query 1531          GACATATCCGGGTCCT--ATGTGGTACC-TGGTG-CTGCCCTTCAACCGCTCTACCAAGC
                    |||||  | || || |--||   | |  -| |+|-||++|    ||| |+|||| |||||
Sbjct 1548          GACATTACAGGCTCATACATCGTGGATGGTCG-GTCT--CTGCAAACTG-TCTATCAAGC

Query 1587          TCTTGATCTTCCCGCCGACATTGTGGCCCGTGCAGGCCGGCTGACCGCCACAGTAAAGGT
                    ||| || || || || ||| | || || || |||| ||| ||| | || ||||| |  ||
Sbjct 1604          TCTCGACCTGCCAGCTGACCTGGTAGCTCGCGCAGCCCGACTGTCTGCTACAGTTACTGT

Query 1647          TTC-CCAGGCCGA-GG-GGCGGATCGACTGTGAGACCCTCAT--T-GGTAATAAAACTTT
                    | |-  |  |   -| -| | |+++|| ||  |+| +|  ||--|-|| ||||| |||||
Sbjct 1664          TACTGAAACCTCTGGCCGTCTG---GATTGCCA-AA-CCAATGATCGGCAATAAGACTTT

Query 1701          CCGCACGTCGTTCGTCGAC--GGGGCGG--TCTTAGAG---ACCAACGGCCCAG-AGCG-
                     | |||  | || || || --||  |+|--|  +||+|---||   |     ||-||| -
Sbjct 1718          TCTCACTACCTTTGTTGATGGGGCAC-GCCTTG-AG-GTTAACGGGCCCT-GAGCAGCTT

Query 1752          CCACAATCTCTCTTTTGAC-GTCAGTCAGAGTACCATGGCCGCCGGTCC-TTTTAGTCTT
                     +||+++||||||||||||-| |||+||| |||  ||||| ||||| ||-||||+| || 
Sbjct 1773          A-AC---CTCTCTTTTGACAGCCAG-CAGTGTAGTATGGCAGCCGGCCCGTTTT-GCCTC

Query 1810          ACCTACGCCGCC-TCTGCTGCTGGGTTGGAGGTGCGCTATGTTGCT--GCCGGG-CTTGA
                    ||||| || |||-|     ||+||| |||| || | +| |+|| | --|+| ||-|| ||
Sbjct 1827          ACCTATGCTGCCGTAGATGGC-GGGCTGGAAGTTCA-TTT-TTCCACCG-CTGGCCTCGA

Query 1866          CCA-CCGGGCGGT-TTTTGCCCCCGGCGTT-TCGCCCCGG-TCGGCTC-CCG-GTGAGGT
                    + |-||| | ++|-|||| ||||| |+|| -|+|||||| -|+| | |-|||-|||||||
Sbjct 1882          -GAGCCGTGT--TGTTTTCCCCCCTG-GTAAT-GCCCCGACT-GCCCCGCCGAGTGAGGT

Query 1920          CACCGCCTTCTGCTCCGCCCTATACAGGTTCAATCGTGAG-GCCCAGCGCCATTCATTGA
                    ||||||||||||||| || || || |||  ||| ||  ||-|+||||||||| ||  | |
Sbjct 1937          CACCGCCTTCTGCTCAGCTCTTTATAGGCACAACCGGCAGAG-CCAGCGCCAGTCGGTTA

Query 1979          C--CGGCA-ACTTCTGGTTCCACCCTGAAGGGCTCCTTGGCCCCTTTGCC-CCGTTCTCG
                     --     -  +++||| | |||||||||||  | || ||+||  || ||-|| || || 
Sbjct 1996          TTGGTAGTTTG---TGGCTGCACCCTGAAGGTTTGCTCGG-CCTGTTCCCGCCCTTTTCA

Query 2035          CCCGGGCATGTCTGGGA-GTCGGCCAACCCGTTTTGTGGTGAGAGCACACTCTACACCCG
                    ||||||||||  |+|| -||| || ||||| ||||| || |||||||| |||||||||||
Sbjct 2052          CCCGGGCATGAGT-GGCGGTCTGCTAACCCATTTTGCGGCGAGAGCACGCTCTACACCCG

Query 2094          TACTTGGTCGGAAGTTGATGCTGTCTCCGGCCCG--GCCCAGCCCGACTTA-G-GCCCTG
                     |||||||| +|   | |++| | | |   |   --   | | | +|+++|- - |  | 
Sbjct 2111          CACTTGGTCC-ACAATTA--CAGACACACCCTTAACTGTCGGGCT-A---ATTTCCGGTC

Query 2149          -TATC--TGAA-CCCTCCATGTCTAGCAGGGCCGCCACA-C--CCA--C-CTTGG-CGGC
                    -| | --||  -| | |||+ || +| +||| |+|  | -|--|| --|-| +||-|++|
Sbjct 2164          ATTTGGATGCTGCTCCCCA-CTCG-GG-GGGGC-CACCTGCTACCTGCCACA-GGCC--C

Query 2199          TCCCT-TAACC-C-TCTGTTGTAT-T--AGG-CCCCTCCC-CT-CC---TCCTT-CTGCC
                    | +||-||  |-|-||||  +++|-|--|| -||   |||-||-||---| +||-|+ ++
Sbjct 2216          TG-CTGTAGGCTCGTCTGAC---TCTCCAGACCCTGACCCGCTACCTGATG-TTAC-A--

Query 2245          CCGGCGTC-CAGCGAGCCGGCCC-CTGGTGCTAGCGCCGGGACCCCGGCCATAACCC-AC
                    ++|  | |-||+|++|+|++|||-|||| ||  | +||||    ||++|||+| || -| 
Sbjct 2267          --GATGGCTCA-C--G-C--CCCTCTGGGGCCCGT-CCGGCTGGCC--CCA-ACCCGAAT

Query 2302          CCAGATGGCCCGGCATCGCCGCCTGCTTT-TTACCTATCCAGATGGTTCTAAGGTGT-TC
                       |+|+ +||+||| |||||| | ||  - +||||| || || ||  ||||| | |-|+
Sbjct 2316          GGCG-T-T-CC-GCAGCGCCGCTTACTACAC-ACCTACCCTGACGGCGCTAAGATCTAT-

Query 2359          GCCGGCTCG-TTGTTCGAGTCGGCGTGTACGTGGCTTGTTAATGCGTCTAATGTTGACCA
                    | |||||| -||+|||||||| | ||| || |||||||| || || ||||| |  | |||
Sbjct 2370          GTCGGCTCCATT-TTCGAGTCTGAGTGCACCTGGCTTGTCAACGCATCTAACGCCGGCCA

Query 2418          TCGCCCTGGCGGTGGGCTTTGCCATGCATTCTACCAGAGGTACCCCACCTCCTTTGATGC
                     |||||||| || |||||||| ||||| || |  ||| | ||+|||   | | ||++|| 
Sbjct 2429          CCGCCCTGGTGGCGGGCTTTGTCATGCTTTTTTTCAGCGTTA-CCCTGATTCGTT--TGA

Query 2478          TGCCT-CT--TTTGTGATGCGTGACGGCGCGGCCGCGTATACACTAACTCCCCGGCCAAT
                     ||| -| --|||||||||||||| ||    ||||||||||| || || |||||||| ||
Sbjct 2486          CGCCACCAAGTTTGTGATGCGTGATGGTCTTGCCGCGTATACCCTTACACCCCGGCCGAT

Query 2535          AATCCATGCCGTCGCCCCTGATTATAGGTTGGAACATAACCCAAAAAGGCTTGAGGCTGC
                     || ||||| || ||||| || ||| | |||||||||||||| || ||||| ||||||||
Sbjct 2546          CATTCATGCGGTGGCCCCGGACTATCGATTGGAACATAACCCCAAGAGGCTCGAGGCTGC

Query 2595          CTATCGGGAGACTTGCTCTCGCCTCGGCACCGCCGCATA-CCCGCTCCTC-GGGACCGGC
                    ||| || ||||||||| | ||||  ||||| || || ||-|| +||| | -| |  +|||
Sbjct 2606          CTACCGCGAGACTTGCGCCCGCCGAGGCACTGCTGCCTATCCA-CTCTTAGGCGCT-GGC

Query 2653          ATATATCAGGTACCAATCGGTCCT-AGCTTTGACGCCTGGGAGCGGAACCACCGCCCCGG
                    || || ||||| ||  |  || +|-|| ||||| |||||||||||||||||||||||   
Sbjct 2664          ATTTACCAGGTGCCTGTTAGTT-TGAGTTTTGATGCCTGGGAGCGGAACCACCGCCCGTT

Query 2712          GGATGAGCTCTATCTACCTGAGCTTGCTGCTAAATGGTTCGAGGCCAATAA-GCCGACCC
                     || ||||| || ||| | ||||| || |||   ||||| || + | |+| -|+|++|||
Sbjct 2723          TGACGAGCTTTACCTAACAGAGCTGGCGGCTCGGTGGTTTGAA-TCCA-ACCG-C--CCC

Query 2770          -GTCCGA-CTC-TC-ACTATAACTGAGGATGTTGCACG-GACGGCGAACTTGGCCATCGA
                    -||| | -| |-| -|  ||||||||||||   || ||-|+|||| ||| ||||| | ||
Sbjct 2778          GGTCAGCCCACGTTGAACATAACTGAGGATACCGCCCGTG-CGGCCAACCTGGCCCTGGA

Query 2826          GCTTGATTCAGCCA-CAG-ATGTCGGCCGGGCCTGCGCTGGCTGCCGAGTC-ACCCCCGG
                    |||||| || |  |- +|-|+|| ||||| || || || || ||   ||||-| || +||
Sbjct 2837          GCTTGACTCCGGGAGT-GAA-GTAGGCCGCGCATGTGCCGGGTGTAAAGTCGAGCCT-GG

Query 2883          TGTTGTGCAGTACCAGTTTACCGCAGGTGTGCCCGGGTCTGGCAAGTC-----CCGTTCT
                     ||||||| ||| |||||||| || ||||| ||||| |||||||||||-----|||| | 
Sbjct 2894          CGTTGTGCGGTATCAGTTTACAGCCGGTGTCCCCGGCTCTGGCAAGTCAAAGTCCGTGCA

Query 2938          GTTATCCAAACTGACGTGGATGTTGTTGTGGTTCCGACTCGGGAGTTGCGTAACGCCTGG
                      ++ +  ++| || |||||||||||||| || || ||||| ||| | || ||||| |||
Sbjct 2954          AC--A-GG--CGGATGTGGATGTTGTTGTTGTGCCCACTCGCGAGCTTCGGAACGCTTGG

Query 2998          CGCCGCCGCGGCTTCGCTGCTTTTACCCCCCACACTGCCGCTA-GAGTTAC-CCAGGGGC
                    || ||||| ||||| || || || || || |||||||| ||  - +|| ||-   +|| |
Sbjct 3009          CGGCGCCGGGGCTTTGCGGCATTCACTCCGCACACTGCGGCCCGT-GTCACTAGC-GGCC

Query 3056          GCCGGGTCGTTATTGATGAGGCTCCATCACTCCCCCCTCACCTGCTGCTGCTCCATATGC
                    |  |||| || ||||||||||| || || |||||||| ||| |||||||  | |||||||
Sbjct 3067          GTAGGGTTGTCATTGATGAGGCCCCTTCGCTCCCCCCACACTTGCTGCTTTTACATATGC

Query 3116          AGCGGGCCGCCACCGTCCACCTTCTCGGTGACCCGAACCAGATCCCAGCCATTGACTTCG
                    |||| || ||  | || ||||| || || |||||||| |||||||| ||||| || || |
Sbjct 3127          AGCGTGCTGCATCTGTGCACCTCCTTGGGGACCCGAATCAGATCCCCGCCATAGATTTTG

Query 3176          A--ACACGCTGGGCT-CGTTCCCGCCAT-CAGGCCTGATCTAGCCCCCACCTCCTGGTGG
                    |--||||+| | +||- +|||| || ||-|+|||| ||  | | ||| || || ||||||
Sbjct 3187          AGCACAC-CGGT-CTGA-TTCCAGCAATAC-GGCCGGAGTTGGTCCCGACTTCATGGTGG

Query 3232          CACGTCACCCACCGCTGTCCCGCGGATGTATGTGAGCTGATCCGTGGTGCATACCCCATG
                    || ||||||||||| || || || ||||| |||||| |  |||||||||| ||||| |  
Sbjct 3243          CATGTCACCCACCGTTGCCCTGCAGATGTCTGTGAGTTAGTCCGTGGTGCTTACCCTAAA

Query 3292          ATCCAGACCACTAGCCGGGTCCTCCGTTCGTTGTTTTGGGGCGAACCTGCCGTCGGCCAG
                    |||||||| || ||   ||| ||||||||  | || ||||| || || || |||||||||
Sbjct 3303          ATCCAGACTACAAGTAAGGTGCTCCGTTCCCTTTTCTGGGGAGAGCCAGCTGTCGGCCAG

Query 3352          AAATTAGTGTTCACCCAGGCGGCCAAGGCTGCGAACCCCGGCTCGGTGACGGTTCATGAG
                    ||  |||||||||| ||||| || ||||| ||| ||||||| ||  | ||||| ||||||
Sbjct 3363          AAGCTAGTGTTCACACAGGCTGCTAAGGCCGCGCACCCCGGATCTATAACGGTCCATGAG

Query 3412          GCGCAGGGCGCTACCTACA-CAGAGACTACCATCATTGCAACAGCAGACGCCCGTGGCCT
                    || ||||| || || |  |-|| + || || || |||||||| ||||| |||||||||||
Sbjct 3423          GCCCAGGGTGCCACTTTTACCAC-TACAACTATAATTGCAACTGCAGATGCCCGTGGCCT

Query 3471          CATTCAGTCGTCCCGGGCTCATGCCATTGTTGCCCTGACGCGCCACACTGAGAAGTGCGT
                    ||| ||||| ||||||||||| || || ||||| || ||  | || ||||| || || ||
Sbjct 3482          CATACAGTCCTCCCGGGCTCACGCTATAGTTGCTCTCACTAGGCATACTGAAAAATGTGT

Query 3531          CATTATTGACGCACCTGGTCTGCTTCGTGAGGTGGGCATCTCTGACGCAATTGTTAATAA
                     ||  ||||| | || || ||| | ||||||||||| ||||| || || |||||||||||
Sbjct 3542          TATACTTGACTCTCCCGGCCTGTTGCGTGAGGTGGGTATCTCAGATGCCATTGTTAATAA

Query 3591          CTTTTTCCTCGCTGGAGGCGAGGTTGGCCACCAGCGCCCGTCTGTTATTCCCCGCGGCAA
                     || |||||  | || ||||||||||| |||||| | || || || ||||| || |||||
Sbjct 3602          TTTCTTCCTTTCGGGTGGCGAGGTTGGTCACCAGAGACCATCGGTCATTCCGCGAGGCAA

Query 3651          TCCTGACGCTAATG-T--CGACACCCTGGCCGCCTTCCCACCGTCTTGCCAGATTAGTGC
                     ||||||   ||||-|--|| ++ +|| || || || ||||| || ||||| || || ||
Sbjct 3662          CCCTGACCGCAATGTTGACGT--G-CTTGCGGCGTTTCCACCTTCATGCCAAATAAGCGC

Query 3708          CTTCCATCAGCTGGCTGAAGAGCTCGGCCACAGACCCGCCCCTGTCGCAGCTGTTTTACC
                    |||||||||||| ||||| ||||| |||||| | || || || || || |||||  ||||
Sbjct 3719          CTTCCATCAGCTTGCTGAGGAGCTGGGCCACCGGCCGGCGCCGGTGGCGGCTGTGCTACC

Query 3768          ACCCTGCCCTGAGCTTGAACAGGGCCTTCTCTACCTGCCTCAGGAACTCACCACCTGTGA
                     ||||||||||||||||| |||||||||||||| ||||| ||||| ||  || |||||||
Sbjct 3779          TCCCTGCCCTGAGCTTGAGCAGGGCCTTCTCTATCTGCCACAGGAGCTAGCCTCCTGTGA

Query 3828          CAGTGTTGTAACATTTGAGTTGACAGATATTGTGCATTGTCGCATGGCCGCCCCGAGCCA
                    ||||||||| ||||||||| | || || |||||||| || |||||||| ||||| |||||
Sbjct 3839          CAGTGTTGTGACATTTGAGCTAACTGACATTGTGCACTGCCGCATGGCGGCCCCTAGCCA

Query 3888          GCGCAAGGCCGTGCTCTCCACACTTGTGGGCCGGTACGGCCGTCGCACGAAGCTTTATAA
                      | || || ||  | ||||| || || |||||||| ||| | ||||| | ||||||| |
Sbjct 3899          AAGGAAAGCTGTTTTGTCCACGCTGGTAGGCCGGTATGGCAGACGCACAAGGCTTTATGA

Query 3948          TGCCTCTCATTCTGATGTTCGCGATTCTCTCGCCCGCTTCA-TCCCGAC-CATTGGTCC-
                    |||   |||  | ||||| ||||  || || || ||||| |-||||+||-|+| ||+ |-
Sbjct 3959          TGCGGGTCACACCGATGTCCGCGCCTCCCTTGCGCGCTTTATTCCC-ACTC-TCGG-GCG

Query 4005          TG-TACAGGTCA-CAACCTGTGAGCTGTACGAGTTAGTGGAGGCCATGGTTGAGAAGGGC
                     |-||| | +||-|+|||||||| || |  ||| | || ||||| ||||| |||||||||
Sbjct 4016          GGTTACTGC-CACC-ACCTGTGAACTCTTTGAGCTTGTAGAGGCGATGGTGGAGAAGGGC

Query 4063          CAGGATGGCTCCGCCGTCCTTGAGCTCGATCTCTGTAACCGCGATGTGTCCAGGATCACC
                    || || || || |||||||| ||| | ||| | || | ||| ||||| ||| | || |||
Sbjct 4074          CAAGACGGTTCAGCCGTCCTCGAGTTGGATTTGTGCAGCCGAGATGTCTCCCGCATAACC

Query 4123          TTCTTCCAGAAAGACTGTAATAAGTTTACTACTGGGGAGACCATTGCCCACGGCAAAGTG
                    || |||||||| || ||||| ||||| || || || ||||| ||||| || |||||||| 
Sbjct 4134          TTTTTCCAGAAGGATTGTAACAAGTTCACGACCGGCGAGACAATTGCGCATGGCAAAGTC

Query 4183          GGTCAGGGTAT-TTCGGCATGGAGCAAGACTTTCTGTGCCCTCTTTGGCCCCTGGTTCCG
                    |||||||||||-||| ||+||||| ||||| || |||||||| |||||||||||||||||
Sbjct 4194          GGTCAGGGTATCTTCCGC-TGGAGTAAGACGTTTTGTGCCCTGTTTGGCCCCTGGTTCCG

Query 4242          TGCTATTGAGAAGGCCATCTTGGCTCTGCT-CCCCCAGGGCGTATTCTATGGGGACGCTT
                    ||| ||||||||||| ||  |  | ||  |-|| | ||  +|| ||||| ||||| ||||
Sbjct 4253          TGCGATTGAGAAGGCTATTCTATCCCTTTTACCACAAGCT-GTGTTCTACGGGGATGCTT

Query 4301          TTGATGACACTGTCTTCTCTGCGGCTGTGGCCGCTGCGAGGGC-GTCCATGGTGTTTGAG
                     ||| ||| | || |||||||| || ||||| |  || ||   -|+||||||||||||| 
Sbjct 4312          ATGACGACTCAGTATTCTCTGCTGCCGTGGCTGGCGCCAGCCATG-CCATGGTGTTTGAA

Query 4360          AATGACTTTTCTGAGTTCGATTCCACTCAGAATAA-TTTCTCCTTGGGCCTTGAGTGTGC
                    ||||| ||||||||||| || || |||||||||||-|||  ||| +|| |||||||| ||
Sbjct 4371          AATGATTTTTCTGAGTTTGACTCGACTCAGAATAACTTTTCCCTA-GGTCTTGAGTGCGC

Query 4419          TATTATGGAGGAGTGTGGGATGCCGCAGTGGCTCATCCGCCTGTACCATCTTATAA-GGT
                     |||||||| |||||||| ||||| ||||||||  || |  ||||||||   +   -|||
Sbjct 4430          CATTATGGAAGAGTGTGGTATGCCCCAGTGGCTTGTCAGGTTGTACCATGCC-GTCCGGT

Query 4478          CCGCATGGATCTTGCAGGCCCCGAAGGAATCTCTGCGCGGGTTCTGGAAGAAACACTCCG
                    | || |||||| |||||||||| || || ||| || | |||||||||||||| || || |
Sbjct 4489          CGGCGTGGATCCTGCAGGCCCCAAAAGAGTCTTTGAGAGGGTTCTGGAAGAAGCATTCTG

Query 4538          GTGAGCCTGGCA-CTCTCTTATGGAATACTGTCTGGAATATGGCCGTTATCACCCACTGT
                    ||||||| ||||-||  || +|||||||| || ||||| |||||  | ||  |||| || 
Sbjct 4549          GTGAGCCGGGCAGCTTGCTC-TGGAATACGGTGTGGAACATGGCAATCATTGCCCATTGC

Query 4597          TATGACTTCCGGGACTTGCAAG-TGGCTGCTTTTAAA-GGTGATGATTCGATAGTGCTTT
                    ||||| ||||||||| | || |-|+|| || || +||-|| || || ||| | || || |
Sbjct 4608          TATGAGTTCCGGGACCTCCAGGTT-GCCGCCTTC-AAGGGCGACGACTCGGTCGTCCTCT

Query 4655          GCAGTGAGTACCGTCAAAGTCCGGGTG-CTGCCAGTCCTGATTGCTGGCTGCGGCTTGAA
                    | ||||| ||||| || || || || |-| |   |++|| || || ||||| || |||||
Sbjct 4666          GTAGTGAATACCGCCAGAGCCCAGGCGCCGGTTCG--CTTATAGCAGGCTGTGGTTTGAA

Query 4713          GCTGAAGGTGGACTTCCGCCCGATCGGTTTGTACG-CGGGTGTTGTTGTGGCCCCCGGC-
                    | ||||||  |||||||| ||||| ||  |||| |-||||+||||| || |+|||||| -
Sbjct 4724          GTTGAAGGCTGACTTCCGGCCGATTGGGCTGTATGCCGGG-GTTGTCGTCG-CCCCGGGG

Query 4771          CTTGGTGCGCTTCCTGACGTCGTGCGCTTCGCCGGTCGGCTCACTGAGAAGAATTGGGGC
                    || || || || || || ||||| || |||||||| |||||  | |||||||| ||||| 
Sbjct 4782          CTCGGGGCCCTACCCGATGTCGTTCGATTCGCCGGACGGCTTTCGGAGAAGAACTGGGGG

Query 4831          CCTGGCCCTGAGCGGGCGGAGCAGCTCCGCCTTGCTGTG-AGTGATTTTCTTCGCAAGCT
                    ||||  || |||||||| |||||||||||||| || |||-||+||||| || || | | |
Sbjct 4842          CCTGATCCGGAGCGGGCAGAGCAGCTCCGCCTCGCCGTGCAG-GATTTCCTCCGTAGGTT

Query 4890          CACGAATGTAGCCCAAATGTGTGTGGATGTTGTTTCTCGTGTTTATGGGGTCTCCCCGGG
                     |||||||| ||||| || ||||| || || || ||| | ||||| ||||| ||||||||
Sbjct 4901          AACGAATGTGGCCCAGATTTGTGTTGAGGTGGTGTCTAGAGTTTACGGGGTTTCCCCGGG

Query 4950          ACTTGTTCATAACCTGATCGGCATGCTACAGACTGTCGCCGATGGCAAGGCCCATTTTAC
                     || |||||||||||||| |||||||| |||||| | |  ||||| ||||| ||||||||
Sbjct 4961          TCTGGTTCATAACCTGATAGGCATGCTCCAGACTATTGGTGATGGTAAGGCGCATTTTAC

Query 5010          CGAGTCTA-TAAAAC----CAGTGCTCGACTTGACAAATTCAATC-T---TGT-GTCGGG
                     |||||| -|||  |----| +||+ |++|||+||| | ||||| -|--- + -|||+++
Sbjct 5021          AGAGTCTGTTAAGCCTATACT-TG-AC--CTT-ACACACTCAATTATGCAC-CGGTC---

Query 5060          TGGAATGAATAACATGTCTTTTGCTGCGCCCATGGGTTCGCGACCATGCGCCCTCGGCCT
                    |+|||||||||||||||  |||||||||||||||||||||| |||||||||||| |||||
Sbjct 5072          T-GAATGAATAACATGTGGTTTGCTGCGCCCATGGGTTCGCCACCATGCGCCCTAGGCCT

Query 5120          ATTTTGCTGCTGCTCCTCATGTTTCTGCCTATGTTGCCCGCGCCACCGCCCGGTCAGCCG
                     |||||||| || ||||| ||||||||||||||||||||||||||||| |||||||||||
Sbjct 5131          CTTTTGCTGTTGTTCCTCTTGTTTCTGCCTATGTTGCCCGCGCCACCGACCGGTCAGCCG

Query 5180          TCTGGCCGCCGTCGTGGGCGGCGCAGCGGCGGTTCCGGCGGTGGTTTCTGGGGTGACCGG
                    ||||||||||||||||||||||||||||||||| ||||||||||||||||||||||||||
Sbjct 5191          TCTGGCCGCCGTCGTGGGCGGCGCAGCGGCGGTACCGGCGGTGGTTTCTGGGGTGACCGG

Query 5240          GTTGATTCTCAGCCCTTCGCAATCCCCTATATTCATCCAACCAACCCCTTCGCCCCCGAT
                    |||||||||||||||||||||||||||||||||||||||||||||||||| ||||| || 
Sbjct 5251          GTTGATTCTCAGCCCTTCGCAATCCCCTATATTCATCCAACCAACCCCTTTGCCCCAGAC

Query 5300          GTCACCGCTGCGGCCGGGGCTGGACCTCGTGTTCGCCAACCCGCCCGACCACTCGGCTCC
                    ||  |||||||| ||||| ||||||||||  |||||||||| ||||| ||||| ||||||
Sbjct 5311          GTTGCCGCTGCGTCCGGGTCTGGACCTCGCCTTCGCCAACCAGCCCGGCCACTTGGCTCC

Query 5360          GCTTGGCGTGACCAGGCCCAGCGCCCCGCCGCTGCCTCACGTCGTAGACCTGCCACAGCT
                     ||||||| || ||||||||||||||| |||||||||| |||||  ||||||||||||| 
Sbjct 5371          ACTTGGCGAGATCAGGCCCAGCGCCCCTCCGCTGCCTCCCGTCGCCGACCTGCCACAGCC

Query 5420          GGGGCCGCGCCGCTGACCGCGGT--CGCTCCGGCCCATGACACCCCGCCGGTGTCCG-AT
                    ||||| ||| ||||||| || ||--|||+| |+||||||||||| | || ||+ |||-| 
Sbjct 5431          GGGGCTGCGGCGCTGACGGCTGTGGCGC-CTG-CCCATGACACCTCACCCGT-CCCGGAC

Query 5477          GTTGATTCTCGTGGCGCTATCT-TGCGCCGACAGTATAATCTT-TCAACATCCCCCCTCA
                    ||||||||||| || || ||+|-| ||||| |||||||||+||-|| || || ||||| |
Sbjct 5488          GTTGATTCTCGCGGTGCAAT-TCTACGCCGCCAGTATAAT-TTGTCTACTTCACCCCTGA

Query 5535          CTTCTTCCGTGGCCACTGGCACCAACTTGGTTCTTTATGCCGCTCCCCTTAGCCCGCTTT
                    | || || |||||| ||||||| || || || || ||||| || |||||||  |||| | 
Sbjct 5546          CATCCTCTGTGGCCTCTGGCACTAATTTAGTCCTGTATGCAGCCCCCCTTAATCCGCCTC

Query 5595          TACCCCTTCAGGACGGCACCAATACCCATATAATGGCCACGGAAGCCTCTAATTATGCCC
                    | || || |||||||| || ||||| || || |||||||| || ||||| |||||||| |
Sbjct 5606          TGCCGCTGCAGGACGGTACTAATACTCACATTATGGCCACAGAGGCCTCCAATTATGCAC

Query 5655          AGTATCGGGTTGTTCGTGCCACAATCCGCTACCGTCCGCTAGTCCCCAATGCTGTTGGTG
                    |||| |||||||  || || || ||||| ||||| || ||||| || ||||| ||||| |
Sbjct 5666          AGTACCGGGTTGCCCGCGCTACTATCCGTTACCGGCCCCTAGTGCCTAATGCAGTTGGAG

Query 5715          GCTATGCTATTTCCATCTCGTTTTGGCCACAGACCACCACTACCCCGACGTCCGTTGACA
                    |||||||||| ||||| || || ||||| || || ||||| ||||| || || |||||||
Sbjct 5726          GCTATGCTATATCCATTTCTTTCTGGCCTCAAACAACCACAACCCCTACATCTGTTGACA

Query 5775          TGAATTCCATAACCTCGACGGATGTTCGTATCCTTGTCCAGCCCGGTATAGCCTCCGAGC
                    |||||||||| || || || |||||  | || ||||| || || || ||||| || ||+ 
Sbjct 5786          TGAATTCCATTACTTCCACTGATGTCAGGATTCTTGTTCAACCTGGCATAGCATCTGA-A

Query 5835          TTG-TGATCCCAAGTGAGCGCCTGCACTATCGCAACCAGGGCTGGCGTTCCGTTGAGACC
                    |||-| |||||||| |||||||| ||||| ||||| || || ||||| || |||||||| 
Sbjct 5845          TTGGTCATCCCAAGCGAGCGCCTTCACTACCGCAATCAAGGTTGGCGCTCGGTTGAGACA

Query 5894          TCCGGGGTGGCGGAGGAGGAGGCCACTTCTGGCCTTGTTATGCTCTGTATACATGGCTCA
                    || || || || |||||||| ||||| || || ||||| ||| | || ||||||||||| 
Sbjct 5905          TCTGGTGTTGCTGAGGAGGAAGCCACCTCCGGTCTTGTCATGTTATGCATACATGGCTCT

Query 5954          CCTGTGAACTCTTATACTAATACACCCTACACCGGTGCCCTCGGGCT-GCTGGATTTCGC
                    || || ||||| ||||| ||||| || || |||||||||||+ ||||- ||||| || ||
Sbjct 5965          CCAGTTAACTCCTATACCAATACCCCTTATACCGGTGCCCT-TGGCTTACTGGACTTTGC

Query 6013          CCTTGAGCTTGAATTCCGCAACCTCACCCCTGGTAACACCAATACGCGGGTCTCCCGTTA
                    | | |||||||| || ||||| |||||| |  ||||||||||||| || || ||||||||
Sbjct 6024          CTTAGAGCTTGAGTTTCGCAATCTCACCACCTGTAACACCAATACACGTGTGTCCCGTTA

Query 6073          CTCCAGCACTGCCCGCCACCGTCTTCGCC-GCGGCGCAGACGGCACCGCTGAGCTTACCA
                    |||||||||||| || |||++||++||||-| || || ||||| || || ||||| ||||
Sbjct 6084          CTCCAGCACTGCTCGTCAC--TC--CGCCCGAGGGGCCGACGGGACTGCGGAGCTGACCA

Query 6132          CCACGGCTGCAACCCGCTTCATGAAAGACCTTTATTTTTCTAGCACTAATGGTGTCGGCG
                    | || || || ||| | ||||||||||| ||  | ||| |  ||  |||||| || || |
Sbjct 6140          CAACTGCAGCCACCAGGTTCATGAAAGATCTCCACTTTACCGGCCTTAATGGGGTAGGTG

Query 6192          AGATCGGCCGCGGGATCGCCCTTACCCTGTTTAACCTTGCTGACACTCTGCTTGGCGGCC
                    |  ||||||||||||| || || ||  |  |||||||||||||||| || || ||||| |
Sbjct 6200          AAGTCGGCCGCGGGATAGCTCTAACATTACTTAACCTTGCTGACACGCTCCTCGGCGGGC

Query 6252          TACCGACAGAATTGATTTCGTCGGCCGGTGGCCAACTGTTCTATTCACGCCCAGTCGTCT
                    | ||||||||||| ||||||||||| || || |||||||| ||||| ||||| || ||||
Sbjct 6260          TCCCGACAGAATTAATTTCGTCGGCTGGCGGGCAACTGTTTTATTCCCGCCCGGTTGTCT

Query 6312          CAGCCAATGGCGAGCCGACCGTTAAGCTGTATACATCTGTAGAGAATGCTCAGCAGGACA
                    |||||||||||||||| ||||| ||||| |||||||| || ||||||||||||||||| |
Sbjct 6320          CAGCCAATGGCGAGCCAACCGTGAAGCTCTATACATCAGTGGAGAATGCTCAGCAGGATA

Query 6372          AGGGTATTGCTATCCCGCATGATATCGACCTCGGGGAATCCCGTGTAGTTATCCAGGACT
                    ||||| |||||||||| || |||||||| || || || || ||||| || || ||||| |
Sbjct 6380          AGGGTGTTGCTATCCCCCACGATATCGATCTTGGTGATTCGCGTGTGGTCATTCAGGATT

Query 6432          ATGACAACCAACATGAGCAAG-ACCGACCGACACCTTCCCCAGCCCCGTCGCGCCCTTTC
                    |||||||||| ||||||||+|-| || || || || || || || || || || ||||| 
Sbjct 6440          ATGACAACCAGCATGAGCA-GGATCGGCCCACCCCGTCGCCTGCGCCATCTCGGCCTTTT

Query 6491          TCTGTCCTTCGGGCTAATGATGTGCTTTGGCTTTCTCTCACCGCTGCCGAGTATGACCAG
                    ||||| || || || |||||||| |||||||| || ||||| || |||||||||||||||
Sbjct 6499          TCTGTTCTCCGAGCAAATGATGTACTTTGGCTGTCCCTCACTGCAGCCGAGTATGACCAG

Query 6551          TCCACCTACGGCTCCTCGACTGGCCCAGTCTATGTCTCTGACTCTGTGACCTTGGTCAAT
                    ||||| ||||| || || |||||||| || ||| |||| |||   ||||| ||||| |||
Sbjct 6559          TCCACTTACGGGTCGTCAACTGGCCCGGTTTATATCTCGGACAGCGTGACTTTGGTGAAT

Query 6611          GTTGCGACCGGCGCGCAGGCCGTTGCCCGGTCGCTCGACTGGACCAAGGTCACACTCGAT
                    |||||||| |||||||||||||| ||||| ||||| |||||| |||| ||||| ||||| 
Sbjct 6619          GTTGCGACTGGCGCGCAGGCCGTAGCCCGATCGCTTGACTGGTCCAAAGTCACCCTCGAC

Query 6671          GGTCGCCCTCTATCTACTATTCAGCAGTATTCGAAGACTTTCTTCGTCCTGCCGCTTCGT
                    || || || ||  | ||| || |||| ||||| ||||| ||||| || || || ||||||
Sbjct 6679          GGGCGGCCCCTCCCGACTGTTGAGCAATATTCCAAGACATTCTTTGTGCTCCCCCTTCGT

Query 6731          GGCAAGCTCTCCTTCTGGGAGGCGGGTACTACTAAAGCCGGGTACCCTTATAATTATAAT
                    |||||||||||||| |||||||| || || || ||||| || || |||||||||||||||
Sbjct 6739          GGCAAGCTCTCCTTTTGGGAGGCCGGCACAACAAAAGCAGGTTATCCTTATAATTATAAT

Query 6791          ACCACTGCTAGCGACCA-ATTGCTCATCGAGAACG-TCGCTGGGCATCGGGTGGCTATTT
                    || |||||||| |||||-|||+|| || || || |-|+|| || |||||||| || ||||
Sbjct 6799          ACTACTGCTAGTGACCAGATT-CTGATTGAAAATGCT-GCCGGCCATCGGGTCGCCATTT

Query 6849          CCACCTATACCACTAG-CTT-AGGTGCAGGCCCTGTT-TCCATCTCCGCGGTCGCTGTTC
                    | ||||||||||| ||-|||- || +| | ||++| |- |||| || |||| ||| |||+
Sbjct 6857          CAACCTATACCACCAGGCTTGGGGC-CGGTCC--GGTCGCCATTTCTGCGGCCGCGGTT-

Query 6906          TAGCCCCCC-ACTCTGCTTTAGC-ACTGCTTGAGGATACCTTGGATTACCCTGCCCGCGC
                    | | | || - ||| ||+   | - ||||| |||||||| || ||||| || |  || ||
Sbjct 6913          TTGGCTCCACGCTCCGC-CCTGGCTCTGCTGGAGGATACTTTTGATTATCCGGGGCGGGC

Query 6964          TCATACTTTTGATGATTTTTGCCCGGAGTGCCGCCCCCTTGGCCTCCAGGGCTGTGCTTT
                     || || |||||||| || ||||| || |||||| |  | ||||||||||| ||||||||
Sbjct 6972          GCACACATTTGATGACTTCTGCCCTGAATGCCGCGCTTTAGGCCTCCAGGGTTGTGCTTT

Query 7024          TCAGTCTACTGTCGCTGAGCTCCAGCGGCTTAAGATGAAGGTGGGTAAAACTCGGGAGTT
                     ||||| |||||||||||||||||||| |||||  | |||||||||||||||||||||||
Sbjct 7032          CCAGTCAACTGTCGCTGAGCTCCAGCGCCTTAAAGTTAAGGTGGGTAAAACTCGGGAGTT

Query 7084          ATAGTTTATTTGCTTGTGCCC-CCCT--T-CTTTCTGTT--T--C-TTATTTTTCTTTT-
                     |||||||||||  |||||||-||+|--|- | |||| |--|--|-||+| |||| |||-
Sbjct 7092          GTAGTTTATTTGGCTGTGCCCACC-TACTTATATCTGCTGATTTCCTT-TATTTCCTTTT

Query 7134          -CTGCGTTCCGCGCTCCCTGAAAAAAAAAA
                    -||  || ||||||||||||||||||||||
Sbjct 7150          TCTCGGTCCCGCGCTCCCTGAAAAAAAAAA
