# Supplementary material for: Pairwise Heuristic Sequence Alignment Algorithm Based on Deep Reinforcement Learning
Source: IEEE Open J Eng Med Biol. 2021 Jan 29;2:36–43. doi: 10.1109/OJEMB.2021.3055424 (PMC8901008; doi:10.1109/OJEMB.2021.3055424)
Supplement: Three supplementary materials are attached to the submitted manuscript. First, we offer the detailed process of the DQNalign in Supplementary material S1. Then, the additional figures and tables are listed in the Supplementary material S2. Finally, the alignment results of the DQNalign are attached  [file ojemb-3055424-mm.zip › OJEMB-3055424-MM/10022021082020_DQNalignOJEMB20210126SupplementaryS3/Supplementary S3/HEV_DDDQN/result20200712173946_14_16.txt]

DQNalign Project v1.0
Pairwise alignment algorithm with deep reinforcement learning based heuristic alignment agent
Sequence 1 : HEV_14, length : 7170
Sequence 2 : HEV_16, length : 7262

Alignment results:
Exact matches: 5215
Gaps: 805

Query 0             GTTCATTAAGGCTCCTGGCATCACTACTGCTATTGAGCAGGCTGCTCTAGCAGCGGCCAA
                    ||||||||||||||||||||| |||||||| ||||||||||||||||| || ||||||||
Sbjct 39            GTTCATTAAGGCTCCTGGCATTACTACTGCCATTGAGCAGGCTGCTCTGGCTGCGGCCAA

Query 60            TTCTGCCTTGGCGAATGCTGTGGTAGTTAGGCCTTTTCTCTCTCACCAGCAGATTGAGAT
                    ||| |||||||||||||||||||| ||  |||| ||| | ||||    ||| |  |||||
Sbjct 99            TTCCGCCTTGGCGAATGCTGTGGTGGTCCGGCCGTTTTTATCTCGTGTGCAAACCGAGAT

Query 120           TCTCATTAACCTAATGCAACCTCGCCAGCTTGTTTTCCGTCCCGAGGTTTTCTGGAATCA
                    ||| |||||  | |||||||| || ||| | || |||||||| |||||  ||||||||||
Sbjct 159           TCTTATTAATTTGATGCAACCCCGGCAGTTGGTCTTCCGTCCTGAGGTGCTCTGGAATCA

Query 180           CCCTATCCAGCGCGTTATTCATAACGAGCTGGAGCTTTATTGCCGCGCCCGCT-CCGGCC
                     ||||||||||| ||||| || || ||  | || |  || ||||| |||||  - +|| |
Sbjct 219           TCCTATCCAGCGGGTTATACACAATGAATTAGAACAGTACTGCCGGGCCCGGGCT-GGTC

Query 239           GTTGCCTTGAGATTGGCGCTCATCCC-CGCTCAATAAATGATAATCCTAATGTGGTCCAC
                    ||||| | ||| | || ||||| || - |  || |+|||||||||||||||||  | |||
Sbjct 278           GTTGCTTGGAGGTCGGGGCTCACCCGAGGTCCATT-AATGATAATCCTAATGTCTTGCAC

Query 298           CGCTGCTTTCTCCGCCCTGTCGGGCGTGATGTTCAGCGTTGGTA-TACTGCTCCTACCCG
                     | ||||| ||  | || || || || ||||| ||||| |||||-|+|||| || |||||
Sbjct 337           AGGTGCTTCCTTAGACCGGTTGGCCGAGATGTCCAGCGCTGGTACT-CTGCCCCCACCCG

Query 357           CGGGCCGGCTGCTAACTGCCGGCGTTCCGCACTGCGCGGGCTTCCCGCTGCTGACCGCAC
                     || || || || || ||||| || |||||| |||| || || ||| | | |||||||||
Sbjct 396           TGGCCCTGCGGCCAATTGCCGCCGCTCCGCATTGCGTGGCCTCCCCCCCGTTGACCGCAC

Query 417           CTACTGCCTTGATGGGTTTTCTGGCTGTAG-TTTCCCAGCCGAGACGGGCATTGCCCTCT
                     || ||| ||||||| || ||  |||||  -||| |   | ||||| ||| | ||||| |
Sbjct 456           TTATTGCTTTGATGGATTCTCCCGCTGTGCTTTTGCTGCCAGAGACCGGCGTGGCCCTTT

Query 476           ACTCCCTCCACGATA--TGTCACCATCCGATGTCGCAGAGGCCATGTTCCGCCATGGCAT
                    ||||  | |||||  --|| |+|  +| |||||||||||||| |||  ||||||||| ||
Sbjct 515           ACTCTTTGCACGACCTTTGGC-CGG-CTGATGTCGCAGAGGCTATGGCCCGCCATGGGAT

Query 534           GACGCGGCTTTATGCTGCCCTCCATCTCCCACCTGAAGTCCTG-TTGCCCCCTGGCACAT
                    ||| || || |||||||| || || || || ||||| || |||-|  | |||+||||| |
Sbjct 573           GACACGCCTATATGCTGCACTACACCTTCCTCCTGAGGTACTGCTACCGCCC-GGCACTT

Query 593           ACCGTACC--GCGTCGTACCTTCTAATTCATGATGGC-AG-GCGT-GTTGTGGTGACGTA
                    |||  |+|-- |+||||| || || ||||| || |||-| -||| -||||| +++|| ||
Sbjct 632           ACCACA-CAACC-TCGTATCTCCTGATTCACGACGGCGACCGCGCCGTTGTA---ACTTA

Query 648           TGAGGGTGATACCAGTGCTGGCTATAACCATGATGTTTCTAACCTACGTTCCTGGATCAG
                    |||||| ||||| ||||| |||||||| || |||||||| |  || ||| | |||||| |
Sbjct 687           TGAGGGCGATACTAGTGCGGGCTATAATCACGATGTTTCCATACTCCGTGCGTGGATCCG

Query 708           AACTACC-AAGGT-CACCGGGAACCACCCCCTCGTTATCGAGCGGGTTAGGGCCATTGGC
                     ||||| -||   -  + | |+||||||| || ||||| ||||| ||  |||||||||||
Sbjct 747           CACTACTAAAATAGTT-GGTG-ACCACCCGCTGGTTATAGAGCGTGTGCGGGCCATTGGC

Query 766           TGCCACTTTGTTCTCTTGCTCACGGCCGCCCCGGAGCCATCTCCTATGCCTTATGTTCCT
                    || || ||||| ||  ||||||| || ||||| ||||| || |||||||||||||| || 
Sbjct 805           TGTCATTTTGTGCTGCTGCTCACCGCAGCCCCTGAGCCGTCACCTATGCCTTATGTCCCC

Query 826           TACCCCCGGTCTACCGAGGTCTATGTTCGGTCAATCTTCGGCCCGGGT-GGTACCCCCTC
                    ||||| || || || ||||| ||||| || || || || ||||| || -| |++||||  
Sbjct 865           TACCCTCGTTCAACTGAGGTGTATGTCCGATCTATATTTGGCCCTGGCGGCT--CCCCAT

Query 885           CTTGT-TTCCAACCT--CATGCTCTACTAAGTCAACTTTCCATGCTGTTCCTGTCCATAT
                    |||+|-||||   | --|+||||| ||||| || ||||| |||||||| || || |||||
Sbjct 923           CTT-TGTTCCCGTCAGCC-TGCTCCACTAAATCTACTTTTCATGCTGTCCCGGTTCATAT

Query 942           CTGGGATCGTCTCATG-TTGTTCGGGGCCACCCTGGACGATCAGGCTTTTTGCTGCTCCC
                    ||||||||| || |||-|  || | +||||||||||| |||||||| || || || || |
Sbjct 981           CTGGGATCGACTTATGCTCTTTGGT-GCCACCCTGGATGATCAGGCGTTCTGTTGTTCAC

Query 1001          GTCTTATGACCTATCTCCGCGGCATTAGCTACAAGGTTACTGTCGGTACCCTTGTGGCCA
                    | || ||||| || || || || |||||||||||||| ||||||||  | ||||| || |
Sbjct 1040          GGCTCATGACTTACCTTCGTGGTATTAGCTACAAGGTCACTGTCGGCGCGCTTGTTGCTA

Query 1061          ATGAGGGTTGGAACGCCTCCGA-G--G-----A---C-GCCCTCACAGCTG-TTATTACT
                    ||||||| ||||||||||| ||-|--|-----|---|-|   |||| || |-|||+|+||
Sbjct 1100          ATGAGGGGTGGAACGCCTCTGAGGACGCCCTCACTGCAGTGATCACTGCGGCTTA-T-CT

Query 1108          GCC--GCT---TATCTAA---CCATATGTCATCAGCGC-T---ATCTCCGCACCCAGG-C
                    | |-- ||---   |++|---| |  |+||   | | |- ---|| ||| +| +++||- 
Sbjct 1158          GACTATCTGCCA-CC--AGCGCTACCT-TCTCGAACCCAGGCGATATCCA-AG---GGTA

Query 1155          TATATCTCTAAGGGGA---TGCGCCGT---CTGGAGC-G-GG----A-GCACGCCCAGA-
                    |    |  | +++|||---|| || +|---| +||  - -  ----|-||    +||| -
Sbjct 1208          TGCGCCGGTT---GGAGGTTGAGCA-TGCCCA-GAAATTTATCACAAGGCTTTA-CAGCT

Query 1199          AGTTC----ATTACAC--GCCTTTACAGTTGG--C-TCTTTGAGA-AGTC--TGGCCGTG
                     | | ----|  |  |--||| | |   |   --|- | ++|  |-  ||--|    +||
Sbjct 1262          GGCTATTTGAGAAGTCTGGCCGTGATTATATTCCCGGCC--GCCAGCTTCAGTTTTA-TG

Query 1247          ATTACATCCC-TGGCCGTCA---GCTGGAGTTTT--ACGC--CCAGTGT--A-GGC-GCT
                    ++++||++| -|+|||| | ---||++ |++| |--| ||--|||  +|--|-  |-|  
Sbjct 1318          ----CA--CAAT-GCCGGCGGTGGC--TA--TCTGCAGGCTTCCACC-TAGACCCCAGGG

Query 1295          GGC---TCTCCGCT--GGC--TTCCACCTTGACCCACGGGTGTTGG---TTTTTGACGAG
                     ||---||| || |--| |--| |||+++|+++ |+|| +||| ||---||||||| || 
Sbjct 1367          TGCTTGTCTTCGATGAGTCAGTGCCA---T---GC-CGT-TGTAGGACATTTTTGAAGAA

Query 1345          TCG--GCCC---C----CTGCCACTGTAGGACCATGATCC----GTAGGGCGGTCTCAA-
                     +|--|+| --- ----|||+++||||  +++++|+|| |----||  +++|| ++|| -
Sbjct 1419          A-GTTG-CGGGTAAATTCTG---CTGTTT-----T-ATGCGGTGGTTA---GGG--CAGG

Query 1391          AGTTTTGCTGTTTTATGAAG-TGGCTTGGC-----C-AAGAGT-GTACCTGCTTCC-T-A
                    ||| |  ||| ||| || ||-  || +++ -----|-||  | -|+||| |+  ||-|-|
Sbjct 1463          AGTGTACCTGCTTTTTGGAGCCAGCC---GAGGGTCTAATTGGAG-ACCAG-GGCCATGA

Query 1441          CAGC----CTGCAGA-AGGGGGTGT-T--GGT-GACCAGGGCCATGATA-ACGAAGCCTT
                    || |----|  ++  -|++||||+|-|--|||-||||++ | + |||  -   +|+| | 
Sbjct 1518          CAACGAGGCCT--ATGA--GGGT-TCTGAGGTCGACC--CGG-CTGAACCTGC-A-CATC

Query 1490          ATGAGGGGTCCGATGT--TGATCCTGCTGAGT--CTG--CCA-CTTGTGA-CATATCCGG
                     ||| +| | ||  | --|+|+++|||||  |--  |--|||-|||| | -| | |+++ 
Sbjct 1568          TTGAT-GTTTCGGGGACCT-A---TGCTGTCTACGGGCACCAGCTTGAGGCCCTTT---A

Query 1542          GTCCT-ATG-TGGTACCTGGTGCTGC-CCTTCAACCGCTCTACCAAGCTCTTGATCTTCC
                    +|   - + - + || +|+||+| +|-| | ++|++++| |+++   | || || | |||
Sbjct 1619          -TTAGGG-CAC-TTAA-T-GT-CC-CACATG--A----TAT---TGCCGCTCGAGCCTCC

Query 1599          CGCCG-ACA--T--TGTGGC-CC-GT-GCAGG-CCGGCTGACCGCCACAGTAAAGGTTTC
                    || | -|| --|--||| | -| -||-||  |-||++ +||||||  +||+++|+|+| |
Sbjct 1663          CGGCTAACGGCTACTGTTGAGCTTGTCGCGAGTCC--A-GACCGCTT-AG---A-G-TGC

Query 1650          C-CA-GG-CCGAGGGGCGGATC----GA-CTGTGAGACCCT-CATTGGTA-ATAAAACTT
                    |-||- |- | ++++ +||+| ----||-||+| +    | -|  |||| -||    |  
Sbjct 1714          CGCACTGTGCT----T-GG-TAATAAGACCT-TT-CGGACGACGGTGGTTGATGGCGCCC

Query 1700          TCCGCACGTCGTTCGTCGACG----GGGCGGTCTTAG--AGACCAACGG-C-CCAGAGCG
                      |      |   +++++  |----| || || +|+|--  | ||   |-|-||+   ||
Sbjct 1766          ATCTTGAAGCAAA-----TGGCCCTGAGCAGTA-T-GTTCTATCATTTGACGCC-TCCCG

Query 1752          CCA--CAATCTCT----C--TTTTGAC-G---TCAGTCAGAGTACCA--TGGCCGCCGG-
                     ||--|++| |  ----|-- |   ||-|---    |  |||  +||-- +  +|||||-
Sbjct 1818          TCAGTC--TATGGGGGCCGGATCGCACAGCCTCACTTATGAGCT-CACCC-CT-GCCGGT

Query 1797          TCCTTT--T-A-G---TC-T-TACCTACGCCGCGC--CTCTGCTGCTGGGTTGGAGGTGC
                       +  --|-|-|---||-|-|| +|  |||  |    | +++++|+++++++++++++|
Sbjct 1873          CTG-CAGGTCAGGATTTCATCTAA-TTGGCCTGGATTGTA-----C-------------C

Query 1844          GCTAT-GTTGCTGCCGGGC--TTGACC-ACCGGG-CGGTTT--T-------T----GCC-
                    ||| |- |  ||+|| |||--    ||-| |++|-||    -- -------|----|||-
Sbjct 1912          GCTTTATTCCCT-CCCGGCGGCGCCCCTAGC--GCCGCGCACCGGGGGAGGTGGCAGCCT

Query 1884          ---CCCG-GCGTTTC---GCCCCGGTC--GGCTCCCGGT-G-AGGTCACCGCCTTCTGCT
                    --- | |-||  || ---|        --  | |||   -|-| +|+++||+|+|   | 
Sbjct 1967          TTTGCAGTGCCCTTTATAGATATAACAGGTTCACCCAACGGCAC-T---CG-C-TGACCG

Query 1934          CCGCCCTATACAGGTTCAATCGTGAGGCCCAGCGCCATTCATTGACCGGCAACTTCTGGT
                      | + |+|| +||++|+  | |    ||   +|  ++++ |||  | |+  | ++|+ |
Sbjct 2021          GTGG-AT-TAT-GG--C-TACATACACCCTGA-GGG----GTTGCGCTG-GGCA--T-CT

Query 1994          TCCACCCTGAA------GGGC-TCCTT----GGCCCCTTTGC-CCCGTTCT-C--GC-CC
                    ||| ||||   ------||||-|  ||----| |  |+|   -||| || |-|--|   +
Sbjct 2060          TCCCCCCTTTCTCGCCTGGGCATATTTGGGAGTCTGC-T-TAACCCATTTTGCGGGGAG-

Query 2038          GGG-CCATGTCTGGGAGTCGGCCA---A--CC-CGTT-T---TG-TGGTGAGAGCACAC-
                    |||-|| ||| |+++|+ | | +|--- --| -|+ |-|---| -| ++ +++    | -
Sbjct 2116          GGGACCTTGTAT---A-CCCGA-ACCTGGTCAAC-ATCTGGCTTTTC--T---AGTGATT

Query 2084          TCTACACCCGT-ACTTGGTCGGAAGTTGATGCTGTCTCCGGCCCGGCCCAGCCCGACT-T
                    ||| | ||| |-|   +| | ||   || | | |   | | |||||  |  ||| || -|
Sbjct 2165          TCTCCCCCCCTGAGGC-GGCCGACCCTGCTCCGGCTGCTGCCCCGGGGCTTCCCCACCCT

Query 2142          AGG-C-CCTGTATCTGA-A--------C--CCTCCATGTCTAGCA-GGGCCGCCACACCC
                    |  -|-|||||   |||-|--------|--|| |||     ||+|-| | |+||| | | 
Sbjct 2224          ACCCCACCTGTTAGTGATATTTGGGTGCTGCCACCACCCTCAG-AGGAGTC-CCAGATCG

Query 2188          ACCTTGGCGGCTCCCTTACC-CTCTGT-TG-T--A-T--T--AGGCC--CCTCCCCT-CC
                    |+++|+||||| ||  ||||-|+||||-| - --|-|--|--|+++|--|||  +| -| 
Sbjct 2282          A---T-GCGGCACCTGTACCTC-CTGTCTCTAAGACTGCTGGA---CTACCTAG-CCCCA

Query 2235          TCCTT-C-TGCCCCGGCGTCCAGCGAGCCGGCCCCTGGTGCTAGCGCCGGGACCCCGGCC
                    |  +|-|-||+|||++|+|||++|+++||++||||   |  +  | ||| |+|    |||
Sbjct 2333          TTG-TACTTG-CCC--C-TCC--C---CC--CCCCCTTTCA-TCCCCCGTG-CGTAAGCC

Query 2293          AT-A--ACCCACCAGATGGCCC-GGCA-TCGCCGCCTGCTTTTT-ACCTATCCAGATGGT
                    ||-|--|||| |   ++  ++|- |||-||| || ||+| ||| -|||||||| || || 
Sbjct 2379          ATCATCACCCCCGCC--TT--CTCGCACTCGTCGTCT-CCTTTACACCTATCCCGACGGC

Query 2347          TCTAAGG--TGTTCGCCGGCTCGTTGTTCGAGTC-GGC-GTGTACGTGGCTTGTTAATGC
                     ||||||--| | || +||+|||||||| || ||-| |-|||+||+||||| ||||| ||
Sbjct 2434          GCTAAGGTATATGCGG-GG-TCGTTGTTTGAATCAGACTGTG-AC-TGGCTGGTTAACGC

Query 2403          GTCTAATGT-TGACCATCGCCCTGGCGGTGGGCTTTGCCATGCA--TT-CT-A------C
                     || ||   - | +|| ||||| || ||||| || |||||||| --||-| -|------|
Sbjct 2490          TTCAAACCCGGGT-CACCGCCCCGGAGGTGGCCTCTGCCATGCCTTTTACCAACGTTTCC

Query 2452          CAGAGGTACCCCACCTCCTTTGATGCTGCCTC-TTTTGTGATGCGTGACGGCGCG-GCC-
                    |||||| |   ++++|++ ++ + +|+| || - ||  | |||||||| |||+| -|+|-
Sbjct 2549          CAGAGGCATTT----T--A--C-C-C-GACTGAATTCATCATGCGTGAGGGC-CTTG-CA

Query 2509          GCGTATACACTAACT--CCCCG-GCCA-ATAATCCATGCCGTCGCCCCTGATTATA-GGT
                    ||++||| ||++ ||--|||||-||| -|| || ||||| || || || || ||||-|||
Sbjct 2596          GC--ATATAC--CCTGACCCCGCGCCCTATCATTCATGCAGTGGCTCCCGACTATAGGGT

Query 2564          TGGAACAT-AACCCAAAAAGGCTTGAGGCTGCCTATCGGGAGACTTGCTCTCGCC-TCGG
                    ||  +|| -| || || +||||||||||| || |||||||| |||||||| || |-|+||
Sbjct 2652          TGAG-CAGAATCCGAAG-AGGCTTGAGGCAGCGTATCGGGAAACTTGCTCCCGTCGT-GG

Query 2622          CACCGCCGCATACCCGCTCCTCGGGACC-GGCATATATCAGGTACCAATCGGTCCT-AGC
                    |||||| || ||||||||  |+|||  |-|| ||||| ||||| ||  |  ||+||-|||
Sbjct 2709          CACCGCTGCCTACCCGCTTTT-GGGCTCGGGTATATACCAGGTCCCTGTTAGT-CTCAGC

Query 2680          TTTGACGCCTGGGAGCGGAACCACCGCCCCGGGGATGAGCTCTA-TCT-ACCTGAGCTTG
                    ||||| |||||||| || || ||||||||||| || ||||| ||-|+|-|+||||||  |
Sbjct 2767          TTTGATGCCTGGGAACGCAATCACCGCCCCGGCGACGAGCTTTACT-TGA-CTGAGCCCG

Query 2738          CTGCTAAATGGTTCGAGGCCAATAAGCCGACCCGTCCGACTCTCACTATAACTGA-G-GA
                    ||||    ||||| ||||| ||||||||| | |  ||| | || || ||||||||-|- |
Sbjct 2825          CTGCAGCCTGGTTTGAGGCTAATAAGCCGTCGCAGCCGGCGCTTACCATAACTGAGGACA

Query 2796          TGTTGCACGGACGGCGAACTTGGCCA-TCGAGCTTGATTCAGCCACAGATGTCGGCCGGG
                     |++|| || ||||| ||| |||+||-| ||| ||||| | |||||||| || ||||| |
Sbjct 2885          CG--GCTCGTACGGCCAACCTGG-CATTAGAGATTGATGCCGCCACAGAGGTTGGCCGTG

Query 2855          CCTGCGCTGGCTGC-CGAGTCACCCCCGGTGTTGTGCAGTACCAGTTTACCGCAGGTGTG
                    | || || ||||||-| | |  |||  || +||||||| || ||||||||||| || || 
Sbjct 2942          CTTGTGCCGGCTGCACTATTAGCCCTGGGA-TTGTGCATTATCAGTTTACCGCCGGGGTC

Query 2914          CCCGGGTCTGGCAAGTCCC-GTTC-TGTTATCCA-A-ACTGACGTGGATGTTGTTGTGGT
                    || || || ||||||||  -|| |-|  +| +||- -|++||||| ||||| || || ||
Sbjct 3001          CCGGGCTCGGGCAAGTCAAGGTCCATAC-AA-CAGGGA--GACGTCGATGTGGTGGTTGT

Query 2970          TCCGACTCGGGAGTTGCGTAAC-GCCTGGCGCCGCCGCGGCTTCGCTGCTTTTACCCCCC
                     || || |||||  | ||||| -| +||||| ||||| || || || ||||| || || |
Sbjct 3057          GCCCACCCGGGAACTTCGTAATAGT-TGGCGTCGCCGGGGTTTTGCGGCTTTCACACCTC

Query 3029          ACACTGCCGCTAGAGTTACC-CAGGGGCGCCGGGTCGTTATTGATGAGGCTCCATCACTC
                    |||| || ||  | ||||| -  || +||||| || || |||||||||||||| || |||
Sbjct 3116          ACACGGCGGCCCGTGTTACTATTGGC-CGCCGCGTTGTGATTGATGAGGCTCCGTCCCTC

Query 3088          CCCCCTCACCTGCTGCTGCTCCATATGCAGCGGGCCGCCACCGTCCACCTTCTCGGTGAC
                    || || |||||||||||||| |||||||| |||||| || | ||||| || |||||||||
Sbjct 3175          CCGCCGCACCTGCTGCTGCTACATATGCAACGGGCCTCCTCGGTCCATCTCCTCGGTGAC

Query 3148          CCGAACCAGATCCCAGCCATTGACTTCGAACACGCTGGGCTCGTTCCCGCCATCAGGCCT
                    || || ||||| || || ||||| || ||||| || || || || ||||| ||| | || 
Sbjct 3235          CCAAATCAGATTCCTGCTATTGATTTTGAACATGCCGGCCTGGTCCCCGCGATCCGCCCC

Query 3208          GATCTAGCCCCCACCTCCTGGTGGCACGTCACCCACCGCTGTCCCGCGGATGTATGTGAG
                    || || || || ||   |||||||||||| || |||||||| || || ||||| || |||
Sbjct 3295          GAGCTTGCGCCGACGAGCTGGTGGCACGTTACACACCGCTGCCCGGCCGATGTGTGCGAG

Query 3268          CTGATCCGTGGTGCATACCCCATGATCCAGACCACTAGCCGGGTCCT-CCGTTCGTTGTT
                    || || ||||| || ||||| | |||||||||||| ||||| || ||-| || | +||||
Sbjct 3355          CTTATACGTGGAGCTTACCCTAAGATCCAGACCACGAGCCGTGTGCTACGGTCCC-TGTT

Query 3327          TTGGGGCGAACCTGCCGTCGGCCAGAAATTAGTGTTCACCCAGGCGGCCAAGGCTGCGAA
                    ||||  |||||| ||| | ||||||||  | || ||||| ||||| || |||||||| +|
Sbjct 3414          TTGGAACGAACCGGCCATTGGCCAGAAGCTGGTTTTCACGCAGGCTGCTAAGGCTGCT-A

Query 3387          CCCCGGCT-CGGTGACGGTTCATGAGGCGCAGGGCGCTACCTACACAGAGACTACCATCA
                      || | |-|| | ||||||||||| || ||||| || |||| ||| ||||| || || |
Sbjct 3473          ATCCTGGTGCGATCACGGTTCATGAAGCTCAGGGTGCCACCTTCACGGAGACCACAATTA

Query 3446          TTGCAACAGCAGACGCCCGTGGCCTCATTCAGTCGTCCCGGGCTCATGCCATTGTTGCCC
                    | || || || || ||| | ||||| |||||||| |||||||||||||| || ||||| |
Sbjct 3533          TAGCCACGGCGGATGCCAGGGGCCTTATTCAGTCATCCCGGGCTCATGCTATAGTTGCAC

Query 3506          TGACGCGCCACACTGAGAAGTGCGTCATTATTGACGCACCTGGTCTGCTTCGTGAGGTGG
                    | || ||||||||||||||||| |||||  | || || || || ||||| |||||||| |
Sbjct 3593          TCACTCGCCACACTGAGAAGTGTGTCATCTTAGATGCCCCCGGCCTGCTGCGTGAGGTCG

Query 3566          GCATCTCTGACGCAATTGTTAATAACTTTTTCCTCGCTGGAGGCGAGGTTGGCCACCAGC
                    |||| || || |  ||||| |||||||||||||| ||||| || ||||| |||||||| |
Sbjct 3653          GCATTTCGGATGTGATTGTCAATAACTTTTTCCTTGCTGGTGGAGAGGTCGGCCACCACC

Query 3626          GCCCGTCTGTTATTCCCCGCGGCAATCCTGACGCTAATGTCGACACCCTGGCCGCC-TTC
                    |||| ||||| || ||||| || || || ||    ||| |||  || ||    | |-|||
Sbjct 3713          GCCCCTCTGTGATACCCCGTGGTAACCCCGATCAGAATCTCGGGACTCTAC-AGGCTTTC

Query 3685          CCACCGTCTTGCCAGATTAGTGCCTTCCATCAGCTGGCTGAAGAGCTCGGCCACAGACCC
                    || ||||| |||||||||||||| | ||| ||| ||||||| ||  | |||||| | || 
Sbjct 3772          CCGCCGTCCTGCCAGATTAGTGCTTACCACCAGTTGGCTGAGGAATTAGGCCACCGCCCG

Query 3745          GCCCCTGTCGCAGCTGTTTTACCACCCTGCCCTGAGCTTGAACAGGGCCTTCTCTACCTG
                    ||||||||||| ||||| ||||| || ||||| |||||||| |||||||| |||||| ||
Sbjct 3832          GCCCCTGTCGCCGCTGTCTTACCCCCTTGCCCGGAGCTTGAGCAGGGCCTGCTCTACATG

Query 3805          CCTCAGGAACTCACCACCTGT--GACAGTGTTGTA-ACATTTGAGTTGACAGATATTGTG
                    || || || || |+|  +|||--|| |||||  | - |+|||||| | |||||||| || 
Sbjct 3892          CCACAAGAGCTTA-CTG-TGTCCGATAGTGTGTTGGTC-TTTGAGCTCACAGATATAGTC

Query 3862          CATTGTCGCATGGCCGCCCCGAGCCAGCGCAAGGCCGTGCTCTCCACACTTGTGGGCCGG
                    ||||| || ||||||||||| |||||||| ||||| || ||||| |||||||||||  ||
Sbjct 3949          CATTGCCGTATGGCCGCCCCAAGCCAGCGAAAGGCTGTTCTCTCAACACTTGTGGGGAGG

Query 3922          TACGGCCGTCGCACGAAGCTTTATAATGCCTCTCATTCTGATGTTCGCGA-TTCTCTCGC
                    || |||||| | || ||  | ||| | ||  | ||||| |||||||| ||-| ||+| ||
Sbjct 4009          TATGGCCGTAGAACAAAATTATATGAGGCGGCACATTCAGATGTTCGTGAGTCCT-TAGC

Query 3981          CCGCTTCATCCCGACCATTGGTCCTGTACAGGTCACAACCTGTGAGCTGTACGAGTTAGT
                    |   |||||||| || || || |||||||||| ||| || |||||| |||| ||||| ||
Sbjct 4068          CAAGTTCATCCCCACTATCGGGCCTGTACAGGCCACCACATGTGAGTTGTATGAGTTGGT

Query 4041          GGAGGCCATGGTTGAGAAGGGCCAGGATGGCTCCGCCGTCCTTGAGCTCGATCTCTGTAA
                     ||||||||||| |||||||||||||| |||||||||||||| ||||| ||||| || ||
Sbjct 4128          TGAGGCCATGGTGGAGAAGGGCCAGGACGGCTCCGCCGTCCTAGAGCTTGATCTTTGCAA

Query 4101          CCGCGATGTGTC-CAGGATCACCTTCTTCCAGAAA-GACTGTAATAAGTTTACTACTGGG
                     || || || ||-|+| ||||| || |||||+|||-|| || ||||||||||| ||||| 
Sbjct 4188          TCGTGACGTCTCGC-GCATCACATTTTTCCA-AAAGGATTGCAATAAGTTTACAACTGGT

Query 4159          GAGACCATTGCCCACGGCAAAGTGGGTCAGGGTATTTCGGCATGGAGCAAGACTTTCTGT
                    ||||| || ||||| ||||| || || |||||||| ||||| ||||| ||||| ||||| 
Sbjct 4246          GAGACTATCGCCCATGGCAAGGTTGGCCAGGGTATATCGGCCTGGAGTAAGACCTTCTGC

Query 4219          GCCCTCTTTGGCCCCTGGTTCCGTGCTATTGAGAAGG-CCATCTTGGCTCTGC-T-CCCC
                    ||||| || ||||| |||||||| ||||| || ||||-    || | ||+| |-|-| ||
Sbjct 4306          GCCCTGTTCGGCCCGTGGTTCCGCGCTATAGAAAAGGAAATACTGGCCT-TACTTCCGCC

Query 4276          CAGGGCGTATTCTATGGGGACGCTTTTGATGACACTGTCTTCTCTGCGGCTGTGGCCGCT
                     |   + |+|||||||| ||||||| ||| ||  | || ||  |||| |||||| | |  
Sbjct 4365          TAATA-TT-TTCTATGGCGACGCTTATGAGGAGTCAGTGTTTGCTGCCGCTGTGTCTGGG

Query 4336          GCGAGGG-CGTCCATGGTGTTTGAGAATGACTTTTCTGAGTTCGAT-TCCACTCAGAATA
                    |||+|||-| | |||||| ||||| ||||| ||||| ||||| || -  +||||||||||
Sbjct 4423          GCG-GGGTCATGCATGGTATTTGAAAATGATTTTTCGGAGTTTGACAGT-ACTCAGAATA

Query 4394          ATTTCT-CCTTGGGCCTTGAGTGTGCTATTATGGAGGAGTGTGGGATGCCGCAGTGGCTC
                    |||| |-||||+|||||||||||||   | ||||||||||| || ||||| || ||| | 
Sbjct 4481          ATTTTTCCCTT-GGCCTTGAGTGTGTGGTCATGGAGGAGTGCGGCATGCCTCAATGGTTA

Query 4453          ATCCGCCTGTACCATCTTATAAGGTCCGCATGGATCTTGCAGGCCCCGAAGGAATCTCTG
                    ||  |  |||| |||||  |  |||| || ||||| |||||||| |||||||| ||||| 
Sbjct 4540          ATTAGGTTGTATCATCTGGTTCGGTCAGCCTGGATTTTGCAGGCGCCGAAGGAGTCTCTC

Query 4513          C-GCGGGTTCTGGAAGAAACACTCCGGTGAGCCTGGCACTC-TCTTATGGAATACTGTCT
                     -|+|| || |||||||| ||||| ||||||||||| || |-||| +||||| || ||||
Sbjct 4600          AAG-GGTTTTTGGAAGAAGCACTCTGGTGAGCCTGGTACCCTTCTC-TGGAACACCGTCT

Query 4571          GGAATATGGCCGTTATCACCCACTGTTATGACTTCCGGGACTTGCAAGTGGCTGCTTTTA
                    |||| |||||  ||||  | ||||||||||| ||||| ||||| |  || || || || |
Sbjct 4658          GGAACATGGCGATTATAGCACACTGTTATGAGTTCCGTGACTTTCGTGTTGCCGCCTTCA

Query 4631          AAGGTGATGATTCGATAGTGCTTTGCAGTGAGTACCGTCAAAGTCCGGG-T---GCTGCA
                    | |||||||||||| | || ||||| || || ||||| || ||+|||  -|---|||||+
Sbjct 4718          AGGGTGATGATTCGGTGGTCCTTTGTAGCGACTACCGGCAGAG-CCGCAATGCGGCTGC-

Query 4687          GTCCTGATTGCTGGCTGC-GGCTTGAAGCTGAAGGTGGACTT-CCGCCCGATCGGTTTGT
                    ++| | ||||| ||||| -||||  || +||||||| ||+||-|||||| || ||  |||
Sbjct 4775          --CTTAATTGCAGGCTGTGGGCTCAAAT-TGAAGGTCGA-TTACCGCCCTATTGGGCTGT

Query 4745          ACGC-GGGTGTTGTTGTGGCCCCCGGCCTTGGTGCCGCTTCCTGACGTCGTGCGCTTCGC
                    | ||-|||+|| ||||||||||| || +|||| | | || || || || ||||| || ||
Sbjct 4832          ATGCTGGG-GTGGTTGTGGCCCCTGGT-TTGGGGACACTGCCCGATGTGGTGCGTTTTGC

Query 4803          CGGTCGGCTCACTGAGAAGAATTGGGGCCCTGGCCCTGAGCGGGCGGAGCAGCTCCGCCT
                     |||||| |  |||| |||||||||||||| ||||| ||||| || |||||||| |||||
Sbjct 4890          TGGTCGGTTGTCTGAAAAGAATTGGGGCCCCGGCCCGGAGCGTGCTGAGCAGCTGCGCCT

Query 4863          TGCTGTGAGTGATTTTCTTCGCAAGCTCACGAATGTAGCCCAAATGTGTGTGGATGTTGT
                     |||||  |||| || |||||   | | |||||||| || ||  | ||||| ||||||||
Sbjct 4950          CGCTGTTTGTGACTTCCTTCGAGGGTTGACGAATGTTGCGCAGGTTTGTGTTGATGTTGT

Query 4923          TTCTCGTGTTTATGGGGTCTCCCCGGGACTTGTTCATAACCTGATCGGCATGCTACAGAC
                     || ||||| ||||| |||  ||| || || || |||||||| || |||||||| |||||
Sbjct 5010          GTCCCGTGTCTATGGAGTCAGCCCTGGGCTGGTACATAACCTTATTGGCATGCTGCAGAC

Query 4983          TGTCGCCGATGGCAAGGCCCATTTTACCGAGTCTATAAAACCAGTGCTCGA-CTTGACAA
                      |||| |||||||||||||| ||||| ||  | || ||||| ||||| ||-|||+|| |
Sbjct 5070          CATCGCTGATGGCAAGGCCCACTTTACAGAAACCATTAAACCTGTGCTTGACCTT-ACGA

Query 5042          ATTCAATC-TTGTGTCGGGTGGAATGAATAACATGTCTTTTGCTGCGCCCATGGGTTCGC
                    |||| |||-|   |+||||||||||||||||||||||||||||  |||||||||| |++|
Sbjct 5129          ATTCTATCATACAG-CGGGTGGAATGAATAACATGTCTTTTGCATCGCCCATGGGAT--C

Query 5101          GACCATGCGCCCTCGGCCTATTTTGCTGCTGCTCCTCATGTTTCTGCCTATGTTGCCCGC
                    +|||||||||||| || || || ||||| || |||||||| ||||||||||| |||||||
Sbjct 5185          -ACCATGCGCCCTAGGGCTGTTCTGCTGTTGTTCCTCATGCTTCTGCCTATGCTGCCCGC

Query 5161          GCCACCGCCCGGTCAGCCGTCTGGCCGCCGTCGTGGGCGGCGCAGCGGCGGTTCCGGCGG
                    ||||||| |||| |||||||||||||| |||||||||||||||||||||||| || ||||
Sbjct 5245          GCCACCGGCCGGCCAGCCGTCTGGCCGTCGTCGTGGGCGGCGCAGCGGCGGTACCAGCGG

Query 5221          TGGTTTCTGGGGTGACCGGGTTGATTCTCAGCCCTTCGCAATCCCCTATATTCATCCAAC
                    |||||||||||||||| |||||||||| |||||||||||  |||||||||||||||||||
Sbjct 5305          TGGTTTCTGGGGTGACAGGGTTGATTCCCAGCCCTTCGCCCTCCCCTATATTCATCCAAC

Query 5281          CAACCCCTTCGCCCCCGATGTCACCGCTGCGGCC-GGGGCTGGACCTCGTG-TTCGCCAA
                    ||||||||||||| ||||||||+      |  ||-||||||||| ||||+ - ||| ||+
Sbjct 5365          CAACCCCTTCGCCGCCGATGTC-GTTTCACAACCCGGGGCTGGAGCTCG-CCCTCGACA-

Query 5339          CCCGCCCGACCAC-TCGGCTCCGCTTGGCGTGACCAGGCCCAGCGCCCCGCCGCTGCCTC
                     ||||||  || |-| ||||||||||||||||||||| ||||||||||| ||| |||| |
Sbjct 5422          GCCGCCCCGCCCCCTTGGCTCCGCTTGGCGTGACCAGTCCCAGCGCCCCTCCGTTGCCCC

Query 5398          ACGTCGTAGACCTGCCACAGCTGGGGCCGCGCCGCTGACCGCGGTCGCTCCGGCCCATGA
                     || ||| || ||||| |||||||||| |||||| ||||||| ||  | ||||||| |||
Sbjct 5482          CCGCCGTCGATCTGCCCCAGCTGGGGCTGCGCCGTTGACCGCTGTGTCACCGGCCCCTGA

Query 5458          CACCCCGCCGGTGTCCGATGTTGATTCTCGTGGCGCTATCTTGCGCCGACAGTATAATCT
                    |||  | || ||  | ||||||||||| ||||| |||||||||||||| ||||| ||+||
Sbjct 5542          CACAGCCCCTGTACCTGATGTTGATTCACGTGGTGCTATCTTGCGCCGGCAGTACAA-CT

Query 5518          T-TCAACATCCCCCCTCACTTCTTCCGTGGCCACTGGCACCAACTTGGTTCTTTATGCCG
                    |-|| || ||||| || || || || || ||| | || || ||  ||||||||||||| |
Sbjct 5601          TGTCCACGTCCCCGCTTACGTCATCTGTTGCCTCGGGTACTAATCTGGTTCTTTATGCTG

Query 5577          CTCCCCTTAGCCCGCTTTTACCCCTTCAGGACGGCACCAATACCCATATAATGGCCACGG
                    | || ||||  || ||  | || |||||||| |||||||| || ||||| |||||||| |
Sbjct 5661          CCCCGCTTAATCCTCTCCTGCCTCTTCAGGATGGCACCAACACTCATATTATGGCCACTG

Query 5637          AAGCCTCTAATTATGCCCAGTATCGGGTTGTTCGTGCCACAATCCGCTACCGTCCGCTAG
                    | || || |||||||||||||||||||||||||| || || ||||| || || ||| | |
Sbjct 5721          AGGCATCCAATTATGCCCAGTATCGGGTTGTTCGAGCTACGATCCGTTATCGCCCGTTGG

Query 5697          TCCCCAATGCTGTTGGTGGCTATGCTATTTCCATCTCGTTTTGGCCACAGACCACCACTA
                    | || || ||||||||||| ||||||||||| ||||| |||||||| || ||||| ||||
Sbjct 5781          TGCCGAACGCTGTTGGTGGTTATGCTATTTCTATCTCCTTTTGGCCTCAAACCACAACTA

Query 5757          CCCCGACGTCCGTTGACATGAATTCCATAACCTCGACGGATGTTCGTATCCTTGTCCAGC
                    |||| || || ||||||||||||||||| || || || |||||| | || || || ||||
Sbjct 5841          CCCCCACCTCTGTTGACATGAATTCCATTACTTCTACTGATGTTAGGATTCTGGTTCAGC

Query 5817          CCGGTATAGCCTCCGAGCTTGTGATCCCAAGTGAGCGCCTGCACTATCGCAACCAGGGCT
                    ||||||| ||||||||| | || ||||| ||||||||||| ||||| ||||| || ||||
Sbjct 5901          CCGGTATTGCCTCCGAGTTAGTCATCCCTAGTGAGCGCCTTCACTACCGCAATCAAGGCT

Query 5877          GGCGTTCCGTTGAGACCTCCGGGGTGGCGGAGGAGGAGGCCACTTCTGGCCTTGTTATGC
                    |||| || ||||||||| | || ||||| ||||||||||| || || ||||| || ||||
Sbjct 5961          GGCGCTCTGTTGAGACCACGGGTGTGGCCGAGGAGGAGGCTACCTCCGGCCTGGTAATGC

Query 5937          TCTGTATACATGGCTCACCTGTGAACTCTTATACTAATACACCCTACACCGGTGCCCTCG
                    | ||||| |||||||| ||||| || || |||||||||||||| ||||| ||||| || |
Sbjct 6021          TTTGTATCCATGGCTCTCCTGTTAATTCCTATACTAATACACCTTACACTGGTGCACTGG

Query 5997          GGCTGCTGGATTTCGCCCTTGAGCTTGAATTCCGCAACCTCACCCCTGGTAACACCAATA
                    |||| || ||||| ||  | || ||||||||  | ||  | || || || ||||| || |
Sbjct 6081          GGCTCCTTGATTTTGCATTAGAACTTGAATTTAGAAATTTGACACCCGGGAACACTAACA

Query 6057          CGCGGGTCTCCCGTTACTCCAGCACTGCCCGCCACCGTCTTCGCCGCGGCGCAGACGGCA
                    | || || ||||| ||  ||||||| ||||| ||||| || |||||||| || || || |
Sbjct 6141          CCCGTGTTTCCCGGTATACCAGCACAGCCCGTCACCGGCTGCGCCGCGGTGCTGATGGGA

Query 6117          CCGCTGAGCTTACCACCACGGCTGC-AACCCGCTTCATGAAAGGACCTTT-ATTTTTCTA
                    ||||||||||||||||||| || ||-|+| || ||||||||+|||+ || -||||| || 
Sbjct 6201          CCGCTGAGCTTACCACCACAGCAGCCA-CACGTTTCATGAA-GGA-TTTGCATTTTACTG

Query 6174          GCACTAATGGTGTCGGCGAGATCGGCCGCG-GG-ATCGCCCTTACCCTGTTTAACCTTGC
                    |||| || ||||| || ||| |+||  +||-||-||||| || ||  ||||||| |||||
Sbjct 6258          GCACGAACGGTGTTGGTGAGGT-GGGT-CGTGGCATCGCTCTGACATTGTTTAATCTTGC

Query 6232          TGACACTCTGCTTGGCGGCCTACCGACAGAATTGATTTCGTCGGCCGGTGGCCAACTGTT
                    ||| || || || || ||  ||||||||||||||||||||||||| || || ||||||||
Sbjct 6316          TGATACGCTTCTCGGTGGTTTACCGACAGAATTGATTTCGTCGGCTGGGGGTCAACTGTT

Query 6292          CTATTCACGCCCAGTCGTCTCAGCCAATGGCGAGCCGACCGTTAAGCTGTATACATCTGT
                     || || ||||| || ||||| |||||||||||||| || || ||| | |||||||||||
Sbjct 6376          TTACTCCCGCCCTGTTGTCTCGGCCAATGGCGAGCCAACAGTAAAGTTATATACATCTGT

Query 6352          AGAGAATGCTCAGCAGGACAAGGGTATTGCTATCCCGCATGATATCGACCTCGGGGAATC
                     |||||||| ||||| || ||||| ||| | ||||| || ||||| || || || || ||
Sbjct 6436          TGAGAATGCGCAGCAAGATAAGGGCATTACCATCCCACACGATATAGATCTGGGTGACTC

Query 6412          CCGTGTAGTTATCCAGGACTATGACAACCAACATGAGCAAGACCGACCGACACCTTCCCC
                    |||||| ||||| ||||| ||||| ||||| || |||||||| ||||| || || || ||
Sbjct 6496          CCGTGTGGTTATTCAGGATTATGATAACCAGCACGAGCAAGATCGACCTACCCCGTCACC

Query 6472          AGCCCCGTCGCGCCCTTTCTCTGTCCTTCGGGCTAATGATGTGCTTTGGCTTTCTCTCAC
                     ||||| || ||||||||||| || ||||| |||||||||||  | ||||| ||||||||
Sbjct 6556          TGCCCCCTCCCGCCCTTTCTCAGTTCTTCGTGCTAATGATGTTTTGTGGCTCTCTCTCAC

Query 6532          CGCTGCCGAGTATGACCAGTCCACCTACGGCTC--CTCGAC--TGGCCCAGT--CTATGT
                    ||| || ||||||||||||+++||+||||+   -- ||| |--    ||+ |-- |||||
Sbjct 6616          CGCCGCTGAGTATGACCAG---AC-TACG-TATGGGTCGTCCACCAACC-CTATGTATGT

Query 6586          CTCTGACTCTGTGACCTTGGTCAATGTTGCGACCGGCGCGCAGGCCGTTGCCCGGTCGCT
                    ||| ||| | || || || || ||||| || || || || ||||| |||||||| || ||
Sbjct 6670          CTCCGACACAGTCACTTTCGTTAATGTGGCCACTGGTGCTCAGGCTGTTGCCCGCTCTCT

Query 6646          CGACTGGACCAAGGTCACACTCGATGGTCGCCCTCTATCTACTATTCAGCAGTATTCGAA
                     || ||| | || || ||  | ||||| ||||| ||  |||| |||||||||||||| ||
Sbjct 6730          TGATTGGTCTAAAGTTACCTTGGATGGCCGCCCCCTTACTACCATTCAGCAGTATTCTAA

Query 6706          GAC-TTTCT-TCGTCCTGCCGCTTCGTGGCAAGCTCTCCTTCTGGGAGGCGGGTACTACT
                    |||-|||+|-|+|| || ||||| ||||| ||||| || || |||||||| ||||| |||
Sbjct 6790          GACATTT-TAT-GTTCTCCCGCTCCGTGGGAAGCTGTCTTTTTGGGAGGCTGGTACGACT

Query 6764          AAAGCCGGGTACCCTTATAATTATAATACCACTGCTAGCGA-CCAATTGCTCATCGAGAA
                    || ||||| || || |||||||||||||| |||||||| ||-| |||| +| || |||||
Sbjct 6848          AAGGCCGGCTATCCGTATAATTATAATACTACTGCTAGTGATCAAATTT-TGATTGAGAA

Query 6823          CGTCG-CTGGGCATCGGGTGGCTATTTCCACCTATACCACTAGCTTAGGTGCAGGCCCT-
                    ||+||-| || || || || |||||||| |||||||| |||||||| ||||| || |||-
Sbjct 6907          CG-CGGCCGGCCACCGTGTCGCTATTTCTACCTATACTACTAGCTTGGGTGCCGGTCCTA

Query 6881          GTTTCCATCTCCGCGGTCGCTGTTCTAGCCCCCCACTCTGCTTTAGCACTGCTTGAGGAT
                     ||+| ||||| ||||||| ||| ||||| || || || ||  | ||  | || ||||||
Sbjct 6966          CTT-CGATCTCTGCGGTCGGTGTACTAGCTCCACATTCGGCCCTCGCCGTTCTAGAGGAT

Query 6941          ACCTTGGATTACCCTGCCCGCGCTCATACTTTTGATGATTTTTGCCCGGAGTGCCGCCCC
                    ||| | |||||||| ||||| |||||||||||||||||||| ||||||||||||||| ||
Sbjct 7025          ACCGTTGATTACCCCGCCCGTGCTCATACTTTTGATGATTTCTGCCCGGAGTGCCGCACC

Query 7001          CTTGGCCTCCAGGGCTGTGCTTTTCAGTCTACTGTCGCTGAGCTCCAGCGGCTTAAGATG
                    |||||  | ||||| || || || ||||||||| | |||||||| ||||| ||||| |||
Sbjct 7085          CTTGGTTTGCAGGGTTGCGCATTCCAGTCTACTATTGCTGAGCTTCAGCGCCTTAAAATG

Query 7061          AAGGTGGGTAAAACTCGGGAGT-TATAGTTTATTTG-CTTGTGCCCCC--CTT--CTTTC
                    ||||| |||||||| |||||||-|+|| || |||  - ||||||||||--| |--||| |
Sbjct 7145          AAGGTAGGTAAAACCCGGGAGTCT-TAATTAATTCCTTTTGTGCCCCCTTCGTAGCTTCC

Query 7115          TGTTTCTT-ATTTTTCTTTTCTGCGTTCCGCGCTCCCTGAAAAAAAAAAAAAAAAA
                    | |  |||-|||| |  ||||||| |||||||||||||| ||||||||||||||||
Sbjct 7204          TCTGGCTTTATTTCTTATTTCTGCTTTCCGCGCTCCCTGGAAAAAAAAAAAAAAAA
