# Supplementary material for: Pairwise Heuristic Sequence Alignment Algorithm Based on Deep Reinforcement Learning
Source: IEEE Open J Eng Med Biol. 2021 Jan 29;2:36–43. doi: 10.1109/OJEMB.2021.3055424 (PMC8901008; doi:10.1109/OJEMB.2021.3055424)
Supplement: Three supplementary materials are attached to the submitted manuscript. First, we offer the detailed process of the DQNalign in Supplementary material S1. Then, the additional figures and tables are listed in the Supplementary material S2. Finally, the alignment results of the DQNalign are attached  [file ojemb-3055424-mm.zip › OJEMB-3055424-MM/10022021082020_DQNalignOJEMB20210126SupplementaryS3/Supplementary S3/HEV_DDDQN/result20200712173946_14_17.txt]

DQNalign Project v1.0
Pairwise alignment algorithm with deep reinforcement learning based heuristic alignment agent
Sequence 1 : HEV_14, length : 7170
Sequence 2 : HEV_17, length : 7256

Alignment results:
Exact matches: 5277
Gaps: 716

Query 0             GTTCATTAAGGCTCCTGGCATCACTACTGCTATTGAGCAGGCTGCTCTAGCAGCGGCCAA
                    ||||||||||||||||||||| |||||||| ||||||||||||||||| || ||||||||
Sbjct 39            GTTCATTAAGGCTCCTGGCATTACTACTGCCATTGAGCAGGCTGCTCTGGCTGCGGCCAA

Query 60            TTCTGCCTTGGCGAATGCTGTGGTAGTTAGGCCTTTTCTCTCTCA-CCAGCAGATTGAGA
                    ||| |||||||||||||||||||| ||  |||| ||  | |||| -  |+|| | |||||
Sbjct 99            TTCCGCCTTGGCGAATGCTGTGGTGGTCCGGCCGTTCTTATCTCGTGTA-CAAACTGAGA

Query 119           TTCTCATTAACCTAATGCAACCTCGCCAGCTTGTTTTCCGTCCCGAGGTTTTCTGGAATC
                    |||| |||||  | |||||||| || ||| | |||||||| || |||||  |||||||||
Sbjct 158           TTCTTATTAATTTGATGCAACCCCGGCAGTTGGTTTTCCGCCCTGAGGTGCTCTGGAATC

Query 179           ACCCTATCCAGCGCGTTATTCATAACGAGCTGGAGCTTTATTGCCGCGCCCGCTCCGGCC
                    ||||||||||||| ||||| ||||| ||  |||| |  || ||||| |||||  ||||||
Sbjct 218           ACCCTATCCAGCGGGTTATACATAATGAATTGGAACAGTACTGCCGGGCCCGGGCCGGCC

Query 239           GTTGCCTTGAGATTGGCGCTCATCCCCGCTCAATAAATGATAATCCTAATGTGGTCCACC
                    ||||||| ||| |||| ||||| ||  | || || ||||| ||||| |||||  | ||| 
Sbjct 278           GTTGCCTGGAGGTTGGGGCTCACCCGAGGTCCATTAATGACAATCCCAATGTCCTGCACA

Query 299           GCTGCTTTCTCCGCCCTGTCGGGCGTGATGTTCAGCGTTGGTATACTGCTCCTACCCGCG
                    | ||||||||  | || || || || || || ||||| |||||  |||| || ||||| |
Sbjct 338           GGTGCTTTCTTAGACCGGTTGGCCGAGACGTCCAGCGCTGGTACTCTGCCCCCACCCGTG

Query 359           GGCCGGCTGCTAACTGCCGGCGTTCCGCACTGCGCGGGCTTCC-CGCTGCTGACCGCACC
                    | || || || |||||||| || |||||  |||| || || ||-| |+||||||||||| 
Sbjct 398           GCCCTGCGGCCAACTGCCGCCGCTCCGCGTTGCGTGGTCTCCCTCCC-GCTGACCGCACT

Query 418           TACTGCCTTGATGGGTTTTCTGGCTGTAG-TTTCCCAGCCGAGACGGGCATTGCCCTCTA
                    || ||| ||||||| || ||  |||||  -||| |   | ||||| ||| | ||||| ||
Sbjct 457           TATTGCTTTGATGGATTCTCCCGCTGTGCTTTTGCTGCCAGAGACCGGCGTGGCCCTTTA

Query 477           CTCCCTCCACGATA-TGTCACCATCCGATGTCGCAGAGGCCATGTTCCGCCATGGCATGA
                    ||| || || ||  -|+|  ||| | |||||||||||||| |||  |||||| || ||||
Sbjct 516           CTCTCTGCATGACCTT-TGGCCAGCTGATGTCGCAGAGGCTATGGCCCGCCACGGGATGA

Query 536           CGCGGCTTTATGCTGCCCTCCATCTCCCACCTGAAGTCCTGTTGCCCCCTGGCACATACC
                    | || || |||||||| || || ||||| ||||| || |||||||| || ||||| ||||
Sbjct 575           CACGCCTATATGCTGCACTACACCTCCCTCCTGAGGTGCTGTTGCCACCCGGCACTTACC

Query 596           GTACC-GCGTCGTACCTTCTAATTCATGATGGC-A--G-GCGTGTTGT-GGTGACGTATG
                      |+|- | ||||| || || || || || |||-|--|-||+ || ||- ++  ++||||
Sbjct 635           ACA-CAACCTCGTATCTCCTGATCCACGACGGCGACCGTGC-CGTCGTAA--CT--TATG

Query 650           AGGGTGATACCAGTGCTGGCTATAACCATGATGTTTCTAACCTACGTTCCTGGATCAGAA
                    |||| ||||| ||||| ||||| || || |||||||| |  || ||| | |||||| | |
Sbjct 689           AGGGCGATACTAGTGCAGGCTACAATCACGATGTTTCCATACTTCGTGCGTGGATCCGTA

Query 710           CTACC-AAGGT-CACCCGGGAACCACCCCCTCGTTATCGAGCGGGT-TA-GGGCCATTGG
                    |||| -||   -     ++|+|||||||  | |||||++|| | ||-| -||||||||||
Sbjct 749           CTACTAAAATAGTTGGT--G-ACCACCCGTTGGTTAT--AGAGCGTGTGCGGGCCATTGG

Query 765           CTGCCACTTTGTTCTCTTGCTCACGGCCGCCCCGGAGCCATCTCCTATGCCTTATGTTCC
                     || || ||||| ||  ||||||| || ||||| ||||| || |||||||||||||| ||
Sbjct 804           ATGTCATTTTGTGCTGCTGCTCACCGCAGCCCCTGAGCCGTCACCTATGCCTTATGTCCC

Query 825           TTACCCCCGGTCTACCGAGGTCTATGTTCGGTCAATCTTCGGCCCGGGTGGTACCCCCTC
                     ||||| || || || ||||| ||||| || || || || ||||| |||||  +||||  
Sbjct 864           CTACCCTCGTTCAACTGAGGTGTATGTACGATCTATATTTGGCCCTGGTGGCT-CCCCAT

Query 885           CTTGT-TTCCAACCT--CATGCTCTACTAAGTCAACTTTCCATGCTGTTCCTGTCCATAT
                    |||+|-||||   | --|+||||||||||| || ||||| |||||||| || || |||||
Sbjct 923           CTT-TGTTCCCGTCAGCC-TGCTCTACTAAATCTACTTTTCATGCTGTCCCGGTTCATAT

Query 942           CTGGGATCGTCTCATG-TTGTTCGGGGCCACCCTGGACGATCAGGCTTTTTGCTGCTCCC
                    |||||| || || |||-|| ||+|| |||||||||||||||||||| ||||| || || |
Sbjct 981           CTGGGACCGGCTTATGCTTTTT-GGTGCCACCCTGGACGATCAGGCGTTTTGTTGTTCAC

Query 1001          GTCTTATGACCTATCTCCGCGGCATTAGCTACAAGGTTACTGTCGGTACCCTTGTGGCCA
                    | || ||||| || ||||| || |||||||||||||| ||||||||| | ||||| || |
Sbjct 1040          GGCTCATGACTTACCTCCGTGGTATTAGCTACAAGGTCACTGTCGGTGCGCTTGTTGCTA

Query 1061          ATGAGGGTTGGAACGCCTCCGAGGACGCCCTCACAGCTGTTATTACTGCCGCTTATCTAA
                    ||||||| ||||| ||||| ||||||||||| || || || || ||||| ||||| || |
Sbjct 1100          ATGAGGGATGGAATGCCTCTGAGGACGCCCTTACTGCAGTGATCACTGCGGCTTACCTGA

Query 1121          CCATATGTCATCAGCGCTATCTCCGCACCCAGGCTATATCTAAGGGGATGCGCCGTCTGG
                    | || || || || ||||| || || |||||||| ||||| ||||| ||||||||  |||
Sbjct 1160          CTATTTGCCACCAACGCTACCTTCGAACCCAGGCGATATCCAAGGGTATGCGCCGGTTGG

Query 1181          AGCGGGAGCACGCCCAG-AAGT--T--C-A---T-TACACGC---CT-TTACAGTTGGC-
                    ||   ||||| ||||||-|| |--|--|-|---|-||||+||---||-||  ||    |-
Sbjct 1220          AGGTTGAGCATGCCCAGAAATTCATCACAAGGCTCTACA-GCTGGCTATTTGAGAAATCT

Query 1225          --TCTTTGAGA-AGTCTGGCC-GT-GATTACATC-C--C--TGGCCGTC-A-----GCTG
                    --|| |    |-|+|| ++||-| -|    | ||- --|--|+|| ++|-|-----|| |
Sbjct 1279          GGTCGTGATTATA-TCC--CCGGCCGCCAGCTTCAGTTCTAT-GCA--CAATGTCGGCGG

Query 1269          -GAGTTTTAC-GCCCAGTG--T-AG---G-CGCTGGCTCT-CCGCTGGCTTCC----ACC
                    -|+||| |+|-|++|||  -- -| ---|-| |  +   |-|   |++|||| ----| |
Sbjct 1333          TG-GTTAT-CTG--CAGGCTTCCACCTCGACCCCA-GGGTGCTTGT--CTTCGATGAAGC

Query 1316          TTGAGACCCA--CGGGTG-TTG--GTTTTTGACG-AGTCG--GCCCCC--TGC-CCAC--
                    +++||  |||--| | ||-  |--|||||||| |-||++|--|+|   --   -|  |--
Sbjct 1385          ---AGTGCCATGCCGCTGTAGGACGTTTTTGAAGAAG--GTCG-CGGGTAAATTCTGCTG

Query 1359          -TGTA-GGA----CCATGATCC-GTAGGGCGGTCTCAAAGTTTTGCTGTTTTATGAAGTG
                    -| ||-|  ----| |+|  +|-| || ||++ |+| ++|+|||  ||+ ++|+|   ++
Sbjct 1440          TTTTATGCGGTGGCTA-GGG-CAGGAGTGC--AC-CT--G-TTTCTTG-G--A-GCCA--

Query 1413          GCTT--GGCCAAGA--GT-GTACCTGCTTCCTAC-AAGG--CC-TGCA-GAAGGGGGTGT
                    ||| --|||| |+|--| -|+|||  ++  | | -|       -   |-|+|++||||+|
Sbjct 1486          GCTGAGGGCCTA-ATTGGAG-ACCAA--GGCCATGATAATGAGGCCTATG-A--GGGT-T

Query 1460          -T--GGTGACCAGGGCCA--TGATA--ACGAAGCCTA---TGAGGGGTCC--GATGTTGA
                    -|--|||+++|+|  || --|||  -- |++|++|+|---||| |  || --||+  |+|
Sbjct 1538          CTGAGGT---C-GACCCGGCTGAACCTGC--A--C-ATCTTGATGTTTCGGGGA-CCT-A

Query 1509          TCCTGCTGAGTTCTGC--CA-CTTGTGA--CATATCCGGGTCCTATGTGGTACCTGGTGC
                    | |||   |+|  +||--||-|||| | --|+| |+++ +|   ++|   |   |+||+|
Sbjct 1587          TGCTGTCCA-TGG-GCATCAGCTTGAGGCCC-TTT---A-TAGG--GCACTCAAT-GT-C

Query 1563          TGC-CCTTCAACCGCTCTACCAAG-CTCTTGATCTTCCCGCC-GACA-TTGTGGCCC-GT
                     +|-| | ++|++++++|++   |-| || || | ||||| |- || - ++|++ +|-||
Sbjct 1636          C-CACATG--A------T--ATTGCCGCTCGAGCCTCCCGGCTAACGGC--T--A-CTGT

Query 1617          -GCAGGCCGGCTGACCGCCACAGTAAAGGTTTCCCAGGCCGAGGGGCGGATCGA---CTG
                    -|+|+++++||+++  |  +++|++ | |++|+|||| |||    +++||+   ---   
Sbjct 1680          CG-A-----GC---TTGTT---G--CAAG--T-CCAGACCGCTTA---GA-GTGCCGTAC

Query 1674          TGAGACCCT-CATTGGTAATAA-AACTTTCCGCACGTCGTTCGTCGACGGGG--CGGTCT
                    |++|++++|-|+||||||||||-| ||||| |+||  || | || || || |--| +|||
Sbjct 1719          T--G----TGC-TTGGTAATAAGACCTTTCGG-ACAACGGTGGTTGATGGTGCCCA-TCT

Query 1730          TAGAGACCAACGGCCCAGAGGCG-CCACAATCTCTCTTTTGACGTCAGTCAGAGTA-CC-
                    |  ||+| || ||||| |||| |-    ++||| || || |||| |  ||+|+  |- |-
Sbjct 1770          TGAAG-CAAATGGCCCTGAGGAGTATGT--TCTATCATTCGACGCCTCTC-G-TCAGTCT

Query 1786          ATGGCCGCCGG-TCCTTTTAGTCTTACCTAC--GC-CGCCTCTGCT-G-CTGG-GTTGGA
                    ||||  |||||-||   + || || || || --||-| || |||||-|-||| -| | +|
Sbjct 1825          ATGGGGGCCGGATCGCA-CAGCCTCACATATGAGCTCACCCCTGCTGGTCTGCAGGTC-A

Query 1839          GG---TGCGCTATG---TTGCTGCCGGGCTTG-ACCACCGGGCGG-TTTTTGCCCCCGGC
                    ||---|+++|+|| ---| ||+  +|| +|||-||| |||  +  -  ++| ||  ||||
Sbjct 1883          GGATTT---C-ATCTAATGGC-TT-GGA-TTGTACCGCCGTA-TTCCC--TCCCGGCGGC

Query 1891          GTTTCGCCCCGGTCGGCTCCCGGT-GAGGTCACCGCCTTCTGCTCCGCCCTATACAGGT-
                    |   |  +++|  | || +|||| -|||||  | |||||||||  |||||| || || |-
Sbjct 1933          GCCCCTA---GCGCCGCA-CCGGGGGAGGTGGCAGCCTTCTGCAGCGCCCTTTATAGATA

Query 1949          TCAA-TCGTGAGGCCCAGCGCCA--TTC-ATTGACCGGCCAACTTCTGGTTCCACCCTGA
                    |+||-  ||   +|||| || ||--  |-|+++|||||   | | +||||| ||||||||
Sbjct 1989          T-AACAGGTTCA-CCCAACGGCACTCGCTA---ACCGGTGGATTA-TGGTTACACCCTGA

Query 2004          AGGGCTCCTTGGCCCCTTTGCCCCGTTCTCGCCCGGGCATGTCTGGGAGTCGGCCAACCC
                     ||| | || |||  |||  |||| ||||| || || ||  |||||||||| || |||||
Sbjct 2043          GGGGTTGCTGGGCATCTTCCCCCCTTTCTCTCCTGGACACATCTGGGAGTCTGCTAACCC

Query 2064          GTTTTGTGGTGAGAGCA-CACTCTACACCCGTACTTGGTCG---G--AAGTTGATGCTGT
                     |||||||| ||| | |-| +| || ||||| || ||||| --- --   || +|+|+  
Sbjct 2103          ATTTTGTGGGGAGGGGACCT-TGTATACCCGAACCTGGTCAACATCTGGCTTC-T-C-TA

Query 2118          CTCCGG---CCCGGGC--CC-AGCCCGA--CTTAGG--C-CCTGTAT-CTGAAC--C--C
                          ---|||   |--  - | ||| --|+|+| --|- |||+ |-|     --|--|
Sbjct 2159          GCGACTTCTCCCCCCCTGAGGCGGCCGCCCC-T-GTTCCGGCTG-CTGCCCCGGGGCTGC

Query 2161          TCCATG-------T-C---TAGC-AGGGC-C--G--GCC-CACACCCA-CCTT-G-GCGG
                     |||  ------- -|---||| -|+++|- --|    |   ||+|||-||| -|-|  |
Sbjct 2216          CCCACCCCACCCCACCTGTTAGTGA---CATTTGGGTGCTGCCA-CCACCCTCAGAGGAG

Query 2198          CTCCCT-T--A--CC-CTCTGTTGTAT-TAGGCCCCTC-CCCTCCTCCTTCTGCCCCG--
                      ||  -|--|--| -| | ++++++|-|+| ||||| -||||  +   | |  ++  --
Sbjct 2272          TCCCAGATCGATGCGGCACC------TGT-GCCCCCTGTCCCTAA-GACTGTTG--GATT

Query 2248          G-C--GTCCAGCGAGCCG--GCCCCTGGTGCTAGCGC-CGGGAC--CCCGGCCA------
                    |-|--|+||++| |+  |--  |  || | ||+ |+|-|    |--||   || ------
Sbjct 2322          GCCTAG-CC--CCA-TTGTACAC-TTGCTCCT-CC-CTCCCCTCTTCCTTCCCCCGTGCG

Query 2294          TAACCCACCAGATCCAGATGGCC--C-GGCA-TCGCCGCCTGCTTTTT-ACCTATCCAGA
                    ||| |||||++|||      |||--|- |||-||| || || || +| -|||||||| ||
Sbjct 2373          TAAGCCACC--ATCACCCCCGCCTTCTCGCACTCGTCGTCTCCTC-TACACCTATCCTGA

Query 2343          TGGTTCTAA-G-GTGTTCGCCGGCTCGTTGTTCGAGTC-G-GCGTGTACGTGGCTTGTTA
                     ||  ||| -|- | | ||+ ||+|||||||| || ||-|-  |||+||+||||| ||||
Sbjct 2430          CGGCGCTAGGGTATATGCG-GGG-TCGTTGTTTGAATCAGACTGTG-AC-TGGCTAGTTA

Query 2399          ATGCGTCTAATGTTGACCATCGCCCTGGCGGTGGGCTTTGCCATGCATTCTACCAGAG-G
                    | || || |||   | ||| || ||||| ||||| || ||||| || || |||||  |- 
Sbjct 2486          ACGCCTCAAATCCGGGCCACCGTCCTGGAGGTGGCCTCTGCCACGCCTTTTACCAACGCT

Query 2458          TACCCCACCT-C-CTTTGATGCTGCCTCT-T-TTG-TGATGCGTGACGGCGCG-GCCGCG
                    |++||||   -|- |||+|  | + ++||- -|| -| |||||||| |||+| -|| || 
Sbjct 2546          T--CCCAGAGGCGTTTT-ACCCA-A--CTGAATTCATTATGCGTGAGGGC-CTTGCAGCA

Query 2512          TATACACTAACTCCCCG-GCCAATA--ATCCATGCCGTCGCCCCTGATTATAGGTTGGAA
                    ||||| ||+  +|||||-||| +||--|| ||||| || || || || |||||| | || 
Sbjct 2599          TATACCCT-GA-CCCCGCGCCC-TATCATTCATGCAGTGGCTCCCGACTATAGGGTCGAG

Query 2569          CAT-AACCCAAAAAGGCTTGAGGCTGCCTATCGGGAGACTTGCTCTCGCCTCGGCACCGC
                    || -| || || +||||||||||| || || ||||| |||||||| || | |||||||||
Sbjct 2656          CAGAATCCGAAG-AGGCTTGAGGCAGCGTACCGGGAAACTTGCTCCCGTCGCGGCACCGC

Query 2628          CGCATACCCGCTCCTCGGGACC-GGCATATATCAGGTACCAATCGGTCCT-AGCTTTGAC
                     || || |||||  |+|||  |-|| ||||| ||||| ||  |  ||+||-|| ||||| 
Sbjct 2715          TGCCTATCCGCTTTT-GGGCTCGGGTATATACCAGGTCCCTGTTAGT-CTCAGTTTTGAT

Query 2686          GCCTGGGAGCGGAACCACCGCCCCGGGGATGAGC-TCTATCT-ACCTGAGCTTGCTGCTA
                    |||||||| || || || |||||||| || ||||-|   |+|-|+||||||  |||||  
Sbjct 2773          GCCTGGGAACGCAATCATCGCCCCGGCGACGAGCTTTACT-TGA-CTGAGCCCGCTGCAG

Query 2744          AATGGTTCGAGGCCAATAAGCCGAC-CCGTCCGACTCTCACTATAACTGAGGATGTTGCA
                      ||||| ||||| ||||||||  |-| | | |+| || ||||||||||||||    || 
Sbjct 2831          CTTGGTTTGAGGCTAATAAGCCATCGCAGCCGG-CGCTTACTATAACTGAGGACACGGCT

Query 2803          CGGACGGCGAA-CTTGGCCA-TCGAGCTTGATTCAGCCACAGATGTCGGCCGGGCCTGCG
                    || ||||| ||-|+|||+||-| ||| ||||| | |||||||| || ||||| || || |
Sbjct 2890          CGTACGGCCAATC-TGG-CATTAGAGATTGATGCCGCCACAGAGGTTGGCCGTGCTTGTG

Query 2861          CTGGCTGCCGAGTCACCCCCGGT-GTTGTGCAGTACCAGTTTACCGCAGGTGTGCCCGGG
                    | ||||||    ||| +||||| -|||||||| ||||||||||| || || || || || 
Sbjct 2948          CCGGCTGCACTATCAG-CCCGGGGGTTGTGCATTACCAGTTTACTGCCGGGGTCCCGGGC

Query 2920          TCTGGCAAGTCC-CGTTC-TGTTATCCA-A-ACTGACGTGGA--T-GTTGTTGTGGTTCC
                    || |||||||| - || |-|  +| +||- -|++||||| ||--|-|| |||||+|++||
Sbjct 3007          TCGGGCAAGTCAAGGTCCATAC-AA-CAGGGA--GACGTCGATGTGGTGGTTGT-G--CC

Query 2973          GACTCGGGAGTTGCGTAAC-GCCTGGCGCCGCCGCGGCTTCGCTGCTTTTACCCCCCACA
                     || |||||| | ||||| -| +||||||||||| || || || ||||| || || ||||
Sbjct 3060          CACCCGGGAGCTTCGTAATAGT-TGGCGCCGCCGGGGTTTTGCGGCTTTCACACCTCACA

Query 3032          CTGCCGCTA-GAGTTAC-CCAGGGGCGCCGGGTCGTTATTGATGAGGCTCCATCACTCCC
                    | || ||  - +|||||-   || +||||| || || |||||||||||||| || |||||
Sbjct 3119          CAGCGGCCCGT-GTTACTATTGGT-CGCCGCGTTGTGATTGATGAGGCTCCGTCCCTCCC

Query 3090          CCCTCACCTGCTGCTGCTCCATATGCAGCGGGCCGCCACCGTCCACCTTCTCGGTGACCC
                     || ||| |||||||||| || ||||| |||||| || | ||||| || ||||| |||||
Sbjct 3177          GCCGCACTTGCTGCTGCTACACATGCAACGGGCCTCCTCGGTCCATCTCCTCGGCGACCC

Query 3150          GAACCAGATCCCAGCCATTGACTTCGAACACGCTGGGCTCGTTCCCGCCATCAG-GCCTG
                     || ||||| || || ||||| || ||||| || || || || ||||| ||| |- ||+|
Sbjct 3237          AAATCAGATTCCTGCTATTGATTTTGAACATGCCGGCCTGGTCCCCGCGATCCGTCCC-G

Query 3209          ATCTAGCCCCCAC-CTCCTGGTGGCACGTCACCCACCGCTGTCCCGCGGATGTATGTGAG
                    | || || || ||-  +||||||||| || || |||||||| || || ||||| ||||||
Sbjct 3296          AGCTTGCACCAACGAG-CTGGTGGCATGTTACACACCGCTGCCCGGCAGATGTGTGTGAG

Query 3268          CTGATCCGTGGTGCATACCCCATGATCCAGACCACTAGCCGGGTCCT-CCGTTCGTTGTT
                    || || ||||| || ||||| | |||||||||||| || || || ||-| || | +||||
Sbjct 3355          CTTATACGTGGGGCCTACCCTAAGATCCAGACCACGAGTCGTGTGCTACGGTCCC-TGTT

Query 3327          TTGGGGCGAACCTGCCGTCGGCCAGAAATTAGTGTTCACCCAGGCGGCCAAGGCTGCGAA
                    ||||  |||||| ||| | ||||||||  | || ||||| ||||| || |||||||| +|
Sbjct 3414          TTGGAACGAACCGGCCATTGGCCAGAAGCTGGTTTTCACGCAGGCTGCTAAGGCTGCT-A

Query 3387          CCCCGGCT-CGGTGACGGTTCATGAGGCGCAGGGCGCTACCTACACAGAGACTACCATCA
                      || | |-|| | |||||||||||||| ||||| || |||| ||| ||||| || ||||
Sbjct 3473          ATCCTGGTGCGATCACGGTTCATGAGGCTCAGGGTGCCACCTTCACGGAGACCACAATCA

Query 3446          TTGCAACAGCAGACGCCCGTGGCCTCATTCAGTCGTCCCGGGCTCATGCCATTGTTGCCC
                    | || || || || ||  | ||||| |||||||| ||||| ||||| || || || || |
Sbjct 3533          TAGCCACGGCTGATGCTAGGGGCCTTATTCAGTCATCCCGAGCTCACGCTATAGTCGCAC

Query 3506          TGACGCGCCACACTGAGAAGTGCGTCATTATTGACGCACCTGGTCTGCTTCGTGAGGTGG
                    | || ||||||||||||||||| || ||| | || || || || || || || ||||| |
Sbjct 3593          TCACCCGCCACACTGAGAAGTGTGTTATTTTAGATGCCCCCGGCCTACTGCGCGAGGTCG

Query 3566          GCATCTCTGACGCAATTGTTAATAACTTTTTCCTCGCTGGAGGCGAGGTTGGCCACCAGC
                    | || || || |  ||||| |||||||||||||| ||||| || |||||||||||||| |
Sbjct 3653          GTATTTCAGATGTGATTGTCAATAACTTTTTCCTTGCTGGTGGAGAGGTTGGCCACCACC

Query 3626          GCCCGTCTGTTATTCCCCGCGGCAATCCTGACGCTAATGTCGACACCCTGGCCGCC-TTC
                    |||| || || || || ||||| || || ||    ||| |||  || || +| | |-|||
Sbjct 3713          GCCCCTCCGTGATACCTCGCGGTAACCCCGATCAGAATCTCGGGACTCTA-CAGGCATTC

Query 3685          CCACCGTCTTGCCAGATTAGTGCCTTCCATCAGCTGGCTGAAGAGCTCGGCCACAGACCC
                    || |||||||||||||||||||||| ||| ||| ||||||| ||  | |||||| | || 
Sbjct 3772          CCGCCGTCTTGCCAGATTAGTGCCTACCACCAGTTGGCTGAGGAATTAGGCCACCGCCCA

Query 3745          GCCCCTGTCGCAGCTGTTTTACCACCCTGCCCTGAGCTTGAACAGGGCCTTCTCTACCTG
                    || |||||||| || || ||||| || ||||| |||||||| |||||||| |||||| ||
Sbjct 3832          GCTCCTGTCGCCGCCGTCTTACCCCCTTGCCCGGAGCTTGAGCAGGGCCTGCTCTACATG

Query 3805          CCTCAGGAACTCACCACCTGT--GACAGTGTTGTAAC-ATTTGAGTTGACAGATATTGTG
                    || || || || |+|  +|||--|| ||||+|||   -||||||  | |||||||| || 
Sbjct 3892          CCACAAGAGCTTA-CTG-TGTCCGATAGTG-TGTTGGTATTTGAACTCACAGATATAGTC

Query 3862          CATTGTCGCATGGCCGCCCCGAGCCAGCGCAAGGCCGTGCTCTCCACACTTGTGGGCCGG
                    ||||| || |||||||| || |||||||| ||||| || ||||| |||||||| ||  ||
Sbjct 3949          CATTGCCGTATGGCCGCTCCAAGCCAGCGAAAGGCTGTTCTCTCAACACTTGTCGGGAGG

Query 3922          TACGGCCGTCGCACGAAGCTTTATAATGCCTCTCATTCTGATGTTCGCGATTCTCTCGCC
                    || |||||| | |||||  | ||| | ||  | ||||| |||||||| || || || || 
Sbjct 4009          TATGGCCGTAGAACGAAATTATATGAGGCGGCACATTCAGATGTTCGTGAGTCCCTAGCT

Query 3982          CGCTTCATCCCGACCATTGGTCCTGTACAGGTCACAACCTGTGAGCTGTACGAGTTAGTG
                     | |||||||| || || || ||||| |||| ||| || |||||| |||| ||||| || 
Sbjct 4069          AGGTTCATCCCCACTATCGGGCCTGTTCAGGCCACCACATGTGAGTTGTATGAGTTGGTT

Query 4042          GAGGCCATGGTTGAGAAGGGCCAGGATGGCTCCGCCGTCCTTGAGCTCGATCTCTGTAAC
                    ||||||||||| |||||||| ||||| ||||| |||||||| ||||| || || || || 
Sbjct 4129          GAGGCCATGGTGGAGAAGGGTCAGGACGGCTCTGCCGTCCTAGAGCTTGACCTTTGCAAT

Query 4102          CGCGATGTGTC-CAGGATCACCTTCTTCCAGAAA-GACTGTAATAAGTTTACTACTGGGG
                    || || || ||-|+| ||||| || |||||+|||-|| || ||||| || || ||||| |
Sbjct 4189          CGTGACGTCTCGC-GTATCACATTTTTCCA-AAAGGATTGCAATAAATTCACAACTGGTG

Query 4160          AGACCATTGCCCACGGCAAAGTGGGTCAGGGTATTTCGGCATGGAGCAAGACTTTCTGTG
                    |||| |||||||| ||||| || || |||||||| ||||| ||||| ||||| |||||||
Sbjct 4247          AGACTATTGCCCATGGCAAGGTTGGCCAGGGTATATCGGCCTGGAGTAAGACCTTCTGTG

Query 4220          CCCTCTTTGGCCCCTGGTTCCGTGCTATTGAGAAGGCCATCTTGGCTCTGCTCCC-CCAG
                    |||| |||||||| |||||||| ||||| || || |  || ||||| ||||||||-||  
Sbjct 4307          CCCTGTTTGGCCCGTGGTTCCGCGCTATAGAAAAAGAGATATTGGCCCTGCTCCCGCCTA

Query 4279          GGCGTATTCTATGGGGACGCTTTTGATGACACTGTCTTCT-CTGCGGCTGTGGCCGCTGC
                     +  | || ||||| ||||||| ||| ||  | || ||+|-|||| |||||| | |  ||
Sbjct 4367          A-TATCTTTTATGGCGACGCTTATGAAGAGTCAGTGTT-TGCTGCCGCTGTGTCTGGGGC

Query 4338          GAGGG-CGTCCATGGTGTTTGAGAATGACTTTTCTGAGTTCGAT--TCCACTCAGAATAA
                    |+|||-| |  ||||| ||||| ||||| ||||| || || || --|++|||||||| ||
Sbjct 4425          G-GGGTCATGTATGGTATTTGAAAATGATTTTTCGGAATTTGACAGT--ACTCAGAACAA

Query 4395          TTTCTC-CTTGGGCCTTGAGTGTGCTA-TTATGGAGGAGTGTGGGATGCCGCAGTGGCTC
                     |||||-|| +|||||||||||||+| -| ||||||||||| || ||||| |||||| | 
Sbjct 4482          CTTCTCTCTC-GGCCTTGAGTGTG-TGGTCATGGAGGAGTGCGGCATGCCCCAGTGGTTG

Query 4453          ATCCGCCTGTACCATCTTATAAGGTCCGCATGGATCTTGCAGGCCCCGAAGGAATCTCTG
                    ||  |  ||||||||||  |  |||| || ||||| |||||||| |||||||| ||||| 
Sbjct 4540          ATTAGGTTGTACCATCTGGTTCGGTCAGCCTGGATTTTGCAGGCGCCGAAGGAGTCTCTT

Query 4513          CGGCGGGTTCTGGAAGAAACACTCCGGTGAGCCTGGCA-CTCTCTTATGGAATACTGTCT
                    +   || || |||||||| ||||| ||||||||||| |-|  ||| +||||| || ||||
Sbjct 4599          -AAGGGTTTTTGGAAGAAGCACTCTGGTGAGCCTGGTACCCTTCTC-TGGAACACCGTCT

Query 4571          GGAATATGGCCGTTATCACCCACTGTTATGACTTCCGGGACTTGCAAGTGGCTGCTTTTA
                    |||| |||||  ||||  | |||||||| || ||||| ||||| |  || || || || +
Sbjct 4658          GGAACATGGCGATTATAGCGCACTGTTACGAGTTCCGTGACTTTCGCGTTGCCGCCTTC-

Query 4631          AA-GGTGATGATTCGATAGTGCTTTGCAGTG---A--GT-ACCGT-CAAAGTCCGGGTGC
                    ||-|||||||||||| | || |||||||| |---|--| -| +  -|  | |+  ||   
Sbjct 4717          AAGGGTGATGATTCGGTGGTCCTTTGCAGCGACTATCGGCAG-AGCCGCAAT-GCGGCTG

Query 4683          TGCAGTCCTGATTGCTGGCTGC-GGCTTGAAGCTGAAGGTGGACT-TCCG--CCCGA-TC
                     +|+++ +| ||||| ||||| -||||  || +||||||| || |-|+||--| ++|-| 
Sbjct 4775          C-C---T-TAATTGCAGGCTGTGGGCTCAAAT-TGAAGGTCGATTAT-CGTCCT--ATTG

Query 4738          GGTTTGTA--CGCGGGTGTTGTTGTGGCCCCCGGCCTTGGTG-CGCTTCCTGACGTCGTG
                    || +||||--|  ||||| ||++|||||||| || +|||| |-| || || ||||| |||
Sbjct 4826          GGC-TGTATGCTGGGGTGGTG--GTGGCCCCTGGT-TTGGGGACACTGCCCGACGTGGTG

Query 4795          CGCTTCGCCGGTCGGCTCACTGAGAAGAATTGGGGCCCTGGCCCTGAGCGGGCGGAGCAG
                    || || || |||||| |  |||| |||||||||||||| |||||||| || || ||||||
Sbjct 4882          CGTTTTGCTGGTCGGTTGTCTGAAAAGAATTGGGGCCCCGGCCCTGAACGTGCTGAGCAG

Query 4855          CTCCGCCTTGCTGTGAGTGATTTTCTTCGCAAGCTCACGAATGTAGCCCAAATGTGTGTG
                    || || || |||||  ||||||| |||||   | | |||||||| || ||  | ||||| 
Sbjct 4942          CTGCGTCTCGCTGTTTGTGATTTCCTTCGAGGGTTGACGAATGTTGCGCAGGTTTGTGTT

Query 4915          GATGTTGTTTCTCGTGTTTATGGGGTC-TCCCCGGGACTTGTTCATAACCTGATCGGCAT
                    |||||||| || |||||||| || |||- |||||||+|| || |||||||| || |||||
Sbjct 5002          GATGTTGTGTCCCGTGTTTACGGAGTCAGCCCCGGG-CTGGTACATAACCTTATTGGCAT

Query 4974          GCTACAGACTGTCGCCGATGGCAAGGCCCATTTTACCGAGTCTATAAAACCAGTGCTCGA
                    ||| |||||  | |||||||||||||| || || || ||| | || ||||| ||||| ||
Sbjct 5061          GCTGCAGACCATTGCCGATGGCAAGGCTCACTTCACAGAGACCATTAAACCTGTGCTTGA

Query 5033          -CTTGACAAATTCAATC-TTGGTGTCGGGTGGAATGAATAACATGTCTTTTGCTGCGCCC
                    -|||+|| ||||| |||-|      +||  +||||||||||||||||||||||  |||||
Sbjct 5121          CCTT-ACGAATTCCATCATACAGCG-GGAA-GAATGAATAACATGTCTTTTGCATCGCCC

Query 5091          ATGGGTTCGCGACCATGCGCCCTCGGCCTATTTTGCTGCTGCTCCTCATGTTTCTGCCTA
                    ||||| |++|+|||||||||||| || || || || || || ||||| || || ||||||
Sbjct 5178          ATGGGAT--C-ACCATGCGCCCTAGGGCTGTTCTGTTGTTGTTCCTCGTGCTTTTGCCTA

Query 5151          TGTTGCCCGCGCCACCGCCCGGTCAGCCGTCTGGCCGCCGTCGTGGGCGGCGCAGCGGCG
                    || |||||||||||||| ||||||||||||||||||| || |||||||||||||||||||
Sbjct 5235          TGCTGCCCGCGCCACCGGCCGGTCAGCCGTCTGGCCGTCGCCGTGGGCGGCGCAGCGGCG

Query 5211          GTTCCGGCGGTGGTTTCTGGGGTGACCGGGTTGATTCTCAGCCCTTCGCAATCCCCTATA
                    || ||||||||||||||||||||||| ||||||||||||||||||||||  |||||||||
Sbjct 5295          GTGCCGGCGGTGGTTTCTGGGGTGACAGGGTTGATTCTCAGCCCTTCGCCCTCCCCTATA

Query 5271          TTCATCCAACCAACCCCTTCGCCCCCGATGTCACCGCTGCGGCC-GGGGCTGGACCTCGT
                    ||||||||||||||||||||||| ||||||||    |+ |  ||-||||||||| ||||+
Sbjct 5355          TTCATCCAACCAACCCCTTCGCCGCCGATGTCGTTTC-ACAACCCGGGGCTGGAACTCG-

Query 5330          G-TTCGCCAACCCGCCCGACCAC-TCGGCTCCGCTTGGCGTGACCAGGCCCAGCGCCCCG
                     - ||| ||+ ||||||  || |-| ||||||||||||||||||||| ||||||||||| 
Sbjct 5413          CCCTCGACA-GCCGCCCCGCCCCCTTGGCTCCGCTTGGCGTGACCAGTCCCAGCGCCCCT

Query 5388          CCGCTGCCTCACGTCGTAGACCTGCCACAGCTGGGGCCGCGCCGCTGACCGCGGTCGCTC
                    |||||||| | || ||| || ||||| |||||||||| |||||| ||||||| ||  | |
Sbjct 5472          CCGCTGCCCCCCGCCGTCGATCTGCCCCAGCTGGGGCTGCGCCGTTGACCGCTGTATCAC

Query 5448          CGGCCCATGACACCCCGCCGGTGTCCGATGTTGATTCTCGTGGCGCTATCTTGCGCCGAC
                    |||| | ||||||  | || ||| | ||||||||||| || || |||||| ||||||| |
Sbjct 5532          CGGCTCCTGACACAGCCCCTGTGCCTGATGTTGATTCACGCGGTGCTATCCTGCGCCGGC

Query 5508          AGTATAATCTTTCAACATCCCCCCTCACTTCTTCCGTGGCCACTGGCACCAACTTGGTTC
                    |||| ||||| || || ||||| ||||| || || || ||| | ||||| ||  ||||||
Sbjct 5592          AGTACAATCTGTCCACGTCCCCGCTCACGTCATCTGTCGCCTCGGGCACAAATCTGGTTC

Query 5568          TTTATGCCGCTCCCCTTAGCCCGCTTTTACCCCTTCAGGACGGCACCAATACCCATATAA
                    | ||||| || || ||||  || ||  | ||||||||||| |||||||| || ||||| |
Sbjct 5652          TCTATGCTGCCCCGCTTAATCCTCTCCTGCCCCTTCAGGATGGCACCAACACTCATATTA

Query 5628          TGGCCACGGAAGCCTCTAATTATGCCCAGTATCGGGTTGTTCGTGCCACAATCCGCTACC
                    ||||||| || || || |||||||||||||||||||||||||| || || ||||| || |
Sbjct 5712          TGGCCACTGAGGCATCCAATTATGCCCAGTATCGGGTTGTTCGAGCTACGATCCGTTATC

Query 5688          GTCCGCTAGTCCCCAATGCTGTTGGTGGCTATGCTATTTCCATCTCGTTTTGGCCACAGA
                    | ||| | || || ||||| ||||| || ||||||||||| || || |||||||| || |
Sbjct 5772          GCCCGTTGGTGCCGAATGCAGTTGGCGGTTATGCTATTTCTATTTCTTTTTGGCCTCAAA

Query 5748          CCACCACTAC-CCCGACGTCCGTTGACATGAATTCCAT-AACCTCGACGGATGTTCGTAT
                    |||| |||||-|||+|| || || ||||||||||| ||-|+| || || |||||| | ||
Sbjct 5832          CCACAACTACTCCC-ACCTCTGTCGACATGAATTCTATCA-CTTCCACTGATGTTAGGAT

Query 5806          CCTTGTCCAGCCCGGTATAGCCTCCGAGCTTGTGATCCCAAGTGAGCGCCTGCACTATCG
                      | || |||||||| || ||||||||| | || ||||| ||||||||||| ||||| ||
Sbjct 5890          TTTGGTTCAGCCCGGCATTGCCTCCGAGTTAGTCATCCCTAGTGAGCGCCTCCACTACCG

Query 5866          CAACCAGGGCTGGCGTTCCGTTGAGACCTCCGGGGTGGCGGAGGAGGAGGCCACTTCTGG
                    ||| || |||||||| || ||||||||| | || ||||| ||||||||||| ||||| ||
Sbjct 5950          CAATCAAGGCTGGCGCTCTGTTGAGACCACGGGTGTGGCCGAGGAGGAGGCTACTTCCGG

Query 5926          CCTTGTTATGCTCTGTATACATGGCTCACCTGTGAACTCTTATACTAATACACCCTACAC
                     || || ||||| ||||| |||||||| ||||| || || || ||||||||||| || ||
Sbjct 6010          TCTGGTAATGCTTTGTATTCATGGCTCTCCTGTTAATTCCTACACTAATACACCTTATAC

Query 5986          CGGTGCCCTCGGGCTGCTGGATTTCGCCCTTGAGCTTGAATTCCGCAACCTCACCCCTGG
                     ||||| || ||||| || ||||| ||  | |||||||||||  | || || || || ||
Sbjct 6070          TGGTGCACTGGGGCTCCTTGATTTTGCATTAGAGCTTGAATTTAGAAATCTGACACCCGG

Query 6046          TAACACCAA-TACGCGGGTCTCCCGTTACTCCAGCACTGCCCGCCACCGTCTTCGCCGCG
                     |||||+||- || || || ||||| ||  ||||||| ||||| ||||| || |||||||
Sbjct 6130          GAACAC-AAACACCCGTGTTTCCCGGTATACCAGCACAGCCCGTCACCGGCTGCGCCGCG

Query 6105          GCGCAGACGGCACCGCTGAGCTTACCACCACGGCTGCAACCCGCTTCATGAAAGACCTTT
                    | || || || || ||||||||||||||||| || || || || ||||||||+|+  |||
Sbjct 6189          GTGCTGATGGGACTGCTGAGCTTACCACCACAGCAGCCACACGTTTCATGAA-G-GATTT

Query 6165          AT-TTTT-CTAGCACTAATGGTGTCGGCGAGATCGGCCGCG-GG-ATCGCCCTTACCCTG
                    | -||||-|| |||| |||||||| || ||| |+||  +||-||-||||| || ||  ||
Sbjct 6247          ACATTTTACTGGCACGAATGGTGTTGGTGAGGT-GGGT-CGTGGCATCGCTCTGACATTG

Query 6221          TTTAACCTTGCTGACACTCTGCTTGGCGGCCTACCGACAGAATTGATTTCGTCGGCCGGT
                    ||||| || |||||||| || || || ||  |||||||||||||||||||||||||||| 
Sbjct 6305          TTTAATCTCGCTGACACGCTTCTCGGTGGTTTACCGACAGAATTGATTTCGTCGGCCGGG

Query 6281          GGCCAACTGTTCTATTCACGCCCAGTCGTCTCAGCCAATGGCGAGCCGACCGTTAAGCTG
                    || |||||||| || || ||||| || ||||| |||||||||||||| || || ||| | 
Sbjct 6365          GGTCAACTGTTTTACTCCCGCCCTGTTGTCTCGGCCAATGGCGAGCCAACAGTAAAGTTA

Query 6341          TATACATCTGTAGAGAATGCTCAGCAGGACAAGGGTATTGCTATCCCGCATGATATCGAC
                    || |||||||| |||||||| ||||| || ||||| ||| | ||||| || ||||| || 
Sbjct 6425          TACACATCTGTTGAGAATGCGCAGCAAGATAAGGGCATTACCATCCCACACGATATAGAT

Query 6401          CTCGGGGAATCCCGTGTAGTTATCCAGGACTATGACAACCAACATGAGCAAGACCGACCG
                    || || || |||||||| ||||| ||||| ||||| ||||| || |||||||| || || 
Sbjct 6485          CTGGGTGACTCCCGTGTGGTTATTCAGGATTATGATAACCAGCACGAGCAAGATCGGCCT

Query 6461          ACACCTTCCCCAGCCCCGTCGCGCCCTTTCTCTGTCCTTCGGGCTAATGATGTGCTTTGG
                    || || || || ||||| || ||||||||||| || ||||| ||||||||||| || |||
Sbjct 6545          ACTCCGTCACCTGCCCCCTCCCGCCCTTTCTCAGTTCTTCGTGCTAATGATGTTCTGTGG

Query 6521          CTTTCTCTCACCGCTGCCGAGTATGACCAGTCCACCTACGGC-T-CCTCGAC--TGGCCC
                    || || |||||||| || ||||||||||||+++||+||||+ -|-  ||| |--    ||
Sbjct 6605          CTCTCCCTCACCGCCGCTGAGTATGACCAG---AC-TACG-TATGGGTCGTCCACCAACC

Query 6577          AGT--CTATGTCTCTGACTCTGTGACCT-TGGTCAATGTTGCGACCGGCGCGCAGGCCGT
                    + |-- |||||||| ||| | || ||+ -| || ||||| || || || || ||||| ||
Sbjct 6660          -CTATGTATGTCTCCGACACAGTCAC-GCTCGTTAATGTGGCCACTGGAGCCCAGGCTGT

Query 6634          TGCCCGGTCGCTCGACTGGACCAAGGTCACACTCGATGGTCGCCCTCTATCTACTATTCA
                     ||||| || || || ||| | || || ||  | ||||| ||||| ||  |||| |||||
Sbjct 6718          GGCCCGCTCTCTTGATTGGTCTAAAGTTACCTTGGATGGCCGCCCCCTTACTACCATTCA

Query 6694          GCAGTATTCGAAGACTTTCTTCGTCCTGCCGCTTCGTGGCAAGCTCTCCTTCTGGGAGGC
                    ||||||||| ||||| ||||  ||||| ||||| || || ||||| || |||||||||||
Sbjct 6778          GCAGTATTCTAAGACATTCTATGTCCTTCCGCTCCGCGGGAAGCTGTCTTTCTGGGAGGC

Query 6754          GGGTACTACTAAAGCCGGGTACCCTTATAATTATAATACCACTGCTAGCGA-CCA-ATTG
                     ||||| ||||| ||||| ||||| |||||||||||||| |||||||| ||-|+|-||+ 
Sbjct 6838          TGGTACGACTAAGGCCGGTTACCCGTATAATTATAATACTACTGCTAGTGATC-AGAT-C

Query 6812          CTCATCGAGAACGTCG-CTGGGCATCGGGTGGCTATTTCCACCTATACCACTAGCTTAGG
                     | || |||||||+||-| || || || || |||||||| |||||||| |||||||| ||
Sbjct 6896          TTGATTGAGAACG-CGGCCGGCCACCGTGTCGCTATTTCTACCTATACTACTAGCTTGGG

Query 6871          TGCAGGCCCTGTT-TCCATCTCCGCGGTCGCTGTTCTAGCCCCCCACTCTGCTT-TAGCA
                    ||| ||||||+  -|| ||||| ||||||| ||| ||||| || || || ||+ -| ||+
Sbjct 6955          TGCCGGCCCT-ACCTCGATCTCTGCGGTCGGTGTACTAGCTCCACATTCGGC-CCTCGC-

Query 6929          C-TGCTTGAGGATACCTTGGATTACCCTGCCCGCGCTCATACTTTTGATGATTTTTGCCC
                    |-| || ||||| ||| | |||||||| ||||||||||| |||||||||||||| |||||
Sbjct 7012          CGTTCTAGAGGACACCGTTGATTACCCCGCCCGCGCTCACACTTTTGATGATTTCTGCCC

Query 6988          GGAGTGCCG-CCCCCTTGGCCTCCAGGGCTGTGCTTTTCAGTCTACTGTCGCTGAGCTCC
                    |||||||||- |||+| ||  | ||||| ||||| || ||||||||| |||||||||| |
Sbjct 7072          GGAGTGCCGTACCC-TCGGTTTGCAGGGTTGTGCATTCCAGTCTACTATCGCTGAGCTTC

Query 7047          AGCGGCTTAAGATGAAGGTGGGTAAAACTCGGGAGT-TATAGTTTATTTGCTT--GTGCC
                    |||| ||||| |||||||| |||||||| |||||||-|+|| || |||+ |||--|||||
Sbjct 7131          AGCGTCTTAAAATGAAGGTAGGTAAAACCCGGGAGTCT-TAATTAATT-CCTTTTGTGCC

Query 7104          CCC--C--TTCTTTCTGTTTCTT-ATTTTTCTTTTCTGCGTTCCGCGCTCCCTGAAAAAA
                    |||--|--  |||||| |  |||-|||| |  ||||||| || ||||||||||| |||||
Sbjct 7189          CCCTTCGCAGCTTTCTCTGGCTTTATTTCTTATTTCTGCTTTTCGCGCTCCCTGGAAAAA

Query 7159          AAAAAAA
                    |||||||
Sbjct 7249          AAAAAAA
