# Supplementary material for: Pairwise Heuristic Sequence Alignment Algorithm Based on Deep Reinforcement Learning
Source: IEEE Open J Eng Med Biol. 2021 Jan 29;2:36–43. doi: 10.1109/OJEMB.2021.3055424 (PMC8901008; doi:10.1109/OJEMB.2021.3055424)
Supplement: Three supplementary materials are attached to the submitted manuscript. First, we offer the detailed process of the DQNalign in Supplementary material S1. Then, the additional figures and tables are listed in the Supplementary material S2. Finally, the alignment results of the DQNalign are attached  [file ojemb-3055424-mm.zip › OJEMB-3055424-MM/10022021082020_DQNalignOJEMB20210126SupplementaryS3/Supplementary S3/HEV_DDDQN/result20200712173946_14_18.txt]

DQNalign Project v1.0
Pairwise alignment algorithm with deep reinforcement learning based heuristic alignment agent
Sequence 1 : HEV_14, length : 7170
Sequence 2 : HEV_18, length : 7240

Alignment results:
Exact matches: 5287
Gaps: 666

Query 0             GTTCATTAAGGCTCCTGGCATCACTACTGCTATTGAGCAGGCTGCTCTAGCAGCGGCCAA
                    +|||||||||||||||||||| |||||||| ||||||||||||||||| || ||||||||
Sbjct 23            -TTCATTAAGGCTCCTGGCATTACTACTGCCATTGAGCAGGCTGCTCTGGCTGCGGCCAA

Query 60            TTCTGCCTTGGCGAATGCTGTGGTAGTTAGGCCTTTTCTCTCTCA-CCAGCAGATTGAGA
                    ||| |||||||||||||||||||| ||  |||| ||| | |||| -  |+|| |  ||||
Sbjct 83            TTCCGCCTTGGCGAATGCTGTGGTGGTCCGGCCGTTTTTATCTCGTGTA-CAAACCGAGA

Query 119           TTCTCATTAACCTAATGCAACCTCGCCAGCTTGTTTTCCGTCCCGAGGTTTTCTGGAATC
                    |||| |||||  | |||||||| || ||| | ||||||||||| |||||  |||||||||
Sbjct 142           TTCTTATTAATTTGATGCAACCCCGGCAGTTGGTTTTCCGTCCTGAGGTGCTCTGGAATC

Query 179           ACCCTATCCAGCGCGTTATTCATAACGAGCTGGAGCTTTATTGCCGCGCCCGCTCCGGCC
                    | ||||| ||||| ||||| ||||| ||  |||| |  || ||||| |||||  ||||||
Sbjct 202           ATCCTATTCAGCGGGTTATACATAATGAATTGGAACAGTACTGCCGGGCCCGGGCCGGCC

Query 239           GTTGCCTTGAGATTGGCGCTCATCCCC-GCTCAATAAATGATAATCCTAATGTGGTCCAC
                    | ||||| ||| |||| || ||+||| -| || || ||||||||||| |||||  | |||
Sbjct 262           GCTGCCTGGAGGTTGGGGCCCA-CCCGAGATCCATTAATGATAATCCCAATGTCCTGCAC

Query 298           CGCTGCTTTCTCCGCCCTGTCGGGCGTGATGTTCAGCGTTGGTATACTGCTCCTACCCGC
                     | ||||||||  | || ||||| || ||||| || || |||||  |||| || ||||||
Sbjct 321           AGGTGCTTTCTTAGACCGGTCGGCCGAGATGTCCAACGCTGGTACTCTGCCCCCACCCGC

Query 358           GGGCCGGCTGCTAACTGCCGGCGTTCCGCACTGCGCGGGCTTCC-CGCTGCTGACCGCAC
                    || || || || || ||||| || |||||  |||| || || ||-| |+|||||||||||
Sbjct 381           GGTCCTGCGGCCAATTGCCGCCGCTCCGCGTTGCGTGGTCTCCCTCCC-GCTGACCGCAC

Query 417           CTACTGCCTTGATGGGTTTTCTGGCTGTAG-TTTCCCAGCCGAGACGGGCATTGCC-CTC
                     || ||| ||||||| || ||  |||||  -||| |   | ||||| ||| +|| |-|| 
Sbjct 440           TTATTGCTTTGATGGATTCTCCCGCTGTGCTTTTGCTGCCAGAGACCGGCG-TGGCTCTT

Query 475           TACTCCCTCCACGA--TATGTCACCATCCGATGTCGCAGAGGCCATGTTCCGCCATGGCA
                    |||||  | || ||--| || ++||| | ||||| |||||||| |||  ||||||||| |
Sbjct 498           TACTCTTTGCATGACCTTTGG--CCAGCTGATGTTGCAGAGGCTATGGCCCGCCATGGGA

Query 533           TGACGCGGCTTTATGCTGCCCTCCATCTCCCACCTGAAGTCCTG-TTGCCCCCTGGCACA
                    |||| || || |||||||  || || || || ||||| || |||-|  | |||+||||| 
Sbjct 556           TGACACGCCTATATGCTGTACTACACCTTCCTCCTGAGGTGCTGCTACCACCC-GGCACT

Query 592           TACCGTACCG-CGTCGTACCTTCTAATTCATGATGGCAGGCGTGTTGTGGTGACGTATGA
                    ||||  |+| -| ||||| || || || || || |||   ||||  || || || |||||
Sbjct 615           TACCACA-CAACTTCGTATCTCCTGATCCACGACGGCGACCGTGCCGTTGTAACTTATGA

Query 651           GGGTGATACCAGTGCTGGCTATAACCATGATGTTTCTAACCTACGTTCCTGGATCAGAAC
                    ||||||||| ||||| ||||| ||||| |||||||| |  || ||| | |||||| | ||
Sbjct 674           GGGTGATACTAGTGCGGGCTACAACCACGATGTTTCCATACTTCGTGCGTGGATCCGCAC

Query 711           TACC-AAGGT-CACCGGGAACCACCCCCTCGTTATCGAGCGGGTTAGGGCCATTGGCTGC
                    ||| -||   -  + | |+||||||| || ||||| ||||| ||  |||||||||| || 
Sbjct 734           TACTAAAATAGTT-GGTG-ACCACCCGCTGGTTATAGAGCGTGTGCGGGCCATTGGATGT

Query 769           CACTTTGTTCTCTTGCTCACGGCCGCCCCGGAGCCATCTCCTATGCCTTATGTTCCTTAC
                    |||||||| ||  ||||||| || ||||| ||||| || |||||||||||||| || |||
Sbjct 792           CACTTTGTGCTGCTGCTCACCGCAGCCCCTGAGCCGTCACCTATGCCTTATGTCCCCTAC

Query 829           CCCCGGTCTACCGAGGTCTATGTTCGGTCAATCTTCGGCCCGGGTGGTACCCCCTCCTTG
                    || || || || ||||| ||||| || || || || ||||| |||||  +||||  || +
Sbjct 852           CCTCGTTCAACTGAGGTGTATGTACGATCTATATTTGGCCCTGGTGGCT-CCCCATCTC-

Query 889           T-TTCCAACCT--CATGCTCTACTAAGTCAACTTTCCATGCTGTTCCTGTCCATATCTGG
                    |-||||   | --|+||||||||||| || ||||| |||||||| || || |||||||||
Sbjct 910           TGTTCCCGTCAGCC-TGCTCTACTAAATCTACTTTTCATGCTGTCCCGGTTCATATCTGG

Query 946           GATCGTCTCATG-TTGTTCGGGGCCACCCTGGACGATCAGGCTTTTTGCTGCTCCCGTCT
                    ||||| || |||-|| ||+|| |||||||||||||||||||| ||||| || || || ||
Sbjct 969           GATCGGCTTATGCTTTTT-GGTGCCACCCTGGACGATCAGGCGTTTTGTTGTTCACGGCT

Query 1005          TATGACCTATCTCCGCGGCATTAGCTACAAGGTTACTGTCGGTACCCTTGTGGCCAATGA
                     ||||| || ||||| || |||||||||||||| ||||||||  | || || || |||||
Sbjct 1028          CATGACTTACCTCCGTGGTATTAGCTACAAGGTCACTGTCGGCGCGCTGGTCGCTAATGA

Query 1065          GGGTTGGAACGCCTCCGAGGACGCCCTCACAGCTGTTATTACTGCCGCTTATCTAACCAT
                     || ||||||||||| ||||||||||| || || || || ||||| |||||||| || ||
Sbjct 1088          AGGATGGAACGCCTCTGAGGACGCCCTTACTGCAGTGATCACTGCGGCTTATCTGACTAT

Query 1125          ATGTCATCAGCGCTATCTCCGCACCCAGGCTATATCTAAGGGGATGCGCCGTCTGGAGCG
                     || || |||||||| ||||| |||||||| ||||| ||||| ||||||||  |||||  
Sbjct 1148          TTGCCACCAGCGCTACCTCCGAACCCAGGCGATATCCAAGGGTATGCGCCGGTTGGAGGT

Query 1185          GGAGCACGCCCAGAAGTTCATTACACGCCTTTACA----G----TTG-G----C---TC-
                     ||||| |||||||| || |||||| | || ||||----|----|||-|----|--- |-
Sbjct 1208          TGAGCATGCCCAGAAATTTATTACAAGGCTCTACAGCTGGCTATTTGAGAAATCTGGCCG

Query 1228          T-TTGAGAAGT-CTGGCCGTGATTACATCC---C--TGGCCGTC-A-----------GCT
                    |- | +  | |-| |||||  |+  | || ---|--|+|| ++|-|-----------||+
Sbjct 1268          TGATT-ATATTCCCGGCCGCCA-GCCTTCAGTTCTAT-GCA--CAATGCCGGCGGTGGC-

Query 1269          GGAGTTTT--ACG-C-CCAGTGTAGG--CGCTGGCTCTCCGCTGGCTTC--C--ACCTTG
                    + |+|| |--| |- -|||+|    |--| |+++        || ||| -- --|+++|+
Sbjct 1320          -TA-TTCTGCAGGTTTCCA-TTCTCGACCCC---AGGGTGCTTGTCTTTGATGAA---T-

Query 1319          AC----CCACG--GGTGTT-G--GTTTTTGACGAGTCGGC-CCCCTGC-CACTG-TAGGA
                    +|----||| |--| ||| -|--|||||||| ||  +| |-|   |  -  |||-|++| 
Sbjct 1368          -CAGTGCCATGCCGTTGTAGGACGTTTTTGAAGAAG-GTCGCGGGTAAATTCTGCT--GT

Query 1367          CCATGAT-CC---G-TAGGGCGGTCTCAA-AGTTTTGCTGTTTTAT-GAA-GTGGCTTGG
                    + +| ||-| ---|-|+++|+||+ +|| -|||    ||||||| |-|| -  +|| ++|
Sbjct 1424          -T-TTATGCGGTGGCT---G-GG-G-CAGGAGTGCACCTGTTTTTTGGAGCCC-GCC--G

Query 1414          CTTGGCCA--AGAGTGTACCTGCTTC----CTACAGC-CTGCAGAAGGGGGTGT-T---G
                       |   |-- |+| |+|||     |----| ||   -|+  |  |++||||+|-|---|
Sbjct 1474          AGGGTTTAGTTG-GAG-ACCAAGGCCATGACAACGAGGC-CTATGA--GGGT-TCTGAGG

Query 1463          GTGACCAGGGCCATGA--TA-ACGAAGCCT-ATGA-G-GGGTCCGATGTTGATCCTGCTG
                      |||| +|||| + |--| -||++| | |-||| - -|||| |+ |  ||+++|||   
Sbjct 1528          TCGACCC-GGCCG-AACCTGCAC--ATCTTGATGTTTCGGGTAC-CTTATG---CTGTCC

Query 1517          AGTCTG--CCA-CTTGTGA-C-CATATCCGGGTCCTATG-TGGTACC-TGGTGCTGCCCT
                    + |  |--|||-|||| | -|   ||++++++|  +|  - + ||  -| ++ |      
Sbjct 1578          -ATGGGCACCAGCTTGAGGCCCTTTA------TAG-AGCAC-TTAATGTC--CCACATGA

Query 1569          TCAACCGCTCTACCAAGCTCTTGATCTTCCCGCCGACATTGTGGCCCGTGCA--GGCCGG
                    |++|++++|+|+++ + | || || | ||||| | + |+++ ||++|+|++|--| +|| 
Sbjct 1628          T--A----T-T---G-CCGCTCGAGCCTCCCGGCT-AA---CGG--C-T--ACTGT-CGA

Query 1627          CTGAC-CGCCACAGTAAAGGTTTCCCAGGCCGAGGGGCGGA-T--C-GACTGTGAGACCC
                    ++|+|- |+ ++++|+++|     |||| ||| +++  |||-|--|- |||||++|+++|
Sbjct 1666          --G-CTTG-T----T---GCAAGTCCAGACCGC---TTGGAGTGCCGTACTGT--G---C

Query 1682          TCATTGGTAATAAAACTTTCCGCACGTCGTTCGTCGACGG-G-GCGGTCTTAGAGACCAA
                    ||+++|||||||| || ||||| ||  || | || || ||-|- |+ ||||  ||   | 
Sbjct 1708          TC---GGTAATAAGACCTTCCGGACAACGGTGGTTGATGGCGCCC-ATCTTGAAGCAAAT

Query 1740          CGGCCCAGAGC-GCC-ACAATCTCTCTTTTGACGTCAGTCAGAGTA-CC-A--TGGCCGC
                    +||||| ||||-|  -    ||| || ||||||| |  +| |  +|- |-|-- || |+|
Sbjct 1763          -GGCCCTGAGCAGGTATG-TTCTATCATTTGACGCCTC-CCGTC-AGTCTATGGGGGC-C

Query 1794          CGGTCCTTTTAGTCTTA-C--CTACG---CCGCCT-CTGC-TGCTGGGTT-GGAGG-TGC
                     ||||   +||| || |- --  |+|--- | |||-| | -     ||| -|||+ -|+|
Sbjct 1818          GGGTCGCA-TAGCCTCACTTATGA-GCTCACCCCTGCCGGTCTGCAGGTCAGGA-TTT-C

Query 1843          -GCTATGTTGCTGCCGGGCTTG-ACCACCGGGCGGTTTT--TGCCCCCGGCGTTTCGCC-
                    - |||++ ||++||| || |||-||| | | +   ||  --| ||  |||||++ |+||-
Sbjct 1874          ATCTA--ATG--GCCTGGATTGCACCGCTGT-ATTTT-CCCTCCCGGCGGCG--CC-CCT

Query 1899          CCGGT-CGGCTCCCGGT-GAGGTCACCGCCTTCTGCTCCGCCCTATACAGGT-TCAA-TC
                     ++| -| || +|||| -|||||  | |||||||||  |||||| || || |-|+||-  
Sbjct 1923          A--GCGCCGCA-CCGGGGGAGGTGGCAGCCTTCTGCAGCGCCCTTTATAGATAT-AACAG

Query 1955          GTGAGGCCCAGCGCCATTCATTGACCGGC--A--ACTTCTGGTTCCACCCTGAAGGGCTC
                    ||   +|||| || || ||  |||| || --|--|++++||||| |||||||| ||| | 
Sbjct 1979          GTTCA-CCCAACGGCACTCGCTGACTGGTGGATTA----TGGTTACACCCTGAGGGGTTG

Query 2011          CTTGGCCCCTTTGCCCCGTTCTCGCCCGGGCATGTCTGGGAGTCGGCCAACCCGTTTTGT
                    || ||   |||  |||| ||||| || |||||  |||||||||| || || || ||||||
Sbjct 2034          CTGGGTATCTTCCCCCCTTTCTCACCTGGGCACATCTGGGAGTCTGCTAATCCATTTTGT

Query 2071          GGTGAGAGC-A-CACTCTACACCCGTACTTGGTCG--GAA-GT-TGATGCTGTCTCCGG-
                    || |||+| -|-| +| || ||||| || ||||| --   -| -|  |+||+  |    -
Sbjct 2094          GGGGAG-GGGACCT-TGTATACCCGAACCTGGTCAACATCTGGCTTTT-CT-AGTGACTT

Query 2123          --CCCGGCCC--AGCCCGACT----TAGG--C-CCTGTA-TCTGAA-CAA-CCCTCCATG
                    --||| +|||--|| | | | ----|+| --|- |||+ - |  + -  |   | |||  
Sbjct 2150          CTCCCC-CCCTGAGGCGGCCGCCCCT-GTTCCGGCTG-CTGCCC-CGGGATTGCCCCACC

Query 2166          ----T----C------TAGCA-GGGGG-CC-GC--CACACCCACCTT-GGCGGCTCCCTT
                    ----|----|------|++ |- +      -||--|+||||| ||| -|  || ||||  
Sbjct 2206          CTACTCCACCTGTTAGT--GATA-TTTGGGTGCTGC-CACCCCCCTCAGAGGGGTCCCAG

Query 2205          A-CC-CTCTGTTGTATTAGGCCCCTCCCCTCCTCCTTCTGC--CCC----GG-C-GTCCC
                    |-| -  |+|++| |++   +    ||||| +|++| |+  -- +|----||- -|++||
Sbjct 2262          ATCGATGC-G--GCA--CCT-GTGCCCCCTG-T--TCC-TAAGA-CTGTTGGATTG--CC

Query 2254          AGCGAGCCGGCCCCTTGGTG---CTAGCGCCGGGACCCCGGCCATAACCCACCAGAT-GG
                      +|  ||   ++ |   ||---||++++||++++||||  |  |    | || |+|- |
Sbjct 2309          TA-GCCCCATT--GTACTTGCTCCT----CC----CCCCCCCTTTCCTTCCCCCG-TGCG

Query 2309          C---CCGGCAT------CG----C-CG---CC-T-G-CT--TTTT-ACCTATCCAGATGG
                     ---||  |||------||----|-||---||-|-|-||--| | -|||||||| || ||
Sbjct 2357          TAAGCCATCATCACCCCCGCCTTCTCGCACCCGTCGTCTCCTCTACACCTATCCTGACGG

Query 2346          TTCTA----AGGT---GTTCGCCGGCTCGTTGTTCGAGTC-G-GCGTGTACGTGGCTTGT
                      |||----|  |---|+ +| |+ ++++||||| || ||-|-  |||+||+||||| ||
Sbjct 2417          CGCTAGGGTATATGCGG-G-GTC-A----TTGTTTGAATCAGATTGTG-AC-TGGCTGGT

Query 2397          TAATGCGTCTAATGT-TGACCATCGCCCTGGCGGTGGGCTTTGCCATGCATTCTACCAGA
                    |||||| || ||   - ||+|| || ||||| ||||| ||||||||||| || |||||| 
Sbjct 2468          TAATGCCTCAAACCCGGGA-CACCGTCCTGGAGGTGGCCTTTGCCATGCCTTTTACCAGC

Query 2456          GGTACCCCACCT-CCTTTGA-TGCTGCCT-CTTTTGTGATGCGTGACGGCGCG-GCCGCG
                    +||  ||||   -| ||| |- +|+| ||-  ||  | |||||||| |||+| -|| || 
Sbjct 2526          -GTTTCCCAGAGGCGTTTTACC-C-GACTGAATTCATTATGCGTGAGGGC-CTCGCAGCA

Query 2512          TATACACTAACTCCCCGGCCA-ATAATCCATGCCGTCGCCCCTGATTATA-GGTTGGAAC
                    ||||| || || || |+||| -|| || ||||| || || || || ||||-||||+|| |
Sbjct 2583          TATACCCTGACCCCGC-GCCCTATCATTCATGCAGTGGCTCCCGACTATAGGGTT-GAGC

Query 2570          ATAACCCAAAAAGGCTTGAGGCTGCCTATCGGGAGACTTGCTCTCGCCTCGGCACCGCCG
                    | ||||| || ||||||||||| || |||||||| ||||||||||| |  |||||||| |
Sbjct 2641          AGAACCCGAAGAGGCTTGAGGCAGCGTATCGGGAAACTTGCTCTCGTCGTGGCACCGCTG

Query 2630          CATACCCGCTCCTCGGGACC-GGCATATATCAGGTACCAATCGGTCCT-AGCTTTGACGC
                    | || |||||  |+|||  |-|| ||||| ||||| ||  |  ||+||-|| ||||| ||
Sbjct 2701          CCTATCCGCTTTT-GGGCTCGGGTATATACCAGGTCCCTGTTAGT-CTCAGTTTTGATGC

Query 2688          CTGGGAGCGGAACCACCGCCCCGGGGATGAGCTCTATCTACCTGAGCTTGCTGCTAAATG
                    |||||| || || || |||||||| || ||||| |||||  ||||||  |||||    ||
Sbjct 2759          CTGGGAACGCAATCATCGCCCCGGCGACGAGCTTTATCTGACTGAGCCCGCTGCAGCCTG

Query 2748          GTTCGAGGCCAATAAGCCGACCCGT--CCGACTCTCACTATAACTGAGGATGTTGCACGG
                    ||| ||||| ||||||||  ++|| --||| | || ||||||||||||||    || || 
Sbjct 2819          GTTTGAGGCTAATAAGCCCT--CGCAGCCGGCGCTTACTATAACTGAGGACACGGCTCGT

Query 2806          ACGGCGAACTTGGCCA-TCGAGCTTGATTCAGCCACAGATGTCGGCCGGGCCTGCGCTGG
                    ||||| ||| |||+||-| ||| ||||| | |||||||| || ||||| || || || ||
Sbjct 2877          ACGGCCAACCTGG-CATTAGAGATTGATGCCGCCACAGAGGTTGGCCGTGCTTGTGCCGG

Query 2865          CTGC-CGAGTCACCCCCGGTGTTGTGCAGTACCAGTTTACCGCAGGTGTGCCCGGGTCTG
                    ||||-| | |  |||  || +||||||| || |||||||| || || || || || || |
Sbjct 2936          CTGCACTATTAGCCCAGGGA-TTGTGCATTATCAGTTTACTGCCGGGGTCCCGGGCTCGG

Query 2924          GCAAGTCC-CGTTC-TGTTAT--CCAAACTGACGTGGAT-GTTGTTGTGGTTCCGACTCG
                    ||||||| - || |-|   | --  | ||+| ||  |+|-|| ||||+ |++|| || ||
Sbjct 2995          GCAAGTCAAGGTCCATACAACAGGGAGAC-GTCGATG-TGGTGGTTG-TG--CCCACCCG

Query 2979          GGAGTTGCGTAAC-GCCTGGCGCCGCCGCGGCTTCGCTGCTTTTACCCCCCACACTGCCG
                    |||| | ||||| -| +||||| ||||| || || || ||||| || || ||||| || |
Sbjct 3050          GGAGCTTCGTAATAGT-TGGCGTCGCCGGGGTTTTGCGGCTTTCACGCCTCACACAGCGG

Query 3038          CTA-GAGTTAC-CCAGGGGCGCCGGGTCGTTATTGATGAGGCTCCATCACTCCCCCCTCA
                    |  - +|||||-   || +||||| || || ||||||||||| ||||| ||||| || ||
Sbjct 3109          CCCGT-GTTACTATCGGT-CGCCGCGTTGTGATTGATGAGGCCCCATCCCTCCCGCCGCA

Query 3096          CCTGCTGCTGCTCCATATGCAGCGGGCCGCCACCGTCCACCTTCTCGGTGACCCGAACCA
                     ||||||||| | || ||||| |||||| || | ||||| || ||||| ||||| || ||
Sbjct 3167          TCTGCTGCTGTTACACATGCAACGGGCCTCCTCGGTCCATCTCCTCGGCGACCCAAATCA

Query 3156          GATCCCAGCCATTGACTTCGAACACGCTGGGCTCGTTCCCGCCATCAGGCCTGATCTAGC
                    ||| || || ||||| || || || || ||  | || ||||| ||| | || || || ||
Sbjct 3227          GATTCCTGCTATTGATTTTGAGCATGCCGGCTTGGTCCCCGCGATCCGCCCCGAGCTTGC

Query 3216          CCCCACC-TCCTGGTGGCACGTCACCCACCGCTGTCCCGCGGATGTATGTGAGCTGATCC
                     || || - +|||||||||||| || |||||||| || || || || || ||||| || |
Sbjct 3287          GCCAACGAG-CTGGTGGCACGTTACACACCGCTGCCCGGCAGACGTGTGCGAGCTTATAC

Query 3275          GTGGTGCATACCCCATGATCCAGACCACTAGCCGGGTCCT-CCGT-TCGTTGTTTTGGGG
                    |||| || ||||| | |||||||||||| ||||| || ||-| ||-||++||||||||  
Sbjct 3346          GTGGAGCCTACCCTAAGATCCAGACCACGAGCCGTGTGCTACGGTCTC--TGTTTTGGAA

Query 3333          CGAACCTGCCGTCGGCCAGAAA-TTAGTGTTCACCCAGGCGGCCAAGGCTGCGAACCCCG
                    |||||| ||| | |||||||| -| +|| ||||| ||||| || |||||||| +|  || 
Sbjct 3404          CGAACCGGCCATTGGCCAGAAGCTG-GTTTTCACGCAGGCTGCTAAGGCTGCT-AATCCT

Query 3392          GCT-CGGTGACGGTTCATGAGGCGCAGGGCGCTACCTACACAGAGACTACCATCATTGCA
                    | |-|| | ||||||||||| || ||||| || |||| ||| ||||| || || || || 
Sbjct 3462          GGTGCGATCACGGTTCATGAAGCTCAGGGTGCCACCTTCACGGAGACCACAATTATAGCC

Query 3451          ACAGCAGACGCCCGTGGCCTCATTCAGTCGTCCCGGGCTCATGCCATTGTTGCCCTGACG
                    || || |||||| | ||||| |||||||| ||||||||||| || || ||||| || || 
Sbjct 3522          ACGGCTGACGCCAGGGGCCTTATTCAGTCATCCCGGGCTCACGCTATAGTTGCACTCACT

Query 3511          CGCCACACTGAGAAGTGCGTCATTATTGACGCACCTGGTCTGCTTCGTGAGGTGGGCATC
                    ||||||||||||||||| || ||| | || || || || ||| | || ||||| || || 
Sbjct 3582          CGCCACACTGAGAAGTGTGTTATTTTAGATGCCCCCGGCCTGTTGCGCGAGGTCGGTATT

Query 3571          TCTGACGCAATTGTTAATAACTTTTTCCTCGCTGGAGGCGAGGTTGGCCACCAGCGCCCG
                    || || |  |||||||| ||||||||||| ||||| || ||||| |||||||| ||||| 
Sbjct 3642          TCGGATGTGATTGTTAACAACTTTTTCCTTGCTGGTGGAGAGGTCGGCCACCACCGCCCC

Query 3631          TCTGTTATTCCCCGCGGCAATCCTGACGCTAATGTCGACAC-CCTG-GCCGCCTTCCCAC
                    ||||| || ||||||||||| || ||    ||| |||  ||-    -|++|| ||||| |
Sbjct 3702          TCTGTGATACCCCGCGGCAACCCCGATCAGAATCTCGGGACTTTACAG--GCATTCCCGC

Query 3689          CGTCTTGCCAGATTAGTGCCTTCCATCAGCTGGCTGAAGAGCTCGGCCACAGACCCGCCC
                    ||||||||||||||||||||| ||| ||| ||||||| ||  | |||||| | || ||||
Sbjct 3760          CGTCTTGCCAGATTAGTGCCTACCACCAGTTGGCTGAGGAATTAGGCCACCGCCCGGCCC

Query 3749          CTGTCGCAGCTGTTTTACCACCCTGCCCTGAGCTTGAACAGGGCCTTCTCTACCTGCCTC
                    ||||||| || || ||||| || ||||| |||||||| |||||||| |||||| |||| |
Sbjct 3820          CTGTCGCTGCCGTCTTACCCCCTTGCCCGGAGCTTGAGCAGGGCCTACTCTACATGCCAC

Query 3809          AGGAACTCACCACCTGT--GACAGTGTTGTA-ACATTTGAGTTGACAGATATTGTGCATT
                    | || || |+|  +|||--|| |||||  | -  +|||||| | |||||||| || || |
Sbjct 3880          AAGAGCTTA-CTG-TGTCCGATAGTGTGTTGGTT-TTTGAGCTCACAGATATAGTCCACT

Query 3866          GTCGCATGGCCGCCCCGAGCCAGCGCAAGGCCGTGCTCTCCACACTTGTGGGCCGGTACG
                    |||| ||||||||||| || ||||| ||||| || ||||| |||||||||||  |||| |
Sbjct 3937          GTCGTATGGCCGCCCCAAGTCAGCGAAAGGCTGTTCTCTCTACACTTGTGGGGAGGTATG

Query 3926          GCCGTCGCACGAAGCTTTATAATGCCTCTCATTCTGATGTTCGCGA-TTCTCTCGCCCGC
                    ||||| | |||||  | ||| | ||  | ||||| |||||||| ||-| ||+| ||  | 
Sbjct 3997          GCCGTAGAACGAAATTATATGAGGCGGCGCATTCAGATGTTCGTGAGTCCT-TAGCTAGG

Query 3985          TTCATCCCGACCATTGGTCCTGTACAGGTCACAACCTGTGAGCTGTACGAGTTAGTGGAG
                    |||||||| || || || ||||| |||| ||| || |||||| |||| ||||| || |||
Sbjct 4056          TTCATCCCCACTATCGGGCCTGTTCAGGCCACCACATGTGAGTTGTATGAGTTGGTCGAG

Query 4045          GCCATGGTTGAGAAGGGCCAGGATGGCTCCGCCGTCCTTGAGCTCGATCTCTGTAACCGC
                    |||||||| |||||||| ||||| ||||| |||||||| ||||| ||||| || || || 
Sbjct 4116          GCCATGGTGGAGAAGGGTCAGGACGGCTCTGCCGTCCTAGAGCTTGATCTTTGCAATCGT

Query 4105          GATGTGTC-CAGGATCACCTTCTTCCAGAAA-GACTGTAATAAGTTTACTACTGGGGAGA
                    || || ||-|+| ||||| || |||||+|||-|| || ||||||||||| ||||| ||||
Sbjct 4176          GACGTCTCGC-GTATCACATTTTTCCA-AAAGGATTGCAATAAGTTTACAACTGGTGAGA

Query 4163          CCATTGCCCACGGCAAAGTGGGTCAGGGTATTTCGGCATGGAGCAAGACTTTCTGTGCCC
                    | || ||||| ||||| || || |||||||| ||||| ||||||||||| ||||| ||||
Sbjct 4234          CTATAGCCCATGGCAAGGTTGGCCAGGGTATATCGGCCTGGAGCAAGACCTTCTGCGCCC

Query 4223          TCTTTGGCCCCTGGTTCCGTGCTATTGAGAAGGCCATCTTGGCTCTGCTCCC-CCAGGGC
                    | || ||||| |||||||| ||||| || || |  || ||||| ||||||||-||   + 
Sbjct 4294          TGTTCGGCCCGTGGTTCCGCGCTATAGAAAAAGAAATATTGGCCCTGCTCCCGCCTAA-T

Query 4282          GTATTCTATGGGGACGCTTTTGATGACACTGTCTTCT-CTGCGGCTGTGGCCGCTGCGAG
                     | || ||||| ||||||| ||| ||  | || ||+|-|||| |||||| | |  ||++|
Sbjct 4353          ATTTTTTATGGCGACGCTTATGAGGAGTCAGTGTT-TGCTGCCGCTGTGTCTGGGGC--G

Query 4341          GGCGT--CC-ATGGTGTTTGAGAATGACTTTTCTGAGTTCGAT--TCCACTCAGAATAAT
                    ||+||--  -||||| ||||| ||||| || || ||||| || --|++||||||||||||
Sbjct 4410          GG-GTCATGTATGGTATTTGAAAATGATTTCTCGGAGTTTGACAGT--ACTCAGAATAAT

Query 4396          TTCTCCTTGGGCCTTGAGTGTGCTATTATGGAGGAGTGTGGGATGCCGCAGTGGCTCA-T
                    |||||  | || ||||||||||   | ||||||||||| || ||||| || ||| | |-|
Sbjct 4467          TTCTCTCTCGGTCTTGAGTGTGTGGTCATGGAGGAGTGCGGCATGCCCCAATGGTTGATT

Query 4455          CCGCCTGTACCATCTTATAAGGTCCGCATGGATCTTGCAGGCCCCGAAGGAATCTC-TGC
                      |+ ||||||||||  |  |||| || ||||| |||||||| |||||||| || |-|  
Sbjct 4527          AGG-TTGTACCATCTGGTTCGGTCAGCCTGGATTTTGCAGGCGCCGAAGGAGTCCCTTAA

Query 4514          GCGGGTTCTGGAAGAAACACTCCGGTGAGCCTGGCACTC-TCTTATGGAATACTGTCTGG
                    |+|| || |||||||| ||||| |||||||| ||||| |-||| +|||||||| ||||||
Sbjct 4586          G-GGTTTTTGGAAGAAGCACTCTGGTGAGCCCGGCACCCTTCTC-TGGAATACCGTCTGG

Query 4573          AATATGGCCGTTATCACCCACTGTTATGACTTCCGGGACTTGCAAGTGGCTGCTTTTAAA
                    || |||||  ||||  | || ||||| || ||||| ||||| |  || || || || || 
Sbjct 4644          AACATGGCGATTATAGCGCATTGTTACGAGTTCCGTGACTTTCGCGTTGCCGCCTTCAAG

Query 4633          GGTGATGATTCGATAGTGCTTTGCAGTGAGTACCGTCAAAGTCCGGG-TGCTGCAGTCCT
                    |||||||||||| | |||||||| || || ||||| || |+ |||  -||| || | | |
Sbjct 4704          GGTGATGATTCGGTGGTGCTTTGTAGCGACTACCGGCAGA-GCCGCAATGCGGCTGCCTT

Query 4692          GATTGCTGGCTGC-GGCTTGAAGCTGAAGGTGGACTT-CCGCCCGATCGGTTTGTACGCG
                     ||||| ||||| -||||  || +||||||| ||+||-|||||| || ||  ||||||| 
Sbjct 4763          AATTGCAGGCTGTGGGCTCAAAT-TGAAGGTCGA-TTACCGCCCTATTGGGCTGTACGCT

Query 4750          GGTGTTGTTGTGGCCCCCGGCCTT-GGTGCCGCTTCCTGACGTCGTGCGCTTCGCCGGTC
                    || || || |||||||| || +||-||+| | || ||||| || ||||| || || ||||
Sbjct 4821          GGGGTGGTGGTGGCCCCTGGT-TTAGG-GACACTGCCTGATGTGGTGCGTTTTGCTGGTC

Query 4808          GGCTCACTGAGAAGAATTGGGGCCCTGGCCCTGAGCGGGCGGAGCAGCTCCGCCTTGCTG
                    || |  |||| |||||||||||||| |||||||| || || |||||||| || || || |
Sbjct 4879          GGTTGTCTGAAAAGAATTGGGGCCCCGGCCCTGAACGCGCTGAGCAGCTGCGTCTCGCCG

Query 4868          TGAGTGATTTTCTTCGCAAGC-TCACGAATGTAGCCCAAATGTGTGTGGATGTTGTTTCT
                    |  ||||||| |||||  +| -| |||||||| || ||  | ||||| |||||||| || 
Sbjct 4939          TTTGTGATTTCCTTCGAG-GGTTGACGAATGTCGCGCAGGTCTGTGTTGATGTTGTGTCC

Query 4927          CGTGTTTATGGGGTC-TCCCCGGGACTTGTTCATAACCTGATCGGCATGCTACAGACTGT
                    ||||| || || |||- |||||||+|| || |||||||| || |||||||| |||||| |
Sbjct 4998          CGTGTCTACGGAGTCAGCCCCGGG-CTGGTACATAACCTTATTGGCATGCTGCAGACTAT

Query 4986          CGCCGATGGCAAGGCCCATTTTACCGAGTCTATAAAACCAGTGCTCGA-CTTGACAAATT
                    |||||||||||||||||| ||||| ||| | || ||||| ||||| ||-|||+|| ||||
Sbjct 5057          CGCCGATGGCAAGGCCCACTTTACAGAGACCATTAAACCTGTGCTTGACCTT-ACGAATT

Query 5045          CAATCTTG-TGTCGGGTGGAATGAATAACATGTCTTTTGCTGCGCCCATGGGTTCGCGAC
                    | ||| | - |+|||| |||||||||||||||||||||||  |||||||||| |++|+||
Sbjct 5116          CCATCATACAG-CGGGAGGAATGAATAACATGTCTTTTGCACCGCCCATGGGAT--C-AC

Query 5104          CATGCGCCCTCGGCCTATTTTGCTGCTGCTCCTCATGTTTCTGCCTATGTTGCCCGCGCC
                    |||||||||| || || || || || || ||||| || ||||||||||| ||||||||||
Sbjct 5172          CATGCGCCCTAGGGCTGTTCTGTTGTTGTTCCTCGTGCTTCTGCCTATGCTGCCCGCGCC

Query 5164          ACCGCCCGGTCAGCCGTCTGGCCGCCGTCGTGGGCGGCGCAGCGGCGGTTCCGGCGGTGG
                    |||| |||| |||||||||||||| |||||||||||||||||||||||| ||||||||||
Sbjct 5232          ACCGGCCGGCCAGCCGTCTGGCCGTCGTCGTGGGCGGCGCAGCGGCGGTACCGGCGGTGG

Query 5224          TTTCTGGGGTGACCGGGTTGATTCTCAGCCCTTCGCAATCCCCTATATTCATCCAACCAA
                    ||||||||||||| ||||||||||||||||||||||  ||||||||||||||||||||||
Sbjct 5292          TTTCTGGGGTGACAGGGTTGATTCTCAGCCCTTCGCCCTCCCCTATATTCATCCAACCAA

Query 5284          CCCCTTCGCCCCCGATGTCACCGCTGCGGCC-GGGGCTGGACCTCGTG-TTCGCCAACCC
                    |||||||||| ||||||||    |+ |  ||-||||||||| ||||+ - ||| ||+ ||
Sbjct 5352          CCCCTTCGCCGCCGATGTCGTTTC-ACAACCCGGGGCTGGAGCTCG-CCCTCGACA-GCC

Query 5342          GCCCGACCAC-TCGGCTCCGCTTGGCGTGACCAGGCCCAGCGCCCCGCCGCTGCCTCACG
                    ||||  || |-| ||||||||||||||||||||| ||||||||||| |||||||| | ||
Sbjct 5409          GCCCCGCCCCCTTGGCTCCGCTTGGCGTGACCAGTCCCAGCGCCCCTCCGCTGCCCCCCG

Query 5401          TCGTAGACCTGCCACAGCTGGGGCCGCGCCGCTGACCGCGGTCGCTCCGGCCCATGACAC
                     ||| || ||||| |||||||||| |||||| ||||||| ||  | ||||| | ||||||
Sbjct 5469          CCGTCGATCTGCCCCAGCTGGGGCTGCGCCGTTGACCGCTGTATCACCGGCTCCTGACAC

Query 5461          CCCGCCGGTGTCCGATGTTGATTCTCGTGGCGCTATCTTGCGCCGACAGTATAATCTT-T
                      | || ||  | ||||||||||| || ||||||||  ||||||| ||||| |||+||-|
Sbjct 5529          AGCCCCTGTACCTGATGTTGATTCACGCGGCGCTATTCTGCGCCGGCAGTACAAT-TTGT

Query 5520          CAACATCCCCCCTCACTTCTTCCGTGGCCACTGGCACCAACTTGGTTCTTTATGCCGCTC
                    | || ||||| || || || ||||| ||| | || || ||  ||||||||||||| || |
Sbjct 5588          CCACGTCCCCGCTTACGTCATCCGTTGCCTCGGGTACAAATCTGGTTCTTTATGCTGCCC

Query 5580          CCCTTAGCCCGCTTTTACCCCTTCAGGACGGCACCAATACCCATATAATGGCCACGGAAG
                    | ||||  || ||  | ||||||||||| |||||||| || ||||| |||||||| || |
Sbjct 5648          CGCTTAATCCTCTCCTTCCCCTTCAGGATGGCACCAACACTCATATTATGGCCACTGAGG

Query 5640          CCTCTAATTATGCCCAGTATCGGGTTGTTCGTGCCACAATCCGCTACCGTCCGCTAGTCC
                    | ||||||||||||||||||||||||||||| || || ||||| || || ||| | || |
Sbjct 5708          CATCTAATTATGCCCAGTATCGGGTTGTTCGAGCTACGATCCGTTATCGCCCGTTGGTGC

Query 5700          CCAATGCTGTTGGTGGCTATGCTATTTCCATCTCGTTTTGGCCACAGACCACCACTACCC
                    | || |||||||| || ||||||||||| ||||| |||||||| || ||||| ||||| |
Sbjct 5768          CGAACGCTGTTGGCGGTTATGCTATTTCTATCTCTTTTTGGCCTCAAACCACAACTACTC

Query 5760          CGACGTCCGTTGACATGAATTCCATAACCTCGACGGATGTTCGTATCCTTGTCCAGCCCG
                    | || || ||||| ||||||||||| || || || |||||| | ||  | || |||||||
Sbjct 5828          CAACTTCTGTTGATATGAATTCCATTACTTCCACTGATGTTAGGATTTTGGTTCAGCCCG

Query 5820          GTATAGCCTCCGAGCTTGTGATCCCAAGTGAGCGCCTGCACTATCGCAACCAGGGCTGGC
                    |||| ||||||||| | || ||||| ||||||||||| ||||| ||||| || |||||||
Sbjct 5888          GTATTGCCTCCGAGTTAGTCATCCCTAGTGAGCGCCTCCACTACCGCAATCAAGGCTGGC

Query 5880          GTTCCGTTGAGACCTCCGGGGTGGCGGAGGAGGAGGCCACTTCTGGCCTTGTTATGCTCT
                    | || ||||||||| | || ||||| ||||||||||| ||||| || || || ||||| |
Sbjct 5948          GCTCTGTTGAGACCACGGGTGTGGCCGAGGAGGAGGCTACTTCCGGTCTGGTAATGCTTT

Query 5940          GTATACATGGCTCACCTGTGAACTCTTATACTAATACACCCTACACCGGTGCCCTCGGGC
                    | || ||||| || ||||| || || |||||||||||||| || || ||||| || ||||
Sbjct 6008          GCATTCATGGTTCTCCTGTTAATTCCTATACTAATACACCTTATACTGGTGCACTGGGGC

Query 6000          TGCTGGATTTCGCCCTTGAGCTTGAATTCCGCAACCTCACCCCTGGTAACACCAA-TACG
                    | || ||||| ||  | |||||||||||  | || || || || || |||||+||- || 
Sbjct 6068          TCCTTGATTTTGCATTAGAGCTTGAATTTAGAAATCTGACACCCGGGAACAC-AAACACC

Query 6059          CGGGTCTCCCGTTACTCCAGCACTGCCCGCCACCGTCTTCGCCGCGGCGCAGACGGCACC
                    || || ||||| ||  ||||||| ||||| ||||| || || ||||| || || || || 
Sbjct 6127          CGTGTTTCCCGGTATACCAGCACAGCCCGTCACCGGCTGCGACGCGGTGCTGATGGGACT

Query 6119          GCTGAGCTTACCACCACGGCTGC-AACCCGCTTCATGAAAGACCTTT-ATTTTTCTAGCA
                    |||||||| |||||||| || ||-|+| || || |||||+|   || -||||| || |||
Sbjct 6187          GCTGAGCTCACCACCACAGCAGCCA-CACGTTTTATGAA-GGATTTGCATTTTACTGGCA

Query 6177          CTAATGGTGTCGGCGAGATCGGCCGCG-GG-ATCGCCCTTACCCTGTTTAACCTTGCTGA
                    | || ||||| || ||| |+||  +||-||-||||| || ||  ||||||| || |||||
Sbjct 6245          CGAACGGTGTTGGTGAGGT-GGGT-CGTGGCATCGCTCTGACATTGTTTAATCTCGCTGA

Query 6235          CACTCTGCTTGGCGGCCTACCGACAGAATTGATTTCGTCGGCCGGTGGCCAACTGTTCTA
                     || || || || ||  |||||||||||||||||||||||||||| || || ||||| ||
Sbjct 6303          TACGCTTCTCGGTGGTTTACCGACAGAATTGATTTCGTCGGCCGGGGGTCAGCTGTTTTA

Query 6295          TTCACGCCCAGTCGTCTCAGCCAATGGCGAGCCGACCGTTAAGCTGTATACATCTGTAGA
                     || ||||| || |||||||||||||||||||| || || ||| | ||||||||||| ||
Sbjct 6363          CTCCCGCCCTGTTGTCTCAGCCAATGGCGAGCCAACAGTAAAGTTATATACATCTGTTGA

Query 6355          GAATGCTCAGCAGGACAAGGGTATTGCTATCCCGCATGATATCGACCTCGGGGAATCCCG
                    ||| || ||||| || ||||| ||| | ||||| || ||||| ||  | || || |||||
Sbjct 6423          GAACGCGCAGCAAGATAAGGGCATTACCATCCCACACGATATAGATTTGGGTGACTCCCG

Query 6415          TGTAGTTATCCAGGACTATGACAACCAACATGAGCAAGACCGACCGACACCTTCCCCAGC
                    ||| ||||||||||| ||||| ||||| || |||||||| || || || || || || ||
Sbjct 6483          TGTGGTTATCCAGGATTATGATAACCAGCACGAGCAAGATCGGCCTACCCCGTCACCTGC

Query 6475          CCCGTCGCGCCCTTTCTCTGTCCTTCGGGCTAATGATGTGCTTTGGCTTTCTCTCACCGC
                    ||| || ||||||||||| || ||||| || |||||||| || ||||| || ||||||||
Sbjct 6543          CCCCTCCCGCCCTTTCTCAGTTCTTCGTGCCAATGATGTTCTGTGGCTCTCCCTCACCGC

Query 6535          TGCCGAGTATGACCAGTCCAC--CTAC--GGCTCCTCGACTGGCCCAGTCT--ATGTCTC
                     || ||||| ||||||+++||--|+| --|| || || ||+   ||+ | |--|||||||
Sbjct 6603          CGCTGAGTACGACCAG---ACTAC-ATATGGGTCGTCCAC-CAACC-CTATGTATGTCTC

Query 6589          TGACTCTG-TGACCT-TGGTCAATGTTGCGACCGGCGCGCAGGCCGTTGCCCGGTCGCTC
                     ||| |+|-| ||+ -| || ||||| || || || || ||||| |||||||| || |||
Sbjct 6657          CGACAC-GGTCAC-GCTCGTTAATGTGGCCACTGGTGCTCAGGCTGTTGCCCGCTCTCTC

Query 6647          GACTGGACCAAGGTCACACTCGATGGTCGCCCTCTATCTACTATTCAGCAGTATTCGAAG
                    || ||| | || || ||  | ||||| ||||| ||  ||||||||||||||||||| |||
Sbjct 6715          GATTGGTCTAAAGTTACCTTGGATGGCCGCCCCCTTACTACTATTCAGCAGTATTCTAAG

Query 6707          ACTTTCTTCGTCCTGCCGCTTCGTGGCAAGCTCTCCTTCTGGGAGGCGGGTACTACTAAA
                    || ||||  ||||| |||||||| || ||||| || || |||||||| || ||||| || 
Sbjct 6775          ACATTCTATGTCCTCCCGCTTCGCGGGAAGCTGTCTTTTTGGGAGGCTGGCACTACCAAG

Query 6767          GCCGGGTACCCTTATAATTATAATACCACTGCTAGCGA-CCAATTGCTCATCGAGAACGT
                    ||||| ||||| |||||||||||||| |||||||| ||-| |||| +| || ||||||| 
Sbjct 6835          GCCGGCTACCCGTATAATTATAATACTACTGCTAGTGATCAAATTT-TGATTGAGAACGC

Query 6826          CGCTGGGCATCGGGTGGCTATTTCCACCTATACCACTAGCTTAGGTGCAGGCCCTGTTTC
                     || || || || || |||||||| |||||||| ||||| || ||||| || |||   ||
Sbjct 6894          GGCCGGCCACCGTGTCGCTATTTCTACCTATACTACTAGTTTGGGTGCCGGTCCTACCTC

Query 6886          CATCTCCGCGGTCGCTGTTCTAGCCCCCCACTCTGCTTTAGCACTG-CTTGAGGATACCT
                     ||||| ||||||| |||||||||||| ||||| ||  | ||+|  -|| ||||| ||| 
Sbjct 6954          GATCTCTGCGGTCGGTGTTCTAGCCCCACACTCGGCCCTCGC-CGCTCTAGAGGACACCG

Query 6945          TGGATTACCCTGCCCGCGCTCATACTTTTGATGATTTTTGCCCGGAGTGCCG-CCCCCTT
                    | |||||||| ||||||||||| |||||||||||||||||||||||||||||- |||+| 
Sbjct 7013          TTGATTACCCCGCCCGCGCTCACACTTTTGATGATTTTTGCCCGGAGTGCCGTACCC-TC

Query 7004          GGCCTCCAGGGCTGTGCTTTTCAGTCTACTGTCGCTGAGCTCCAGCGGCTTAAGATGAAG
                    ||  | ||||| ||||| || ||||||||| |||||||||| ||||| ||||| ||||||
Sbjct 7072          GGTTTGCAGGGTTGTGCATTCCAGTCTACTATCGCTGAGCTTCAGCGTCTTAAAATGAAG

Query 7064          GTGGGTAAAACTCGGGAGT-TATAGTTTATTTG-CTTGTGCCCCC--CTTCTTTC--TGT
                    || |||||||| |||||||-|+|| || |||  - ||||||||||--| |  |||--| |
Sbjct 7132          GTAGGTAAAACCCGGGAGTCT-TAATTAATTCCTTTTGTGCCCCCTTCGTAGTTCCCTCT

Query 7118          TTCTTATTTT-TCTTTTCTGCGTTCCGCGCTCCCTGAAAAAAAAAAAAA
                      |||  |||-|  |||||||   |||||||||||| ||||||||||||
Sbjct 7191          GGCTTTATTTCTTATTTCTGCTCCCCGCGCTCCCTGGAAAAAAAAAAAA
