# Supplementary material for: Pairwise Heuristic Sequence Alignment Algorithm Based on Deep Reinforcement Learning
Source: IEEE Open J Eng Med Biol. 2021 Jan 29;2:36–43. doi: 10.1109/OJEMB.2021.3055424 (PMC8901008; doi:10.1109/OJEMB.2021.3055424)
Supplement: Three supplementary materials are attached to the submitted manuscript. First, we offer the detailed process of the DQNalign in Supplementary material S1. Then, the additional figures and tables are listed in the Supplementary material S2. Finally, the alignment results of the DQNalign are attached  [file ojemb-3055424-mm.zip › OJEMB-3055424-MM/10022021082020_DQNalignOJEMB20210126SupplementaryS3/Supplementary S3/HEV_DDDQN/result20200712173946_14_19.txt]

DQNalign Project v1.0
Pairwise alignment algorithm with deep reinforcement learning based heuristic alignment agent
Sequence 1 : HEV_14, length : 7170
Sequence 2 : HEV_19, length : 7207

Alignment results:
Exact matches: 5194
Gaps: 804

Query 0             GTTCATTAAGGCTCCTGGCATCACTACTGCTATTGAGCAGGCTGCTCTAGCAGCGGCCAA
                    ||||||||||||||||||||| |||||||| ||||||||||||||||| || ||||||||
Sbjct 23            GTTCATTAAGGCTCCTGGCATTACTACTGCCATTGAGCAGGCTGCTCTGGCTGCGGCCAA

Query 60            TTCTGCCTTGGCGAATGCTGTGGTAGTTAGGCC--TTTTCTCTCTCAC-CAGCAGATTGA
                     || |||||||||||||||||||| ||| ||||--|||| ||||    -||++|  +|||
Sbjct 83            CTCCGCCTTGGCGAATGCTGTGGTGGTTCGGCCGTTTTTATCTCGTGTACA--AAC-TGA

Query 117           GATTCTCATTAACCTAATGCAACCTCGCCAGCTTGTTTTCCGTCCCGAGGTTTTCTGGAA
                    ||| || |||||  | |||||||| || ||| | |||||||| || |||||  | |||||
Sbjct 140           GATCCTTATTAATTTGATGCAACCCCGGCAGTTGGTTTTCCGCCCTGAGGTACTTTGGAA

Query 177           TCACCCTATCCAGCGCGTTATTCATAACGAGCTGGAGCTTTATTGCC--GCGCCCGCTCC
                    ||| ||||||||||| |  || ||||| || ||||| |  || ||||--|| |  |||++
Sbjct 200           TCATCCTATCCAGCGGGCAATACATAATGAACTGGAACAGTACTGCCGAGCCCGGGCT--

Query 235           GGCCGTT-GCC-TTGAG-A-TTGGCGCTCATCCCCGCTCA---ATAAATGATAATCCTAA
                    +|++|||-   -|||+|-|-|||| || |||++|||  +|---|| ||||| ||||| ||
Sbjct 257           -G--GTTGTTGTTTG-GAAGTTGGAGCCCAT--CCGAG-ATTTATTAATGACAATCCCAA

Query 288           TGTGGTC--CACCGCTGCTTTCTCCGCCCTGTCGGGCGTGATGTTCAGCGTTGGTATACT
                     ||+ +|--||||| ||||| ||  | || || || || ||||| ||||| |||||  ||
Sbjct 311           CGT-C-CTGCACCGGTGCTTCCTTAGACCGGTTGGCCGAGATGTCCAGCGCTGGTACTCT

Query 346           GCTCCTACCCGCGGGCCGGCTGCTAACTGCCGGCGTTCCGCACTGCGCGGGCTTCCCGCT
                    || || ||||| || || || || || || || || ||||| ||||| || |||||| | 
Sbjct 369           GCCCCCACCCGTGGCCCTGCGGCCAATTGTCGCCGCTCCGCGCTGCGTGGCCTTCCCCCC

Query 406           G-CTGACCGCACCTACTGCCTTGATGGGTTTTCTGGCTGTAGTTTCCCAGCCGAGACGGG
                    |-|+|||||||| |||||  ||||||| || ||| | |||  |||| | || ||||| ||
Sbjct 429           GTC-GACCGCACTTACTGTTTTGATGGATTCTCTCGTTGTGCTTTCGCTGCAGAGACCGG

Query 465           CATTGCCCTCTACTCCCTCCACGATATGTCACCATCCGATGTCGCAGAGGCCATGTTCCG
                      | |||||||||||  | || ||  | |  ||| | ||||| || ||||| |||  |||
Sbjct 488           TGTGGCCCTCTACTCTTTACATGACCTTTGGCCAGCTGATGTTGCGGAGGCTATGGCCCG

Query 525           CCATGGCATGACGCGGCTTTATGCTGCCCTCCATCTCCCA-CCTGAAGTCCTGTTGCCC-
                    ||| || ||||| || || || || || || || || +| -|| || || ||| | +||-
Sbjct 548           CCACGGGATGACACGCCTATACGCCGCACTGCACCTT-CTTCCCGAGGTGCTGCTA-CCA

Query 583           CCTGGCACATACC-GTACCGCG--TCGTACCTTCTAATTCATGATGGC-AGGCGTGTTGT
                    || ||||| ||||- +|+|   --|||||||| || ||||| || || -| +|| | |||
Sbjct 606           CCCGGCACCTACCAC-A-CCAACTTCGTACCTCCTGATTCACGACGGTGAC-CGCGCTGT

Query 639           GGTGACGTATGAGGGTGATACCAGTGCTGGCTATAACCATGATGT-TTCTAACCTACGTT
                     ||||| |||||||| ||||| ||||| |||||||||||||||||-| |  |+|| ||| 
Sbjct 662           TGTGACTTATGAGGGCGATACTAGTGCGGGCTATAACCATGATGTCTCCATA-CTCCGTG

Query 698           CCTGGATCAGAACTACC-AAGGTC-ACCGGGAACCACCCCCTCGTTATCGAGCGGGT-TA
                    | |||||| | || || -||    -  +| |+|||||||  | |||||++|| | ||-| 
Sbjct 721           CGTGGATCCGTACCACTAAAATAGTTG-GTG-ACCACCCGTTGGTTAT--AGAGCGTGTG

Query 754           -GGGCCATTGGCTGCCACTTTGTTCTCTTGCTCACGGCCGCCCCGGAGCCATCTCCTATG
                    -||||||||||||| || ||||| ||  ||||||| || ||||| || || || ||||||
Sbjct 777           CGGGCCATTGGCTGTCATTTTGTGCTGCTGCTCACCGCAGCCCCTGAACCGTCACCTATG

Query 814           CCTTATGTTCCTTACCCCCGGTCTACCGAGGTCTATGTTCGGTCAATCTTCGGCCCGGGT
                    |||||||| || ||||| || || || ||||| |||||||| || || || ||||| || 
Sbjct 837           CCTTATGTCCCCTACCCTCGTTCAACGGAGGTGTATGTTCGATCCATATTTGGCCCTGGC

Query 873           -GGTACCCCCTCCTTGTTTCCAACCCTCATGCTCTACTAAGTCAAC-TTTCCATGCTGTT
                    -| |+|||| |||||||||||  |   |+||||||||||| || ||-|||+|||||||| 
Sbjct 897           GGCT-CCCCATCCTTGTTTCCGTCAGCC-TGCTCTACTAAATCTACATTT-CATGCTGTC

Query 931           CCTGTCCATATCTGGGATCGTCTCATGTTGTTCGGGGCCACCCTGGACGATCAGGCTTTT
                    || || |||||||||||||| |||||| | || || ||||||||||| || ||||| |||
Sbjct 954           CCGGTTCATATCTGGGATCGGCTCATGCTTTTTGGTGCCACCCTGGATGACCAGGCCTTT

Query 991           TGCTGCTCCCGTCTTATGACCTATCTCCGCGGCATTAGCTACAAGGTTACTGTCGGTACC
                    || || || || || |||||||| ||||| || |||||||||||||| ||||||||| | 
Sbjct 1014          TGTTGTTCACGGCTCATGACCTACCTCCGTGGTATTAGCTACAAGGTCACTGTCGGTGCG

Query 1051          CTTGTGGCCAATGAGGGTTGGAACGCCTCCGAGGACGCCCTCACAGCTGTTATTACTGCC
                    ||||| || |||||||| ||||||||||| || || || || || || || |||||||||
Sbjct 1074          CTTGTCGCTAATGAGGGGTGGAACGCCTCTGAAGATGCTCTTACTGCAGTGATTACTGCC

Query 1111          GCTTATCTAACCATATGTCATCAGCGCTATCTCCGCACCCAGGCTATATCTAAGGGGATG
                    |||||||| || || || |||||||| ||||| ||||||||||| ||||| ||||| |||
Sbjct 1134          GCTTATCTGACTATTTGCCATCAGCGTTATCTTCGCACCCAGGCGATATCCAAGGGCATG

Query 1171          CGCCGTCTGGAGCGGGAGCACGCCCAG-AAG-T-T--C---A--TTACACGC--C--TTT
                    ||||| ||||||   ||||||||||||-|| -|-|--|---|--|||||   --|--|||
Sbjct 1194          CGCCGGCTGGAGGTTGAGCACGCCCAGAAATTTATCACAAGACTTTACAGTTGGCTATTT

Query 1217          ACAGTTGG-CT---CTTTGAGA-AGTCT-GGCCGTGATTACATCC---CTGGCCGTCAGC
                    + ||  +|-||---| |    |-|  | -|||||| |  + +|| ---|| ++||+||++
Sbjct 1253          -GAGAA-GTCTGGCCGTGATTATATCCCCGGCCGTCAGC-T-TCAGTTCTA--CG-CA--

Query 1268          T-G-G-A-G-GTT--TTA-C-GCCCAGTG-T--AG---G-CGCTGGCTCT-CCGCTGGCT
                     -|-|- -| | |--|||-|-|++|||  -|--| ---|-| |  +   |-|   |  +|
Sbjct 1305          CAGTGCCGGCGGTGGTTATCTG--CAGGCTTCCACCTAGACCCCA-GGGTGCTTGTTT-T

Query 1310          TC-CACCTTGAC----CCACG--GGT---GTT-G--GTTT-TTGACGAGT--C-GG-CCC
                    |      +|++|----||| |--| |---|  -|-- || - +||+ |||--|-||-   
Sbjct 1361          TGATGAA-T--CAGTGCCATGCCGCTGCAGGACGTTTTTGAA-GA-AAGTCGCAGGTAAG

Query 1352          C-CTGCCACTGTAGGACCATGATCCGTAGGGCGGTCTCAA-AGTTTTGCTGTTTTATGAA
                     -|||+++||||   |   +| |+ ||+ + +|| ++|| -||| |  ||||||  || |
Sbjct 1416          TTCTG---CTGTTTTATGC-GGT-GGT-T-A-GGG--CAGGAGTGTACCTGTTTCTTGGA

Query 1410          G-TGGCTTGGCCAAG-AGTGTACCTGCTTC-CTAC-A--GCC-TG-C-A-GA-----A-G
                    |-  |+  +|   +|- +|+ ++++|+|| -| ||-|--|||-||-|-|-||-----|-|
Sbjct 1466          GCCAG-CC-GAAG-GCT-T-G----G-TTGGCGACTATGGCCATGACAACGAGGCCTATG

Query 1454          GGGGTGT-T--GGTGACCAGGGCCA--TGATAACGAAGCCT-A---TGAGGGGTCCGATG
                     ||||+|-|--|||++| |++ || --|||       |+||-|---||| |  || | +|
Sbjct 1516          AGGGT-TCTGAGGT--CGA--CCCGGCTGAACCACCTG-CTCATCTTGATGTTTCTGG-G

Query 1505          T-TGATCCTGCTGAGTC---TGCCA-CTTGTGACATA--TCCGGGTCCTATGTGGTACC-
                     -  || | |+|   +|--- ||||-|||| | |+| --|+++ ++++|| |    +  -
Sbjct 1566          ACCTATGCCG-TTCA-CGGGCGCCAGCTTGAGGC-TCTCT---A----TAGGGCAC-TTA

Query 1556          -TGGTGCTGCCCTTCAACCGCTCTACCAAGCTCTTGATCTTCCCG-C---CGAC-A-TTG
                    -|+||+| +| | |++++  ++|+|+    | || || | |||||-|---|| |-|-|  
Sbjct 1615          AT-GT-CC-CACAT----GA--C-A-TCGCCGCTCGAGCCTCCCGCCTAACGGCTACTGT

Query 1610          TG-GCCCG-TGCAGGCCGGCTGACCGCCACAG--TAAAGGTTTCCCCAGGC--C-GAGGG
                    ||-|| | -|||| ++++||++ | | |+|  --   |+|| ++||   +|-- -  ++ 
Sbjct 1664          TGAGCTCACTGCAA----GC--CCAGAC-CGTTTA-GA-GTG--CCGCA-CTGTGCT--T

Query 1662          GCGGAT-CGACTGTGAGACCCTCATTGG--TA--AT-A-A-AA--CTTTCCG-CA-C--G
                    ++||+|- +  ++++||||| |||++||-- |-- |- - -| --| ++++ -||-|--|
Sbjct 1709          --GG-TAA-TA----AGACCTTCA--GGACGACGGTGGTTGATGGCG----CCCATCTTG

Query 1708          TCGTTCGTCGACGGGGC--GG-TCTTAGAG-ACCAACGGCCCAGA-G-CGCCACAATCTC
                      |    +++ +||  |-- |- + ||+ |- | | |   +|+||-|-| +| |+  |  
Sbjct 1756          AGGCGAA---T-GGTCCTGAGCA-GTA-TGTCCTATCATT-C-GACGCCT-CCC-GCCAG

Query 1762          TCTTTTGACGT-C-AGTCAGAGTACCATGGCCGCCGGTCCTTTT-AGTCTTACCTA-CGC
                    ||| +||  | -|- |||| +++| +|+++++|++  |+|  ||- |++    |  -|+|
Sbjct 1806          TCTA-TGGGGGCCGGGTCAC---AT-A-----G--CCT-CACTTATG--AGCTCACCC-C

Query 1818          CGCCT-CTGCTGCTGGG-TTGGA--GGTGCGCTATGTTGCTGCCGGGCTTG-ACCA-CCG
                     ||| -|++|||| || - +|||--  +  +|||++ ||++||| || |||-||  -|  
Sbjct 1850          TGCCGGC--CTGCAGGTCA-GGATTTC-AT-CTA--ATG--GCCTGGATTGCACAGCCAC

Query 1872          GG--CG-GTT-----------TT-----T--G-C--------CCCCGGCGTTTCGCCCCG
                      --| - + ----------- |-----|--|-|--------   |||| ||| +++ | 
Sbjct 1901          ATTCCCCC-CCGGCGGCGCCCCTAGCGCTGCGCCGGGGGAGGTGGCGGCCTTTT---GCA

Query 1902          GTCGGCTC-CCCGG-TGAGGTC--A--CCG-CCTTCTGCTC--C--GCCCTATACAGGTT
                    |+ | |  -    |-|+|++| --|--   -|| + +++ |--|-- | ||   |+||| 
Sbjct 1957          G-TGCCCTTTATAGAT-A--TAATAGGTTCACCC-A---GCGGCATTCGCTGACC-GGTG

Query 1950          C--AAT-CGTG-AGGCCCAGCGCCATTCA--T-TGACCGGCAACTTCTGGTTCCACCC-T
                     -- ||-  | -| +||   ++ ++ + |-- -||+++|||+|++++|+ |||| |||-|
Sbjct 2008          GGTTATGGCTACAC-CCTGA--G--G-GATTGCTG---GGC-A----T-CTTCCCCCCTT

Query 2002          GA----A-GGGCTCC-TT--G-GCCCCTTTGCCCCGTTCT-C-GCC-CGGG-CA-TGTCT
                      ---- -|||| | -||--|-|+||   |  ||| ||||-|-|  - |||-| -||| +
Sbjct 2053          TCTCCCCTGGGCACATTTGGGAG-CCTGCTAACCCTTTCTGCGGGGAGGGGACTTTGTA-

Query 2048          GGGAGTCGGCCCGGCCAACCCGTT-TTG--TGGTG-AGAGCACACTCTACACCCGT-A--
                    ++ |  ||| |  |   |++   |-| |--| +| -|| |+| + ||| | ||| |-|--
Sbjct 2110          --TACCCGGACTTGGTCA--ACATCTGGCTTT-TCTAGCG-AT-TTCTCCCCCCCTGAGG

Query 2096          CTTGGTCGGAAGTTGA-TGCTGTCTCCGG-CCCGGCCCAGCCCGACT-TAGG-C-CC---
                    |+++| | |++     -|  || |  | |-|||||  | |||| || -||  -|-||---
Sbjct 2164          C---GGCCG--CCCCCGTTTTGGCCGCTGCCCCGGGGCTGCCCCACCCTACCCCACCTGT

Query 2148          T-GT---ATC----TG--A--ACCCTCCATGTCT-AGCAG-----GG-CC---GC-CA-C
                    |-||---|| ----||--|--||| ++| |+|| -|| ||-----||-| ---  -||-|
Sbjct 2219          TAGTGACATTTGGGTGTTACCACCA--CCT-TCAAAGGAGTCTCAGGTCGATGCGGCATC

Query 2184          ACCCACCTTGGCGGCTCC-CTT-ACCCTCTGTTG-TATTAGGCCCCTCCCCTCC--TCCT
                       ++++  ++|  || |-| |-|+ |+|++ +|-| + |   |||  | |   --|+ +
Sbjct 2276          TGT----GC--CCCCTGCTCCTGA-GC-C--C-GCTG-GATTACCCAGCTCCATTGT-G-

Query 2239          TCTGCCCCGGCGTCCAGCGAGCCGGCCCCTGGTGCTAGCGCCGGGACC----CCGGCCAT
                    +||+++++++++| |++|   || +||||   + |  +  | | |+| ----|| +|||+
Sbjct 2321          -CT---------TAC--CCTCCCC-CCCCCCC-TCCC-TCCTGTG-CGTAAGCCA-CCA-

Query 2295          A-ACCCACCAGATGGCCCGGCA-TCGCCGCCTGCTTTTT-ACCTATCCAGATGGTTCTAA
                    |-||||+||   |++ || |||-||| || ||+| | | -|||||||| || ||  | ||
Sbjct 2364          ACACCC-CCGCCT--TCCCGCACTCGTCGTCT-CCTCTACACCTATCCCGACGGCGCAAA

Query 2351          -G-GTGTTCGCCGGCTCGTTGTTCGAGTC-GGCGTGTACGTGGCTTGTTAATGCGTCTAA
                    -|-|| | || +||   +||||| || ||-| |+||||  ||||| |||||||| || ||
Sbjct 2420          GGTGTATGCGG-GGTCA-TTGTTTGAATCAGAC-TGTAACTGGCTGGTTAATGCCTCAAA

Query 2409          TGT-TGACCATCGCCCTGGCGGTGGGCTTTGCCATGCATTCTACCAGAGGTACCCCACCC
                       - |+||| |||||||| ||||| || |||||||| || |||||  | | +||||   
Sbjct 2477          CCCGGG-CCACCGCCCTGGAGGTGGCCTCTGCCATGCTTTTTACCAACGTTT-CCCAGAG

Query 2467          TC-CTTTGATGCTGCCT--CTTTTGTGATGCGTGACGGCGCG-GCCGCGTATACACTAAC
                     |- |||+| +| | ||-- +||  | |||||||| |||+| -|| ||++||| ||++ |
Sbjct 2535          GCGTTTT-AC-CCGACTGAG-TTCATTATGCGTGAGGGC-CTTGCAGC--ATATAC--CC

Query 2523          T--CCCCG-GCCA-ATAATCCATGCCGTCGCCCCTGATTATAGGTTGGAACATAACCCAA
                    |--|||||-||| -|| || ||||| || ||||| || |||||| | || || || || |
Sbjct 2587          TGACCCCGCGCCCTATCATTCATGCAGTGGCCCCCGACTATAGGGTTGAGCAGAATCCGA

Query 2579          AAAGGCTTGAGGCTGCCTATCGGGAGACTTGCTCTCGCC-TCGGCACCGCCGCATACCCG
                    | ||||||||||| || || |||||||||||||| || |-|+||||||||||| ||||||
Sbjct 2647          AGAGGCTTGAGGCAGCGTACCGGGAGACTTGCTCCCGTCGT-GGCACCGCCGCCTACCCG

Query 2638          CTCCTCGGGA-CCGGCATATATCAGGTACCAATCGGTCCT-AGCTTTGACGCCTGGGAGC
                    || ||+ || -| || ||||| ||||| ||  || |+|||-|| ||||| |||||||| |
Sbjct 2706          CTTCT-AGGCTCGGGTATATACCAGGTCCCTGTCAG-CCTCAGTTTTGATGCCTGGGAAC

Query 2696          GGAACCACCGCCCCGGGGATGAGCTCTATCTACCTGAGCTTGCTGCTAAA-TGGTTCGAG
                    | || ||||||||||| |||||||| ||| |  ||||||  || ||    -|||||||||
Sbjct 2764          GCAATCACCGCCCCGGCGATGAGCTTTATTTGACTGAGCCCGCCGCAGGCCTGGTTCGAG

Query 2755          GCCAATAAGCCGACCCGT-CCGACTCTCACTATAACTGAGGATGTTGCACGGACGGCGAA
                    || ||||||||| +|   -||| | || ||||||||||||||    || || ||||| ||
Sbjct 2823          GCTAATAAGCCGG-CGCAGCCGGCGCTTACTATAACTGAGGACACAGCCCGTACGGCCAA

Query 2814          CTTGGCCATCGAGCTTGATTCAGCCACAGATGTCGGCCGGGCCTGCGCTGGCTGCCGAGT
                    | | ||  | ||| | ||| | ||||||||||| ||||| || || || ||||||    |
Sbjct 2882          CCTAGCGTTAGAGATCGATGCTGCCACAGATGTTGGCCGTGCTTGTGCCGGCTGCACTAT

Query 2874          CAC-CCCCGGTGTTGTGCAGTACCAGTTTACCGCAGGTGTGCCCGGGTCTGGCAAGTCCC
                    || -||  || +||||||| || ||||| || || || || || || || |||||||| |
Sbjct 2942          CAGTCCTGGGA-TTGTGCACTATCAGTTCACTGCCGGGGTCCCAGGCTCGGGCAAGTCTC

Query 2932          -GTTCTGTTATCCAA-ACT-GACGTG--GATGTTGTTGTGGTTCCGACTCGGGAGTTGCG
                    -|| | ++||++|||-|  -||  ||--||||| || || || || || |||||| | ||
Sbjct 3001          GGTCCA--TA--CAACAAGGGAGATGTCGATGTGGTGGTCGTGCCCACCCGGGAGCTCCG

Query 2988          TAAC-GCCTGGCGCCGCCGCGGCTTCGCTGCTTTTACCCCC-CACACTGC--CGCTAGAG
                    ||| -| +||||| ||||| || || || ||||| |+| ||-||||| ||--| |  |  
Sbjct 3056          TAATAGT-TGGCGTCGCCGGGGTTTTGCGGCTTTCA-CACCTCACACAGCAGCCCGTGTC

Query 3044          T-TACCCAGGGGCGCCGGGTCGTTATTGATGAGGCTCCATCACTCCCCCCTCACCTGCTG
                     -|| ++ || +||||| || || ||||||||||||||||| ||||| || |||||| ||
Sbjct 3114          ACTAT--CGGT-CGCCGCGTTGTGATTGATGAGGCTCCATCTCTCCCTCCACACCTGTTG

Query 3103          CTGCTCCATATGCAGCGGGCCGCCACCGTCCACCTTCTCGGTGACCCGAACCAGATCCCA
                    ||| | || |||||||||||| || | ||||| || || |||||||| || |||||||| 
Sbjct 3171          CTGTTACACATGCAGCGGGCCTCCTCGGTCCATCTCCTTGGTGACCCAAATCAGATCCCT

Query 3163          GCCATTGACTTCGAACACGCTGGGCTCGTTCCCGCCATCAGGCCTGATCTAGCCCCCACC
                    |||||||| || |||||||| || || |||||||| ||| | ||||| || || || || 
Sbjct 3231          GCCATTGATTTTGAACACGCCGGCCTGGTTCCCGCGATCCGCCCTGAGCTTGCTCCAACG

Query 3223          TCCTGGTGGCACGTCACCCACCGCTGTCCCG-CGGATGTATGTGAGCTGATCCGTGGTGC
                      |||||||||||| || ||||| || || |-|+|||||||| ||||| || || || ||
Sbjct 3291          AGCTGGTGGCACGTTACACACCGTTGCCCGGCC-GATGTATGCGAGCTCATACGCGGAGC

Query 3282          ATACCCC-ATGATCCAGACCACTAGCCGGGTCCT-CCGTTCGTTGTTTTGGGGCGAACCT
                     ||||| -| +||||||||||| ||||| || ||-| || | +|||| |||  |||||||
Sbjct 3350          CTACCCTAAA-ATCCAGACCACGAGCCGTGTGCTGCGGTCCC-TGTTCTGGAACGAACCT

Query 3340          GCCGTCGGCCAGAAATTAGTGTTCACCCAGGCGGCCAAGGCTGCGAACCCCGGCT-CGGT
                    ||  |||||||||| || || ||||| ||||| || || ||||| +| ||| | |-|| |
Sbjct 3408          GCTATCGGCCAGAAGTTGGTCTTCACGCAGGCTGCTAAAGCTGCT-AACCCTGGTGCGAT

Query 3399          GACGGTTCATGAGGCGCAGGGCGCTACCTACACAGAGACTACCATCATTGCAACAGCAGA
                     ||||||||||| || ||||| || || |  |||||||| || || || || || || ||
Sbjct 3467          TACGGTTCATGAAGCTCAGGGTGCCACTTTTACAGAGACCACAATTATAGCCACGGCCGA

Query 3459          CGCCCGTGGCCTCATTCAGTCGTCCCGGGCTCATGCCATTGTTGCCCTGACGCGCCACAC
                     ||| | ||||| || ||||| ||||||||||| || || || || || || ||||||||
Sbjct 3527          TGCCAGGGGCCTTATCCAGTCATCCCGGGCTCACGCTATAGTCGCACTCACCCGCCACAC

Query 3519          TGAGAAGTGCGTCATTATTGACGCACCTGGTCTGCTTCGTGAGGTGGGCATCTCTGACGC
                    ||||||||| || ||| | || || || || ||||| |||||||| ||||| || || | 
Sbjct 3587          TGAGAAGTGTGTTATTCTGGATGCTCCCGGCCTGCTGCGTGAGGTCGGCATTTCGGATGT

Query 3579          AATTGTTAATAACTTTTTCCTCGCTGGAGGCGAGGTTGGCCACCAGCGCCCGTCTGTTAT
                     ||||| |||||||||||||| ||||| || || || ||||| || ||||| ||||| ||
Sbjct 3647          GATTGTCAATAACTTTTTCCTTGCTGGCGGAGAAGTCGGCCATCACCGCCCTTCTGTGAT

Query 3639          TCCCCGCGGCAATCCTGACGCTAATGTCGACACCCT--GGCCGCCTTCCCACCGTCTTGC
                     |||||||| || |||||    ||  |||  || ||-- |++|||||||| ||||| |||
Sbjct 3707          ACCCCGCGGTAACCCTGATCAGAACCTCGGGACTCTACAG--GCCTTCCCGCCGTCCTGC

Query 3697          CAGATTAGTGCCTTCCATCAGCTGGCTGAAGAGCTCGGCCACAGACCCGCCCCTGTCGCA
                    ||||||||||| | ||| ||  ||||||||||  | |||||| | || || ||||| || 
Sbjct 3765          CAGATTAGTGCTTACCACCAATTGGCTGAAGAATTAGGCCACCGTCCGGCTCCTGTTGCC

Query 3757          GCTG--TTTTACCACCCTGCCCTGAGCTTGAACAGGGCCTTCTCTACCTGCCTCAGGAAC
                    || |--|| ++|| || |||||||||||||| |||||||| |||||  |||| || || |
Sbjct 3825          GCCGTCTTG--CCCCCTTGCCCTGAGCTTGAGCAGGGCCTGCTCTATATGCCACAAGAGC

Query 3815          TCACCACCTGTGACAGTGTTGTA-ACATTTGAGTTGACAGATATTGTGCATTGTCGCATG
                    | ||    | ||| |||||  | -  +|||||| | || ||||| || || |||||||||
Sbjct 3883          TTACTGTGTCTGATAGTGTGTTGGTT-TTTGAGCTCACGGATATAGTCCACTGTCGCATG

Query 3874          GCCGCCCCGAGCCAGCGCAAGGCCGTGCTCTCCACACTTGTGGGCCGGTACGGCCGTCGC
                    ||||| ||||||||||| ||||| || ||||| |||||||| ||  | ||||||||| | 
Sbjct 3942          GCCGCTCCGAGCCAGCGAAAGGCTGTTCTCTCAACACTTGTAGGGAGATACGGCCGTAGG

Query 3934          ACGAAGCTTTATAATGCCTCTCATTCTGATGTTCGCGATTCTCTCGCCCGCTTCATCCCG
                    |||||  | ||| | ||  | ||||| |||||||| || || || ||| | ||||| || 
Sbjct 4002          ACGAAATTATATGAGGCAGCGCATTCAGATGTTCGTGAGTCCCTGGCCAGGTTCATTCCC

Query 3994          ACCATTGGTCCTGTACAGGTCACAACCTGTGAGCTGTACGAGTTAGTGGAGGCCATGGTT
                    || || || ||||| |||| ||| || |||||| |||| ||||| || ||||||||||| 
Sbjct 4062          ACTATCGGGCCTGTTCAGGCCACCACATGTGAGTTGTATGAGTTGGTTGAGGCCATGGTG

Query 4054          GAGAAGGGCCAGGATGGCTCCGCCGTCCTTGAGCTCGATCTCTGTAACCGCGATGTGTC-
                    |||||||| ||||| ||||| |||||||| ||||| || || || || || || || ||-
Sbjct 4122          GAGAAGGGACAGGACGGCTCTGCCGTCCTAGAGCTTGACCTTTGCAATCGTGACGTATCG

Query 4113          CCAGGATCACCTTCTTCCAGAAA-GACTGTAATAAGTTTACTACTGGGGAGACCATTGCC
                    |  ++||||| || |||||+|||-|| || || |||||||| ||||| ||||| || |||
Sbjct 4182          CGC--ATCACATTTTTCCA-AAAGGATTGCAACAAGTTTACAACTGGTGAGACTATCGCC

Query 4171          CACGGCAAAGTGGGTCAGGGTATTTCGGCATGGAGCAAGACTTTCTGTGCCCTCTTTGGC
                    || ||||| || ||||||||||| ||||| ||||| ||||| |||||||| || ||||||
Sbjct 4239          CATGGCAAGGTTGGTCAGGGTATATCGGCCTGGAGTAAGACCTTCTGTGCTCTGTTTGGC

Query 4231          CCCTGGTTCCGTGCTATTGAGAAGGCCATCTTGGCTCTGC-TCCCCC-AGGGCGTATTCT
                    || ||||||||||| ||||| || |  ||  |||| || |- || ||-|+ +  | || |
Sbjct 4299          CCGTGGTTCCGTGCCATTGAAAAAGAAATACTGGCCCTACTCCCGCCTA-A-TATCTTTT

Query 4289          ATGGGGACGCTTTTGATG-A-CACTGTCTTCTCTGCGGCTGTGGCCGCTGCGAGGGCGTC
                    |||| ||||| | ||| |-|-||++|| ||| |||| |||||| |||  ||| || ||| 
Sbjct 4357          ATGGCGACGCCTATGAGGAATCA--GTGTTCGCTGCCGCTGTGTCCGGGGCGGGGTCGTG

Query 4347          CATGGTGTTTGAGAATGACTTTTCTGAGTTCG--ATTCCA-CTCAGAATAATTTCTCCTT
                    |||||| ||||| ||||||||||| ||||| |--| |++|-|+|| |||||||||||| |
Sbjct 4415          CATGGTATTTGAAAATGACTTTTCAGAGTTTGACAGT--ACC-CAAAATAATTTCTCCCT

Query 4404          GGGCCTTGAGTGTGCTATTATGGAGGAGTGTGGGATGCCGCAGTGGCTCATCCGCCTGTA
                     |||||||||||||   ||||||||||||| || ||||| |||||||| ||  |  ||||
Sbjct 4472          TGGCCTTGAGTGTGTGGTTATGGAGGAGTGCGGCATGCCCCAGTGGCTAATTAGGTTGTA

Query 4464          CCATCTTATAAGGTCCGCATGGATCTTGCAGGCCCCGAAGGAATCTCTGCGGCGGGTTCT
                     |||||  |  |||| || ||||| |||||||| |||||||| ||||| +   || ||||
Sbjct 4532          TCATCTGGTTCGGTCAGCCTGGATTTTGCAGGCGCCGAAGGAGTCTCTT-AAGGGTTTCT

Query 4523          GGAAGAAACACTCCGGTGAGCCTGGCACTC-TCTTATGGAATACTGTCTGGAATATGGCC
                    ||||||| || || ||||||||||| || |-||| +||||| || |||||||| ||||| 
Sbjct 4591          GGAAGAAGCATTCTGGTGAGCCTGGTACCCTTCTC-TGGAACACCGTCTGGAACATGGCG

Query 4582          GTTATCACCCACTGTTATGACTTCCGGGACTTGCAAGTGGCTGCTTTTAAA-GGTGATGA
                     ||||  | || |||||||| || || ||||| |  || || || +|| ||-||||||||
Sbjct 4650          ATTATAGCACATTGTTATGAGTTTCGTGACTTTCGTGTTGCCGCC-TTCAAGGGTGATGA

Query 4641          TTCGATAGTGCTTTGCAGTGAGTACCGTCAAAGT-CCGGG-TGCTGCAGTCCTGATTGCT
                    |||  | || ||||| ||||| ||||| |++|| -|||  -||| || | | | ||||| 
Sbjct 4709          TTCAGTGGTCCTTTGTAGTGACTACCGAC--AGAGCCGTAATGCGGCTGCCTTAATTGCA

Query 4699          GGCTGC-GGCTTGAAGCTGAAGGTGGACTTCCGCCCGATC-GGTTTGTA--CGC-GGGTG
                    ||||| -||||  || +||||||| |||| |||||| || -|| +||||--|+|-|||||
Sbjct 4767          GGCTGTGGGCTCAAAT-TGAAGGTTGACTACCGCCCTATTGGGC-TGTATGC-CGGGGTG

Query 4754          TTGTTGTGGCCCCCGGCCTTGGTGCGCTTCCTGACGTCGTGCGCTTCGCCGGTCGGCTCA
                     ||++|||||||| || || ||  | || ||||| || ||||| |||||||||||| |  
Sbjct 4824          GTG--GTGGCCCCTGGTCTGGGGACACTGCCTGATGTTGTGCGTTTCGCCGGTCGGTTGT

Query 4814          CTGAGAAGAATTGGGGCCCTGGCCCTGAGCGGGCGGAGCAGCTCCGCCTTGCTGTGAGTG
                    |||| |||||||||||||| ||||| ||||| || |||||||| || ||||||||  |||
Sbjct 4882          CTGAAAAGAATTGGGGCCCCGGCCCAGAGCGTGCTGAGCAGCTGCGTCTTGCTGTTTGTG

Query 4874          ATTTTCTTCGCAAGC-TCACGAATGTAGCCCAAATGTGTGTGGATGTTGTTTCTCGTGTT
                    | || |||||  +| -| || ||||| || ||  | ||||| |||||||| || ||||||
Sbjct 4942          ACTTCCTTCGAG-GGTTGACAAATGTTGCGCAGGTTTGTGTTGATGTTGTGTCCCGTGTT

Query 4933          TATGGGG-TCTCCCCGGGACTTGTTCATAACCTGATCGGCATGCTACAGACTGTCGCCGA
                    ||||| |-|  |||||||+|| || |||||||| || |||||||| |||||| | |||||
Sbjct 5001          TATGGAGTTAGCCCCGGG-CTGGTGCATAACCTTATTGGCATGCTGCAGACTATTGCCGA

Query 4992          TGGCAAGGCCCATTTTACCGAGTCTATAAAACCAGTGCTCGA-CTTGACAAATTCAATCT
                    |||||||||||| ||||| ||| |||| ||||| ||||| ||-|||+||||| || ||| 
Sbjct 5060          TGGCAAGGCCCACTTTACAGAGACTATTAAACCTGTGCTTGACCTT-ACAAACTCTATCA

Query 5051          TG-TGTCGGGTGGAATGAATAACATGTCTTTTGCTGCGCCCATGGGTTCGCGACCATGCG
                    | - |+||||||||||||||||||||||||||||  |||||||||| |++|+||||||||
Sbjct 5119          TACAG-CGGGTGGAATGAATAACATGTCTTTTGCATCGCCCATGGGAT--C-ACCATGCG

Query 5110          CCCTCGGCCTATTTTGCTGCTGCTCCTCATGTTTCTGCCTATGTTGCCCGCGCCACCGCC
                    |||| || || || || || ||||| || || ||||||||||| |||||||||||||| |
Sbjct 5175          CCCTAGGGCTGTTCTGTTGTTGCTCTTCGTGCTTCTGCCTATGCTGCCCGCGCCACCGGC

Query 5170          CGGTCAGCCGTCTGGCCGCCGTCGTGGGCGGCGCAGCGGCGGTTCCGGCGGTGGTTTCTG
                    ||| |||||||||||||||||| |||||||||||| ||||||| ||||||||||||||||
Sbjct 5235          CGGCCAGCCGTCTGGCCGCCGTTGTGGGCGGCGCAACGGCGGTGCCGGCGGTGGTTTCTG

Query 5230          GGGTGACCGGGTTGATTCTCAGCCCTTCGCAATCCCCTATATTCATCCAACCAACCCCTT
                    ||||||| ||||||||||||||||||||||  ||||||||||||||||||||||||||||
Sbjct 5295          GGGTGACAGGGTTGATTCTCAGCCCTTCGCCCTCCCCTATATTCATCCAACCAACCCCTT

Query 5290          CGCCCCCGATGTCGTCACCGCTGCGGCCGGGGCTGGACCTCGTG-TTCGCCAACCCGCCC
                    |||  ||||||||||  |+ |++   |||||||||||  |||+ - ||| ||+ ||||||
Sbjct 5355          CGCTGCCGATGTCGTTTC-AC--AACCCGGGGCTGGAGTTCG-CCCTCGACA-GCCGCCC

Query 5346          GACCAC-TCGGCTCCGCTTGGCGTGACCAGGCCCAGCGCCCCGCCGCTGCCTCACGTCGT
                      || |-| ||||||||||||||||||||| ||||||||||| || ||||| | ||||||
Sbjct 5410          CGCCCCCTTGGCTCCGCTTGGCGTGACCAGTCCCAGCGCCCCTCCACTGCCCCCCGTCGT

Query 5405          AGACCTGCCACAGCTGGGGCCGCGCCGCTGACCGCGGTCGCTCCGGCCCATGACACCCCG
                     || ||||| |||||||||| ||||||||||| || ||  | |||||||  |||||  | 
Sbjct 5470          CGATCTGCCCCAGCTGGGGCTGCGCCGCTGACTGCTGTATCACCGGCCCCCGACACAGCT

Query 5465          CCGGTGTCCGATGTTGATTCTCGTGGCGCTATCTTGCGCCGACAGTATAATCTTTCAACA
                    || ||  | |||||||| || ||||| |||||| ||||||| ||||| ||||| || || 
Sbjct 5530          CCTGTACCTGATGTTGACTCACGTGGTGCTATCCTGCGCCGGCAGTACAATCTGTCTACG

Query 5525          TCCCCCCTCACTTCTTCCGTGGCCACTGGCACCAACTTGGTTCTTTATGCCGCTCCCCTT
                    ||||| ||||| || || || ||  |||| |||||| ||||||| |||||||| || || 
Sbjct 5590          TCCCCGCTCACGTCATCTGTCGCTGCTGGTACCAACCTGGTTCTCTATGCCGCCCCGCTG

Query 5585          AG-CCCGCTTTTACCCCTTCAGGACGGCACCAATACCCATATAATGGCCACGGAAGCCTC
                    | -||+ || || ||||| ||||| |||||||| || ||||| ||||| || || || ||
Sbjct 5650          AATCC-TCTCTTGCCCCTCCAGGATGGCACCAACACTCATATTATGGCTACTGAGGCGTC

Query 5644          TAATTATGCCCAGTATCGGGTTGTTCGTGCCACAATCCGCTACCGTCCGCTAGTCCCCAA
                     |||||||| ||||||||||||||||| || || ||||| || || ||||| || || ||
Sbjct 5709          CAATTATGCTCAGTATCGGGTTGTTCGAGCTACGATCCGTTATCGCCCGCTGGTGCCAAA

Query 5704          TGCTGTTGGTGGCTATGCTATTTCCATCTCGTTT-TGGCCACAGACCACCACTACCCCGA
                    ||||||||||||||||||||| || || ||+|||-||||| || || || || ||||| |
Sbjct 5769          TGCTGTTGGTGGCTATGCTATCTCTATTTC-TTTCTGGCCTCAAACTACAACCACCCCTA

Query 5763          CGTCCGTTGACATGAATTCCATAACCTCGACGGATGTTCGTATCCTTGTCCAGCCCGGTA
                    | || ||||||||||| || || ||||| || |||||  | ||  | || ||||||||||
Sbjct 5828          CTTCAGTTGACATGAACTCTATTACCTCCACTGATGTCAGGATTTTGGTTCAGCCCGGTA

Query 5823          TAGCCTCCGAGCTT-GTGATCCCAAGTGAGCGCCTGCACTATCGCAACCAGGGCTGGCGT
                    | |||||||||+||-|| ||||| ||||||||||| || || ||||| || |||||||| 
Sbjct 5888          TTGCCTCCGAG-TTAGTCATCCCTAGTGAGCGCCTTCATTACCGCAATCAAGGCTGGCGC

Query 5882          TCCGTTGAGACCTCCGGG-GTGGCGGAGGAGGAGGCCACTTCTGGCCTTGTTATGCTCTG
                    || || ||||||+ ||||-||||| |||||||| || || || || || || ||||| ||
Sbjct 5947          TCTGTAGAGACC-ACGGGCGTGGCCGAGGAGGAAGCTACCTCCGGTCTGGTAATGCTTTG

Query 5941          TATACATGGCTCACCTGTGAACTCTTATACTAATACACCCTACACCGGTGCCCTCGGGCT
                     || || || || ||||| ||||| |||||||| ||||| ||||| |||||  | |||||
Sbjct 6006          CATTCACGGTTCTCCTGTTAACTCCTATACTAACACACCTTACACTGGTGCATTGGGGCT

Query 6001          GCTGGATTTCGCCCTTGAGCTTGAATTCCGCAACCTCACCCCTGGTAACACCAATACGCG
                     || ||||| ||  | |||||||||||| | ||  | || || || ||||| || || ||
Sbjct 6066          CCTTGATTTTGCATTAGAGCTTGAATTCAGAAATTTGACACCCGGGAACACTAACACCCG

Query 6061          GGTCTCCCGTTACTCCAGCACTGCCCGCCACCGTCTTCGCCGCGGCGCAGACGGCACCGC
                     || ||||| ||| ||||||| |||||||| || || |||||||| || || || |||||
Sbjct 6126          TGTTTCCCGGTACACCAGCACAGCCCGCCATCGGCTGCGCCGCGGTGCTGATGGGACCGC

Query 6121          TGAGCTTACCACCACGGCTGCAACCCGCTTCATGAAAGACCTTT-ATTTTTCTAGCACTA
                     |||||||||||||| || || || || |||||||| |||+|| -||||  |  |||| |
Sbjct 6186          AGAGCTTACCACCACAGCAGCCACACGTTTCATGAAGGAC-TTGCATTTCACCGGCACGA

Query 6180          ATGGTGTCGGCGAGATCGGCCGCGGGATCGCCCTTACCCTGTTTAACCTTGCTGACACTC
                    | || || || ||| | || ||||| || || || || ||||||||||||||||| || |
Sbjct 6245          ACGGCGTTGGTGAGGTGGGTCGCGGTATAGCTCTAACACTGTTTAACCTTGCTGATACGC

Query 6240          TGCTTGGCGGCCTACCGACAGAATTGATTTCGTCGGCCGGTGGCCAACTGTTCTATTCAC
                    | ||||| ||  |||||||||||||||||||||||||||| ||||||||||| || || |
Sbjct 6305          TTCTTGGTGGTTTACCGACAGAATTGATTTCGTCGGCCGGGGGCCAACTGTTTTACTCCC

Query 6300          GCCCAGTCGTCTCAGCCAATGGCGAGCCGACCGTTAAGCTGTATACATCTGTAGAGAATG
                    |||| |||||||| ||||||||||||||||| |||||| | ||||||||||| |||||||
Sbjct 6365          GCCCTGTCGTCTCGGCCAATGGCGAGCCGACGGTTAAGTTATATACATCTGTTGAGAATG

Query 6360          CTCAGCAGGACAAGGGTATTGCTATCCCGCATGATATCGACCTCGGGGAATCCCGTGTAG
                    | |||||||||||||| ||| | ||||| || ||||| || || || || |||||||| |
Sbjct 6425          CGCAGCAGGACAAGGGCATTACCATCCCACACGATATAGATCTGGGTGATTCCCGTGTGG

Query 6420          TTATCCAGGACTATGACAACCAACATGAGCAAGACCGACCGACACCTTCCCCAGCCCCGT
                    |||| ||||| ||||| ||||| || |||||||||||||| || || || |||||||| |
Sbjct 6485          TTATTCAGGATTATGATAACCAGCACGAGCAAGACCGACCTACTCCGTCACCAGCCCCCT

Query 6480          CGCGCCCTTTCTCTGTCCTTCGGGCTAATGATGTGCTTTGGCTTTCTCTCACCGCTGCCG
                    | ||||||||||| || ||||| || |||||||| || ||||| || |||||||| || |
Sbjct 6545          CTCGCCCTTTCTCAGTTCTTCGCGCCAATGATGTTCTGTGGCTCTCCCTCACCGCCGCTG

Query 6540          AGTATGACCAGTCCAC--CTAC--GGCTCCTCGACTGGC--CCAGT--CTATGTCTCTGA
                    |||| || |||+++||--|+| --|| || || ||+++|--||+ |-- ||||||||+++
Sbjct 6605          AGTACGATCAG---ACTAC-ATATGGGTCGTCCAC---CAACC-CTATGTATGTCTC---

Query 6592          CT--CTG-TGACCTTGG--TCAATGTTGCGACCGGCGCGCAGGCCGTTGCCCGGTCGCTC
                    | --  |-| ||++   --| ||||| || || || || ||||| |||||||| || || 
Sbjct 6654          CGATACGGTCAC--GCTAGTTAATGTGGCCACTGGTGCTCAGGCTGTTGCCCGCTCTCTT

Query 6647          GACTGGACCAAGGTCACACTCGATGGTCGCCCTCTATCTACTATTCAGCAGTATTCGAAG
                    || ||| | || ||||| || ||||| ||||| ||  |||| |||||||||||||| |||
Sbjct 6712          GATTGGTCTAAAGTCACTCTGGATGGCCGCCCCCTCACTACCATTCAGCAGTATTCAAAG

Query 6707          ACTTTCT-TCGTCCTGCCGCTTCGTGGCAAGCTCTCCTTCTGGGAGGCGGGTACTACTAA
                    || ||||-|+|| || ||||| || || ||||| ||||| |||||||| ||||| |||||
Sbjct 6772          ACATTCTAT-GTTCTCCCGCTCCGCGGGAAGCTGTCCTTTTGGGAGGCTGGTACCACTAA

Query 6766          AGCCGGGTACCCTTATAATTATAATACCACTGCTAGCGACCAATTGCTCATCGAGAACGT
                     ||||| ||||| ||||||||||||||||||||||| || ||| |  | || ||||||| 
Sbjct 6831          GGCCGGCTACCCGTATAATTATAATACCACTGCTAGTGATCAAATTTTGATTGAGAACGC

Query 6826          CGCTGGGCATCGGGTGGCTATTTCCACCTATACCACTAGCTTAGGTGCAGGCCCTGTT-T
                     ||||| || || || ||||| || ||||||||||||||||| ||||| ||||||+  -|
Sbjct 6891          GGCTGGCCACCGTGTTGCTATCTCTACCTATACCACTAGCTTGGGTGCCGGCCCT-ACCT

Query 6885          CCATCTCCGCGGTCGCTGTTCTAGCCCCCCACTCTGCTTTAGCACTGCTTGAGGATACCT
                    | || ||||| || | ||| |||||||| ||||| ||| | ||  | |||||||||||  
Sbjct 6950          CGATTTCCGCCGTTGGTGTGCTAGCCCCACACTCGGCTCTCGCCGTCCTTGAGGATACTG

Query 6945          TGGATTACCCTGCCCGCGCTCATACTTTTGATGATTTTTGCCCGGAGTGCCGCCCCCTTG
                    | ||||||||||| || |||||||||||||||||||| ||||||||||||||| ||||||
Sbjct 7010          TTGATTACCCTGCTCGTGCTCATACTTTTGATGATTTCTGCCCGGAGTGCCGCACCCTTG

Query 7005          GCCTCCAGGGCTGTGCTTTTCAGTCTACTGTCGCTGAGCTCCAGCGGCTTAAGATGAAGG
                    |  | ||||| ||||| || ||||||||| | |||||||| ||||| ||||| |||||||
Sbjct 7070          GTTTGCAGGGTTGTGCATTCCAGTCTACTATTGCTGAGCTTCAGCGTCTTAAAATGAAGG

Query 7065          TGGGTAAAACTCGGGAGT-TATAGTTTATTTGCTT--GTGCCCCCCTTCTTT-CTGT--T
                    | |||||||| |||||||-|+||+ ||| || |||--||||||||+||| | -||+|--|
Sbjct 7130          TAGGTAAAACCCGGGAGTCT-TA-ATTAATTCCTTTTGTGCCCCC-TTCATAGCT-TCCT

Query 7119          T-C-TTATTTTTCTTTTCTGC
                    |- -|| | |||||| | |  
Sbjct 7186          TTGGTTTTATTTCTTATTTCT
