# Supplementary material for: Pairwise Heuristic Sequence Alignment Algorithm Based on Deep Reinforcement Learning
Source: IEEE Open J Eng Med Biol. 2021 Jan 29;2:36–43. doi: 10.1109/OJEMB.2021.3055424 (PMC8901008; doi:10.1109/OJEMB.2021.3055424)
Supplement: Three supplementary materials are attached to the submitted manuscript. First, we offer the detailed process of the DQNalign in Supplementary material S1. Then, the additional figures and tables are listed in the Supplementary material S2. Finally, the alignment results of the DQNalign are attached  [file ojemb-3055424-mm.zip › OJEMB-3055424-MM/10022021082020_DQNalignOJEMB20210126SupplementaryS3/Supplementary S3/HEV_DDDQN/result20200712173946_14_20.txt]

DQNalign Project v1.0
Pairwise alignment algorithm with deep reinforcement learning based heuristic alignment agent
Sequence 1 : HEV_14, length : 7170
Sequence 2 : HEV_20, length : 7202

Alignment results:
Exact matches: 3815
Gaps: 2549

Query 13            CCTGGCATCACTACTGCTATTGAGCAGGCTGCTCTAGCAGCGGCCAATTCTGCCTTGGCG
                    |||||||| |||||||| ||||||||||||||||| || |||||||||||||||||||||
Sbjct 0             CCTGGCATTACTACTGCCATTGAGCAGGCTGCTCTGGCTGCGGCCAATTCTGCCTTGGCG

Query 73            AATGCTGTGGTAGTTAGGCC-TTTTCTCTCTCACCAGCAGATTGAGATTCTCATTAACCT
                    ||||||||||| ||| ||||-||||+| |||| |  ||| |  |||||||| |||||  |
Sbjct 60            AATGCTGTGGTGGTTCGGCCGTTTT-TATCTCGCGTGCAAACCGAGATTCTTATTAATTT

Query 132           AATGCAACCTCGCCAGCTTGTTTTCCGTCCCGAGGT-TTTCTGGAATCACCCTATCCAGC
                     |||||||| || ||| | |||||||| || |||||- ||+|||||||||||||||||||
Sbjct 119           GATGCAACCCCGGCAGTTGGTTTTCCGCCCTGAGGTACTT-TGGAATCACCCTATCCAGC

Query 191           GCGTTATTCATAACGAGCTGGAGCTTTATTGCCGCGCCCGCTCCGGCCGTTGCCTTGA-G
                    | ||||| ||||| ||  | || |  || ||||| || ||  | || ||||||+||| -|
Sbjct 178           GGGTTATACATAATGAATTAGAACAGTACTGCCGGGCTCGGGCTGGTCGTTGC-TTGGAG

Query 250           ATTGGCGCTCATCCC-CGCTCAATAAATGATAATCCTAATGTGGTCCACCGCTGCTTTCT
                     |||| |||||+|||- | || || ||||| || || || ||  | || || ||+|||| 
Sbjct 237           GTTGGAGCTCA-CCCAAGATCCATTAATGACAACCCCAACGTTCTGCATCGGTG-TTTCC

Query 309           C-CGCCCTGTCGGGCGTGATGTTCAGCGTTGGTATACTGCTCCTACCCGCGGGCCGGCTG
                     - | || || || || ||||||||||| |||||  |||| || |||||||| || || |
Sbjct 295           TTAGACCGGTTGGCCGAGATGTTCAGCGCTGGTACTCTGCCCCCACCCGCGGCCCTGCGG

Query 368           CTAACTGCCGGCGTTCCGCACTGCGCGGGCTTCCCGCTGCTGACCGCACCTACTGCCTTG
                    |||| ||||| || |||||  |||| || || ||| | ||||||||||| |||||| |||
Sbjct 355           CTAATTGCCGCCGCTCCGCGTTGCGTGGTCTCCCCCCCGCTGACCGCACTTACTGCTTTG

Query 428           ATGGGTTTTCTGGCTGT-AGTTTCCCAGCCGAGACGGGCATTGCC-CTCTACTCCCTCCA
                    |||| || ||  | |||-  |||+ | || ||||| || + || |-|| ||||| || ||
Sbjct 415           ATGGATTCTCCCGTTGTGCTTTT-GCTGCAGAGACCGGT-GTGGCTCTTTACTCTCTGCA

Query 486           CGATATGT-CACCATCCGATGTCGCAGAGGCCATGTTCCGCCATGGCATGACGCGGCTT-
                     ||  |+|-  ||| | ||||| |||||||| |||  |||||| || || || ||+|||-
Sbjct 473           TGACCT-TTGGCCAGCTGATGTTGCAGAGGCTATGGCCCGCCACGGGATNACACG-CTTG

Query 544           TATGCTGCCCTCCA--TCTCCCACCTGAAGTCCTGTTGCCCCCTGGCACATACCGTACCG
                    ||||| || || ||--|+||||+||||| || ||| | || || ||||| ||||  ||  
Sbjct 531           TATGCCGCACTGCACCT-TCCC-CCTGAGGTGCTGCTACCACCCGGCACCTACCACACAA

Query 602           CGTCGTACCTTCTAATTCATGATGGC-A-GGCGTGTTGTGGTGACGTATGAGGGTGATAC
                    | ||||| || || ||||| || |||-|- |||+ |  || + || || ||||| |||||
Sbjct 589           CCTCGTATCTCCTGATTCACGACGGCGACCGCG-CTGTTGT-AACTTACGAGGGCGATAC

Query 660           CAGTGCTGGCTATAACCATGATGTTTCTAACCTACGTTCCTGGATCAGAACTACCAAGGT
                     ||||| |||||||| |||||||| || |  || ||| | |||||| | ||||| ||+  
Sbjct 647           TAGTGCGGGCTATAATCATGATGTCTCCATACTTCGTGCGTGGATCCGTACTACAAA-AA

Query 720           CACCGGGAACCA-CCCCC-TCGTT-ATCGAGCGGGTTAGGGCCATTGGCTGCCACTTTGT
                     |   ||+ + |-|  ||-| | |-|| ||||| ||  |||||||||| || || |||||
Sbjct 706           TAGTTGG-T-GATCATCCGTTGGTCATAGAGCGTGTGCGGGCCATTGGATGTCATTTTGT

Query 777           TCT-CTTGCTCACGGCCGCCCCGGAGCCATCTCCTATGCCTTATGTTCCTTACCCCCGGT
                    + |-  ||||||| || ||||| ||||| || || |||||||||||||||||||| || |
Sbjct 764           -GTTGCTGCTCACCGCAGCCCCTGAGCCGTCACCCATGCCTTATGTTCCTTACCCTCGTT

Query 836           CTACCGAGGTCTATGTTCGGTCAATCTTCGGCCCGGGTGGTACCCCCTCCTTGTTTCCAA
                    | || ||||| ||||| ||||| || || ||||| || ||  |||| |||||||||||  
Sbjct 823           CAACGGAGGTGTATGTCCGGTCCATATTTGGCCCTGGCGGCTCCCCATCCTTGTTTCCGT

Query 896           CCTCATGCTCTACTAAGTCAACTTTCCATGCTGTTCCTGTCCATATCTGGGATCGTCTCA
                    |  | ||||||||||| || |||||||||||||| || || |||||||||||||| ||||
Sbjct 883           CAGCCTGCTCTACTAAATCTACTTTCCATGCTGTCCCGGTGCATATCTGGGATCGGCTCA

Query 956           TGTTGTTCGGGGCCACCCTGGACGATCAGGCTTTTTGCTGCTCCCGTCTTATGACCTATC
                    || | || || |||||||||||||||||||| |||||||| || || || ||||| || |
Sbjct 943           TGCTCTTTGGTGCCACCCTGGACGATCAGGCGTTTTGCTGTTCACGGCTCATGACTTACC

Query 1016          TCCGCGGCATTAGCTACAAGGTTACTGTCGGTACCCTTGTGGCCAATGAGGGTTGGAACG
                    |||| || ||||| |||||||| ||||||||  | ||||| || |||||||| |||||||
Sbjct 1003          TCCGTGGTATTAGTTACAAGGTCACTGTCGGCGCGCTTGTCGCTAATGAGGGGTGGAACG

Query 1076          CCTCCGAGGACGCCCTCACAGCTGTT-ATTACTGCCGCTTATCTAACCATATGTCATCAG
                    |||| || ||||| || || ||+  |-|| ||||| |||||| | || || || ||||||
Sbjct 1063          CCTCTGAAGACGCTCTTACTGC-ANTGATCACTGCAGCTTATTTGACTATTTGCCATCAG

Query 1135          CGCTATCTCCGCACCCAGGCTATATCTAAGGGGATGCGCCGTCTGGAGCGGGAGCACGCC
                    || ||||||||||||||||| ||||| ||||| ||||||||  ||| |   |||||||||
Sbjct 1122          CGTTATCTCCGCACCCAGGCGATATCCAAGGGCATGCGCCGGTTGGGGGTTGAGCACGCC

Query 1195          CAGAAGTTCATTACACGCCTTTACAGTTGGCTCTTTGAGAAGTCTGGCCGTGATTACATC
                    ||||| || || ||| | || ||||||||||| ||||||||||||||||||||||| |||
Sbjct 1182          CAGAAATTTATCACAAGACTCTACAGTTGGCTATTTGAGAAGTCTGGCCGTGATTATATC

Query 1255          CCTGGCCGTCAGCTGGAGTTTTACGCCCAGTGTAGGCGCTGGCTCTCCGCTGGCTTCCAC
                    || ||||| |||||  |||| || || |||||  | || ||||| || || |||||||||
Sbjct 1242          CCCGGCCGCCAGCTTCAGTTCTATGCACAGTGCCGACGGTGGCTATCTGCAGGCTTCCAC

Query 1315          CTTGACCCACGGGTG--TTGGTTTTTGACGAGTCGGCCCCCTGCCACTGTAGGAC-C--A
                    || |||||+| ||  --|||+||||||| ||||| |  || |||| |||||||||- -- 
Sbjct 1302          CTAGACCC-CAGGGTACTTG-TTTTTGATGAGTCAGTACCATGCCGCTGTAGGACGTTTT

Query 1370          TGATCCGTAGGGCGGTC--TCAAAGTTTTGCTGTTTTATGAAGTGGCTTGGCCAAGAGTG
                    |||++ | |++     |--  |||+|| ||||||||||||  |||||| || || |||||
Sbjct 1360          TGA--AGAA--AGTTGCGGGTAAA-TTCTGCTGTTTTATGCGGTGGCTCGGGCAGGAGTG

Query 1428          TACCTGCTTCCTACAGCCTGCAGAAGGGGGTGTTGGTGA-CC-AGGGCCATGATAACGAA
                    |||||||||| |  |||| ||++++ | ||+|||     - |-|+ +|   |  |+ || 
Sbjct 1415          TACCTGCTTCTTGGAGCCGGC----CGAGG-GTTTAGTCGGCGA-T-CATGGCCA-TGAC

Query 1486          GCCTATGAGGGGTCCGATGTTGATC-CTGCTGAGTCTGC--CACTTG-TGACATATCCGG
                      | |+|+|++++||++|+ |||+ - | ||||| +|+|--|+|  |-|||+|+++||+ 
Sbjct 1467          AACGA-G-G----CC--T-ATGA-GGGTTCTGAGG-T-CGAC-CCGGCTGA-A---CC-T

Query 1542          GT-CCTATGTGGTACCTGGTGCTGGCCCTTCAACCGCTCTACCAAGCTCTTGATCTTCCC
                    | -| |+ +| |+|++|| | |||| +  | |+|+||+|  |||++|++++|++++ + |
Sbjct 1509          GCACAT-C-TTG-A--TGTTTCTGGG-ACTTA-C-GC-CGTCCA--C----G----G-GC

Query 1600          GCCGACATTGTGGCCCGTGC-AGG--CCG--GGCTGACCGCCACAGTAAAGGTTTCCCAG
                     ||+|  ||| |||||+|+|-|  -- | --   ||++  |||||++| |  || || ++
Sbjct 1549          ACC-AGCTTGAGGCCC-T-CTATAGGGCACTTAATG--TCCCACA--AGATATTGCCG--

Query 1654          GCCGAGGG-GCGGATCGACTGTGA--GGACCCTCATTGGTAATAAAAC-TTTCC-GCAC-
                      ||||  - | ||   || |  |--|   ++++| +  |  | ++ |-  |||-|+||-
Sbjct 1600          CTCGAGCTTCCCGACTAACGGCAACTGTTG----AG-CCTCGTT--GCAAGTCCAG-ACC

Query 1707          GTCGTT-C-GT-C-GAACGGGGC--GGTCTTAGAGACCAACGGCCCAGAGCGCC-ACAAT
                    |+|+||- -||-|-| || | ||--|||  ||+|||||+++ +++++++ |+| -|| |+
Sbjct 1651          G-C-TTAGAGTGCCGCACCGTGCTCGGTAATA-AGACC---T-------TC-CGGACGA-

Query 1759          CTCT-CT-T--T-TGACGTCAG-TCAGAGTAC-CATGGCC--G-CC-G-GTCCT-TT-TA
                    |  |- |- -- - |+| +|| -|+||||+ |- ||||||--|- |-|- | +|-||-| 
Sbjct 1696          CGGTGGTCGACGGCG-CC-CATCT-AGAG-GCGAATGGCCCTGAGCAGTATG-TCTTATC

Query 1805          GT-CTTACCTACGCCGCCTCTGCT---G-CTGG-GGTTGGAGGTG-CGC-TA-TGTTGCT
                     |- + ||++++|||++ +| +| ---|-||+ -|| +||  | |-|||-||-  |  ||
Sbjct 1751          ATTT-GAC----GCC--T-CC-CGTCAGTCT-ATGGG-GGCCGGGTCGCATAGCCTCACT

Query 1855          GCCGGGCTTGACCACC-GGGCGGTTTTTGCCCCCG--GCG-TTTCGCCCCGGTCGGCTC-
                    ++   |++ |  ||||-  || | |||+||+    --|+|-||||+++++++++++ ||-
Sbjct 1800          --TATG--AGCTCACCCCTGCTGGTTT-GC-AGGTTAG-GATTTC-----------ATCT

Query 1910          -CCGGT--G-AGGTCAC-CGCCTTCT--GCTCCGCCCT-ATACAGGTTCAATCGTG-AG-
                    -  |||--|-|++|  |-|+++| ||--  ||| ||| - |  ||+++|++ | | - |-
Sbjct 1842          AATGGTCTGGA--TTGCAC---TGCTACATTCCCCCCCGGTGGAG---C--CCCTAGCGC

Query 1960          -GCCCAGCGCCATTCATTGAC-CGGCA-ACTTCTG--GTTCCA-CCC-TGAAGGGCTCCT
                    -||++  |      |   || - ||||- ||| ||--|| || - + -|+|+|   | + 
Sbjct 1892          TGC--GCCCG-GCCCGGGGAGGTGGCAGCCTTTTGCAGTGCCCTT-TAT-A-GATATA-A

Query 2013          TGGCCCCTTT-GCCCCGTTCTCGCCCGG-GCATGTC---TGGGAGTCGGCCA---AACCC
                      |   |+  -   | |  |||||++ |-  ++| |---|+   | +   ||---   ++
Sbjct 1940          CAGGTTC-ACCCAGCGGCACTCGC--TGACT--GGCGGAT-TATGG-TTACACCCTGA--

Query 2064          GGTTTTG-TGG-TGAGAGCACACTCTACACC--CG-TACTTGGTCGGAAGTTGATGCTGT
                    ||  |||-|||-||  | ++  +||  | | --| - +| |||++|++ ++++|| +| |
Sbjct 1991          GGGGTTGCTGGGTGGTAT--TT-TCCCCCCTTTCTCC-CCTGG--G--C----ATA-TCT

Query 2118          CTCCGGCCCGGCCCAGCCCGACTTAGGCCCTGT--ATCTGAACCCTCCATGTCTA---GC
                      ++|+++ | |++ ||  +||++++ || | |--   +||     |  ||| ||---| 
Sbjct 2035          GG--G---AGTC--TGCGA-AC----CCCTTTTGCGGG-GAGGGGACTTTGTATACCCGA

Query 2173          AGG-GCCGCCA-CACC---CACCTT-GGCGGCTCCCTTACCCTCTGTTGTATTAGGCCCC
                    |  -|++| ||-|| |---|  +||-    | |+   | |||+|+  ||+|   |||| |
Sbjct 2082          ACTTG--GTCAACATCTGGCTT-TTCTAGTGAT-TTCTCCCC-C-CCTG-AAGCGGCCGC

Query 2227          TCC-CCTC-C--TCCTTCTGC-C-CCGGCGTCCA-GCGAGCCGGCCCCTG---GTG-CTA
                    |||- || - --| || |  |- - | || +|||- | | ||++| ||||---| |- +|
Sbjct 2135          TCCTGCTATGGCTGCTACCCCGGGGCTGCC-CCATTCTACCC--CACCTGTTAGCGAT-A

Query 2276          -GCGCCGG-GACCCCGGCCATAA---C--CCACCAGATGG-C-CCGGCATC-GC-C-GCC
                    -  |   |- ||| | ||| | |--- -- +  ||| | |- -|+ ||| |-| -|- ||
Sbjct 2191          TTTGGGTGCTACCACCGCCCTCAGAGGAGT-TTCAGGTTGATGC-AGCACCTGTGCCCCC

Query 2324          TGCTTTTTACC-T-----AT--CC------AGATGGTTCTAA--GGTGTTCGCCGGCTCG
                    |||   | |||-|-----||--||------ | ||    || --      | ||  | | 
Sbjct 2249          TGCCCCTGACCCTGCTGGATTGCCCGGTCCCGTTGTGCTTACCCCCCCCCCCCCTCCCCC

Query 2368          TTG--TTCGAGTCGGCGTGT----ACGTGGCTTGT-----T-AATGCGTCTAAT------
                    |  -- |          |  ---- | | +|  ||-----|- +|  ++| ++|------
Sbjct 2309          TGTGCATAAGCCATCAATACCCCCGCCTT-CCCGTAACCGTCG-TCT--CC--TCTATAC

Query 2410          GTTGACCAT-CGCCCTGG-CGGTG---G--GCTTTGCCATGCATTCTACCAGAAGGTACC
                     |+  ||  -||+ |   - ||||---|--|  |  |++||+ ||++++++|||  +|| 
Sbjct 2363          CT-ATCCTGACG-GCGCTAAGGTGTATGCAGGGTCAC--TG-TTT------GAATC-AC-

Query 2462          CCACCTCCTTTGATGCTGCCTCTTTT-GTGATGCGTGA--CGGCGCGG-CC-GCGTATAC
                      ||+|+++ |||++||| ||+ + |-  ++||| | |--|++|+|||-||- |||+++|
Sbjct 2408          AGAC-T---GTGA--CTGGCT-G-GTTAA--TGCCTCAAAC--C-CGGGCCATCGT---C

Query 2517          ACTAA---CTCCCCGGCCAATAATCCATGCCGT---CGCC-CCTGATTATAGGTTGGAA-
                     |  |---  || | ||||+|+++++++||| |---|+| -| |  |++++++   |||-
Sbjct 2452          CCGGAGGTGGCCTCTGCCA-T-------GCCTTTTAC-CAACGTTTT------CCAGAAG

Query 2569          C--ATAACCCAA---AAAGGCTTGAGGCTGCCT-ATCGGGAGACTTGC----TCTCGCCT
                    |-- | ||||||---||  +| | |+++||| |-|++|||++ |||||----|+ | |||
Sbjct 2497          CGTTTTACCCAACTGAATT-CATCA---TGCGTGA--GGG--TCTTGCAGCAT-ACACCT

Query 2619          CGGCACCGC-CGC-ATACCCGCTCCTCGG-G-ACCGGCATATAT-CAGGT-A-C-CAATC
                     | | ||||-| |-||      | | +| -|- || |+||+|||-  | |-|-|- || |
Sbjct 2548          TGACCCCGCGCCCTATCATTCATGCA-GTCGCTCCCG-AT-TATAGGGTTGAGCAGAACC

Query 2671          GGTCCTAG-CTTTGACGC--CTGGGAGCGGAACCACCGCCCCGG-G-GATGAGC-TCTAT
                     |+   ||-|||+|| ||--|+|| |+| |    || ++++ | - - ++|+ |-|  ++
Sbjct 2605          CG-AAGAGGCTT-GAGGCAGC-GGTA-CCGTGAAACT----TGTTCCC--G-TCGTGG--

Query 2725          CTACCTGAG-CTTGCT-GCTAAATGG-TTCGAGGCCAATA-AGCC-G-ACCCGTCCGACT
                    |+|||+|  -| | | -|||+  |||-||||+||++ |||-|+||-|- |||   ++++|
Sbjct 2651          C-ACC-GCTGCCTACCCGCT-TTTGGGTTCG-GG--TATATA-CCAGGTCCCTGT----T

Query 2779          CTCACTATAACTGAGG-ATGTTGCACGG-A-CG--GCGAAC---TTGGCCATCGAGCTTG
                    +++|++++  || || - || |||  ||-|-||--   | |---  ||| ||+||||||+
Sbjct 2700          ---A----GCCTCAGTTTTGATGCCTGGGAACGTAATCACCGCCCCGGCGAT-GAGCTT-

Query 2831          ATTC-AGCCACAGATGTCGGCCG-GGCCCTGCG---CTGGCTGCCGAGTCACCC-CCGGT
                    +| |- |++|| ||+|+|++|||- ||     |---   |++||  |  +| ||- ||++
Sbjct 2751          -TACTTG--ACCGA-G-C--CCGCTGCAAATTGGTTTGAG--GCTAATA-AGCCGGCG--

Query 2884          GTTGTG-C-AGTAC-CAGTTTACCGCA-GG-TGTGCCCGGGTCTGGC--AAGTCCCGT-T
                    ++++  -|- || |-||+   |+  +|- |- |   |+||++| ++|--| | ||   -|
Sbjct 2799          ----CAGCCGGTGCTCA-CCCA-TA-ACTGAGGACAC-GG--CC--CGTACGGCCAACCT

Query 2936          --CTGTTATCCAAACTGACGTGGATGT-TG---TT---GTGGTTCCGACTCGGGA--GT-
                    --| +||+++++++++|++|+ |||  -||--- |---| |||+| | |++| | --||-
Sbjct 2846          GGCA-TT---------G--G-AGATTGATGCCGCTACAGAGGT-CGGCC--GTGCTTGTG

Query 2984          T-GCGTA-ACGCCTGGCGCCGCCGCGGCTTCGC----T----GCTTTTACC-CC-----C
                     -|  | -||+| |++|++ |||  ||| | | ----|----|+|||+|||-||-----|
Sbjct 2890          CCGGTTGCAC-CAT--C--AGCCCTGGCATTGTGCACTATCAG-TTT-ACCGCCGGGGTC

Query 3028          CACA--CT-G--C----CGCTAGAGTTACCCACCAGGG--GCGCCGGGTCGTTAT-TGAT
                    |+| --||-|--|----|    |++| +|++|    + --| |    ||||++||-|| |
Sbjct 2943          C-CGGGCTCGGGCAAGTCCAAGG--TC-C--ATACA-ACAGGGAGATGTCG--ATGTGGT

Query 3073          GAGGCTCCATCACTCCCCCCTCACCTGCTGCTGCTC-CATATGCAGCGGGCCGCCACCGT
                    |+|++| +++++ |++ ||| |+|| |  |||++||- |+||++||  |||+||| |||+
Sbjct 2993          G-G--TT-----GT--GCCCAC-CCGGGAGCT--TCGTA-AT--AGTTGGC-GCCGCCG-

Query 3132          CCACCTT-CTCG--GTGAC-CCG-AACCAGATCCCAGCC------ATTGACTTCGAACAC
                         ||-| +|-- | ||-|| -| + + | |++ |||------| |+|+|+||++  |
Sbjct 3035          GGGTTTTGCG-GCCTTCACACCCCAC-A-CAGC--GGCCCGTGTTACT-A-T-CG--GCC

Query 3181          GCTGGGCT-CGTTCCCGCCATCAGGC-CTGATCT-AGCCCCCACCTCCTGGTG--G-CAC
                    || | | |- |+++   + || ||||-|+ ||||-  || ||||+ |||| ||--|- ||
Sbjct 3085          GCCGCGTTGTG---ATT-GATGAGGCTC-CATCTCTCCCGCCAC-ACCTGTTGCTGTTAC

Query 3235          GTCACC--CACCGCTGTCCCGCGGATGTAT-GTGAGCTGATCC-GTGGT-GCATACC--C
                     |   |--|  +||   | ||+|    | |- |  |+||| ||-  ++|-  || ||--|
Sbjct 3139          ATATGCAGCGG-GCCTCCTCG-GTCCATCTCCTCGG-TGACCCAAA--TCAGATCCCTGC

Query 3288          -CATGAT-CCAGACCACTAGCCGGGTCCTCCGTTCGTTGTTTTGGGGCGAACCTG-CCGT
                    -  ||||-  +|| ||| ++||||++|||+ || |+ || |  | + |   || |- | |
Sbjct 3194          TATTGATTTT-GAGCACG--CCGG--CCT-GGTCC-CTGCTGCGA-TCCGTCCCGAGCTT

Query 3345          CGGCCAGAA-ATTAGTGTTCACCCAGGCGGCCAAGGCTGCGA-AC-CC---CGGCTCGG-
                      ||||+| -|     |  |+ +++|| |||++++ |+|  |-||-||--- + |+|||-
Sbjct 3243          GCGCCA-ACGACA-ACGAGC-T---GGTGGC----NC-GTTACACACCGTTG-CC-CGGC

Query 3398          TGA--CGGTTCATGAG-GC-GCA-GGGCGCTACCTACACAGAGACTACCATCATTGCA-A
                     ||-- |+| |+  +|- |- +|-| |||   |||||+|+++++|||+ | ++| +||-|
Sbjct 3284          CGATGTG-TGC-GA-GCTCAT-ACGCGCGGAGCCTAC-C-----CTA-AAA--TC-CAGA

Query 3452          CCAGCAGA-C-GCCCG-T--GG-CC-T----CATTCAGTCGTCCCGG-----GCTCATGC
                    |||+|+||-|-|   |-|--||-||-|----      |    |++||-----| +|+   
Sbjct 3328          CCA-C-GAGCCGTGTGCTACGGTCCCTGTTTTGGAATGGAACC--GGCCATTGG-C-CAG

Query 3495          CA-TTGTTGCCCTCTGACGCGCCACACTGAG-AAGTG-C-GTCATTAT--TGACGC--AC
                     |-|||++|+ +| | ||||    ++++|+|-||+ |-|-|+|+| | --||+   --| 
Sbjct 3381          AAGTTG--G-T-TNTCACGCAGGC----G-GCAA-AGGCTG-C-TAACCCTG-GTGCGAT

Query 3545          -CTGGTC--TGCTTCG-TGAGGTGGGCATCTC-TG-AC-GC-AATTGTTA--ATAACTT-
                    -  ||||-- |  ++|-| |||+| ||++| |-| -||-| -||     |--|||+   -
Sbjct 3428          TACGGTCCACGAA--GCTCAGG-GTGC--CACCTTCACAGAGAACCACAATCATA-GCCA

Query 3594          -TTTCCTCG-CT-GGAGGCG--AGGTTGGCCA-CC---AGCG---CCCGTCTGTT--ATT
                    - + ||   -| -||+||| --|   + | ||-||---    ---||  |+ |||--| |
Sbjct 3481          CG-GCCGACGCCAGG-GGCCTTATCC-AGTCATCCCGGGCTCATGCCTAT-AGTTGCACT

Query 3640          C-CCCGCGGC-AATCCTGACGCTAATGTCGACACCCTGGCCGC-CTTCCCACCGTCTTGC
                     -|++ ||+|-|+  ||||+| +| |||+|++++  +  ||  - |+ || ||| | |||
Sbjct 3536          TAC--TCG-CCA-CACTGA-GA-AGTGT-G----TT-ATCCTGGAT-GCCCCCGGCCTGC

Query 3697          C-AGATTAG-TGCCTTCCATCAGCTGGCTGAAGAGCTCGGCCA-CAGACC-CGCCCCTG-
                     - |+| ||-|+|    |||   |+|| ||++ +| | |+ ||-||+|| -   || ||-
Sbjct 3583          TTCG-TGAGGT-C-CGGCATTTTC-GGATG--T-GATTG-TCAACA-ACTTTTTCCTTGC

Query 3752          T--CGCAGC----TGTTTTTACCACCCTGCCCTGAGCTTGAACAGGGCCTTCTCTACCTG
                    |-- |++||----|+      |||||++|||||++++|     |+  |||+|+++++++|
Sbjct 3632          TGGTG--GCGAGGT-CGGCCNCCACC--GCCCT----TCTGTGA-TACCT-C-------G

Query 3805          C-CTCA---GGAACTCACC------ACCTG-------T-G--ACAGTGTT----GT-AAC
                    |- | |--- || |  | |------|| | -------|- -- |++++  ----||-||+
Sbjct 3674          CGGTAACCCTGATCAAAACCTCGGGACTTTACAGGCCTTCCCGC----CGTCCTGTCAA-

Query 3840          ATTTGAGT--TGAC-AGATA-TTGTGC-AATTGTCGCATGGCC---GCCC--CGAGC---
                    |||++|||--| ||-| + |-|||+||- |  +  +|  ||||---||||--| + |---
Sbjct 3729          ATT--AGTGCTTACCAT-CAGTTG-GCTGAGG-AA-CTGGGCCATCGCCCGGCC-CCTGT

Query 3886          CAGC-GCAAGGC---CGTGCTCTCCACACTT-GTGGGCCGGT---ACGGC-C--G-TCGC
                    |+||-|| +| |---|++ | ||   |+|| -|   |+ |  --- | ||-|-- -|+||
Sbjct 3782          C-GCCGCC-GTCTTGC--CCCCTTGCC-CTGAGCTTG-AGCAGGGCCTGCTCTACAT-GC

Query 3934          ACGAAGCTTT-AT--AA-TGCCTC---TCATT---CTGATGTTCGCGA--TTCTCT-CGC
                    +|+|++| + -| -- |-||  ||---|+| |--- || | ||+ +||--||    -   
Sbjct 3835          -C-A--CA-GGAGCTCACTGTGTCCGAT-AGTGTGTTGGTTTT-T-GAGCTTACGGATAT

Query 3981          CCG-C-TTCATCCCG-A---CCATTGGTCCTGTACAGGTCA-C-AA-C-CTGT-GAGCTG
                       -|-||+++ |||-|---||+++| |||+++|+||+ ||-|-||- -||||- + || 
Sbjct 3887          AGTTCATT---GCCGCATGGCC---GCTCC---A-AG-CCAGCGAAAGGCTGTTC-TCTC

Query 4030          TACGAGTTAGTGG--AGGCCATGG--TTGAG-AAG--GGC--CAGGATGGCTCCG-C-CG
                     ||+| ||+||||--|||+ ||||-- |+||-| |-- +|-- | || |+|+++|-|-|+
Sbjct 3935          AAC-ACTT-GTGGGGAGG-TATGGCCGT-AGGACGAAA-CTATATGAGG-C---GGCGC-

Query 4079          TCCTTGAGCTCGAT--CTCTG--TAACC--GCGATGTGTC--C---AGGATC-ACCTTCT
                      +|++++|+ |||--   ||--|+ ||--|| | ||+||--|---|  |||-  | | |
Sbjct 3985          AT-T----C-AGATGTTCGTGAGT-CCCTAGCTAGGT-TCATCCCTACTATCGGGCCTGT

Query 4127          TCCAG-AAAGAC-TGT-A---ATAAGTTTACTA-CTGG-GGAGACCATTGCC-CACGGCA
                    ||  |- |  ||-|||-|--- ||++|++++ |- |||- ||| | ||+|+   ++|++|
Sbjct 4037          TCAGGCTACCACATGTGAGTTGTA--T----GAGTTGGTTGAGGCTAT-G-GTG--G--A

Query 4178          -AA-G-T--GG--GTCAGGGTATTTCGGCAT-GGAGCAAGACTT--TCTGTGCCCTCTTT
                    -||-|-|--||--| |++++|++++| ||| -    + ||+|||--||| ||   || |+
Sbjct 4085          GAAAGGTCAGGACGGC----T----CTGCAGTCTTA-GAG-CTTGATCTTTGTAATCGT-

Query 4228          GGCCCCTGGT-TCC-GTGC-TATTGAGAAGGCCATCTTGGCTCTGCTCC--CC-CAGGGC
                    |+++++++ |-|| -| ||-|   +|++++++ +| ||   + + ++  --| -|| ++|
Sbjct 4134          G-------ATGTCTCGCGCATCAC-A------T-TTTTCCA-A-A--AAGNCTGCAA--C

Query 4282          GTATTCTATGGGGACGCTTT-TGA-TG--ACACTG-TC-TTC-TCTGCG-GCTGTGGCCG
                    + |++++++|+++++++|||-  |-||--      -||-  |- + || -| |+||||| 
Sbjct 4173          -AA------G-------TTTACAACTGGTGAGACCATCGCCCAC-GGCAAGGT-TGGCCA

Query 4334          CTG-CGAGGGCG-T------CCA--TGGTGTTTGAGAA-TGACTTTTC-TGAGTTCGATT
                      |-  |  |  -|------  |--|  ||+ +|    -|       |-||  | ||+  
Sbjct 4217          GGGTATATCGGCCTGGAGTAAGACCTTCTG-C-GCTCTGTTCGGGCCCGTGGTTCCG-CG

Query 4382          CCA-CTCAGAA-TAATTTCT-CCTTGGGCCT---TGAG-TGTGCTATT---A---TG--G
                    |||-   | ||- ||| |  -|| ||  || ---| | -| |  ||| ---|---| --|
Sbjct 4273          CCATTGAAAAAGAAATATTGGCCCTGCTCCCGCCTAATATCTTTTATGGCGACGCTTATG

Query 4427          AGGAGTGTG-GGATGCCGC--A-GTGGCTCA-----TC-CG--C--CTGTATACCATCTT
                    ||||||  |-   ||||||-- -||| |   -----  -| -- --   +||   | +++
Sbjct 4333          AGGAGTCAGTTTTTGCCGCCGCTGTGTCCGGGGCGGGGTCATGTATGGT-ATTTGAA---

Query 4471          A-T-AAGGTCC-GCATG-GATCTTGCAGGCCCC-GAA--GGAATCTCT---G-C--GCG-
                    |-|-|++ |  - || |-| |+|  |||  |||-|||--   +|||||---|-|-- +|-
Sbjct 4389          AATGA--CTTTTTCAAGAGTT-TGACAGTACCCAGAATAATT-TCTCTCTTGGCCTT-GA

Query 4517          G-GTTCTGGAAGAAACACTCCGG-TGAGCC-TGGCA-CTCTCTTATGG-AATACTGT-CT
                    |-||+ |||++ ++++ ++  ||- |||+ - ||||-  ||| +||||- |+| |+ - |
Sbjct 4442          GTGT-GTGG--T----T--ATGGAGGAG-TGCGGCATGCCTCA-ATGGCTA-ATT-AGGT

Query 4571          GGAATATG--GCCGTTATCACCCACTGTTATGACT-TCCGGGACTTGC--AAGTG-GCTG
                    ++  ||  -- | |++ |+ |   |||    || |-| |+++|   ||--|||+|-|+|+
Sbjct 4489          --TGTAACCATCTG--GT-TCGGTCTGCCTGGATTCTGC---AGGCGCCGAAG-GAG-T-

Query 4625          CTTTTAAAGGTGATGATTCGATAG-TGCTTTGCAGTGAGTA-CCGTCA-AAGTC--CGG-
                    || |||| ||| +|++ | || ||- || ||+| |+| |+|-||+|  -|+  |--|  -
Sbjct 4537          CTCTTAAGGGTT-T--CTGGAAAGAAGCATT-CTG-GTG-AGCC-TGGTA-CCCTTCTTT

Query 4679          GTG-CTGCAGTCCTGAT-TGCTGGCTGCGGCT-TGA-AGCTGA-AGGTG-GA-CTTC-CG
                    |+|- | | |||+||  -|  +|||+|    |-  |-|+ ||  |++||-| -|++|- |
Sbjct 4588          G-GAATACCGTC-TGGAATAT-GGC-GATTATAGCACA-TTGCTA--TGAGTTC--CGTG

Query 4731          CCC-GATCG-GTT--TG-T-ACGCGGGTGTTGTTGTGGCCCCCGGCCTTGTGGTG--CGC
                    + |- +|||-|||--||- -    ||||| ||+++++++++++++++ |  ||||--|+|
Sbjct 4639          -ACTT-TCGTGTTGCTGCCTTTAAGGGTGATG---------------ATTCGGTGGTC-C

Query 4781          TTCCTG-ACGTCGTGCGCT-TCG-CCGGTCGGCTC---A-CTGA--GAA--GAATTGGGG
                    |+|+||-|+||+|+++ ||- ||-| |  | ||  ---|-||| -- ||--|+ |+||  
Sbjct 4681          T-C-TGTA-GT-G---ACTACCGACAGAGCCGCAATGCAGCTGCCTTAATTG-CT-GGCT

Query 4830          CCCTG-GCCCTGAGCGGG-CG--GA--GC-AGCTC-CGC-CT-TGCTGTGAGTGATTTTC
                        |- |     |  ||- |-- |--||-   ||- ||- |-|||||+| ||| |++  
Sbjct 4732          GTGGGCTCAAATTGAAGGTTGATTACCGCCCTATCGGGCTGTATGCTG-GGGTGGT--GG

Query 4880          TT-CGCAAGCTC----ACG--A-ATGTAGCCCAAATGTGT-G--T---G--GATGTTGTT
                    | -|+|+++| |----  |--|-|  ++||||+ ||||| -|--|---|--| |+  |||
Sbjct 4789          TGGC-C---CCCGGTTTGGGGACACT--GCCC-GATGTGGTGCGTTTTGCTGGT-CGGTT

Query 4924          -TCT-C-GTGTTTAT-GGGGTCTC-CCCGGGA-CTTGTTCA-TAAC--C-TGATCG--G-
                    -|||- -  |   ||-|||| | |- || |||-| || | |- | |--|-|  |+|--|-
Sbjct 4841          GTCTGAAAAGAGAATTGGGGCCCCGGCCCGGAACGTGCTGAGCAGCTGCGTCTT-GCTGT

Query 4971          C-ATGCTACAGA-CTGTCGCCG--ATG--GCAAGGCCCATTTTACCG---AGTCTATAAA
                    |- ++| |||  -|  |||+ |-- ||--| |++++ + ||   | |--- ||++++   
Sbjct 4898          CTG--CGACACTTCCTTCG-AGGGTTGACGAA----T-GTTGCGCAGGTCTGT----GTT

Query 5022          -ACC-AGTG-CTCGACTTGACAAATTCAATCTTGTGTC--GGGTG-G-AATGAATAACAT
                    -|  - |||-| ||++|+| |+ ||  | ||+++ | |--|||  -|-|+++ |||||++
Sbjct 4944          GATGTTGTGTCCCG--T-GTC-TATGGAGTC---AGCCCCGGGCTCGTA---CATAAC--

Query 5075          GTCTTTTGCTGCGCCCATGGGTT-CGCGACCATGCGCCCTCGGCCTATTTTGCTGCTGCT
                     |+| |||++||++++|||++ |-|+ |||||| +|||   |||+ |+ ++||++|  ||
Sbjct 4992          CT-TATTG--GC----ATG--CTGC-AGACCATC-GCCGATGGC-AA-G--GC--CCACT

Query 5134          CCTCATGTTTCTG-CCTATGTTGCCCGCGCCACCGCCCG--GTCAGCCGTCTGGCCGCCG
                       ||        -  +|+++      |   | | | | -- ||   | |   || |  |
Sbjct 5035          TTACAGAGACTATTAA-A---CCTGTACTTGATCTCACAAATTCCATCATACAGCGGGTG

Query 5191          T---------CGTGGGC--GGCGCAGCGGCGGTTC-CGGCGGTG--GT-T-TCTG-----
                     ---------| ||| |--  +|||+++++++|+|-|    | |--  - -|  |-----
Sbjct 5091          GAATGAATAACATGGTCTTTT-GCA-------T-CGCCCATGGGATCACCATGCGCCCTA

Query 5230          GGG-TGACCGG--GTTGATTCTCA-GCCCTTCGCAATCCCCTATATTCA---TCCAACCA
                    |||-||  | |--|||| | ||||-|    |  | || |        | --- ++++ |+
Sbjct 5141          GGGCTGTTCTGTTGTTGTTCCTCATGTTTCTGCCTATGCTGCCCGCGCCACCG----GC-

Query 5283          ACCCCTTCGCCCCCGATGTCACCG-CTGCGGCCGGGGCTGGACCTCGTGTTCGCCAACCC
                    +|++  || + ||+|+| |  |||-|+|| |  || |  | | |   +|+++|+++++++
Sbjct 5196          -C--GGTCA-GCC-G-TCTGGCCGTC-GCCGTGGGCGGCGCAGCGGC-G---G-------

Query 5342          GCCCGACCACTCGGC--T---C-C-GCTTGGCGTGAC----CAGG--CCCAGCGCCCCGC
                    ++++++++   ||||--|--- -|-|+++|+ |||||----  | --| ||||+||    
Sbjct 5238          --------TGCCGGCGGTGGTTTCTG---G-AGTGACAGGGTTGATTCTCAGC-CCTTCG

Query 5389          CGCTGCCTCAC--GTC--G-T--A--GACCTGCCA-CAGCTGGGGCCGC-G--CCGCTGA
                    |+|++|+|| |-- | -- -|--|-- | | +|| -|+|| |  |  | -|-- | | +|
Sbjct 5285          C-C--C-TCCCCTATATTCATCCAACCAACC-CCTTC-GCCGCCGATGTCGTTTCACA-A

Query 5436          CC-G---CGG----TCGCTCC-GGCC--CATGACAC-CCCGC-CGGTGTC-CGATG-TTG
                    ||-|---| |----||||+||- | |--| +| | |-||| |-||||  |-|   |- ||
Sbjct 5338          CCCGGGGCTGGAACTCGC-CCTCGACAGCC-GCCCCGCCCCCTCGGTTCCGCTTGGCGTG

Query 5481          A--T-TCTC--GTG-GCGC-TAT--CTTGCGCCGACAGTATAATCTTTCAACATCCCCCC
                    |-- -||+|--| |- |  -  |--| ++|+||++|+||+++++|+ || | + + ++++
Sbjct 5396          ACCAGTC-CAAGCGCCCCTCCGTTGCC--C-CC--C-GT-----C-GTCGAT-C-T----

Query 5532          TCACTTCTTCCG--TGGCCACTGGCACCAACTTGGTTCTTTAT-GCCGCTCCCCTTAGCC
                    ++||++|++|| --||| + ||| + ||+ ||   | |  |||- ||+  ||||| |  |
Sbjct 5437          --AC--C--CCAGCTGGG-GCTGC-GCC-GCTAACTGCCATATCACC-AGCCCCTGATAC

Query 5589          CGCTTTT-ACCCCT--TCAGGACGGCAC-CAATACCCATATAATGGC-C----ACG--GA
                     |||  |-  ||+|--|   |||+ |||-   |+ |++|||  ||+|-|----|+|-- |
Sbjct 5487          AGCTCCTGTACC-TGATGTTGAC-TCACGTGGT-GC--TATTTTG-CGCCGGCA-GTACA

Query 5638          AG-CCTCTA-AT------T-A--TGCCCA-GTATCGGGTT--G-T--T---C-G-TGCCA
                    | -  ||||- |------|-|--|+|++|- | |+ | ||--|-|--|---|-|-|+ | 
Sbjct 5540          ATTTGTCTACGTCCCCGCTTACAT-C--ATCTGT-TGCTTCTGGTACTAATCTGGT-TCT

Query 5676          C-AAT-CCGCTACCGTCC-GCTAGTCCC-CAATGC-TGTTGGTGGCT---A-TGC-TATT
                    |-|+|-| ||++||+  |-|  |  | |-|  +||-| || + || |---|-   - |+ 
Sbjct 5595          CTA-TGCTGC--CC-CGCTGGAACCCTCTCTT-GCCTCTTC-AGGATGGCACC-AACA-C

Query 5726          TCCATCT--CGTTT--TG-G-CCACAGA-CCACCACTACC-----C-CGACGT-CCGTTG
                    ||+|| |-- |  |--||-|-|  |+ |-  || +|++||-----|- |  ||-|+| +|
Sbjct 5646          TC-ATATTATGGCTACTGAGGCATC-TAATTACG-C--CCAGTATCGGGTTGTTC-GG-G

Query 5772          ACA-TGAATTCCATAAC-C---T-----C-----G------------A-CGGATGT-TCG
                    +| - ||+|||  || |-|---|-----|-----|------------|-   || |-|  
Sbjct 5699          -CTACGA-TTCGTTATCGCCCGTTGGTGCCAAATGCTGTTGGTGGTTATGCTATCTCTAT

Query 5803          TATC--CT--TGTCCAGCCCGG-TA--TAGCCTCCGAGCTTGTG-AT---CCCAAGTGAG
                    |   --||--  ||+|++    - |--|| ||+|+ |+|||++ - |---|+  +|+ | 
Sbjct 5757          TTCTTTCTGGCCTC-A--AACTACAACTACCC-C-TA-CTT--CTGTTGAC-AT-G-AAT

Query 5852          CGCCTTGCACTATCGCAACCAGGGCTGGCG-TTCCGTTGAGACCTCCG-GGGTGGCGGA-
                     +|+|  ||||+||++ || +| | || | - +  +++++++|+|  |- ++++  |  -
Sbjct 5806          T-C-TATCACT-TC--TACT-G-GATGTCAGG-AT-------C-TTGGTC----CAGCCC

Query 5908          GGAGGAAGGCCACTTCTGGCCTTGTTATGCTCTGTATAC--A-TG---GC-T-CACCTGT
                    ||++ |  ||| |++|+|++++ ||||+|+||+++|| |--|-||---||-|-|||    
Sbjct 5845          GG--TATAGCCTC--C-G----AGTTA-G-TC---ATCCCTAGTGAACGCCTTCACTACC

Query 5959          GAACTC-TT--AT---A-CTAATACACCCTACACCGG-TGCCCTCGG-GC---TGCTGGA
                    | |  |-  --  --- -||  |+++   +||  |||-||    || -| --- ||| + 
Sbjct 5891          GCAACCAAGGCTGGCGCTCTGTT---GAG-ACCACGGGTGTGGCCGAAGAGGAGGCTA-C

Query 6007          TT-T-CGCCCTTGAGCTTGAATTCCGCAA-CCTCACCCCTGGTAACACCAATACGCGGGT
                     |- -  |   | |   |   |   +|| - |||+|||     |   | | +||  ++ |
Sbjct 5946          CTCCGGTCTGGTAATGCTTTGTATT-CATGGCTC-CCCTGTTAACTCCTAC-ACTA--AT

Query 6064          CTCCCGTTACTCCAGCAC-TGCCCGCCACCGTCTTCGCCGCGGCGCA---GA-CGG-CAC
                    + | | |||| || |  |-|    ||  |    ||++++ ++   +|---||-|+ - | 
Sbjct 6001          -ACACCTTACACCGGTGCATTGGGGCTTCTTGATT----T--TGC-ATTAGAAC-TTGAA

Query 6118          CGCTGA-GCTT-ACC-AC---CACGGCTG-CA------AC-CC-G-CTTCATG-AA-AGA
                        ||-  ||-|| - |--- ||+ || -||------  -||-|-  |  | - |-|| 
Sbjct 6052          TTTAGAAATTTGACACCCGGGAAC-ACTAACACCCGTGTTTCCCGGTATACTAGCACAGC

Query 6160          CC-TTTATTTTTCTAGCACTAATGGTG-TCGGCGAGATCGGCC-GC-----G--GGATC-
                    ||-      + +|| +| |+   ||||-| |  | || ||   -||----- --  | |-
Sbjct 6111          CCGCCACCG-G-CTG-CGC-CGCGGTGCTTGATGGGACCGCTGAGCTCACCACCACAGCA

Query 6209          GCC-CTTAC-C--CTGTTTAACCTTGCTGACACTCTGCTTG-----GCGGCCTAC---CG
                    |||-|++||-|--|++ | ||+++ | |++++ |++|| | -----| ++++|||---||
Sbjct 6166          GCCAC--ACGCTTC--ATGAA---GGAT----TT--GCATTTTACTGG----TACGAACG

Query 6257          AC--AGAAT-TGATTTCGTCG-GGCCGGTGGCC--AACTGTTCTATTCACGCGCCC--AG
                     |-- |+ |- | | + ||||-|| +  ||+||-- ||| |+ |+|| | +|   |--| 
Sbjct 6209          GCGTTG-GTGAGGTG-GGTCGTGGT-ATTG-CCCTGACTCT-GT-TTAAT-CTTGCTGAT

Query 6306          TCGTCTCAGC-CAATGG-CGAGCCGACCGTTAAG--CTGTATACATCTG-TAG--A-GAA
                     ||+||+ +|-   |||-  |+||||| |++|| -- | |   |  |||-  |--|-   
Sbjct 6262          ACG-CT-T-CTTGGTGGTTTA-CCGACAG--AATTGATTTCGTCGGCTGGGGGTCAACTG

Query 6358          TGCTCAGCAGGACAAGGGTATTGCTATCCC--GC-A-TGATATCGA-CC-T--CGGGGAA
                    | +|+  |+   |    +| |||+| ||  --  - - ||++ | |-| -|-- |     
Sbjct 6316          TT-T-TAC-TCCCGCCC-TGTTG-TCTCGGCCAATGGCGA--GCCAACAGTAAAGAAAGT

Query 6410          TATCCCGTGTAGTTATCCAGGACTATGA-CAACCA-ACATGAGCAAGACCGACCGACACC
                    ||| |+   |++++ |   |+|  ||| -|| | |-||| | |||++++++++++ ||||
Sbjct 6365          TATAC-ACAT----CTGTTG-AGAATGCGCAGCAAGACAAGGGCA----------TCACC

Query 6466          TTCCC-CAGCCCCGTCGCGCCCTTTCT--------CTGTCCTTCGGGCTCTAATGATGTG
                     | ||-||+|+++|+ +|+++++++ |-------- || |+|+|  |+| |  | || ++
Sbjct 6409          ATTCCACA-C---G-A-C-------ATAGATTTAGGTGAC-T-CCCG-TGTGGTTATC--

Query 6515          CTTTGGCTTT-CTCTCACCGCTGCCGAGTATGA-C--CAGTCC----ACCTAC--GGCTC
                    |++ || || -  +| |||   + |||  | ||-|--|+ | |---- |++||--|+|+|
Sbjct 6451          C--AGGATTATGA-TAACCAGC-ACGAACAAGATCGAC-CTACCCCGTC--ACCTG-C-C

Query 6565          C--TCGAC-TGGC---CCAGTCTATGT-CT-C-TGACTCTGTGACCTTG-GTCAATGT-T
                    |--||+ |-   |---|++  ++|+||-||-|-||+|+|  |||  || -|| +  +|-|
Sbjct 6502          CCCTC-CCGC-CCTTTC--TC--A-GTTCTTCGTG-C-CAATGATGTTTTGTG-GC-TCT

Query 6614          GCGACCGGCGC---GCAGGCCGTTGCCCGGTCGCTC--GACT--G---G-----ACCAAG
                     ++++++ | |---|| |+| |+ |   |  ||+ |--||| --|---|----- |||++
Sbjct 6551          C------TCTCACTGCCG-CTG-AGG-AGTACG-NCCAGACCACGTATGGGTCGTCCA--

Query 6659          GTCACACTCGATGGTCGCC-CTCTATCTA-CTATT-CAGGCAGTATTCGAAGACT-TTCT
                    ++|+||++++|++++|+||- | ||| | -||  |-||| || +  | |   | |-|++ 
Sbjct 6596          --C-CA----A----C-CCTATGTATGTCTCTGATACAGTCAC-GCTTGGTTAATGT--A

Query 6714          TCGTCCTGCCGCTTC-G--TGGCAAGCTCTCCT-TCTGGGAAGG--CGGGTACT-ACT-A
                     |+  |||  |||+|-|--||+  +|| | |+|-||| |+|  |--|  + | |-|||- 
Sbjct 6640          GC-CACTGGTGCT-CAGGCTG-TT-GCCCGC-TCTCTTG-ACTGGTCTA-AAGTTACTCT

Query 6765          AAGCCGGGTACCCT-TATAATTA-TAAT-ACCA---CTGCTA-GCGAC----------C-
                     +|  ||   ||||-| +|+ ||- | |-| ||--- |+|||-|++| ----------|-
Sbjct 6693          G-GATGGTCGCCCTCTT-A-CTACCATTCAGCAGTATT-CTAAG--AAATTTTATGTTCT

Query 6807          -AATTGCT-CATCGAGAACGTCGCTGGGCATCGGGTGGCTATTT-CCACCTATACC-ACT
                    -    |||-|   |+||| + +  |     |+||| |||| + |-| ||| |  ||- ||
Sbjct 6747          CCCCCGCTTCGNGG-GAAG-C-TGTCCTTTT-GGGAGGCTG-GTACGACCAAGGCCGGCT

Query 6863          A-GC-T-TA-----GGTGCAG--G-C--C--CTGTTTCC---ATC-T--CCGCGGTC-GC
                    |- |-|-||-----  | |+ -- -|-- --        ---|| - -- |||||+|-|+
Sbjct 6800          ACCCGTATAATTATAATAC-CACTGCTAGTGACCAAATTTTGATTGAGAACGCGG-CCG-

Query 6901          TGTTCTAGCCCCCCACTCT-GCTTTAG--CACTGCTTG-AGGATACCTT-GGATTACCCT
                     +|+|+|+||+++++ | |-||++ | --|++| ||| -|  |    ||-||+ |+ ||+
Sbjct 6857          G-T-C-A-CC-----GTGTCGC--CATTTC--TACTTATACCACTAGTTTGG-GT-GCC-

Query 6956          GCCCGGCGCTC-ATACTTTTG---ATGATTTT--T-GC-CCGG-AGTGCCGCCCCCT-TG
                    | ||    |||-|| +| |+|---  |+ | |--|-||-||+ -|+|+ || ||| |-  
Sbjct 6901          GGCCCTACCTCGATN-TCT-GCGGTCG-GTGTACTAGCTCC-ACA-T-TCGGCCCTTGCT

Query 7005          G-CCTCCAGG--GCTGT-GCTTTTCAGTCTACTGTCGCTGAGC---TCCAGCGGCTTAAG
                    |- ||| |||-- ||||-| || ||+ |++ ||++||+||++|---| |    | | |  
Sbjct 6955          GTTCTCGAGGATACTGTTGATTATC-CT--GCT--CG-TG--CCCATACTTTTGATGATT

Query 7058          AATGAAGGTGGGTAAAACTCGGGAGTTATAGTTTATTTGCTTGTGCCCCCCTTCTTTCTG
                      ||   |  |        |    ||         | |||++ | ||  |      |   
Sbjct 7007          TCTGCCCGGAGTGTCGCACCCTTGGTCTGCAGGGTTGTGC--ATTCCTGC-----ATTCC

Query 7117          TTTCTTATTTTTCTTTTCTGCGTTCCGCGC--TCCCTGAAAAAAAAAAAAAAAAA
                      |||+|+++ |+ || ||| + +|  |  --||    ||  ||   |   ||||
Sbjct 7052          AATCT-A---CT-ATTGCTGA-A-CTTCAGCGTCTTAAAATGAAGGTAGGTAAAA
