# Supplementary material for: Pairwise Heuristic Sequence Alignment Algorithm Based on Deep Reinforcement Learning
Source: IEEE Open J Eng Med Biol. 2021 Jan 29;2:36–43. doi: 10.1109/OJEMB.2021.3055424 (PMC8901008; doi:10.1109/OJEMB.2021.3055424)
Supplement: Three supplementary materials are attached to the submitted manuscript. First, we offer the detailed process of the DQNalign in Supplementary material S1. Then, the additional figures and tables are listed in the Supplementary material S2. Finally, the alignment results of the DQNalign are attached  [file ojemb-3055424-mm.zip › OJEMB-3055424-MM/10022021082020_DQNalignOJEMB20210126SupplementaryS3/Supplementary S3/HEV_DDDQN/result20200712173946_14_21.txt]

DQNalign Project v1.0
Pairwise alignment algorithm with deep reinforcement learning based heuristic alignment agent
Sequence 1 : HEV_14, length : 7170
Sequence 2 : HEV_21, length : 7277

Alignment results:
Exact matches: 4960
Gaps: 1247

Query 0             GTTCATTAAGGCTCCTGGCATCACTACTGCTATTGAGCAGGCTGCTCTAGCAGCGGCCAA
                    ||||||||||||||||||||| |||||||||||||||||||||||||| || ||||| ||
Sbjct 49            GTTCATTAAGGCTCCTGGCATTACTACTGCTATTGAGCAGGCTGCTCTGGCTGCGGCTAA

Query 60            TTCTGCCTTGGCGAATGCTGTGGTAGTTAGGCCTTTTCTCTCTCACCAGCAGATTGAGAT
                    ||| |||||||||||||||||||| ||| |||| ||||| ||||    ||| | ||||||
Sbjct 109           TTCCGCCTTGGCGAATGCTGTGGTGGTTCGGCCGTTTCTTTCTCGTGTGCAAACTGAGAT

Query 120           TCTCATTAACCTAATGCAACCTCGCCAGCTTGTTTTCCGTCCCGAGGTTTTCTGGAATCA
                    ||| |||||  | |||||||| || ||| | || ||||| || |||||  | ||||||||
Sbjct 169           TCTTATTAATTTGATGCAACCCCGGCAGTTGGTCTTCCGCCCTGAGGTGCTTTGGAATCA

Query 180           CCCTATCCAGCGCG-------T--T--ATT----C---A------TAA-CGAGCTGGAGC
                     ||||||||||| |-------|--|--|||----|---|------   -|| |||||   
Sbjct 229           TCCTATCCAGCGGGTTATACATAATGAATTAGAGCAGTACTGCCGGGCCCGGGCTGGTCG

Query 215           TTTATTGCCGCG-CCCGCTCCGGCCGTTG--CCTTGAGATTGG-CG-CGCTC----ATCC
                    ||  |||  |  -   ||+||  |||  |--| ||+|+|+|+|-|  | || ---- | +
Sbjct 289           TTGTTTGGAGGTTGGAGC-CCACCCGAGGTCCATT-A-A-T-GACAACCCTAATGTCTT-

Query 264           CCGCTCAATA--A-A-TGA-TA-A----TC-CTAATGTGGTCCACCGCTGCT-TTCTCCG
                    ++|++|+|||-- - -|  -||-|----||-     |  || || ||||| |-|||| |+
Sbjct 342           --G--C-ATAGGTGTTTTCTTAGACCGGTCGGCCGAGATGTTCAGCGCTGGTATTCTGC-

Query 312           CCCTGT-CGGGCG---T---G---A-T---GT---TCA-----GCGTTGGTATACTGCTC
                    ||||  -|| |+|---|---|---|-|---| ---|| -----|||+|||| |+|++|+|
Sbjct 397           CCCTACCCGTG-GTCCTGCGGCCAATTGCCGCCGCTCCGCGTTGCG-TGGTCT-C--C-C

Query 350           CTACCCG-CGGGCCGG-CTGCTAA-CTGC-C---GG-------CGTTCCGC-A---CT--
                    |++|| |-|| +||| -|++||| - |+ - ---||-------||||  ||- ---||--
Sbjct 451           C--CCTGTCGA-CCGCAC--CTATTGT-TTTGATGGATTTTCCCGTTGTGCTTTTGCTGC

Query 389           -GCG-CGGGCT-TCCCGCTGCT-GACCGCACC-T-ACTGCCTTGATG-GGTT-TTCTGGC
                    -| |-| ||+|-|  | || +|-  |    +|-|-||++| |||   -| +|- | | ||
Sbjct 505           AGAGACCGG-TGTGGCCCTT-TACTCTTTG-CATGAC--CTTTGGCCAGC-TGATGTTGC

Query 442           TGTA-G---TTTCCCAGC-CGAGAGAC-GGGCATTGCCCTC-TACTC-C-CTCCACGATA
                     |+|-|---|  |||  |- | ||      |+ +|+ + |   +|+|-|-|| ||| +|+
Sbjct 559           AG-AGGCTATGGCCCGCCATGGGATGACACG-C-T-T-ATACG-C-CGCACTGCACC-T-

Query 491           TGTCACCATCCGATGT-C-GC-AGAGGCCCATGTTCCG---CCATGGCATGACG--CG-G
                    | +|+||++|||| ||-|-||-|   ++|| +|++++|---| |++ ||+ || --| -|
Sbjct 610           TC-C-CC--CCGAGGTGCTGCTACCA--CCC-G----GCACCTA--CCA-CACAACCTCG

Query 541           CTT--TA-TGC-T-GC-C---C-TCCATCTCC----CACCTGAAGT--CCTGTTG---CC
                    +| --| -|| -|- |- ---|- +|  | | ---- | || | | -- |++++|---| 
Sbjct 655           -TACCTCTTGATTCACGATGGCAA-CCGCGCTGTTGTAACTTACGAGGGC----GATACT

Query 581           -C-CCTGGCACAT-A-CC-GTACCG-CGT-CGTACCTTCTAA-TTCATG-ATGGCAGGCG
                    - - | ||| +||-|-| -|+|  |-|+|-|++|+++++|+|-||| ||-||||  ++|+
Sbjct 710           AGTGCGGGCT-ATAATCATG-AATGTC-TCC--A-----T-ACTTCGTGCATGGAT--C-

Query 633           TGTTGTGGTG-ACG--TATGAG-GGTGAT-ACCAGTGC--T-GGC-TATAACCATGATGT
                    + +++++++|-|| --||  | -| || |-||||+| |--|-| |-|| | +|++||+|+
Sbjct 754           -C-------GTACTACTAAAATAGTTGGTGACCA-TCCATTGGTCATAGAG-C--GA-G-

Query 684           TTCTAACCTAC---GT-TC---CTG-GAT-CAGAACT-ACC-AAGGT--C---ACCG---
                    | |   +| | ---||-||--- ||-| |-| ++ ||-|||- |+| --|---||||---
Sbjct 801           TGCGGG-CCATTGGGTGTCATTTTGTGCTGCT--GCTCACCGCA-GCCCCTGAACCGTCA

Query 724           -GGA-A--CC--A----C-CCCCTCGTT-ATC----------GAGCGGG-T-TAG--GGC
                    -  |- --  -- ----|- ||||||||-| |----------|  ||| -|-|| --|||
Sbjct 857           CCTATGCCTTATGTTCCCTACCCTCGTTCAACGGAGGTGTATGTCCGGTCTATATTTGGC

Query 759           CATTGGCTG-CCACTTTG--T-TCTCTTGCTCACGGCC-GCCCCGGAG-CCATC-TCCTA
                    | +|||| |- | |  | --|-| ||  ++|||++|||-||| | +| -  |||- ||| 
Sbjct 917           CC-TGGCGGCTCCCCATCCTTGTTTCCA--TCA--GCCTGCCTCT-ACTAAATCTACCTT

Query 812           TGCCTTATG-T-T-CCT-TACCC-CC---GGTCTACCGAGG-T-CTATGTTCG-GTCAAT
                    |++|++|||-|-|-|| -| | |- |---| ||  +| ++ -|-|| |+|| |-|+| |+
Sbjct 970           T--C--ATGCTGTCCCGGTTCACATCTGGGATCNG-CT--CATGCTCT-TTGGTG-CCA-

Query 861           CT-TCG-GCC--CGGGTGGTAC-CC-CCT--C--CTTGTTTCCAACCTCA-TGCTCTAGC
                    | -|+|- | --| || +|| |- |-  |--|--||| |  |  ||||| -|| ++||  
Sbjct 1020          CCCT-GNACGATCAGGC-GTTCTGCTGTTCACGGCTTATGACTTACCTCCGTGG--TATT

Query 904           TCTACTAA-GTCAA-CTT--T-C-CA--T-GC---T--GTTCCT-----GT-CCAT-ATC
                      |  |||-|||| - | --|-|-| --|-||---|--| +  |-----| - |+|-|++
Sbjct 1076          AGTTATAAGGTCACTGTCGGTGCGCTTGTCGCTAATGAGG-GGTGGAACGCCTC-TGA--

Query 943           TGGGATCGTCTCATGTT---GTTCGGGGCCA-CCCTGGACGATCAGGCTTTTTGCTGCTC
                    ++||||  ||| | ++|---|+|+++|  ||-  |+|| | ||| | |  | |||  +||
Sbjct 1131          --GGATGCTCTTAC--TGCAG-T---GATCACTGC-GGCCTATCTGACCATCTGCCA-TC

Query 999           C-CGTCTTATGACCTATCTC-CGC-GGC-ATTAGCTACAAGGTTA--CTGTCGGTACCCT
                     -||+++++| |||+ || |-| |-|||-||| +|++|||||  |--|  +|||++++++
Sbjct 1182          AGCG-----TTACC-TTCGCACCCAGGCGATTT-C--CAAGGGCATGCGC-CGG------

Query 1053          TGTGGCCAATGAGGGTT-GGAACGCCTCCGAGGACGCCCTCACAGCTGTTATTACTGCCG
                    |+|||++++ |  ++| -| | +|+||| || +|+    |||||    +| +||| || |
Sbjct 1226          T-TGG----AGGT--TGAGCAT-G-CTCAGAA-A-TTTATCACAAGAC-TC-TACAGCTG

Query 1112          CTTATCT-A-ACCATATGTCA-TC-AGCGCTATCTCCGCACCCAG-GCTAT--A-TCTAA
                      ||| |-|-| + | ||++ -  -  |   ||| |||+ ||   -|||+|--|-| || 
Sbjct 1273          GCTATTTGAGAA-GTCTG--GCCGTGACTACATCCCCG-GCCGCCAGCT-TCAATTTTAT

Query 1164          GGGGAT-GCGCCGTC--TGGAGAGCGGGAGCACGC--CCAGAAGTTCATTA--CACGCCT
                    +| +| -  |||| |--|||    | +++||| ||--|||  +++|+|+ |--|+|    
Sbjct 1327          -GC-ACAATGCCGACGGTGGCTTTCT---GCAGGCTTCCACC---T-A-NACCC-CAGGN

Query 1215          TTACAGTTGGCTCTTTGA-G-A--AGT-CTG-GCCG-T----GA----TTAACATTCCCT
                    +| |++||+|+|||||||-|-|--|||-|  -||||-|----||----||   |     |
Sbjct 1376          -TGC--TT-G-TCTTTGATGAATCAGTGCCATGCCGTTGCAGGACGTTTTTGAAGAAGGT

Query 1258          GGC-CGTCAGCTGGAGTTTTAC-G-----CCCAGT-G-TAGGCGCTGGC-TCTCCGCTGG
                     ||- || |+++++|+|| | |-|-----  | ||-|-| ||+|| || -| |+  ||+|
Sbjct 1432          CGCGGGTAA-----A-TTCTGCTGTTTTATGCGGTGGCTGGG-GCAGGAGTGT-ACCT-G

Query 1308          CTTCCACCTT-GA-CC--CACG-GGTGTTGGTTTTTGAC-GA-GTCGGGCC-CCCT-GCC
                    |||++++|||-||-||--|+||-||  || |||  |||   |-|||  | |- |  -|||
Sbjct 1483          CTT----CTTGGAGCCAGC-CGAGGGTTTAGTTGGTGATCAAGGTCATGACAACGAGGCC

Query 1357          -ACTGTAGGACCATGATCCGTAGGGCGGTCTCAAAGT-TTTGCTGTTTTATGAAG-TG-G
                    -|+|| |||++++|++|| |+||| || +| |+|  |-   +|||       + |-||- 
Sbjct 1538          TA-TGAAGG----T--TCTG-AGGTCGA-CCC-AGCTGAGC-CTGCACATCT-TGATGTC

Query 1413          -CTTGGCCAAGAGTGTACCTGCTTCCTACA---G--CCTGCA-GA-AGGGGGTGTTGGTG
                    -| +|| +|  | |+||++|||  ++| ||---|--|| || -||-    ++|+ |+ |+
Sbjct 1586          TCG-GGG-AG-ACT-TA--TGCCG--TCCATGGGCACCAGCTTGAGGCCC--T-CT-AT-

Query 1466          ACCAGGGCCATGATAA---CGAAGC-CTATGAG-GGGTCCGA-T-GTTGATCCTGCTGAG
                    |++ ||  | |+|+| ---| |   - ||| +|- | |+|||- -   +   ||   |  
Sbjct 1631          A--GGGCACTT-A-ATGTCCCACATGATATT-GCCGCT-CGAGCCTCC-CGACTAACGGC

Query 1519          T-C--TGCCA-CTTGTGACA--TATCCGGGTCCTATGTGGTA-C-CTGGTGCTGCCCTTC
                    |-|--|  +|-|+++|++| -- +++|+++|  ++|  ||+|-|-|+ +|   |  | + 
Sbjct 1684          TACTGTTG-AGC---T--CGTTG---C---TAG--TCCGG-ACCGC-T-TAGAGTGCC-G

Query 1571          AACCGCTCTACCACCAAGCTCTTGATCTTCCCGCCGACATTGTGGCCCGTG-CAGGCCGG
                     || |+++|||     | ++   || ||||| | |||| ++||||++ +||- +||+|| 
Sbjct 1726          CACTG---TACTTGGTAA--TAAGACCTTCCGGACGACG--GTGG--T-TGAT-GG-CGC

Query 1626          -C-TGACCGCCACAGTAAAGGTTTCCCAGGCCGAGGGGCGGATCGACTGTGAGACCCTCA
                    -|-|+++| ++++++| ||+|+++++|++|   ++++++||+ |++||| |     +|  
Sbjct 1774          CCAT---CT------TGAA-G-----C--GAAT------GG-CC--CTGAGGAGTA-TGT

Query 1685          T-TGG----TAA-TAAAACTTTCCGCACGTC-G-TTCGT-TCGACGGGG-CGGTCTTAGA
                    |-|| ----| |- +++++ ++| +| || |-|- |+ |   | | |||-||  |++|| 
Sbjct 1807          TCTGTCATTTGACG-----C--CT-CTCGCCAGTCT-ATGGGGGCCGGGTCGCAC--AGC

Query 1734          GACCAACGGCCCAGAG-------CGCCACAATCTCT-C---------TTT--T-GACGTC
                       |+||+    +|||-------| +  |++  |||-|---------|||--|- |   +
Sbjct 1856          CCTC-AC-TTAT-GAGCTCACCCCT-GCC--GGTCTGCAGGTAAAGATTTCATCTAATG-

Query 1774          AGTCAGAGTACCATGGCCGCCGGTCCTTTTAGT---C---TTA----CCTA-CGCCGCCT
                    +||| |+|+|+     | ||| +++| +||   ---|---|  ----||||-||||||  
Sbjct 1907          -GTCTG-G-A-TTGCACTGCCA---CA-TTTCCCCCCNGGTGGCGCCCCTAGCGCCGCGC

Query 1823          CTGCTGCTGGGTTG-GAGGTGCG-CTATGTTGCTGC-CGGGCT-TGA-CCACCGGGCGGT
                    | |  | +++++ |-|+|    |-||  ++||| | -|    |-|+|-  ||    +|||
Sbjct 1959          CGGGGGA-----GGTG-G-GCNGCCTTC--TGCAGTGCTCTTTAT-AGATACAATA-GGT

Query 1878          TTTTGCCCC-CGGCGTTTCGCCCCGGTCGGCTCCCGGTGAGGTCACCGCCTTCTGCTCCG
                    |  ++||| -|+|+| + ++++++ +||+|||  ++++ |||+++| | +++|++  + |
Sbjct 2007          TCA--CCCAGC-G-GC-A------T-TC-GCTGA----CAGG---CGGA---C--TA-TG

Query 1937          CCCTATACAGGTTCAATCGTGAGGCCCAGCGCCATTCATTGACCGGCAACTTCTGGT-T-
                    + |++|++|+++++ |||++  +|+++|++| +++++  + +         ||| + - -
Sbjct 2040          -GC--T--A-----CATC--CT-G---A--GG-----GG-C-TGCTGGGTATCTT-CCCC

Query 1995          CCA------CC----C---TGAA-GG-G-CTCCTTGGCCCCTTTGCCCCGTTC-TCGCCC
                    |||------||----|---|   -||-|-|| ||  +|||||||++++++| |-  |  +
Sbjct 2075          CCATTCTCCCCTGGGCATATTTTGGGAGTCTGCTAA-CCCCTTT------TGCGGTGAG-

Query 2038          GGG-CA-TGTCTGGGAGTCGGCCAACCCGTTTTCGTTTTGTGG------TGAGAGCACCA
                    |||-| -||| |+  +++| |++|||| | ++||    | |||------|+||   |   
Sbjct 2126          GGGACTTTGTAT-AC---CCG--AACCTGG--TCAACCTCTGGTTTTTCT-AGGTGATTT

Query 2083          CTCTACACCCGTACTTGGTCGGAAGT-TGATGCTGTCTCCGGCCCGGCCCAGCCCGACT-
                    ||| +| |||  |   || |+| +  -|| | | |   ||| |||||    |||| || -
Sbjct 2176          CTCC-CCCCCTGAGGCGGCC-GC-TCCTGCTTCGGCTGCCGCCCCGGGGTTGCCCTACCC

Query 2141          TAG-GC-CC------TG-TATCTGA-----A-C-CCTCCATGTCTAGCAG-GGC-C----
                    || - |-||------||-|||||| -----|-|-|| || ++||+||  |-  |-|----
Sbjct 2233          TACTCCACCTGTTAGTGATATCTGGGTGTTACCACCGCCC--TC-AGAGGAATCTCATGT

Query 2178          -----GC-C-A-CACCCACCTTGGCGGCTC----CCTTACCCTCTGTTGTATTAGGCCCC
                    -----  -|- -  +++++++|++   |||----||| |+ |+||| || |||  +++||
Sbjct 2290          TGATGCGGCATCTG-------T--ACCCTCTGTTCCTGA-GC-CTGCTGGATTGA---CC

Query 2227          TCCCCTCCTCCTTCTGCCCCGGCGTCCAGCGAGCCGGCCCCTGGTGCTAGC-GCCGGGAC
                      ++++||+|  |+|| ++++|| | |++| ++||++||||     |   |- ||| |  
Sbjct 2336          AG----CC-CTAT-TGT----GCTTAC--CC--CC--CCCCCCCCCCCTCCTCCCGTGCG

Query 2285          --CCCGGCCATA-ACCCACCAGATGGC-CCG-GCA-TCGCCGCCTGCTTTTTACCTATCC
                    --  | | ||+|-| +|+||+++ | |-|| -|||-|||||| || ||||  ||||| ||
Sbjct 2380          TAAGCCGGCA-ACAT-C-CC---CGCCTCCCCGCACTCGCCGTCTCCTTTACACCTACCC

Query 2340          AGATGGTTCTAAGGTG--TTCGCCGGCTCGTTGTTCGAGTC-G-GCGTGTACGTGGCTTG
                     || ||  | ||||||--| || +||+|| ||||  |||||-|-  |||   |+|   +|
Sbjct 2434          CGACGGCGCCAAGGTGTATGCGG-GG-TCATTGTNTGAGTCAGACTGTGATTG-GTTA-G

Query 2396          TTAATGCGTCTAATGT-TGACCATCGCCCTGGCGGTGGGCTTTGCCATGCATTCTA-CCA
                    | ||||| || ||   -|| ||||||||| || ||||| || |||||||| || ||-| |
Sbjct 2490          TCAATGCCTCAAACCCCTGGCCATCGCCCCGGGGGTGGCCTCTGCCATGCTTTTTATCAA

Query 2454          GAG-GTACCC----C-ACCTCCTTTGATGCTGC-C-TCTTTTGTGAT-GCGTGACGGCGC
                     +|- | || ----|-  |+   | ||++||| - -  |  ++||  -| | |+|++| +
Sbjct 2549          C-GTTTCCCAGAAGCGTTC-TACTCGA--CTGAATTCATCA--TGCGCGAGGG-C--CT-

Query 2505          GGCC-GCGTATACACTAAC---T-CCCCG-GCCA-ATAATCCATGCCGTCGCCCCTGA-T
                     |+|-||++||++|++ ||--- -|||||-||| -|| |||||||| || || || ||-|
Sbjct 2599          TG-CAGC--AT--A--CACTTTAACCCCGCGCCCTATTATCCATGCAGTGGCTCCCGACT

Query 2556          -TATAGGTTGGAACATAACCCAAAAAGGCTTGAGGCTGCCTATCGGGAGACTTGCTCTCG
                    -|| +|||||  +|| ||||| || ||||||||||| || || ||||| |||||||| ||
Sbjct 2652          ATAG-GGTTGAG-CAAAACCCGAAGAGGCTTGAGGCAGCGTACCGGGAAACTTGCTCCCG

Query 2616          CC-TCGGCACCGCCGCATACCCGCTCCTCGGGACC-GGCATATATCAGGTACCAATCG-G
                     |-|+|||||||| || ||||||||  |+|||  |-|| ||||| ||||| ||  |+ -|
Sbjct 2710          TCGT-GGCACCGCTGCCTACCCGCTTTT-GGGCTCGGGTATATACCAGGTCCCTGT-TAG

Query 2673          TCCT-AGCTTTGACGCCTGGGAGCGGAACCACCGCCCCGGGGATGAGCTCTATCT-ACCT
                    +|||-|| ||||| |||||||| || || ||||||||||| |||||||| ||  |-|| +
Sbjct 2766          -CCTCAGTTTTGATGCCTGGGAACGCAATCACCGCCCCGGCGATGAGCTTTACTTGACA-

Query 2731          GAGCTTGCTGCTA-AATGGTTCGAGGCCAATAAGCCGACCCGTCCGACTCTCACTATAAC
                    ||||  || ||+|-  ||||| ||||| ||||||||| | |  ||| | || ||||||||
Sbjct 2825          GAGCCCGCCGC-AGCCTGGTTTGAGGCTAATAAGCCGGCGCAGCCGGCGCTTACTATAAC

Query 2790          TGAGGAT-GTTGCACGGACGGCGAACTTGGCCA-TCGAGCTTGATTCAGCCACAGATGTC
                    |||||| -  +|| || ||||| ||| |||+||-| ||| ||||| | |||||||| || 
Sbjct 2884          TGAGGACACG-GCCCGTACGGCCAACCTGG-CATTAGAGATTGATGCCGCCACAGAGGTT

Query 2848          GGCCGGGCCTGCGCTGGCTGCCGAGTCACCCCCGGTGTTGTGCAGTACCAGTTTACCGCA
                    ||||| || || || ||||||    ||| ||||||  ||||||| || ||||||||||| 
Sbjct 2942          GGCCGTGCTTGTGCCGGCTGCACCATCAGCCCCGGGATTGTGCACTATCAGTTTACCGCC

Query 2908          GGTGTGCCCGGG-TCTGGCAAGTCC-CGTTC-TGTTATCCAA--ACTGACGTGGATGTTG
                    ||+|  ||||||-|| |||||||| - || |-|  +| +|| --|++|| || ||||| |
Sbjct 3002          GG-GGTCCCGGGCTCAGGCAAGTCAAGGTCCATAC-AA-CAGGGA--GATGTCGATGTGG

Query 2963          TTGTGGT-T-CCGACTCGGGAGTTGCGTAACGCCTGGCGCCGCCGCGGCTTCGCTGCTTT
                    | ||++|-|-|| || |||||| | ||||||  |||||| ||||| || || || || ||
Sbjct 3057          TGGT--TGTGCCCACCCGGGAGCTCCGTAACAGCTGGCGTCGCCGGGGTTTTGCGGCCTT

Query 3021          TACCCCCCACACT-GC-CGCTAGAGTTAC-CCAGGGGCGCCGGGTCGTTATTGATGAGGC
                     || || ||||| -  -| |  ++|||||-   || +||||| || || |||||||||||
Sbjct 3115          CACACCTCACACAGCGGCCCGT--GTTACTATCGGC-CGCCGCGTTGTGATTGATGAGGC

Query 3078          TCCATCACTCCCCCCTCACCTGCTGCTGCTCCATATGCAGCGGGCCGCCACCGTCCACCT
                    |||||| ||||| || |||||||||||| | || |||||||||||| || | ||||| ||
Sbjct 3172          TCCATCTCTCCCACCGCACCTGCTGCTGTTACACATGCAGCGGGCCTCCTCGGTCCATCT

Query 3138          TCTCGGTGACCCGAACCAGATCCCAGCCATTGACTTCGAACACGCTGGGCTCGTTCCCGC
                     || ||||| || |||||||| || || ||||| || || || || || || || |||||
Sbjct 3232          CCTTGGTGATCCAAACCAGATTCCTGCTATTGATTTTGAGCATGCCGGCCTGGTCCCCGC

Query 3198          CATCAGGCCTGATCTAGCCCCCACCTCCTGGTGGCACGTCACCCACCGCTGTCCCGCGGA
                     ||| | || || || || || ||   |||||||||||| || ||||| || || || ||
Sbjct 3292          GATCCGCCCCGAGCTTGCGCCAACGAGCTGGTGGCACGTTACACACCGTTGCCCGGCCGA

Query 3258          TGTATGTGAGCTGATCCGTGGTGCATACCCCATGATCCAGACCACTAGCCGGGTCCT-CC
                    ||| || ||||| || ||||| || |||||||  || |||||||| ||||| || ||-| 
Sbjct 3352          TGTGTGCGAGCTCATACGTGGGGCCTACCCCAAAATTCAGACCACGAGCCGTGTGCTACG

Query 3317          GTTCGTTGTTTTGGGGCGAACCTGCCGTCGGCCAGAAA-TTAGTGTTCACCCAGGCGGCC
                    || | +||||||||  |||||| ||| |||||||+|||-|| || || || ||||| || 
Sbjct 3412          GTCCC-TGTTTTGGAACGAACCGGCCATCGGCCA-AAAGTTGGTTTTTACGCAGGCTGCT

Query 3376          AAGGCTGCGAACCCCGGCT-CGGTGACGGTTCATGAGGCGCAGGGCGCTACCTACACAGA
                    |||||||| ||+||| | |-|| | |||||||| || || ||||| ||||| | ||| ||
Sbjct 3470          AAGGCTGCCAA-CCCTGGTGCGATTACGGTTCACGAAGCTCAGGGTGCTACTTTCACGGA

Query 3435          GACTACCATCATTGCAACAGCAGACGCCCGTGGCCTCATTCAGTCGTCCCGGGCTCATGC
                    ||| || || || || || || |||||  | |||||||||||||| |||||||| |||||
Sbjct 3529          GACCACAATTATAGCCACGGCCGACGCTAGGGGCCTCATTCAGTCATCCCGGGCCCATGC

Query 3495          CATTGTTGCCCTGACGCGCCACACTGAGAAGTGCGTCATTATTGACG-CACCTGGTCTGC
                     || || || || || ||||| ||||||||||| || ||| | || |-| || | |+|| 
Sbjct 3589          TATAGTCGCACTCACCCGCCATACTGAGAAGTGTGTTATTTTGGATGCCCCCGGCT-TGT

Query 3554          TTCGTGAGGTGGGCATCTCTGACGCAATTGTTAATAACTTTTTCCTCGCTGGAGGCGAGG
                    | || ||||| ||||| || || |  ||||| |||||||||||||| || || || ||||
Sbjct 3648          TGCGCGAGGTCGGCATTTCGGATGTTATTGTCAATAACTTTTTCCTTGCCGGTGGAGAGG

Query 3614          TTGGCCACCAGCGCCCGTCTGTTATTCCCCGCGGCAATCCTGACGCTAATGTCGACACCC
                    | ||||| || ||||| ||||| || || ||||||||||||||    ||  |||  || |
Sbjct 3708          TCGGCCATCACCGCCCTTCTGTGATACCTCGCGGCAATCCTGATCAGAACCTCGGGACTC

Query 3674          T--GGCCGCC-TTCCCACCGTCTTGCCAGATTAGTGCCTTCCATCAGCTGGCTGAAGAGC
                    |-- |++|||-||+|| ||||| || ||||| ||||| | ||||||| ||||||| || |
Sbjct 3768          TACAG--GCCTTT-CCGCCGTCATGTCAGATCAGTGCTTACCATCAGTTGGCTGAGGAAC

Query 3731          TCGGCCA-CAGA-CCCGCCCCTGTCGCAGCTGTTTTACCACCCTGCCCTGAGCTTGAACA
                    | || ||-|   - ++||||||||||| || || || || || |||||||||||||| ||
Sbjct 3825          TAGGTCATCGCCCG--GCCCCTGTCGCCGCCGTCTTGCCCCCTTGCCCTGAGCTTGAGCA

Query 3789          GGGCCTTCTCTACCTGCCTCAGGAACTCACCACCTGT--GACA--GTGTTGTAACATTTG
                    |||||| |||||  |||| || ||||| |+|  +|||--|| |--||| || +  +||||
Sbjct 3883          GGGCCTGCTCTATATGCCACAAGAACTTA-CTG-TGTCCGATAGCGTGCTGG-TT-TTTG

Query 3845          AG-TTGACAGATATTGTGCATTGTCGCATGGCCGCCCCGAGCCAGCGCAAGGCCGTGCTC
                    ||-||+|| ||||| || || || || ||||||||||| |||||||| ||||| || |||
Sbjct 3939          AGCTT-ACGGATATAGTCCACTGCCGTATGGCCGCCCCAAGCCAGCGAAAGGCTGTTCTC

Query 3904          TCCACACTTGTGGGCCGGTACGGCCGTCGCACGAAGCTTTATAATGCCTCTCATTCTGAT
                    || || ||||||||  ||||||||||| | || ||  | ||| | ||  | ||||| |||
Sbjct 3998          TCAACGCTTGTGGGGAGGTACGGCCGTAGGACTAAATTATATGAGGCGGCGCATTCAGAT

Query 3964          GTTCGCGATTCTCTCGCCCGCTTCATCCCGACCATTGGTCCTG-TA-CAGGTCA-CAACC
                    || || || || || ||  | || ||||| ||||| || ||||-| - +| |+|-|+|| 
Sbjct 4058          GTCCGTGAGTCCCTAGCGAGGTTTATCCCCACCATCGGGCCTGTTCGG-GCT-ACC-ACA

Query 4021          TGTGAGCTGTACGAGTTAGTGGAGGCCATGGTTGAGAAGGGCCAGGATGGCTCCGCCGTC
                    ||||||||||||||| | || || |||||||| |||||||| ||||| || || ||||||
Sbjct 4115          TGTGAGCTGTACGAGCTGGTTGAAGCCATGGTAGAGAAGGGTCAGGACGGATCTGCCGTC

Query 4081          CTTGAGCTCGATCTCTGTAACCGCGATGTGTC-CAGGATCACCTTCTTCCAGAAA-GACT
                    || |||||||| || || || || || || ||-|+| ||||| || |||||+|||-|| |
Sbjct 4175          CTAGAGCTCGACCTTTGCAATCGTGACGTCTCGC-GCATCACATTTTTCCA-AAAGGATT

Query 4139          GTAATAAGTTTACTACTGGGGAGACCATTGCCCACGGCAAAGTGGGTCAGGGTATTTCGG
                    | ||||||||||| ||||| ||||| || ||||| ||||| || || ||||| || ||||
Sbjct 4233          GCAATAAGTTTACAACTGGTGAGACTATCGCCCATGGCAAGGTTGGCCAGGGCATATCGG

Query 4199          CATGGAGCAAGACTTTCTGTGCCCTCTTTGGCCCCTGGTTCCGTGCTATTGAGAAGGCCA
                    | ||||||||||| |||||||| || |||||||| |||||||| || ||||| ||||  |
Sbjct 4293          CCTGGAGCAAGACCTTCTGTGCTCTGTTTGGCCCGTGGTTCCGCGCCATTGAAAAGGAAA

Query 4259          TCTTGGCTCTGCT-CCCCCAGGGCGTATTCTATGGGGACGCTTTTGA--TGACACTGTC-
                    | ||||| || ||-|| ||    + | || ||||| ||||| | |||-- | ||++|| -
Sbjct 4353          TATTGGCCCTACTCCCGCCTAAT-ATCTTTTATGGCGACGCCTATGAGGAGTCA--GTGT

Query 4315          TTCTCTGCGGCTGTGGCCGCTGCGAGGG-CGTCCATGGTGTTTGAGAATGACTTTTCTGA
                    || +|||| |||||| |||  ||+||||-| |  ||||| ||||| |||||||| || ||
Sbjct 4410          TTG-CTGCCGCTGTGTCCGGGGC-AGGGTCATGTATGGTATTTGAAAATGACTTCTCAGA

Query 4374          GTTCG--ATTCCA-CTCAGAATAATTTCTC-CTTGGGCCTTGAGTGTGCTATTATGGAGG
                    ||| |--| |++|-|+||||||||||||||-|| +|||||||||||||   |||||||||
Sbjct 4468          GTTTGACAGT--ACC-CAGAATAATTTCTCTCTC-GGCCTTGAGTGTGTGGTTATGGAGG

Query 4430          AGTGTGGGATGCCGCAGTGGCTCATCCGCCTGTACCATCTTATAAGGTCCGCATGGATCT
                    |||| || ||||| || ||| | ||  |  ||||||||||  |  |||| || ||||| |
Sbjct 4524          AGTGCGGCATGCCCCAATGGTTAATTAGGTTGTACCATCTGGTCCGGTCAGCCTGGATTT

Query 4490          TGCAGGCCCCGAAGGAATCTC-TGCGCGGGTTCTGGAAGAAACACTCCGGTGAGCCTGGC
                    ||||||| |||||||| ||||-|  |+||||| |||||||| ||||| ||||||||||| 
Sbjct 4584          TGCAGGCGCCGAAGGAGTCTCTTAAG-GGGTTTTGGAAGAAGCACTCTGGTGAGCCTGGT

Query 4549          A-CTCTCTTATGGAATACTGTCTGGAATATGGCCGTTATCACCCACTGTTATGACTTCCG
                    |-|  ||| +||||| ||||||||||| |||||  ||||  | || || || || |||||
Sbjct 4643          ACCCTTCTC-TGGAACACTGTCTGGAACATGGCGATTATAGCACATTGCTANGAGTTCCG

Query 4608          GGACTTGCAAGTGGCTGCTTTTAAA-GGTGATGATTCGATAGTGCTTTGCAGTGAGTACC
                     ||||| |  || || || +|| ||-|||||||||||  | || || || ||||| ||||
Sbjct 4702          TGACTTTCGTGTTGCCGCC-TTCAAGGGTGATGATTCAGTGGTCCTCTGTAGTGACTACC

Query 4667          GTCAAAGTCCGGGT---GCTGCAGT-CC-TGATTGCTGGCTGC-GGCTTGAAGCTGAAGG
                    | |++||  | +||---|| |+ +|-||-| ||||| ||||| -||||  || +||||||
Sbjct 4761          GAC--AGNGCC-GTAACGCGG-C-TGCCTTAATTGCAGGCTGTGGGCTCAAAT-TGAAGG

Query 4721          TGGACTT-CCGCCCGATC-GG-TTTGTACGCGGGTGTTGTTGTGGCCCCCGGCCTTGGTG
                    | ||+||-|||||| |||-||-| | | | +|| +|| || ||||||||||| +|||| |
Sbjct 4815          TTGA-TTACCGCCCTATCGGGCTATATGCT-GGA-GTGGTGGTGGCCCCCGGT-TTGGGG

Query 4777          -CGCTTCCTGACGTCGTGCGCTTCGCCGGTCGGCTCACTGAGAAGAATTGGGGCCCTGGC
                    -| || || || || ||||| || ||||||||| |  |||||||||||||||||||||||
Sbjct 4871          ACACTGCCCGATGTGGTGCGTTTTGCCGGTCGGTTATCTGAGAAGAATTGGGGCCCTGGC

Query 4837          CCTGAGCGGGCGGAGCAGCTCCGCCTTGCTGTGAGTGATTTTCTTCGCAAGCTCACGAAT
                    || ||||| || |||||||| || ||||||||  ||||||| |||||   | | ||||||
Sbjct 4931          CCGGAGCGTGCTGAGCAGCTGCGTCTTGCTGTTTGTGATTTCCTTCGAGGGTTGACGAAT

Query 4897          GTAGCCCAAATGTGTGTGGATGTTGTTTCTCGTGTTTATGG-GGTCTCCCCGGGACTTGT
                    || || ||  | ||||| |||||||| || ||||| |||||-| |  |||||||+|| ||
Sbjct 4991          GTTGCGCAGGTCTGTGTTGATGTTGTGTCCCGTGTCTATGGAGTTAGCCCCGGG-CTGGT

Query 4956          TCATAACCTGATCGGCATGCTACAGACTGTCGCCGATGGCAAGGCCCATTTTACCGAGTC
                     |||||||| || |||||||| |||||  | || |||||||||||||| ||||| ||   
Sbjct 5050          ACATAACCTTATTGGCATGCTGCAGACCATTGCTGATGGCAAGGCCCACTTTACAGANAA

Query 5016          TATAAAACCAGTGCTCGA-CTTGACAAATTCAATC-TTGTGTCGGGTGGAATGAATAACA
                    ||| ||||| ||||| ||-|||+|||||||| |||-|    +||||||||||||||||||
Sbjct 5110          TATTAAACCTGTGCTTGACCTT-ACAAATTCCATCATACAA-CGGGTGGAATGAATAACA

Query 5074          TGTCTTTTGCTGCGCCCATGGGTTCGCGACCATGCGCCCTCGGCCTATTTTGCTGCTGCT
                    ||||||||||  |||||||||| |++|+|||||||||||| || || || || || ||||
Sbjct 5168          TGTCTTTTGCATCGCCCATGGGAT--C-ACCATGCGCCCTAGGGCTGTTCTGTTGTTGCT

Query 5134          CCTCATGTTTCTGCCTATGTTGCCCGCGCCACCGCCCGGTCAGCCGTCTGGCCGCCGTCG
                    | || || || |||||||| |||||||||||||| |||| ||||||||||||||||||||
Sbjct 5225          CTTCGTGCTTTTGCCTATGCTGCCCGCGCCACCGGCCGGCCAGCCGTCTGGCCGCCGTCG

Query 5194          TGGGCGGCGCAGCGGCGGTTCCGGCGGTGGTTTCTGGGGTGACCGGGTTGATTCTCAGCC
                    ||||||||||||||||||| ||||||||||||||||||||||| ||||||||||||||||
Sbjct 5285          TGGGCGGCGCAGCGGCGGTGCCGGCGGTGGTTTCTGGGGTGACAGGGTTGATTCTCAGCC

Query 5254          CTTCGCAATCCCCTATATTCATCCAACCAACCCCTTCGCCCCCGATGTCA--CCGCTGCG
                    ||||||  |||||||||||||||||||||||||||||||| |||||||| -- |+ +   
Sbjct 5345          CTTCGCCCTCCCCTATATTCATCCAACCAACCCCTTCGCCGCCGATGTCGTTTC-A-CAA

Query 5312          GCCGGGGCTGGACCTCGTG-TTCGCCAACCCGCCCGACCAC-TCGGCTCCGCTTGGCGTG
                     ||||||||||| ||||+ - ||| ||+ ||||||  || |-| || |||||||||||||
Sbjct 5403          CCCGGGGCTGGAACTCG-CCCTCGACA-GCCGCCCCGCCCCCTTGGNTCCGCTTGGCGTG

Query 5370          ACCAGGCCCAGCGCCCCGCCGCTGCCTCACGTCGTAGACCTGCCACAGCTGGGGCCGCGC
                    ||||| ||||||||||| |||||||| | |||||| || ||||| |||||||||| ||||
Sbjct 5461          ACCAGTCCCAGCGCCCCTCCGCTGCCCCCCGTCGTCGATCTGCCCCAGCTGGGGCTGCGC

Query 5430          CGCTGACCGCGGTCGCTCCGGCCCATGACACCCCGCCGGTGTCCGATGTTGATTCTCGTG
                    ||||||| || ||  | ||||| | ||||||  | || ||  | |||||||| || ||||
Sbjct 5521          CGCTGACTGCCGTGTCACCGGCTCCTGACACAGCCCCTGTACCTGATGTTGACTCACGTG

Query 5490          GCGCTATCTTGCGCCGACAGTATAATCTT-TCAACATCCCCCCTCACTTCTTCCGTGGC-
                    | |||||  ||||||| ||||| |||+||-|| || ||||| ||||| || || ||++|-
Sbjct 5581          GTGCTATTCTGCGCCGGCAGTACAAT-TTGTCCACGTCCCCGCTCACGTCATCTGT--CG

Query 5548          CACTGGC--ACCAACTTGGTTCTTTATGCCGCTCCCCT-TAGCCCGCTTTTACCCCTTCA
                    |+ | | --|| || ||||| || ||||| || || ||- | |||+|| || || || ||
Sbjct 5638          C-TTCGGGTACTAATTTGGTCCTCTATGCTGCCCCGCTGAATCCC-CTCTTGCCTCTCCA

Query 5605          GGACGGCACCAATACCCATATAATGGCCACGGAAGCCTCTAATTATGCCCAGTATCGGGT
                    ||| || ||||| || ||||| ||||| || || || || ||||||||||||||||||||
Sbjct 5696          GGATGGTACCAACACTCATATTATGGCTACTGAGGCATCCAATTATGCCCAGTATCGGGT

Query 5665          TGTTCGTGCCACAATCCGCTACCGTCCGCTAGTCCCCAATGCTGTTGGTGGCTATGCTAT
                    |||||| || |||||||| || || ||||| || || ||||| |||||||||||||| ||
Sbjct 5756          TGTTCGAGCTACAATCCGTTATCGCCCGCTGGTGCCGAATGCCGTTGGTGGCTATGCCAT

Query 5725          TTCCATCTCGTTT-TGGCCACAGACCACCACTACCCCGACGTCCGTTGACATGAATTCCA
                    |||||| ||+|||-||||| || || || |||||||| || || || || |||||||| |
Sbjct 5816          TTCCATTTC-TTTCTGGCCCCAAACTACAACTACCCCTACTTCTGTCGATATGAATTCTA

Query 5784          TAACCTCGACGGATGTTCGTATCCTTGTCCAGCCCGGTATAGCCTCCGAGCTTGTGATCC
                    | || || || |||||| | ||  | || ||||||||||| ||||||||||| || ||||
Sbjct 5875          TTACTTCCACNGATGTTAGGATTTTGGTTCAGCCCGGTATTGCCTCCGAGCTAGTCATCC

Query 5844          CAAGTGAGCGCCTGCACTATCGCAACCAGGGCTGGCGTTCCGTTGAGACCTCCGGGGTGG
                    | ||||||||||| || || || || || |||||||| || ||||||||| | || ||||
Sbjct 5935          CCAGTGAGCGCCTTCATTACCGTAATCAAGGCTGGCGCTCTGTTGAGACCACGGGTGTGG

Query 5904          CGGAGGAGGAGGCCACTTCTGGCCTTGTTATGCTCTGTATACATGGCTCACCTGTGAACT
                    | ||||||||||| ||||| || || || ||||| || || |||||||| ||||| || |
Sbjct 5995          CTGAGGAGGAGGCTACTTCCGGTCTGGTAATGCTTTGCATTCATGGCTCTCCTGTTAATT

Query 5964          CTTATACTAATACACCCTACACCGGTGCCCTCGGGCTGCTGGATTTCGCCCTTGAGCTTG
                    | || ||||||||||| ||||| ||||| || ||||| || ||||| || || |||||||
Sbjct 6055          CCTACACTAATACACCTTACACTGGTGCGCTGGGGCTTCTTGATTTTGCACTAGAGCTTG

Query 6024          AATTCCGCAACCTCACCCCTGGTAACACCAATACGCGGGTCTCCCGTTACTCCAGCACTG
                    ||||  | ||  | || || || |||||||| || || || ||||| ||  ||||||| |
Sbjct 6115          AATTTAGGAATTTGACACCCGGGAACACCAACACCCGTGTTTCCCGGTATACCAGCACAG

Query 6084          CCCGCCACCGTCTTCGCCGCGGCGCAGACGGCACCGCTGAGCTTACCACCACGGCTGCAA
                    |||||||||| || ||||| || || || || || ||||||||||| ||||| || || |
Sbjct 6175          CCCGCCACCGGCTGCGCCGTGGTGCTGATGGGACTGCTGAGCTTACTACCACAGCAGCCA

Query 6144          CCCGCTTCATGAAAGACCTTT-ATTTTTCTAGCACTAATGGTGTCGGCGAGATCGGCCGC
                    | || |||||||| |||||+ -| ||  || |||| ||||| || || ||| | || || 
Sbjct 6235          CACGTTTCATGAAGGACCT-GCACTTCGCTGGCACGAATGGCGTTGGTGAGGTGGGTCGT

Query 6203          GGGATCGCCCTTACCCTGTTTAACCTTGCTGACACTCTGCTTGGCGGCCTACCGACAGAA
                    || |||||||| || ||||| || || ||||| || || || |||||  |||||||||||
Sbjct 6294          GGTATCGCCCTGACACTGTTCAATCTCGCTGATACGCTTCTCGGCGGTTTACCGACAGAA

Query 6263          TTGATTTCGTCGGCCGGTGGCCAACTGTTCTATTCACGCCCAGTCGTCTCAGCCAATGGC
                    |||||||||||||| || ||||||||||| || || ||||| || |||||||||||||||
Sbjct 6354          TTGATTTCGTCGGCTGGGGGCCAACTGTTTTACTCCCGCCCGGTTGTCTCAGCCAATGGC

Query 6323          GAGCCGACCGTTAAGCTGTATACATCTGTAGAGAATGCTCAGCAGGACAAGGGTATTGCT
                    ||||| || || ||| | ||||||||||| |||||||| ||||| |||||||| ||  | 
Sbjct 6414          GAGCCAACAGTAAAGTTATATACATCTGTTGAGAATGCGCAGCAAGACAAGGGCATCACC

Query 6383          ATCCCGCATGATATCGACCTCGGGGAATCCCGTGTAGTTATCCAGGACTATGACAACCAA
                    || || |||||||| ||||| || || |||||||| ||||||||||| ||||| ||||| 
Sbjct 6474          ATTCCACATGATATAGACCTGGGTGACTCCCGTGTGGTTATCCAGGATTATGATAACCAG

Query 6443          CATGAGCAAGACCGACCGACACCTTCCCCAGCCCCGTCGCGCCCTTTCTCTGTCCTTCGG
                    || |||||||||||||| || || || || ||||| || ||||| ||||| || ||||| 
Sbjct 6534          CANGAGCAAGACCGACCTACTCCGTCACCTGCCCCCTCTCGCCCCTTCTCAGTTCTTCGT

Query 6503          GCTAATGATGTGCTTTGGCTTTCTCTCACCGCTGCCGAGTATGACCAGTCCACCTACGGC
                    || ||||||||  | |||||||| ||||| || || ||||||||||||+++||+||||+ 
Sbjct 6594          GCCAATGATGTTTTGTGGCTTTCCCTCACTGCCGCTGAGTATGACCAG---AC-TACG-T

Query 6563          TC--CTCG-AC-TGG-CCCAGTCTATGTCTCTGACTCTGTGACCTTGGTCAATGTTGCGA
                      -- |||- |-   -|||  | |||||||||||| | || ||  | || ||||| || |
Sbjct 6649          ATGGGTCGTCCACCAACCCTATGTATGTCTCTGACACAGTTACGCTTGTTAATGTGGCTA

Query 6618          CCGGCGCGCAGGCCGTTGCCCGGTCGCTCGACTGGACCAAGGTCACACTCGATGGTCGCC
                    | || || ||||| |||||||| || || || ||| | || || || || || || ||||
Sbjct 6709          CTGGTGCTCAGGCTGTTGCCCGCTCCCTTGATTGGTCTAAAGTTACTCTGGACGGCCGCC

Query 6678          CTCTATCTACTATTCAGCAGTATTCGAAGAC-TTTCT-TCGTCCTGCCGCTTCGTGGCAA
                    | ||  |||| |||||||||||||| |||||-|||+|-|+|| || ||||| || || ||
Sbjct 6769          CCCTTACTACCATTCAGCAGTATTCTAAGACATTT-TAT-GTTCTCCCGCTCCGCGGGAA

Query 6736          GCTCTCCTTCTGGGAGGCGGGTACTACTAAAGCCGGGTACCCTTATAATTATAATACCAC
                    ||| ||||| |||||||| || || ||||| ||||| |||||||| ||||||||||| ||
Sbjct 6827          GCTGTCCTTTTGGGAGGCTGGCACGACTAAGGCCGGCTACCCTTACAATTATAATACTAC

Query 6796          TGCTAGCGACCAA-TTGCTCATCGAGAACGTCGCTGGGCATCGGGTGGCTATTTCCACCT
                     ||||| ||||||-|| +| || ||||| |  || || || || || |||||||||||||
Sbjct 6887          CGCTAGTGACCAAATTT-TGATTGAGAATGCGGCCGGCCACCGTGTCGCTATTTCCACCT

Query 6855          ATACCACTAGCTTAGGTGCAGGCCCTGT-TTCCATCTCCGCGGTCGCTGTTCTAGCCCCC
                    ||||||||||||||||||| || |||+ - || ||||| |||||||  || || || || 
Sbjct 6946          ATACCACTAGCTTAGGTGCCGGTCCT-ACCTCGATCTCTGCGGTCGGCGTACTGGCTCCA

Query 6914          CACTCTGCTTTAGCACTGCTTGAGGATACCTTGGATTACCCTGCCCGCGCTCATACTTTT
                    ||||||||  | ||  | |||||||||||  | |||||||| ||||| || |||||||||
Sbjct 7005          CACTCTGCCCTTGCCGTTCTTGAGGATACTATTGATTACCCCGCCCGTGCCCATACTTTT

Query 6974          GATGATTTTTGCCCGGAGTGCCGCCCCCTTGGCCTCCAGGGCTGTGCTTTTCAGTCTACT
                    |||||||||||||||||||||||  |||| ||  | ||||| ||||| || |||||||||
Sbjct 7065          GATGATTTTTGCCCGGAGTGCCGTACCCTAGGTTTGCAGGGTTGTGCATTCCAGTCTACT

Query 7034          GTCGCTGAGCTCCAGCGGCTTAAGA-TGAAGGTGGGTAAAACTCGGGAGT-TATAGTTTA
                     | |||||||||||||| +|||| |-||||||| |||||||| |||||||-|+|| || |
Sbjct 7125          ATTGCTGAGCTCCAGCGT-TTAAAAATGAAGGTAGGTAAAACCCGGGAGTCT-TAATTAA

Query 7092          TT--TGCTTGTGCCCCC--CTT-CTTTCTGTTTCTTATTTTTCTT-TT-CTGCGTTCCGC
                    ||--| ||+||||||||--| |- ||||| |  ||| | ||||||-||-|||| ||||||
Sbjct 7183          TTCCTTCT-GTGCCCCCTTCGTAGTTTCTTTCGCTTTTATTTCTTATTTCTGCTTTCCGC

Query 7145          GCTCCCTGAAAAAAAAAAAAAAAAA
                    |||||||| ||||||||||||||||
Sbjct 7242          GCTCCCTGGAAAAAAAAAAAAAAAA
