# Supplementary material for: Pairwise Heuristic Sequence Alignment Algorithm Based on Deep Reinforcement Learning
Source: IEEE Open J Eng Med Biol. 2021 Jan 29;2:36–43. doi: 10.1109/OJEMB.2021.3055424 (PMC8901008; doi:10.1109/OJEMB.2021.3055424)
Supplement: Three supplementary materials are attached to the submitted manuscript. First, we offer the detailed process of the DQNalign in Supplementary material S1. Then, the additional figures and tables are listed in the Supplementary material S2. Finally, the alignment results of the DQNalign are attached  [file ojemb-3055424-mm.zip › OJEMB-3055424-MM/10022021082020_DQNalignOJEMB20210126SupplementaryS3/Supplementary S3/HEV_DDDQN/result20200712173946_14_22.txt]

DQNalign Project v1.0
Pairwise alignment algorithm with deep reinforcement learning based heuristic alignment agent
Sequence 1 : HEV_14, length : 7170
Sequence 2 : HEV_22, length : 7247

Alignment results:
Exact matches: 5400
Gaps: 543

Query 0             GTTCATTAAGGCTCCTGGCATCACTACTGCTATTGAGCAGGCTGCTCTAGCAGCGGCCAA
                    ||| ||||||||||||||||| |||||||| ||||||||||||||||| || ||||||||
Sbjct 40            GTTTATTAAGGCTCCTGGCATTACTACTGCCATTGAGCAGGCTGCTCTGGCTGCGGCCAA

Query 60            TTCTGCCTTGGCGAATGCTGTGGTAGTTAGGCCTTTTCTCTCTCACCAGCAGATTGAGAT
                     || |||||||||||||||||||| ||| |||| ||| | |||| |  ||| |  |||||
Sbjct 100           CTCCGCCTTGGCGAATGCTGTGGTGGTTCGGCCGTTTTTGTCTCGCGTGCAAACCGAGAT

Query 120           TCTCATTAACCTAATGCAACCTCGCCAGCTTGTTTTCCGTCCCGAGGTTTTCTGGAATCA
                     || |||||  | |||||||| || ||| | |||||||| || |||||  | ||||||||
Sbjct 160           CCTTATTAATTTGATGCAACCCCGGCAGTTGGTTTTCCGCCCTGAGGTGCTTTGGAATCA

Query 180           CCCTATCCAGCGCGTTATTCATAACGAGCTGGAGCTTTATTGCCGCGC-CCGCTCCGGCC
                     ||||| ||| | || || || || || || || |  || ||||| ||-| | +|||| |
Sbjct 220           TCCTATTCAGAGAGTCATACACAATGAACTAGAACAATACTGCCGGGCACGGG-CCGGTC

Query 239           GTTGCCTTGAGATTGGCGCTCATCCCCGCTCAATAAATGATAATCCTAATGTGGTCCACC
                    ||||||| |||||||| || || ||  | || || |||||||| || |||||  | ||||
Sbjct 279           GTTGCCTGGAGATTGGGGCCCACCCAAGATCTATTAATGATAACCCCAATGTTTTGCACC

Query 299           GCTGCTTTCTCCGCCCTGTCGGGCGTGATGTTCAGCGTTGGTATACTGCTCCTACCCGCG
                    | ||||||||| | || |||||  | ||||||||||| |||||| |||| || |||||||
Sbjct 339           GGTGCTTTCTCAGACCGGTCGGTAGGGATGTTCAGCGCTGGTATTCTGCCCCCACCCGCG

Query 359           GGCCGGCTGCTAACTGCCGGCGTTCCGCACTGCGCGGGCTTCCCGCTGCTGACCGCACCT
                    | || || || |||||||| ||||| ||  |||| || || ||| |||| ||||||||||
Sbjct 399           GCCCTGCAGCCAACTGCCGCCGTTCTGCGTTGCGTGGTCTCCCCCCTGCCGACCGCACCT

Query 419           ACTGCCTTGATGGGTTTTCTGGCTGTAG-TTTCCCAGCCGAGACGGGCATTGCCCTCTAC
                    ||||  ||||||| |||||  |||||  -||| ||  | ||||| ||| | ||||| |||
Sbjct 459           ACTGTTTTGATGGATTTTCCCGCTGTGCTTTTGCCGCCAGAGACCGGCGTAGCCCTTTAC

Query 478           TCCCTCCACGATATGTCACCATCCGATGTCGCAGAGGCCATGTTCCGCCATGGCATGACG
                    || || |||||  | |  ||| |||||||||| ||||| |||  ||||||||| ||||| 
Sbjct 518           TCTCTGCACGACCTCTGGCCAGCCGATGTCGCGGAGGCTATGGCCCGCCATGGGATGACA

Query 538           CGGCTTTATGCTGCCCTCCATCTCCCACCTGAAGTCCTGTTGCCCCCTGGCACATACCGT
                    || || || ||||| ||||||||||| ||||| || ||||| || ||||| || |||| |
Sbjct 578           CGTCTATACGCTGCACTCCATCTCCCTCCTGAGGTGCTGTTACCACCTGGTACCTACCAT

Query 598           ACCGCGTCGTACCTTCTAATTCATGATGGCAGGCGTGTTGTGGTGACGTATGAGGGTGAT
                    ||  | ||||| || || ||||| || ||||  |||| ||| ||||| ||||||||||||
Sbjct 638           ACAACCTCGTATCTCCTGATTCACGACGGCAACCGTGCTGTTGTGACCTATGAGGGTGAT

Query 658           ACCAGTGCTGGCTATAACCATGATGTTTCTAACCTACGTTCCTGGATCAGAACTACCAAG
                    || ||||| ||||| |||||||| || || |  || ||| | |||||  | || ||||| 
Sbjct 698           ACTAGTGCAGGCTACAACCATGACGTCTCCATACTTCGTGCGTGGATTCGTACGACCAAA

Query 718           GT--CACCGGGAACCACCCCCTCGTTATCGAGCGGGT-TA-GGGCCATTGGCTGCCACTT
                     |--    | |+|||| ||  | |||||++|| | ||-| -|||| || || || || ||
Sbjct 758           ATAGTTGGGTG-ACCATCCGTTGGTTAT--AGAGCGTGTGCGGGCTATCGGATGTCATTT

Query 774           TGTTCTCTTGCTCACGGCCGCCCCGGAGCCATCTCCTATGCCTTATGTTCCTTACCCCCG
                    ||| ||  ||||||| || ||||| ||||| || |||||||||||||| |||||||||||
Sbjct 814           TGTGCTGCTGCTCACCGCGGCCCCCGAGCCGTCGCCTATGCCTTATGTCCCTTACCCCCG

Query 834           GTCTACCGAGGTCTATGTTCGGTCAATCTTCGGCCCGGGTGGTACCCCCTCCTTGTTTCC
                     || || ||||| ||||||||||| || || ||||| || ||| |||| ||| |||||||
Sbjct 874           TTCGACAGAGGTGTATGTTCGGTCTATATTTGGCCCTGGCGGTTCCCCGTCCCTGTTTCC

Query 894           A--ACCTCATGCTCTACTAAGTCAACTTTCCATGCTGTTCCTGTCCATATCTGGGATCGT
                     --| |+|+||||| || || || ||||| || ||||| || || ||||||||||| || 
Sbjct 934           GTCAGC-C-TGCTCCACAAAATCTACTTTTCACGCTGTCCCAGTTCATATCTGGGACCGG

Query 952           CTCATGTTGTTCGGGGCCACCCTGGACGATCAGGCTTTTTGCTGCTCCCGTCTTATGACC
                    |||||| | || || ||||| |||||||| ||||| ||||||||||| || |||||||| 
Sbjct 992           CTCATGCTTTTTGGTGCCACTCTGGACGACCAGGCGTTTTGCTGCTCACGGCTTATGACA

Query 1012          TATCTCCGCGGCATTAGCTACAAGGTTACTGTCGGTACCCTTGTGGCCAATGAGGGTTGG
                    || ||||| |||||||| |||||||| || || ||  | ||||| || |||||||| |||
Sbjct 1052          TACCTCCGTGGCATTAGTTACAAGGTCACCGTTGGAGCGCTTGTTGCTAATGAGGGGTGG

Query 1072          AACGCCTCCGAGGACGCCCTCACAGCTGTTATTACTGCCGCTTATCTAACCATATGTCAT
                    || ||||| || || |||||||| || || ||||| || || ||| | ||||| || || 
Sbjct 1112          AATGCCTCTGAAGATGCCCTCACCGCAGTAATTACCGCAGCCTATTTGACCATCTGCCAC

Query 1132          CAGCGCTATCTCCGCACCCAGGCTATATCTAAGGGGATGCGCCGTCTGGAGCGGGAGCAC
                    |||||||| ||||| |||||||| ||||| ||||| ||||||||  |||||   ||||||
Sbjct 1172          CAGCGCTACCTCCGTACCCAGGCGATATCCAAGGGCATGCGCCGGTTGGAGGTTGAGCAC

Query 1192          GCCCAGAAGTTCATTACACGCCTTTACAGTTGGCTCTTTGAGAAGTCTGGCCGTGATTAC
                    |||||||| || |||||| | || ||||| ||| | |||||||||||||| |||||||||
Sbjct 1232          GCCCAGAAATTTATTACAAGACTCTACAGCTGGTTATTTGAGAAGTCTGGTCGTGATTAC

Query 1252          ATCCCTGGCCGTCAGCTGGAGTTTTACGCCCAGTGTAGGCGCTGGCTCTCCGCTGGCTTC
                    ||||| ||||| || ||  ||||||| ||||||||  |||| ||||| ||||| ||||| 
Sbjct 1292          ATCCCCGGCCGCCAACTCCAGTTTTATGCCCAGTGCCGGCGGTGGCTATCCGCGGGCTTT

Query 1312          CACCTTGACCCACGGGTG-TTGGTTTTTGACGAGTCGGCCCCCTGCCACTGTAGGACCAT
                    || || |||||  | |||-||+|||||||| |||||||  ||||||| |||||||||  |
Sbjct 1352          CATCTAGACCCCAGAGTGCTT-GTTTTTGATGAGTCGGTGCCCTGCCGCTGTAGGACTTT

Query 1371          GAT-CCGTA-GG-GC-GGTCTCAAAGTTTTGCTGTTTTATGAAGTGGCTTGGCCAAGAGT
                      |-  | |-| -||-||| ++||  |  ||||| || |||  |||| | || || ||||
Sbjct 1411          CTTAAAGAAGGTTGCGGGTA--AATTT-CTGCTGCTTCATGCGGTGGTTAGGGCAGGAGT

Query 1427          GTACCTGCTTCCTACAGCCTGCAGAAGGGGGTGTT-GGTGACCAGGGCCATGATAACGAA
                    | ||||||||| |  |||| || || ||   || |-||||| || ||||||||||| || 
Sbjct 1467          GCACCTGCTTCTTGGAGCCAGCTGAGGGTTTTGATCGGTGATCATGGCCATGATAATGAG

Query 1486          GCCTATGAGGGGTCCGATGTTGATCCTGCTGAGTCTGCCAC-T-TGTGACATATCCGGGT
                    ||||| ||||| ||||| || || |  || ||| |||+|||-|-| +||| | || ||| 
Sbjct 1526          GCCTACGAGGGCTCCGAGGTCGACCAAGCCGAGCCTG-CACATCTC-GACGTGTCAGGGA

Query 1544          CCTATGTGGTACCT-GGTGCTGCCCTTCA-ACCGCTCTACCA---AGCTCTTGATCTTCC
                    ||||||  || | |-|| ||  + ||| |-|||+|||||   ---|+|||++ |+| |||
Sbjct 1584          CCTATGCAGTCCATGGGCGCCA-GCTTGAGACC-CTCTATAGGGCA-CTC--AA-CATCC

Query 1599          CGCC-GACATTGTGGCC-CGTGCAGGCCGGCTGACC-GCCACAGTAAAGGTTTCCCAGGC
                    ||| -|| ||||  |+|-|| ||+|||| | | | |-||||| ||  |+| ||   ++||
Sbjct 1638          CGCAAGATATTGCTG-CTCGAGC-GGCCCGATTAACAGCCACCGTTGA-GCTTGTT--GC

Query 1656          C-GAGGGGCGGATCGACTGTGAGA-CC-CTCATTGGT----AATAAAA-CTTTCCGCACG
                     -| ++   +||||| |||+||| -||-| |  || |----||||| |-|+||||| |||
Sbjct 1693          TGGC--CCA-GATCGCCTG-GAGTGCCGCACTGTGCTCGGGAATAAGATC-TTCCGGACG

Query 1708          TCGTTCG--TCGACGG-GG-CGGTCTTAGAGACCAACGGCCCAGAGC--GCCACAATCTC
                     || |+|--|+|| ||-| -|+  |||+||| |||||||||| ||||-- +       |+
Sbjct 1748          ACGGT-GACT-GATGGCGCCC-ACCTT-GAGGCCAACGGCCCTGAGCAAT-GT-GT-GT-

Query 1762          TCTTTTGA----CGT-CAGT-CAGAGTAC-C-AT-GGCCGCCGGTCCTTTTAGTCTTACC
                    | || |  ---- +|-| +|-| |+  | -|-||-||   | ||||  + ||| || || 
Sbjct 1798          TTTTGTCGTTTGA-TGCC-TCCCG-CCAGTCTATGGGGGCCGGGTCAC-ATAGCCTCACT

Query 1813          TAC--G---CCGCCT-CT--GCTGCTGGGTTG-GAGGTGCGCTATG-TTGC-TGCCG--G
                    || --|--- |||||-||-- |||+  |||| -||  |+| +| | -| ||-||++|-- 
Sbjct 1853          TATGAGCTTACGCCTGCTGGCCTG-CAGGTTAAGATTT-CA-TCTAATGGCTTG--GACT

Query 1860          G--CTTGACCACCGGGGCGGTTTTTGC---CC-C-CGGCGTTTCGCCCCGGTCGGCT-CC
                    |--|+||++++||     + +   + |---| -|-| +| +| +|+++|++ | || -| 
Sbjct 1908          GCAC-TG----CCATATT-C-CCC-CCTGGCGGCGCC-CC-TA-G---C--GCAGCGCCG

Query 1911          CGGTGAGGTCACCGCCTTCTGCTCCGCCCTATACAGGTTCAATCG-TGAGGCCCAGCGCC
                    +|| |||||  | ||||| |||||||| || |||||||  ||  |-|   +|||| || |
Sbjct 1951          -GGGGAGGTGGCGGCCTTTTGCTCCGCTCTTTACAGGTATAACAGATTTA-CCCAACGGC

Query 1970          ATTCATTGACCGGCAA-CTTCTGGTTCCACCCTGAAGGGCTCCTTGGCCCCTTTGCCCCG
                    ||||  | ||||||  -|| +||||| || || || ||||| |+||| |  ||| || | 
Sbjct 2010          ATTCGCTTACCGGCGGTCTG-TGGTTACATCCCGAGGGGCTGC-TGGGCATTTTCCCTCC

Query 2028          -TTCTCGCCCGGGCATGTCTGGGAGTCGGCCAACCCGTTTTGTGGTGAGAGC-ACACTCT
                    -||||| || |||||| |||||||||| || ||||| ||||| || ||| | - |+|| |
Sbjct 2068          TTTCTCCCCTGGGCATATCTGGGAGTCTGCTAACCCCTTTTGCGGGGAGGGTACC-CTGT

Query 2087          ACACCCGTACTTGGT-CGGAAGTTGA-TG-C---TG---TCTCCGG--C--C--CGGCCC
                    |||| ||||| ||||-|  |    | -| -|---||---|||||  --|-- --||||| 
Sbjct 2127          ACACTCGTACCTGGTCCACATCCGGCTTTTCTAGTGATTTCTCCCCTCCTGAGGCGGCCG

Query 2132          AGCCC-G-ACTTAGGCCCTGTA--TCTGA--A----CCCTCCATGT--CT--AG-CAGGG
                    + |||-|-|| +++|+ |||+ -- |  |--|----||| ||    --| --||-||| |
Sbjct 2186          -CCCCTGCACC---G-GCTG-CTGCCCCAGGATCGCCCCCCCCCACCCCACCAGTCAGTG

Query 2176          ---CCGCCACACCC-ACCTTGGCGGCTCCCTTACCCT-CT-GTTGTATTAG--G-CCCCT
                    ---      +    -|||  ++|| |  |   |   |-| -| ||  |  |-- -   | 
Sbjct 2241          ATAT-TTGG-GTGTTACCAC--CGCCCTCAGAAAAGTCCCAGGTGGGTGCGCCTCTTGCG

Query 2228          CCCCTCCTCCTTCT-GCCCCGGC-GTCCAGCGAGCCGGCCCCTGGTG--CTAGC-G--CC
                    ||||+|| || || -||| ++| -|  |++||+ || |+||||  | --||++ - --||
Sbjct 2297          CCCC-CCGCCCTCGAGCCT--GTTGGAC--CG-CCCAG-CCCTATTAAACT--TGCCTCC

Query 2281          GGGACCCCGGCCATAACCCACCAG--ATGGCCCGGCAT--CG---CCGCCTGCTT-TTTA
                     +++||  +|| +||| |||||+|--|| |||   |+|--||---|||||  |||-||||
Sbjct 2348          C---CCGT-GCG-TAAGCCACC-GACATTGCCGCCC-TCCCGCACCCGCCGTCTTCTTTA

Query 2333          C-C-TATCCAGATGGTTCTAAGGTGTTCGCC-GGCTCGTTGTTCGAGTC-G-GCGTGT-A
                    |-|-|| || || ||| | |||||||  |+|-|| || ||||| |||||-|- ++|| -|
Sbjct 2401          CACTTACCCTGACGGTGCCAAGGTGTATG-CGGGATCATTGTTTGAGTCAGAT--TGCGA

Query 2387          CGTGGCTTGTTAATGCGTCTAATGTTGGACCATCGCCCTGGCGGTGGGCTTTGCCATGCA
                    |+||||| || ||||| |||||  + || ||| |||||||| ||||| || || ||||| 
Sbjct 2458          C-TGGCTGGTGAATGCCTCTAACC-CGGGCCACCGCCCTGGGGGTGGCCTCTGTCATGCC

Query 2446          TTCTACCAGAGG-TACCCCACCTCCTTTGA-TGC--TGCCT-CT-TTTGTG--ATGCGTG
                    || |||||+| |-| + +++|||  ++ | -| |-- +|| -||-  | | --|||||||
Sbjct 2516          TTTTACCA-ACGCTT-T---CCTGA--GGCGTTCTAC-CCAACTGAATTTATTATGCGTG

Query 2498          ACGGCGCG-GCCGCGTATACACTAACTCCCCG-GCCAATA--ATCCATGCCGTCGCCCCT
                    | || +| -|| || |||||+||   +|||||-||| +||--|||||||| || ||||| 
Sbjct 2568          AGGGT-CTCGCTGCATATAC-CTTGA-CCCCGCGCCC-TATTATCCATGCAGTGGCCCCC

Query 2554          GA-T-TATAGGTTGGAACATAACCCAAAAAGGCTTGAGGCTGCCTATCGGGAGACTTGCT
                    ||-|-|| +||||+||||| || ||||| ||||||||||| || || ||||| || ||||
Sbjct 2624          GACTATAG-GGTT-GAACAGAATCCAAAGAGGCTTGAGGCAGCGTACCGGGAAACCTGCT

Query 2612          CTCGCCTCGGCACCGCCGCATA-CC-CG-CTC--CTCGGGACCGGCATATATCAGGTACC
                    | || | ||| ||||| || ||-||-| -|| --|||||| +++++||||| ||||| ||
Sbjct 2682          CCCGTCGCGGTACCGCTGCCTACCCACTTCTTGGCTCGGGT-----ATATACCAGGTCCC

Query 2667          AATCGGTCCT-AGCTTTGACGCCTGGGAGCGGAACCACCGCCCCGGGGATGAGCTCTATC
                      | |||+||-|| ||||| ||||||||||| || || ||||| ||||||||||| || |
Sbjct 2737          TGTTGGT-CTCAGTTTTGATGCCTGGGAGCGTAATCATCGCCCTGGGGATGAGCTTTACC

Query 2726          TACCTGAGCTTGCTGCTAAATGGTTCGAGGCCAATAAGCCGAC-CCGTCCGACTCTCACT
                    |  |||| |  |||||    ||||| || || || |||||| |-| | | |+| || || 
Sbjct 2796          TGACTGAACCCGCTGCAGCCTGGTTTGAAGCTAACAAGCCGGCGCAGCCAG-CACTTACG

Query 2785          ATAACTGAGGAT--GTTGCACGGACGGCGAACTTGGCCA-TCGAGCTTGATTCAGCCACA
                    ||||| || |||--|  +|+|| ||||| ||| | |+||-| ||| | ||| | || || 
Sbjct 2855          ATAACAGAAGATACGGC-C-CGCACGGCCAACCTAG-CACTAGAGATCGATGCTGCTACG

Query 2842          GATGTCGGCCGGGCCTGCGCTGGCTGCCGAGTCACCCCCGGTGTTGTGCAGTACCAGTTT
                    || || ||||| |||||||||||||||    | |  || ||+| ++|+|+||||  +| |
Sbjct 2912          GAGGTTGGCCGTGCCTGCGCTGGCTGCACTATTAGTCCTGG-GA--T-C-GTACAC-TAT

Query 2901          -A--CCGCAG--GTGTGC-CC-GGGTCTGGCAAGTCCCG-TTCTGTTATC--CAAACTGA
                    -|-- | | |--| |+| -||-|| || ||||| ||  |-| | ++||+|--|| ++ |+
Sbjct 2966          CAGTTCACTGCCGGG-GTTCCGGGCTCAGGCAAATCAAGATCCA--TA-CAGCAG--GG-

Query 2952          CGTG--GATGTTG-T-TGTGGT-TCCGACT-C-GGGAGTTGCGTAAC-GCCTGGCGCCGC
                    +|+|--| || ||-|-||+| |-||| +| -|-||||| | || || -| +||||| |||
Sbjct 3018          -G-GATGTTGATGTTGTG-GTTGTCCC-CACCAGGGAGCTTCGCAATAGT-TGGCGTCGC

Query 3004          CGCGGCTTCGCTGCTTTTACCCCCCACACTGCCGCTAGAGTTAC-CCAGGGGCGCCGGGT
                    || ||||| || || ||||| |||||||| || ||  | || ||-  ||| +||||| ||
Sbjct 3074          CGGGGCTTTGCGGCCTTTACACCCCACACGGCGGCCCGTGTCACTATAGGC-CGCCGTGT

Query 3063          CGTTATTGATGAGGCTCCATCACTCCCCCCTCACCTGCTGCTGCTCCATATGCAGCGGGC
                     || ||||| ||||| ||||| ||||| || |||||||||||| | || |||||||||||
Sbjct 3133          TGTGATTGACGAGGCCCCATCCCTCCCACCGCACCTGCTGCTGTTACACATGCAGCGGGC

Query 3123          CGCCACCGTCCACCTTCTCGGTGACCCGAACCAGATCCCAGCCATTGACTTCGAACACGC
                    | |  | ||||| || ||||||||||| ||||||||||| |||||||| || || |||||
Sbjct 3193          CTCTTCAGTCCATCTCCTCGGTGACCCAAACCAGATCCCCGCCATTGATTTTGAGCACGC

Query 3183          TGGGCTCGTTCCCGCCATCAGGCCTGATCTAGCCCCCACCTCCTGGTGGCACGTCACCCA
                    ||| || || ||||| ||| | ||||| || || || ||  |||||||||| || || ||
Sbjct 3253          TGGTCTGGTCCCCGCAATCCGCCCTGAGCTTGCACCAACGACCTGGTGGCATGTAACACA

Query 3243          CCGCTGTCCCGCGGATGTATGTGAGCTGATCCGTGGTGCATACCCCATGATCCAGACCAC
                    |||||| || || ||||||||||| || || || || || ||||| |  |||||||||||
Sbjct 3313          CCGCTGCCCAGCTGATGTATGTGAACTTATACGCGGGGCCTACCCTAAAATCCAGACCAC

Query 3303          TAGCCGGGTCCTCCGTTCGTTG-TTTTGGGGCGAACCTGCCGTCGGCCAGAAATTAGTGT
                     |||||||| || || ||  ||-| | |   +||||| ||  ||||||||||  |||| |
Sbjct 3373          GAGCCGGGTGCTACGGTCTCTGTTCTGGAAT-GAACCGGCTATCGGCCAGAAGCTAGTCT

Query 3362          TCACCCAGGCGGCCAAGGCTGCGAACCCCGGCTCGGTGACG--GTTCATGAGGCGCAGGG
                    |||| ||||| || || ||||| +| ||| | |   +    --|| || || || |||||
Sbjct 3432          TCACGCAGGCCGCTAAAGCTGCC-AACCCTGGTGCA-ATTACAGTCCACGAAGCCCAGGG

Query 3420          CGCTACCTACACAGAGACTACCATCATTGCAACAGCAGACGCCCGTGGCCTCATTCAGTC
                    |||||| | ||||||||| || || || || || || || ||| | || ||||| |||||
Sbjct 3490          CGCTACTTTCACAGAGACCACAATTATAGCTACGGCTGATGCCAGGGGTCTCATCCAGTC

Query 3480          GTCCCGGGCTCATGCCATTGTTGCCCTGACGCGCCACACTGAGAAGTGCGTCATTATTGA
                     ||||| |||||||| || ||||| || || |||||||| |||| |||||| ||| | ||
Sbjct 3550          ATCCCGAGCTCATGCTATAGTTGCACTCACCCGCCACACAGAGAGGTGCGTTATTTTAGA

Query 3540          CGCACCTGGTCTGCTTCGTGAGGTGGGCATCTCTGACGCAATTGTTAATAACTTTTTCCT
                     || |||||| || | |||||||| ||||| ||||| |  || ||||| ||||| |||||
Sbjct 3610          TGCCCCTGGTTTGTTACGTGAGGTCGGCATATCTGATGTGATCGTTAACAACTTCTTCCT

Query 3600          CGCTGGAGGCGAGGTTGGCCACCAGCGCCCGTCTGTTATTCCCCGCGGCAATCCTGACGC
                    |||||| || ||||| ||||| || ||||| ||||| || ||||| ||||| ||||||  
Sbjct 3670          CGCTGGTGGGGAGGTGGGCCATCACCGCCCCTCTGTGATACCCCGTGGCAACCCTGACCA

Query 3660          TAATG-T-CGACAC-C-CTGGCCGCCTTCCCACCGTCTTGCCAGATTAGTGCCTTCCATC
                     ||  -|- |||+|- -|  |++|||||||| |||||||| ||||| ||||| | |||||
Sbjct 3730          GAACCTTGAGAC-CTTACCAG--GCCTTCCCGCCGTCTTGTCAGATCAGTGCTTACCATC

Query 3716          AGCTGGCTGAAGAGCTCGGCCACAGACCCGCCCCTGTCGCAGCTGT-TTTACCACCCTGC
                    |||||||||| ||| | |||||| | || || ||||| || || ||- | +|| ||||| 
Sbjct 3786          AGCTGGCTGAGGAGTTAGGCCACCGCCCGGCTCCTGTTGCCGCCGTCCTG-CCCCCCTGT

Query 3775          CCTGAGCTTGAACAGGGCCTTCTCTACCTGCCTCAGGAACTCA-CCACCTGTGACAGTGT
                    || ||||| || ||||||||  | ||| |||| ||||| || |-   + | ||| |||||
Sbjct 3845          CCCGAGCTCGAGCAGGGCCTGTTGTACATGCCGCAGGAGCTTACAGT-GTCTGATAGTGT

Query 3834          TGTAA--CATTTGAGTTGACAGATATTGTGCATTGTCGCATGGCCGCCCCGAGCCAGCGC
                      |+ -- +|||||| | || ||||| || || || || ||||| || || || ||||| 
Sbjct 3904          GCT-GGTT-TTTGAGCTCACTGATATAGTCCACTGCCGTATGGCTGCTCCAAGTCAGCGG

Query 3892          AAGGCCGTGCTCTCCACACTTGTGGGCCGGTACGGCCGTCGCACGAAGCTTTATAATGCC
                    |||||||| ||||| |||||||||||  |||| ||||||   ||||| || ||| | || 
Sbjct 3962          AAGGCCGTCCTCTCAACACTTGTGGGGAGGTATGGCCGTAAGACGAAACTGTATGAGGCA

Query 3952          TCTCATTCTGATGTTCGCGATTCTCTCGCCCGCTTCATCCCGACCATTGGTCCTGTACAG
                     ||||||| ||||| || || || || ||  | |||||||| || || || ||||| |||
Sbjct 4022          GCTCATTCAGATGTCCGTGAGTCCCTAGCTAGGTTCATCCCCACTATCGGACCTGTCCAG

Query 4012          GTC-A-CAACCTGTGAGCTGTACG-AGTTAGTGGAGGCCATGGTTGAGAAGGGCCAGGAT
                    |+|-|-|+|| || ||| | ||||-| | +|| || |||||||| || ||||||||||| 
Sbjct 4082          G-CTACC-ACGTGCGAGTTATACGAACTG-GTTGAAGCCATGGTGGAAAAGGGCCAGGAC

Query 4069          GGCTCCGCCGTCCTTGAGCTCGATCTCTGTAACCGCGATGTGTCCAGGATCACCTTCTTC
                    ||||| |||||||| ||||| ||||| || || |||||||| ||  | || || || |||
Sbjct 4139          GGCTCTGCCGTCCTGGAGCTTGATCTATGCAATCGCGATGTTTCGCGTATAACTTTTTTC

Query 4129          CAGAAAGACTGTAATAAGTTTACTACTGGGGAGACCATTGCCCACGGCAAAGTGGGTCAG
                    ||||||||||||||||||||||| ||||| |||||||| ||||| ||||| || || || 
Sbjct 4199          CAGAAAGACTGTAATAAGTTTACGACTGGTGAGACCATCGCCCATGGCAAGGTTGGCCAA

Query 4189          GGTATTTCGGCATGGAGCAAGACTTTCTGTGCCCTCTTTGGCCCCTGGTTCCGTGCTATT
                    ||||| ||||| ||||| ||||| ||||||||| | |||||||| ||||||||||| |||
Sbjct 4259          GGTATATCGGCCTGGAGTAAGACCTTCTGTGCCTTGTTTGGCCCGTGGTTCCGTGCCATT

Query 4249          GAGAAGGCCATCTTGGCTCTGCTCCC-CCAGGGCGTATTCTATGGGGACGCTTTTGATGA
                    || || |  || ||||| ||||||||-||   +| | ||||| || ||||||| ||| ||
Sbjct 4319          GAAAAAGAGATATTGGCCCTGCTCCCGCCTAA-CATTTTCTACGGCGACGCTTATGAGGA

Query 4308          CACTGTCTTCTCTGCGGCTGTGGCCGCTGCGAGGG-CGTCCATGGTGTTTGAGAATGACT
                      | || ||  | ||||| ||| |||  ||+||||-| | |||||| || ||||||||||
Sbjct 4378          GTCGGTGTTTGCCGCGGCCGTGTCCGGGGC-AGGGTCTTGCATGGTATTCGAGAATGACT

Query 4367          TTTCTGAGTTCGAT--TCCACTCAGAATAATTTCTCCTTGGGCCTTG-A-GTGTGCTATT
                    ||||||| || || --|++|||||||| ||||||||| | |||||||-|-| ||| ++||
Sbjct 4437          TTTCTGAATTTGACAGT--ACTCAGAACAATTTCTCCCTTGGCCTTGAATGCGTGG--TT

Query 4423          ATGGAGGAGTGTGGGATGCCGCAGTGGCTCATCCGCCTGTACCATCTTA-TAAGGTCCGC
                    ||||||||||| || ||||| || ||||| ||  |  |||| ||+| | -|  |||| ||
Sbjct 4493          ATGGAGGAGTGCGGTATGCCTCAATGGCTGATTAGGTTGTATCA-CCTGGTTCGGTCAGC

Query 4482          ATGGATCT-TGCAGGCCCCGAAGGAATCTCTGCGGCGGGTTCTGGAAGAAACACTCCGGT
                     |||||+|-||||||| |||||||| ||||| +   || || |||||||| || || |||
Sbjct 4552          CTGGAT-TCTGCAGGCGCCGAAGGAGTCTCTT-AAAGGTTTTTGGAAGAAGCATTCTGGT

Query 4540          GAGCCTGGCACTC-TCTTATGGAATACTGTCTGGAATATGGCCGTTAT--CACCCACTGT
                    ||||||||||| |-||||+||||| || || |||||||||||  | ||--||++|| || 
Sbjct 4610          GAGCCTGGCACCCTTCTT-TGGAACACCGTTTGGAATATGGCGATCATAGCA--CATTGC

Query 4597          TATGACTTCCGGGA-CTTGCAAG-TGGCTGCTTTTAAAGGTGATGATTCGATAGTGCTTT
                    ||||| || || ||-|| +|  |-|+|| || ||||| |||||||||||| | || || |
Sbjct 4667          TATGAGTTTCGCGATCTC-CGGGTT-GCCGCCTTTAAGGGTGATGATTCGGTGGTCCTCT

Query 4655          GC-AGTGAGTACCGTCAAAGTCCGGGTGCTGC-A-GTCCTGATTGCTGGCTGC-GGCTTG
                    | -  +|| ||||| || ||||    ||| ||-|- |++| ||||| ||||| -|||||+
Sbjct 4725          GTACC-GACTACCGACAGAGTCGTAATGCGGCAACCT--TAATTGCAGGCTGTGGGCTT-

Query 4711          AAGCTGAAGGTGGACTTCCGCCCGA-TCGGTTTGTACGCGGGTGTTGTTGTGGCCCCCGG
                    ||| ||||||| || | ||| || |-| || +|||| || ||||| || |||||||||||
Sbjct 4781          AAGTTGAAGGTTGATTACCGTCCTATTGGGC-TGTATGCCGGTGTGGTGGTGGCCCCCGG

Query 4770          CCTTGGTG-CGCTTCCTGACGTCGTGCGCTTCGCCGGTCGGCTCACTGAGAAGAATTGGG
                    +||||| |-|||| ||||| || ||||| || || ||||||||  |||| ||||| ||||
Sbjct 4839          -CTTGGGGACGCTGCCTGATGTAGTGCGATTTGCTGGTCGGCTGTCTGAAAAGAACTGGG

Query 4829          GCCCTGGCCCTGAGCGGGCGGAGCAGCTCCGCCTTGCTGTGAGTGATTTTCTTCGCAA-G
                    |||| ||||| ||||| || |||||||| || ||||| ||  |||||||||| ||++|-|
Sbjct 4899          GCCCCGGCCCAGAGCGTGCTGAGCAGCTGCGTCTTGCCGTCTGTGATTTTCTCCG--AGG

Query 4888          C-TCACGAATGTAGCCCAAATGTGTGTGGATGTTGTTTCTCGTGTTTATGGGGTC-TCCC
                     -| |||||||| || ||  | ||||| |||||||| || |||||||| || |||-  ||
Sbjct 4957          GTTAACGAATGTTGCGCAGGTCTGTGTTGATGTTGTGTCCCGTGTTTACGGAGTCAGTCC

Query 4946          CGGGACTTGTTCATAACCTGATCGGCATGCTACAGACTGTCGCCGATGGCAAGGCCCATT
                     |||+|| || |||||||| || |||||||| || ||  | || ||||||||||||||||
Sbjct 5017          TGGG-CTGGTACATAACCTTATTGGCATGCTGCAAACCATTGCTGATGGCAAGGCCCATT

Query 5006          TTACCGAGTCTATAAAACCAGTGCTCGACTTGACAAATTCAATCTTGTGTCGGGTGGAAT
                    |||| ||| |||||||||| ||||| ||| | ||||| || ||| |    ||||||||||
Sbjct 5076          TTACAGAGACTATAAAACCTGTGCTTGACCTCACAAACTCCATCATACAACGGGTGGAAT

Query 5066          GAATAACATGTCTTTTGCTGCGCCCATGGGTTCGCGACCATGCGCCCTCGGCCTATTTTG
                    |||||||||||||  |||  |||||||||| |++|+|||||||||||| || || || ||
Sbjct 5136          GAATAACATGTCTCGTGCATCGCCCATGGGAT--C-ACCATGCGCCCTAGGGCTGTTCTG

Query 5126          CTGCTGCTCCTCATG-TTTCTGCCTATGTTGCCCGCGCCACCGCCCGGTCAGCCGTCTGG
                     ||||| || || ||-|||+|||||||| |||||||||||||| |||| |||||||||||
Sbjct 5193          TTGCTGTTCTTCGTGCTTT-TGCCTATGCTGCCCGCGCCACCGGCCGGCCAGCCGTCTGG

Query 5185          CCGCCGTCGTGGGCGGCGCAGCGGCGGTTCCGGCGGTGGTTTCTGGGGTGACCGGGTTGA
                    |||||||||||||||||||||||||||| ||||| ||||||||||||||||| |||||||
Sbjct 5252          CCGCCGTCGTGGGCGGCGCAGCGGCGGTGCCGGCAGTGGTTTCTGGGGTGACAGGGTTGA

Query 5245          TTCTCAGCCCTTCGCAATCCCCTATATTCATCCAACCAACCCCTTCGCCCCCGATGTCA-
                    |||||||||||||||  |||||||||||||||||||||||||||||||| |||||||| -
Sbjct 5312          TTCTCAGCCCTTCGCCCTCCCCTATATTCATCCAACCAACCCCTTCGCCGCCGATGTCGT

Query 5304          C-CGCTGCGGCCGGGGCTGGACCTC-GTG-TTCGCCAACCCGCCCGACC-ACTCGGCTCC
                     -| |++   |||||||||||+ ||-|+ - ||| ||+ ||||||  ||- || ||||||
Sbjct 5372          TTCAC--AATCCGGGGCTGGA-GTCCG-CCCTCGGCA-GCCGCCCCGCCCCCTTGGCTCC

Query 5360          GCTTGGCGTGACCAGGCCCAGCGCCCCGCCGCTGCCTCACGTCGTAGACCTGCCACAGCT
                    ||||||||||||||| ||||||||||| |||||||| | |||||| || ||||| |||| 
Sbjct 5427          GCTTGGCGTGACCAGTCCCAGCGCCCCCCCGCTGCCCCCCGTCGTCGATCTGCCCCAGCC

Query 5420          GGGGCCGCGCCGCTGACCGC-GGT--CGCTCCGGCCCATGACACCCCGCCGGTGTCCGAT
                    ||||| ||||||||||| ||- +|--|++ || || | ||| ||  | || ||  | |||
Sbjct 5487          GGGGCTGCGCCGCTGACTGCTA-TATC--ACCAGCTCCTGATACAGCCCCTGTACCTGAT

Query 5477          GTTGATTCTCGTGGCGCTATCTTGCGCCGACAGTATAATCTTTCAACATCCCCCCTCACT
                    ||||| |||||||| |||||  ||||||| ||||| || || || || ||||| || || 
Sbjct 5544          GTTGACTCTCGTGGTGCTATTCTGCGCCGGCAGTACAACCTGTCCACGTCCCCGCTTACG

Query 5537          TCTTCCGTGGCCACTGGCACCAACTTGGTTCTTTATGCCGCTCCCCTT-AGCCCGCTTTT
                    || || || ||| | || ||||| |||||||| ||||| ||+||| ||-| ||| |||||
Sbjct 5604          TCATCTGTCGCCTCGGGTACCAATTTGGTTCTCTATGCTGC-CCCATTGAACCCACTTTT

Query 5596          ACCCCTTCAGGACGGCACCAATACCCATATAATGGCCACGGAAGCCTCTAATTATGCCCA
                    ||||||||||||||||||||| |||||||| ||||| || || || |||||||| |||||
Sbjct 5663          ACCCCTTCAGGACGGCACCAACACCCATATCATGGCTACTGAGGCATCTAATTACGCCCA

Query 5656          GTATCGGGTTGTTCGTGCCACAATCCGCTACCGTCCGCTAGTCCCCAATGCTGTTGGTGG
                    ||| ||||| | ||| ||||||||||| ||||| ||||| || || ||||||||||||||
Sbjct 5723          GTACCGGGTGGCTCGAGCCACAATCCGTTACCGCCCGCTGGTGCCAAATGCTGTTGGTGG

Query 5716          CTATGCTATTTCCATCTCGTTTTGGCCACAGACCACCACTACCCCGACGTCCGTTGACAT
                    ||||||||| || || || |||||||| ||||| ||||||||||| || || ||||| ||
Sbjct 5783          CTATGCTATCTCTATTTCTTTTTGGCCCCAGACAACCACTACCCCTACTTCTGTTGATAT

Query 5776          GAATTCCATAACCTCGACGGATGTTCGTATCCTTGTCCAGCCCGGTATAGCCTCCGAGCT
                    |||||| || || || || |||||| | ||  | |||||||| ||||| ||||| |||+|
Sbjct 5843          GAATTCTATTACTTCTACTGATGTTAGGATTTTGGTCCAGCCTGGTATTGCCTCTGAG-T

Query 5836          TG-TGATCCCAAGTGAGCGCCTGCACTATCGCAACCAGGGCTGGCGTTCCGTTGAGACCT
                    ||-| ||||| |||||||| || |||||||| || || || ||||| || |||||||||+
Sbjct 5902          TGGTTATCCCCAGTGAGCGTCTTCACTATCGTAATCAAGGGTGGCGCTCTGTTGAGACC-

Query 5895          CCGGG-GTGGCGGAGGAGGAGGCCACTTCTGGCCTTGTTATGCTCTGTATACATGGCT-C
                     ||||-|| || ||||||||||| || |||||||| || ||||| ||||| |||||+|-|
Sbjct 5961          ACGGGTGTCGCCGAGGAGGAGGCTACCTCTGGCCTGGTAATGCTTTGTATTCATGG-TTC

Query 5953          ACCTGTGAACTCTTATACTAATACACCCTACACCGGTGCCCTCGGGCTGCTGGATTTCGC
                     || || || || ||||| |||||||| || || || || || ||||| || ||||| ||
Sbjct 6020          GCCAGTCAATTCATATACAAATACACCTTATACTGGGGCACTGGGGCTTCTTGATTTTGC

Query 6013          CCTTGAGCTTGAATTCCGCAACCTCACCCCTGGTAACACCAATACGCGGGTCTCCCGTTA
                      | |||||||||||  | ||  | || ||||| ||||||||||| || || ||||| ||
Sbjct 6080          ATTGGAGCTTGAATTTAGGAATTTGACACCTGGGAACACCAATACCCGTGTATCCCGATA

Query 6073          CTCCAGCACTGCCCGCCACCGTCTTCGCCGCGGCGCAGACGGCACCGCTGAGCTTACCAC
                      ||||||| ||||| ||||| || ||||| || || || || |||||||||||||||||
Sbjct 6140          TACCAGCACAGCCCGTCACCGGCTGCGCCGTGGTGCCGATGGGACCGCTGAGCTTACCAC

Query 6133          CACGGCTGCAACCCGCTTCATGAAAGACCTTTATTTTTCTAGCACTAATGGTGTCGGCGA
                     ||||| || || || || ||||| |||||  ||||  |  | || ||||| ||||| ||
Sbjct 6200          TACGGCGGCCACACGTTTTATGAAGGACCTGCATTTCACCGGTACGAATGGAGTCGGTGA

Query 6193          GATCGGCCGCGGGATCGCCCTTACCCTGTTTAACCTTGCTGACACTCTGCTTGGCGGCCT
                    | | ||||| || || ||||| || |||||||| ||||||||||| || || || ||  |
Sbjct 6260          GGTGGGCCGAGGTATTGCCCTGACACTGTTTAATCTTGCTGACACGCTTCTCGGTGGTTT

Query 6253          ACCGACAGAATTGATTTCGTCGGCCGGTGGCCAACTGTTCTATTCACGCCCAGTCGTCTC
                     ||||||||||||||||||||||| || |||||  ||||||| || ||||| ||||||||
Sbjct 6320          GCCGACAGAATTGATTTCGTCGGCTGGGGGCCAGTTGTTCTACTCCCGCCCTGTCGTCTC

Query 6313          AGCCAATGGCGAGCCGACCGTTAAGCTGTATACATCTGTAGAGAATGCTCAGCAGGACAA
                    |||||||||||||||||| || ||||| ||||||||||| |||||||| |||||||| ||
Sbjct 6380          AGCCAATGGCGAGCCGACTGTAAAGCTATATACATCTGTTGAGAATGCGCAGCAGGATAA

Query 6373          GGGTATTGCTATCCCGCATGATATCGACCTCGGGGAATCCCGTGTAGTTATCCAGGACTA
                    ||||||  | ||||||||||| || |||||||| || |||||||| ||||||||||| ||
Sbjct 6440          GGGTATCACCATCCCGCATGACATAGACCTCGGTGACTCCCGTGTGGTTATCCAGGATTA

Query 6433          TGACAACCAACATGAGCAAG-ACCGACCGACACCTTCCCCAGCCCCGTCGCGCCCTTTCT
                    ||| |||||||| |||||+|-| || || || ||||| || ||||| || || ||||| |
Sbjct 6500          TGATAACCAACACGAGCA-GGATCGGCCTACTCCTTCACCTGCCCCCTCTCGTCCTTTTT

Query 6492          CTGTCCTTCGGGCTAATGATGTGCTTTGGCTTTCTCTCACCGCTGCCGAGTATGACCAGT
                    | || ||||| || ||||||||  | |||||||||||||| ||||| |||||||| |||+
Sbjct 6559          CAGTTCTTCGTGCCAATGATGTTTTGTGGCTTTCTCTCACTGCTGCTGAGTATGATCAG-

Query 6552          CCACCTACGGCTTCCTCGACTGGC--CCAGTCTATGTCTCTGACTC---T---GTGACCT
                    ++||+||||  |   ||  |   |--||+++|||||| | |++|||---|---|| || |
Sbjct 6618          --AC-TACGTATGGGTCATCCACCAACC---CTATGTATGT--CTCGGATACAGTCACAT

Query 6603          TGGTCAATGTTGCGACCGGCGCGCAGGCCGTTGCCCGGTCGCTCGACTGGACCAAGGTCA
                    | || ||||| || || || || ||||| || ||||| || || || ||| |||| || |
Sbjct 6670          TTGTTAATGTGGCCACTGGTGCTCAGGCTGTCGCCCGTTCCCTTGATTGGTCCAAAGTTA

Query 6663          CACTCGATGGTCGCCCTCTATCTACTATTCAGCAGTATTCGAAGACTTTCT-TCGTCCTG
                    |  | || || ||||| ||  ||||||||||||||||||| ||||| ||||-|+||||| 
Sbjct 6730          CTTTGGACGGCCGCCCCCTTACTACTATTCAGCAGTATTCTAAGACATTCTAT-GTCCTC

Query 6722          CCGCTTCGTGGCAAGCTCTCCTTCTGGGAGGCGGGTACTACTAAAGCCGGGTACCCTTAT
                    ||||| || || ||| | || |||||||| || || || || || || || |||||||||
Sbjct 6789          CCGCTCCGCGGTAAGTTGTCTTTCTGGGAAGCTGGCACGACCAAGGCTGGCTACCCTTAT

Query 6782          AATTAT-A-ATACCACTGCTAGCGA-CCAATTGCTCATCGAGAACGTCG-CTGGGCATCG
                    ||||||-|-| |++|| || || ||-| ||||+||  | |||||||+||-| || || ||
Sbjct 6849          AATTATGACACA--ACCGCCAGTGATCAAATT-CTAGTTGAGAACG-CGGCCGGCCACCG

Query 6838          GGTGGCTATTTCCACCTATACCACTAGCTTAGGTGCAGGCCCTGTTTCCATCTCCGCGGT
                     || ||||| || || || ||||||||| | ||||| ||||||   ||||| || |||||
Sbjct 6905          TGTTGCTATCTCTACTTACACCACTAGCCTGGGTGCCGGCCCTACCTCCATTTCTGCGGT

Query 6898          CGCTGTTCTAGCCCCCCACTCTGCTTTAGCACTGCTTGAGGATACCTTGGATTACCCTGC
                     | ||| |||||||| ||||| ||| | ||  | |||||||||||    |||||||| ||
Sbjct 6965          TGGTGTGCTAGCCCCGCACTCAGCTCTCGCCGTTCTTGAGGATACTGCCGATTACCCCGC

Query 6958          CCGCGCTCATACTTTTGATGATTTTTGCCCGGAGTGCCGCCCCCTTGGCCTCCAGGGCTG
                    |||||| || |||||||||||||| ||||| || || ||| |||||||  | ||||| ||
Sbjct 7025          CCGCGCCCACACTTTTGATGATTTCTGCCCTGAATGTCGCACCCTTGGATTACAGGGTTG

Query 7018          TGCTTTTCAGTCTACTGTCGCTGAGCTCCAGCGGCTTAAGATGAAGGTGGGTAAAACTCG
                    ||||||||||||||||||||||||||| ||||| ||||| |||||||| |||||||| ||
Sbjct 7085          TGCTTTTCAGTCTACTGTCGCTGAGCTTCAGCGCCTTAAAATGAAGGTAGGTAAAACCCG

Query 7078          GGAGT--TATAGTTTATTTGCTT---GTGCCCCCCTTC---TTT-CTGTT-TCTTATTTT
                    |||||--||+|+|| |||+ +||---||+ ||||||||--- ||-|| ||-|||||||| 
Sbjct 7145          GGAGTCCTA-A-TTAATT-C-TTCCTGT-ACCCCCTTCGCAGTTGCTTTTGTCTTATTTC

Query 7128          TCTTTTCTGCGTTCCGCGCTCCCTGAAAAAAAAAAAAAAAAA
                    | |||||||| || ||||||||||| ||||||||||||||||
Sbjct 7200          TTTTTTCTGCTTTTCGCGCTCCCTGGAAAAAAAAAAAAAAAA
