# Supplementary material for: Pairwise Heuristic Sequence Alignment Algorithm Based on Deep Reinforcement Learning
Source: IEEE Open J Eng Med Biol. 2021 Jan 29;2:36–43. doi: 10.1109/OJEMB.2021.3055424 (PMC8901008; doi:10.1109/OJEMB.2021.3055424)
Supplement: Three supplementary materials are attached to the submitted manuscript. First, we offer the detailed process of the DQNalign in Supplementary material S1. Then, the additional figures and tables are listed in the Supplementary material S2. Finally, the alignment results of the DQNalign are attached  [file ojemb-3055424-mm.zip › OJEMB-3055424-MM/10022021082020_DQNalignOJEMB20210126SupplementaryS3/Supplementary S3/HEV_DDDQN/result20200712173946_14_23.txt]

DQNalign Project v1.0
Pairwise alignment algorithm with deep reinforcement learning based heuristic alignment agent
Sequence 1 : HEV_14, length : 7170
Sequence 2 : HEV_23, length : 7230

Alignment results:
Exact matches: 5401
Gaps: 506

Query 0             GTTCATTAAGGCTCCTGGCATCACTACTGCTATTGAGCAGGCTGCTCTAGCAGCGGCCAA
                    ||| ||||||||||||||||| |||||||| ||||||||||||||||| || ||||||||
Sbjct 23            GTTTATTAAGGCTCCTGGCATTACTACTGCCATTGAGCAGGCTGCTCTGGCTGCGGCCAA

Query 60            TTCTGCCTTGGCGAATGCTGTGGTAGTTAGGCCTTTTCTCTCTCACCAGCAGATTGAGAT
                     || |||||||||||||||||||| ||| |||| ||| | |||| |  ||| |  |||||
Sbjct 83            CTCCGCCTTGGCGAATGCTGTGGTGGTTCGGCCGTTTTTGTCTCGCGTGCAAACCGAGAT

Query 120           TCTCATTAACCTAATGCAACCTCGCCAGCTTGTTTTCCGTCCCGAGGTTTTCTGGAATCA
                     || |||||  | |||||||| || ||| | |||||||| || |||||  | ||||||||
Sbjct 143           CCTTATTAATTTGATGCAACCCCGGCAGTTGGTTTTCCGCCCTGAGGTGCTTTGGAATCA

Query 180           CCCTATCCAGCGCGTTATTCATAACGAGCTGGAGCTTTATTGCCGCGC-CCGCTCCGGCC
                     ||||| ||| | || || || || || || || |  || ||||| ||-| | +|||| |
Sbjct 203           TCCTATTCAGAGAGTCATACACAATGAACTAGAACAATACTGCCGGGCACGGG-CCGGTC

Query 239           GTTGCCTTGAGATTGGCGCTCATCCCCGCTCAATAAATGATAATCCTAATGTGGTCCACC
                    ||||||| |||||||| || || ||  | || || |||||||| || |||||  | ||||
Sbjct 262           GTTGCCTGGAGATTGGGGCCCACCCAAGATCTATTAATGATAACCCCAATGTTTTGCACC

Query 299           GCTGCTTTCTCCGCCCTGTCGGGCGTGATGTTCAGCGTTGGTATACTGCTCCTACCCGCG
                    | ||||||||| | || |||||  | ||||||||||| |||||| |||| || |||||||
Sbjct 322           GGTGCTTTCTCAGACCGGTCGGTAGGGATGTTCAGCGCTGGTATTCTGCCCCCACCCGCG

Query 359           GGCCGGCTGCTAACTGCCGGCGTTCCGCACTGCGCGGGCTTCCCGCTGCTGACCGCACCT
                    | || || || |||||||| ||||| || ||||| || || ||| |||| ||||||||||
Sbjct 382           GCCCTGCAGCCAACTGCCGCCGTTCTGCGCTGCGTGGTCTCCCCCCTGCCGACCGCACCT

Query 419           ACTGCCTTGATGGGTTTTCTGGCTGTAG-TTTCCCAGCCGAGACGGGCATTGCCCTCTAC
                    ||||  ||||||| |||||  |||||  -||| ||  | ||||| ||| | ||||| |||
Sbjct 442           ACTGTTTTGATGGATTTTCCCGCTGTGCTTTTGCCGCCAGAGACCGGCGTAGCCCTTTAC

Query 478           TCCCTCCACGATATGTCACCATCCGATGTCGCAGAGGCCATGTTCCGCCATGGCATGACG
                    || || |||||  | |  ||| |||||||||| ||||| |||  ||||||||| ||||| 
Sbjct 501           TCTCTGCACGACCTCTGGCCAGCCGATGTCGCGGAGGCTATGGCCCGCCATGGGATGACA

Query 538           CGGCTTTATGCTGCCCTCCATCTCCCACCTGAAGTCCTGTTGCCCCCTGGCACATACCGT
                    || || || ||||| ||||||||||| ||||| || ||||| || ||||| || |||| |
Sbjct 561           CGTCTATACGCTGCACTCCATCTCCCTCCTGAGGTGCTGTTACCACCTGGTACCTACCAT

Query 598           ACCGCGTCGTACCTTCTAATTCATGATGGCAGGCGTGTTGTGGTGACGTATGAGGGTGAT
                    ||  | ||||| || || ||||| || ||||  |||| ||| ||||| ||||||||||| 
Sbjct 621           ACAACCTCGTATCTCCTGATTCACGACGGCAACCGTGCTGTTGTGACCTATGAGGGTGAC

Query 658           ACCAGTGCTGGCTATAACCATGATGTTTCTAACCTACGTTCCTGGATCAGAACTACCAAG
                    || ||||| ||||| |||||||| || || |  || ||| | |||||  | || ||||| 
Sbjct 681           ACTAGTGCAGGCTACAACCATGACGTCTCCATACTTCGTGCGTGGATTCGTACGACCAAA

Query 718           GT--CACCGGGAACCACCCCCTCGTTATCGAGCGGGT-TA-GGGCCATTGGCTGCCACTT
                     |--      |+|||| ||  | |||||++|| | ||-| -|||| || || || || ||
Sbjct 741           ATAGTTGG-TG-ACCATCCGTTGGTTAT--AGAGCGTGTGCGGGCTATCGGATGTCATTT

Query 774           TGTTCTCTTGCTCACGGCCGCCCCGGAGCCATCTCCTATGCCTTATGTTCCTTACCCCCG
                    ||| ||  ||||||| || ||||| ||||| || |||||||||||||| |||||||||||
Sbjct 797           TGTGCTGCTGCTCACCGCGGCCCCCGAGCCGTCGCCTATGCCTTATGTCCCTTACCCCCG

Query 834           GTCTACCGAGGTCTATGTTCGGTCAATCTTCGGCCCGGGTGGTACCCCCTCCTTGTTTCC
                     || || ||||| ||||||||||| || || ||||| || ||| |||| ||| |||||||
Sbjct 857           TTCGACAGAGGTGTATGTTCGGTCTATATTTGGCCCTGGCGGTTCCCCGTCCCTGTTTCC

Query 894           A--ACCTCATGCTCTACTAAGTCAACTTTCCATGCTGTTCCTGTCCATATCTGGGATCGT
                     --| |+|+||||| || || || ||||| || ||||| || || ||||||||||| || 
Sbjct 917           GTCAGC-C-TGCTCCACAAAATCTACTTTTCACGCTGTCCCAGTTCATATCTGGGACCGG

Query 952           CTCATGTTGTTCGGGGCCACCCTGGACGATCAGGCTTTTTGCTGCTCCCGTCTTATGACC
                    |||||| | || || ||||| |||||||| ||||| ||||||||||| || |||||||| 
Sbjct 975           CTCATGCTTTTTGGTGCCACTCTGGACGACCAGGCGTTTTGCTGCTCACGGCTTATGACA

Query 1012          TATCTCCGCGGCATTAGCTACAAGGTTACTGTCGGTACCCTTGTGGCCAATGAGGGTTGG
                    || ||||| |||||||| |||||||| || || ||  | ||||| || |||||||| |||
Sbjct 1035          TACCTCCGTGGCATTAGTTACAAGGTCACCGTTGGAGCGCTTGTTGCTAATGAGGGGTGG

Query 1072          AACGCCTCCGAGGACGCCCTCACAGCTGTTATTACTGCCGCTTATCTAACCATATGTCAT
                    || ||||| || || |||||||| || || ||||| || || ||| | ||||| || || 
Sbjct 1095          AATGCCTCTGAAGATGCCCTCACCGCAGTAATTACCGCAGCCTATTTGACCATCTGCCAC

Query 1132          CAGCGCTATCTCCGCACCCAGGCTATATCTAAGGGGATGCGCCGTCTGGAGCGGGAGCAC
                    |||||||| ||||| |||||||| ||||| ||||| ||||||||  |||||   ||||||
Sbjct 1155          CAGCGCTACCTCCGTACCCAGGCGATATCCAAGGGCATGCGCCGGTTGGAGGTTGAGCAC

Query 1192          GCCCAGAAGTTCATTACACGCCTTTACAGTTGGCTCTTTGAGAAGTCTGGCCGTGATTAC
                    |||||||| || |||||| | || ||||| ||| | |||||||||||||| |||||||||
Sbjct 1215          GCCCAGAAATTTATTACAAGACTCTACAGCTGGTTATTTGAGAAGTCTGGTCGTGATTAC

Query 1252          ATCCCTGGCCGTCAGCTGGAGTTTTACGCCCAGTGTAGGCGCTGGCTCTCCGCTGGCTTC
                    ||||| ||||| || ||  ||||||| ||||||||  |||| ||||| ||||| ||||| 
Sbjct 1275          ATCCCCGGCCGCCAACTCCAGTTTTATGCCCAGTGCCGGCGGTGGCTATCCGCGGGCTTT

Query 1312          CACCTTGACCCACGGGTG-TTGGTTTTTGACGAGTCGGCCCCCTGCCACTGTAGGACCAT
                    || || |||||  | |||-||+|||||||| |||||||  ||||||| |||||||||  |
Sbjct 1335          CATCTAGACCCCAGAGTGCTT-GTTTTTGATGAGTCGGTGCCCTGCCGCTGTAGGACTTT

Query 1371          GAT-CCGTA-GG-GC-GGTCTCAAAGTTTTGCTGTTTTATGAAGTGGCTTGGCCAAGAGT
                      |-  | |-| -||-||| ++||  |  ||||| || |||  |||| | || || ||||
Sbjct 1394          CTTAAAGAAGGTTGCGGGTA--AATTT-CTGCTGCTTCATGCGGTGGTTAGGGCAGGAGT

Query 1427          GTACCTGCTTCCTACAGCCTGCAGAAGGGGGTGTT-GGTGACCAGGGCCATGATAACGAA
                    | ||||||||| |  |||| || || ||   || |-||||| || ||||||||||| || 
Sbjct 1450          GCACCTGCTTCTTGGAGCCAGCTGAGGGTTTTGATCGGTGATCATGGCCATGATAATGAG

Query 1486          GCCTATGAGGGGTCCGATGTTGATCCTGCTGAGTCTGCCAC-T-TGTGACATATCCGGGT
                    ||||| ||||| ||||| || || |  || ||| |||+|||-|-| +||| | || ||| 
Sbjct 1509          GCCTACGAGGGCTCCGAGGTCGACCAAGCCGAGCCTG-CACATCTC-GACGTGTCAGGGA

Query 1544          CCTATGTGGTACCT-GGTGCTGCCCTTCA-ACCGCTCTACCA---AGCTCTTGATCTTCC
                    ||||||  || | |-|| ||  + ||| |-|||+|||||   ---|+|||++ |+| |||
Sbjct 1567          CCTATGCAGTCCATGGGCGCCA-GCTTGAGACC-CTCTATAGGGCA-CTC--AA-CATCC

Query 1599          CGCC-GACATTGTGGCC-CGTGCAGGCCGGCTGACC-GCCACAGTAAAGGTTTCCCAGGC
                    ||| -|| ||||  |+|-|| ||+|||| | | | |-||||| ||  |+| ||   ++||
Sbjct 1621          CGCAAGATATTGCTG-CTCGAGC-GGCCCGATTAACAGCCACCGTTGA-GCTTGTT--GC

Query 1656          C-GAGGGGCGGATCGACTGTGAGA-CC-CTCATTGGT----AATAAAACTTTCCGCACGT
                     -| ++   +||||| |||+||| -||-| |  || |----||||| || ||||| ||| 
Sbjct 1676          TGGC--CCA-GATCGCCTG-GAGTGCCGCACTGTGCTCGGGAATAAGACCTTCCGGACGA

Query 1709          CGTTCG-TCGACGG-GGCGGTCTTAGAGACCAACGGCCCAGAGC-GCCACAATCTCTCTT
                    || |  -|+|| ||-| |   |||+||| |||||||||| ||||-       | |+| ||
Sbjct 1732          CGGTGACT-GATGGCGCCCACCTT-GAGGCCAACGGCCCTGAGCAATGTATGTGT-TTTT

Query 1766          TTGA-C--GT-CAGT-CAGAGTAC-C-AT-GGCCGCCGGTCCTTTTAGTCTTACCTAC--
                     |  - -- |-| +|-| |+  | -|-||-||   | ||||  + ||| || || || --
Sbjct 1784          GTCGTTTGATGCC-TCCCG-CCAGTCTATGGGGGCCGGGTCAC-ATAGCCTCACTTATGA

Query 1816          G---CCGCCT-CT--GCTGCTGGGTTG-GAGGTGCGCTATG-TTGC-TGCCG--GG--CT
                    |--- |||||-||-- |||+  |||| -||  |+| +| | -| ||-||++|-- |--|+
Sbjct 1841          GCTTACGCCTGCTGGCCTG-CAGGTTAAGATTT-CA-TCTAATGGCTTG--GACTGCAC-

Query 1863          TGACCACCGGGGCGGTTTTTGC---CC-C-CGGCGTTTCGCCCCGGTCGGCT-CCCGGTG
                    ||++++||     + +   + |---| -|-| +| +| +|+++|++ | || -| +|| |
Sbjct 1895          TG----CCATATT-C-CCC-CCTGGCGGCGCC-CC-TA-G---C--GCAGCGCCG-GGGG

Query 1916          AGGTCACCGCCTTCTGCTCCGCCCTATACAGGTTCAATC-G-TGAGGCCCAGCGCCATTC
                    ||||  | ||||| ||| |||| || |||||||  ||+|-|-|   +|||| || |||||
Sbjct 1939          AGGTGGCGGCCTTTTGCACCGCTCTTTACAGGTATAA-CAGATTTA-CCCAACGGCATTC

Query 1974          ATTGACCGGCAA-CTTCTGGTTCCA-CCCTGAAGGGCTCCTTGGCCCCTTTGCCCCG-TT
                      | ||||||  -|| +||| | ||-|||+|| ||||| |+||| |  ||| || | -||
Sbjct 1997          GCTTACCGGCGGTCTG-TGGCTACATCCC-GAGGGGCTGC-TGGGCATTTTCCCTCCTTT

Query 2031          CTCGCCCGGGCATGTCTGGGAGTCGGCCAACCCGTTTTGTGGTGAGAGC-ACACTCTACA
                    ||| || |||||| |||||||||| || ||||| ||||| || ||| | - |+|| ||||
Sbjct 2054          CTCCCCTGGGCATATCTGGGAGTCTGCTAACCCCTTTTGCGGGGAGGGTACC-CTGTACA

Query 2090          CCCGTACTTGGTCGGAAGTTGATGC-TGTC-TCCGGCC-CGGCCCA----GCCCGACTTC
                    | ||||| |||||   |+|  + ||-| ||-   | | -|  ||| ----   || |  |
Sbjct 2113          CTCGTACCTGGTCCACA-TCC-GGCTTTTCTAGTGACTTCTCCCCTCCTGAGGCGGCCGC

Query 2140          TTAGG--CCCTG-TATCT---GAAC---C-CTCCATGCCATG-TCT--AG-CAGGG-C-C
                        |--|| +|-|+ ||---  | ---|-| || + ||     | --||-||| |- - 
Sbjct 2171          CCCTGCACCG-GCT-GCTGCCCCAGGATCGCCCCC-CCCCACCCCACCAGTCAGTGATAT

Query 2179          G-CCACACCC-ACCTTGGCGGCTCCCTTACCCT-CT-GTTGTATTAG--G-CCCCTCCCC
                     -        -|||  ++|| |  |   |   |-| -| ||  |  |-- -   | ||||
Sbjct 2228          TTGTGGGTGTTACCAC--CGCCCTCAGAAAAGTCCCAGGTGGGTGCGCCTCTTGCGCCCC

Query 2232          TCCTCCTTCT-GCCCCGGC-GTCCAGCGAGCCGGCCCCTGGTG--CTAGC-G--CCGGGA
                    +|| || || -||| ++| -|  |++||+ || |+||||  | --||++ - --|| +++
Sbjct 2283          -CCGCCCTCGAGCCT--GTTGGAC--CG-CCCAG-CCCTATTAAACT--TGCCTCCC---

Query 2285          CCCCGGCCATAACCCACCAG--ATGGCCCGGCAT--CG---CCGCCTGCTT-TTTAC-C-
                    ||  +|| +||| |||||+|--|| |||   |+|--||---|||||  |||-|||||-|-
Sbjct 2332          CCGT-GCG-TAAGCCACC-GACATTGCCGCCC-TCCCGCACCCGCCGTCTTCTTTACACT

Query 2335          TATCCAGATGGTTCTAAGGTGTTCGCC-GGCTCGTTGTTCGAGTC-G-GCGTGT-ACGTG
                    || || || ||| | |||||||  |+|-|| || ||||| |||||-|- ++|| -||+||
Sbjct 2388          TACCCTGACGGTGCCAAGGTGTATG-CGGGATCATTGTTTGAGTCAGAT--TGCGAC-TG

Query 2391          GCTTGTTAATGCGTCTAATGTTGGACCATCGCCCTGGCGGTGGGCTTTGCCATGCATTCT
                    ||| || ||||| |||||  + || ||| |||||||| ||||| || || ||||| || |
Sbjct 2444          GCTGGTGAATGCCTCTAACC-CGGGCCACCGCCCTGGGGGTGGCCTCTGTCATGCCTTTT

Query 2450          A-CCAGAG-GTACCCCACCTC---CTTTGATGCTGC--CTCT-TTTGTGATGCGTGACGG
                    |-| | +|- | +++++||| ---| || +| | +|--||  -||| | |||||||| ||
Sbjct 2503          ATCAAC-GCTTT-----CCTGAGGCGTTC-TACC-CAACTGAATTTATTATGCGTGAGGG

Query 2502          CGCG-GCCGCGTATACACTAAC-T-CCCCGGC-C-CAATAATCCATGCCGTCGCCCCTGA
                     +| -|| ||++||| ||+++|-|- ||| ||-| | || |||||||| || ||||| ||
Sbjct 2555          T-CTTGCTGC--ATATAC---CTTGACCCCGCGCCCTATTATCCATGCAGTGGCCCCCGA

Query 2556          TTATA-GGTTGGAACATAACCCAAAAAGGCTTGAGGCTGCCTATCGGGAGACTTGCTCTC
                     ||||-||||+||||| || ||||| ||||||||||| || || ||||| || ||||| |
Sbjct 2609          CTATAGGGTT-GAACAGAATCCAAAGAGGCTTGAGGCAGCGTACCGGGAAACCTGCTCCC

Query 2615          GCCTCGGCACCGCCGCATA-CC-CG-CTC--CTCGGGACCGGCATATATCAGGTACCAAT
                    | | ||| ||||| || ||-||-| -|| --|||||| +++++||||| ||||| ||  |
Sbjct 2668          GTCGCGGTACCGCTGCCTACCCACTTCTTGGCTCGGGT-----ATATACCAGGTCCCTGT

Query 2670          CGGTCCT-AGCTTTGACGCCTGGGAGCGGAACCACCGCCCCGGGGATGAGCTCTATCTAC
                     |||+||-|| ||||| ||||||||||| || || ||||| ||||||||||| || ||  
Sbjct 2723          TGGT-CTCAGTTTTGATGCCTGGGAGCGTAATCATCGCCCTGGGGATGAGCTTTACCTGA

Query 2729          CTGAGCTTGCTGCTAAATGGTTCGAGGCCAATAAGCCGAC-CCGTCCGACTCTCACTATA
                    |||| |  |||||    ||||| || || || |||||| |-| | | |+| || || |||
Sbjct 2782          CTGAACCCGCTGCAGCCTGGTTTGAAGCTAACAAGCCGGCGCAGCCAG-CACTTACGATA

Query 2788          ACTGAGGAT--GTTGCACGGACGGCGAACTTGGCCA-TCGAGCTTGATTCAGCCACAGAT
                    || || |||--|  +|+|| ||||| ||| | |+||-| ||| | ||| | || ||||| 
Sbjct 2841          ACAGAAGATACGGC-C-CGCACGGCCAACCTAG-CACTAGAGATCGATGCTGCTACAGAG

Query 2845          GTCGGCCGGGCCTGCGCTGGCTGCCGAGTCA-CCCCCGGTGTTGTGCAGTACCAGTTTAC
                    || ||||| |||||||||||||||    | |- ||  || +| || || || |||++| +
Sbjct 2898          GTTGGCCGTGCCTGCGCTGGCTGCACTATTAGTCCTGGGA-TCGTACACTATCAG--TT-

Query 2904          CGCG-CAGGGTGTGCCCGGGTCTGGCAAGTCCCG-TTCTGTTATC--CAAACTGACGTG-
                    | |  | +|| || || || || ||||| ||  |-| | ++||+|--|| ++ |++|+|-
Sbjct 2954          CACTGCC-GGGGTTCCGGGCTCAGGCAAATCAAGATCCA--TA-CAGCAG--GG--G-GA

Query 2955          -GATGTTG-T-TGTGGT-TCCGACT-C-GGGAGTTGCGTAAC-GCCTGGCGCCGCCGCGG
                    -| || ||-|-||+| |-||| +| -|-||||| | || || -| +||||| ||||| ||
Sbjct 3005          TGTTGATGTTGTG-GTTGTCCC-CACCAGGGAGCTTCGCAATAGT-TGGCGTCGCCGGGG

Query 3009          CTTCGCTGCTTTTACCCCCCACACTGCCGCTAGAGTTAC-CCAGGGGCGCCGGGTCGTTA
                    ||| || || ||||| |||||||| || ||  | || ||-  ||| +||||| || || |
Sbjct 3062          CTTTGCGGCCTTTACACCCCACACGGCGGCCCGTGTCACTATAGGC-CGCCGTGTTGTGA

Query 3068          TTGATGAGGCTCCATCACTCCCCCCTCACCTGCTGCTGCTCCATATGCAGCGGGCCGCCA
                    |||| ||||| ||||| ||||| || ||||||||| || | || |||||||||||| |  
Sbjct 3121          TTGACGAGGCCCCATCCCTCCCACCGCACCTGCTGTTGTTACACATGCAGCGGGCCTCTT

Query 3128          CCGTCCACCTTCTCGGTGACCCGAACCAGATCCCAGCCATTGACTTCGAACACGCTGGGC
                    | ||||| || ||||||||||| ||||||||||| |||||||| || || |||||||| |
Sbjct 3181          CAGTCCATCTCCTCGGTGACCCAAACCAGATCCCCGCCATTGATTTTGAGCACGCTGGTC

Query 3188          TCGTTCCCGCCATCAGGCCTGATCTAGCCCCCACCTCCTGGTGGCACGTCACCCACCGCT
                    | || ||||| ||| | ||||| || || || ||  |||||||||| || || |||||||
Sbjct 3241          TGGTCCCCGCAATCCGCCCTGAGCTTGCACCAACGACCTGGTGGCATGTAACACACCGCT

Query 3248          GTCCCGCGGATGTATGTGAGCTGATCCGTGGTGCATACCCCATGATCCAGACCACTAGCC
                    | || || ||||||||||| || || || || || ||||| |  ||||||||||| ||||
Sbjct 3301          GCCCAGCTGATGTATGTGAACTTATACGCGGGGCCTACCCTAAAATCCAGACCACGAGCC

Query 3308          GGGTCCTCCGTTCGTTG-TTTTGGGGCGAACCTGCCGTCGGCCAGAAATTAGTGTTCACC
                    |||| || || ||  ||-| | |   +||||| ||  ||||||||||  |||| ||||| 
Sbjct 3361          GGGTGCTACGGTCTCTGTTCTGGAAT-GAACCGGCTATCGGCCAGAAGCTAGTCTTCACG

Query 3367          CAGGCGGCCAAGGCTGCGAACCCCGGCTCGGTGACG--GTTCATGAGGCGCAGGGCGCTA
                    ||||| || || ||||| +| ||| | |   +    --|| || || || ||||||||||
Sbjct 3420          CAGGCCGCTAAAGCTGCC-AACCCTGGTGCA-ATTACAGTCCACGAAGCCCAGGGCGCTA

Query 3425          CCTACACAGAGACTACCATCATTGCAACAGCAGACGCCCGTGGCCTCATTCAGTCGTCCC
                    | | ||||||||| || || || || || || || ||| | || ||||| ||||| ||||
Sbjct 3478          CTTTCACAGAGACCACAATTATAGCTACGGCTGATGCCAGGGGTCTCATCCAGTCATCCC

Query 3485          GGGCTCATGCCATTGTTGCCCTGACGCGCCACACTGAGAAGTGCGTCATTATTGACGCAC
                    | |||||||| || ||||| || || |||||||| |||| |||||| ||| | || || |
Sbjct 3538          GAGCTCATGCTATAGTTGCACTCACCCGCCACACAGAGAGGTGCGTTATTTTAGATGCCC

Query 3545          CTGGTCTGCTTCGTGAGGTGGGCATCTCTGACGCAATTGTTAATAACTTTTTCCTCGCTG
                    ||||| || | |||||||| ||||| ||||| |  || ||||| ||||| ||||||||||
Sbjct 3598          CTGGTTTGTTACGTGAGGTCGGCATATCTGATGTGATCGTTAACAACTTCTTCCTCGCTG

Query 3605          GAGGCGAGGTTGGCCACCAGCGCCCGTCTGTTATTCCCCGCGGCAATCCTGACGCTAATG
                    | || ||||| ||||| || ||||| ||||| || ||||| ||||| ||||||   ||  
Sbjct 3658          GTGGGGAGGTGGGCCATCACCGCCCCTCTGTGATACCCCGTGGCAACCCTGACCAGAACC

Query 3664          -T-CGACAC-C-CTGGCCGCCTTCCCACCGTCTTGCCAGATTAGTGCCTTCCATCAGCTG
                    -|- |||+|- -|  |++|||||||| |||||||| ||||| ||||| | ||||||||||
Sbjct 3718          TTGAGAC-CTTACCAG--GCCTTCCCGCCGTCTTGTCAGATCAGTGCTTACCATCAGCTG

Query 3721          GCTGAAGAGCTCGGCCACAGACCCGCCCCTGTCGCAGCTGT-TTTACCACCCTGCCCTGA
                    ||||| ||| | |||||| | || || ||||| || || ||- | +|| ||||| || ||
Sbjct 3774          GCTGAGGAGTTAGGCCACCGCCCGGCTCCTGTTGCCGCCGTCCTG-CCCCCCTGTCCCGA

Query 3780          GCTTGAACAGGGCCTTCTCTACCTGCCTCAGGAACTCA-CCACCTGTGACAGTGTTGTAA
                    ||| || ||||||||  | ||| |||| ||||| || |-   + | ||| |||||  |+ 
Sbjct 3833          GCTCGAGCAGGGCCTGTTGTACATGCCGCAGGAGCTTACAGT-GTCTGATAGTGTGCT-G

Query 3838          --CATTTGAGTTGACAGATATTGTGCATTGTCGCATGGCCGCCCCGAGCCAGCGCAAGGC
                    -- +|||||| | || ||||| || || || || ||||| || || || ||||| |||||
Sbjct 3891          GTT-TTTGAGCTCACTGATATAGTCCACTGCCGTATGGCTGCTCCAAGTCAGCGGAAGGC

Query 3897          CGTGCTCTCCACACTTGTGGGCCGGTACGGCCGTCGCACGAAGCTTTATAATGCCTCTCA
                    ||| ||||| |||||||||||  |||| ||||||   ||||| || ||| | ||  ||||
Sbjct 3950          CGTCCTCTCAACACTTGTGGGGAGGTATGGCCGTAAGACGAAACTGTATGAGGCAGCTCA

Query 3957          TTCTGATGTTCGCGATTCTCTCGCCCGCTTCATCCCGACCATTGGTCCTGTACAGGTCAC
                    ||| ||||| || || || || ||  | |||||||| || || || ||||| |||| |||
Sbjct 4010          TTCAGATGTCCGTGAGTCCCTAGCTAGGTTCATCCCCACTATCGGACCTGTCCAGGCCAC

Query 4017          AACCTGTGAGCTGTACGAGTTAGTGGAGGCCATGGTTGAGAAGGGCCAGGATGGCTCCGC
                     || |||||| | |||||  | || || || ||||| || ||||||||||| ||||| ||
Sbjct 4070          CACGTGTGAGTTATACGAACTGGTTGAAGCTATGGTGGAAAAGGGCCAGGACGGCTCTGC

Query 4077          CGTCCTTGAGCTCGATCTCTGTAACCGCGATGTGTCCAGGATCACCTTCTTCCAGAAAGA
                    |||||| ||||| ||||| || || |||||||| ||  | || || || |||||||||||
Sbjct 4130          CGTCCTGGAGCTTGATCTATGCAATCGCGATGTTTCGCGTATAACTTTTTTCCAGAAAGA

Query 4137          CTGTAATAAGTTTACTACTGGGGAGACCATTGCCCACGGCAAAGTGGGTCAGGGTATTTC
                    ||||||||||||||| ||||| |||||||| ||||| ||||| || || || ||||| ||
Sbjct 4190          CTGTAATAAGTTTACGACTGGTGAGACCATCGCCCATGGCAAGGTTGGCCAAGGTATATC

Query 4197          GGCATGGAGCAAGACTTTCTGTGCCCTCTTTGGCCCCTGGTTCCGTGCTATTGAGAAGGC
                    ||| ||||| ||||| ||||||||| | |||||||| ||||||||||| ||||| || | 
Sbjct 4250          GGCCTGGAGTAAGACCTTCTGTGCCTTGTTTGGCCCGTGGTTCCGTGCCATTGAAAAAGA

Query 4257          CATCTTGGCTCTGCTCCCCCAAGGGCGTATTCTATGGGGACGCTTTTGATGACACTGTCT
                     || ||||| |||||||| |    +| | ||||| || ||||||| ||| ||  | || |
Sbjct 4310          AATATTGGCCCTGCTCCCGCCTAA-CATTTTCTACGGCGACGCTTATGAGGAGTCGGTGT

Query 4316          TCTCTGCGGCTGTGGCCGCTGCGAGGG-CGTCCATGGTGTTTGAGAATGACTTTTCTGAG
                    |  | ||||| ||| |||  ||+||||-| | |||||| || ||||||||||||||||| 
Sbjct 4369          TTGCCGCGGCCGTGTCCGGGGC-AGGGTCTTGCATGGTATTCGAGAATGACTTTTCTGAA

Query 4375          TTCGAT--TCCACTCAGAATAATTTCTCCTTGGGCCTTG-A-GTGTGCTATTATGGAGGA
                    || || --|++|||||||| ||||||||| | |||||||-|-| ||| ++||||||||||
Sbjct 4428          TTTGACAGT--ACTCAGAACAATTTCTCCCTTGGCCTTGAATGCGTGG--TTATGGAGGA

Query 4431          GTGTGGGATGCCGCAGTGGCTCATCCGCCTGTACCATCTTA-TAAGGTCCGCATGGATCT
                    ||| || ||||| || ||||| ||  |  |||| ||+| | -|  |||| || |||||+|
Sbjct 4484          GTGCGGTATGCCTCAATGGCTAATTAGGTTGTATCA-CCTGGTTCGGTCAGCCTGGAT-T

Query 4489          -TGCAGGCCCCGAAGGAATCTCTGCGGCGGGTTCTGGAAGAAACACTCCGGTGAGCCTGG
                    -||||||| |||||||| ||||| +   || || |||||||| || || |||||||||||
Sbjct 4542          CTGCAGGCGCCGAAGGAGTCTCTT-AAAGGTTTTTGGAAGAAGCATTCTGGTGAGCCTGG

Query 4548          CACTC-TCTTATGGAATACTGTCTGGAATATGGCCGTTAT--CACCCACTGTTATGACTT
                    ||| |-||||+||||| || || |||||||||||  | ||--||++|| || ||||| ||
Sbjct 4601          CACCCTTCTT-TGGAACACCGTTTGGAATATGGCGATCATAGCA--CATTGCTATGAGTT

Query 4605          CCGGGACTTGCAAG-TGGCTGCTTTTAAAGGTGATGATTCGATAGTGCTTTGCA-GTGAG
                     || || || |  |-|+|| || ||||| |||||||||||| | || || || |- +|| 
Sbjct 4658          TCGCGATTTCCGGGTT-GCCGCCTTTAAGGGTGATGATTCGGTGGTCCTCTGTACC-GAC

Query 4663          TACCGTCAAAGTCCGGGTGCTGC-A-GTCCTGATTGCTGGCTGC-GGCTTGAAGCTGAAG
                    ||||| || ||||    ||| ||-|- |++| ||||| ||||| -|||||+||| |||||
Sbjct 4716          TACCGACAGAGTCGTAATGCGGCAACCT--TAATTGCAGGCTGTGGGCTT-AAGTTGAAG

Query 4720          GTGGACTTCCGCCCGA-TCGGTTTGTACGCGGGTGTTGTTGTGGCCCCCGGCCTTGGTG-
                    || |||| ||| || |-| || +|||| || ||||| || |||||||||||+||||| |-
Sbjct 4773          GTTGACTACCGTCCTATTGGGC-TGTATGCCGGTGTGGTGGTGGCCCCCGG-CTTGGGGA

Query 4778          CGCTTCCTGACGTCGTGCGCTTCGCCGGTCGGCTCACTGAGAAGAATTGGGGCCCTGGCC
                    |||| ||||| || ||||| || || ||||||||  |||| ||||| |||||||| ||||
Sbjct 4831          CGCTGCCTGATGTAGTGCGATTTGCTGGTCGGCTGTCTGAAAAGAACTGGGGCCCCGGCC

Query 4838          CTGAGCGGGCGGAGCAGCTCCGCCTTGCTGTGAGTGATTTTCTTCGCAA-GC-TCACGAA
                    | ||||| || |||||||| || ||||| ||  |||||||||| ||++|-| -| |||||
Sbjct 4891          CAGAGCGTGCTGAGCAGCTGCGTCTTGCCGTCTGTGATTTTCTCCG--AGGGTTAACGAA

Query 4896          TGTAGCCCAAATGTGTGTGGATGTTGTTTCTCGTGTTTATGGGGTC-TCCCCGGGACTTG
                    ||| || ||  | ||||| |||||||| || |||||||| || |||-  || |||+|| |
Sbjct 4949          TGTTGCGCAGGTCTGTGTTGATGTTGTGTCCCGTGTTTACGGAGTCAGTCCTGGG-CTGG

Query 4955          TTCATAACCTGATCGGCATGCTACAGACTGTCGCCGATGGCAAGGCCCATTTTACCGAGT
                    | |||||||| || |||||||| || ||  | || |||||||||||||||||||| ||| 
Sbjct 5008          TACATAACCTTATTGGCATGCTGCAAACCATTGCTGATGGCAAGGCCCATTTTACAGAGA

Query 5015          CTATAAAACCAGTGCTCGACTTGACAAATTCAATCTTGTGTCGGGTGGAATGAATAACAT
                    |||||||||| ||||| ||| | ||||| || ||| |    |||||||||||||||||||
Sbjct 5068          CTATAAAACCTGTGCTTGACCTCACAAACTCCATCATACAACGGGTGGAATGAATAACAT

Query 5075          GTCTTTTGCTGCGCCCATGGGTTCGCGACCATGCGCCCTCGGCCTATTTTGCTGCTGCTC
                    ||||  |||  |||||||||| |++|+|||||||||||| || || || || ||||| ||
Sbjct 5128          GTCTCGTGCATCGCCCATGGGAT--C-ACCATGCGCCCTAGGGCTGTTCTGTTGCTGTTC

Query 5135          CTCATG-TTTCTGCCTATGTTGCCCGCGCCACCGCCCGGTCAGCCGTCTGGCCGCCGTCG
                     || ||-|||+|||||||| |||||||||||||| |||| ||||||||||||||||||||
Sbjct 5185          TTCGTGCTTT-TGCCTATGCTGCCCGCGCCACCGGCCGGCCAGCCGTCTGGCCGCCGTCG

Query 5194          TGGGCGGCGCAGCGGCGGTTCCGGCGGTGGTTTCTGGGGTGACCGGGTTGATTCTCAGCC
                    ||||||||||||||||||| ||||| ||||||||||||||||| ||||||||||||||||
Sbjct 5244          TGGGCGGCGCAGCGGCGGTGCCGGCAGTGGTTTCTGGGGTGACAGGGTTGATTCTCAGCC

Query 5254          CTTCGCAATCCCCTATATTCATCCAACCAACCCCTTCGCCCCCGATGTCA-C-CGCTGCG
                    ||||||  |||||||||||||||||||||||||||||||| |||||||| - -| |++  
Sbjct 5304          CTTCGCCCTCCCCTATATTCATCCAACCAACCCCTTCGCCGCCGATGTCGTTTCAC--AA

Query 5312          GCCGGGGCTGGACCTC-GTG-TTCGCCAACCCGCCCGACC-ACTCGGCTCCGCTTGGCGT
                     |||||||||||+ ||-|+ - ||| ||+ ||||||  ||- || |||||||||||||||
Sbjct 5362          TCCGGGGCTGGA-GTCCG-CCCTCGGCA-GCCGCCCCGCCCCCTTGGCTCCGCTTGGCGT

Query 5369          GACCAGGCCCAGCGCCCCGCCGCTGCCTCACGTCGTAGACCTGCCACAGCTGGGGCCGCG
                    |||||| ||||||||||| |||||||| | |||||| || ||||| |||||||||| |||
Sbjct 5419          GACCAGTCCCAGCGCCCCCCCGCTGCCCCCCGTCGTCGATCTGCCCCAGCTGGGGCTGCG

Query 5429          CCGCTGACCGC-GGT--CGCTCCGGCCCATGACACCCCGCCGGTGTCCGATGTTGATTCT
                    |||||||| ||- +|--|++ || || | ||| ||  | || ||  | |||||||| |||
Sbjct 5479          CCGCTGACTGCTA-TATC--ACCAGCTCCTGATACAGCCCCTGTACCTGATGTTGACTCT

Query 5486          CGTGGCGCTATCTTGCGCCGACAGTATAATCTTTCAACATCCCCCCTCACTTCTTCCGTG
                    ||||| |||||  ||||||| ||||| || || || || ||||| || || || || || 
Sbjct 5536          CGTGGTGCTATTCTGCGCCGGCAGTACAACCTGTCCACGTCCCCGCTTACGTCATCTGTC

Query 5546          GCCACTGGCACCAACTTGGTTCTTTATGCCGCTCCCCTT-AGCCCGCTTTTACCCCTTCA
                    ||| | || ||||| |||||||| ||||| ||+||| ||-| ||| ||||||||||||||
Sbjct 5596          GCCTCGGGTACCAATTTGGTTCTCTATGCTGC-CCCATTGAACCCACTTTTACCCCTTCA

Query 5605          GGACGGCACCAATACCCATATAATGGCCACGGAAGCCTCTAATTATGCCCAGTATCGGGT
                    |||||||||||| |||||||| ||||| || || || |||||||| |||||||| |||||
Sbjct 5655          GGACGGCACCAACACCCATATCATGGCTACTGAGGCATCTAATTACGCCCAGTACCGGGT

Query 5665          TGTTCGTGCCACAATCCGCTACCGTCCGCTAGTCCCCAATGCTGTTGGTGGCTATGCTAT
                     | ||| ||||||||||| ||||| ||||| || || |||||||||||||||||||||||
Sbjct 5715          GGCTCGAGCCACAATCCGTTACCGCCCGCTGGTGCCAAATGCTGTTGGTGGCTATGCTAT

Query 5725          TTCCATCTCGTTTTGGCCACAGACCACCACTACCCCGACGTCCGTTGACATGAATTCCAT
                     || || || |||||||| ||||| ||||||||||| || || ||||| |||||||| ||
Sbjct 5775          CTCTATTTCTTTTTGGCCCCAGACAACCACTACCCCTACTTCTGTTGATATGAATTCTAT

Query 5785          AACCTCGACGGATGTTCGTATCCTTGTCCAGCCCGGTATAGCCTCCGAGCTTG-TGATCC
                     || || || |||||| | ||  | |||||||| ||||| ||||| |||+|||-| ||||
Sbjct 5835          TACTTCTACTGATGTTAGGATTTTGGTCCAGCCTGGTATTGCCTCTGAG-TTGGTTATCC

Query 5844          CAAGTGAGCGCCTGCACTATCGCAACCAGGGCTGGCGTTCCGTTGAGACCTCCGGG-GTG
                    | |||||||| || |||||||| || || || ||||| || |||||||||+ ||||-|| 
Sbjct 5894          CCAGTGAGCGTCTTCACTATCGTAATCAAGGGTGGCGCTCTGTTGAGACC-ACGGGTGTC

Query 5903          GCGGAGGAGGAGGCCACTTCTGGCCTTGTTATGCTCTGTATACATGGCT-CACCTGTGAA
                    || ||||||||||| || |||||||| || ||||| ||||| |||||+|-| || || ||
Sbjct 5953          GCCGAGGAGGAGGCTACCTCTGGCCTGGTAATGCTTTGTATTCATGG-TTCGCCAGTCAA

Query 5962          CTCTTATACTAATACACCCTACACCGGTGCCCTCGGGCTGCTGGATTTCGCCCTTGAGCT
                     || ||||| |||||||| || || || || || ||||| || ||||| ||  | |||||
Sbjct 6012          TTCATATACAAATACACCTTATACTGGGGCACTGGGGCTTCTTGATTTTGCATTGGAGCT

Query 6022          TGAATTCCGCAACCTCACCCCTGGTAACACCAATACGCGGGTCTCCCGTTACTCCAGCAC
                    ||||||  | ||  | || ||||| ||||||||||| || || ||||| ||  |||||||
Sbjct 6072          TGAATTTAGGAATTTGACACCTGGGAACACCAATACCCGTGTATCCCGATATACCAGCAC

Query 6082          TGCCCGCCACCGTCTTCGCCGCGGCGCAGACGGCACCGCTGAGCTTACCACCACGGCTGC
                     ||||| ||||| || ||||| || || || || ||||||||||||||||| ||||| ||
Sbjct 6132          AGCCCGTCACCGGCTGCGCCGTGGTGCCGATGGGACCGCTGAGCTTACCACTACGGCGGC

Query 6142          AACCCGCTTCATGAAAGACCTTTATTTTTCTAGCACTAATGGTGTCGGCGAGATCGGCCG
                     || || || ||||| |||||  ||||  |  | || ||||| ||||| ||| | |||||
Sbjct 6192          CACACGTTTTATGAAGGACCTGCATTTCACCGGTACGAATGGAGTCGGTGAGGTGGGCCG

Query 6202          CGGGATCGCCCTTACCCTGTTTAACCTTGCTGACACTCTGCTTGGCGGCCTACCGACAGA
                     || || ||||| || |||||||| ||||||||||| || || || ||  | ||||||||
Sbjct 6252          AGGTATTGCCCTGACACTGTTTAATCTTGCTGACACGCTTCTCGGTGGTTTGCCGACAGA

Query 6262          ATTGATTTCGTCGGCCGGTGGCCAACTGTTCTATTCACGCCCAGTCGTCTCAGCCAATGG
                    ||||||||||||||| || |||||  ||||||| || ||||| |||||||||||||||||
Sbjct 6312          ATTGATTTCGTCGGCTGGGGGCCAGTTGTTCTACTCCCGCCCTGTCGTCTCAGCCAATGG

Query 6322          CGAGCCGACCGTTAAGCTGTATACATCTGTAGAGAATGCTCAGCAGGACAAGGGTATTGC
                    ||||||||| || ||||| ||||||||||| |||||||| |||||||| ||||||||  |
Sbjct 6372          CGAGCCGACTGTAAAGCTATATACATCTGTTGAGAATGCGCAGCAGGATAAGGGTATCAC

Query 6382          TATCCCGCATGATATCGACCTCGGGGAATCCCGTGTAGTTATCCAGGACTATGACAACCA
                     ||||||||||| || |||||||| || |||||||| ||||||||||| ||||| |||||
Sbjct 6432          CATCCCGCATGACATAGACCTCGGTGACTCCCGTGTGGTTATCCAGGATTATGATAACCA

Query 6442          ACATGAGCAAG-ACCGACCGACACCTTCCCCAGCCCCGTCGCGCCCTTTCTCTGTCCTTC
                    ||| |||||+|-| || || || ||||| || ||||| || || ||||| || || ||||
Sbjct 6492          ACACGAGCA-GGATCGGCCTACTCCTTCACCTGCCCCCTCTCGTCCTTTTTCAGTTCTTC

Query 6501          GGGCTAATGATGTGCTTTGGCTTTCTCTCACCGCTGCCGAGTATGACCAGTCCACCTACG
                    | || ||||||||  | |||||||||||||| ||||| |||||||| |||+++||+||||
Sbjct 6551          GTGCCAATGATGTTTTGTGGCTTTCTCTCACTGCTGCTGAGTATGATCAG---AC-TACG

Query 6561          GCTTCCTCGACTGGC--CCAGTCTATGTCTCTGACTC---T---GTGACCTTGGTCAATG
                      |   ||  |   |--||+++|||||| | |++|||---|---|| || || || ||||
Sbjct 6607          TATGGGTCATCCACCAACC---CTATGTATGT--CTCGGATACAGTCACATTTGTTAATG

Query 6612          TTGCGACCGGCGCGCAGGCCGTTGCCCGGTCGCTCGACTGGACCAAGGTCACACTCGATG
                    | || || || || ||||| || ||||| || || || ||| |||| || ||  | || |
Sbjct 6662          TGGCCACTGGTGCTCAGGCTGTCGCCCGTTCCCTTGATTGGTCCAAAGTTACTTTGGACG

Query 6672          GTCGCCCTCTATCTACTATTCAGCAGTATTCGAAGACTTTCT-TCGTCCTGCCGCTTCGT
                    | ||||| ||  ||||||||||||||||||| ||||| ||||-|+||||| ||||| || 
Sbjct 6722          GCCGCCCCCTTACTACTATTCAGCAGTATTCTAAGACATTCTAT-GTCCTCCCGCTCCGC

Query 6731          GGCAAGCTCTCCTTCTGGGAGGCGGGTACTACTAAAGCCGGGTACCCTTATAATTATAAT
                    || ||| | || |||||||| || || || || || || || ||||||||||||||||| 
Sbjct 6781          GGTAAGTTGTCTTTCTGGGAAGCTGGCACGACCAAGGCTGGCTACCCTTATAATTATAAC

Query 6791          ACCACTGCTAGCGA-CCAATTGCTCATCGAGAACGTCG-CTGGGCATCGGGTGGCTATTT
                    || || || || ||-| ||||+||  | |||||||+||-| || || || || ||||| |
Sbjct 6841          ACAACCGCCAGTGATCAAATT-CTAGTTGAGAACG-CGGCCGGCCACCGTGTTGCTATCT

Query 6849          CCACCTATACCACTAGCTTAGGTGCAGGCCCTGTTTCCATCTCCGCGGTCGCTGTTCTAG
                    | || || ||||||||| | ||||| ||||||   ||||| || ||||| | ||| ||||
Sbjct 6899          CTACTTACACCACTAGCCTGGGTGCCGGCCCTACCTCCATTTCTGCGGTTGGTGTGCTAG

Query 6909          CCCCCCACTCTGCTTTAGCACTGCTTGAGGATACCTTGGATTACCCTGCCCGCGCTCATA
                    |||| ||||| ||| | ||  | |||||||||||    |||||||| |||||||| || |
Sbjct 6959          CCCCGCACTCAGCTCTCGCCGTTCTTGAGGATACTGCCGATTACCCCGCCCGCGCCCACA

Query 6969          CTTTTGATGATTTTTGCCCGGAGTGCCGCCCCCTTGGCCTCCAGGGCTGTGCTTTTCAGT
                    ||||||||||||| ||||| || || ||| |||||||  | ||||| |||||||||||||
Sbjct 7019          CTTTTGATGATTTCTGCCCTGAATGTCGCACCCTTGGATTACAGGGTTGTGCTTTTCAGT

Query 7029          CTACTGTCGCTGAGCTCCAGCGGCTTAAGATGAAGGTGGGTAAAACTCGGGAGT--TATA
                    |||||||||||||||| ||||| ||||| |||||||| |||||||| |||||||--||+|
Sbjct 7079          CTACTGTCGCTGAGCTTCAGCGCCTTAAAATGAAGGTAGGTAAAACCCGGGAGTCCTA-A

Query 7087          GTTTATTTGCTT---GTGCCCCCCTTC---TTT-CTGTT-TCTTATTTTTCTTTTCTGCG
                    +|| |||+ +||---||+ ||||||||--- ||-|| ||-|||||||| | |||||||| 
Sbjct 7138          -TTAATT-C-TTCCTGT-ACCCCCTTCGCAGTTGCTTTTGTCTTATTTCTTTTTTCTGCT

Query 7139          TTCCGCGCTCCCTGAAAAAAAAAAAAAAAAA
                    || ||||||||||| ||||||||||||||||
Sbjct 7194          TTTCGCGCTCCCTGGAAAAAAAAAAAAAAAA
