# Supplementary material for: Pairwise Heuristic Sequence Alignment Algorithm Based on Deep Reinforcement Learning
Source: IEEE Open J Eng Med Biol. 2021 Jan 29;2:36–43. doi: 10.1109/OJEMB.2021.3055424 (PMC8901008; doi:10.1109/OJEMB.2021.3055424)
Supplement: Three supplementary materials are attached to the submitted manuscript. First, we offer the detailed process of the DQNalign in Supplementary material S1. Then, the additional figures and tables are listed in the Supplementary material S2. Finally, the alignment results of the DQNalign are attached  [file ojemb-3055424-mm.zip › OJEMB-3055424-MM/10022021082020_DQNalignOJEMB20210126SupplementaryS3/Supplementary S3/HEV_DDDQN/result20200712173946_14_24.txt]

DQNalign Project v1.0
Pairwise alignment algorithm with deep reinforcement learning based heuristic alignment agent
Sequence 1 : HEV_14, length : 7170
Sequence 2 : HEV_24, length : 7218

Alignment results:
Exact matches: 5413
Gaps: 547

Query 0             GTTCATTAAGGCTCCTGGCATCACTACTGCTATTGAGCAGGCTGCTCTAGCAGCGGCCAA
                    ||||||||||||||||||||| |||||||| ||||||||||||||||| || ||||||||
Sbjct 21            GTTCATTAAGGCTCCTGGCATTACTACTGCCATTGAGCAGGCTGCTCTGGCTGCGGCCAA

Query 60            TTCTGCCTTGGCGAATGCTGTGGTAGTTAGGCCTTTTC--TCTCTCAC-CAG--C-AGAT
                     || |||||||||||||||||||| ||| |||| ||||--||||    -|| --|-||||
Sbjct 81            CTCCGCCTTGGCGAATGCTGTGGTGGTTCGGCCGTTTCTATCTCGTGTACAAACCGAGAT

Query 114           TGAGAT-TCTCATTAACCTAATGCAACCTCGCCAGCTTGT-TTTCCGTCCCGAGGTTTTC
                    |  ++|-|| +||| + +++|||||||| || ||| | ||-|||+||||| |||||  ||
Sbjct 141           TCT--TATCA-ATTT-G---ATGCAACCCCGGCAGTTGGTCTTT-CGTCCTGAGGTGCTC

Query 172           TGGAATCACCCTATCCAGCGCGTTATTCATAAC-GAGCTGGAGCTTTATTGCCGCGCCCG
                    |||||||| ||||| ||| | ||||| || || - | +|||| |  || ||||| |||||
Sbjct 193           TGGAATCATCCTATTCAGAGAGTTATACACAATGAAT-TGGAACAGTACTGCCGGGCCCG

Query 231           CTCCGGCCGTTGCCTTGAGATTGGCGCTCATCCCCGCTCAATAAATGATAATCCTAATGT
                      |||| || ||||| |||||||| ||||| ||  | || || |||||||| || |||||
Sbjct 252           GGCCGGTCGCTGCCTGGAGATTGGGGCTCACCCAAGATCTATTAATGATAACCCCAATGT

Query 291           GGTCCACCGCTGCTTTCTCCG-CCCTGTC-GGGCGTGATGTTCAGCGTTGGTATACTGCT
                      | ||||| || |||||| |-||   | -  |+|+|| |||||||| |||||| |||| 
Sbjct 312           TTTGCACCGGTGTTTTCTCAGACCGGTTGGTAG-G-GACGTTCAGCGCTGGTATTCTGCC

Query 349           CCTACC-CGCGGGCCGGCTGCTAACTGCCGGCGTTCCGCACTGCGCGGGCTTCCCGCTGC
                    || |+|-||||| || |||||||| ||||| ||||| || || || || || ||| ||| 
Sbjct 370           CCCA-CTCGCGGCCCTGCTGCTAATTGCCGCCGTTCTGCTCTACGTGGTCTCCCCCCTGT

Query 408           TGACCGCACCTACTGCCTTGATGGGTTTTCTGGCTGTAG-TTTCCCAGCCGAGACGGGCA
                    |||||| || |||||  ||||||| |||||| |||||  -||| ||+|| ||||| ||| 
Sbjct 429           TGACCGTACTTACTGTTTTGATGGATTTTCTCGCTGTGCCTTTGCC-GCTGAGACCGGCG

Query 467           TTGCCCTCTACTCCCTCCACGATA-TGTCA-CCATCCGATGTCGCAGAGGCCATGTTCCG
                    | ||||| ||||| || || ||  -|+|  -||| | ||||| || |||||||||  |||
Sbjct 488           TGGCCCTTTACTCTCTGCATGACCTT-TTGGCCAGCTGATGTTGCTGAGGCCATGGCCCG

Query 525           CCATGGCATGACGCGGCTTTATGCTGCCCTCCATCTCCCACCTGAAGTCCTGTTGCCCCC
                    ||| || ||||| ||  | |||||||| ||||| ||||| ||||| || ||| | || ||
Sbjct 546           CCACGGGATGACACGTTTATATGCTGCACTCCACCTCCCCCCTGAGGTGCTGCTACCACC

Query 585           TGGCACATACCGTAC-CGCGTCGTACCTTCTAATTCATGATGGCAGGCGTGTTGTGGTGA
                     || || ||||  ||-  |+||||| |||||||| |||||||| |  |||| ||| ||||
Sbjct 606           CGGTACTTACCACACAACC-TCGTATCTTCTAATCCATGATGGTAACCGTGCTGTTGTGA

Query 644           CGTATGAGGGTGATACCAGTGCTGGCTATAACCATGATGTTTCTAACCTACG-TTCCTGG
                    | || ||||||||||| ||||| |||||||||||||| || ||||  || ||-   +|||
Sbjct 665           CTTACGAGGGTGATACTAGTGCAGGCTATAACCATGACGTCTCTATACTCCGAGCG-TGG

Query 703           ATCAGAACTAC-CAAGGTC-ACCGGGAACCACCCCCTCGTTATCGAGCGGGTTAGGGCCA
                    ||| |||| ||- ||    -  +| |+|||| || || ||||| ||||| ||  |||| |
Sbjct 724           ATCCGAACGACTAAAATAGTTG-GTG-ACCATCCGCTGGTTATAGAGCGTGTGCGGGCTA

Query 761           TTGGCTGCCACTTTGT-TCTCTTGCTCACGGCCGCCCCGGAGCCATCTCCTATGCCTTAT
                    ||||||| || |||||-|  |+||||||| || ||||| ||||| || || |||||||||
Sbjct 782           TTGGCTGTCATTTTGTGTTGC-TGCTCACCGCGGCCCCCGAGCCGTCGCCCATGCCTTAT

Query 820           GTTCCTTACCCCCGGTCTACCGAGGTCTATGTTCGGTCAATCTTCGGCCCGGGT-GGTAC
                    || |||||||| || || || ||||| |||||||| || || || ||||| || -| |+|
Sbjct 841           GTCCCTTACCCTCGTTCAACGGAGGTGTATGTTCGATCTATATTTGGCCCTGGCGGCT-C

Query 879           CCCCTCCTTGTTTCCAACCTCATGCTCTACTAAGTCAACTTTCCATGCTGTTCCTGTCCA
                    ||| |||||||||||| |  | |||||||| || || |||||||| |||||||| || ||
Sbjct 900           CCCGTCCTTGTTTCCATCAGCCTGCTCTACAAAATCCACTTTCCACGCTGTTCCAGTTCA

Query 939           TATCTGGGATCGTCTCATGTTGTTCGGGGCCACCCTGGACGATCAGGCTTTTTGCTGCTC
                     |||||||| || |||||| | || || || ||  |||| || ||||| |||||||||||
Sbjct 960           CATCTGGGACCGGCTCATGCTCTTTGGCGCTACTTTGGATGACCAGGCGTTTTGCTGCTC

Query 999           CCGTCTTATGACCTATCTCCGCGGCATTAGCTACAAGGTTACTGTCGGTACCCTTGTGGC
                     || || ||||| || ||||| ||||||||||||||||| ||||||||| | ||||| ||
Sbjct 1020          ACGGCTCATGACATACCTCCGTGGCATTAGCTACAAGGTCACTGTCGGTGCGCTTGTTGC

Query 1059          CAATGAGGGTTGGAACGCCTCCGAGGACGCCCTCACAGCTGTTATTACTGCCGCTTATCT
                     |||||||| ||||||||||| ||||| ||||| || || || |||||||| || ||| |
Sbjct 1080          TAATGAGGGGTGGAACGCCTCTGAGGATGCCCTTACTGCAGTAATTACTGCAGCCTATTT

Query 1119          AACCATATGTCATCAGCGCTATCTCCGCACCCAGGCTATATCTAAGGGGATGCGCCGTCT
                     ||||| |||||||||||||| ||||| || ||||| ||||| ||||| |||||||| ||
Sbjct 1140          GACCATCTGTCATCAGCGCTACCTCCGTACTCAGGCGATATCCAAGGGCATGCGCCGGCT

Query 1179          GGAGCGGGAGCACGCCCAGAAGTTCATTACACGCCTTTACAGTTGGCTCTTTGAGAAGTC
                    |||    ||||| |||||||| || || ||| | |||||||| ||| | |||||||||||
Sbjct 1200          GGAAGTTGAGCATGCCCAGAAATTTATCACAAGACTTTACAGCTGGTTATTTGAGAAGTC

Query 1239          TGGCCGTGATTACATCCCTGGCCGTCAGCTGGAGTTTTACGCCCAGTGTAGGCGCTGGCT
                    |||||| ||||||||||| ||||| || ||  ||||||| || |||||| |||| ||| |
Sbjct 1260          TGGCCGCGATTACATCCCCGGCCGCCAACTCCAGTTTTATGCTCAGTGTCGGCGGTGGTT

Query 1299          CTCCGCTGGCTTCCACCTTGACCCACGGGTG-TTGGTTTTTGACGAGTCGGCCCCCTGCC
                     ||||| ||||| || || |||||  | |||-||+|||||||| ||||| |  |||||||
Sbjct 1320          ATCCGCAGGCTTTCATCTAGACCCTAGAGTGCTT-GTTTTTGATGAGTCAGTGCCCTGCC

Query 1358          ACTGTAGGACCATGAT-CCGTAGG--GC-GGTCTCAAAGTTTTGCTGTTTTATGAAGTGG
                     |||||||||  |  |-  | |||--||-||++|++|| || || || || |||  ||||
Sbjct 1379          GCTGTAGGACTTTCTTAAAGAAGGCCGCAGG--T--AAATTCTGTTGCTTCATGCGGTGG

Query 1414          CTTGGCCAAGAGTGTACCTGCTTCCTAC-AGCCTGCAGAAGGG-G-GTGTTGGTGACCAG
                     | || || |||||||| |||||| |  -| | +|| |+||||- - +||||| ||||| 
Sbjct 1435          TTAGGGCAGGAGTGTACTTGCTTCTTGGAACCA-GCTG-AGGGCTTA-GTTGGCGACCAT

Query 1471          GGCCATGATAACGAAGCCTATGAGGGGTCCGATGTTGATCCTGCTGAGTCTGC-CA-CTT
                    ||||||||||| || || |||||||  || || || || |  || ||  ||||-||-|||
Sbjct 1492          GGCCATGATAATGAGGCTTATGAGGACTCTGAGGTCGACCAGGCCGAACCTGCACATCTT

Query 1529          GTGACATATCCGGGTCCTATGTGGTACC-T-GGTGCTGCCCTTCA-ACCGCTCTACCAAG
                    |     ++|| ||| ||||||  || +|-|-|| ||  + ||| |- ||+|||||    |
Sbjct 1552          GATGTG--TCGGGGACCTATGCTGTT-CATGGGCGCCA-GCTTGAGGCC-CTCTATAGGG

Query 1586          CTCTTGATCTTCCCGCC-GACATTGTGGCC-CGTGCAGGCCGGCTTGACC-GCCACAGTA
                    | ||  ||+ |||||| -|| ||||  + |-|| ||+|||| | || |+|-|+| +| | 
Sbjct 1607          CACTCAAT-ATCCCGCATGATATTGCT-GCTCGAGC-GGCCCGATTAA-CAG-CT-ACTG

Query 1642          A--AGGTTT-CCCAGGCCGAGGGGCGGA-TC--GACTGTGAGACCCT-CATTGGG-TAAT
                     --|| |  -| |||||| || ++| | -| --|  |+ | +||| |-|++|+ |  |||
Sbjct 1661          TCGAGCTCGCCGCAGGCCCAGA--CCGCCTGGAGTGT-CGT-ACCGTGC--T-CGGGAAT

Query 1693          AAAACTTTCCGCACGTCGTTCGTCGACGG-G-G--CGGTCTTAGAGACCAACGGCCCAGA
                    || |||||||| ||| |  | || || ||-|- --|+++|||+||| | |||||||| ||
Sbjct 1714          AAGACTTTCCGGACGACAGTGGTTGATGGCGCCCAC---CTT-GAGGCGAACGGCCCTGA

Query 1749          G--CGCCA--CAATCTCTCTTTTGACG--T-----CA---GTCAGAGTACCATGG-C-CG
                     --     --|+++||||| |||||||--|-----||---    | | ++|  ||-|-|+
Sbjct 1770          ACAATAATGTC---CTCTCATTTGACGCCTCCCGCCAGTCTATGGGGG--CCGGGTCGC-

Query 1793          C-CGG-TCCTTTTAGTCTTACCTACG--C-CGCC--TCTGCTG-CTG--GGTTG-GAGGT
                     - | -|+|++++|++||||| +|+|--|-||||-- |+|++|-|||--|||| -||+ |
Sbjct 1823          ATAGCCT-C----A--CTTACG-A-GCTCACGCCTGCC-G--GCCTGCAGGTTAAGA-TT

Query 1842          GCGCTATG-TTG-CTGCCG-GG-CTTGACCACCGGGC--GG-TTTTTT------G--CC-
                     | +| | -| |-||    -| -|+|++++ +| + |--  - +   |------|--||-
Sbjct 1870          ACA-TCTAATGGTCTAGATTGCAC-T----G-CC-ACATTTCC-CCCTGGCGGCGCCCCT

Query 1885          CCCGGCGTTTCGCCCCGGTCGGCT-CCCGGTGAGGTCACCGCC-TTCTGCTCCGCCCTAT
                     +++++++ + ++++++|+|||| -|  ||+|||||  | || -||+|||   ||||| |
Sbjct 1921          A-------G-T------G-CGGCGCCGGGG-GAGGTGGCGGCTTTT-TGCAGTGCCCTTT

Query 1943          ACAGGTTCAATC-G-TGAGGCCCAGCGCCATTCATTGACCGGCAACTTCTGGTTCCACCC
                    ||||||  ||+|-|-|   +||||||| |||||  ||||||||   || ||||| |||||
Sbjct 1964          ACAGGTATAA-CAGATTTA-CCCAGCGGCATTCGCTGACCGGCGGTTTGTGGTTACACCC

Query 2001          TGAAGGGCTCCTTGGCCCCTTTGCCCCGTTCTCGCCCGGGCATGTCTGGGAGTCGGCCAA
                    ||| ||| | || |||  |||| |||| || || || |||||| | |||||||| || ||
Sbjct 2022          TGAGGGGTTGCTGGGCATCTTTCCCCCTTTTTCTCCTGGGCATATTTGGGAGTCTGCTAA

Query 2061          CCCGTTTTGTGGTGAGAGCA-CACTCTACACCCGTACTTGGTCG-GAAGTTGATGCT-GT
                    ||| |||||||| ||| | |-| +| ||||| || || ||||| - |  | | | ||-  
Sbjct 2082          CCCCTTTTGTGGGGAGGGTACCT-TGTACACTCGCACCTGGTCTACATCTGGCTTCTCTA

Query 2118          CTCCGGC--C-CG-G--CCCA-GC--CCGA--CTTAGGC-CCTG-TATC--T-GAA-CCC
                     |  ++ --|-| - --|| |-||--||| --|+++ ||-|| |-| +|-- -  |-  |
Sbjct 2141          GTGA--TTTCTCCCCCCCCGAGGCGGCCGCCCC---TGCACCGGTTG-CTGCCCCAGGGC

Query 2161          TCCATG-T----------C--T-AGCAGGGCC-GGCC-GCCAC-AC-CCACCTTGGCGGC
                    | | | - ----------|--|-|||      -||       |- |-||  |    +|  
Sbjct 2195          TGCCTTACCCCACCCCACCGGTCAGCGATATTTGGGTGTTACCACCGCCCTCAGTA-GAG

Query 2199          TCCCTTACCC---T-C-CTGTTGTATTAGGCCCCTCCCCTCCTCCT---TCTGCCCCGGC
                    |++|| |  |---|-|   || + + |++ +++| |||| ||+|||---|||||   ++ 
Sbjct 2254          T--CTCAAGCTGATGCAGCGTC-C-GT--A---CCCCCCGCC-CCTGAGTCTGCTGA--G

Query 2250          GT--CCAGCGAGCCGGCCCCTGGTG--CTAGCGCCGGGACCCCGGCCA-TAACCCACCAG
                     |--|||++||+++++++|||  ||--|+  ++|| ++ |||| |   -||| ||||| |
Sbjct 2302          TTGCCCA--GA-------CCTATTGAAC-CT--CCC--CCCCCTGTGCGTAAGCCACCGG

Query 2304          -A-TG--G--C-CCGGCAT-CGCCGCCTGCTTTTTACCTATCCAGATGGTTCTAAGGTGT
                    -|-||--|--|-|| ||| -||||| || |||| ||||||||| || ||  | |||||||
Sbjct 2348          CATTGCCGCCCTCCCGCACCCGCCGTCTTCTTTATACCTATCCCGACGGCGCCAAGGTGT

Query 2357          TCGC-CGGCTCGTTGTTCGAGTCGGCGTGT-ACGTGGCTTGTTAATGCGTCTAATGTTGA
                      ||- ||+|| ||||| ||||| |  |||-||+||||| || || || |||||  + | 
Sbjct 2408          ATGCGGGG-TCATTGTTTGAGTCAGATTGTGAC-TGGCTAGTGAACGCCTCTAACC-CGG

Query 2414          -CCATCGCCCTGGCGGTGGGCTTTGCCATGCATTCTACCAGAGGTACCCCACCTCCTT-T
                    -||| |||||||| ||||| || || ||||| || |||||+| ||   |    |||| - 
Sbjct 2465          GCCACCGCCCTGGGGGTGGCCTCTGTCATGCTTTTTACCA-ACGTT-ACGTTTTCCTGAG

Query 2472          -GATGCTG-CCT-CT---TTTGTGATGCGTGACGGCGCG-GCCGCGTATACACTAACTC-
                    - || || -|| -||---||||| |||||||| ||+ | -|| ||++||| ||+++|| -
Sbjct 2518          GCATTCTACCCAACTGAGTTTGTTATGCGTGAGGG-TCTTGCAGC--ATATAC---CTTG

Query 2524          -CCCGGC-C-CAATAATCCATGCCGTCGCCCCTGA-TT-ATAGGTTGGAACATAACCCAA
                    -||| ||-| | || || ||||| || || || ||-| -| +||||+|| || || || |
Sbjct 2572          ACCCCGCGCCCTATTATTCATGCAGTGGCTCCCGACTACAG-GGTT-GAGCAGAATCCGA

Query 2579          AAAGGCTTGAGGCTGCCTATCGGGAGACTTGCTCTCGCCTCGGCACCGCCGCATACCCGC
                    | ||||||||||| || || || || |||||||| ||||  || ||||| || ||||| |
Sbjct 2630          AGAGGCTTGAGGCAGCGTACCGAGAAACTTGCTCCCGCCGTGGTACCGCTGCCTACCCAC

Query 2639          TCCTCGGG--ACCGGCATATATCAGGTACC-AATCGGTCCTAGCTTTGACGCCTGGGAGC
                    | || || --|++|||||||| ||||| ||-  |+|||| ||| || |||||||||||||
Sbjct 2690          TTCTTGGCTCA--GGCATATACCAGGTCCCTGTT-GGTCTTAGTTTCGACGCCTGGGAGC

Query 2696          GGAACCACCGCCCCGGGGATGAGCTCTATCTACCTGAGCTTGCTGCT-AAATGGTTCGAG
                    | || ||||||||||| || ||||| || ||  |||| | |||||| -  +||||| || 
Sbjct 2747          GCAATCACCGCCCCGGCGACGAGCTTTACCTGACTGAACCTGCTGCGGCC-TGGTTTGAA

Query 2755          GCCAATAAGCCGACCCGTCCGACTCTCACTATAACTGAGGAT-GTTGCACGGACGGCGAA
                    || ||||||||||| |  ||| | || || ||||| ||||| -  +|| || || || ||
Sbjct 2806          GCTAATAAGCCGACGCAGCCGGCACTTACGATAACGGAGGACACG-GCCCGCACAGCTAA

Query 2814          CTTGGCCATCGAGAGCTTGATTCAGCCACAGATGTCGGCCGGGCCTGCGCTGGCTGCCGA
                    | | |+||| +|||| | ||| | |||||||| || ||||| || ||||| ||||||   
Sbjct 2865          CCTAG-CATT-AGAGATCGATGCTGCCACAGAGGTGGGCCGTGCTTGCGCCGGCTGCACT

Query 2872          GTCACCCCCGGTGTTGTGCAGTACCAGTTTACCGCAGGTGTGCCCGGG-TCTGGCAAGTC
                     | | ||||||  ||||||| |||||||| || || || ||+||||||-|| || |||||
Sbjct 2923          ATTAGCCCCGGAATTGTGCACTACCAGTTCACTGCCGGGGT-CCCGGGCTCAGGTAAGTC

Query 2931          C-CGTTCTGTTATCCAAACTG-ACGTGGATGTTGTTGTGGTTCCGACTCGGGAGTTGCGT
                     - || |    | +||    |-|+|| |||||||| || ||||| || |||||| | |||
Sbjct 2982          GAGGTCCATACAG-CAGGGGGAA-GTTGATGTTGTGGTTGTTCCCACCCGGGAGCTCCGT

Query 2989          AACGCCTGGCGCCGCCGCGGCTTCGCTGCTTTTACCCCCCACACTGC--CGCTAGAGTTA
                    |||   ||||| ||||| || || || || ||||| || || || ||--| | + +||||
Sbjct 3040          AACAGTTGGCGTCGCCGGGGTTTTGCGGCCTTTACACCTCATACGGCGGCCCG-T-GTTA

Query 3047          CC-CAGGGGCGCCGGGTCGTTATTGATGAGGCTCCATCACTCCCCCCTCACCTGCTGCTG
                    | - ||| +||||| || || ||||||||||| || || ||||| || ||| || |||||
Sbjct 3098          CTATAGGC-CGCCGTGTTGTGATTGATGAGGCCCCGTCTCTCCCACCGCACTTGTTGCTG

Query 3106          CTCCATATGCAGCGGGCCGCCACCGTCCACCTTCTCGGTGACCCGAACCAGATCCCAGCC
                     | || |||||||||||| || | ||||| || || |||||||| || |||||||| |||
Sbjct 3157          TTACACATGCAGCGGGCCTCCTCGGTCCATCTCCTTGGTGACCCTAATCAGATCCCTGCC

Query 3166          ATTGACTTCGAACACGCTGGGCTCGTTCCCGCCATCAGGCCTGATCTAGCCCCCACCTCC
                    ||||| ||||| |||||||| || || ||||| ||  | ||||| || || || ||    
Sbjct 3217          ATTGATTTCGAGCACGCTGGCCTGGTCCCCGCAATTCGCCCTGAGCTTGCACCAACGAGT

Query 3226          TGGTGGCACGTCACCCACCGCTGTCCCGCGGATGTATGTGAGCTGATCCGTGGTGCATAC
                    |||||||| ||||| ||||||||||| || |||||||||||||| || ||||| || |||
Sbjct 3277          TGGTGGCATGTCACACACCGCTGTCCAGCCGATGTATGTGAGCTCATACGTGGGGCCTAC

Query 3286          CCCATGATCCAGACCACTAGCCGGGTCCTCCGTTCGTTGTTTTGGGGCGAACCTGCC-GT
                    || |  ||||||||||| ||||| || || || ||  ||||||||  ||| || || - |
Sbjct 3337          CCTAAAATCCAGACCACGAGCCGTGTGCTACGATCCCTGTTTTGGAACGAGCCGGCTATT

Query 3345          CGGCCAGAAATTAGTGTTCACCCAGGCGGCCAAGGCTGCGAACCCCGGCT-CGGTGACGG
                    +|||||||| || || ||||| ||||| || || ||||| ||+||| | |-|| | ||||
Sbjct 3396          -GGCCAGAAGTTGGTCTTCACGCAGGCTGCTAAAGCTGCTAA-CCCTGGTGCGATTACGG

Query 3404          TTCATGAGGCGCAGGGCGCTACCTACACAGAGACTACCATCATTGCAACAGCAGACGCCC
                    | ||||| || |||||||| |||| ||||||||| || || || || || || || ||| 
Sbjct 3455          TCCATGAAGCCCAGGGCGCCACCTTCACAGAGACCACAATTATAGCCACGGCTGATGCCA

Query 3464          GTGGCCTCATTCAGTCGTCCCGGGCTCATGCCATTGTTGCCCTGACGCGCCACACTGAGA
                    | ||||| || || || ||||| |||||||| || ||||| || || || ||||| ||||
Sbjct 3515          GGGGCCTTATCCAATCATCCCGAGCTCATGCTATAGTTGCACTTACCCGTCACACAGAGA

Query 3524          AGTGCGTCATTATTGACGCACCTGGTCTGCTTCGTGAGGTGGGCATCTCTGACGCAATTG
                    ||||||||||  | || || |||||| |||| |||||||| ||||| || || |  ||||
Sbjct 3575          AGTGCGTCATNTTAGATGCCCCTGGTTTGCTGCGTGAGGTCGGCATATCCGATGTGATTG

Query 3584          TTAATAACTTTTTCCTCGCTGGAGGCGAGGTTGGCCACCAGCGCCCGTCTGTTATTCCCC
                    | |||||||||||||| ||||| || ||||| ||||| || ||||| ||||| || ||||
Sbjct 3635          TCAATAACTTTTTCCTTGCTGGCGGGGAGGTGGGCCATCACCGCCCCTCTGTGATACCCC

Query 3644          GCGGCAATCCTGACGCTAATGTC--GACACCCT-GGCCGCCTTCCCACCGTCTTGCCAGA
                    | || || ||||||   ||  | --|||+||  - |++|||||||| || ||||| ||||
Sbjct 3695          GTGGTAACCCTGACCAGAACCTTGGGAC-CCTACAG--GCCTTCCCGCCATCTTGTCAGA

Query 3701          TTAGTGCCTTCCATCAGCTGGCTGAAGAGCTCGGCCACAGACCCGCCCCTGTCGCAGCTG
                    ||||||| | ||| ||| ||||||| ||||| || ||| | || || ||||| || || |
Sbjct 3752          TTAGTGCTTACCACCAGTTGGCTGAGGAGCTAGGTCACCGCCCGGCTCCTGTTGCCGCCG

Query 3761          TTTTACCACCCTGCCCTGAGCTTGAACAGGGCCTTCTCTACCTGCCTCAGGAACTCACCA
                    |||| || |||||||||||||| || |||||| | || ||  |||| ||||| |||||  
Sbjct 3812          TTTTGCCCCCCTGCCCTGAGCTCGAGCAGGGCTTACTGTATATGCCACAGGAGCTCACAG

Query 3820          -CCT-G-TGACA--GTGTTGTAACATTTGAGTTGACAGATATTGTGCATTGTCGCATGGC
                    -   -|-|+++|--|||||| + |+|||||  | || ||||| || || || || |||||
Sbjct 3872          TATCCGAT---AGTGTGTTGG-TC-TTTGAACTCACGGATATAGTCCACTGCCGTATGGC

Query 3876          CGCCCCGAGCCAGCGCAAGGCCGTGCTCTCCACACTTG-TGGGCCGGTACGGCCGTCGCA
                     ||||| |||||||| |||||||| ||||| ||||| |-|||| +|||| ||||||   |
Sbjct 3927          TGCCCCAAGCCAGCGGAAGGCCGTCCTCTCAACACTCGTTGGGA-GGTATGGCCGTAAGA

Query 3935          CGAAGCTTTATAATGCCT-CTCATTCTGATGTTCGCGATTCTCTCGCCCGCTTCATCCCG
                    ||||  | ||| | ||  -|+||||| |||||||| || ||||| ||| | |||||||| 
Sbjct 3986          CGAAATTGTATGAGGCAGCC-CATTCAGATGTTCGTGAATCTCTGGCCAGGTTCATCCCC

Query 3994          ACCATTGGTCCTGTACAGGTCACAACCTGTGAGCTGTA-CGAGTTAGTGGAGGCCATGGT
                    || || || ||||| |||| ||| || |||||| | ||-  | | +|| |||||||||||
Sbjct 4045          ACTATCGGACCTGTCCAGGCCACTACATGTGAGTTATATGAACTG-GTTGAGGCCATGGT

Query 4053          TGAGAAGGGCCAGGATGGCTCCGCCGTCCTTGAGCTCGATCTCTGTAACCGCGATGTGTC
                     ||||||||||||||||| || |||||||| ||||| || || ||||| || ||||| |+
Sbjct 4104          GGAGAAGGGCCAGGATGGTTCTGCCGTCCTGGAGCTTGACCTATGTAATCGTGATGTCT-

Query 4113          CA-GGATCACCTTCTTCCAGAAAGACTGTAATAAGTTTACTACTGGGGAGACCATTGCCC
                    | -| ||||| |||||||||||||||||||| |||||||| ||||| |||||||||||||
Sbjct 4163          CGCGCATCACATTCTTCCAGAAAGACTGTAACAAGTTTACAACTGGTGAGACCATTGCCC

Query 4172          ACGGCAAAGTGGGTCAGGGTATTTCGGCATGGAGCAAGACTTTCTGTGCCCTCTTTGGCC
                    | || ||||| || |||||||| ||||| ||||| ||||| || || ||  | |||||||
Sbjct 4223          ATGGTAAAGTTGGCCAGGGTATATCGGCCTGGAGTAAGACCTTTTGCGCTTTGTTTGGCC

Query 4232          CCTGGTTCCGTGCTATTGAGAAGGCCATCTTGGCTCTGCT-CC-CCCAGGGCGTATTCTA
                    | ||||| ||||| ||||| || |  ||  |||| |||||-||-|| |+ +  | || ||
Sbjct 4283          CGTGGTTTCGTGCCATTGAAAAAGAAATACTGGCCCTGCTCCCGCCTA-A-TATTTTTTA

Query 4290          TGGGGACGCTTTTGATGACACTGTCTTCT-CTGCGG-C-TG--TGGCCGCTGCGAGGGCG
                     || || |||| ||| ||  | || ||+|-||||||-|-||--|||+||| |+||++ | 
Sbjct 4341          CGGCGATGCTTATGAGGAGTCGGTGTT-TGCTGCGGCCGTGTCTGG-CGCGG-GA--TCC

Query 4345          TCCATGGTGTTTGAGAATGACTTTTCTGAGTTCGAT--TCCACTCAGAATAATTTCTC-C
                    | |||||||||||| ||||||||||| || || |||--|++|||||||||||||||||-|
Sbjct 4396          TGCATGGTGTTTGAAAATGACTTTTCAGAATTTGATAGT--ACTCAGAATAATTTCTCTC

Query 4402          TTGGGCCTTGAGTGTGCTATTATGGAGGAGTGTGGGATGCCGCAGTGGCTCATCCGCCTG
                    ||+|||||||||||||   ||||||| ||||| || ||||| || ||| | ||| |  ||
Sbjct 4454          TT-GGCCTTGAGTGTGTGGTTATGGAAGAGTGCGGTATGCCTCAATGGTTAATCAGGTTG

Query 4462          TACCATCTTATAAGGTCCGCATGGATCTTGCAGGCCCCGAAGGAATCTCTGCGCGGGTTC
                    || |||||  |  |||| || |||||  ||||||| |||||||| |||||    || |||
Sbjct 4513          TATCATCTGGTTCGGTCAGCTTGGATTCTGCAGGCGCCGAAGGAGTCTCTTAAAGGTTTC

Query 4522          TGGAAGAAACACTCCGGTGAGCCTGGCA-CTCTCTTATGGAATACTGTCTGGAATATGGC
                    |||||||| ||||| ||||||||||| |-|  ||||+||||| ||  | ||||| |||||
Sbjct 4573          TGGAAGAAGCACTCTGGTGAGCCTGGTACCCTTCTT-TGGAACACCATTTGGAACATGGC

Query 4581          CGTTAT--CACCCACTGTTATGACTTCCGGGACTTGCAAGTGGCTGCTTTTAAAGGTGAT
                      | ||--||++||||| ||||| || || || || |  || || |||||||| ||||||
Sbjct 4632          GATCATAGCA--CACTGCTATGAGTTTCGTGATTTCCGGGTCGCCGCTTTTAAGGGTGAT

Query 4639          GATTCGATAGTGCTTTGCAGTGAGTACCGTCAAAGT-CCGGGT--GCTGCAGTCC-TGAT
                    |||||| | || || || ||||| || || |++|| -||+|  --|| || |+||-| ||
Sbjct 4690          GATTCGGTGGTCCTCTGTAGTGACTATCGAC--AGAGCC-GTAACGCAGCGG-CCTTAAT

Query 4695          TGCTGGCTGC-GGCTTGAAGCTGAAGGTGGACTT-CCGCCCGATCGGTTTGTACGCGGGT
                     || ||||||-||||  || +||||||| ||+||-|||||| || || ||||| || |||
Sbjct 4746          CGCAGGCTGCGGGCTCAAAT-TGAAGGTTGA-TTACCGCCCTATTGGGTTGTATGCTGGT

Query 4753          GTTGTTGTGGCCCCCGGCCTTGGTG-CGCTTCCTGACGTCGTGCGCTTCGCCGGTCGGCT
                    || || |||||||| || +|||| |-| |||||||| || ||||| || |||||||||||
Sbjct 4804          GTGGTGGTGGCCCCTGGT-TTGGGGACACTTCCTGATGTAGTGCGATTTGCCGGTCGGCT

Query 4812          CACTGAGAAGAATTGGGGCCCTGGCCCTGAGCGGGCGGAGCAGCTCCGCCTTGCTGTGAG
                      |||| ||||| |||||||| ||||| ||||| || |||||| | || ||||||||  |
Sbjct 4863          GTCTGAAAAGAACTGGGGCCCCGGCCCAGAGCGTGCTGAGCAGTTGCGTCTTGCTGTCTG

Query 4872          TGATTTTCTTCGCAAGCTCACGAATGTAGCCCAAATGTGTGTGGATGTTGTTTCTCGTGT
                    |||||| |||||   | | |||||||| || ||  | ||||| |||||||| || |||||
Sbjct 4923          TGATTTCCTTCGAGGGTTAACGAATGTCGCGCAGGTCTGTGTTGATGTTGTGTCCCGTGT

Query 4932          TTATGG-GGTCTCCCCGGGACTTGTTCATAACCTGATCGGCATGCTACAGACTGTCGCCG
                    ||||||-| |  ||||||| +| || |||||||| || |||||||| |||||| | || |
Sbjct 4983          TTATGGTGTTAGCCCCGGGT-TGGTACATAACCTTATTGGCATGCTGCAGACTATTGCTG

Query 4991          ATGGCAAGGCCCATTTTACCGAGTCTATAAAACCAGTGCTCGA-CTTGACAAATTCAATC
                    ||||||||||||||||||| ||| |||| ||||| ||||| ||-|| +|||||||| |||
Sbjct 5042          ATGGCAAGGCCCATTTTACAGAGACTATTAAACCTGTGCTTGATCTA-ACAAATTCCATC

Query 5050          TTGTGTCGGGTGGAATGAATAACATGTCTTTTGCTGCGCCCATGGGTTCGCGACCATGCG
                     |    ||||||||||||||||||||| || |||  |||||||||| |++|+||||||||
Sbjct 5101          ATACAGCGGGTGGAATGAATAACATGTTTTGTGCATCGCCCATGGGAT--C-ACCATGCG

Query 5110          CCCTCGGCCTATTTTGCTGCTGCTCCTCATGTTTCTGCCTATGTTGCCCGCGCCACCGCC
                    |||| || || || || ||||| ||||| || || ||||||||||||||||||||||| |
Sbjct 5158          CCCTAGGGCTGTTCTGTTGCTGTTCCTCGTGCTTTTGCCTATGTTGCCCGCGCCACCGGC

Query 5170          CGGTCAGCCGTCTGGCCGCCGTCGTGGGCGGCGCAGCGGCGGTTCCGGCGGTGGTTTCTG
                    ||| ||| |||||||||||||||||||||||||||||||| || ||||||||||||||||
Sbjct 5218          CGGCCAGTCGTCTGGCCGCCGTCGTGGGCGGCGCAGCGGCAGTGCCGGCGGTGGTTTCTG

Query 5230          GGGTGACCGGGTTGATTCTCAGCCCTTCGCAATCCCCTATATTCATCCAACCAACCCCTT
                    ||||||| ||||||||||||||||||||||  ||||||||||||||||||||||||||||
Sbjct 5278          GGGTGACAGGGTTGATTCTCAGCCCTTCGCCCTCCCCTATATTCATCCAACCAACCCCTT

Query 5290          CGCCCCCGATGTCACCGCTGC-GGCCGGGGCTGGACCTCGTG-TTCGCCAACCCGCCC-G
                    |||| ||||||||+      |-  ||||||||||| ||||+ - ||| ||+ ||||||-|
Sbjct 5338          CGCCGCCGATGTC-GTTTCACAATCCGGGGCTGGAGCTCG-CCCTCGACA-GCCGCCCCG

Query 5347          ACCACTCGGCTCCGCTTGGCGTGACCAGGCCCAGCGCCCCGCCGCTGCCTCACGTCGTAG
                     || || |||||| |||||||||||||| ||||||||||| || ||||| | |||||| |
Sbjct 5395          TCCCCTTGGCTCCACTTGGCGTGACCAGTCCCAGCGCCCCTCCACTGCCCCCCGTCGTCG

Query 5407          ACCTGCCACAGCTGGGGCCGCGCCGCTGACCGCGGTCGCTCCGGCCCATGACACCCCGCC
                    | ||||| |||||||||| ||||||||||| ||  |  | ||||| | ||||||  | ||
Sbjct 5455          ATCTGCCCCAGCTGGGGCTGCGCCGCTGACTGCCATATCACCGGCTCCTGACACAGCCCC

Query 5467          GGTGTCCGATGTTGATTCTCGTGGCGCTATCTTGCGCCGACAGTATAATCTTTCAACATC
                     ||| | ||||||||||| || ||||||||  ||||||||||||||||||| ||||||||
Sbjct 5515          TGTGCCTGATGTTGATTCACGCGGCGCTATTCTGCGCCGACAGTATAATCTGTCAACATC

Query 5527          CCCCCTCACTTCTTCCGTGGCCACTGGCACCAACTTGGTTCTTTATGCCGCTCCCCTTAG
                     |||||||| || || || ||| | ||||| || |||||||| ||||| || || || | 
Sbjct 5575          GCCCCTCACGTCGTCTGTTGCCTCAGGCACTAATTTGGTTCTCTATGCTGCCCCACTGAA

Query 5587          CCCGCTTTTACCCCTTCAGGACGGCACCAATACCCATATAATGGCCACGGAAGCCTCTAA
                    ||| || |||||||||||||| |||||||| |||||||| ||||| || || || |||||
Sbjct 5635          CCCTCTCTTACCCCTTCAGGATGGCACCAACACCCATATTATGGCTACCGAGGCATCTAA

Query 5647          TTATGCCCAGTATCGGGTTGTTCGTGCCACAATCCGCTACCGTCCGCTAGTCCCCAATGC
                    |||||||||||| ||||| || || || |||||||||||||| ||||| || || || ||
Sbjct 5695          TTATGCCCAGTACCGGGTGGTCCGAGCTACAATCCGCTACCGCCCGCTGGTGCCAAACGC

Query 5707          TGTTGGTGGCTATGCTATTTCCATCTCGTTTTGGCCACAGACCACCACTACCCCGACGTC
                    |||||||||||||||||||||||| || |||||||| || || ||||||||||| || ||
Sbjct 5755          TGTTGGTGGCTATGCTATTTCCATTTCCTTTTGGCCCCAAACAACCACTACCCCCACCTC

Query 5767          CGTTGACATGAATTCCATAACCTCGACGGATGTTCGTATCCTTGTCCAGCCCGGTATAGC
                    |||||| |||||||| || || || || |||||| | ||||| |||||||||||||| ||
Sbjct 5815          CGTTGATATGAATTCTATTACTTCTACTGATGTTAGGATCCTGGTCCAGCCCGGTATTGC

Query 5827          CTCCGAGCTTG-TGATCCCAAGTGAGCGCCTGCACTATCGCAACCAGGGCTGGCGTTCCG
                     || |||+|||-| ||||| |||||||| || || || ||||| || |||||||| ||||
Sbjct 5875          TTCTGAG-TTGGTCATCCCCAGTGAGCGTCTTCATTACCGCAATCAAGGCTGGCGCTCCG

Query 5886          TTGAGACCTCCGGG-GTGGCGGAGGAGGAGGCCACTTCTGGCCTTGTTATGCTCTGTATA
                    | ||||||+ ||||-|| || ||||||||||| || |||||||| || ||||| ||||| 
Sbjct 5934          TCGAGACC-ACGGGTGTCGCCGAGGAGGAGGCTACCTCTGGCCTGGTAATGCTTTGTATC

Query 5945          CATGGCTCACCTGTGAACTCTTATACTAATACACCCTACACCGGTGCCCTCGGGCTGCTG
                    |||||||| ||||| || ||||||||||||||||| ||||| ||||| || ||||| || 
Sbjct 5993          CATGGCTCCCCTGTCAATTCTTATACTAATACACCTTACACTGGTGCACTGGGGCTCCTT

Query 6005          GATTTCGCCCTTGAGCTTGAATTCCGCAACCTCACCCCTGGTAACACCAATACGCGGGTC
                    ||||| ||  | |||||||||||  | ||  | || ||||| |||||||| || || || 
Sbjct 6053          GATTTTGCATTAGAGCTTGAATTTAGGAATTTGACACCTGGGAACACCAACACCCGTGTA

Query 6065          TCCCGTTACTCCAGCACTGCCCGCCACCGTCTTCGCCGCGGCGCAGACGGCACCGCTGAG
                    ||||| ||  | ||||| ||||||||||| || ||||| ||||| ||||| || ||||||
Sbjct 6113          TCCCGGTATACTAGCACAGCCCGCCACCGGCTGCGCCGTGGCGCCGACGGGACTGCTGAG

Query 6125          CTTACCACCACGGCTGCAACCCGCTTCATGAAAGACCTTTATTTTTCTAGCACTAATGGT
                    |||||||| ||||| || || || || ||||| |||||  ||||  |  |||| ||||| 
Sbjct 6173          CTTACCACTACGGCGGCCACGCGTTTTATGAAGGACCTGCATTTCACCGGCACGAATGGG

Query 6185          GTCGGCGAGATCGGCCGCGGGATCGCCCTTACCCTGTTTAACCTTGCTGACACTCTGCTT
                    || || ||| | ||||| || || || || || ||||| || ||||||||||| || || 
Sbjct 6233          GTTGGTGAGGTGGGCCGAGGCATTGCTCTGACACTGTTCAATCTTGCTGACACGCTTCTC

Query 6245          GGCGGCCTACCGACAGAATTGATTTCGTCGGCCGGTGGCCAACTGTTCTATTCACGCCCA
                    || || |||||||||||||||||||||||||| || || ||  |||| || || ||||| 
Sbjct 6293          GGTGGTCTACCGACAGAATTGATTTCGTCGGCTGGGGGTCAGTTGTTTTACTCCCGCCCT

Query 6305          GTCGTCTCAGCCAATGGCGAGCCGACCGTTAAGCTGTATACATCTGTAGAGAATGCTCAG
                    |||||||||||||||||||||||||| || ||| | ||||||||||| |||||||| |||
Sbjct 6353          GTCGTCTCAGCCAATGGCGAGCCGACTGTAAAGTTATATACATCTGTTGAGAATGCGCAG

Query 6365          CAGGACAAGGGTATTGCTATCCCGCATGATATCGACCTCGGGGAATCCCGTGTAGTTATC
                    ||||| ||||| ||| | || || |||||||| |||||||| || |||||||| || || 
Sbjct 6413          CAGGATAAGGGCATTACCATTCCACATGATATAGACCTCGGTGATTCCCGTGTGGTCATT

Query 6425          CAGGACTATGACAACCAACATGAGCAAGACCGACCGACACCTTCCCCAGCCCCGTCGCGC
                    || || |||||||||||||| ||||| || || || || ||||| || ||||| || |||
Sbjct 6473          CAAGATTATGACAACCAACACGAGCAGGATCGGCCTACGCCTTCACCTGCCCCCTCTCGC

Query 6485          CCTTTCTCTGTCCTTCGGGCTAATGATGTGCTTTGGCTTTCTCTCACCGCTGCCGAGTAT
                    ||||| || |||||||| |||||||||||  | ||||| ||||| |||||||||||||||
Sbjct 6533          CCTTTTTCAGTCCTTCGTGCTAATGATGTTTTGTGGCTCTCTCTTACCGCTGCCGAGTAT

Query 6545          GACCAGTCCACCTACGGCTC---CTCGACTGGC--CCAGTCTATGTCTCTGACTC---T-
                    ||||||+++||+||||+ + --- ||| |   |--||+++||||||++ || |||---|-
Sbjct 6593          GACCAG---AC-TACG-T-ATGGGTCGTCCACCAACC---CTATGT--ATGTCTCGGATA

Query 6596          --GTGACCTTGGTCAATGTTGCGACCGGCGCGCAGGCCGTTGCCCGGTCGCTCGACTGGA
                    --|| || || ||||| || || || || || ||||| |||||||| || || || ||| 
Sbjct 6642          CAGTCACATTCGTCAACGTGGCCACTGGTGCTCAGGCTGTTGCCCGCTCCCTTGATTGGT

Query 6654          CCAAGGTCACACTCGATGGTCGCCCTCTATCTACTATTCAGCAGTATTCGAAGACTTTCT
                    | || ||||| || || |||||||| ||  |||| || ||||| ||||| ||||| ||||
Sbjct 6702          CTAAAGTCACTCTGGACGGTCGCCCCCTCACTACCATCCAGCAATATTCTAAGACGTTCT

Query 6714          TCGTCCTGCCGCTTCGTGGCAAGCTCTCCTTCTGGGAGGCGGGTACTACTAAAGCCGGGT
                     |||||| ||||| || || ||||| || ||||||||||| || || || || || || |
Sbjct 6762          ACGTCCTCCCGCTCCGCGGTAAGCTGTCTTTCTGGGAGGCTGGCACAACCAAGGCTGGCT

Query 6774          ACCCTTATAATTATAATACCACTGCTAGCGA-CCAATTGCTCATCGAGAACGTCGCTGGG
                    | ||||| ||||||||||| |||||||| ||-| |||| +| || |||||||  ||||| 
Sbjct 6822          ATCCTTACAATTATAATACAACTGCTAGTGATCAAATTT-TAATTGAGAACGCGGCTGGC

Query 6833          CATCGGGTGGCTATTTCCACCTATACCACTAGCTTAGGTGCAGGCCCTGT-TTCCATCTC
                    || || || |||||||| ||||||||||||||| | ||||| |||||+  - || || ||
Sbjct 6881          CACCGTGTTGCTATTTCTACCTATACCACTAGCCTGGGTGCTGGCCC-CACATCTATTTC

Query 6892          CGCGGTCG-CTGTTCTAGCCCCCCACTCTGCTTTAGCACTGCTTGAGGATACCT--TGGA
                     |||||||-|+||  ||||||| ||||| ||  | ||  | ||||| |||||+|--||+|
Sbjct 6940          TGCGGTCGGC-GTATTAGCCCCGCACTCAGCCCTTGCCGTTCTTGAAGATAC-TGCTG-A

Query 6949          TTACCCTGCCCGCGCTCATACTTTTGATGATTTTTGCCCGGAGTGCCGCCCCCTTGGCCT
                     || || ||||| || ||||||||||||||||| |||||||| || ||| ||||||| ||
Sbjct 6997          CTATCCCGCCCGTGCCCATACTTTTGATGATTTCTGCCCGGAATGTCGCACCCTTGGTCT

Query 7009          CCAGGGCTGTGCTTTTCAGTCTACTGTCGCTGAGCTCCAGCGGCTTAAGATGAAGGTGGG
                     ||||| || || || ||||||||| | |||||||| ||||| ||||| |||||||| ||
Sbjct 7057          GCAGGGTTGCGCCTTCCAGTCTACTATTGCTGAGCTTCAGCGCCTTAAAATGAAGGTAGG

Query 7069          TAAAACTCGGGAGT-TATAGTTTATTTG-CTTGTGCCCCCCTTC--TTTCT-GTTT-CTT
                    |||||| |||||||-|+|| || |||| -| |||||||||+|||--  |||- |||- ||
Sbjct 7117          TAAAACCCGGGAGTCT-TAATTAATTTTTCCTGTGCCCCC-TTCGCAGTCTTCTTTAGTT

Query 7123          ATTTTTCTTTT--CTGCGTTCCGCGCTCCCTGAAAAAAAAAAA
                     | ||||||||--|||| || ||||||||||| ||||||||||
Sbjct 7175          TTATTTCTTTTTTCTGCTTTTCGCGCTCCCTGGAAAAAAAAAA
