# Supplementary material for: Pairwise Heuristic Sequence Alignment Algorithm Based on Deep Reinforcement Learning
Source: IEEE Open J Eng Med Biol. 2021 Jan 29;2:36–43. doi: 10.1109/OJEMB.2021.3055424 (PMC8901008; doi:10.1109/OJEMB.2021.3055424)
Supplement: Three supplementary materials are attached to the submitted manuscript. First, we offer the detailed process of the DQNalign in Supplementary material S1. Then, the additional figures and tables are listed in the Supplementary material S2. Finally, the alignment results of the DQNalign are attached  [file ojemb-3055424-mm.zip › OJEMB-3055424-MM/10022021082020_DQNalignOJEMB20210126SupplementaryS3/Supplementary S3/HEV_DDDQN/result20200712173946_14_25.txt]

DQNalign Project v1.0
Pairwise alignment algorithm with deep reinforcement learning based heuristic alignment agent
Sequence 1 : HEV_14, length : 7170
Sequence 2 : HEV_25, length : 7180

Alignment results:
Exact matches: 5367
Gaps: 507

Query 0             GTTCATTAAGGCTCCTGGCATCACTACTGCTATTGAGCAGGCTGCTCTAGCAGCGGCCAA
                    ||| ||||||||||||||||| |||||||| ||||||||||||||||| || ||||||||
Sbjct 14            GTTTATTAAGGCTCCTGGCATTACTACTGCCATTGAGCAGGCTGCTCTGGCTGCGGCCAA

Query 60            TTCTGCCTTGGCGAATGCTGTGGTAGTTAGGCCTTTTCTCTCTCACCAGCAGATTGAGAT
                     || |||||||||||||||||||| ||| |||| ||| | |||| |  ||| |  |||||
Sbjct 74            CTCCGCCTTGGCGAATGCTGTGGTGGTTCGGCCGTTTTTGTCTCGCGTGCAAACCGAGAT

Query 120           TCTCATTAACCTAATGCAACCTCGCCAGCTTGTTTTCCGTCCCGAGGTTTTCTGGAATCA
                     || |||||  | |||||||| || ||| | |||||||| || |||||  | ||||||||
Sbjct 134           CCTTATTAATTTGATGCAACCCCGGCAGTTGGTTTTCCGCCCTGAGGTGCTTTGGAATCA

Query 180           CCCTATCCAGCGCGTTATTCATAACGAGCTGGAGCTTTATTGCCGCGC-CCGCTCCGGCC
                     ||||| ||| | || || || || || || || |  || ||||| ||-| | +|||| |
Sbjct 194           TCCTATTCAGAGAGTCATACACAATGAACTAGAACAATACTGCCGGGCACGGG-CCGGTC

Query 239           GTTGCCTTGAGATTGGCGCTCATCCCCGCTCAATAAATGATAATCCTAATGTGGTCCACC
                    ||||||| |||||||| ||||| ||  | || || |||||||| || |||||  | ||||
Sbjct 253           GTTGCCTGGAGATTGGGGCTCACCCAAGATCTATTAATGATAACCCCAATGTTTTGCACC

Query 299           GCTGCTTTCTCCGCCCTGTCGGGCGTGATGTTCAGCGTTGGTATACTGCTCCTACCCGCG
                    | ||||||||| | || |||||  | ||||||||||| |||||| |||| || |||||||
Sbjct 313           GGTGCTTTCTCAGACCGGTCGGTAGGGATGTTCAGCGCTGGTATTCTGCCCCCACCCGCG

Query 359           GGCCGGCTGCTAACTGCCGGCGTTCCGCACTGCGCGGGCTTCCCGCTGCTGACCGCACCT
                    | || || || |||||||| ||||| || ||||| || || ||| |||| ||||||||||
Sbjct 373           GCCCTGCAGCCAACTGCCGCCGTTCTGCGCTGCGTGGTCTCCCCCCTGCCGACCGCACCT

Query 419           ACTGCCTTGATGGGTTTTCTGGCTGTAG-TTTCCCAGCCGAGACGGGCATTGCCCTCTAC
                    ||||  ||||||| |||||  |||||  -||| ||  | ||||| ||| | ||||| |||
Sbjct 433           ACTGTTTTGATGGATTTTCCCGCTGTGCTTTTGCCGCCAGAGACCGGCGTAGCCCTTTAC

Query 478           TCCCTCCACGATATGTCACCATCCGATGTCGCAGAGGCCATGTTCCGCCATGGCATGACG
                    || || |||||  | |  ||| |||||||||| ||||| |||  ||||||||| ||||| 
Sbjct 492           TCTCTGCACGACCTCTGGCCAGCCGATGTCGCGGAGGCTATGGCCCGCCATGGGATGACA

Query 538           CGGCTTTATGCTGCCCTCCATCTCCCACCTGAAGTCCTGTTGCCCCCTGGCACATACCGT
                    || || || ||||| ||||||||||| ||||| || ||||| || ||||| || |||| |
Sbjct 552           CGTCTATACGCTGCACTCCATCTCCCTCCTGAGGTGCTGTTACCACCTGGTACCTACCAT

Query 598           ACCGCGTCGTACCTTCTAATTCATGATGGCAGGCGTGTTGTGGTGACGTATGAGGGTGAT
                    ||  | ||||| || || ||||| || ||||  |||| ||| ||||| ||||||||||| 
Sbjct 612           ACAACCTCGTATCTCCTGATTCACGACGGCAACCGTGCTGTTGTGACCTATGAGGGTGAC

Query 658           ACCAGTGCTGGCTATAACCATGATGTTTCTAACCTACGTTCCTGGATCAGAACTACCAAG
                    || ||||| ||||| |||||||| || || |  || ||| | |||||  | || ||||| 
Sbjct 672           ACTAGTGCAGGCTACAACCATGACGTCTCCATACTTCGTGCGTGGATTCGTACGACCAAA

Query 718           GT--CACCGGGAACCACCCCCTCGTTATCGAGCGGGT-TA-GGGCCATTGGCTGCCACTT
                     |--      |+|||| ||  | |||||++|| | ||-| -|||| || || || || ||
Sbjct 732           ATAGTTGG-TG-ACCATCCGTTGGTTAT--AGAGCGTGTGCGGGCTATCGGATGTCATTT

Query 774           TGTTCTCTTGCTCACGGCCGCCCCGGAGCCATCTCCTATGCCTTATGTTCCTTACCCCCG
                    ||| ||  ||||||| || ||||| ||||| || |||||||||||||| |||||||||||
Sbjct 788           TGTGCTGCTGCTCACCGCGGCCCCCGAGCCGTCGCCTATGCCTTATGTCCCTTACCCCCG

Query 834           GTCTACCGAGGTCTATGTTCGGTCAATCTTCGGCCCGGGTGGTACCCCCTCCTTGTTTCC
                     || || ||||| ||||||||||| || || ||||| || ||| |||| ||| |||||||
Sbjct 848           TTCGACAGAGGTGTATGTTCGGTCTATATTTGGCCCTGGCGGTTCCCCGTCCCTGTTTCC

Query 894           A--ACCTCATGCTCTACTAAGTCAACTTTCCATGCTGTTCCTGTCCATATCTGGGATCGT
                     --| |+|+||||| || || || ||||| || ||||| || || ||||||||||| || 
Sbjct 908           GTCAGC-C-TGCTCCACAAAATCTACTTTTCACGCTGTCCCAGTTCATATCTGGGACCGG

Query 952           CTCATGTTGTTCGGGGCCACCCTGGACGATCAGGCTTTTTGCTGCTCCCGTCTTATGACC
                    |||||| | || || ||||| |||||||| ||||| ||||||||||| || |||||||| 
Sbjct 966           CTCATGCTTTTTGGTGCCACTCTGGACGACCAGGCGTTTTGCTGCTCACGGCTTATGACA

Query 1012          TATCTCCGCGGCATTAGCTACAAGGTTACTGTCGGTACCCTTGTGGCCAATGAGGGTTGG
                    || ||||| |||||||| |||||||| || || ||  | ||||| || |||||||| |||
Sbjct 1026          TACCTCCGTGGCATTAGTTACAAGGTCACCGTTGGAGCGCTTGTTGCTAATGAGGGGTGG

Query 1072          AACGCCTCCGAGGACGCCCTCACAGCTGTTATTACTGCCGCTTATCTAACCATATGTCAT
                    || ||||| || || |||||||| || || ||||| || || ||| | ||||| || || 
Sbjct 1086          AATGCCTCTGAAGATGCCCTCACCGCAGTAATTACCGCAGCCTATTTGACCATCTGCCAC

Query 1132          CAGCGCTATCTCCGCACCCAGGCTATATCTAAGGGGATGCGCCGTCTGGAGCGGGAGCAC
                    |||||||| ||||| |||||||| ||||| ||||| ||||||||  |||||   ||||||
Sbjct 1146          CAGCGCTACCTCCGTACCCAGGCGATATCCAAGGGCATGCGCCGGTTGGAGGTTGAGCAC

Query 1192          GCCCAGAAGTTCATTACACGCCTTTACAGTTGGCTCTTTGAGAAGTCTGGCCGTGATTAC
                    |||||||| || |||||| | || ||||| ||| | |||||||||||||| |||||||||
Sbjct 1206          GCCCAGAAATTTATTACAAGACTCTACAGCTGGTTATTTGAGAAGTCTGGTCGTGATTAC

Query 1252          ATCCCTGGCCGTCAGCTGGAGTTTTACGCCCAGTGTAGGCGCTGGCTCTCCGCTGGCTTC
                    ||||| ||||| || ||  ||||||| ||||||||  |||| ||||| ||||| ||||| 
Sbjct 1266          ATCCCCGGCCGCCAACTCCAGTTTTATGCCCAGTGCCGGCGGTGGCTATCCGCGGGCTTT

Query 1312          CACCTTGACCCACGGGTG-TTGGTTTTTGACGAGTCGGCCCCCTGCCACTGTAGGACCAT
                    || || |||||  | |||-||+|||||||| |||||||  ||||||| |||||||||  |
Sbjct 1326          CATCTAGACCCCAGAGTGCTT-GTTTTTGATGAGTCGGTGCCCTGCCGCTGTAGGACTTT

Query 1371          GAT-CCGTA-GG-GC-GGTCTCAAAGTTTTGCTGTTTTATGAAGTGGCTTGGCCAAGAGT
                      |-  | |-| -||-||| ++||  |  ||||| || |||  |||| | || || ||||
Sbjct 1385          CTTAAAGAAGGTTGCGGGTA--AATTT-CTGCTGCTTCATGCGGTGGTTAGGGCAGGAGT

Query 1427          GTACCTGCTTCCTACAGCCTGCAGAAGGGGGTGTT-GGTGACCAGGGCCATGATAACGAA
                    | ||||||||| |  |||| || || ||   || |-||||| || ||||||||||| || 
Sbjct 1441          GCACCTGCTTCTTGGAGCCAGCTGAGGGTTTTGATCGGTGATCATGGCCATGATAATGAG

Query 1486          GCCTATGAGGGGTCCGATGTTGATCCTGCTGAGTCTGCCAC-T-TGTGACATATCCGGGT
                    ||||| ||||| ||||| || || |  || ||| |||+|||-|-| +||| | || ||| 
Sbjct 1500          GCCTACGAGGGCTCCGAGGTCGACCAAGCCGAGCCTG-CACATCTC-GACGTGTCAGGGA

Query 1544          CCTATGTGGTACCT-GGTGCTGCCCTTCA-ACCGCTCTACCA---AGCTCTTGATCTTCC
                    ||||||  || | |-|| ||  + ||| |-|||+|||||   ---|+|||++ |+| |||
Sbjct 1558          CCTATGCAGTCCATGGGCGCCA-GCTTGAGACC-CTCTATAGGGCA-CTC--AA-CATCC

Query 1599          CGCC-GACATTGTGGCC-CGTGCAGGCCGGCTGACC-GCCACAGTAAAGGTTTCCCAGGC
                    ||| -|| ||||  |+|-|| ||+|||| | | | |-||||| ||  |+| ||   ++||
Sbjct 1612          CGCAAGATATTGCTG-CTCGAGC-GGCCCGATTAACAGCCACCGTTGA-GCTTGTT--GC

Query 1656          C-GAGGGGCGGATCGACTGTGAGA-CC-CTCATTGGT----AATAAAACTTTCCGCACGT
                     -| ++   +||||| |||+||| -||-| |  || |----||||| || ||||| ||| 
Sbjct 1667          TGGC--CCA-GATCGCCTG-GAGTGCCGCACTGTGCTCGGGAATAAGACCTTCCGGACGA

Query 1709          CGTTCG-TCGACGG-GGCGGTCTTAGAGACCAACGGCCCAGAGC-GCCACAATCTCTCTT
                    || |  -|+|| ||-| |   |||+||| |||||||||| ||||-       | |+| ||
Sbjct 1723          CGGTGACT-GATGGCGCCCACCTT-GAGGCCAACGGCCCTGAGCAATGTATGTGT-TTTT

Query 1766          TTGA-C--GT-CAGT-CAGAGTAC-C-AT-GGCCGCCGGTCCTTTTAGTCTTACCTAC--
                     |  - -- |-| +|-| |+  | -|-||-||   | ||||  + ||| || || || --
Sbjct 1775          GTCGTTTGATGCC-TCCCG-CCAGTCTATGGGGGCCGGGTCAC-ATAGCCTCACTTATGA

Query 1816          G---CCGCCT-CT--GCTGCTGGGTTG-GAGGTGCGCTATG-TTGC-TGCCG--GG--CT
                    |--- |||||-||-- |||+  |||| -||  |+| +| | -| ||-||++|-- |--|+
Sbjct 1832          GCTTACGCCTGCTGGCCTG-CAGGTTAAGATTT-CA-TCTAATGGCTTG--GACTGCAC-

Query 1863          TGACCACCGGGGCGGTTTTTGC---CC-C-CGGCGTTTCGCCCCGGTCGGCT-CCCGGTG
                    ||++++||     + +   + |---| -|-| +| +| +|+++|++ | || -| +|| |
Sbjct 1886          TG----CCATATT-C-CCC-CCTGGCGGCGCC-CC-TA-G---C--GCAGCGCCG-GGGG

Query 1916          AGGTCACCGCCTTCTGCTCCGCCCTATACAGGTTCAATC-G-TGAGGCCCAGCGCCATTC
                    ||||  | ||||| ||| |||| || |||||||  ||+|-|-|   +|||| || |||||
Sbjct 1930          AGGTGGCGGCCTTTTGCACCGCTCTTTACAGGTATAA-CAGATTTA-CCCAACGGCATTC

Query 1974          ATTGACCGGCAA-CTTCTGGTTCCA-CCCTGAAGGGCTCCTTGGCCCCTTTGCCCCG-TT
                      | ||||||  -|| +||| | ||-|||+|| ||||| |+||| |  ||| || | -||
Sbjct 1988          GCTTACCGGCGGTCTG-TGGCTACATCCC-GAGGGGCTGC-TGGGCATTTTCCCTCCTTT

Query 2031          CTCGCCCGGGCATGTCTGGGAGTCGGCCAACCCGTTTTGTGGTGAGAGC-ACACTCTACA
                    ||| || |||||| |||||||||| || ||||| ||||| || ||| | - |+|| ||||
Sbjct 2045          CTCCCCTGGGCATATCTGGGAGTCTGCTAACCCCTTTTGCGGGGAGGGTACC-CTGTACA

Query 2090          CCCGTACTTGGTCGGAAGTTGATGC-TGTC-TCCGGCC-CGGCCCA----GCCCGACTTC
                    | ||||| |||||   |+|  + ||-| ||-   | | -|  ||| ----   || |  |
Sbjct 2104          CTCGTACCTGGTCCACA-TCC-GGCTTTTCTAGTGACTTCTCCCCTCCTGAGGCGGCCGC

Query 2140          TTAGG--CCCTG-TATCT---GAAC---C-CTCCATGCCATG-TCT--AG-CAGGG-C-C
                        |--|| +|-|+ ||---  | ---|-| || + ||     | --||-||| |- - 
Sbjct 2162          CCCTGCACCG-GCT-GCTGCCCCAGGATCGCCCCC-CCCCACCCCACCAGTCAGTGATAT

Query 2179          G-CCACACCC-ACCTTGGCGGCTCCCTTACCCT-CT-GTTGTATTAG--G-CCCCTCCCC
                     -        -|||  ++|| |  |   |   |-| -| ||  |  |-- -   | ||||
Sbjct 2219          TTGTGGGTGTTACCAC--CGCCCTCAGAAAAGTCCCAGGTGGGTGCGCCTCTTGCGCCCC

Query 2232          TCCTCCTTCT-GCCCCGGC-GTCCAGCGAGCCGGCCCCTGGTG--CTAGC-G--CCGGGA
                    +|| || || -||| ++| -|  |++||+ || |+||||  | --||++ - --|| +++
Sbjct 2274          -CCGCCCTCGAGCCT--GTTGGAC--CG-CCCAG-CCCTATTAAACT--TGCCTCCC---

Query 2285          CCCCGGCCATAACCCACCAG--ATGGCCCGGCAT--CG---CCGCCTGCTT-TTTAC-C-
                    ||  +|| +||| |||||+|--|| |||   |+|--||---|||||  |||-|||||-|-
Sbjct 2323          CCGT-GCG-TAAGCCACC-GACATTGCCGCCC-TCCCGCACCCGCCGTCTTCTTTACACT

Query 2335          TATCCAGATGGTTCTAAGGTGTTCGCC-GGCTCGTTGTTCGAGTC-G-GCGTGT-ACGTG
                    || || || ||| | |||||||  |+|-|| || ||||| |||||-|- ++|| -||+||
Sbjct 2379          TACCCTGACGGTGCCAAGGTGTATG-CGGGATCATTGTTTGAGTCAGAT--TGCGAC-TG

Query 2391          GCTTGTTAATGCGTCTAATGTTGGACCATCGCCCTGGCGGTGGGCTTTGCCATGCATTCT
                    ||| || ||||| |||||  + || ||| |||||||| ||||| || || ||||| || |
Sbjct 2435          GCTGGTGAATGCCTCTAACC-CGGGCCACCGCCCTGGGGGTGGCCTCTGTCATGCCTTTT

Query 2450          A-CCAGAG-GTACCCCACCTC---CTTTGATGCTGC--CTCT-TTTGTGATGCGTGACGG
                    |-| | +|- | +++++||| ---| || +| | +|--||  -||| | |||||||| ||
Sbjct 2494          ATCAAC-GCTTT-----CCTGAGGCGTTC-TACC-CAACTGAATTTATTATGCGTGAGGG

Query 2502          CGCG-GCCGCGTATACACTAAC-T-CCCCGGC-C-CAATAATCCATGCCGTCGCCCCTGA
                     +| -|| ||++||| ||+++|-|- ||| ||-| | || |||||||| || ||||| ||
Sbjct 2546          T-CTTGCTGC--ATATAC---CTTGACCCCGCGCCCTATTATCCATGCAGTGGCCCCCGA

Query 2556          TTATA-GGTTGGAACATAACCCAAAAAGGCTTGAGGCTGCCTATCGGGAGACTTGCTCTC
                     ||||-||||+||||| || ||||| ||||||||||| || || ||||| || ||||| |
Sbjct 2600          CTATAGGGTT-GAACAGAATCCAAAGAGGCTTGAGGCAGCGTACCGGGAAACCTGCTCCC

Query 2615          GCCTCGGCACCGCCGCATA-CC-CG-CTC--CTCGGGACCGGCATATATCAGGTACCAAT
                    | | ||| ||||| || ||-||-| -|| --|||||| +++++||||| ||||| ||  |
Sbjct 2659          GTCGCGGTACCGCTGCCTACCCACTTCTTGGCTCGGGT-----ATATACCAGGTCCCTGT

Query 2670          CGGTCCT-AGCTTTGACGCCTGGGAGCGGAACCACCGCCCCGGGGATGAGCTCTATCTAC
                     |||+||-|| ||||| ||||||||||| || || ||||| ||||||||||| || ||  
Sbjct 2714          TGGT-CTCAGTTTTGATGCCTGGGAGCGTAATCATCGCCCTGGGGATGAGCTTTACCTGA

Query 2729          CTGAGCTTGCTGCTAAATGGTTCGAGGCCAATAAGCCGAC-CCGTCCGACTCTCACTATA
                    |||| |  |||||    ||||| || || || |||||| |-| | | |+| || || |||
Sbjct 2773          CTGAACCCGCTGCAGCCTGGTTTGAAGCTAACAAGCCGGCGCAGCCAG-CACTTACGATA

Query 2788          ACTGAGGAT--GTTGCACGGACGGCGAACTTGGCCA-TCGAGCTTGATTCAGCCACAGAT
                    || || |||--|  +|+|| ||||| ||| | |+||-| ||| | ||| | || ||||| 
Sbjct 2832          ACAGAAGATACGGC-C-CGCACGGCCAACCTAG-CACTAGAGATCGATGCTGCTACAGAG

Query 2845          GTCGGCCGGGCCTGCGCTGGCTGCCGAGTCA-CCCCCGGTGTTGTGCAGTACCAGTTTAC
                    || ||||| |||||||||||||||    | |- ||  || +| || || || |||++| +
Sbjct 2889          GTTGGCCGTGCCTGCGCTGGCTGCACTATTAGTCCTGGGA-TCGTACACTATCAG--TT-

Query 2904          CGCG-CAGGGTGTGCCCGGGTCTGGCAAGTCCCG-TTCTGTTATC--CAAACTGACGTG-
                    | |  | +|| || || || || ||||| ||  |-| | ++||+|--|| ++ |++|+|-
Sbjct 2945          CACTGCC-GGGGTTCCGGGCTCAGGCAAATCAAGATCCA--TA-CAGCAG--GG--G-GA

Query 2955          -GATGTTG-T-TGTGGT-TCCGACT-C-GGGAGTTGCGTAAC-GCCTGGCGCCGCCGCGG
                    -| || ||-|-||+| |-||| +| -|-||||| | || || -| +||||| ||||| ||
Sbjct 2996          TGTTGATGTTGTG-GTTGTCCC-CACCAGGGAGCTTCGCAATAGT-TGGCGTCGCCGGGG

Query 3009          CTTCGCTGCTTTTACCCCCCACACTGCCGCTAGAGTTAC-CCAGGGGCGCCGGGTCGTTA
                    ||| || || ||||| |||||||| || ||  | || ||-  ||| +||||| || || |
Sbjct 3053          CTTTGCGGCCTTTACACCCCACACGGCGGCCCGTGTCACTATAGGC-CGCCGTGTTGTGA

Query 3068          TTGATGAGGCTCCATCACTCCCCCCTCACCTGCTGCTGCTCCATATGCAGCGGGCCGCCA
                    |||| ||||| ||||| ||||| || ||||||||| || | || |||||||||||| |  
Sbjct 3112          TTGACGAGGCCCCATCCCTCCCACCGCACCTGCTGTTGTTACACATGCAGCGGGCCTCTT

Query 3128          CCGTCCACCTTCTCGGTGACCCGAACCAGATCCCAGCCATTGACTTCGAACACGCTGGGC
                    | ||||| || ||||||||||| ||||||||||| |||||||| || || |||||||| |
Sbjct 3172          CAGTCCATCTCCTCGGTGACCCAAACCAGATCCCCGCCATTGATTTTGAGCACGCTGGTC

Query 3188          TCGTTCCCGCCATCAGGCCTGATCTAGCCCCCACCTCCTGGTGGCACGTCACCCACCGCT
                    | || ||||| ||| | ||||| || || || ||  |||||||||| || || |||||||
Sbjct 3232          TGGTCCCCGCAATCCGCCCTGAGCTTGCACCAACGACCTGGTGGCATGTAACACACCGCT

Query 3248          GTCCCGCGGATGTATGTGAGCTGATCCGTGGTGCATACCCCATGATCCAGACCACTAGCC
                    | || || ||||||||||| || || || || || ||||| |  ||||||||||| ||||
Sbjct 3292          GCCCAGCTGATGTATGTGAACTTATACGCGGGGCCTACCCTAAAATCCAGACCACGAGCC

Query 3308          GGGTCCTCCGTTCGTTG-TTTTGGGGCGAACCTGCCGTCGGCCAGAAATTAGTGTTCACC
                    |||| || || ||  ||-| | |   +||||| ||  ||||||||||  |||| ||||| 
Sbjct 3352          GGGTGCTACGGTCTCTGTTCTGGAAT-GAACCGGCTATCGGCCAGAAGCTAGTCTTCACG

Query 3367          CAGGCGGCCAAGGCTGCGAACCCCGGCTCGGTGACG--GTTCATGAGGCGCAGGGCGCTA
                    ||||| || || ||||| +| ||| | |   +    --|| || || || ||||||||||
Sbjct 3411          CAGGCCGCTAAAGCTGCC-AACCCTGGTGCA-ATTACAGTCCACGAAGCCCAGGGCGCTA

Query 3425          CCTACACAGAGACTACCATCATTGCAACAGCAGACGCCCGTGGCCTCATTCAGTCGTCCC
                    | | ||||||||| || || || || || || || ||| | || ||||| ||||| ||||
Sbjct 3469          CTTTCACAGAGACCACAATTATAGCTACGGCTGATGCCAGGGGTCTCATCCAGTCATCCC

Query 3485          GGGCTCATGCCATTGTTGCCCTGACGCGCCACACTGAGAAGTGCGTCATTATTGACGCAC
                    | |||||||| || ||||| || || |||||||| |||| |||||| ||| | || || |
Sbjct 3529          GAGCTCATGCTATAGTTGCACTCACCCGCCACACAGAGAGGTGCGTTATTTTAGATGCCC

Query 3545          CTGGTCTGCTTCGTGAGGTGGGCATCTCTGACGCAATTGTTAATAACTTTTTCCTCGCTG
                    ||||| || | |||||||| ||||| ||||| |  || ||||| ||||| ||||||||||
Sbjct 3589          CTGGTTTGTTACGTGAGGTCGGCATATCTGATGTGATCGTTAACAACTTCTTCCTCGCTG

Query 3605          GAGGCGAGGTTGGCCACCAGCGCCCGTCTGTTATTCCCCGCGGCAATCCTGACGCTAATG
                    | || ||||| ||||| || ||||| ||||| || ||||| ||||| ||||||   ||  
Sbjct 3649          GTGGGGAGGTGGGCCATCACCGCCCCTCTGTGATACCCCGTGGCAACCCTGACCAGAACC

Query 3664          -T-CGACAC-C-CTGGCCGCCTTCCCACCGTCTTGCCAGATTAGTGCCTTCCATCAGCTG
                    -|- |||+|- -|  |++|||||||| |||||||| ||||| ||||| | ||||||||||
Sbjct 3709          TTGAGAC-CTTACCAG--GCCTTCCCGCCGTCTTGTCAGATCAGTGCTTACCATCAGCTG

Query 3721          GCTGAAGAGCTCGGCCACAGACCCGCCCCTGTCGCAGCTGT-TTTACCACCCTGCCCTGA
                    ||||| ||| | |||||| | || || ||||| || || ||- | +|| ||||| || ||
Sbjct 3765          GCTGAGGAGTTAGGCCACCGCCCGGCTCCTGTTGCCGCCGTCCTG-CCCCCCTGTCCCGA

Query 3780          GCTTGAACAGGGCCTTCTCTACCTGCCTCAGGAACTCA-CCACCTGTGACAGTGTTGTAA
                    ||| || ||||||||  | ||| |||| ||||| || |-   + | ||| |||||  |+ 
Sbjct 3824          GCTCGAGCAGGGCCTGTTGTACATGCCGCAGGAGCTTACAGT-GTCTGATAGTGTGCT-G

Query 3838          --CATTTGAGTTGACAGATATTGTGCATTGTCGCATGGCCGCCCCGAGCCAGCGCAAGGC
                    -- +|||||| | || ||||| || || || || ||||| || || || ||||| |||||
Sbjct 3882          GTT-TTTGAGCTCACTGATATAGTCCACTGCCGTATGGCTGCTCCAAGTCAGCGGAAGGC

Query 3897          CGTGCTCTCCACACTTGTGGGCCGGTACGGCCGTCGCACGAAGCTTTATAATGCCTCTCA
                    ||| ||||| |||||||||||  |||| ||||||   ||||| || ||| | ||  ||||
Sbjct 3941          CGTCCTCTCAACACTTGTGGGGAGGTATGGCCGTAAGACGAAACTGTATGAGGCAGCTCA

Query 3957          TTCTGATGTTCGCGATTCTCTCGCCCGCTTCATCCCGACCATTGGTCCTGTACAGGTCAC
                    ||| ||||| || || || || ||  | |||||||| || || || ||||| |||| |||
Sbjct 4001          TTCAGATGTCCGTGAGTCCCTAGCTAGGTTCATCCCCACTATCGGACCTGTCCAGGCCAC

Query 4017          AACCTGTGAGCTGTACGAGTTAGTGGAGGCCATGGTTGAGAAGGGCCAGGATGGCTCCGC
                     || |||||| | |||||  | || || || ||||| || ||||||||||| ||||| ||
Sbjct 4061          CACGTGTGAGTTATACGAACTGGTTGAAGCTATGGTGGAAAAGGGCCAGGACGGCTCTGC

Query 4077          CGTCCTTGAGCTCGATCTCTGTAACCGCGATGTGTCCAGGATCACCTTCTTCCAGAAAGA
                    |||||| ||||| ||||| || || |||||||| ||  | || ||||| |||||||||||
Sbjct 4121          CGTCCTGGAGCTTGATCTATGCAATCGCGATGTTTCGCGTATAACCTTTTTCCAGAAAGA

Query 4137          CTGTAATAAGTTTACTACTGGGGAGACCATTGCCCACGGCAAAGTGGGTCAGGGTATTTC
                    ||||||||||||||| ||||| |||||||| ||||| ||||| || || || ||||| ||
Sbjct 4181          CTGTAATAAGTTTACGACTGGTGAGACCATCGCCCATGGCAAGGTTGGCCAAGGTATATC

Query 4197          GGCATGGAGCAAGACTTTCTGTGCCCTCTTTGGCCCCTGGTTCCGTGCTATTGAGAAGGC
                    ||| ||||| ||||| ||||||||| | |||||||| ||||||||||| ||||| || | 
Sbjct 4241          GGCCTGGAGTAAGACCTTCTGTGCCTTGTTTGGCCCGTGGTTCCGTGCCATTGAAAAAGA

Query 4257          CATCTTGGCTCTGCTCCCCCAAGGGCGTATTCTATGGGGACGCTTTTGATGACACTGTCT
                     || ||||| |||||||| |    +| | ||||| || ||||||| ||| ||  | || |
Sbjct 4301          AATATTGGCCCTGCTCCCGCCTAA-CATTTTCTACGGCGACGCTTATGAGGAGTCGGTGT

Query 4316          TCTCTGCGGCTGTGGCCGCTGCGAGGG-CGTCCATGGTGTTTGAGAATGACTTTTCTGAG
                    |  | ||||| ||| |||  ||+||||-| | |||||| || ||||||||||||||||| 
Sbjct 4360          TTGCCGCGGCCGTGTCCGGGGC-AGGGTCTTGCATGGTATTCGAGAATGACTTTTCTGAA

Query 4375          TTCGAT--TCCACTCAGAATAATTTCTCCTTGGGCCTTG-A-GTGTGCTATTATGGAGGA
                    || || --|++|||||||| ||||||||| | |||||||-|-| ||| ++||||||||||
Sbjct 4419          TTTGACAGT--ACTCAGAACAATTTCTCCCTTGGCCTTGAATGCGTGG--TTATGGAGGA

Query 4431          GTGTGGGATGCCGCAGTGGCTCATCCGCCTGTACCATCTTA-TAAGGTCCGCATGGATCT
                    ||| || ||||| || ||||| ||  |  |||| ||+| | -|  |||| || |||||+|
Sbjct 4475          GTGCGGTATGCCTCAATGGCTAATTAGGTTGTATCA-CCTGGTTCGGTCAGCCTGGAT-T

Query 4489          -TGCAGGCCCCGAAGGAATCTCTGCGGCGGGTTCTGGAAGAAACACTCCGGTGAGCCTGG
                    -||||||| |||||||| ||||| +   || || |||||||| || || ||||||||| |
Sbjct 4533          CTGCAGGCGCCGAAGGAGTCTCTT-AAAGGTTTTTGGAAGAAGCATTCTGGTGAGCCTAG

Query 4548          CACTC-TCTTATGGAATACTGTCTGGAATATGGCCGTTAT--CACCCACTGTTATGACTT
                    ||| |-||||+||||| || || |||||||||||  | ||--||++|| || ||||| ||
Sbjct 4592          CACCCTTCTT-TGGAACACCGTTTGGAATATGGCGATCATAGCA--CATTGCTATGAGTT

Query 4605          CCGGGACTTGCAAG-TGGCTGCTTTTAAAGGTGATGATTCGATAGTGCTTTGCA-GTGAG
                     || || || |  |-|+|| || ||||| |||||||||||| | || || || |- +|| 
Sbjct 4649          TCGCGATTTCCGGGTT-GCCGCCTTTAAGGGTGATGATTCGGTGGTCCTCTGTACC-GAC

Query 4663          TACCGTCAAAGTCCGGGTGCTGC-A-GTCCTGATTGCTGGCTGC-GGCTTGAAGCTGAAG
                    ||||| || ||||    ||| ||-|- |++| ||||| ||||| -|||||+||| |||||
Sbjct 4707          TACCGACAGAGTCGTAATGCGGCAACCT--TAATTGCAGGCTGTGGGCTT-AAGTTGAAG

Query 4720          GTGGACTTCCGCCCGA-TCGGTTTGTACGCGGGTGTTGTTGTGGCCCCCGGCCTTGGTG-
                    || |||| ||| || |-| || +|||| || ||||| || |||||||||||+||||| |-
Sbjct 4764          GTTGACTACCGTCCTATTGGGC-TGTATGCCGGTGTGGTGGTGGCCCCCGG-CTTGGGGA

Query 4778          CGCTTCCTGACGTCGTGCGCTTCGCCGGTCGGCTCACTGAGAAGAATTGGGGCCCTGGCC
                    |||| ||||| || ||||| || || ||||||||  |||| ||||| |||||||| ||||
Sbjct 4822          CGCTGCCTGATGTAGTGCGATTTGCTGGTCGGCTGTCTGAAAAGAACTGGGGCCCCGGCC

Query 4838          CTGAGCGGGCGGAGCAGCTCCGCCTTGCTGTGAGTGATTTTCTTCGCAA-GC-TCACGAA
                    | ||||| || |||||||| || ||||| ||  |||||||||| ||++|-| -| |||||
Sbjct 4882          CAGAGCGTGCTGAGCAGCTGCGTCTTGCCGTCTGTGATTTTCTCCG--AGGGTTAACGAA

Query 4896          TGTAGCCCAAATGTGTGTGGATGTTGTTTCTCGTGTTTATGGGGTC-TCCCCGGGACTTG
                    ||| || ||  | ||||| |||||||| || |||||||| || |||-  || |||+|| |
Sbjct 4940          TGTTGCGCAGGTCTGTGTTGATGTTGTGTCCCGTGTTTACGGAGTCAGTCCTGGG-CTGG

Query 4955          TTCATAACCTGATCGGCATGCTACAGACTGTCGCCGATGGCAAGGCCCATTTTACCGAGT
                    | |||||||| || |||||||| || ||  | || |||||||||||||||||||| ||| 
Sbjct 4999          TACATAACCTTATTGGCATGCTGCAAACCATTGCTGATGGCAAGGCCCATTTTACAGAGA

Query 5015          CTATAAAACCAGTGCTCGACTTGACAAATTCAATCTTGTGTCGGGTGGAATGAATAACAT
                    |||||||||| ||||| ||| | ||||| || ||| |    |||||||||||||||||||
Sbjct 5059          CTATAAAACCTGTGCTTGACCTCACAAACTCCATCATACAACGGGTGGAATGAATAACAT

Query 5075          GTCTTTTGCTGCGCCCATGGGTTCGCGACCATGCGCCCTCGGCCTATTTTGCTGCTGCTC
                    ||||  |||  |||||||||| |++|+|||||||||||| || || || || ||||| ||
Sbjct 5119          GTCTCGTGCATCGCCCATGGGAT--C-ACCATGCGCCCTAGGGCTGTTCTGTTGCTGTTC

Query 5135          CTCATG-TTTCTGCCTATGTTGCCCGCGCCACCGCCCGGTCAGCCGTCTGGCCGCCGTCG
                     || ||-|||+|||||||| |||||||||||||| |||| ||||||||||||||||||||
Sbjct 5176          TTCGTGCTTT-TGCCTATGCTGCCCGCGCCACCGGCCGGCCAGCCGTCTGGCCGCCGTCG

Query 5194          TGGGCGGCGCAGCGGCGGTTCCGGCGGTGGTTTCTGGGGTGACCGGGTTGATTCTCAGCC
                    ||||||||||||||||||| ||||| ||||||||||||||||| ||||||||||||||||
Sbjct 5235          TGGGCGGCGCAGCGGCGGTGCCGGCAGTGGTTTCTGGGGTGACAGGGTTGATTCTCAGCC

Query 5254          CTTCGCAATCCCCTATATTCATCCAACCAACCCCTTCGCCCCCGATGTCA-C-CGCTGCG
                    ||||||  |||||||||||||||||||||||||||||||| |||||||| - -| |++  
Sbjct 5295          CTTCGCCCTCCCCTATATTCATCCAACCAACCCCTTCGCCGCCGATGTCGTTTCAC--AA

Query 5312          GCCGGGGCTGGACCTC-GTG-TTCGCCAACCCGCCCGACC-ACTCGGCTCCGCTTGGCGT
                     |||||||||||+ ||-|+ - ||| ||+ ||||||  ||- || |||||||||||||||
Sbjct 5353          TCCGGGGCTGGA-GTCCG-CCCTCGGCA-GCCGCCCCGCCCCCTTGGCTCCGCTTGGCGT

Query 5369          GACCAGGCCCAGCGCCCCGCCGCTGCCTCACGTCGTAGACCTGCCACAGCTGGGGCCGCG
                    |||||| ||||||||||| |||||||| | |||||| || ||||| |||||||||| |||
Sbjct 5410          GACCAGTCCCAGCGCCCCCCCGCTGCCCCCCGTCGTCGATCTGCCCCAGCTGGGGCTGCG

Query 5429          CCGCTGACCGC-GGT--CGCTCCGGCCCATGACACCCCGCCGGTGTCCGATGTTGATTCT
                    |||||||| ||- +|--|++ || || | ||| ||  | || ||  | |||||||| |||
Sbjct 5470          CCGCTGACTGCTA-TATC--ACCAGCTCCTGATACAGCCCCTGTACCTGATGTTGACTCT

Query 5486          CGTGGCGCTATCTTGCGCCGACAGTATAATCTTTCAACATCCCCCCTCACTTCTTCCGTG
                    ||||| |||||  ||||||| ||||| || || || || ||||| || || || || || 
Sbjct 5527          CGTGGTGCTATTCTGCGCCGGCAGTACAACCTGTCCACGTCCCCGCTTACGTCATCTGTC

Query 5546          GCCACTGGCACCAACTTGGTTCTTTATGCCGCTCCCCTT-AGCCCGCTTTTACCCCTTCA
                    ||| | || ||||| |||||||| ||||| ||+||| ||-| ||| ||||||||||||||
Sbjct 5587          GCCTCGGGTACCAATTTGGTTCTCTATGCTGC-CCCATTGAACCCACTTTTACCCCTTCA

Query 5605          GGACGGCACCAATACCCATATAATGGCCACGGAAGCCTCTAATTATGCCCAGTATCGGGT
                    |||||||||||| |||||||| ||||| || || || |||||||| |||||||| |||||
Sbjct 5646          GGACGGCACCAACACCCATATCATGGCTACTGAGGCATCTAATTACGCCCAGTACCGGGT

Query 5665          TGTTCGTGCCACAATCCGCTACCGTCCGCTAGTCCCCAATGCTGTTGGTGGCTATGCTAT
                     | ||| ||||||||||| ||||| ||||| || || |||||||||||||||||||||||
Sbjct 5706          GGCTCGAGCCACAATCCGTTACCGCCCGCTGGTGCCAAATGCTGTTGGTGGCTATGCTAT

Query 5725          TTCCATCTCGTTTTGGCCACAGACCACCACTACCCCGACGTCCGTTGACATGAATTCCAT
                     || || || |||||||| ||||| ||||||||||| || || ||||| |||||||| ||
Sbjct 5766          CTCTATTTCTTTTTGGCCCCAGACAACCACTACCCCTACTTCTGTTGATATGAATTCTAT

Query 5785          AACCTCGACGGATGTTCGTATCCTTGTCCAGCCCGGTATAGCCTCCGAGCTTG-TGATCC
                     || || || |||||| | ||  | |||||||| ||||| ||||| |||+|||-| ||||
Sbjct 5826          TACTTCTACTGATGTTAGGATTTTGGTCCAGCCTGGTATTGCCTCTGAG-TTGGTTATCC

Query 5844          CAAGTGAGCGCCTGCACTATCGCAACCAGGGCTGGCGTTCCGTTGAGACCTCCGGG-GTG
                    | |||||||| || |||||||| || || || ||||| || |||||||||+ ||||-|| 
Sbjct 5885          CCAGTGAGCGTCTTCACTATCGTAATCAAGGGTGGCGCTCTGTTGAGACC-ACGGGTGTC

Query 5903          GCGGAGGAGGAGGCCACTTCTGGCCTTGTTATGCTCTGTATACATGGCT-CACCTGTGAA
                    || ||||||||||| || |||||||| || ||||| ||||| |||||+|-| || || ||
Sbjct 5944          GCCGAGGAGGAGGCTACCTCTGGCCTGGTAATGCTTTGTATTCATGG-TTCGCCAGTCAA

Query 5962          CTCTTATACTAATACACCCTACACCGGTGCCCTCGGGCTGCTGGATTTCGCCCTTGAGCT
                     || ||||| |||||||| || || || || || ||||| || ||||| ||  | |||||
Sbjct 6003          TTCATATACAAATACACCTTATACTGGGGCACTGGGGCTTCTTGATTTTGCATTGGAGCT

Query 6022          TGAATTCCGCAACCTCACCCCTGGTAACACCAATACGCGGGTCTCCCGTTACTCCAGCAC
                    ||||||  | ||  | || ||||| ||||||||||| || || ||||| ||  |||||||
Sbjct 6063          TGAATTTAGGAATTTGACACCTGGGAACACCAATACCCGTGTATCCCGATATACCAGCAC

Query 6082          TGCCCGCCACCGTCTTCGCCGCGGCGCAGACGGCACCGCTGAGCTTACCACCACGGCTGC
                     ||||| ||||| || ||||| || || || || ||||||||||||||||| ||||| ||
Sbjct 6123          AGCCCGTCACCGGCTGCGCCGTGGTGCCGATGGGACCGCTGAGCTTACCACTACGGCGGC

Query 6142          AACCCGCTTCATGAAAGACCTTTATTTTTCTAGCACTAATGGTGTCGGCGAGATCGGCCG
                     || || || ||||| |||||  ||||  |  | || ||||| ||||| ||| | |||||
Sbjct 6183          CACACGTTTTATGAAGGACCTGCATTTCACCGGTACGAATGGAGTCGGTGAGGTGGGCCG

Query 6202          CGGGATCGCCCTTACCCTGTTTAACCTTGCTGACACTCTGCTTGGCGGCCTACCGACAGA
                     || || ||||| || |||||||| ||||||||||| || || || ||  | ||||||||
Sbjct 6243          AGGTATTGCCCTGACACTGTTTAATCTTGCTGACACGCTTCTCGGTGGTTTGCCGACAGA

Query 6262          ATTGATTTCGTCGGCCGGTGGCCAACTGTTCTATTCACGCCCAGTCGTCTCAGCCAATGG
                    ||||||||||||||| || |||||  ||||||| || ||||| |||||||||||||||||
Sbjct 6303          ATTGATTTCGTCGGCTGGGGGCCAGTTGTTCTACTCCCGCCCTGTCGTCTCAGCCAATGG

Query 6322          CGAGCCGACCGTTAAGCTGTATACATCTGTAGAGAATGCTCAGCAGGACAAGGGTATTGC
                    ||||||||| || ||||| ||||||||||| |||||||| |||||||| ||||||||  |
Sbjct 6363          CGAGCCGACTGTAAAGCTATATACATCTGTTGAGAATGCGCAGCAGGATAAGGGTATCAC

Query 6382          TATCCCGCATGATATCGACCTCGGGGAATCCCGTGTAGTTATCCAGGACTATGACAACCA
                     ||||||||||| || |||||||| || |||||||| ||||||||||| ||||| |||||
Sbjct 6423          CATCCCGCATGACATAGACCTCGGTGACTCCCGTGTGGTTATCCAGGATTATGATAACCA

Query 6442          ACATGAGCAAG-ACCGACCGACACCTTCCCCAGCCCCGTCGCGCCCTTTCTCTGTCCTTC
                    ||| |||||+|-| || || || ||||| || ||||| || || ||||| || || ||||
Sbjct 6483          ACACGAGCA-GGATCGGCCTACTCCTTCACCTGCCCCCTCTCGTCCTTTTTCAGTTCTTC

Query 6501          GGGCTAATGATGTGCTTTGGCTTTCTCTCACCGCTGCCGAGTATGACCAGTCCACCTACG
                    | || ||||||||  | |||||||||||||| ||||| |||||||| |||+++||+||||
Sbjct 6542          GTGCCAATGATGTTTTGTGGCTTTCTCTCACTGCTGCTGAGTATGATCAG---AC-TACG

Query 6561          GCTTCCTCGACTGGC--CCAGTCTATGTCTCTGACTC---T---GTGACCTTGGTCAATG
                      |   ||  |   |--||+++|||||| | |++|||---|---|| || || || ||||
Sbjct 6598          TATGGGTCATCCACCAACC---CTATGTATGT--CTCGGATACAGTCACATTTGTTAATG

Query 6612          TTGCGACCGGCGCGCAGGCCGTTGCCCGGTCGCTCGACTGGACCAAGGTCACACTCGATG
                    | || || || || ||||| || ||||| || || || ||| |||| || ||  | || |
Sbjct 6653          TGGCCACTGGTGCTCAGGCTGTCGCCCGTTCCCTTGATTGGTCCAAAGTTACTTTGGACG

Query 6672          GTCGCCCTCTATCTACTATTCAGCAGTATTCGAAGACTTTCT-TCGTCCTGCCGCTTCGT
                    | ||||| ||  ||||||||||||||||||| ||||| ||||-|+||||| ||||| || 
Sbjct 6713          GCCGCCCCCTTACTACTATTCAGCAGTATTCTAAGACATTCTAT-GTCCTCCCGCTCCGC

Query 6731          GGCAAGCTCTCCTTCTGGGAGGCGGGTACTACTAAAGCCGGGTACCCTTATAATTATAAT
                    || ||| | || |||||||| || || || || || || || ||||| ||||||||||| 
Sbjct 6772          GGTAAGTTGTCTTTCTGGGAAGCTGGCACGACCAAGGCTGGCTACCCCTATAATTATAAC

Query 6791          ACCACTGCTAGCGA-CCAATTGCTCATCGAGAACGTCG-CTGGGCATCGGGTGGCTATTT
                    || || || || ||-| ||||+||  | |||||||+||-| || || || || ||||| |
Sbjct 6832          ACAACCGCCAGTGATCAAATT-CTAGTTGAGAACG-CGGCCGGCCACCGTGTTGCTATCT

Query 6849          CCACCTATACCACTAGCTTAGGTGCAGGCCCTGTTTCCATCTCCGCGGTCGCTGTTCTAG
                    | || || ||||||||| | ||||| ||||||   ||||| || ||||| | ||| ||||
Sbjct 6890          CTACTTACACCACTAGCCTGGGTGCCGGCCCTACCTCCATTTCTGCGGTTGGTGTGCTAG

Query 6909          CCCCCCACTCTGCTTTAGCACTGCTTGAGGATACCTTGGATTACCCTGCCCGCGCTCATA
                    |||| ||||| ||| | ||  | |||||||||||    |||||||| |||||||| || |
Sbjct 6950          CCCCGCACTCAGCTCTCGCCGTTCTTGAGGATACTGCCGATTACCCCGCCCGCGCCCACA

Query 6969          CTTTTGATGATTTTTGCCCGGAGTGCCGCCCCCTTGGCCTCCAGGGCTGTGCTTTTCAGT
                    ||||||||||||| ||||| || || ||| |||||||  | ||||| |||||||||||||
Sbjct 7010          CTTTTGATGATTTCTGCCCTGAATGTCGCACCCTTGGATTACAGGGTTGTGCTTTTCAGT

Query 7029          CTACTGTCGCTGAGCTCCAGCGGCTTAAGATGAAGGTGGGTAAAACTCGGGAGT--TATA
                    |||||||||||||||| ||||| ||||| |||||||| |||||||| |||||||--||+|
Sbjct 7070          CTACTGTCGCTGAGCTTCAGCGCCTTAAAATGAAGGTAGGTAAAACCCGGGAGTCCTA-A

Query 7087          GTTTATTTGCTT-GTG-CCCCCCTTC---TTTCTGTTT---CTTATTTTTCTTTT
                    +|| |||++|||- ||- ||||||||--- || + |||---||||||| | ||||
Sbjct 7129          -TTAATT--CTTCCTGTACCCCCTTCGCAGTTG-CTTTTGTCTTATTTCTTTTTT
