# Supplementary material for: Pairwise Heuristic Sequence Alignment Algorithm Based on Deep Reinforcement Learning
Source: IEEE Open J Eng Med Biol. 2021 Jan 29;2:36–43. doi: 10.1109/OJEMB.2021.3055424 (PMC8901008; doi:10.1109/OJEMB.2021.3055424)
Supplement: Three supplementary materials are attached to the submitted manuscript. First, we offer the detailed process of the DQNalign in Supplementary material S1. Then, the additional figures and tables are listed in the Supplementary material S2. Finally, the alignment results of the DQNalign are attached  [file ojemb-3055424-mm.zip › OJEMB-3055424-MM/10022021082020_DQNalignOJEMB20210126SupplementaryS3/Supplementary S3/HEV_DDDQN/result20200712173946_14_26.txt]

DQNalign Project v1.0
Pairwise alignment algorithm with deep reinforcement learning based heuristic alignment agent
Sequence 1 : HEV_14, length : 7170
Sequence 2 : HEV_26, length : 7230

Alignment results:
Exact matches: 5363
Gaps: 523

Query 0             GTTCATTAAGGCTCCTGGCATCACTACTGCTATTGAGCAGGCTGCTCTAGCAGCGGCCAA
                    ||||||||||||||||||||| |||||||| || |||||||||||||| || ||||||||
Sbjct 40            GTTCATTAAGGCTCCTGGCATTACTACTGCCATAGAGCAGGCTGCTCTGGCTGCGGCCAA

Query 60            TTCTGCCTTGGCGAATGCTGTGGTAGTTAGGCCTTTTCTCTCTCACC-AGCAGATTGAGA
                     || |||||||||||||||||||| ||| |||| ||| | |||| | -|+|| |  ||||
Sbjct 100           CTCCGCCTTGGCGAATGCTGTGGTGGTTCGGCCGTTTTTGTCTCGCGTA-CAAACCGAGA

Query 119           TTCTCATTAACCTAATGCAACCTCGCCAGCTTGTTTTCCGTCCCGAGGTTTTCTGGAATC
                    | || |||||  | |||||||| || ||| | |||||||| || |||||  | ||||| |
Sbjct 159           TCCTTATTAATTTGATGCAACCCCGGCAGTTGGTTTTCCGCCCTGAGGTGCTTTGGAACC

Query 179           ACCCTATCCAGCGCGTTATTCATAACG-AGCTGGAGCTTTATTGCCGCGCCCGCTCCGGC
                    | ||||| ||| | ||||| || || |-| +| || |  || ||||| |||||  |||| 
Sbjct 219           ATCCTATTCAGAGGGTTATACACAATGAAT-TAGAACAGTACTGCCGGGCCCGGGCCGGT

Query 238           CGTTGCCTTGAGATTGGCGCTCATCCCCGCTCAATAAATGATAATCCTAATGTGGTCCAC
                    |||||||| |||||||| ||||||||  | || || |||||||| || |||||  | |||
Sbjct 278           CGTTGCCTGGAGATTGGGGCTCATCCAAGATCTATTAATGATAACCCCAATGTTTTGCAC

Query 298           CGCTGCTTTCTCCGCCCTGTCGGGCGTGATGTTCAGCGTTGGTATACTGCTCCTACCCGC
                    || || |||||| | || |||||  | || || ||||| |||||| |||| || ||||||
Sbjct 338           CGGTGTTTTCTCAGGCCGGTCGGTAGGGACGTCCAGCGCTGGTATTCTGCCCCCACCCGC

Query 358           GGGCCGGCTGCTAACTGCCGGCGTTCCGCACTGCGCGGGCTTCCCGCTG-CTGACCGCAC
                    || || || || |||||||| || || ||| |||| || || ||| |||-|+||||||||
Sbjct 398           GGCCCTGCAGCCAACTGCCGCCGCTCTGCATTGCGTGGCCTCCCCCCTGTC-GACCGCAC

Query 417           CTACTGCCTTGATGGG-TTTTCTGGCTGTAGTTTC-CCAGCCGAGACGGGCATTGCCCTC
                     |||||  ||||||| -||| | | +|||  ||||-||+|| ||||| ||| | ||||| 
Sbjct 457           TTACTGTTTTGATGGATTTTCCAGT-TGTGCTTTCGCC-GCAGAGACCGGCGTGGCCCTT

Query 475           TACTCCCTCCACGATTATGTCACCATCCGATGTCGCAGAGGCCATGTTCCGCCATGGCAT
                    ||||| || || ||   |+|  ||| | ||||| || ||||| |||  ||||||||| ||
Sbjct 515           TACTCTCTACATGACCTT-TGGCCAGCTGATGTTGCGGAGGCTATGGCCCGCCATGGAAT

Query 534           GACGCGGCTTTATGCTGCCCTCCATCTCCCACCTGAAGTCCTGTTGCCCCCTGGCACATA
                    ||| || ||||||||||| ||||| ||||| || || ||  |||| || || || || ||
Sbjct 574           GACACGTCTTTATGCTGCACTCCACCTCCCTCCCGAGGTGTTGTTACCACCCGGTACTTA

Query 594           CCGTACC--GCGTCGTACCTTCTAATTCATGATGGCAGGCGTGTTGTGGTGACGTATGAG
                    ||  |+|-- |+||||| ||||| || ||||| ||||  |||| ||| ||||| ||||| 
Sbjct 634           CCACA-CAACC-TCGTATCTTCTGATCCATGACGGCAACCGTGCTGTTGTGACTTATGAA

Query 652           GGTGATACCAGTGCTGGCTATAACCATGATGTTTCTAACCTACGTTCCTGGA-TCAGA--
                    |||||||| ||||| || || |||||||| ||||| |  || ||| | ||||-||  |--
Sbjct 692           GGTGATACTAGTGCAGGTTACAACCATGACGTTTCCATACTTCGTGCATGGATTCGCACG

Query 709           ACTACCAAG-GTCACCGGGAACCACCCCCTCGTTA--TCGAGCGGGT-TA-GGGCCATTG
                    |||| +|| -||+     |+|||| +++|+|||| --|  || | ||-| -|||| ||||
Sbjct 752           ACTAA-AATAGT-TGG-TG-ACCAT---C-CGTTGGTTATAGAGCGTGTGCGGGCTATTG

Query 764           GCTGCCACTTTGTTCTCTTGCTCACGGCCGCCCCGGAGCCATCTCCTATGCCTTATGTTC
                    | || || ||||| ||  ||||||| || ||||| |||||||| || |||||||| || |
Sbjct 804           GTTGTCATTTTGTGCTGCTGCTCACCGCGGCCCCTGAGCCATCGCCCATGCCTTACGTCC

Query 824           CTTACCCCCGGTCTACCGAGGTCTATGTTCGGTCAATCTTCGGCCCGGGTGGTACCCCCT
                    |||||||||| || || ||||| ||||| || || || || ||||| |||||  |||| |
Sbjct 864           CTTACCCCCGTTCCACGGAGGTGTATGTCCGATCTATATTTGGCCCTGGTGGCTCCCCAT

Query 884           CCTTGTTTCCAAC--CTCATGCTCTACTAAGTCAACTTTCCATGCTGTTCCTGTCCATAT
                    ||||||||||  |--||++|||||||| || || || |||||||||||||| || || ||
Sbjct 924           CCTTGTTTCCGTCAGCT--TGCTCTACAAAATCTACCTTCCATGCTGTTCCAGTTCACAT

Query 942           CTGGGATCGTCTCATG-TTGTTCGGGGCCACCCTGGACGATCAGGCTTTTTGCTGCTCCC
                     ||||| || || |||-|| ||+|| |||||| ||||||| ||||| ||||||||||| |
Sbjct 982           ATGGGACCGGCTTATGCTTTTT-GGTGCCACCTTGGACGACCAGGCGTTTTGCTGCTCAC

Query 1001          GTCTTATGACCTATCTCCGCGGCATTAGCTACAAGGTTACTGTCGGTACCCTTGTGGCCA
                    | || ||||| || ||||| |||||||||||||| || ||||||||| | ||||| || |
Sbjct 1041          GGCTCATGACATACCTCCGTGGCATTAGCTACAAAGTCACTGTCGGTGCGCTTGTTGCTA

Query 1061          ATGAGGGTTGGAACGCCTCCGAGGACGCCCTCACAGCTGTTATTACTGCCGCTTA-TCTA
                    ||||||| ||||| ||||| || || |||||||| || || || ||||| || ||-|+| 
Sbjct 1101          ATGAGGGGTGGAATGCCTCTGAAGATGCCCTCACCGCAGTAATCACTGCAGCCTACT-TG

Query 1120          ACCATATGTCATCAGCGCTATCTCCGCACCCAGGCTATATCTAAGGGGATGCGCCGTCTG
                    ||||| ||||| |||||||| ||||| |||||||| ||||||||||| ||||||||  ||
Sbjct 1160          ACCATCTGTCACCAGCGCTACCTCCGTACCCAGGCGATATCTAAGGGTATGCGCCGGTTG

Query 1180          GAGCGGGAGCACGCCCAGAAGTTCATTACACGCCTTTACAGTTGGCTCTTTGAGAAGTCT
                    |||   ||||||||||||||||| |||||| | |||||||| ||| | ||||||||||||
Sbjct 1220          GAGGTTGAGCACGCCCAGAAGTTTATTACAAGACTTTACAGCTGGTTATTTGAGAAGTCT

Query 1240          GGCCGTGATTACATCCCTGGCCGTCAGCTGGAGTTTTACGCCCAGTGTAGGCGCTGGCTC
                    || ||||| |||||||| ||||| || ||  |||| || ||||||||  |||| ||||| 
Sbjct 1280          GGTCGTGACTACATCCCCGGCCGCCAACTTCAGTTCTATGCCCAGTGCCGGCGGTGGCTA

Query 1300          TCCGCTGGCTTCCACCTTGACCCACGGGTGTTGGTTTTTGACGAGTCGGCCCCCTGCCAC
                    || || ||||| ||||| |||||  | ||| | || ||||| ||||| |  ||||||| |
Sbjct 1340          TCTGCGGGCTTTCACCTAGACCCCAGAGTGCTCGTCTTTGATGAGTCAGTGCCCTGCCGC

Query 1360          TGTAGGACCATGAT-CCGTA-GG-GCGGTCTCAAAGTTTTGCTGTTTTATGAAGTGGCTT
                    ||||||||  |  |-  | |-| -|||| +|+|||+|| || || || |||  |||| | 
Sbjct 1400          TGTAGGACTTTCTTAAAGAAGGTTGCGGG-T-AAA-TTCTGTTGCTTCATGCGGTGGTTA

Query 1417          GGCCAAGAGTGTACCTGCTTCCTACAGCCTGCAGAAGGGGGTGTTGGTGACCAGGGCCAT
                    || || |||||||| || ||| || | || || || ||    ||||| || || ||||||
Sbjct 1457          GGGCAGGAGTGTACTTGTTTCTTAGAACCAGCTGAGGGCTTAGTTGGCGATCAAGGCCAT

Query 1477          GATAACGAAGCCTATGAGGGGTCCGATGTTGATCCTGCTGAGTCTGC-CA-CTTG-TGAC
                    ||||| || || |||||||| || || ||||| |  || ||| ||| -||-||||-||  
Sbjct 1517          GATAATGAGGCTTATGAGGGTTCTGAGGTTGACCAGGCCGAGCCTGTACACCTTGATGTG

Query 1534          ATATCCGGGTCCTATGTGGTAC-CTGGTTGCTGCCCTTCA-ACCGCTCTACCAAGCTCTT
                    +|    ||| ||||||  || |-| ||   | |++||| |- ||+||||||   || || 
Sbjct 1576          -TCC-GGGGACCTATGCTGTCCACGGGCACCAG--CTTGAGGCC-CTCTACAGGGCACTC

Query 1591          GATCTTCC-CGCCGACATTGTGGCCCGTGCAGG-CCGGCTGACCGCCACA--GTA-AAG-
                     |  ||||-| +||| ||||  || || || +|-|||  | |+|| | +|--|| -|  -
Sbjct 1631          AACATTCCACA-CGATATTGCTGCTCGAGCT-GCCCGATTAA-CGGCT-ACTGTTGAGCT

Query 1644          -GTTTCCCAGGCCGAGGGGCGGATCGACT-GTGAGACCCTCAT--TGGT-A--ATA-AA-
                    -| | ++|||||| + |     ++|| ||-| | |++|| || --|| |- --|+|-||-
Sbjct 1687          CGCTG--CAGGCCC-CG-CGAC--CGTCTGGAGTG--CCGCACCGTGCTCGGGA-ACAAG

Query 1696          ACTTTCCGCACGTC-GTTCGTCGACGG-G-GCGGTCTTAG-AGACCAACGGCCCAGAGCG
                    |||||||| ||| |-||   |+|| ||-|- |+ ||+|||-||+| |||||||| |||| 
Sbjct 1736          ACTTTCCGGACGACGGTGACT-GATGGCGCCC-ATC-TAGAAG-CGAACGGCCCTGAGCA

Query 1752          CCACAATCTCTCTTTTGACGT-CAGT-CAGAGTA--CCAT-GGCCGCCGGTCCTTTTAG-
                      |   ||| || || ||++|-|+ |-| |+  |--| ||-||   | |||||  +|||-
Sbjct 1792          ATATGTTCTGTCGTTCGA--TGC-CTCCCG-CCAGTCTATGGGGGCCGGGTCCCA-TAGC

Query 1805          -T--CTT---ACC-TA-CGCCGCC-TCTGCTGCTGGGTTG-GAGGTGCGCTATG-TTGCT
                    -|--|||---| |-||-  |||||- ||++||+  |||| -||  |+| +| | -| || 
Sbjct 1847          CTCACTTACGAGCTTACACCCGCCGGCT--TG-CAGGTTAAGATCT-CA-TCTAATGGCC

Query 1855          GCCGG--G--CTTGACCACCGGGC-GGTTTT-TGCCCC---CG-GCGTTTCGCCCCGGTC
                      +| --|--|+|++++ ||++| -   |  - +||| --- |-||   |+  ++|+|+|
Sbjct 1902          TA-GACTGCAC-T----GCC--GTATT-T-CCC-CCCTGGTGGCGCCCCT-AG--C-G-C

Query 1905          GGCTCCCGGT-GAGGTCACCGCCTTC-TGCTCCGCCCTATACAGGTTCAATC-G-TGAGG
                    +||  |||| -|||||   || ||| -|||  |||||| |||||||  ||+|-|-|   +
Sbjct 1944          -GCCGCCGGGGGAGGTGGGCGGCTTTTTGCAGCGCCCTCTACAGGTATAA-CAGATTCA-

Query 1961          CCCAGCGCCATTCATTGACCGGCAACTTCTGGTTCCACCCTGAAGGGCTCCTTGGCCCCT
                    ||||||| |||||  ||||||||   || ||| | || || || ||| | || ||+|  |
Sbjct 2001          CCCAGCGGCATTCGCTGACCGGCGGTTTGTGGCTACATCCCGAGGGGTTGCTAGG-CGTT

Query 2021          TTGCCCCGTTC-TCGCCCGGGCATGTCTGGGAGTCGGCCAACCCGTTTTGTGGTGAGAG-
                    || |||| || -|| || |||||  | |||||||| |||||||| || || |||||| |-
Sbjct 2060          TTCCCCCCTTTTTCCCCTGGGCACATTTGGGAGTCTGCCAACCCCTTCTGCGGTGAGGGT

Query 2078          --CACACTCTACACCCGTACTTGG-T-C-GGAAGTTGATGCT-GT--C---TCCGG--C-
                    --| +  | ||| | |   || | -|-|-    ||| +| ||-||--|---|||  --|-
Sbjct 2120          ACCT-TGTATACTCGCAACCTGGTCTACATCTGGTTT-TTCTAGTGACTTTTCCCCTCCT

Query 2124          -C--CGGCCCAGCCC-G-ACTTAGGCCCTGTATCTGAACCCTCCATGTCTAGCAGGGCCG
                    - --|+| ||  |||-|-|| ++||++|||+++| | +|||  + +|||   |     | 
Sbjct 2177          GAGGC-GGCCGCCCCTGCACC--GG--CTG---CCGC-CCCAG-G-GTCGTCCGTCCTCC

Query 2180          CCACAC-CCACCTTGGCGGC--TCCC------TTACCCTCTG-TT--GTATTAGG-CCCC
                    ||+|||-|||||+ | | | --|   ------|||||  |  -||--|+|  |+|-||| 
Sbjct 2222          CC-CACTCCACC-AGTCAGTGATATTTGGGTGTTACCACCGCTTTCAG-AGGA-GCCCCA

Query 2227          TC-CCCT---CCTCCT--T-CTGCCCCGGCCGTCCAGCGA-GCCGGCCCCTGGTGCTAGC
                      -   |---|| |||-- -|+ ||| ++|| +||     -||  |++ |||  +||+||
Sbjct 2278          GGTGGGTGCGCCGCCTGCACC-TCCCA--CCC-CCGAGCCTGCTCG--GCTGCC-CT-GC

Query 2278          G---------CCGGGA-CCCCGGCCATAACCCACCAG-A-TGGCCCGGC-ATCG---CCG
                     ---------|    |-|||||  | ||| ||| | |-|- | | | + - |||---|||
Sbjct 2330          CCCACTAAACCTAACACCCCCGTGCGTAAGCCAACGGCACCGCCGCC-TTCTCGCACCCG

Query 2322          CCTGCTT-TTT--ACCTATCCAGATGGTTCTAAGGTGTTCGCC-GG-CTCGTTGTTC-GA
                    ||  |||-|||--|||||||| |||||| |||||||||  || -||-| |  + || -| 
Sbjct 2389          CCGCCTTCTTTACACCTATCCTGATGGTGCTAAGGTGTATGCGGGGTCACTG-TTTGAGG

Query 2376          GTC-GGCGTGTACGTGGCTTGTTAATGCGTCTAATGTTGACCATCGCCCTGGCGGTGGGC
                       -   |||+| +||||| || ||||| |||||    | |||||| ||||| ||||| |
Sbjct 2447          TCAGATTGTG-AT-TGGCTGGTGAATGCCTCTAACCCGGGCCATCGTCCTGGGGGTGGCC

Query 2435          TTTGCCATGCATTCTACCAGAG--GT-AC--CCC-ACCTCCTTTGATGCTGCCTCT---T
                    | || || || || |||||  |-- |- |--  |- ++|+|++|+||+|++|  ||---|
Sbjct 2505          TCTGTCACGCCTTTTACCAACGTTTTCCCGAGGCGT--T-C--T-AT-C--CAACTGAAT

Query 2486          TTGTGATGCGTGACGGCGC-GGCCGCGTATACACTAAC-T--CCCCG-GCCA-ATAATCC
                    || | |||||||| || +|- || ||++||++||+| |-|--|||||-||| -|| ||||
Sbjct 2556          TTATTATGCGTGAGGGT-CTTGCAGC--AT--AC-ACCTTGACCCCGCGCCCTATTATCC

Query 2540          ATGCCGTCGCCCCTGA-T-TATAGGTTGGAACATAACCCAAAAAGGCTTGAGGCTGCCTA
                    |||| || ||||| ||-|-|| +||||+|| || || ||||| ||||||||||| || ||
Sbjct 2610          ATGCAGTGGCCCCCGACTATAG-GGTT-GAGCAGAATCCAAAGAGGCTTGAGGCAGCGTA

Query 2598          TCGGGAGACTTGCTCTCGCCTCGGCACCGCCGCATACCCGCTCCTCGGG-ACCGGCATAT
                     || || |||||||| |||| ||||||||| || || || || || || -  +|| ||||
Sbjct 2668          CCGAGAAACTTGCTCCCGCCGCGGCACCGCTGCCTATCCACTTCTTGGCTCA-GGTATAT

Query 2657          ATCAGGTACCAATC-GGTCCTAGCTTTGACGCCTGGGAGCGGAACCACCGCCCCGGGGAT
                    | ||||| ||+  |-|||| ||| ||||| ||||||||||| ||||| ||||| || |||
Sbjct 2727          ACCAGGTCCC-TGCTGGTCTTAGTTTTGATGCCTGGGAGCGTAACCATCGCCCTGGCGAT

Query 2716          GAGCTCTATCTACCTGAGCTTGCTGCTA-AATGGTTCGAGGCCAATAAGCCGACCC-GTC
                    ||||| || ||  |||| |  |||||  - +||||| || || |||||||| || |-| |
Sbjct 2786          GAGCTTTACCTGACTGAACCCGCTGCAGCC-TGGTTTGAAGCTAATAAGCCAACGCAGCC

Query 2774          CGACTCTCACTATAACTGAGGATGTT-GCACGGACGGCGAACTTGGCCATC-GAGCTTGA
                     |+| || || ||||| || ||| + -|| || ||||| ||| | |+||| -||| | ||
Sbjct 2845          AG-CACTTACGATAACGGAAGATA-CAGCTCGCACGGCCAACCTAG-CATTAGAGATCGA

Query 2832          TTCAGCCACAGATGTCGGCCGGGCCTGCGCTGGCTGCCGAGTC-ACCCCCGGTGTTGTGC
                    | | |||||||| || ||||| || || || ||||||   +  -| ||||||  ||||||
Sbjct 2902          TGCTGCCACAGACGTTGGCCGTGCTTGTGCCGGCTGCACT-ATTAGCCCCGGGATTGTGC

Query 2891          AGTACCAGTTTACCGCAGGTGTGCCCGGGTCTGGCAAGTCC-CGTTC-TGTTATCCAA-A
                    | || ||||| || || || || || || || ||||| || - || |-|  +| |   - 
Sbjct 2961          ATTATCAGTTCACTGCCGGGGTCCCAGGCTCAGGCAAATCAAGGTCCATAC-AGCAGGGG

Query 2948          CTGACGTGGATGTTGTTGTGGTTCCGACTCGGGAGTTGCGTAAC-GCCTGGCGCCGCCGC
                    ++|| || |||||||| || || || || |||||  | || || -|+||||||||| || 
Sbjct 3019          --GATGTCGATGTTGTGGTTGTCCCCACCCGGGAACTTCGCAATAG-CTGGCGCCGTCGG

Query 3007          GGCTTCGCTGCTTTTACCCCCCACACTGCCGCTAGAGTTACC-CAGGGGCGCCGGGTCGT
                    ||||| || || ||||| |||||||| || ||  | ||||| - ||| +||||| || ||
Sbjct 3077          GGCTTTGCGGCCTTTACACCCCACACGGCGGCCCGTGTTACTATAGGC-CGCCGTGTTGT

Query 3066          TATTGATGAGGCTCCATCACTCCCCCCTCACCTGCTGCTGCTCCATATGCAGCGGGCCGC
                    |||||| ||||| ||||| || || || ||| || ||||| | || |||||||||||| |
Sbjct 3136          TATTGACGAGGCCCCATCCCTTCCACCGCACTTGTTGCTGTTACACATGCAGCGGGCCTC

Query 3126          CACCGTCCACCTTCTCGGTGACCCGAACCAGATCCCAGCCATTGACTTCGAACACGCTGG
                    | | ||||| || ||||||||||| || |||||||| ||||| |||||||| || || ||
Sbjct 3196          CTCAGTCCATCTCCTCGGTGACCCAAATCAGATCCCTGCCATCGACTTCGAGCATGCCGG

Query 3186          GCTCGTTCCCGCCA-TCAGGCCTGATCTAGCCCCCACC-TCCTGGTGGCACGTCACCCAC
                     || || ||||| |-||  +||||| || || || || - +||||||||| || || || 
Sbjct 3256          CCTGGTCCCCGCAATTCGC-CCTGAGCTTGCACCAACGAG-CTGGTGGCATGTTACGCAT

Query 3244          CGCTGTCCCGCGGATGTATGTGAGCTGATCCGTGGTGCATACCCCATGATCCAGACCACT
                    |||||||| || |||||||||||||| || || || || ||||| |  ||||||||||| 
Sbjct 3314          CGCTGTCCGGCCGATGTATGTGAGCTCATACGCGGAGCCTACCCTAAAATCCAGACCACG

Query 3304          AGCCGGGTCCT-CCGT-TCGTTGTTTTGGGGCGA-A-CCTGCCGTCGGCCAGAAATTAGT
                    ||||| || ||-| ||-|+ +|||| |+||  + -|-|| ||  | |||||||| || ||
Sbjct 3374          AGCCGTGTGCTACGGTCT-C-TGTTCT-GGAA-TGAGCCGGCTATTGGCCAGAAGTTGGT

Query 3360          GTTCACCCAGGCGGCCAAGGCTGCGAACCCCGGCT-CGGTGACGGTTCATGAGGCGCAGG
                     ||||| ||||| || || ||||| +| ||| | |-|  | ||||| ||||| || ||||
Sbjct 3430          CTTCACGCAGGCCGCTAAAGCTGCC-AACCCTGGTGCAATTACGGTCCATGAAGCCCAGG

Query 3419          GCGCTACCTACACAGAGACTACCATCATTGCAACAGCAGACGCCCGTGG-CCTCATTCAG
                    | ||||||| ||||||||| || || || || || || || ||| | ||-| |+||||||
Sbjct 3489          GTGCTACCTTCACAGAGACCACAATTATAGCCACGGCTGATGCCAGGGGTCTT-ATTCAG

Query 3478          TCGTCCCGGGCTCATGCCATTGTTGCCCTGACGCGCCACACTGAGAAGTGCGTCATTATT
                    || |||||||| ||||| || ||||| || || |||||||| ||||||||||| ||| | 
Sbjct 3548          TCATCCCGGGCCCATGCTATAGTTGCACTTACCCGCCACACAGAGAAGTGCGTTATTTTG

Query 3538          GACGCACCTGGTCTGCTTCGTGAGGTGGGCATCTCTGACGCAATTGTTAATAACTTTTTC
                    || || |||||| || | || ||||| ||||| || || | ||||||||| |||||||||
Sbjct 3608          GATGCCCCTGGTTTGTTGCGCGAGGTCGGCATATCAGATGTAATTGTTAACAACTTTTTC

Query 3598          CTCGCTGGAGGCGAGGTTGGCCACCAGCGCCCGTCTGTTATTCCCCGCGGCAATCCTGAC
                    || ||||| || ||||| ||||| || ||||| ||||| || || || ||||||||||||
Sbjct 3668          CTTGCTGGCGGAGAGGTGGGCCATCACCGCCCCTCTGTGATACCTCGTGGCAATCCTGAC

Query 3658          GCTAATGTCGACACCCTGGCCGCCTTCCCACCGTCTTGCCAGATTAGTGCCTTCCATCAG
                       ||  | ||||||||    |||||||| || || ||||| |||||||| | |||||||
Sbjct 3728          CGGAACCTTGACACCCTACAGGCCTTCCCGCCATCCTGCCAAATTAGTGCTTACCATCAG

Query 3718          CTGGCTGAAGAGCTCGGCCACAGACCCGCCCCTGTCGCAGCTGTTTTACCACCCTGCCCT
                     ||||||| ||| | |||||  | || || ||||| || || ||||| || |||||||| 
Sbjct 3788          TTGGCTGAGGAGTTAGGCCATCGCCCGGCTCCTGTTGCTGCCGTTTTGCCCCCCTGCCCC

Query 3778          GAGCTTGAACAGGGCCTTC-TCTACCTGCCTCAGGAACTCAC-CACCT-G-TGACA--GT
                    ||||| || |||||+||| -| ||  |||| ||||| || ||-     -|-|+++|--||
Sbjct 3848          GAGCTCGAGCAGGG-CTTATTGTATATGCCACAGGAGCTTACAGTGTCCGAT---AGTGT

Query 3832          GTTGTAACATTTGAGTTGACAGATATTGTGCATTGTCGCATGGCCGCCCCGAGCCAGCGC
                    ||||+   +|||||| | || || || || ||||| |||||||| ||||| || ||||| 
Sbjct 3904          GTTG-GTT-TTTGAGCTCACTGACATAGTCCATTGCCGCATGGCTGCCCCAAGTCAGCGG

Query 3892          AAGGCCGTGCTCTCCACACTTGTGGGCCGGTACGGCCGTC-GCACGAAGCTTTATAATGC
                    |||||||| ||||| |||||||||||  |||| |||||  -|+|||||  | |||+  | 
Sbjct 3962          AAGGCCGTCCTCTCAACACTTGTGGGGAGGTATGGCCGCAAG-ACGAAATTGTAT-GAGG

Query 3951          CT--CTCATTCTGATGTTCGCGATTCTCTCGCCCGCTTCATCCCGACCATTGGTCCTGTA
                    | --|+||||| |||||||| || ||||| ||  | ||||| || || || || ||||| 
Sbjct 4020          CAGCC-CATTCAGATGTTCGAGAGTCTCTAGCTAGGTTCATTCCCACTATCGGACCTGTC

Query 4009          CAGGTCACAACCTGTGAGCTGTACG-AGTTAG-TGGAGGCCATGGTTGAGAAGGGCCAGG
                    |||| ||| || |||||| | || |-| | +|-|+||||||||||| || ||||||||||
Sbjct 4079          CAGGCCACCACGTGTGAGTTATATGAACTG-GTT-GAGGCCATGGTGGAAAAGGGCCAGG

Query 4067          ATGGCTCCGCCGTCCTTGAGCTCGATCTCTGTAACCGCGATGTGTCCAGGATCACCTTCT
                    | ||||| |||||||| ||||| ||||| ||||| || ||||| ||  | || || ||||
Sbjct 4137          ACGGCTCTGCCGTCCTGGAGCTTGATCTATGTAATCGTGATGTTTCGCGCATTACATTCT

Query 4127          TCCAGAAAGACTGTAATAAGTTTACTACTGGGGAGACCATTGCCCACGGCAAAGTGGGTC
                    | ||||||||||||||||||||||| ||||| |||||||||||||| || || || || |
Sbjct 4197          TTCAGAAAGACTGTAATAAGTTTACAACTGGTGAGACCATTGCCCATGGTAAGGTTGGCC

Query 4187          AGGGTATTTCGGCATGGAGCAAGACTTTCTGTGCCCTCTTTGGCCCCTGGTTCCGTGCTA
                    |||| || ||||| ||||| ||||| || || ||||| ||||| || ||||| ||||| |
Sbjct 4257          AGGGCATATCGGCCTGGAGTAAGACCTTTTGCGCCCTGTTTGGTCCGTGGTTTCGTGCCA

Query 4247          TTGAGAAGGCCATCTTGGCTCTGCT-CC-CCCAGGGCGTATTCTATGGGGACGCTTTTGA
                    |||| || |  ||  | || |||||-||-|| |+ +  | ||||| || ||||| |  ||
Sbjct 4317          TTGAAAAAGAAATACTAGCCCTGCTCCCGCCTA-A-TATCTTCTACGGCGACGCCTACGA

Query 4305          TGACACTGTCTTCTCTGCGGCTGTGGCCGCTGCGAGGGCGTCCATGGTGTTTGAGAATGA
                     ||  | || ||  | ||||| ||| |||  ||| || | | |||||| ||||| |||||
Sbjct 4375          GGAGTCGGTGTTTGCCGCGGCCGTGTCCGGGGCGGGGTCTTGCATGGTATTTGAAAATGA

Query 4365          CTTTTCTGAGTTCGATTCCACTCAGAATAATTTCTCCTTGGGCCTTGAGTGTGCTATTAT
                    |||||| || || |||   |||||||| ||||||||| | |||||||||||||   ||||
Sbjct 4435          CTTTTCGGAATTTGATAGTACTCAGAACAATTTCTCCCTTGGCCTTGAGTGTGTGGTTAT

Query 4425          GGAGGAGTGTGGGATGCCGCAGTGGCTCATCCGCCTGTACCATCTTATAAGGTCC-G-CA
                    ||| |||||||| ||||| || ||||| ||| |  |||| || |+++|++|||||-|-||
Sbjct 4495          GGAAGAGTGTGGTATGCCCCAATGGCTGATCAGATTGTATCACC---T--GGTCCGGTCA

Query 4483          TGGATC---T-TGCAGGCCCCGAAGGAATCTCTGCGCGGGTTCTGGAAGAAACACTCCGG
                       +| ---|-||||||| || ||||| |||||    || ||||||||||| || || ||
Sbjct 4550          GCC-TGGATTCTGCAGGCGCCAAAGGAGTCTCTTAAAGGTTTCTGGAAGAAGCATTCTGG

Query 4539          TGAGCCTGGCACTC-TCTTATGGAATACTGTCTGGAATATGGCCGTTATCA-CCCACTGT
                    ||||||||| || |-||| +||||| ||  ||||||| |||||  | ||+|-|||| || 
Sbjct 4609          TGAGCCTGGTACCCTTCTC-TGGAACACCATCTGGAACATGGCGATCAT-AGCCCATTGC

Query 4597          TATGACTTCCGGGACTTGCAAGTGGCTGCTTTTAAAGGTGATGATTCGATAGTGCTTTGC
                    ||||| || || || || |  || || |||||||| |||||||| ||| |||| || || 
Sbjct 4667          TATGAGTTTCGCGATTTCCGGGTCGCCGCTTTTAAGGGTGATGACTCGGTAGTCCTCTGT

Query 4657          AGTGAGTACCGTCAAAGTCCG-GGTGCTGCAGTC-----CTGATTGCTGGCTGCGGCTTG
                    ||||| ||||| || ||||  -  +|| |||| |-----|  | +| |+|+|+ |||| +
Sbjct 4727          AGTGATTACCGACAGAGTCGTAAC-GCGGCAGCCTTAATCGCAG-GTT-G-T-GGGCTC-

Query 4711          AAGCTGAAGGTGGACT-TCCGCCCGATC-GGTTTGTACGCGGGTGTTGTTGTGGCCCCCG
                    ||| ||||||| ||||-|+||||| || -|| +||||||| ||||| || ||||+|||| 
Sbjct 4781          AAGTTGAAGGTTGACTAT-CGCCCTATTGGGC-TGTACGCTGGTGTGGTGGTGG-CCCCT

Query 4769          GCCTTGGTG-CGCTTCCTGACGTCGTGCGC-TT-C--GCCGGTC-GGCTCACTGAGAAGA
                    | ||||| |-| || ||||| || ||||| -||-|--|||||+|-| |+|    |+||||
Sbjct 4838          GGCTTGGGGACACTGCCTGATGTAGTGCGATTTGCTGGCCGG-CTGTC-CCG-AA-AAGA

Query 4823          ATTGGGGCCCTGGCCCTGAGCGGGCGGAGCAGCTCCGCCTTGCTGTGAGTGATTTTCTTC
                    |||||||||||||||| ||||| || |||||||| || ||||||||  |||| || ||||
Sbjct 4893          ATTGGGGCCCTGGCCCAGAGCGTGCTGAGCAGCTGCGTCTTGCTGTCTGTGACTTCCTTC

Query 4883          GCAAGCTCACGAATGTAGCCCAAATGTGTGTGGATGTTGTTTCTCGTGTTTATGGGGTC-
                    |   | | |||||||| || ||  | ||||| |||||||| || ||||||||||| |||-
Sbjct 4953          GAGGGTTAACGAATGTTGCGCAGGTTTGTGTTGATGTTGTGTCCCGTGTTTATGGAGTCA

Query 4942          TCCCCGGGACTTGTTCATAACCTGATCGGCATGCTACAGACTGTCGCCGATGGCAAGGCC
                     |||||||+|| || |||||||| || |||||||| |||||  | || ||||||||||||
Sbjct 5013          GCCCCGGG-CTGGTACATAACCTTATTGGCATGCTGCAGACCATTGCTGATGGCAAGGCC

Query 5002          CATTTTACCGAGTCTATAAAACCAGTGCTCGA-CTTGACAAATTCAA-TCTTGTGTCGGG
                    || ||||| ||||| || ||||| ||||| ||-|||+|||||||| |-| |   |+||||
Sbjct 5072          CACTTTACAGAGTCAATTAAACCTGTGCTTGACCTT-ACAAATTCTATTATACAG-CGGG

Query 5060          TGGAATGAATAACATGTCTTTTGCTGCGCCCATGGGTTCGCGACCATGCGCCCTCGGCCT
                    |||||||||||||||||||| |||  |||||||||| |++|+|||||||||||| || ||
Sbjct 5130          TGGAATGAATAACATGTCTTGTGCATCGCCCATGGGAT--C-ACCATGCGCCCTAGGGCT

Query 5120          ATTTTGCTGCTGCTCCTCATGTTTCTGCCTATGTTGCCCGCGCCACCGCCCGGTCAGCCG
                     || || || ||||| || || ||||||||||| |||||||||||||| |||| ||||||
Sbjct 5187          GTTCTGTTGTTGCTCTTCGTGCTTCTGCCTATGCTGCCCGCGCCACCGGCCGGCCAGCCG

Query 5180          TCTGGCCGCCGTCGTGGGCGGCGCAGCGGCGGTTCCGGCGGTGGTTTCTGGGGTGACCGG
                    ||||||||||||||||||||||||||||||||| ||||||||||||||||||||||| ||
Sbjct 5247          TCTGGCCGCCGTCGTGGGCGGCGCAGCGGCGGTGCCGGCGGTGGTTTCTGGGGTGACAGG

Query 5240          GTTGATTCTCAGCCCTTCGCAATCCCCTATATTCATCCAACCAACCCCTTCGCCCCCGAT
                    ||||||||||||||||||||  |||||||||||||||||||||||||||||||| |||||
Sbjct 5307          GTTGATTCTCAGCCCTTCGCCCTCCCCTATATTCATCCAACCAACCCCTTCGCCGCCGAT

Query 5300          GTCACCGCTGCGGCCGGGGCTGGACCTCGTG-TTCGCCAACCCGCCCGACC-ACTCGGCT
                    |||    |     ||||||||||| ||||+ - ||| ||+ ||||||  ||- || ||||
Sbjct 5367          GTCGTTTCACAATCCGGGGCTGGAGCTCG-CCCTCGACA-GCCGCCCCGCCCCCTTGGCT

Query 5358          CCGCTTGGCGTGACCAGGCCCAGCGCCCCGCCGCTGCCTCACGTCGTAGACCTGCCACAG
                    |||||||||| |||||| ||||||||||| |||||||| | |||||| |||||||| |||
Sbjct 5425          CCGCTTGGCGCGACCAGTCCCAGCGCCCCACCGCTGCCCCCCGTCGTCGACCTGCCCCAG

Query 5418          CTGGGGCCGCGCCGCTGACCGCGGTCG-CTCCGGCCCATGACACCCCGCCGGTGTCCGAT
                    ||||||| ||||||||||| ||+  | -| || || | ||||||  | || ||| | |||
Sbjct 5485          CTGGGGCTGCGCCGCTGACTGC-TACATCACCAGCTCCTGACACAGCTCCTGTGCCTGAT

Query 5477          GTTGATTCTCGTGGCGCTATCTTGCGCCGACAGTATAATCTTTCAACATCCCCCCTCACT
                    || || || || |||||||| ||||| || ||||||||||| || || ||||| || || 
Sbjct 5544          GTCGACTCACGCGGCGCTATTTTGCGTCGGCAGTATAATCTGTCCACGTCCCCGCTTACG

Query 5537          TCTTCCGTGGCCACTGGCACCAACTTGGTTCTTTATGCCGCTCCCCTT-AGCCCGCTTTT
                    || || || ||| | || || || |||||||| ||||||||+||| ||-| ||| ||  |
Sbjct 5604          TCATCTGTCGCCTCGGGTACTAATTTGGTTCTCTATGCCGC-CCCATTGAACCCACTCCT

Query 5596          ACCCCTTCAGGACGGCACCAATACCCATATAATGGCCACGGAAGCCTCTAATTATGCCCA
                    |||||| ||||| |||||||| ||||| || ||||| || || || ||||||||||||||
Sbjct 5663          ACCCCTCCAGGATGGCACCAACACCCACATCATGGCTACCGAGGCATCTAATTATGCCCA

Query 5656          GTATCGGGTTGTTCGTGCCACAATCCGCTACCGTCCGCTAGTCCCCAATGCTGTTGGTGG
                    ||| ||||| ||||| || |||||||| || || ||| | || || ||||||||||||||
Sbjct 5723          GTACCGGGTGGTTCGAGCTACAATCCGTTATCGCCCGTTGGTACCAAATGCTGTTGGTGG

Query 5716          CTATGCTATTTCCATCTCGTTTTGGCCACAGACCACCACTACCCCGACGTCCGTTGACAT
                     ||||| || || || || |||||||| ||||| ||||||||||| || || ||||| ||
Sbjct 5783          TTATGCCATCTCTATTTCCTTTTGGCCTCAGACAACCACTACCCCCACCTCTGTTGATAT

Query 5776          GAATTCCATAACCTCGACGGATGTTCGTATCCTTGTCCAGCCCGGTATAGCCTCCGAGCT
                    |||||| || ||||| || |||||| | ||| | |||||||||||||| |||||||||+|
Sbjct 5843          GAATTCTATTACCTCTACTGATGTTAGGATCTTAGTCCAGCCCGGTATTGCCTCCGAG-T

Query 5836          TG-TGATCCCAAGTGAGCGCCTGCACTATCGCAACCAGGGCTGGCGTTCCGTTGAGACCT
                    ||-| || || |||||||| || || ||||| || || |||||||| || || ||||||+
Sbjct 5902          TGGTCATTCCCAGTGAGCGTCTTCATTATCGTAATCAAGGCTGGCGCTCTGTCGAGACC-

Query 5895          CCGGG-GTGGCGGAGGAGGAGGCCACTTCTGGCCTTGTTATGCTCTGTATACATGGCTCA
                     ||||-|| || ||||||||||| || |||||||| || ||||| || || ||||| || 
Sbjct 5961          ACGGGTGTCGCCGAGGAGGAGGCTACCTCTGGCCTGGTAATGCTTTGCATTCATGGGTCT

Query 5954          CCTGTGAACTCTTATACTAATACACCCTACACCGGTGCCCTCGGGCTGCTGGATTTCGCC
                    ||||| || ||||| || |||||||| || || || || || ||||| || ||||| || 
Sbjct 6021          CCTGTCAATTCTTACACAAATACACCTTATACTGGAGCACTGGGGCTTCTTGATTTTGCA

Query 6014          CTTGAGCTTGAATTCCGCAACCTCACCCCTGGTAACACCAATACGCGGGTCTCCCGTTAC
                     | |||||||| ||  | ||  | || ||||| ||||| ||||| || || ||||| || 
Sbjct 6081          TTAGAGCTTGAGTTTAGGAATTTGACACCTGGGAACACTAATACCCGTGTGTCCCGATAT

Query 6074          TCCAGCACTGCCCGCCACCGTCTTCGCCGCGGCGCAGACGGCACCGCTGAGCTTACCACC
                     ||||||| ||||||||||| || ||||| || || ||||| ||||||||||||||||| 
Sbjct 6141          ACCAGCACAGCCCGCCACCGGCTGCGCCGTGGTGCCGACGGGACCGCTGAGCTTACCACT

Query 6134          ACGGCTGCAACCCGCTTCATGAAAGACCTTTATTTTTCTAGCACTAATGGTGTCGGCGAG
                    ||||| || || || || ||||| |||||  ||||  |  | || ||||| || || |||
Sbjct 6201          ACGGCGGCCACGCGTTTTATGAAGGACCTGCATTTCACCGGTACGAATGGAGTTGGTGAG

Query 6194          ATCGGCCGCGGGATCGCCCTTACCCTGTTTAACCTTGCTGACACTCTGCTTGGCGGCCTA
                     | ||||| || || ||||| || ||||| || |||||||| || || || || || || 
Sbjct 6261          GTGGGCCGAGGCATAGCCCTGACACTGTTCAATCTTGCTGATACGCTTCTCGGTGGTCTG

Query 6254          CCGACAGAATTGATTTCGTCGGCCGGTGGCCAACTGTTCTATTCACGCCCAGTCGTCTCA
                    ||||||||||||||||||||||| || |||||  ||||||| || ||||| |||||||||
Sbjct 6321          CCGACAGAATTGATTTCGTCGGCTGGGGGCCAGTTGTTCTACTCCCGCCCTGTCGTCTCA

Query 6314          GCCAATGGCGAGCCGACCGTTAAGCTGTATACATCTGTAGAGAATGCTCAGCAGGACAAG
                    ||||||||||| ||||| || ||| | ||||||||||| |||||||| |||||||| |||
Sbjct 6381          GCCAATGGCGAACCGACTGTAAAGTTATATACATCTGTTGAGAATGCACAGCAGGATAAG

Query 6374          GGTATTGCTATCCCGCATGATATCGACCTCGGGGAATCCCGTGTAGTTATCCAGGACTAT
                    |||||  | ||||| || ||||| |||||||| || || ||||| || ||||||||||||
Sbjct 6441          GGTATCACCATCCCACACGATATAGACCTCGGTGATTCTCGTGTGGTCATCCAGGACTAT

Query 6434          GACAACCAACATGAGCAAGACCGACCGACACC-TTCCCCAGCCCCGTCGCGCCCTTTCTC
                    || ||||| || ||||| |||||||| ||+||- || || ||||| || || || |||||
Sbjct 6501          GATAACCAGCACGAGCAGGACCGACCTAC-CCCCTCACCCGCCCCCTCTCGTCCATTCTC

Query 6493          TGTCCTTCGGGCTAATGATGTGCTTTGGCTTTCTCTCACCGCTGCCGAGTATGACCAGTC
                     || ||||| ||||||||||| || ||||| ||||| |||||||||||||||||||||++
Sbjct 6560          GGTTCTTCGCGCTAATGATGTTCTGTGGCTCTCTCTTACCGCTGCCGAGTATGACCAG--

Query 6553          CACCTACGGCTC-CTCGACT--G-GCCCAG-TCTATGTCTCTGACTCTGTGACCTTGGTC
                    +||+||||  | - ||  ||-- - |||+ -| |||||||| ||| | || || || || 
Sbjct 6618          -AC-TACGTATGGGTCATCTACCAACCC-CATGTATGTCTCGGACACAGTCACATTTGTT

Query 6608          AATGTTGCGACCGGCGCGCAGGCCGTTGCCCGGTCGCTC----GACTGGACCAAGGTCAC
                    || || || || || || ||||| |||||++++||||||----|| ||| | || || ||
Sbjct 6675          AACGTGGCCACTGGTGCTCAGGCTGTTGC----TCGCTCCCTTGATTGGTCTAAAGTTAC

Query 6664          ACTCGATGGTCGCCCTCTATCTACTATTCAGCAGTATTCGAAGACTTTCTTCGTCCTGCC
                      | || |||||||| ||  ||||||||||||||||||| ||||| |||| ||| || ||
Sbjct 6731          CTTGGACGGTCGCCCCCTCACTACTATTCAGCAGTATTCTAAGACATTCTACGTTCTCCC

Query 6724          GCTTCGTGGCAAGCTCTCCTTCTGGGAGGCGGGTACTACTAAAGCCGGGTACCCTTATAA
                    ||||||||| ||| | || || |||||||| || || || || || || || ||||||||
Sbjct 6791          GCTTCGTGGAAAGTTGTCTTTTTGGGAGGCTGGCACGACCAAGGCTGGTTATCCTTATAA

Query 6784          TTATAATACCACTGCTAGCGACCA-ATTGCTCATCGAGAACGTCGCTGGGCATCGGGTGG
                    ||||||||| |||||||| || ||-|||+ | || |||||||  ||||| ||||| || |
Sbjct 6851          TTATAATACAACTGCTAGTGATCAGATT-TTAATAGAGAACGCAGCTGGCCATCGTGTCG

Query 6843          CTATTTCCACCTATACCACTAGCTTAGGTGCAGGCCCTG-TTTCCATCTCCGCGGTCGCT
                    |||| || || || || || ||| | || || |||||+ - ||| ||||| ||||||| |
Sbjct 6910          CTATCTCTACTTACACTACCAGCCTGGGCGCCGGCCC-CACTTCTATCTCTGCGGTCGGT

Query 6902          GTTCTAGCCCCCCACTCTGCTTTAGCACTGCTTGAGGATACCTTGGATTACCCTGCCCGC
                    ||  ||||||| ||||| ||  | ||  | ||||||||||||   |||||||| || || 
Sbjct 6969          GTGTTAGCCCCGCACTCAGCCCTTGCTGTTCTTGAGGATACCGCCGATTACCCCGCTCGT

Query 6962          GCTCATACTTTTGATGATTTTTGCCCGGAGTGCCGCCCCCTTGGCCTCCAGGGCTGTGCT
                    || |||||||||||||| || |||||||| || ||| |||||||  | |||||||| |||
Sbjct 7029          GCCCATACTTTTGATGACTTCTGCCCGGAATGTCGCACCCTTGGTTTGCAGGGCTGCGCT

Query 7022          TTTCAGTCTACTGTCGCTGAGCTCCAGCGGCTTAAGATGAAGGTGGGTAAAACTCGGGAG
                    || ||||||||| | |||||||| ||||| ||||| |||||||| |||||||| ||||||
Sbjct 7089          TTCCAGTCTACTATTGCTGAGCTTCAGCGCCTTAAAATGAAGGTAGGTAAAACCCGGGAG

Query 7082          TTATAGTTTATTTG-CTTGTGCCCCC--CTT-CTTT-CTGTTTCTT-ATTTTTCTTTTCT
                    || || || ||| |-| ||| |||||--| |- |||-|| || |||-|||| ||||||||
Sbjct 7149          TTCTAATTAATTCGTCCTGTACCCCCTTCGTAGTTTTCTTTTGCTTTATTTCTCTTTTCT

Query 7136          GCGTTCCGCGCTCCCTGAAAA
                    || |||||||||||||| |||
Sbjct 7209          GCTTTCCGCGCTCCCTGGAAA
