# Supplementary material for: Pairwise Heuristic Sequence Alignment Algorithm Based on Deep Reinforcement Learning
Source: IEEE Open J Eng Med Biol. 2021 Jan 29;2:36–43. doi: 10.1109/OJEMB.2021.3055424 (PMC8901008; doi:10.1109/OJEMB.2021.3055424)
Supplement: Three supplementary materials are attached to the submitted manuscript. First, we offer the detailed process of the DQNalign in Supplementary material S1. Then, the additional figures and tables are listed in the Supplementary material S2. Finally, the alignment results of the DQNalign are attached  [file ojemb-3055424-mm.zip › OJEMB-3055424-MM/10022021082020_DQNalignOJEMB20210126SupplementaryS3/Supplementary S3/HEV_DDDQN/result20200712173946_14_27.txt]

DQNalign Project v1.0
Pairwise alignment algorithm with deep reinforcement learning based heuristic alignment agent
Sequence 1 : HEV_14, length : 7170
Sequence 2 : HEV_27, length : 7180

Alignment results:
Exact matches: 5363
Gaps: 508

Query 0             GTTCATTAAGGCTCCTGGCATCACTACTGCTATTGAGCAGGCTGCTCTAGCAGCGGCCAA
                    ||| ||||||||||||||||| |||||||| ||||||||||||||||| || ||||||||
Sbjct 14            GTTTATTAAGGCTCCTGGCATTACTACTGCCATTGAGCAGGCTGCTCTGGCTGCGGCCAA

Query 60            TTCTGCCTTGGCGAATGCTGTGGTAGTTAGGCCTTTTCTCTCTCACCAGCAGATTGAGAT
                     || |||||||||||||||||||| ||| |||| ||| | |||| |  ||| |  |||||
Sbjct 74            CTCCGCCTTGGCGAATGCTGTGGTGGTTCGGCCGTTTTTGTCTCGCGTGCAAACCGAGAT

Query 120           TCTCATTAACCTAATGCAACCTCGCCAGCTTGTTTTCCGTCCCGAGGTTTTCTGGAATCA
                     || |||||  | |||||||| || ||| | |||||||| || |||||  | ||||||||
Sbjct 134           CCTTATTAATTTGATGCAACCCCGGCAGTTGGTTTTCCGCCCTGAGGTGCTTTGGAATCA

Query 180           CCCTATCCAGCGCGTTATTCATAACGAGCTGGAGCTTTATTGCCGCGC-CCGCTCCGGCC
                     ||||| ||| | || || || || || || || |  || ||||| ||-| | +|||| |
Sbjct 194           TCCTATTCAGAGAGTCATACACAATGAACTAGAACAATACTGCCGGGCACGGG-CCGGTC

Query 239           GTTGCCTTGAGATTGGCGCTCATCCCCGCTCAATAAATGATAATCCTAATGTGGTCCACC
                    ||||||| |||||||| || || ||  | || || |||||||| || |||||  | ||||
Sbjct 253           GTTGCCTGGAGATTGGGGCCCACCCAAGATCTATTAATGATAACCCCAATGTTTTGCACC

Query 299           GCTGCTTTCTCCGCCCTGTCGGGCGTGATGTTCAGCGTTGGTATACTGCTCCTACCCGCG
                    | ||||||||| | || |||||  | ||||||||||| |||||| |||| || |||||||
Sbjct 313           GGTGCTTTCTCAGACCGGTCGGTAGGGATGTTCAGCGCTGGTATTCTGCCCCCACCCGCG

Query 359           GGCCGGCTGCTAACTGCCGGCGTTCCGCACTGCGCGGGCTTCCCGCTGCTGACCGCACCT
                    | || || || |||||||| ||||| || ||||| || || ||| |||| ||||||||||
Sbjct 373           GCCCTGCAGCCAACTGCCGCCGTTCTGCGCTGCGTGGTCTCCCCCCTGCCGACCGCACCT

Query 419           ACTGCCTTGATGGGTTTTCTGGCTGTAG-TTTCCCAGCCGAGACGGGCATTGCCCTCTAC
                    ||||  ||||||| |||||  |||||  -||| ||  | ||||| ||| | ||||| |||
Sbjct 433           ACTGTTTTGATGGATTTTCCCGCTGTGCTTTTGCCGCCAGAGACCGGCGTAGCCCTTTAC

Query 478           TCCCTCCACGATATGTCACCATCCGATGTCGCAGAGGCCATGTTCCGCCATGGCATGACG
                    || || |||||  | |  ||| |||||||||| ||||| |||  ||||||||| ||||| 
Sbjct 492           TCTCTGCACGACCTCTGGCCAGCCGATGTCGCGGAGGCTATGGCCCGCCATGGGATGACA

Query 538           CGGCTTTATGCTGCCCTCCATCTCCCACCTGAAGTCCTGTTGCCCCCTGGCACATACCGT
                    || || || ||||| ||||||||||| ||||| || ||||| || ||||| || |||| |
Sbjct 552           CGTCTATACGCTGCACTCCATCTCCCTCCTGAGGTGCTGTTACCACCTGGTACCTACCAT

Query 598           ACCGCGTCGTACCTTCTAATTCATGATGGCAGGCGTGTTGTGGTGACGTATGAGGGTGAT
                    ||  | ||||| || || ||||| || ||||  |||| ||| ||||| ||||||||||| 
Sbjct 612           ACAACCTCGTATCTCCTGATTCACGACGGCAACCGTGCTGTTGTGACCTATGAGGGTGAC

Query 658           ACCAGTGCTGGCTATAACCATGATGTTTCTAACCTACGTTCCTGGATCAGAACTACCAAG
                    || ||||| ||||| |||||||| || || |  || ||| | |||||  | || ||||| 
Sbjct 672           ACTAGTGCAGGCTACAACCATGACGTCTCCATACTTCGTGCGTGGATTCGTACGACCAAA

Query 718           GT--CACCGGGAACCACCCCCTCGTTATCGAGCGGGT-TA-GGGCCATTGGCTGCCACTT
                     |--      |+|||| ||  | |||||++|| | ||-| -|||| || || || || ||
Sbjct 732           ATAGTTGG-TG-ACCATCCGTTGGTTAT--AGAGCGTGTGCGGGCTATCGGATGTCATTT

Query 774           TGTTCTCTTGCTCACGGCCGCCCCGGAGCCATCTCCTATGCCTTATGTTCCTTACCCCCG
                    ||| ||  ||||||| || ||||| ||||| || |||||||||||||| |||||||||||
Sbjct 788           TGTGCTGCTGCTCACCGCGGCCCCCGAGCCGTCGCCTATGCCTTATGTCCCTTACCCCCG

Query 834           GTCTACCGAGGTCTATGTTCGGTCAATCTTCGGCCCGGGTGGTACCCCCTCCTTGTTTCC
                     || || ||||| ||||||||||| || || ||||| || ||| |||| ||| |||||||
Sbjct 848           TTCGACAGAGGTGTATGTTCGGTCTATATTTGGCCCTGGCGGTTCCCCGTCCCTGTTTCC

Query 894           A--ACCTCATGCTCTACTAAGTCAACTTTCCATGCTGTTCCTGTCCATATCTGGGATCGT
                     --| |+|+||||| || || || ||||| || ||||| || || ||||||||||| || 
Sbjct 908           GTCAGC-C-TGCTCCACAAAATCTACTTTTCACGCTGTCCCAGTTCATATCTGGGACCGG

Query 952           CTCATGTTGTTCGGGGCCACCCTGGACGATCAGGCTTTTTGCTGCTCCCGTCTTATGACC
                    |||||| | || || ||||| |||||||| ||||| ||||||||||| || |||||||| 
Sbjct 966           CTCATGCTTTTTGGTGCCACTCTGGACGACCAGGCGTTTTGCTGCTCACGGCTTATGACA

Query 1012          TATCTCCGCGGCATTAGCTACAAGGTTACTGTCGGTACCCTTGTGGCCAATGAGGGTTGG
                    || ||||| |||||||| |||||||| || || ||  | ||||| || |||||||| |||
Sbjct 1026          TACCTCCGTGGCATTAGTTACAAGGTCACCGTTGGAGCGCTTGTTGCTAATGAGGGGTGG

Query 1072          AACGCCTCCGAGGACGCCCTCACAGCTGTTATTACTGCCGCTTATCTAACCATATGTCAT
                    || ||||| || || |||||||| || || ||||| || || ||| | ||||| || || 
Sbjct 1086          AATGCCTCTGAAGATGCCCTCACCGCAGTAATTACCGCAGCCTATTTGACCATCTGCCAC

Query 1132          CAGCGCTATCTCCGCACCCAGGCTATATCTAAGGGGATGCGCCGTCTGGAGCGGGAGCAC
                    |||||||| ||||| |||||||| ||||| ||||| ||||||||  |||||   ||||||
Sbjct 1146          CAGCGCTACCTCCGTACCCAGGCGATATCCAAGGGCATGCGCCGGTTGGAGGTTGAGCAC

Query 1192          GCCCAGAAGTTCATTACACGCCTTTACAGTTGGCTCTTTGAGAAGTCTGGCCGTGATTAC
                    |||||||| || |||||| | || ||||| ||| | |||||||||||||| |||||||||
Sbjct 1206          GCCCAGAAATTTATTACAAGACTCTACAGCTGGTTATTTGAGAAGTCTGGTCGTGATTAC

Query 1252          ATCCCTGGCCGTCAGCTGGAGTTTTACGCCCAGTGTAGGCGCTGGCTCTCCGCTGGCTTC
                    ||||| ||||| || ||  ||||||| ||||||||  |||| ||||| ||||| ||||| 
Sbjct 1266          ATCCCCGGCCGCCAACTCCAGTTTTATGCCCAGTGCCGGCGGTGGCTATCCGCGGGCTTT

Query 1312          CACCTTGACCCACGGGTG-TTGGTTTTTGACGAGTCGGCCCCCTGCCACTGTAGGACCAT
                    || || |||||  | |||-||+|||||||| |||||||  ||||||| |||||||||  |
Sbjct 1326          CATCTAGACCCCAGAGTGCTT-GTTTTTGATGAGTCGGTGCCCTGCCGCTGTAGGACTTT

Query 1371          GAT-CCGTA-GG-GC-GGTCTCAAAGTTTTGCTGTTTTATGAAGTGGCTTGGCCAAGAGT
                      |-  | |-| -||-||| ++||  |  ||||| || |||  |||| | || || ||||
Sbjct 1385          CTTAAAGAAGGTTGCGGGTA--AATTT-CTGCTGCTTCATGCGGTGGTTAGGGCAGGAGT

Query 1427          GTACCTGCTTCCTACAGCCTGCAGAAGGGGGTGTT-GGTGACCAGGGCCATGATAACGAA
                    | ||||||||| |  |||| || || ||   || |-||||| || ||||||||||| || 
Sbjct 1441          GCACCTGCTTCTTGGAGCCAGCTGAGGGTTTTGATCGGTGATCATGGCCATGATAATGAG

Query 1486          GCCTATGAGGGGTCCGATGTTGATCCTGCTGAGTCTGCCAC-T-TGTGACATATCCGGGT
                    ||||| ||||| ||||| || || |  || ||| |||+|||-|-| +||| | || ||| 
Sbjct 1500          GCCTACGAGGGCTCCGAGGTCGACCAAGCCGAGCCTG-CACATCTC-GACGTGTCAGGGA

Query 1544          CCTATGTGGTACCT-GGTGCTGCCCTTCA-ACCGCTCTACCA---AGCTCTTGATCTTCC
                    ||||||  || | |-|| ||  + ||| |-|||+|||||   ---|+|||++ |+| |||
Sbjct 1558          CCTATGCAGTCCATGGGCGCCA-GCTTGAGACC-CTCTATAGGGCA-CTC--AA-CATCC

Query 1599          CGCC-GACATTGTGGCC-CGTGCAGGCCGGCTGACC-GCCACAGTAAAGGTTTCCCAGGC
                    ||| -|| ||||  |+|-|| ||+|||| | | | |-||||| ||  |+| ||   ++||
Sbjct 1612          CGCAAGATATTGCTG-CTCGAGC-GGCCCGATTAACAGCCACCGTTGA-GCTTGTT--GC

Query 1656          C-GAGGGGCGGATCGACTGTGAGA-CC-CTCATTGGT----AATAAAACTTTCCGCACGT
                     -| ++   +||||| |||+||| -||-| |  || |----||||| || ||||| ||| 
Sbjct 1667          TGGC--CCA-GATCGCCTG-GAGTGCCGCACTGTGCTCGGGAATAAGACCTTCCGGACGA

Query 1709          CGTTCG-TCGACGG-GGCGGTCTTAGAGACCAACGGCCCAGAGC-GCCACAATCTCTCTT
                    || |  -|+|| ||-| |   |||+||| |||||||||| ||||-       | |+| ||
Sbjct 1723          CGGTGACT-GATGGCGCCCACCTT-GAGGCCAACGGCCCTGAGCAATGTATGTGT-TTTT

Query 1766          TTGA-C--GT-CAGT-CAGAGTAC-C-AT-GGCCGCCGGTCCTTTTAGTCTTACCTAC--
                     |  - -- |-| +|-| |+  | -|-||-||   | ||||  + ||| || || || --
Sbjct 1775          GTCGTTTGATGCC-TCCCG-CCAGTCTATGGGGGCCGGGTCAC-ATAGCCTCACTTATGA

Query 1816          G---CCGCCT-CT--GCTGCTGGGTTG-GAGGTGCGCTATG-TTGC-TGCCG--GG--CT
                    |--- |||||-||-- |||+  |||| -||  |+| +| | -| ||-||++|-- |--|+
Sbjct 1832          GCTTACGCCTGCTGGCCTG-CAGGTTAAGATTT-CA-TCTAATGGCTTG--GACTGCAC-

Query 1863          TGACCACCGGGGCGGTTTTTGC---CC-C-CGGCGTTTCGCCCCGGTCGGCT-CCCGGTG
                    ||++++||     + +   + |---| -|-| +| +| +|+++|++ | || -| +|| |
Sbjct 1886          TG----CCATATT-C-CCC-CCTGGCGGCGCC-CC-TA-G---C--GCAGCGCCG-GGGG

Query 1916          AGGTCACCGCCTTCTGCTCCGCCCTATACAGGTTCAATC-G-TGAGGCCCAGCGCCATTC
                    ||||  | ||||| ||| |||| || |||||||  ||+|-|-|   +|||| || |||||
Sbjct 1930          AGGTGGCGGCCTTTTGCACCGCTCTTTACAGGTATAA-CAGATTTA-CCCAACGGCATTC

Query 1974          ATTGACCGGCAA-CTTCTGGTTCCA-CCCTGAAGGGCTCCTTGGCCCCTTTGCCCCG-TT
                      | ||||||  -|| +||| | ||-|||+|| ||||| |+||| |  ||| || | -||
Sbjct 1988          GCTTACCGGCGGTCTG-TGGCTACATCCC-GAGGGGCTGC-TGGGCATTTTCCCTCCTTT

Query 2031          CTCGCCCGGGCATGTCTGGGAGTCGGCCAACCCGTTTTGTGGTGAGAGC-ACACTCTACA
                    ||| || |||||| |||||||||| || ||||| ||||| || ||| | - |+|| ||||
Sbjct 2045          CTCCCCTGGGCATATCTGGGAGTCTGCTAACCCCTTTTGCGGGGAGGGTACC-CTGTACA

Query 2090          CCCGTACTTGGTCGGAAGTTGATGC-TGTC-TCCGGCC-CGGCCCA----GCCCGACTTC
                    | ||||| |||||   |+|  + ||-| ||-   | | -|  ||| ----   || |  |
Sbjct 2104          CTCGTACCTGGTCCACA-TCC-GGCTTTTCTAGTGACTTCTCCCCTCCTGAGGCGGCCGC

Query 2140          TTAGG--CCCTG-TATCT---GAAC---C-CTCCATGCCATG-TCT--AG-CAGGG-C-C
                        |--|| +|-|+ ||---  | ---|-| || + ||     | --||-||| |- - 
Sbjct 2162          CCCTGCACCG-GCT-GCTGCCCCAGGATCGCCCCC-CCCCACCCCACCAGTCAGTGATAT

Query 2179          G-CCACACCC-ACCTTGGCGGCTCCCTTACCCT-CT-GTTGTATTAG--G-CCCCTCCCC
                     -        -|||  ++|| |  |   |   |-| -| ||  |  |-- -   | ||||
Sbjct 2219          TTGTGGGTGTTACCAC--CGCCCTCAGAAAAGTCCCAGGTGGGTGCGCCTCTTGCGCCCC

Query 2232          TCCTCCTTCTGCCCCGGCGTC-CAGCGAGCCGGCCCCTGGTGCTA--GCG-CCGGGACCC
                    +|| |||||   +|| |    -|++|| +|| |+||||  |    --|| -|| +++|| 
Sbjct 2274          -CCGCCTTCGAG-CCTGTTGGAC--CGC-CCAG-CCCTATTAAACTTGCCTCCC---CCG

Query 2288          CGGCCATAACCCACC-AGATGGCCCGGCAT--CG---CCGCCTGCTT-TTTAC-C-TATC
                     +|| +||| |||||-| || |||   |+|--||---|||||  |||-|||||-|-|| |
Sbjct 2326          T-GCG-TAAGCCACCGACATTGCCGCCC-TCCCGCACCCGCCGTCTTCTTTACACTTACC

Query 2339          CAGATGGTTCTAAGGTGTTCGCC-GGCTCGTTGTTCGAGTC-G-GCGTGT-ACGTGGCTT
                    | || ||| | |||||||  |+|-|| || ||||| |||||-|- ++|| -||+||||| 
Sbjct 2383          CTGACGGTGCCAAGGTGTATG-CGGGATCATTGTTTGAGTCAGAT--TGCGAC-TGGCTG

Query 2395          GTTAATGCGTCTAATGTTGGACCATCGCCCTGGCGGTGGGCTTTGCCATGCATTCTA-CC
                    || ||||| |||||  + || ||| |||||||| ||||| || || ||||| || ||-| 
Sbjct 2439          GTGAATGCCTCTAACC-CGGGCCACCGCCCTGGGGGTGGCCTCTGTCATGCCTTTTATCA

Query 2453          AGAG-GTACCCCACCTC---CTTTGATGCTGC--CTCT-TTTGTGATGCGTGACGGCGCG
                    | +|- | +++++||| ---| || +| | +|--||  -||| | |||||||| || +| 
Sbjct 2498          AC-GCTTT-----CCTGAGGCGTTC-TACC-CAACTGAATTTATTATGCGTGAGGGT-CT

Query 2505          -GCCGCGTATACACTAAC-T-CCCCGGC-C-CAATAATCCATGCCGTCGCCCCTGATTAT
                    -|| ||++||| ||+++|-|- ||| ||-| | || |||||||| || ||||| || |||
Sbjct 2549          TGCTGC--ATATAC---CTTGACCCCGCGCCCTATTATCCATGCAGTGGCCCCCGACTAT

Query 2560          A-GGTTGGAACATAACCCAAAAAGGCTTGAGGCTGCCTATCGGGAGACTTGCTCTCGCCT
                    |-||||+||||| || ||||| ||||||||||| || || ||||| || ||||| || | 
Sbjct 2604          AGGGTT-GAACAGAATCCAAAGAGGCTTGAGGCAGCGTACCGGGAAACCTGCTCCCGTCG

Query 2619          CGGCACCGCCGCATA-CC-CG-CTC--CTCGGGACCGGCATATATCAGGTACCAATCGGT
                    ||| ||||| || ||-||-| -|| --|||||| +++++||||| ||||| ||  | |||
Sbjct 2663          CGGTACCGCTGCCTACCCACTTCTTGGCTCGGGT-----ATATACCAGGTCCCTGTTGGT

Query 2674          CCT-AGCTTTGACGCCTGGGAGCGGAACCACCGCCCCGGGGATGAGCTCTATCTACCTGA
                    +||-|| ||||| ||||||||||| || || ||||| ||||||||||| || ||  ||||
Sbjct 2717          -CTCAGTTTTGATGCCTGGGAGCGTAATCATCGCCCTGGGGATGAGCTTTACCTGACTGA

Query 2733          GCTTGCTGCTAAATGGTTCGAGGCCAATAAGCCGAC-CCGTCCGACTCTCACTATAACTG
                     |  |||||    ||||| || || || |||||| |-| | | |+| || || ||||| |
Sbjct 2777          ACCCGCTGCAGCCTGGTTTGAAGCTAACAAGCCGGCGCAGCCAG-CACTTACGATAACAG

Query 2792          AGGAT--GTTGCACGGACGGCGAACTTGGCCA-TCGAGCTTGATTCAGCCACAGATGTCG
                    | |||--|  +|+|| ||||| ||| | |+||-| ||| | ||| | || ||||| || |
Sbjct 2836          AAGATACGGC-C-CGCACGGCCAACCTAG-CACTAGAGATCGATGCTGCTACAGAGGTTG

Query 2849          GCCGGGCCTGCGCTGGCTGCCGAGTCA-CCCCCGGTGTTGTGCAGTACCAGTTTACCGCG
                    |||| |||||||||||||||    | |- ||  || +| || || || |||++| +| | 
Sbjct 2893          GCCGTGCCTGCGCTGGCTGCACTATTAGTCCTGGGA-TCGTACACTATCAG--TT-CACT

Query 2905          -CAGGGTGTGCCCGGGTCTGGCAAGTCCCG-TTCTGTTATC--CAAACTGACGTG--GAT
                     | +|| || || || || ||||| ||  |-| | ++||+|--|| ++ |++|+|--| |
Sbjct 2949          GCC-GGGGTTCCGGGCTCAGGCAAATCAAGATCCA--TA-CAGCAG--GG--G-GATGTT

Query 2959          GTTG-T-TGTGGT-TCCGACT-C-GGGAGTTGCGTAAC-GCCTGGCGCCGCCGCGGCTTC
                    | ||-|-||+| |-||| +| -|-||||| | || || -| +||||| ||||| ||||| 
Sbjct 3000          GATGTTGTG-GTTGTCCC-CACCAGGGAGCTTCGCAATAGT-TGGCGTCGCCGGGGCTTT

Query 3013          GCTGCTTTTACCCCCCACACTGCCGCTAGAGTTAC-CCAGGGGCGCCGGGTCGTTATTGA
                    || || ||||| |||||||| || ||  | || ||-  ||| +||||| || || |||||
Sbjct 3057          GCGGCCTTTACACCCCACACGGCGGCCCGTGTCACTGTAGGC-CGCCGTGTTGTGATTGA

Query 3072          TGAGGCTCCATCACTCCCCCCTCACCTGCTGCTGCTCCATATGCAGCGGGCCGCCACCGT
                     ||||| ||||| ||||| || ||||||||| || | || |||||||||||| |  | ||
Sbjct 3116          CGAGGCCCCATCCCTCCCACCGCACCTGCTGTTGTTACACATGCAGCGGGCCTCTTCAGT

Query 3132          CCACCTTCTCGGTGACCCGAACCAGATCCCAGCCATTGACTTCGAACACGCTGGGCTCGT
                    ||| || ||||||||||| ||||||||||| |||||||| || || |||||||| || ||
Sbjct 3176          CCATCTCCTCGGTGACCCAAACCAGATCCCCGCCATTGATTTTGAGCACGCTGGTCTGGT

Query 3192          TCCCGCCATCAGGCCTGATCTAGCCCCCACCTCCTGGTGGCACGTCACCCACCGCTGTCC
                     ||||| ||| | ||||| || || || ||  |||||||||| || || |||||||| ||
Sbjct 3236          CCCCGCAATCCGCCCTGAGCTTGCACCAACGACCTGGTGGCATGTAACACACCGCTGCCC

Query 3252          CGCGGATGTATGTGAGCTGATCCGTGGTGCATACCCC-ATGATCCAGACCACTAGCCGGG
                     || ||||||||||| || || || || || ||||| -| +||||||||||| |||||||
Sbjct 3296          AGCTGATGTATGTGAACTTATACGCGGGGCTTACCCTAAA-ATCCAGACCACGAGCCGGG

Query 3311          TCCT-CCGT-TCGTTG--TT-TTGGGGCGAACCTGCCGTCGGCCAGAAATTAGTGTTCAC
                    | ||-| ||-|+ +||-- |- +   ++||||| ||  ||||||||||  |||| |||||
Sbjct 3355          TGCTACGGTCT-C-TGTTCTGG-AAT--GAACCGGCTATCGGCCAGAAGCTAGTCTTCAC

Query 3366          CCAGGCGGCCAAGGCTGCGAACCCCGGCTCGGTGACG--GTTCATGAGGCGCAGGGCGCT
                     ||||| || || ||||| +| ||| | |   +    --|| || || || |||||||||
Sbjct 3410          GCAGGCCGCTAAAGCTGCC-AACCCTGGTGCA-ATTACAGTCCACGAAGCCCAGGGCGCT

Query 3424          ACCTACACAGAGACTACCATCATTGCAACAGCAGACGCCCGTGGCCTCATTCAGTCGTCC
                    || | ||||||||| || || || || || || || ||| | || ||||| ||||| |||
Sbjct 3468          ACTTTCACAGAGACCACAATTATAGCTACGGCTGATGCCAGGGGTCTCATCCAGTCATCC

Query 3484          CGGGCTCATGCCATTGTTGCCCTGACGCGCCACACTGAGAAGTGCGTCATTATTGACGCA
                    || |||||||| || ||||| || || |||||||| |||| |||||| ||| | || || 
Sbjct 3528          CGAGCTCATGCTATAGTTGCACTCACCCGCCACACAGAGAGGTGCGTTATTTTAGATGCC

Query 3544          CCTGGTCTGCTTCGTGAGGTGGGCATCTCTGACGCAATTGTTAATAACTTTTTCCTCGCT
                    |||||| || | |||||||| ||||| ||||| |  || ||||| ||||| |||||||||
Sbjct 3588          CCTGGTTTGTTACGTGAGGTCGGCATATCTGATGTGATCGTTAACAACTTCTTCCTCGCT

Query 3604          GGAGGCGAGGTTGGCCACCAGCGCCCGTCTGTTATTCCCCGCGGCAATCCTGACGCTAAT
                    || || ||||| ||||| || ||||| ||||| || ||||| ||||| ||||||   || 
Sbjct 3648          GGTGGGGAGGTGGGCCATCACCGCCCCTCTGTGATACCCCGTGGCAACCCTGACCAGAAC

Query 3664          G-T-CGACAC-C-CTGGCCGCCTTCCCACCGTCTTGCCAGATTAGTGCCTTCCATCAGCT
                     -|- |||+|- -|  |++|||||||| |||||||| ||||| ||||| | |||||||||
Sbjct 3708          CTTGAGAC-CTTACCAG--GCCTTCCCGCCGTCTTGTCAGATCAGTGCTTACCATCAGCT

Query 3720          GGCTGAAGAGCTCGGCCACAGACCCGCCCCTGTCGCAGCTGT-TTTACCACCCTGCCCTG
                    |||||| ||| | |||||| | || || ||||| || || ||- | +|| ||||| || |
Sbjct 3764          GGCTGAGGAGTTAGGCCACCGCCCGGCTCCTGTTGCCGCCGTCCTG-CCCCCCTGTCCCG

Query 3779          AGCTTGAACAGGGCCTTCTCTACCTGCCTCAGGAACTCA-CCACCTGTGACAGTGTTGTA
                    |||| || ||||||||  | ||| |||| ||||| || |-   + | ||| |||||  |+
Sbjct 3823          AGCTCGAGCAGGGCCTGTTGTACATGCCGCAGGAGCTTACAGT-GTCTGATAGTGTGCT-

Query 3838          A--CATTTGAGTTGACAGATATTGTGCATTGTCGCATGGCCGCCCCGAGCCAGCGCAAGG
                     -- +|||||| | || ||||| || || || || ||||| || || || ||||| ||||
Sbjct 3881          GGTT-TTTGAGCTCACTGATATAGTCCACTGCCGTATGGCTGCTCCAAGTCAGCGGAAGG

Query 3896          CCGTGCTCTCCACACTTGTGGGCCGGTACGGCCGTCGCACGAAGCTTTATAATGCCTCTC
                    |||| ||||| |||||||||||  |||| ||||||   ||||| || ||| | ||  |||
Sbjct 3940          CCGTCCTCTCAACACTTGTGGGGAGGTATGGCCGTAAGACGAAACTGTATGAGGCAGCTC

Query 3956          ATTCTGATGTTCGCGATTCTCTCGCCCGCTTCATCCCGACCATTGGTCCTGTACAGGTCA
                    |||| ||||| || || || || ||  | |||||||| || || || ||||| |||| ||
Sbjct 4000          ATTCAGATGTCCGTGAGTCCCTAGCTAGGTTCATCCCCACTATCGGACCTGTCCAGGCCA

Query 4016          CAACCTGTGAGCTGTACGAGTTAGTGGAGGCCATGGTTGAGAAGGGCCAGGATGGCTCCG
                    | || |||||| | |||||  | || || || ||||| || ||||||||||| ||||| |
Sbjct 4060          CCACGTGTGAGTTATACGAACTGGTTGAAGCTATGGTGGAAAAGGGCCAGGACGGCTCTG

Query 4076          CCGTCCTTGAGCTCGATCTCTGTAACCGCGATGTGTCCAGGATCACCTTCTTCCAGAAAG
                    ||||||| ||||| ||||| || || |||||||| ||  | || || || ||||||||||
Sbjct 4120          CCGTCCTGGAGCTTGATCTATGCAATCGCGATGTTTCGCGTATAACTTTTTTCCAGAAAG

Query 4136          ACTGTAATAAGTTTACTACTGGGGAGACCATTGCCCACGGCAAAGTGGGTCAGGGTATTT
                    |||||||||||||||| ||||| |||||||| ||||| ||||| || || || ||||| |
Sbjct 4180          ACTGTAATAAGTTTACGACTGGTGAGACCATCGCCCATGGCAAGGTTGGCCAAGGTATAT

Query 4196          CGGCATGGAGCAAGACTTTCTGTGCCCTCTTTGGCCCCTGGTTCCGTGCTATTGAGAAGG
                    |||| ||||| ||||| ||||||||| | |||||||| ||||||||||| ||||| || |
Sbjct 4240          CGGCCTGGAGTAAGACCTTCTGTGCCTTGTTTGGCCCGTGGTTCCGTGCCATTGAAAAAG

Query 4256          CCATCTTGGCTCTGCTCCCCCAAGGGCGTATTCTATGGGGACGCTTTTGATGACACTGTC
                      || ||||| |||||||| |    +| | ||||| || ||||||| ||| ||  | || 
Sbjct 4300          AAATATTGGCCCTGCTCCCGCCTAA-CATTTTCTACGGCGACGCTTATGAGGAGTCGGTG

Query 4315          TTCTCTGCGGCTGTGGCCGCTGCGAGGG-CGTCCATGGTGTTTGAGAATGACTTTTCTGA
                    ||  | ||||| ||| |||  ||+||||-| | |||||| || |||||||||||||||||
Sbjct 4359          TTTGCCGCGGCCGTGTCCGGGGC-AGGGTCTTGCATGGTATTCGAGAATGACTTTTCTGA

Query 4374          GTTCGAT--TCCACTCAGAATAATTTCTCCTTGGGCCTTG-A-GTGTGCTATTATGGAGG
                     || || --|++|||||||| ||||||||| | |||||||-|-| ||| ++|||||||||
Sbjct 4418          ATTTGACAGT--ACTCAGAACAATTTCTCCCTTGGCCTTGAATGCGTGG--TTATGGAGG

Query 4430          AGTGTGGGATGCCGCAGTGGCTCATCCGCCTGTACCATCTTA-TAAGGTCCGCATGGATC
                    |||| || ||||| || ||||| ||  |  |||| ||+| | -|  |||| || |||||+
Sbjct 4474          AGTGCGGTATGCCTCAATGGCTAATTAGGTTGTATCA-CCTGGTTCGGTCAGCCTGGAT-

Query 4489          T-TGCAGGCCCCGAAGGAATCTCTGCGGCGGGTTCTGGAAGAAACACTCCGGTGAGCCTG
                    |-||||||| |||||||| ||||| +   || || |||||||| || || ||||||||||
Sbjct 4532          TCTGCAGGCGCCGAAGGAGTCTCTT-AAAGGTTTTTGGAAGAAGCATTCTGGTGAGCCTG

Query 4547          GCACTC-TCTTATGGAATACTGTCTGGAATATGGCCGTTAT--CACCCACTGTTATGACT
                    |||| |-||||+||||| || || |||||||||||  | ||--||++|| || ||||| |
Sbjct 4591          GCACCCTTCTT-TGGAACACCGTTTGGAATATGGCGATCATAGCA--CATTGCTATGAGT

Query 4604          TCCGGGACTTGCAAG-TGGCTGCTTTTAAAGGTGATGATTCGATAGTGCTTTGCA-GTGA
                    | || || || |  |-|+|| || ||||| |||||||||||| | || || || |- +||
Sbjct 4648          TTCGCGATTTCCGGGTT-GCCGCCTTTAAGGGTGATGATTCGGTGGTCCTCTGTACC-GA

Query 4662          GTACCGTCAAAGTCCGGGTGCTGC-A-GTCCTGATTGCTGGCTGC-GGCTTGAAGCTGAA
                     ||||| || ||||    ||| ||-|- |++| ||||| ||||| -|||||+||| ||||
Sbjct 4706          CTACCGACAGAGTCGTAATGCGGCAACCT--TAATTGCAGGCTGTGGGCTT-AAGTTGAA

Query 4719          GGTGGACTTCCGCCCGA-TCGGTTTGTACGCGGGTGTTGTTGTGGCCCCCGGCCTTGGTG
                    ||| |||| ||| || |-| || +|||| || ||||| || |||||||||||+||||| |
Sbjct 4763          GGTTGACTACCGTCCTATTGGGC-TGTATGCCGGTGTGGTGGTGGCCCCCGG-CTTGGGG

Query 4777          -CGCTTCCTGACGTCGTGCGCTTCGCCGGTCGGCTCACTGAGAAGAATTGGGGCCCTGGC
                    -|||| ||||| || ||||| || || ||||||||  |||| ||||| |||||||| |||
Sbjct 4821          ACGCTGCCTGATGTAGTGCGATTTGCTGGTCGGCTGTCTGAAAAGAACTGGGGCCCCGGC

Query 4837          CCTGAGCGGGCGGAGCAGCTCCGCCTTGCTGTGAGTGATTTTCTTCGCAA-GC-TCACGA
                    || ||||| || |||||||| || ||||| ||  |||||||||| ||++|-| -| ||||
Sbjct 4881          CCAGAGCGTGCTGAGCAGCTGCGTCTTGCCGTCTGTGATTTTCTCCG--AGGGTTAACGA

Query 4895          ATGTAGCCCAAATGTGTGTGGATGTTGTTTCTCGTGTTTATGGGGTC-TCCCCGGGACTT
                    |||| || ||  | ||||| |||||||| || |||||||| || |||-  || |||+|| 
Sbjct 4939          ATGTTGCGCAGGTCTGTGTTGATGTTGTGTCCCGTGTTTACGGAGTCAGTCCTGGG-CTG

Query 4954          GTTCATAACCTGATCGGCATGCTACAGACTGTCGCCGATGGCAAGGCCCATTTTACCGAG
                    || |||||||| || |||||||| || ||  | || |||||||||||||||||||| |||
Sbjct 4998          GTACATAACCTTATTGGCATGCTGCAAACCATTGCTGATGGCAAGGCCCATTTTACAGAG

Query 5014          TCTATAAAACCAGTGCTCGACTTGACAAATTCAATC-TTGTGTCGGGTGGAATGAATAAC
                     |||||||||| ||||| ||| | ||||| || |||-|  +  |||||||||||||||||
Sbjct 5058          ACTATAAAACCTGTGCTTGACCTCACAAACTCTATCATAC-AACGGGTGGAATGAATAAC

Query 5073          ATGTCTTTTGCTGCGCCCATGGGTTCGCGACCATGCGCCCTCGGCCTATTTTGCTGCTGC
                    ||||||  |||  |||||||||| |++|+|||||||||||| || || || || ||||| 
Sbjct 5117          ATGTCTCGTGCATCGCCCATGGGAT--C-ACCATGCGCCCTAGGGCTGTTCTGTTGCTGT

Query 5133          TCCTCATGTTTCTGCCTATGTTGCCCGCGCCACCGCCCGGTCAGCCGTCTGGCCGCCGTC
                    || || || || |||||||| |||||||||||||| |||| |||||||||||||||||||
Sbjct 5174          TCTTCGTGCTTTTGCCTATGCTGCCCGCGCCACCGGCCGGCCAGCCGTCTGGCCGCCGTC

Query 5193          GTGGGCGGCGCAGCGGCGGTTCCGGCGGTGGTTTCTGGGGTGACCGGGTTGATTCTCAGC
                    |||||||||||||||||||| ||||| ||||||||||||||||| |||||||||||||||
Sbjct 5234          GTGGGCGGCGCAGCGGCGGTGCCGGCAGTGGTTTCTGGGGTGACAGGGTTGATTCTCAGC

Query 5253          CCTTCGCAATCCCCTATATTCATCCAACCAACCCCTTCGCCCCCGATGTCA-C-CGCTGC
                    |||||||  |||||||||||||||||||||||||||||||| |||||||| - -| |++ 
Sbjct 5294          CCTTCGCCCTCCCCTATATTCATCCAACCAACCCCTTCGCCGCCGATGTCGTTTCAC--A

Query 5311          GGCCGGGGCTGGACCTC-GTG-TTCGCCAACCCGCCCGACCAC-TCGGCTCCGCTTGGCG
                      |||||||||||+ ||-|+ - ||| ||+ ||||||  || |-| ||||||||||||||
Sbjct 5352          ATCCGGGGCTGGA-GTCCG-CCCTCGGCA-GCCGCCCCGCCCCCTTGGCTCCGCTTGGCG

Query 5368          TGACCAGGCCCAGCGCCCCGCCGCTGCCTCACGTCGTAGACCTGCCACAGCTGGGGCCGC
                    ||||||| ||||||||||| |||||||| | |||||| || ||||| |||||||||| ||
Sbjct 5409          TGACCAGTCCCAGCGCCCCCCCGCTGCCCCCCGTCGTCGATCTGCCCCAGCTGGGGCTGC

Query 5428          GCCGCTGACCGC-GGT--CGCTCCGGCCCATGACACCCCGCCGGTGTCCGATGTTGATTC
                    ||||||||| ||- +|--|++ || || | ||| ||  | || ||  | |||||||| ||
Sbjct 5469          GCCGCTGACTGCTA-TGTC--ACCAGCTCCTGATACAGCCCCTGTACCTGATGTTGACTC

Query 5485          TCGTGGCGCTATCTTGCGCCGACAGTATAATCTTTCAACATCCCCCCTCACTTCTTCCGT
                    |||||| |||||  ||||||| ||||| || || || || ||||| || || || || ||
Sbjct 5526          TCGTGGTGCTATTCTGCGCCGGCAGTACAACCTGTCCACGTCCCCGCTTACGTCATCTGT

Query 5545          GGCCACTGGCACCAACTTGGTTCTTTATGCCGCTCCCCTT-AGCCCGCTTTTACCCCTTC
                     ||| | || ||||| |||||||| ||||| ||+||| ||-| ||| |||||||||||||
Sbjct 5586          CGCCTCGGGTACCAATTTGGTTCTCTATGCTGC-CCCATTGAACCCACTTTTACCCCTTC

Query 5604          AGGACGGCACCAATACCCATATAATGGCCACGGAAGCCTCTAATTATGCCCAGTATCGGG
                    ||||||||||||| |||||||| ||||| || || || |||||||| |||||||| ||||
Sbjct 5645          AGGACGGCACCAACACCCATATCATGGCTACTGAGGCATCTAATTACGCCCAGTACCGGG

Query 5664          TTGTTCGTGCCACAATCCGCTACCGTCCGCTAGTCCCCAATGCTGTTGGTGGCTATGCTA
                    | | ||| ||||||||||| ||||| ||||| || || ||||||||||||||||||||||
Sbjct 5705          TGGCTCGAGCCACAATCCGTTACCGCCCGCTGGTGCCAAATGCTGTTGGTGGCTATGCTA

Query 5724          TTTCCATCTCGTTTTGGCCACAGACCACCACTACCCCGACGTCCGTTGACATGAATTCCA
                    | || || || |||||||| ||||| ||||||||||| || || ||||| |||||||| |
Sbjct 5765          TCTCTATTTCTTTTTGGCCCCAGACAACCACTACCCCTACTTCTGTTGATATGAATTCTA

Query 5784          TAACCTCGACGGATGTTCGTATCCTTGTCCAGCCCGGTATAGCCTCCGAGCTTG-TGATC
                    | || || || |||||| | ||  | |||||||| ||||| ||||| |||+|||-| |||
Sbjct 5825          TTACTTCTACTGATGTTAGGATTTTGGTCCAGCCTGGTATTGCCTCTGAG-TTGGTTATC

Query 5843          CCAAGTGAGCGCCTGCACTATCGCAACCAGGGCTGGCGTTCCGTTGAGACCTCCGGG-GT
                    || |||||||| || |||||||| || || || ||||| || |||||||||+ ||||-||
Sbjct 5884          CCCAGTGAGCGTCTTCACTATCGTAATCAAGGGTGGCGCTCTGTTGAGACC-ACGGGTGT

Query 5902          GGCGGAGGAGGAGGCCACTTCTGGCCTTGTTATGCTCTGTATACATGGCT-CACCTGTGA
                     || ||||||||||| || |||||||| || ||||| ||||| |||||+|-| || || |
Sbjct 5943          CGCCGAGGAGGAGGCTACCTCTGGCCTGGTAATGCTTTGTATTCATGG-TTCGCCAGTCA

Query 5961          ACTCTTATACTAATACACCCTACACCGGTGCCCTCGGGCTGCTGGATTTCGCCCTTGAGC
                    | || ||||| |||||||| || || || || || ||||| || ||||| ||  | ||||
Sbjct 6002          ATTCATATACAAATACACCTTATACTGGGGCACTGGGGCTTCTTGATTTTGCATTGGAGC

Query 6021          TTGAATTCCGCAACCTCACCCCTGGTAACACCAATACGCGGGTCTCCCGTTACTCCAGCA
                    |||||||  | ||  | || ||||| ||||||||||| || || ||||| ||  ||||||
Sbjct 6062          TTGAATTTAGGAATTTGACACCTGGGAACACCAATACCCGTGTATCCCGATATACCAGCA

Query 6081          CTGCCCGCCACCGTCTTCGCCGCGGCGCAGACGGCACCGCTGAGCTTACCACCACGGCTG
                    | ||||| ||||| || ||||| || || || || ||||||||||||||||| ||||| |
Sbjct 6122          CAGCCCGTCACCGGCTGCGCCGTGGTGCCGATGGGACCGCTGAGCTTACCACTACGGCGG

Query 6141          CAACCCGCTTCATGAAAGACCTTTATTTTTCTAGCACTAATGGTGTCGGCGAGATCGGCC
                    | || || || ||||| |||||  ||||  |  | || ||||| ||||| ||| | ||||
Sbjct 6182          CCACACGTTTTATGAAGGACCTGCATTTCACCGGTACGAATGGAGTCGGTGAGGTGGGCC

Query 6201          GCGGGATCGCCCTTACCCTGTTTAACCTTGCTGACACTCTGCTTGGCGGCCTACCGACAG
                    | || || ||||| || |||||||| ||||||||||| || || || ||  | |||||||
Sbjct 6242          GAGGTATTGCCCTGACACTGTTTAATCTTGCTGACACGCTTCTCGGTGGTTTGCCGACAG

Query 6261          AATTGATTTCGTCGGCCGGTGGCCAACTGTTCTATTCACGCCCAGTCGTCTCAGCCAATG
                    |||||||||||||||| || |||||  ||||||| || ||||| ||||||||||||||||
Sbjct 6302          AATTGATTTCGTCGGCTGGGGGCCAGTTGTTCTACTCCCGCCCTGTCGTCTCAGCCAATG

Query 6321          GCGAGCCGACCGTTAAGCTGTATACATCTGTAGAGAATGCTCAGCAGGACAAGGGTATTG
                    |||||||||| || ||||| ||||||||||| |||||||| |||||||| ||||||||  
Sbjct 6362          GCGAGCCGACTGTAAAGCTATATACATCTGTTGAGAATGCGCAGCAGGATAAGGGTATCA

Query 6381          CTATCCCGCATGATATCGACCTCGGGGAATCCCGTGTAGTTATCCAGGACTATGACAACC
                    | ||||||||||| || |||||||| || |||||||| ||||||||||| ||||| ||||
Sbjct 6422          CCATCCCGCATGACATAGACCTCGGTGACTCCCGTGTGGTTATCCAGGATTATGATAACC

Query 6441          AACATGAGCAAG-ACCGACCGACACCTTCCCCAGCCCCGTCGCGCCCTTTCTCTGTCCTT
                    |||| |||||+|-| || || || ||||| || ||||| || || ||||| || || |||
Sbjct 6482          AACACGAGCA-GGATCGGCCTACTCCTTCACCTGCCCCCTCTCGTCCTTTTTCAGTTCTT

Query 6500          CGGGCTAATGATGTGCTTTGGCTTTCTCTCACCGCTGCCGAGTATGACCAGTCCACCTAC
                    || || ||||||||  | |||||||||||||| ||||| |||||||| |||+++||+|||
Sbjct 6541          CGTGCCAATGATGTTTTGTGGCTTTCTCTCACTGCTGCTGAGTATGATCAG---AC-TAC

Query 6560          GGCTTCCTCGACTGGC--CCAGTCTATGTCTCTGACTC---T---GTGACCTTGGTCAAT
                    |  |   ||  |   |--||+++|||||| | |++|||---|---|| || || || |||
Sbjct 6597          GTATGGGTCATCCACCAACC---CTATGTATGT--CTCGGATACAGTCACATTTGTTAAT

Query 6611          GTTGCGACCGGCGCGCAGGCCGTTGCCCGGTCGCTCGACTGGACCAAGGTCACACTCGAT
                    || || || || || ||||| || ||||| || || || ||| |||| || ||  | || 
Sbjct 6652          GTGGCCACTGGTGCTCAGGCTGTCGCCCGTTCCCTTGATTGGTCCAAAGTTACTTTGGAC

Query 6671          GGTCGCCCTCTATCTACTATTCAGCAGTATTCGAAGACTTTCT-TCGTCCTGCCGCTTCG
                    || ||||| ||  ||||||||||||||||||| ||||| ||||-|+||||| ||||| ||
Sbjct 6712          GGCCGCCCCCTTACTACTATTCAGCAGTATTCTAAGACATTCTAT-GTCCTCCCGCTCCG

Query 6730          TGGCAAGCTCTCCTTCTGGGAGGCGGGTACTACTAAAGCCGGGTACCCTTATAATTATAA
                     || ||| | || |||||||| || || || || || || || |||||||||||||||||
Sbjct 6771          CGGTAAGTTGTCTTTCTGGGAAGCTGGCACGACCAAGGCTGGCTACCCTTATAATTATAA

Query 6790          TACCACTGCTAGCGA-CCAATTGCTCATCGAGAACGTCG-CTGGGCATCGGGTGGCTATT
                     || || || || ||-| ||||+||  | |||||||+||-| || || || || ||||| 
Sbjct 6831          CACAACCGCCAGTGATCAAATT-CTAGTTGAGAACG-CGGCCGGCCACCGTGTTGCTATC

Query 6848          TCCACCTATACCACTAGCTTAGGTGCAGGCCCTGTTTCCATCTCCGCGGTCGCTGTTCTA
                    || || || ||||||||| | ||||| ||||||   ||||| || ||||| | ||| |||
Sbjct 6889          TCTACTTACACCACTAGCCTGGGTGCCGGCCCTACCTCCATTTCTGCGGTTGGTGTGCTA

Query 6908          GCCCCCCACTCTGCTTTAGCACTGCTTGAGGATACCTTGGATTACCCTGCCCGCGCTCAT
                    ||||| ||||| ||| | ||  | |||||||||||    |||||||| |||||||| || 
Sbjct 6949          GCCCCGCACTCAGCTCTCGCCGTTCTTGAGGATACTGCCGATTACCCCGCCCGCGCCCAC

Query 6968          ACTTTTGATGATTTTTGCCCGGAGTGCCGCCCCCTTGGCCTCCAGGGCTGTGCTTTTCAG
                    |||||||||||||| ||||| || || ||| |||||||  | ||||| ||||||||||||
Sbjct 7009          ACTTTTGATGATTTCTGCCCTGAATGTCGCACCCTTGGATTACAGGGTTGTGCTTTTCAG

Query 7028          TCTACTGTCGCTGAGCTCCAGCGGCTTAAGATGAAGGTGGGTAAAACTCGGGAGT--TAT
                    ||||||||||||||||| ||||| ||||| |||||||| |||||||| |||||||--||+
Sbjct 7069          TCTACTGTCGCTGAGCTTCAGCGCCTTAAAATGAAGGTAGGTAAAACCCGGGAGTCCTA-

Query 7086          AGTTTATTTGCTT-GTG-CCCCCCTTC---TTTCTGTTT---CTTATTTTTCTTTT
                    |+|| |||++|||- ||- ||||||||--- || + |||---||||||| | ||||
Sbjct 7128          A-TTAATT--CTTCCTGTACCCCCTTCGCAGTTG-CTTTTGTCTTATTTCTTTTTT
